# Supplementary material for: De Novo Design of a Highly Stable Ovoid TIM Barrel: Unlocking Pocket Shape towards Functional Design
Source: Biodes Res. 2022 Oct 10;2022:9842315. doi: 10.34133/2022/9842315 (PMC10521652; doi:10.34133/2022/9842315)
Supplement: Supplementary Materials — The supplementary information contains further details about the design and characterization of the de novo proteins in this study, as well as Rosetta design models. [file 9842315.f1.zip]

Archive with 41 entries (39 files):
- Supplementary_Materials/
- __MACOSX/._Supplementary_Materials
- Supplementary_Materials/.DS_Store
- __MACOSX/Supplementary_Materials/._.DS_Store
- Supplementary_Materials/Rosetta_design_models/
- Supplementary_Materials/supplementary_information.pdf
- __MACOSX/Supplementary_Materials/._supplementary_information.pdf
- Supplementary_Materials/Rosetta_design_models/pv5.pdb
- __MACOSX/Supplementary_Materials/Rosetta_design_models/._pv5.pdb
- Supplementary_Materials/Rosetta_design_models/pv4.pdb
- __MACOSX/Supplementary_Materials/Rosetta_design_models/._pv4.pdb
- Supplementary_Materials/Rosetta_design_models/pv3.pdb
- __MACOSX/Supplementary_Materials/Rosetta_design_models/._pv3.pdb
- Supplementary_Materials/Rosetta_design_models/pv2.pdb
- __MACOSX/Supplementary_Materials/Rosetta_design_models/._pv2.pdb
- Supplementary_Materials/Rosetta_design_models/pv1.pdb
- __MACOSX/Supplementary_Materials/Rosetta_design_models/._pv1.pdb
- Supplementary_Materials/Rosetta_design_models/hv4.pdb
- __MACOSX/Supplementary_Materials/Rosetta_design_models/._hv4.pdb
- Supplementary_Materials/Rosetta_design_models/hv5.pdb
- __MACOSX/Supplementary_Materials/Rosetta_design_models/._hv5.pdb
- Supplementary_Materials/Rosetta_design_models/hv7.pdb
- __MACOSX/Supplementary_Materials/Rosetta_design_models/._hv7.pdb
- Supplementary_Materials/Rosetta_design_models/hv6.pdb
- __MACOSX/Supplementary_Materials/Rosetta_design_models/._hv6.pdb
- Supplementary_Materials/Rosetta_design_models/hv3.pdb
- __MACOSX/Supplementary_Materials/Rosetta_design_models/._hv3.pdb
- Supplementary_Materials/Rosetta_design_models/hv1.pdb
- __MACOSX/Supplementary_Materials/Rosetta_design_models/._hv1.pdb
- Supplementary_Materials/Rosetta_design_models/OT1.pdb
- __MACOSX/Supplementary_Materials/Rosetta_design_models/._OT1.pdb
- Supplementary_Materials/Rosetta_design_models/OT3.pdb
- __MACOSX/Supplementary_Materials/Rosetta_design_models/._OT3.pdb
- Supplementary_Materials/Rosetta_design_models/OT2.pdb
- __MACOSX/Supplementary_Materials/Rosetta_design_models/._OT2.pdb
- Supplementary_Materials/Rosetta_design_models/OT6.pdb
- __MACOSX/Supplementary_Materials/Rosetta_design_models/._OT6.pdb
- Supplementary_Materials/Rosetta_design_models/OT5.pdb
- __MACOSX/Supplementary_Materials/Rosetta_design_models/._OT5.pdb
- Supplementary_Materials/Rosetta_design_models/OT4.pdb
- __MACOSX/Supplementary_Materials/Rosetta_design_models/._OT4.pdb
