# Supplementary material for: De Novo Design of a Highly Stable Ovoid TIM Barrel: Unlocking Pocket Shape towards Functional Design
Source: Biodes Res. 2022 Oct 10;2022:9842315. doi: 10.34133/2022/9842315 (PMC10521652; doi:10.34133/2022/9842315)
Supplement: Supplementary Materials — The supplementary information contains further details about the design and characterization of the de novo proteins in this study, as well as Rosetta design models. [file 9842315.f1.zip › Supplementary_Materials/Rosetta_design_models/pv3.pdb]

HEADER                                            14-JUN-19   XXXX              
EXPDTA    THEORETICAL MODEL                                                     
REMARK 220                                                                      
REMARK 220 EXPERIMENTAL DETAILS                                                 
REMARK 220  EXPERIMENT TYPE                : THEORETICAL MODELLING              
REMARK 220  DATE OF DATA COLLECTION        : 14-JUN-19                          
REMARK 220                                                                      
REMARK 220 REMARK: MODEL GENERATED BY ROSETTA                                   
REMARK 220  VERSION 2019.12.post.dev+13.master.11806bb                          
ATOM      1  N   ASP A   1      -7.254   6.752   7.708  1.00  0.00           N  
ATOM      2  CA  ASP A   1      -6.311   6.450   8.763  1.00  0.00           C  
ATOM      3  C   ASP A   1      -4.896   6.708   8.292  1.00  0.00           C  
ATOM      4  O   ASP A   1      -4.028   7.100   9.077  1.00  0.00           O  
ATOM      5  CB  ASP A   1      -6.453   4.995   9.218  1.00  0.00           C  
ATOM      6  CG  ASP A   1      -7.816   4.696   9.829  1.00  0.00           C  
ATOM      7  OD1 ASP A   1      -8.221   5.418  10.710  1.00  0.00           O  
ATOM      8  OD2 ASP A   1      -8.437   3.750   9.410  1.00  0.00           O  
ATOM      9 1H   ASP A   1      -8.069   7.215   8.093  1.00  0.00           H  
ATOM     10 2H   ASP A   1      -6.809   7.368   7.042  1.00  0.00           H  
ATOM     11 3H   ASP A   1      -7.532   5.898   7.243  1.00  0.00           H  
ATOM     12  HA  ASP A   1      -6.515   7.102   9.611  1.00  0.00           H  
ATOM     13 1HB  ASP A   1      -6.300   4.331   8.367  1.00  0.00           H  
ATOM     14 2HB  ASP A   1      -5.683   4.767   9.954  1.00  0.00           H  
ATOM     15  N   ALA A   2      -4.666   6.500   6.994  1.00  0.00           N  
ATOM     16  CA  ALA A   2      -3.408   6.876   6.365  1.00  0.00           C  
ATOM     17  C   ALA A   2      -3.619   7.215   4.895  1.00  0.00           C  
ATOM     18  O   ALA A   2      -4.560   6.728   4.262  1.00  0.00           O  
ATOM     19  CB  ALA A   2      -2.406   5.759   6.495  1.00  0.00           C  
ATOM     20  H   ALA A   2      -5.388   6.074   6.427  1.00  0.00           H  
ATOM     21  HA  ALA A   2      -3.025   7.766   6.867  1.00  0.00           H  
ATOM     22 1HB  ALA A   2      -1.467   6.060   6.039  1.00  0.00           H  
ATOM     23 2HB  ALA A   2      -2.248   5.541   7.536  1.00  0.00           H  
ATOM     24 3HB  ALA A   2      -2.776   4.895   6.005  1.00  0.00           H  
ATOM     25  N   ILE A   3      -2.729   8.033   4.347  1.00  0.00           N  
ATOM     26  CA  ILE A   3      -2.796   8.398   2.935  1.00  0.00           C  
ATOM     27  C   ILE A   3      -1.503   8.024   2.223  1.00  0.00           C  
ATOM     28  O   ILE A   3      -0.403   8.322   2.705  1.00  0.00           O  
ATOM     29  CB  ILE A   3      -3.063   9.905   2.765  1.00  0.00           C  
ATOM     30  CG1 ILE A   3      -4.410  10.282   3.387  1.00  0.00           C  
ATOM     31  CG2 ILE A   3      -3.027  10.288   1.293  1.00  0.00           C  
ATOM     32  CD1 ILE A   3      -4.688  11.768   3.386  1.00  0.00           C  
ATOM     33  H   ILE A   3      -1.969   8.395   4.921  1.00  0.00           H  
ATOM     34  HA  ILE A   3      -3.608   7.842   2.475  1.00  0.00           H  
ATOM     35  HB  ILE A   3      -2.300  10.472   3.297  1.00  0.00           H  
ATOM     36 1HG1 ILE A   3      -5.213   9.784   2.845  1.00  0.00           H  
ATOM     37 2HG1 ILE A   3      -4.446   9.930   4.418  1.00  0.00           H  
ATOM     38 1HG2 ILE A   3      -3.218  11.356   1.191  1.00  0.00           H  
ATOM     39 2HG2 ILE A   3      -2.047  10.054   0.881  1.00  0.00           H  
ATOM     40 3HG2 ILE A   3      -3.791   9.729   0.753  1.00  0.00           H  
ATOM     41 1HD1 ILE A   3      -5.660  11.957   3.843  1.00  0.00           H  
ATOM     42 2HD1 ILE A   3      -3.914  12.284   3.955  1.00  0.00           H  
ATOM     43 3HD1 ILE A   3      -4.693  12.137   2.362  1.00  0.00           H  
ATOM     44  N   CYS A   4      -1.638   7.339   1.096  1.00  0.00           N  
ATOM     45  CA  CYS A   4      -0.493   6.901   0.318  1.00  0.00           C  
ATOM     46  C   CYS A   4      -0.316   7.712  -0.961  1.00  0.00           C  
ATOM     47  O   CYS A   4      -1.260   8.327  -1.462  1.00  0.00           O  
ATOM     48  CB  CYS A   4      -0.635   5.422  -0.043  1.00  0.00           C  
ATOM     49  SG  CYS A   4      -0.796   4.325   1.386  1.00  0.00           S  
ATOM     50  H   CYS A   4      -2.567   7.104   0.777  1.00  0.00           H  
ATOM     51  HA  CYS A   4       0.393   7.028   0.925  1.00  0.00           H  
ATOM     52 1HB  CYS A   4      -1.513   5.284  -0.675  1.00  0.00           H  
ATOM     53 2HB  CYS A   4       0.235   5.102  -0.617  1.00  0.00           H  
ATOM     54  HG  CYS A   4      -1.053   3.224   0.687  1.00  0.00           H  
ATOM     55  N   ILE A   5       0.897   7.699  -1.484  1.00  0.00           N  
ATOM     56  CA  ILE A   5       1.163   8.169  -2.825  1.00  0.00           C  
ATOM     57  C   ILE A   5       1.487   7.016  -3.755  1.00  0.00           C  
ATOM     58  O   ILE A   5       2.425   6.256  -3.510  1.00  0.00           O  
ATOM     59  CB  ILE A   5       2.325   9.179  -2.830  1.00  0.00           C  
ATOM     60  CG1 ILE A   5       2.068  10.294  -1.813  1.00  0.00           C  
ATOM     61  CG2 ILE A   5       2.519   9.760  -4.223  1.00  0.00           C  
ATOM     62  CD1 ILE A   5       2.843  10.136  -0.525  1.00  0.00           C  
ATOM     63  H   ILE A   5       1.662   7.341  -0.930  1.00  0.00           H  
ATOM     64  HA  ILE A   5       0.275   8.675  -3.200  1.00  0.00           H  
ATOM     65  HB  ILE A   5       3.243   8.679  -2.524  1.00  0.00           H  
ATOM     66 1HG1 ILE A   5       2.331  11.256  -2.253  1.00  0.00           H  
ATOM     67 2HG1 ILE A   5       1.006  10.327  -1.569  1.00  0.00           H  
ATOM     68 1HG2 ILE A   5       3.343  10.472  -4.209  1.00  0.00           H  
ATOM     69 2HG2 ILE A   5       2.745   8.957  -4.923  1.00  0.00           H  
ATOM     70 3HG2 ILE A   5       1.606  10.267  -4.536  1.00  0.00           H  
ATOM     71 1HD1 ILE A   5       2.608  10.963   0.146  1.00  0.00           H  
ATOM     72 2HD1 ILE A   5       2.568   9.194  -0.048  1.00  0.00           H  
ATOM     73 3HD1 ILE A   5       3.910  10.136  -0.740  1.00  0.00           H  
ATOM     74  N   TYR A   6       0.715   6.885  -4.824  1.00  0.00           N  
ATOM     75  CA  TYR A   6       0.914   5.791  -5.760  1.00  0.00           C  
ATOM     76  C   TYR A   6       1.624   6.268  -7.003  1.00  0.00           C  
ATOM     77  O   TYR A   6       1.003   6.829  -7.911  1.00  0.00           O  
ATOM     78  CB  TYR A   6      -0.423   5.146  -6.131  1.00  0.00           C  
ATOM     79  CG  TYR A   6      -0.315   4.094  -7.213  1.00  0.00           C  
ATOM     80  CD1 TYR A   6       0.477   2.973  -7.013  1.00  0.00           C  
ATOM     81  CD2 TYR A   6      -1.007   4.250  -8.405  1.00  0.00           C  
ATOM     82  CE1 TYR A   6       0.577   2.012  -8.001  1.00  0.00           C  
ATOM     83  CE2 TYR A   6      -0.908   3.290  -9.392  1.00  0.00           C  
ATOM     84  CZ  TYR A   6      -0.120   2.175  -9.194  1.00  0.00           C  
ATOM     85  OH  TYR A   6      -0.021   1.218 -10.178  1.00  0.00           O  
ATOM     86  H   TYR A   6      -0.027   7.558  -4.997  1.00  0.00           H  
ATOM     87  HA  TYR A   6       1.545   5.039  -5.287  1.00  0.00           H  
ATOM     88 1HB  TYR A   6      -0.861   4.680  -5.247  1.00  0.00           H  
ATOM     89 2HB  TYR A   6      -1.116   5.915  -6.473  1.00  0.00           H  
ATOM     90  HD1 TYR A   6       1.022   2.850  -6.077  1.00  0.00           H  
ATOM     91  HD2 TYR A   6      -1.629   5.132  -8.562  1.00  0.00           H  
ATOM     92  HE1 TYR A   6       1.199   1.132  -7.844  1.00  0.00           H  
ATOM     93  HE2 TYR A   6      -1.451   3.413 -10.329  1.00  0.00           H  
ATOM     94  HH  TYR A   6      -0.444   1.538 -10.978  1.00  0.00           H  
ATOM     95  N   LEU A   7       2.934   6.069  -7.039  1.00  0.00           N  
ATOM     96  CA  LEU A   7       3.752   6.635  -8.093  1.00  0.00           C  
ATOM     97  C   LEU A   7       3.338   6.071  -9.446  1.00  0.00           C  
ATOM     98  O   LEU A   7       3.236   4.855  -9.615  1.00  0.00           O  
ATOM     99  CB  LEU A   7       5.235   6.342  -7.832  1.00  0.00           C  
ATOM    100  CG  LEU A   7       6.230   7.104  -8.717  1.00  0.00           C  
ATOM    101  CD1 LEU A   7       6.188   8.586  -8.369  1.00  0.00           C  
ATOM    102  CD2 LEU A   7       7.627   6.535  -8.517  1.00  0.00           C  
ATOM    103  H   LEU A   7       3.377   5.512  -6.305  1.00  0.00           H  
ATOM    104  HA  LEU A   7       3.606   7.711  -8.109  1.00  0.00           H  
ATOM    105 1HB  LEU A   7       5.460   6.585  -6.795  1.00  0.00           H  
ATOM    106 2HB  LEU A   7       5.410   5.276  -7.979  1.00  0.00           H  
ATOM    107  HG  LEU A   7       5.941   6.999  -9.763  1.00  0.00           H  
ATOM    108 1HD1 LEU A   7       6.894   9.127  -8.998  1.00  0.00           H  
ATOM    109 2HD1 LEU A   7       5.182   8.971  -8.540  1.00  0.00           H  
ATOM    110 3HD1 LEU A   7       6.456   8.721  -7.322  1.00  0.00           H  
ATOM    111 1HD2 LEU A   7       8.334   7.076  -9.147  1.00  0.00           H  
ATOM    112 2HD2 LEU A   7       7.917   6.641  -7.472  1.00  0.00           H  
ATOM    113 3HD2 LEU A   7       7.632   5.479  -8.790  1.00  0.00           H  
ATOM    114  N   ASP A   8       3.084   6.955 -10.401  1.00  0.00           N  
ATOM    115  CA  ASP A   8       2.903   6.544 -11.790  1.00  0.00           C  
ATOM    116  C   ASP A   8       4.240   6.294 -12.477  1.00  0.00           C  
ATOM    117  O   ASP A   8       5.254   6.873 -12.108  1.00  0.00           O  
ATOM    118  CB  ASP A   8       2.118   7.606 -12.564  1.00  0.00           C  
ATOM    119  CG  ASP A   8       1.568   7.090 -13.887  1.00  0.00           C  
ATOM    120  OD1 ASP A   8       0.504   6.520 -13.882  1.00  0.00           O  
ATOM    121  OD2 ASP A   8       2.219   7.271 -14.888  1.00  0.00           O  
ATOM    122  H   ASP A   8       2.997   7.933 -10.159  1.00  0.00           H  
ATOM    123  HA  ASP A   8       2.335   5.614 -11.801  1.00  0.00           H  
ATOM    124 1HB  ASP A   8       1.286   7.960 -11.955  1.00  0.00           H  
ATOM    125 2HB  ASP A   8       2.764   8.462 -12.765  1.00  0.00           H  
ATOM    126  N   GLU A   9       4.221   5.439 -13.491  1.00  0.00           N  
ATOM    127  CA  GLU A   9       5.425   5.118 -14.259  1.00  0.00           C  
ATOM    128  C   GLU A   9       5.997   6.354 -14.944  1.00  0.00           C  
ATOM    129  O   GLU A   9       7.193   6.427 -15.218  1.00  0.00           O  
ATOM    130  CB  GLU A   9       5.119   4.043 -15.305  1.00  0.00           C  
ATOM    131  CG  GLU A   9       4.873   2.656 -14.728  1.00  0.00           C  
ATOM    132  CD  GLU A   9       4.624   1.618 -15.787  1.00  0.00           C  
ATOM    133  OE1 GLU A   9       4.368   1.989 -16.907  1.00  0.00           O  
ATOM    134  OE2 GLU A   9       4.690   0.453 -15.474  1.00  0.00           O  
ATOM    135  H   GLU A   9       3.343   4.996 -13.741  1.00  0.00           H  
ATOM    136  HA  GLU A   9       6.180   4.732 -13.572  1.00  0.00           H  
ATOM    137 1HB  GLU A   9       4.235   4.331 -15.874  1.00  0.00           H  
ATOM    138 2HB  GLU A   9       5.951   3.971 -16.006  1.00  0.00           H  
ATOM    139 1HG  GLU A   9       5.741   2.359 -14.141  1.00  0.00           H  
ATOM    140 2HG  GLU A   9       4.014   2.700 -14.060  1.00  0.00           H  
ATOM    141  N   SER A  10       5.129   7.320 -15.232  1.00  0.00           N  
ATOM    142  CA  SER A  10       5.542   8.559 -15.881  1.00  0.00           C  
ATOM    143  C   SER A  10       6.055   9.581 -14.867  1.00  0.00           C  
ATOM    144  O   SER A  10       6.530  10.654 -15.242  1.00  0.00           O  
ATOM    145  CB  SER A  10       4.382   9.146 -16.661  1.00  0.00           C  
ATOM    146  OG  SER A  10       3.362   9.571 -15.800  1.00  0.00           O  
ATOM    147  H   SER A  10       4.153   7.186 -15.004  1.00  0.00           H  
ATOM    148  HA  SER A  10       6.353   8.331 -16.572  1.00  0.00           H  
ATOM    149 1HB  SER A  10       4.734   9.987 -17.257  1.00  0.00           H  
ATOM    150 2HB  SER A  10       3.993   8.397 -17.350  1.00  0.00           H  
ATOM    151  HG  SER A  10       2.960   8.773 -15.451  1.00  0.00           H  
ATOM    152  N   ALA A  11       5.943   9.252 -13.583  1.00  0.00           N  
ATOM    153  CA  ALA A  11       6.313  10.178 -12.520  1.00  0.00           C  
ATOM    154  C   ALA A  11       7.728   9.884 -12.026  1.00  0.00           C  
ATOM    155  O   ALA A  11       8.245   8.784 -12.216  1.00  0.00           O  
ATOM    156  CB  ALA A  11       5.321  10.090 -11.376  1.00  0.00           C  
ATOM    157  H   ALA A  11       5.599   8.332 -13.335  1.00  0.00           H  
ATOM    158  HA  ALA A  11       6.299  11.190 -12.925  1.00  0.00           H  
ATOM    159 1HB  ALA A  11       5.598  10.800 -10.602  1.00  0.00           H  
ATOM    160 2HB  ALA A  11       4.321  10.324 -11.741  1.00  0.00           H  
ATOM    161 3HB  ALA A  11       5.331   9.093 -10.969  1.00  0.00           H  
ATOM    162  N   THR A  12       8.352  10.878 -11.402  1.00  0.00           N  
ATOM    163  CA  THR A  12       9.720  10.735 -10.913  1.00  0.00           C  
ATOM    164  C   THR A  12       9.779  10.787  -9.392  1.00  0.00           C  
ATOM    165  O   THR A  12       8.804  11.149  -8.735  1.00  0.00           O  
ATOM    166  CB  THR A  12      10.634  11.826 -11.501  1.00  0.00           C  
ATOM    167  OG1 THR A  12      10.197  13.114 -11.047  1.00  0.00           O  
ATOM    168  CG2 THR A  12      10.598  11.790 -13.021  1.00  0.00           C  
ATOM    169  H   THR A  12       7.868  11.766 -11.270  1.00  0.00           H  
ATOM    170  HA  THR A  12      10.103   9.767 -11.233  1.00  0.00           H  
ATOM    171  HB  THR A  12      11.657  11.665 -11.163  1.00  0.00           H  
ATOM    172  HG1 THR A  12       9.249  13.195 -11.178  1.00  0.00           H  
ATOM    173 1HG2 THR A  12      11.250  12.568 -13.419  1.00  0.00           H  
ATOM    174 2HG2 THR A  12      10.940  10.816 -13.370  1.00  0.00           H  
ATOM    175 3HG2 THR A  12       9.579  11.961 -13.365  1.00  0.00           H  
ATOM    176  N   TRP A  13      10.943  10.444  -8.833  1.00  0.00           N  
ATOM    177  CA  TRP A  13      11.154  10.543  -7.390  1.00  0.00           C  
ATOM    178  C   TRP A  13      10.873  11.958  -6.890  1.00  0.00           C  
ATOM    179  O   TRP A  13      10.430  12.151  -5.762  1.00  0.00           O  
ATOM    180  CB  TRP A  13      12.588  10.147  -7.031  1.00  0.00           C  
ATOM    181  CG  TRP A  13      13.623  11.080  -7.583  1.00  0.00           C  
ATOM    182  CD1 TRP A  13      14.283  10.956  -8.768  1.00  0.00           C  
ATOM    183  CD2 TRP A  13      14.123  12.293  -6.970  1.00  0.00           C  
ATOM    184  NE1 TRP A  13      15.157  12.002  -8.934  1.00  0.00           N  
ATOM    185  CE2 TRP A  13      15.071  12.830  -7.844  1.00  0.00           C  
ATOM    186  CE3 TRP A  13      13.846  12.955  -5.768  1.00  0.00           C  
ATOM    187  CZ2 TRP A  13      15.751  14.004  -7.558  1.00  0.00           C  
ATOM    188  CZ3 TRP A  13      14.527  14.132  -5.481  1.00  0.00           C  
ATOM    189  CH2 TRP A  13      15.454  14.643  -6.354  1.00  0.00           C  
ATOM    190  H   TRP A  13      11.698  10.121  -9.421  1.00  0.00           H  
ATOM    191  HA  TRP A  13      10.469   9.860  -6.892  1.00  0.00           H  
ATOM    192 1HB  TRP A  13      12.697  10.116  -5.947  1.00  0.00           H  
ATOM    193 2HB  TRP A  13      12.793   9.145  -7.409  1.00  0.00           H  
ATOM    194  HD1 TRP A  13      14.139  10.145  -9.480  1.00  0.00           H  
ATOM    195  HE1 TRP A  13      15.765  12.140  -9.729  1.00  0.00           H  
ATOM    196  HE3 TRP A  13      13.108  12.556  -5.072  1.00  0.00           H  
ATOM    197  HZ2 TRP A  13      16.492  14.425  -8.238  1.00  0.00           H  
ATOM    198  HZ3 TRP A  13      14.306  14.642  -4.542  1.00  0.00           H  
ATOM    199  HH2 TRP A  13      15.970  15.569  -6.098  1.00  0.00           H  
ATOM    200  N   LYS A  14      11.128  12.947  -7.751  1.00  0.00           N  
ATOM    201  CA  LYS A  14      10.904  14.346  -7.409  1.00  0.00           C  
ATOM    202  C   LYS A  14       9.428  14.617  -7.149  1.00  0.00           C  
ATOM    203  O   LYS A  14       9.074  15.493  -6.355  1.00  0.00           O  
ATOM    204  CB  LYS A  14      11.419  15.260  -8.521  1.00  0.00           C  
ATOM    205  CG  LYS A  14      11.418  16.742  -8.169  1.00  0.00           C  
ATOM    206  CD  LYS A  14      12.100  17.568  -9.250  1.00  0.00           C  
ATOM    207  CE  LYS A  14      12.112  19.047  -8.893  1.00  0.00           C  
ATOM    208  NZ  LYS A  14      12.788  19.865  -9.936  1.00  0.00           N  
ATOM    209  H   LYS A  14      11.478  12.717  -8.670  1.00  0.00           H  
ATOM    210  HA  LYS A  14      11.452  14.569  -6.493  1.00  0.00           H  
ATOM    211 1HB  LYS A  14      12.441  14.979  -8.780  1.00  0.00           H  
ATOM    212 2HB  LYS A  14      10.808  15.128  -9.414  1.00  0.00           H  
ATOM    213 1HG  LYS A  14      10.390  17.088  -8.054  1.00  0.00           H  
ATOM    214 2HG  LYS A  14      11.941  16.892  -7.225  1.00  0.00           H  
ATOM    215 1HD  LYS A  14      13.127  17.224  -9.377  1.00  0.00           H  
ATOM    216 2HD  LYS A  14      11.572  17.436 -10.195  1.00  0.00           H  
ATOM    217 1HE  LYS A  14      11.088  19.401  -8.778  1.00  0.00           H  
ATOM    218 2HE  LYS A  14      12.631  19.188  -7.946  1.00  0.00           H  
ATOM    219 1HZ  LYS A  14      12.775  20.838  -9.662  1.00  0.00           H  
ATOM    220 2HZ  LYS A  14      13.745  19.557 -10.039  1.00  0.00           H  
ATOM    221 3HZ  LYS A  14      12.304  19.758 -10.816  1.00  0.00           H  
ATOM    222  N   ASP A  15       8.566  13.859  -7.825  1.00  0.00           N  
ATOM    223  CA  ASP A  15       7.136  14.069  -7.739  1.00  0.00           C  
ATOM    224  C   ASP A  15       6.601  13.434  -6.478  1.00  0.00           C  
ATOM    225  O   ASP A  15       5.678  13.951  -5.845  1.00  0.00           O  
ATOM    226  CB  ASP A  15       6.422  13.487  -8.962  1.00  0.00           C  
ATOM    227  CG  ASP A  15       6.780  14.206 -10.255  1.00  0.00           C  
ATOM    228  OD1 ASP A  15       6.408  15.347 -10.401  1.00  0.00           O  
ATOM    229  OD2 ASP A  15       7.423  13.608 -11.085  1.00  0.00           O  
ATOM    230  H   ASP A  15       8.918  13.112  -8.408  1.00  0.00           H  
ATOM    231  HA  ASP A  15       6.937  15.141  -7.699  1.00  0.00           H  
ATOM    232 1HB  ASP A  15       6.680  12.433  -9.065  1.00  0.00           H  
ATOM    233 2HB  ASP A  15       5.343  13.547  -8.816  1.00  0.00           H  
ATOM    234  N   MET A  16       7.216  12.326  -6.091  1.00  0.00           N  
ATOM    235  CA  MET A  16       6.917  11.679  -4.833  1.00  0.00           C  
ATOM    236  C   MET A  16       7.267  12.601  -3.674  1.00  0.00           C  
ATOM    237  O   MET A  16       6.465  12.808  -2.763  1.00  0.00           O  
ATOM    238  CB  MET A  16       7.672  10.356  -4.724  1.00  0.00           C  
ATOM    239  CG  MET A  16       7.456   9.614  -3.413  1.00  0.00           C  
ATOM    240  SD  MET A  16       5.735   9.139  -3.159  1.00  0.00           S  
ATOM    241  CE  MET A  16       5.593   7.761  -4.294  1.00  0.00           C  
ATOM    242  H   MET A  16       7.931  11.927  -6.692  1.00  0.00           H  
ATOM    243  HA  MET A  16       5.847  11.475  -4.790  1.00  0.00           H  
ATOM    244 1HB  MET A  16       7.368   9.696  -5.535  1.00  0.00           H  
ATOM    245 2HB  MET A  16       8.742  10.538  -4.833  1.00  0.00           H  
ATOM    246 1HG  MET A  16       8.068   8.713  -3.400  1.00  0.00           H  
ATOM    247 2HG  MET A  16       7.764  10.247  -2.581  1.00  0.00           H  
ATOM    248 1HE  MET A  16       4.581   7.357  -4.252  1.00  0.00           H  
ATOM    249 2HE  MET A  16       5.807   8.101  -5.308  1.00  0.00           H  
ATOM    250 3HE  MET A  16       6.305   6.984  -4.014  1.00  0.00           H  
ATOM    251  N   LYS A  17       8.477  13.168  -3.723  1.00  0.00           N  
ATOM    252  CA  LYS A  17       8.949  14.070  -2.685  1.00  0.00           C  
ATOM    253  C   LYS A  17       7.973  15.208  -2.462  1.00  0.00           C  
ATOM    254  O   LYS A  17       7.589  15.497  -1.325  1.00  0.00           O  
ATOM    255  CB  LYS A  17      10.328  14.625  -3.044  1.00  0.00           C  
ATOM    256  CG  LYS A  17      10.896  15.606  -2.026  1.00  0.00           C  
ATOM    257  CD  LYS A  17      12.323  16.000  -2.375  1.00  0.00           C  
ATOM    258  CE  LYS A  17      12.943  16.861  -1.284  1.00  0.00           C  
ATOM    259  NZ  LYS A  17      12.284  18.192  -1.184  1.00  0.00           N  
ATOM    260  H   LYS A  17       9.087  12.962  -4.507  1.00  0.00           H  
ATOM    261  HA  LYS A  17       9.029  13.519  -1.765  1.00  0.00           H  
ATOM    262 1HB  LYS A  17      11.036  13.802  -3.146  1.00  0.00           H  
ATOM    263 2HB  LYS A  17      10.277  15.134  -4.006  1.00  0.00           H  
ATOM    264 1HG  LYS A  17      10.276  16.503  -1.999  1.00  0.00           H  
ATOM    265 2HG  LYS A  17      10.886  15.149  -1.037  1.00  0.00           H  
ATOM    266 1HD  LYS A  17      12.928  15.102  -2.505  1.00  0.00           H  
ATOM    267 2HD  LYS A  17      12.327  16.559  -3.311  1.00  0.00           H  
ATOM    268 1HE  LYS A  17      12.854  16.352  -0.325  1.00  0.00           H  
ATOM    269 2HE  LYS A  17      14.002  17.009  -1.495  1.00  0.00           H  
ATOM    270 1HZ  LYS A  17      12.724  18.731  -0.451  1.00  0.00           H  
ATOM    271 2HZ  LYS A  17      12.377  18.681  -2.063  1.00  0.00           H  
ATOM    272 3HZ  LYS A  17      11.305  18.068  -0.969  1.00  0.00           H  
ATOM    273  N   LYS A  18       7.560  15.854  -3.551  1.00  0.00           N  
ATOM    274  CA  LYS A  18       6.632  16.970  -3.461  1.00  0.00           C  
ATOM    275  C   LYS A  18       5.323  16.542  -2.829  1.00  0.00           C  
ATOM    276  O   LYS A  18       4.788  17.229  -1.965  1.00  0.00           O  
ATOM    277  CB  LYS A  18       6.376  17.570  -4.844  1.00  0.00           C  
ATOM    278  CG  LYS A  18       7.541  18.375  -5.406  1.00  0.00           C  
ATOM    279  CD  LYS A  18       7.160  19.063  -6.708  1.00  0.00           C  
ATOM    280  CE  LYS A  18       6.976  18.057  -7.834  1.00  0.00           C  
ATOM    281  NZ  LYS A  18       6.797  18.723  -9.153  1.00  0.00           N  
ATOM    282  H   LYS A  18       7.898  15.560  -4.464  1.00  0.00           H  
ATOM    283  HA  LYS A  18       7.076  17.739  -2.826  1.00  0.00           H  
ATOM    284 1HB  LYS A  18       6.150  16.772  -5.551  1.00  0.00           H  
ATOM    285 2HB  LYS A  18       5.507  18.226  -4.801  1.00  0.00           H  
ATOM    286 1HG  LYS A  18       7.845  19.131  -4.681  1.00  0.00           H  
ATOM    287 2HG  LYS A  18       8.386  17.712  -5.589  1.00  0.00           H  
ATOM    288 1HD  LYS A  18       6.229  19.615  -6.570  1.00  0.00           H  
ATOM    289 2HD  LYS A  18       7.941  19.769  -6.989  1.00  0.00           H  
ATOM    290 1HE  LYS A  18       7.848  17.405  -7.886  1.00  0.00           H  
ATOM    291 2HE  LYS A  18       6.101  17.440  -7.632  1.00  0.00           H  
ATOM    292 1HZ  LYS A  18       6.679  18.023  -9.871  1.00  0.00           H  
ATOM    293 2HZ  LYS A  18       5.980  19.316  -9.123  1.00  0.00           H  
ATOM    294 3HZ  LYS A  18       7.612  19.283  -9.361  1.00  0.00           H  
ATOM    295  N   ALA A  19       4.808  15.401  -3.264  1.00  0.00           N  
ATOM    296  CA  ALA A  19       3.544  14.897  -2.753  1.00  0.00           C  
ATOM    297  C   ALA A  19       3.628  14.651  -1.246  1.00  0.00           C  
ATOM    298  O   ALA A  19       2.685  14.939  -0.506  1.00  0.00           O  
ATOM    299  CB  ALA A  19       3.164  13.630  -3.472  1.00  0.00           C  
ATOM    300  H   ALA A  19       5.303  14.871  -3.976  1.00  0.00           H  
ATOM    301  HA  ALA A  19       2.781  15.653  -2.931  1.00  0.00           H  
ATOM    302 1HB  ALA A  19       2.214  13.275  -3.104  1.00  0.00           H  
ATOM    303 2HB  ALA A  19       3.090  13.824  -4.525  1.00  0.00           H  
ATOM    304 3HB  ALA A  19       3.918  12.882  -3.301  1.00  0.00           H  
ATOM    305  N   MET A  20       4.766  14.126  -0.795  1.00  0.00           N  
ATOM    306  CA  MET A  20       4.975  13.865   0.625  1.00  0.00           C  
ATOM    307  C   MET A  20       4.984  15.160   1.425  1.00  0.00           C  
ATOM    308  O   MET A  20       4.397  15.238   2.508  1.00  0.00           O  
ATOM    309  CB  MET A  20       6.280  13.099   0.836  1.00  0.00           C  
ATOM    310  CG  MET A  20       6.289  11.697   0.245  1.00  0.00           C  
ATOM    311  SD  MET A  20       7.948  10.997   0.142  1.00  0.00           S  
ATOM    312  CE  MET A  20       8.267  10.626   1.865  1.00  0.00           C  
ATOM    313  H   MET A  20       5.504  13.898  -1.457  1.00  0.00           H  
ATOM    314  HA  MET A  20       4.151  13.259   0.991  1.00  0.00           H  
ATOM    315 1HB  MET A  20       7.103  13.655   0.391  1.00  0.00           H  
ATOM    316 2HB  MET A  20       6.482  13.014   1.905  1.00  0.00           H  
ATOM    317 1HG  MET A  20       5.675  11.039   0.860  1.00  0.00           H  
ATOM    318 2HG  MET A  20       5.863  11.721  -0.757  1.00  0.00           H  
ATOM    319 1HE  MET A  20       9.259  10.186   1.965  1.00  0.00           H  
ATOM    320 2HE  MET A  20       8.216  11.545   2.450  1.00  0.00           H  
ATOM    321 3HE  MET A  20       7.519   9.922   2.230  1.00  0.00           H  
ATOM    322  N   GLU A  21       5.641  16.185   0.878  1.00  0.00           N  
ATOM    323  CA  GLU A  21       5.670  17.496   1.516  1.00  0.00           C  
ATOM    324  C   GLU A  21       4.271  18.097   1.597  1.00  0.00           C  
ATOM    325  O   GLU A  21       3.922  18.753   2.581  1.00  0.00           O  
ATOM    326  CB  GLU A  21       6.600  18.441   0.752  1.00  0.00           C  
ATOM    327  CG  GLU A  21       8.077  18.087   0.853  1.00  0.00           C  
ATOM    328  CD  GLU A  21       8.949  18.964  -0.002  1.00  0.00           C  
ATOM    329  OE1 GLU A  21       8.422  19.817  -0.676  1.00  0.00           O  
ATOM    330  OE2 GLU A  21      10.143  18.782   0.019  1.00  0.00           O  
ATOM    331  H   GLU A  21       6.128  16.050  -0.003  1.00  0.00           H  
ATOM    332  HA  GLU A  21       6.047  17.378   2.531  1.00  0.00           H  
ATOM    333 1HB  GLU A  21       6.328  18.445  -0.304  1.00  0.00           H  
ATOM    334 2HB  GLU A  21       6.474  19.457   1.126  1.00  0.00           H  
ATOM    335 1HG  GLU A  21       8.393  18.183   1.891  1.00  0.00           H  
ATOM    336 2HG  GLU A  21       8.212  17.048   0.555  1.00  0.00           H  
ATOM    337  N   ILE A  22       3.470  17.868   0.555  1.00  0.00           N  
ATOM    338  CA  ILE A  22       2.099  18.353   0.526  1.00  0.00           C  
ATOM    339  C   ILE A  22       1.271  17.752   1.649  1.00  0.00           C  
ATOM    340  O   ILE A  22       0.533  18.461   2.334  1.00  0.00           O  
ATOM    341  CB  ILE A  22       1.435  18.036  -0.826  1.00  0.00           C  
ATOM    342  CG1 ILE A  22       2.030  18.913  -1.931  1.00  0.00           C  
ATOM    343  CG2 ILE A  22      -0.071  18.234  -0.738  1.00  0.00           C  
ATOM    344  CD1 ILE A  22       1.642  18.481  -3.327  1.00  0.00           C  
ATOM    345  H   ILE A  22       3.826  17.344  -0.237  1.00  0.00           H  
ATOM    346  HA  ILE A  22       2.113  19.434   0.658  1.00  0.00           H  
ATOM    347  HB  ILE A  22       1.641  17.002  -1.099  1.00  0.00           H  
ATOM    348 1HG1 ILE A  22       1.708  19.944  -1.791  1.00  0.00           H  
ATOM    349 2HG1 ILE A  22       3.118  18.898  -1.861  1.00  0.00           H  
ATOM    350 1HG2 ILE A  22      -0.524  18.006  -1.702  1.00  0.00           H  
ATOM    351 2HG2 ILE A  22      -0.481  17.570   0.021  1.00  0.00           H  
ATOM    352 3HG2 ILE A  22      -0.287  19.268  -0.471  1.00  0.00           H  
ATOM    353 1HD1 ILE A  22       2.102  19.150  -4.056  1.00  0.00           H  
ATOM    354 2HD1 ILE A  22       1.987  17.461  -3.502  1.00  0.00           H  
ATOM    355 3HD1 ILE A  22       0.559  18.521  -3.433  1.00  0.00           H  
ATOM    356  N   LEU A  23       1.395  16.442   1.846  1.00  0.00           N  
ATOM    357  CA  LEU A  23       0.680  15.782   2.924  1.00  0.00           C  
ATOM    358  C   LEU A  23       1.062  16.375   4.267  1.00  0.00           C  
ATOM    359  O   LEU A  23       0.200  16.636   5.109  1.00  0.00           O  
ATOM    360  CB  LEU A  23       0.976  14.277   2.916  1.00  0.00           C  
ATOM    361  CG  LEU A  23       0.302  13.473   1.797  1.00  0.00           C  
ATOM    362  CD1 LEU A  23       0.692  12.006   1.920  1.00  0.00           C  
ATOM    363  CD2 LEU A  23      -1.207  13.647   1.883  1.00  0.00           C  
ATOM    364  H   LEU A  23       1.991  15.895   1.228  1.00  0.00           H  
ATOM    365  HA  LEU A  23      -0.387  15.932   2.774  1.00  0.00           H  
ATOM    366 1HB  LEU A  23       2.051  14.136   2.824  1.00  0.00           H  
ATOM    367 2HB  LEU A  23       0.654  13.855   3.867  1.00  0.00           H  
ATOM    368  HG  LEU A  23       0.654  13.831   0.829  1.00  0.00           H  
ATOM    369 1HD1 LEU A  23       0.213  11.434   1.125  1.00  0.00           H  
ATOM    370 2HD1 LEU A  23       1.774  11.908   1.835  1.00  0.00           H  
ATOM    371 3HD1 LEU A  23       0.367  11.623   2.887  1.00  0.00           H  
ATOM    372 1HD2 LEU A  23      -1.685  13.075   1.088  1.00  0.00           H  
ATOM    373 2HD2 LEU A  23      -1.559  13.288   2.851  1.00  0.00           H  
ATOM    374 3HD2 LEU A  23      -1.458  14.702   1.774  1.00  0.00           H  
ATOM    375  N   TYR A  24       2.352  16.621   4.457  1.00  0.00           N  
ATOM    376  CA  TYR A  24       2.826  17.268   5.667  1.00  0.00           C  
ATOM    377  C   TYR A  24       2.129  18.610   5.869  1.00  0.00           C  
ATOM    378  O   TYR A  24       1.607  18.896   6.947  1.00  0.00           O  
ATOM    379  CB  TYR A  24       4.345  17.453   5.616  1.00  0.00           C  
ATOM    380  CG  TYR A  24       4.898  18.275   6.758  1.00  0.00           C  
ATOM    381  CD1 TYR A  24       5.109  17.688   7.997  1.00  0.00           C  
ATOM    382  CD2 TYR A  24       5.196  19.616   6.567  1.00  0.00           C  
ATOM    383  CE1 TYR A  24       5.615  18.439   9.040  1.00  0.00           C  
ATOM    384  CE2 TYR A  24       5.702  20.367   7.610  1.00  0.00           C  
ATOM    385  CZ  TYR A  24       5.911  19.783   8.843  1.00  0.00           C  
ATOM    386  OH  TYR A  24       6.415  20.531   9.882  1.00  0.00           O  
ATOM    387  H   TYR A  24       3.021  16.360   3.737  1.00  0.00           H  
ATOM    388  HA  TYR A  24       2.580  16.634   6.520  1.00  0.00           H  
ATOM    389 1HB  TYR A  24       4.831  16.477   5.631  1.00  0.00           H  
ATOM    390 2HB  TYR A  24       4.620  17.941   4.681  1.00  0.00           H  
ATOM    391  HD1 TYR A  24       4.875  16.634   8.147  1.00  0.00           H  
ATOM    392  HD2 TYR A  24       5.030  20.078   5.593  1.00  0.00           H  
ATOM    393  HE1 TYR A  24       5.780  17.978  10.014  1.00  0.00           H  
ATOM    394  HE2 TYR A  24       5.935  21.422   7.460  1.00  0.00           H  
ATOM    395  HH  TYR A  24       6.514  19.974  10.657  1.00  0.00           H  
ATOM    396  N   LYS A  25       2.122  19.429   4.818  1.00  0.00           N  
ATOM    397  CA  LYS A  25       1.516  20.756   4.874  1.00  0.00           C  
ATOM    398  C   LYS A  25       0.013  20.675   5.165  1.00  0.00           C  
ATOM    399  O   LYS A  25      -0.564  21.588   5.758  1.00  0.00           O  
ATOM    400  CB  LYS A  25       1.759  21.507   3.563  1.00  0.00           C  
ATOM    401  CG  LYS A  25       3.205  21.926   3.337  1.00  0.00           C  
ATOM    402  CD  LYS A  25       3.385  22.579   1.975  1.00  0.00           C  
ATOM    403  CE  LYS A  25       4.841  22.942   1.722  1.00  0.00           C  
ATOM    404  NZ  LYS A  25       5.041  23.528   0.369  1.00  0.00           N  
ATOM    405  H   LYS A  25       2.551  19.123   3.953  1.00  0.00           H  
ATOM    406  HA  LYS A  25       1.981  21.316   5.684  1.00  0.00           H  
ATOM    407 1HB  LYS A  25       1.457  20.880   2.724  1.00  0.00           H  
ATOM    408 2HB  LYS A  25       1.142  22.406   3.539  1.00  0.00           H  
ATOM    409 1HG  LYS A  25       3.505  22.632   4.112  1.00  0.00           H  
ATOM    410 2HG  LYS A  25       3.851  21.051   3.399  1.00  0.00           H  
ATOM    411 1HD  LYS A  25       3.048  21.895   1.195  1.00  0.00           H  
ATOM    412 2HD  LYS A  25       2.781  23.485   1.924  1.00  0.00           H  
ATOM    413 1HE  LYS A  25       5.172  23.661   2.469  1.00  0.00           H  
ATOM    414 2HE  LYS A  25       5.459  22.048   1.811  1.00  0.00           H  
ATOM    415 1HZ  LYS A  25       6.017  23.754   0.240  1.00  0.00           H  
ATOM    416 2HZ  LYS A  25       4.754  22.862  -0.334  1.00  0.00           H  
ATOM    417 3HZ  LYS A  25       4.487  24.369   0.281  1.00  0.00           H  
ATOM    418  N   LEU A  26      -0.615  19.578   4.734  1.00  0.00           N  
ATOM    419  CA  LEU A  26      -2.045  19.364   4.963  1.00  0.00           C  
ATOM    420  C   LEU A  26      -2.328  18.827   6.376  1.00  0.00           C  
ATOM    421  O   LEU A  26      -3.486  18.618   6.746  1.00  0.00           O  
ATOM    422  CB  LEU A  26      -2.600  18.386   3.919  1.00  0.00           C  
ATOM    423  CG  LEU A  26      -2.645  18.907   2.477  1.00  0.00           C  
ATOM    424  CD1 LEU A  26      -3.032  17.772   1.539  1.00  0.00           C  
ATOM    425  CD2 LEU A  26      -3.637  20.057   2.384  1.00  0.00           C  
ATOM    426  H   LEU A  26      -0.088  18.879   4.220  1.00  0.00           H  
ATOM    427  HA  LEU A  26      -2.555  20.320   4.854  1.00  0.00           H  
ATOM    428 1HB  LEU A  26      -1.987  17.486   3.927  1.00  0.00           H  
ATOM    429 2HB  LEU A  26      -3.615  18.112   4.205  1.00  0.00           H  
ATOM    430  HG  LEU A  26      -1.654  19.258   2.186  1.00  0.00           H  
ATOM    431 1HD1 LEU A  26      -3.064  18.143   0.514  1.00  0.00           H  
ATOM    432 2HD1 LEU A  26      -2.296  16.972   1.611  1.00  0.00           H  
ATOM    433 3HD1 LEU A  26      -4.014  17.390   1.816  1.00  0.00           H  
ATOM    434 1HD2 LEU A  26      -3.668  20.428   1.359  1.00  0.00           H  
ATOM    435 2HD2 LEU A  26      -4.628  19.707   2.674  1.00  0.00           H  
ATOM    436 3HD2 LEU A  26      -3.326  20.861   3.051  1.00  0.00           H  
ATOM    437  N   GLY A  27      -1.271  18.624   7.163  1.00  0.00           N  
ATOM    438  CA  GLY A  27      -1.416  18.131   8.531  1.00  0.00           C  
ATOM    439  C   GLY A  27      -1.461  16.604   8.595  1.00  0.00           C  
ATOM    440  O   GLY A  27      -1.863  16.029   9.607  1.00  0.00           O  
ATOM    441  H   GLY A  27      -0.343  18.828   6.811  1.00  0.00           H  
ATOM    442 1HA  GLY A  27      -0.586  18.497   9.134  1.00  0.00           H  
ATOM    443 2HA  GLY A  27      -2.328  18.540   8.964  1.00  0.00           H  
ATOM    444  N   VAL A  28      -1.038  15.951   7.519  1.00  0.00           N  
ATOM    445  CA  VAL A  28      -1.052  14.494   7.462  1.00  0.00           C  
ATOM    446  C   VAL A  28       0.325  13.924   7.789  1.00  0.00           C  
ATOM    447  O   VAL A  28       1.270  14.074   7.013  1.00  0.00           O  
ATOM    448  CB  VAL A  28      -1.487  14.017   6.063  1.00  0.00           C  
ATOM    449  CG1 VAL A  28      -1.482  12.497   5.994  1.00  0.00           C  
ATOM    450  CG2 VAL A  28      -2.865  14.568   5.733  1.00  0.00           C  
ATOM    451  H   VAL A  28      -0.693  16.475   6.720  1.00  0.00           H  
ATOM    452  HA  VAL A  28      -1.767  14.127   8.200  1.00  0.00           H  
ATOM    453  HB  VAL A  28      -0.766  14.374   5.327  1.00  0.00           H  
ATOM    454 1HG1 VAL A  28      -1.792  12.177   4.998  1.00  0.00           H  
ATOM    455 2HG1 VAL A  28      -0.478  12.126   6.198  1.00  0.00           H  
ATOM    456 3HG1 VAL A  28      -2.175  12.097   6.734  1.00  0.00           H  
ATOM    457 1HG2 VAL A  28      -3.166  14.228   4.743  1.00  0.00           H  
ATOM    458 2HG2 VAL A  28      -3.585  14.215   6.473  1.00  0.00           H  
ATOM    459 3HG2 VAL A  28      -2.835  15.658   5.748  1.00  0.00           H  
ATOM    460  N   LYS A  29       0.439  13.285   8.953  1.00  0.00           N  
ATOM    461  CA  LYS A  29       1.706  12.694   9.379  1.00  0.00           C  
ATOM    462  C   LYS A  29       1.802  11.228   8.976  1.00  0.00           C  
ATOM    463  O   LYS A  29       2.877  10.621   9.047  1.00  0.00           O  
ATOM    464  CB  LYS A  29       1.879  12.833  10.893  1.00  0.00           C  
ATOM    465  CG  LYS A  29       1.986  14.270  11.385  1.00  0.00           C  
ATOM    466  CD  LYS A  29       2.184  14.325  12.892  1.00  0.00           C  
ATOM    467  CE  LYS A  29       2.318  15.759  13.382  1.00  0.00           C  
ATOM    468  NZ  LYS A  29       2.489  15.830  14.858  1.00  0.00           N  
ATOM    469  H   LYS A  29      -0.363  13.226   9.561  1.00  0.00           H  
ATOM    470  HA  LYS A  29       2.519  13.228   8.890  1.00  0.00           H  
ATOM    471 1HB  LYS A  29       1.033  12.368  11.399  1.00  0.00           H  
ATOM    472 2HB  LYS A  29       2.779  12.304  11.206  1.00  0.00           H  
ATOM    473 1HG  LYS A  29       2.830  14.760  10.897  1.00  0.00           H  
ATOM    474 2HG  LYS A  29       1.076  14.811  11.126  1.00  0.00           H  
ATOM    475 1HD  LYS A  29       1.332  13.858  13.388  1.00  0.00           H  
ATOM    476 2HD  LYS A  29       3.085  13.774  13.161  1.00  0.00           H  
ATOM    477 1HE  LYS A  29       3.180  16.226  12.906  1.00  0.00           H  
ATOM    478 2HE  LYS A  29       1.428  16.323  13.104  1.00  0.00           H  
ATOM    479 1HZ  LYS A  29       2.574  16.795  15.142  1.00  0.00           H  
ATOM    480 2HZ  LYS A  29       1.685  15.415  15.310  1.00  0.00           H  
ATOM    481 3HZ  LYS A  29       3.322  15.326  15.126  1.00  0.00           H  
ATOM    482  N   LYS A  30       0.679  10.660   8.546  1.00  0.00           N  
ATOM    483  CA  LYS A  30       0.658   9.286   8.074  1.00  0.00           C  
ATOM    484  C   LYS A  30       1.017   9.209   6.611  1.00  0.00           C  
ATOM    485  O   LYS A  30       0.168   8.900   5.763  1.00  0.00           O  
ATOM    486  CB  LYS A  30      -0.716   8.656   8.308  1.00  0.00           C  
ATOM    487  CG  LYS A  30      -0.856   7.930   9.640  1.00  0.00           C  
ATOM    488  CD  LYS A  30      -1.269   8.886  10.749  1.00  0.00           C  
ATOM    489  CE  LYS A  30      -1.588   8.138  12.035  1.00  0.00           C  
ATOM    490  NZ  LYS A  30      -1.999   9.061  13.128  1.00  0.00           N  
ATOM    491  H   LYS A  30      -0.177  11.195   8.545  1.00  0.00           H  
ATOM    492  HA  LYS A  30       1.409   8.720   8.624  1.00  0.00           H  
ATOM    493 1HB  LYS A  30      -1.483   9.429   8.266  1.00  0.00           H  
ATOM    494 2HB  LYS A  30      -0.929   7.940   7.514  1.00  0.00           H  
ATOM    495 1HG  LYS A  30      -1.608   7.145   9.550  1.00  0.00           H  
ATOM    496 2HG  LYS A  30       0.095   7.469   9.905  1.00  0.00           H  
ATOM    497 1HD  LYS A  30      -0.461   9.593  10.941  1.00  0.00           H  
ATOM    498 2HD  LYS A  30      -2.151   9.446  10.437  1.00  0.00           H  
ATOM    499 1HE  LYS A  30      -2.395   7.429  11.853  1.00  0.00           H  
ATOM    500 2HE  LYS A  30      -0.710   7.580  12.359  1.00  0.00           H  
ATOM    501 1HZ  LYS A  30      -2.201   8.527  13.962  1.00  0.00           H  
ATOM    502 2HZ  LYS A  30      -1.250   9.712  13.319  1.00  0.00           H  
ATOM    503 3HZ  LYS A  30      -2.825   9.570  12.847  1.00  0.00           H  
ATOM    504  N   ILE A  31       2.266   9.492   6.311  1.00  0.00           N  
ATOM    505  CA  ILE A  31       2.727   9.552   4.944  1.00  0.00           C  
ATOM    506  C   ILE A  31       3.306   8.233   4.521  1.00  0.00           C  
ATOM    507  O   ILE A  31       4.350   7.811   5.022  1.00  0.00           O  
ATOM    508  CB  ILE A  31       3.782  10.659   4.762  1.00  0.00           C  
ATOM    509  CG1 ILE A  31       3.189  12.025   5.117  1.00  0.00           C  
ATOM    510  CG2 ILE A  31       4.311  10.659   3.336  1.00  0.00           C  
ATOM    511  CD1 ILE A  31       4.209  13.140   5.161  1.00  0.00           C  
ATOM    512  H   ILE A  31       2.926   9.669   7.062  1.00  0.00           H  
ATOM    513  HA  ILE A  31       1.877   9.772   4.299  1.00  0.00           H  
ATOM    514  HB  ILE A  31       4.611  10.487   5.447  1.00  0.00           H  
ATOM    515 1HG1 ILE A  31       2.424  12.290   4.388  1.00  0.00           H  
ATOM    516 2HG1 ILE A  31       2.704  11.969   6.092  1.00  0.00           H  
ATOM    517 1HG2 ILE A  31       5.055  11.448   3.224  1.00  0.00           H  
ATOM    518 2HG2 ILE A  31       4.769   9.695   3.118  1.00  0.00           H  
ATOM    519 3HG2 ILE A  31       3.488  10.835   2.642  1.00  0.00           H  
ATOM    520 1HD1 ILE A  31       3.713  14.076   5.420  1.00  0.00           H  
ATOM    521 2HD1 ILE A  31       4.966  12.911   5.912  1.00  0.00           H  
ATOM    522 3HD1 ILE A  31       4.682  13.239   4.186  1.00  0.00           H  
ATOM    523  N   VAL A  32       2.633   7.573   3.600  1.00  0.00           N  
ATOM    524  CA  VAL A  32       3.064   6.275   3.132  1.00  0.00           C  
ATOM    525  C   VAL A  32       3.496   6.346   1.680  1.00  0.00           C  
ATOM    526  O   VAL A  32       2.802   6.914   0.845  1.00  0.00           O  
ATOM    527  CB  VAL A  32       1.928   5.247   3.283  1.00  0.00           C  
ATOM    528  CG1 VAL A  32       2.367   3.888   2.759  1.00  0.00           C  
ATOM    529  CG2 VAL A  32       1.506   5.152   4.741  1.00  0.00           C  
ATOM    530  H   VAL A  32       1.792   7.987   3.206  1.00  0.00           H  
ATOM    531  HA  VAL A  32       3.910   5.954   3.734  1.00  0.00           H  
ATOM    532  HB  VAL A  32       1.079   5.566   2.678  1.00  0.00           H  
ATOM    533 1HG1 VAL A  32       1.551   3.173   2.873  1.00  0.00           H  
ATOM    534 2HG1 VAL A  32       2.629   3.972   1.704  1.00  0.00           H  
ATOM    535 3HG1 VAL A  32       3.233   3.542   3.323  1.00  0.00           H  
ATOM    536 1HG2 VAL A  32       0.702   4.423   4.840  1.00  0.00           H  
ATOM    537 2HG2 VAL A  32       2.357   4.838   5.347  1.00  0.00           H  
ATOM    538 3HG2 VAL A  32       1.157   6.126   5.083  1.00  0.00           H  
ATOM    539  N   VAL A  33       4.653   5.787   1.386  1.00  0.00           N  
ATOM    540  CA  VAL A  33       5.238   5.913   0.061  1.00  0.00           C  
ATOM    541  C   VAL A  33       5.130   4.598  -0.705  1.00  0.00           C  
ATOM    542  O   VAL A  33       5.617   3.569  -0.249  1.00  0.00           O  
ATOM    543  CB  VAL A  33       6.717   6.330   0.166  1.00  0.00           C  
ATOM    544  CG1 VAL A  33       7.348   6.407  -1.216  1.00  0.00           C  
ATOM    545  CG2 VAL A  33       6.829   7.666   0.886  1.00  0.00           C  
ATOM    546  H   VAL A  33       5.153   5.270   2.105  1.00  0.00           H  
ATOM    547  HA  VAL A  33       4.691   6.682  -0.487  1.00  0.00           H  
ATOM    548  HB  VAL A  33       7.260   5.568   0.726  1.00  0.00           H  
ATOM    549 1HG1 VAL A  33       8.394   6.702  -1.122  1.00  0.00           H  
ATOM    550 2HG1 VAL A  33       7.289   5.431  -1.698  1.00  0.00           H  
ATOM    551 3HG1 VAL A  33       6.817   7.143  -1.818  1.00  0.00           H  
ATOM    552 1HG2 VAL A  33       7.877   7.953   0.957  1.00  0.00           H  
ATOM    553 2HG2 VAL A  33       6.281   8.426   0.329  1.00  0.00           H  
ATOM    554 3HG2 VAL A  33       6.408   7.576   1.887  1.00  0.00           H  
ATOM    555  N   LEU A  34       4.445   4.632  -1.849  1.00  0.00           N  
ATOM    556  CA  LEU A  34       4.217   3.422  -2.645  1.00  0.00           C  
ATOM    557  C   LEU A  34       4.704   3.574  -4.091  1.00  0.00           C  
ATOM    558  O   LEU A  34       4.262   4.467  -4.820  1.00  0.00           O  
ATOM    559  CB  LEU A  34       2.723   3.073  -2.644  1.00  0.00           C  
ATOM    560  CG  LEU A  34       2.299   1.963  -3.615  1.00  0.00           C  
ATOM    561  CD1 LEU A  34       2.932   0.645  -3.189  1.00  0.00           C  
ATOM    562  CD2 LEU A  34       0.781   1.859  -3.635  1.00  0.00           C  
ATOM    563  H   LEU A  34       4.044   5.509  -2.163  1.00  0.00           H  
ATOM    564  HA  LEU A  34       4.765   2.602  -2.187  1.00  0.00           H  
ATOM    565 1HB  LEU A  34       2.440   2.760  -1.640  1.00  0.00           H  
ATOM    566 2HB  LEU A  34       2.156   3.968  -2.897  1.00  0.00           H  
ATOM    567  HG  LEU A  34       2.660   2.198  -4.617  1.00  0.00           H  
ATOM    568 1HD1 LEU A  34       2.631  -0.143  -3.878  1.00  0.00           H  
ATOM    569 2HD1 LEU A  34       4.018   0.743  -3.202  1.00  0.00           H  
ATOM    570 3HD1 LEU A  34       2.602   0.392  -2.182  1.00  0.00           H  
ATOM    571 1HD2 LEU A  34       0.480   1.070  -4.326  1.00  0.00           H  
ATOM    572 2HD2 LEU A  34       0.419   1.622  -2.634  1.00  0.00           H  
ATOM    573 3HD2 LEU A  34       0.356   2.808  -3.960  1.00  0.00           H  
ATOM    574  N   PHE A  35       5.615   2.681  -4.505  1.00  0.00           N  
ATOM    575  CA  PHE A  35       6.158   2.705  -5.871  1.00  0.00           C  
ATOM    576  C   PHE A  35       6.802   1.361  -6.251  1.00  0.00           C  
ATOM    577  O   PHE A  35       6.983   0.486  -5.404  1.00  0.00           O  
ATOM    578  CB  PHE A  35       7.190   3.825  -6.010  1.00  0.00           C  
ATOM    579  CG  PHE A  35       8.347   3.706  -5.058  1.00  0.00           C  
ATOM    580  CD1 PHE A  35       9.588   3.276  -5.503  1.00  0.00           C  
ATOM    581  CD2 PHE A  35       8.195   4.023  -3.717  1.00  0.00           C  
ATOM    582  CE1 PHE A  35      10.652   3.166  -4.628  1.00  0.00           C  
ATOM    583  CE2 PHE A  35       9.258   3.915  -2.841  1.00  0.00           C  
ATOM    584  CZ  PHE A  35      10.488   3.485  -3.298  1.00  0.00           C  
ATOM    585  H   PHE A  35       5.933   1.964  -3.857  1.00  0.00           H  
ATOM    586  HA  PHE A  35       5.336   2.895  -6.562  1.00  0.00           H  
ATOM    587 1HB  PHE A  35       7.585   3.832  -7.025  1.00  0.00           H  
ATOM    588 2HB  PHE A  35       6.708   4.787  -5.840  1.00  0.00           H  
ATOM    589  HD1 PHE A  35       9.718   3.025  -6.556  1.00  0.00           H  
ATOM    590  HD2 PHE A  35       7.224   4.362  -3.356  1.00  0.00           H  
ATOM    591  HE1 PHE A  35      11.622   2.827  -4.991  1.00  0.00           H  
ATOM    592  HE2 PHE A  35       9.126   4.168  -1.789  1.00  0.00           H  
ATOM    593  HZ  PHE A  35      11.325   3.398  -2.607  1.00  0.00           H  
ATOM    594  N   LYS A  36       7.157   1.218  -7.532  1.00  0.00           N  
ATOM    595  CA  LYS A  36       7.879   0.031  -8.005  1.00  0.00           C  
ATOM    596  C   LYS A  36       9.344   0.100  -7.611  1.00  0.00           C  
ATOM    597  O   LYS A  36       9.952   1.165  -7.658  1.00  0.00           O  
ATOM    598  CB  LYS A  36       7.751  -0.115  -9.523  1.00  0.00           C  
ATOM    599  CG  LYS A  36       6.347  -0.455 -10.006  1.00  0.00           C  
ATOM    600  CD  LYS A  36       6.312  -0.639 -11.516  1.00  0.00           C  
ATOM    601  CE  LYS A  36       4.934  -1.078 -11.988  1.00  0.00           C  
ATOM    602  NZ  LYS A  36       4.892  -1.289 -13.461  1.00  0.00           N  
ATOM    603  H   LYS A  36       6.938   1.954  -8.188  1.00  0.00           H  
ATOM    604  HA  LYS A  36       7.461  -0.856  -7.553  1.00  0.00           H  
ATOM    605 1HB  LYS A  36       8.054   0.815 -10.004  1.00  0.00           H  
ATOM    606 2HB  LYS A  36       8.424  -0.898  -9.871  1.00  0.00           H  
ATOM    607 1HG  LYS A  36       6.011  -1.376  -9.528  1.00  0.00           H  
ATOM    608 2HG  LYS A  36       5.663   0.347  -9.729  1.00  0.00           H  
ATOM    609 1HD  LYS A  36       6.572   0.302 -12.003  1.00  0.00           H  
ATOM    610 2HD  LYS A  36       7.043  -1.392 -11.808  1.00  0.00           H  
ATOM    611 1HE  LYS A  36       4.659  -2.007 -11.492  1.00  0.00           H  
ATOM    612 2HE  LYS A  36       4.199  -0.318 -11.722  1.00  0.00           H  
ATOM    613 1HZ  LYS A  36       3.963  -1.578 -13.734  1.00  0.00           H  
ATOM    614 2HZ  LYS A  36       5.128  -0.427 -13.932  1.00  0.00           H  
ATOM    615 3HZ  LYS A  36       5.556  -2.005 -13.718  1.00  0.00           H  
ATOM    616  N   TYR A  37       9.906  -1.039  -7.214  1.00  0.00           N  
ATOM    617  CA  TYR A  37      11.254  -1.062  -6.650  1.00  0.00           C  
ATOM    618  C   TYR A  37      12.199  -0.135  -7.406  1.00  0.00           C  
ATOM    619  O   TYR A  37      12.343  -0.232  -8.625  1.00  0.00           O  
ATOM    620  CB  TYR A  37      11.806  -2.490  -6.651  1.00  0.00           C  
ATOM    621  CG  TYR A  37      13.253  -2.585  -6.222  1.00  0.00           C  
ATOM    622  CD1 TYR A  37      13.601  -2.354  -4.899  1.00  0.00           C  
ATOM    623  CD2 TYR A  37      14.232  -2.903  -7.151  1.00  0.00           C  
ATOM    624  CE1 TYR A  37      14.923  -2.441  -4.507  1.00  0.00           C  
ATOM    625  CE2 TYR A  37      15.554  -2.989  -6.759  1.00  0.00           C  
ATOM    626  CZ  TYR A  37      15.900  -2.760  -5.443  1.00  0.00           C  
ATOM    627  OH  TYR A  37      17.217  -2.847  -5.053  1.00  0.00           O  
ATOM    628  H   TYR A  37       9.382  -1.908  -7.288  1.00  0.00           H  
ATOM    629  HA  TYR A  37      11.203  -0.710  -5.621  1.00  0.00           H  
ATOM    630 1HB  TYR A  37      11.210  -3.111  -5.980  1.00  0.00           H  
ATOM    631 2HB  TYR A  37      11.719  -2.913  -7.651  1.00  0.00           H  
ATOM    632  HD1 TYR A  37      12.831  -2.104  -4.168  1.00  0.00           H  
ATOM    633  HD2 TYR A  37      13.959  -3.083  -8.191  1.00  0.00           H  
ATOM    634  HE1 TYR A  37      15.196  -2.260  -3.468  1.00  0.00           H  
ATOM    635  HE2 TYR A  37      16.324  -3.238  -7.490  1.00  0.00           H  
ATOM    636  HH  TYR A  37      17.780  -2.862  -5.831  1.00  0.00           H  
ATOM    637  N   ASP A  38      12.854   0.753  -6.663  1.00  0.00           N  
ATOM    638  CA  ASP A  38      13.810   1.694  -7.231  1.00  0.00           C  
ATOM    639  C   ASP A  38      14.712   2.257  -6.143  1.00  0.00           C  
ATOM    640  O   ASP A  38      14.245   2.937  -5.228  1.00  0.00           O  
ATOM    641  CB  ASP A  38      13.085   2.835  -7.950  1.00  0.00           C  
ATOM    642  CG  ASP A  38      14.035   3.762  -8.698  1.00  0.00           C  
ATOM    643  OD1 ASP A  38      15.133   3.955  -8.234  1.00  0.00           O  
ATOM    644  OD2 ASP A  38      13.652   4.267  -9.726  1.00  0.00           O  
ATOM    645  H   ASP A  38      12.685   0.773  -5.669  1.00  0.00           H  
ATOM    646  HA  ASP A  38      14.435   1.164  -7.952  1.00  0.00           H  
ATOM    647 1HB  ASP A  38      12.370   2.421  -8.660  1.00  0.00           H  
ATOM    648 2HB  ASP A  38      12.523   3.424  -7.224  1.00  0.00           H  
ATOM    649  N   GLU A  39      16.002   1.951  -6.229  1.00  0.00           N  
ATOM    650  CA  GLU A  39      16.947   2.282  -5.160  1.00  0.00           C  
ATOM    651  C   GLU A  39      16.997   3.794  -4.891  1.00  0.00           C  
ATOM    652  O   GLU A  39      17.283   4.225  -3.772  1.00  0.00           O  
ATOM    653  CB  GLU A  39      18.345   1.773  -5.516  1.00  0.00           C  
ATOM    654  CG  GLU A  39      18.476   0.256  -5.534  1.00  0.00           C  
ATOM    655  CD  GLU A  39      19.858  -0.208  -5.902  1.00  0.00           C  
ATOM    656  OE1 GLU A  39      20.722   0.622  -6.053  1.00  0.00           O  
ATOM    657  OE2 GLU A  39      20.049  -1.394  -6.033  1.00  0.00           O  
ATOM    658  H   GLU A  39      16.337   1.457  -7.044  1.00  0.00           H  
ATOM    659  HA  GLU A  39      16.618   1.791  -4.250  1.00  0.00           H  
ATOM    660 1HB  GLU A  39      18.628   2.144  -6.501  1.00  0.00           H  
ATOM    661 2HB  GLU A  39      19.068   2.162  -4.799  1.00  0.00           H  
ATOM    662 1HG  GLU A  39      18.226  -0.131  -4.546  1.00  0.00           H  
ATOM    663 2HG  GLU A  39      17.759  -0.151  -6.246  1.00  0.00           H  
ATOM    664  N   LYS A  40      16.718   4.591  -5.921  1.00  0.00           N  
ATOM    665  CA  LYS A  40      16.808   6.042  -5.800  1.00  0.00           C  
ATOM    666  C   LYS A  40      15.748   6.577  -4.855  1.00  0.00           C  
ATOM    667  O   LYS A  40      16.047   7.356  -3.947  1.00  0.00           O  
ATOM    668  CB  LYS A  40      16.673   6.706  -7.171  1.00  0.00           C  
ATOM    669  CG  LYS A  40      16.647   8.228  -7.133  1.00  0.00           C  
ATOM    670  CD  LYS A  40      17.978   8.791  -6.656  1.00  0.00           C  
ATOM    671  CE  LYS A  40      17.988  10.312  -6.711  1.00  0.00           C  
ATOM    672  NZ  LYS A  40      19.284  10.877  -6.248  1.00  0.00           N  
ATOM    673  H   LYS A  40      16.436   4.183  -6.810  1.00  0.00           H  
ATOM    674  HA  LYS A  40      17.784   6.296  -5.387  1.00  0.00           H  
ATOM    675 1HB  LYS A  40      17.505   6.401  -7.807  1.00  0.00           H  
ATOM    676 2HB  LYS A  40      15.754   6.368  -7.650  1.00  0.00           H  
ATOM    677 1HG  LYS A  40      16.436   8.614  -8.130  1.00  0.00           H  
ATOM    678 2HG  LYS A  40      15.859   8.562  -6.459  1.00  0.00           H  
ATOM    679 1HD  LYS A  40      18.162   8.471  -5.630  1.00  0.00           H  
ATOM    680 2HD  LYS A  40      18.781   8.410  -7.287  1.00  0.00           H  
ATOM    681 1HE  LYS A  40      17.807  10.640  -7.733  1.00  0.00           H  
ATOM    682 2HE  LYS A  40      17.190  10.704  -6.080  1.00  0.00           H  
ATOM    683 1HZ  LYS A  40      19.250  11.885  -6.299  1.00  0.00           H  
ATOM    684 2HZ  LYS A  40      19.454  10.594  -5.293  1.00  0.00           H  
ATOM    685 3HZ  LYS A  40      20.030  10.536  -6.837  1.00  0.00           H  
ATOM    686  N   LEU A  41      14.506   6.167  -5.075  1.00  0.00           N  
ATOM    687  CA  LEU A  41      13.387   6.728  -4.346  1.00  0.00           C  
ATOM    688  C   LEU A  41      13.262   6.104  -2.968  1.00  0.00           C  
ATOM    689  O   LEU A  41      12.666   6.686  -2.071  1.00  0.00           O  
ATOM    690  CB  LEU A  41      12.086   6.519  -5.131  1.00  0.00           C  
ATOM    691  CG  LEU A  41      10.807   7.015  -4.444  1.00  0.00           C  
ATOM    692  CD1 LEU A  41      11.037   8.416  -3.894  1.00  0.00           C  
ATOM    693  CD2 LEU A  41       9.657   7.000  -5.440  1.00  0.00           C  
ATOM    694  H   LEU A  41      14.337   5.456  -5.776  1.00  0.00           H  
ATOM    695  HA  LEU A  41      13.558   7.798  -4.223  1.00  0.00           H  
ATOM    696 1HB  LEU A  41      12.170   7.034  -6.086  1.00  0.00           H  
ATOM    697 2HB  LEU A  41      11.965   5.453  -5.325  1.00  0.00           H  
ATOM    698  HG  LEU A  41      10.568   6.362  -3.604  1.00  0.00           H  
ATOM    699 1HD1 LEU A  41      10.128   8.769  -3.406  1.00  0.00           H  
ATOM    700 2HD1 LEU A  41      11.851   8.394  -3.170  1.00  0.00           H  
ATOM    701 3HD1 LEU A  41      11.294   9.090  -4.710  1.00  0.00           H  
ATOM    702 1HD2 LEU A  41       8.748   7.352  -4.952  1.00  0.00           H  
ATOM    703 2HD2 LEU A  41       9.895   7.654  -6.280  1.00  0.00           H  
ATOM    704 3HD2 LEU A  41       9.504   5.984  -5.803  1.00  0.00           H  
ATOM    705  N   ILE A  42      13.845   4.924  -2.795  1.00  0.00           N  
ATOM    706  CA  ILE A  42      13.926   4.314  -1.474  1.00  0.00           C  
ATOM    707  C   ILE A  42      14.752   5.177  -0.537  1.00  0.00           C  
ATOM    708  O   ILE A  42      14.344   5.449   0.595  1.00  0.00           O  
ATOM    709  CB  ILE A  42      14.538   2.904  -1.551  1.00  0.00           C  
ATOM    710  CG1 ILE A  42      13.581   1.944  -2.263  1.00  0.00           C  
ATOM    711  CG2 ILE A  42      14.870   2.392  -0.157  1.00  0.00           C  
ATOM    712  CD1 ILE A  42      14.205   0.615  -2.624  1.00  0.00           C  
ATOM    713  H   ILE A  42      14.250   4.443  -3.593  1.00  0.00           H  
ATOM    714  HA  ILE A  42      12.922   4.237  -1.067  1.00  0.00           H  
ATOM    715  HB  ILE A  42      15.452   2.935  -2.143  1.00  0.00           H  
ATOM    716 1HG1 ILE A  42      12.716   1.755  -1.628  1.00  0.00           H  
ATOM    717 2HG1 ILE A  42      13.216   2.409  -3.180  1.00  0.00           H  
ATOM    718 1HG2 ILE A  42      15.301   1.393  -0.230  1.00  0.00           H  
ATOM    719 2HG2 ILE A  42      15.587   3.062   0.315  1.00  0.00           H  
ATOM    720 3HG2 ILE A  42      13.961   2.352   0.442  1.00  0.00           H  
ATOM    721 1HD1 ILE A  42      13.465  -0.009  -3.126  1.00  0.00           H  
ATOM    722 2HD1 ILE A  42      15.053   0.780  -3.289  1.00  0.00           H  
ATOM    723 3HD1 ILE A  42      14.545   0.116  -1.718  1.00  0.00           H  
ATOM    724  N   LYS A  43      15.914   5.626  -1.019  1.00  0.00           N  
ATOM    725  CA  LYS A  43      16.791   6.478  -0.225  1.00  0.00           C  
ATOM    726  C   LYS A  43      16.157   7.839   0.026  1.00  0.00           C  
ATOM    727  O   LYS A  43      16.210   8.363   1.140  1.00  0.00           O  
ATOM    728  CB  LYS A  43      18.143   6.647  -0.919  1.00  0.00           C  
ATOM    729  CG  LYS A  43      18.998   5.387  -0.948  1.00  0.00           C  
ATOM    730  CD  LYS A  43      20.285   5.610  -1.728  1.00  0.00           C  
ATOM    731  CE  LYS A  43      21.113   4.336  -1.806  1.00  0.00           C  
ATOM    732  NZ  LYS A  43      22.341   4.520  -2.626  1.00  0.00           N  
ATOM    733  H   LYS A  43      16.194   5.369  -1.962  1.00  0.00           H  
ATOM    734  HA  LYS A  43      16.950   6.012   0.728  1.00  0.00           H  
ATOM    735 1HB  LYS A  43      17.986   6.969  -1.949  1.00  0.00           H  
ATOM    736 2HB  LYS A  43      18.715   7.427  -0.416  1.00  0.00           H  
ATOM    737 1HG  LYS A  43      19.247   5.092   0.072  1.00  0.00           H  
ATOM    738 2HG  LYS A  43      18.436   4.578  -1.414  1.00  0.00           H  
ATOM    739 1HD  LYS A  43      20.045   5.940  -2.739  1.00  0.00           H  
ATOM    740 2HD  LYS A  43      20.875   6.386  -1.241  1.00  0.00           H  
ATOM    741 1HE  LYS A  43      21.404   4.029  -0.802  1.00  0.00           H  
ATOM    742 2HE  LYS A  43      20.514   3.539  -2.246  1.00  0.00           H  
ATOM    743 1HZ  LYS A  43      22.861   3.654  -2.653  1.00  0.00           H  
ATOM    744 2HZ  LYS A  43      22.082   4.786  -3.566  1.00  0.00           H  
ATOM    745 3HZ  LYS A  43      22.914   5.243  -2.217  1.00  0.00           H  
ATOM    746  N   VAL A  44      15.544   8.406  -1.008  1.00  0.00           N  
ATOM    747  CA  VAL A  44      14.879   9.697  -0.885  1.00  0.00           C  
ATOM    748  C   VAL A  44      13.682   9.621   0.061  1.00  0.00           C  
ATOM    749  O   VAL A  44      13.535  10.448   0.957  1.00  0.00           O  
ATOM    750  CB  VAL A  44      14.408  10.185  -2.267  1.00  0.00           C  
ATOM    751  CG1 VAL A  44      13.520  11.412  -2.125  1.00  0.00           C  
ATOM    752  CG2 VAL A  44      15.611  10.490  -3.147  1.00  0.00           C  
ATOM    753  H   VAL A  44      15.544   7.932  -1.908  1.00  0.00           H  
ATOM    754  HA  VAL A  44      15.595  10.415  -0.482  1.00  0.00           H  
ATOM    755  HB  VAL A  44      13.806   9.405  -2.732  1.00  0.00           H  
ATOM    756 1HG1 VAL A  44      13.196  11.744  -3.112  1.00  0.00           H  
ATOM    757 2HG1 VAL A  44      12.647  11.161  -1.522  1.00  0.00           H  
ATOM    758 3HG1 VAL A  44      14.079  12.212  -1.640  1.00  0.00           H  
ATOM    759 1HG2 VAL A  44      15.271  10.834  -4.123  1.00  0.00           H  
ATOM    760 2HG2 VAL A  44      16.217  11.266  -2.679  1.00  0.00           H  
ATOM    761 3HG2 VAL A  44      16.210   9.587  -3.269  1.00  0.00           H  
ATOM    762  N   ALA A  45      12.822   8.637  -0.159  1.00  0.00           N  
ATOM    763  CA  ALA A  45      11.600   8.500   0.617  1.00  0.00           C  
ATOM    764  C   ALA A  45      11.900   8.394   2.106  1.00  0.00           C  
ATOM    765  O   ALA A  45      11.244   9.032   2.926  1.00  0.00           O  
ATOM    766  CB  ALA A  45      10.821   7.278   0.157  1.00  0.00           C  
ATOM    767  H   ALA A  45      13.008   7.977  -0.898  1.00  0.00           H  
ATOM    768  HA  ALA A  45      10.997   9.382   0.460  1.00  0.00           H  
ATOM    769 1HB  ALA A  45       9.897   7.201   0.726  1.00  0.00           H  
ATOM    770 2HB  ALA A  45      10.588   7.375  -0.902  1.00  0.00           H  
ATOM    771 3HB  ALA A  45      11.421   6.386   0.312  1.00  0.00           H  
ATOM    772  N   ALA A  46      12.873   7.567   2.458  1.00  0.00           N  
ATOM    773  CA  ALA A  46      13.241   7.384   3.861  1.00  0.00           C  
ATOM    774  C   ALA A  46      13.713   8.692   4.477  1.00  0.00           C  
ATOM    775  O   ALA A  46      13.394   8.993   5.630  1.00  0.00           O  
ATOM    776  CB  ALA A  46      14.319   6.329   3.985  1.00  0.00           C  
ATOM    777  H   ALA A  46      13.357   7.028   1.742  1.00  0.00           H  
ATOM    778  HA  ALA A  46      12.358   7.058   4.405  1.00  0.00           H  
ATOM    779 1HB  ALA A  46      14.567   6.184   5.036  1.00  0.00           H  
ATOM    780 2HB  ALA A  46      13.964   5.393   3.566  1.00  0.00           H  
ATOM    781 3HB  ALA A  46      15.184   6.649   3.453  1.00  0.00           H  
ATOM    782  N   LYS A  47      14.481   9.465   3.717  1.00  0.00           N  
ATOM    783  CA  LYS A  47      14.975  10.740   4.204  1.00  0.00           C  
ATOM    784  C   LYS A  47      13.840  11.737   4.404  1.00  0.00           C  
ATOM    785  O   LYS A  47      13.757  12.394   5.439  1.00  0.00           O  
ATOM    786  CB  LYS A  47      16.014  11.310   3.237  1.00  0.00           C  
ATOM    787  CG  LYS A  47      16.609  12.644   3.669  1.00  0.00           C  
ATOM    788  CD  LYS A  47      17.405  12.502   4.958  1.00  0.00           C  
ATOM    789  CE  LYS A  47      18.297  13.712   5.194  1.00  0.00           C  
ATOM    790  NZ  LYS A  47      17.508  14.930   5.522  1.00  0.00           N  
ATOM    791  H   LYS A  47      14.739   9.156   2.784  1.00  0.00           H  
ATOM    792  HA  LYS A  47      15.451  10.579   5.172  1.00  0.00           H  
ATOM    793 1HB  LYS A  47      16.833  10.599   3.122  1.00  0.00           H  
ATOM    794 2HB  LYS A  47      15.560  11.448   2.255  1.00  0.00           H  
ATOM    795 1HG  LYS A  47      17.268  13.019   2.884  1.00  0.00           H  
ATOM    796 2HG  LYS A  47      15.809  13.366   3.823  1.00  0.00           H  
ATOM    797 1HD  LYS A  47      16.719  12.397   5.799  1.00  0.00           H  
ATOM    798 2HD  LYS A  47      18.027  11.609   4.905  1.00  0.00           H  
ATOM    799 1HE  LYS A  47      18.980  13.504   6.016  1.00  0.00           H  
ATOM    800 2HE  LYS A  47      18.889  13.908   4.300  1.00  0.00           H  
ATOM    801 1HZ  LYS A  47      18.134  15.708   5.671  1.00  0.00           H  
ATOM    802 2HZ  LYS A  47      16.883  15.143   4.757  1.00  0.00           H  
ATOM    803 3HZ  LYS A  47      16.969  14.767   6.361  1.00  0.00           H  
ATOM    804  N   VAL A  48      12.973  11.855   3.399  1.00  0.00           N  
ATOM    805  CA  VAL A  48      11.872  12.806   3.448  1.00  0.00           C  
ATOM    806  C   VAL A  48      10.879  12.470   4.550  1.00  0.00           C  
ATOM    807  O   VAL A  48      10.380  13.361   5.232  1.00  0.00           O  
ATOM    808  CB  VAL A  48      11.136  12.834   2.095  1.00  0.00           C  
ATOM    809  CG1 VAL A  48       9.895  13.710   2.182  1.00  0.00           C  
ATOM    810  CG2 VAL A  48      12.073  13.332   1.006  1.00  0.00           C  
ATOM    811  H   VAL A  48      13.094  11.285   2.566  1.00  0.00           H  
ATOM    812  HA  VAL A  48      12.285  13.794   3.647  1.00  0.00           H  
ATOM    813  HB  VAL A  48      10.801  11.825   1.854  1.00  0.00           H  
ATOM    814 1HG1 VAL A  48       9.387  13.718   1.217  1.00  0.00           H  
ATOM    815 2HG1 VAL A  48       9.222  13.314   2.943  1.00  0.00           H  
ATOM    816 3HG1 VAL A  48      10.185  14.727   2.447  1.00  0.00           H  
ATOM    817 1HG2 VAL A  48      11.546  13.348   0.052  1.00  0.00           H  
ATOM    818 2HG2 VAL A  48      12.413  14.339   1.251  1.00  0.00           H  
ATOM    819 3HG2 VAL A  48      12.933  12.666   0.934  1.00  0.00           H  
ATOM    820  N   LEU A  49      10.594  11.185   4.730  1.00  0.00           N  
ATOM    821  CA  LEU A  49       9.724  10.758   5.816  1.00  0.00           C  
ATOM    822  C   LEU A  49      10.276  11.195   7.159  1.00  0.00           C  
ATOM    823  O   LEU A  49       9.529  11.648   8.036  1.00  0.00           O  
ATOM    824  CB  LEU A  49       9.557   9.233   5.797  1.00  0.00           C  
ATOM    825  CG  LEU A  49       8.707   8.671   4.650  1.00  0.00           C  
ATOM    826  CD1 LEU A  49       8.873   7.159   4.588  1.00  0.00           C  
ATOM    827  CD2 LEU A  49       7.250   9.053   4.864  1.00  0.00           C  
ATOM    828  H   LEU A  49      10.986  10.491   4.098  1.00  0.00           H  
ATOM    829  HA  LEU A  49       8.745  11.214   5.678  1.00  0.00           H  
ATOM    830 1HB  LEU A  49      10.543   8.776   5.732  1.00  0.00           H  
ATOM    831 2HB  LEU A  49       9.096   8.922   6.734  1.00  0.00           H  
ATOM    832  HG  LEU A  49       9.054   9.084   3.703  1.00  0.00           H  
ATOM    833 1HD1 LEU A  49       8.269   6.760   3.773  1.00  0.00           H  
ATOM    834 2HD1 LEU A  49       9.921   6.915   4.414  1.00  0.00           H  
ATOM    835 3HD1 LEU A  49       8.548   6.718   5.530  1.00  0.00           H  
ATOM    836 1HD2 LEU A  49       6.645   8.654   4.049  1.00  0.00           H  
ATOM    837 2HD2 LEU A  49       6.900   8.639   5.811  1.00  0.00           H  
ATOM    838 3HD2 LEU A  49       7.157  10.139   4.887  1.00  0.00           H  
ATOM    839  N   HIS A  50      11.587  11.053   7.326  1.00  0.00           N  
ATOM    840  CA  HIS A  50      12.250  11.514   8.526  1.00  0.00           C  
ATOM    841  C   HIS A  50      12.156  13.042   8.652  1.00  0.00           C  
ATOM    842  O   HIS A  50      11.741  13.563   9.688  1.00  0.00           O  
ATOM    843  CB  HIS A  50      13.718  11.075   8.528  1.00  0.00           C  
ATOM    844  CG  HIS A  50      14.463  11.471   9.765  1.00  0.00           C  
ATOM    845  ND1 HIS A  50      14.289  10.831  10.974  1.00  0.00           N  
ATOM    846  CD2 HIS A  50      15.383  12.440   9.980  1.00  0.00           C  
ATOM    847  CE1 HIS A  50      15.072  11.391  11.881  1.00  0.00           C  
ATOM    848  NE2 HIS A  50      15.745  12.369  11.303  1.00  0.00           N  
ATOM    849  H   HIS A  50      12.137  10.595   6.602  1.00  0.00           H  
ATOM    850  HA  HIS A  50      11.747  11.077   9.389  1.00  0.00           H  
ATOM    851 1HB  HIS A  50      13.773   9.990   8.429  1.00  0.00           H  
ATOM    852 2HB  HIS A  50      14.229  11.509   7.669  1.00  0.00           H  
ATOM    853  HD2 HIS A  50      15.764  13.146   9.242  1.00  0.00           H  
ATOM    854  HE1 HIS A  50      15.149  11.095  12.927  1.00  0.00           H  
ATOM    855  HE2 HIS A  50      16.418  12.971  11.756  1.00  0.00           H  
ATOM    856  N   ASP A  51      12.538  13.759   7.576  1.00  0.00           N  
ATOM    857  CA  ASP A  51      12.623  15.225   7.618  1.00  0.00           C  
ATOM    858  C   ASP A  51      11.270  15.848   7.940  1.00  0.00           C  
ATOM    859  O   ASP A  51      11.192  16.861   8.634  1.00  0.00           O  
ATOM    860  CB  ASP A  51      13.136  15.775   6.285  1.00  0.00           C  
ATOM    861  CG  ASP A  51      14.617  15.500   6.060  1.00  0.00           C  
ATOM    862  OD1 ASP A  51      15.280  15.123   6.998  1.00  0.00           O  
ATOM    863  OD2 ASP A  51      15.070  15.668   4.954  1.00  0.00           O  
ATOM    864  H   ASP A  51      12.769  13.275   6.716  1.00  0.00           H  
ATOM    865  HA  ASP A  51      13.323  15.507   8.404  1.00  0.00           H  
ATOM    866 1HB  ASP A  51      12.570  15.330   5.466  1.00  0.00           H  
ATOM    867 2HB  ASP A  51      12.972  16.852   6.248  1.00  0.00           H  
ATOM    868  N   LEU A  52      10.198  15.227   7.441  1.00  0.00           N  
ATOM    869  CA  LEU A  52       8.857  15.766   7.612  1.00  0.00           C  
ATOM    870  C   LEU A  52       8.290  15.365   8.959  1.00  0.00           C  
ATOM    871  O   LEU A  52       7.198  15.785   9.333  1.00  0.00           O  
ATOM    872  CB  LEU A  52       7.932  15.271   6.492  1.00  0.00           C  
ATOM    873  CG  LEU A  52       8.280  15.758   5.079  1.00  0.00           C  
ATOM    874  CD1 LEU A  52       7.335  15.115   4.073  1.00  0.00           C  
ATOM    875  CD2 LEU A  52       8.183  17.276   5.027  1.00  0.00           C  
ATOM    876  H   LEU A  52      10.322  14.355   6.937  1.00  0.00           H  
ATOM    877  HA  LEU A  52       8.911  16.851   7.569  1.00  0.00           H  
ATOM    878 1HB  LEU A  52       7.952  14.183   6.481  1.00  0.00           H  
ATOM    879 2HB  LEU A  52       6.915  15.594   6.713  1.00  0.00           H  
ATOM    880  HG  LEU A  52       9.295  15.450   4.827  1.00  0.00           H  
ATOM    881 1HD1 LEU A  52       7.581  15.461   3.069  1.00  0.00           H  
ATOM    882 2HD1 LEU A  52       7.439  14.031   4.118  1.00  0.00           H  
ATOM    883 3HD1 LEU A  52       6.308  15.392   4.310  1.00  0.00           H  
ATOM    884 1HD2 LEU A  52       8.430  17.622   4.023  1.00  0.00           H  
ATOM    885 2HD2 LEU A  52       7.168  17.585   5.277  1.00  0.00           H  
ATOM    886 3HD2 LEU A  52       8.881  17.710   5.743  1.00  0.00           H  
ATOM    887  N   GLY A  53       9.045  14.554   9.691  1.00  0.00           N  
ATOM    888  CA  GLY A  53       8.613  14.084  10.993  1.00  0.00           C  
ATOM    889  C   GLY A  53       7.409  13.161  10.879  1.00  0.00           C  
ATOM    890  O   GLY A  53       6.517  13.187  11.728  1.00  0.00           O  
ATOM    891  H   GLY A  53       9.943  14.250   9.330  1.00  0.00           H  
ATOM    892 1HA  GLY A  53       9.435  13.558  11.477  1.00  0.00           H  
ATOM    893 2HA  GLY A  53       8.364  14.938  11.621  1.00  0.00           H  
ATOM    894  N   ALA A  54       7.387  12.340   9.830  1.00  0.00           N  
ATOM    895  CA  ALA A  54       6.251  11.464   9.581  1.00  0.00           C  
ATOM    896  C   ALA A  54       6.010  10.570  10.783  1.00  0.00           C  
ATOM    897  O   ALA A  54       6.956  10.122  11.430  1.00  0.00           O  
ATOM    898  CB  ALA A  54       6.489  10.622   8.331  1.00  0.00           C  
ATOM    899  H   ALA A  54       8.184  12.311   9.201  1.00  0.00           H  
ATOM    900  HA  ALA A  54       5.365  12.083   9.432  1.00  0.00           H  
ATOM    901 1HB  ALA A  54       5.621   9.984   8.151  1.00  0.00           H  
ATOM    902 2HB  ALA A  54       6.643  11.277   7.475  1.00  0.00           H  
ATOM    903 3HB  ALA A  54       7.374  10.000   8.476  1.00  0.00           H  
ATOM    904  N   GLU A  55       4.743  10.309  11.083  1.00  0.00           N  
ATOM    905  CA  GLU A  55       4.397   9.465  12.215  1.00  0.00           C  
ATOM    906  C   GLU A  55       4.589   8.003  11.865  1.00  0.00           C  
ATOM    907  O   GLU A  55       5.117   7.225  12.657  1.00  0.00           O  
ATOM    908  CB  GLU A  55       2.951   9.712  12.652  1.00  0.00           C  
ATOM    909  CG  GLU A  55       2.530   8.943  13.895  1.00  0.00           C  
ATOM    910  CD  GLU A  55       1.131   9.270  14.340  1.00  0.00           C  
ATOM    911  OE1 GLU A  55       0.500  10.079  13.703  1.00  0.00           O  
ATOM    912  OE2 GLU A  55       0.693   8.710  15.317  1.00  0.00           O  
ATOM    913  H   GLU A  55       4.004  10.695  10.508  1.00  0.00           H  
ATOM    914  HA  GLU A  55       5.062   9.706  13.046  1.00  0.00           H  
ATOM    915 1HB  GLU A  55       2.808  10.774  12.851  1.00  0.00           H  
ATOM    916 2HB  GLU A  55       2.275   9.436  11.842  1.00  0.00           H  
ATOM    917 1HG  GLU A  55       2.592   7.875  13.688  1.00  0.00           H  
ATOM    918 2HG  GLU A  55       3.225   9.169  14.703  1.00  0.00           H  
ATOM    919  N   GLU A  56       4.164   7.637  10.660  1.00  0.00           N  
ATOM    920  CA  GLU A  56       4.283   6.265  10.188  1.00  0.00           C  
ATOM    921  C   GLU A  56       5.106   6.187   8.897  1.00  0.00           C  
ATOM    922  O   GLU A  56       4.555   6.201   7.791  1.00  0.00           O  
ATOM    923  CB  GLU A  56       2.895   5.663   9.961  1.00  0.00           C  
ATOM    924  CG  GLU A  56       2.047   5.544  11.220  1.00  0.00           C  
ATOM    925  CD  GLU A  56       0.737   4.847  10.979  1.00  0.00           C  
ATOM    926  OE1 GLU A  56       0.477   4.481   9.858  1.00  0.00           O  
ATOM    927  OE2 GLU A  56      -0.005   4.681  11.918  1.00  0.00           O  
ATOM    928  H   GLU A  56       3.757   8.336  10.048  1.00  0.00           H  
ATOM    929  HA  GLU A  56       4.806   5.683  10.947  1.00  0.00           H  
ATOM    930 1HB  GLU A  56       2.346   6.273   9.244  1.00  0.00           H  
ATOM    931 2HB  GLU A  56       2.997   4.666   9.532  1.00  0.00           H  
ATOM    932 1HG  GLU A  56       2.607   4.990  11.972  1.00  0.00           H  
ATOM    933 2HG  GLU A  56       1.856   6.543  11.611  1.00  0.00           H  
ATOM    934  N   ALA A  57       6.420   6.092   9.049  1.00  0.00           N  
ATOM    935  CA  ALA A  57       7.339   6.167   7.913  1.00  0.00           C  
ATOM    936  C   ALA A  57       7.391   4.826   7.181  1.00  0.00           C  
ATOM    937  O   ALA A  57       8.377   4.090   7.281  1.00  0.00           O  
ATOM    938  CB  ALA A  57       8.736   6.563   8.388  1.00  0.00           C  
ATOM    939  H   ALA A  57       6.801   5.961   9.981  1.00  0.00           H  
ATOM    940  HA  ALA A  57       6.968   6.920   7.221  1.00  0.00           H  
ATOM    941 1HB  ALA A  57       9.403   6.630   7.536  1.00  0.00           H  
ATOM    942 2HB  ALA A  57       8.689   7.529   8.892  1.00  0.00           H  
ATOM    943 3HB  ALA A  57       9.109   5.815   9.079  1.00  0.00           H  
ATOM    944  N   ALA A  58       6.309   4.499   6.471  1.00  0.00           N  
ATOM    945  CA  ALA A  58       6.208   3.215   5.777  1.00  0.00           C  
ATOM    946  C   ALA A  58       6.612   3.350   4.312  1.00  0.00           C  
ATOM    947  O   ALA A  58       6.246   4.319   3.642  1.00  0.00           O  
ATOM    948  CB  ALA A  58       4.794   2.673   5.882  1.00  0.00           C  
ATOM    949  H   ALA A  58       5.527   5.155   6.423  1.00  0.00           H  
ATOM    950  HA  ALA A  58       6.896   2.517   6.253  1.00  0.00           H  
ATOM    951 1HB  ALA A  58       4.736   1.706   5.383  1.00  0.00           H  
ATOM    952 2HB  ALA A  58       4.526   2.557   6.927  1.00  0.00           H  
ATOM    953 3HB  ALA A  58       4.112   3.363   5.412  1.00  0.00           H  
ATOM    954  N   ILE A  59       7.361   2.367   3.816  1.00  0.00           N  
ATOM    955  CA  ILE A  59       7.714   2.309   2.397  1.00  0.00           C  
ATOM    956  C   ILE A  59       7.243   1.014   1.759  1.00  0.00           C  
ATOM    957  O   ILE A  59       7.593  -0.076   2.214  1.00  0.00           O  
ATOM    958  CB  ILE A  59       9.235   2.447   2.201  1.00  0.00           C  
ATOM    959  CG1 ILE A  59       9.718   3.807   2.713  1.00  0.00           C  
ATOM    960  CG2 ILE A  59       9.602   2.266   0.737  1.00  0.00           C  
ATOM    961  CD1 ILE A  59      11.222   3.959   2.717  1.00  0.00           C  
ATOM    962  H   ILE A  59       7.691   1.638   4.442  1.00  0.00           H  
ATOM    963  HA  ILE A  59       7.226   3.137   1.884  1.00  0.00           H  
ATOM    964  HB  ILE A  59       9.748   1.688   2.791  1.00  0.00           H  
ATOM    965 1HG1 ILE A  59       9.296   4.599   2.096  1.00  0.00           H  
ATOM    966 2HG1 ILE A  59       9.359   3.961   3.731  1.00  0.00           H  
ATOM    967 1HG2 ILE A  59      10.680   2.367   0.616  1.00  0.00           H  
ATOM    968 2HG2 ILE A  59       9.292   1.276   0.404  1.00  0.00           H  
ATOM    969 3HG2 ILE A  59       9.097   3.024   0.138  1.00  0.00           H  
ATOM    970 1HD1 ILE A  59      11.487   4.948   3.093  1.00  0.00           H  
ATOM    971 2HD1 ILE A  59      11.664   3.197   3.359  1.00  0.00           H  
ATOM    972 3HD1 ILE A  59      11.601   3.844   1.702  1.00  0.00           H  
ATOM    973  N   LYS A  60       6.462   1.136   0.686  1.00  0.00           N  
ATOM    974  CA  LYS A  60       5.926  -0.025  -0.011  1.00  0.00           C  
ATOM    975  C   LYS A  60       6.560  -0.179  -1.382  1.00  0.00           C  
ATOM    976  O   LYS A  60       6.493   0.726  -2.216  1.00  0.00           O  
ATOM    977  CB  LYS A  60       4.406   0.082  -0.144  1.00  0.00           C  
ATOM    978  CG  LYS A  60       3.658   0.088   1.183  1.00  0.00           C  
ATOM    979  CD  LYS A  60       2.163   0.279   0.973  1.00  0.00           C  
ATOM    980  CE  LYS A  60       1.401   0.173   2.286  1.00  0.00           C  
ATOM    981  NZ  LYS A  60      -0.051   0.450   2.110  1.00  0.00           N  
ATOM    982  H   LYS A  60       6.248   2.059   0.337  1.00  0.00           H  
ATOM    983  HA  LYS A  60       6.155  -0.911   0.568  1.00  0.00           H  
ATOM    984 1HB  LYS A  60       4.151   0.998  -0.676  1.00  0.00           H  
ATOM    985 2HB  LYS A  60       4.033  -0.755  -0.734  1.00  0.00           H  
ATOM    986 1HG  LYS A  60       3.825  -0.858   1.700  1.00  0.00           H  
ATOM    987 2HG  LYS A  60       4.034   0.896   1.809  1.00  0.00           H  
ATOM    988 1HD  LYS A  60       1.979   1.260   0.533  1.00  0.00           H  
ATOM    989 2HD  LYS A  60       1.792  -0.482   0.286  1.00  0.00           H  
ATOM    990 1HE  LYS A  60       1.520  -0.829   2.695  1.00  0.00           H  
ATOM    991 2HE  LYS A  60       1.810   0.886   3.002  1.00  0.00           H  
ATOM    992 1HZ  LYS A  60      -0.519   0.371   3.002  1.00  0.00           H  
ATOM    993 2HZ  LYS A  60      -0.174   1.386   1.748  1.00  0.00           H  
ATOM    994 3HZ  LYS A  60      -0.446  -0.216   1.463  1.00  0.00           H  
ATOM    995  N   LEU A  61       7.179  -1.327  -1.610  1.00  0.00           N  
ATOM    996  CA  LEU A  61       7.932  -1.563  -2.835  1.00  0.00           C  
ATOM    997  C   LEU A  61       7.299  -2.668  -3.664  1.00  0.00           C  
ATOM    998  O   LEU A  61       7.192  -3.804  -3.213  1.00  0.00           O  
ATOM    999  CB  LEU A  61       9.384  -1.932  -2.505  1.00  0.00           C  
ATOM   1000  CG  LEU A  61      10.144  -0.925  -1.632  1.00  0.00           C  
ATOM   1001  CD1 LEU A  61      11.540  -1.459  -1.339  1.00  0.00           C  
ATOM   1002  CD2 LEU A  61      10.210   0.417  -2.346  1.00  0.00           C  
ATOM   1003  H   LEU A  61       7.135  -2.059  -0.905  1.00  0.00           H  
ATOM   1004  HA  LEU A  61       7.934  -0.647  -3.425  1.00  0.00           H  
ATOM   1005 1HB  LEU A  61       9.389  -2.889  -1.987  1.00  0.00           H  
ATOM   1006 2HB  LEU A  61       9.935  -2.044  -3.438  1.00  0.00           H  
ATOM   1007  HG  LEU A  61       9.626  -0.805  -0.680  1.00  0.00           H  
ATOM   1008 1HD1 LEU A  61      12.080  -0.743  -0.718  1.00  0.00           H  
ATOM   1009 2HD1 LEU A  61      11.462  -2.409  -0.811  1.00  0.00           H  
ATOM   1010 3HD1 LEU A  61      12.077  -1.605  -2.275  1.00  0.00           H  
ATOM   1011 1HD2 LEU A  61      10.750   1.133  -1.725  1.00  0.00           H  
ATOM   1012 2HD2 LEU A  61      10.729   0.298  -3.297  1.00  0.00           H  
ATOM   1013 3HD2 LEU A  61       9.200   0.783  -2.527  1.00  0.00           H  
ATOM   1014  N   ILE A  62       6.872  -2.328  -4.879  1.00  0.00           N  
ATOM   1015  CA  ILE A  62       6.237  -3.307  -5.762  1.00  0.00           C  
ATOM   1016  C   ILE A  62       7.264  -4.071  -6.585  1.00  0.00           C  
ATOM   1017  O   ILE A  62       8.128  -3.474  -7.234  1.00  0.00           O  
ATOM   1018  CB  ILE A  62       5.235  -2.623  -6.710  1.00  0.00           C  
ATOM   1019  CG1 ILE A  62       4.103  -1.974  -5.910  1.00  0.00           C  
ATOM   1020  CG2 ILE A  62       4.678  -3.626  -7.709  1.00  0.00           C  
ATOM   1021  CD1 ILE A  62       3.235  -1.042  -6.726  1.00  0.00           C  
ATOM   1022  H   ILE A  62       6.981  -1.367  -5.195  1.00  0.00           H  
ATOM   1023  HA  ILE A  62       5.710  -4.022  -5.154  1.00  0.00           H  
ATOM   1024  HB  ILE A  62       5.736  -1.823  -7.253  1.00  0.00           H  
ATOM   1025 1HG1 ILE A  62       3.466  -2.749  -5.485  1.00  0.00           H  
ATOM   1026 2HG1 ILE A  62       4.523  -1.406  -5.079  1.00  0.00           H  
ATOM   1027 1HG2 ILE A  62       3.971  -3.126  -8.370  1.00  0.00           H  
ATOM   1028 2HG2 ILE A  62       5.493  -4.043  -8.298  1.00  0.00           H  
ATOM   1029 3HG2 ILE A  62       4.169  -4.428  -7.174  1.00  0.00           H  
ATOM   1030 1HD1 ILE A  62       2.456  -0.621  -6.090  1.00  0.00           H  
ATOM   1031 2HD1 ILE A  62       3.848  -0.237  -7.132  1.00  0.00           H  
ATOM   1032 3HD1 ILE A  62       2.775  -1.597  -7.543  1.00  0.00           H  
ATOM   1033  N   PHE A  63       7.155  -5.396  -6.560  1.00  0.00           N  
ATOM   1034  CA  PHE A  63       8.023  -6.258  -7.344  1.00  0.00           C  
ATOM   1035  C   PHE A  63       7.220  -7.090  -8.344  1.00  0.00           C  
ATOM   1036  O   PHE A  63       6.072  -7.461  -8.080  1.00  0.00           O  
ATOM   1037  CB  PHE A  63       8.823  -7.182  -6.425  1.00  0.00           C  
ATOM   1038  CG  PHE A  63       9.774  -6.458  -5.516  1.00  0.00           C  
ATOM   1039  CD1 PHE A  63       9.339  -5.933  -4.309  1.00  0.00           C  
ATOM   1040  CD2 PHE A  63      11.106  -6.298  -5.867  1.00  0.00           C  
ATOM   1041  CE1 PHE A  63      10.213  -5.266  -3.472  1.00  0.00           C  
ATOM   1042  CE2 PHE A  63      11.983  -5.633  -5.032  1.00  0.00           C  
ATOM   1043  CZ  PHE A  63      11.535  -5.116  -3.833  1.00  0.00           C  
ATOM   1044  H   PHE A  63       6.442  -5.817  -5.976  1.00  0.00           H  
ATOM   1045  HA  PHE A  63       8.723  -5.632  -7.902  1.00  0.00           H  
ATOM   1046 1HB  PHE A  63       8.138  -7.763  -5.808  1.00  0.00           H  
ATOM   1047 2HB  PHE A  63       9.397  -7.886  -7.027  1.00  0.00           H  
ATOM   1048  HD1 PHE A  63       8.293  -6.052  -4.022  1.00  0.00           H  
ATOM   1049  HD2 PHE A  63      11.460  -6.707  -6.814  1.00  0.00           H  
ATOM   1050  HE1 PHE A  63       9.857  -4.858  -2.526  1.00  0.00           H  
ATOM   1051  HE2 PHE A  63      13.028  -5.516  -5.319  1.00  0.00           H  
ATOM   1052  HZ  PHE A  63      12.225  -4.590  -3.175  1.00  0.00           H  
ATOM   1053  N   ASP A  64       7.835  -7.391  -9.477  1.00  0.00           N  
ATOM   1054  CA  ASP A  64       7.250  -8.296 -10.460  1.00  0.00           C  
ATOM   1055  C   ASP A  64       8.335  -9.120 -11.129  1.00  0.00           C  
ATOM   1056  O   ASP A  64       8.825  -8.770 -12.201  1.00  0.00           O  
ATOM   1057  CB  ASP A  64       6.464  -7.518 -11.518  1.00  0.00           C  
ATOM   1058  CG  ASP A  64       5.709  -8.424 -12.481  1.00  0.00           C  
ATOM   1059  OD1 ASP A  64       5.775  -9.619 -12.317  1.00  0.00           O  
ATOM   1060  OD2 ASP A  64       5.073  -7.912 -13.371  1.00  0.00           O  
ATOM   1061  H   ASP A  64       8.745  -6.990  -9.662  1.00  0.00           H  
ATOM   1062  HA  ASP A  64       6.570  -8.977  -9.947  1.00  0.00           H  
ATOM   1063 1HB  ASP A  64       5.748  -6.858 -11.027  1.00  0.00           H  
ATOM   1064 2HB  ASP A  64       7.147  -6.891 -12.092  1.00  0.00           H  
ATOM   1065  N   ILE A  65       8.731 -10.197 -10.467  1.00  0.00           N  
ATOM   1066  CA  ILE A  65       9.919 -10.940 -10.841  1.00  0.00           C  
ATOM   1067  C   ILE A  65       9.584 -12.393 -11.180  1.00  0.00           C  
ATOM   1068  O   ILE A  65       8.848 -13.054 -10.450  1.00  0.00           O  
ATOM   1069  CB  ILE A  65      10.962 -10.899  -9.709  1.00  0.00           C  
ATOM   1070  CG1 ILE A  65      11.235  -9.454  -9.287  1.00  0.00           C  
ATOM   1071  CG2 ILE A  65      12.249 -11.581 -10.148  1.00  0.00           C  
ATOM   1072  CD1 ILE A  65      11.866  -8.609 -10.370  1.00  0.00           C  
ATOM   1073  H   ILE A  65       8.198 -10.499  -9.665  1.00  0.00           H  
ATOM   1074  HA  ILE A  65      10.355 -10.475 -11.726  1.00  0.00           H  
ATOM   1075  HB  ILE A  65      10.570 -11.415  -8.834  1.00  0.00           H  
ATOM   1076 1HG1 ILE A  65      10.301  -8.980  -8.985  1.00  0.00           H  
ATOM   1077 2HG1 ILE A  65      11.898  -9.447  -8.421  1.00  0.00           H  
ATOM   1078 1HG2 ILE A  65      12.976 -11.543  -9.337  1.00  0.00           H  
ATOM   1079 2HG2 ILE A  65      12.042 -12.620 -10.401  1.00  0.00           H  
ATOM   1080 3HG2 ILE A  65      12.653 -11.068 -11.022  1.00  0.00           H  
ATOM   1081 1HD1 ILE A  65      12.029  -7.599  -9.995  1.00  0.00           H  
ATOM   1082 2HD1 ILE A  65      12.821  -9.046 -10.662  1.00  0.00           H  
ATOM   1083 3HD1 ILE A  65      11.204  -8.572 -11.234  1.00  0.00           H  
ATOM   1084  N   ASP A  66      10.129 -12.882 -12.296  1.00  0.00           N  
ATOM   1085  CA  ASP A  66       9.937 -14.277 -12.697  1.00  0.00           C  
ATOM   1086  C   ASP A  66      11.011 -15.182 -12.090  1.00  0.00           C  
ATOM   1087  O   ASP A  66      10.742 -16.327 -11.730  1.00  0.00           O  
ATOM   1088  CB  ASP A  66       9.957 -14.405 -14.222  1.00  0.00           C  
ATOM   1089  CG  ASP A  66       8.787 -13.697 -14.892  1.00  0.00           C  
ATOM   1090  OD1 ASP A  66       7.665 -14.032 -14.593  1.00  0.00           O  
ATOM   1091  OD2 ASP A  66       9.026 -12.827 -15.695  1.00  0.00           O  
ATOM   1092  H   ASP A  66      10.691 -12.275 -12.875  1.00  0.00           H  
ATOM   1093  HA  ASP A  66       8.966 -14.611 -12.332  1.00  0.00           H  
ATOM   1094 1HB  ASP A  66      10.886 -13.987 -14.610  1.00  0.00           H  
ATOM   1095 2HB  ASP A  66       9.931 -15.459 -14.500  1.00  0.00           H  
ATOM   1096  N   ASP A  67      12.225 -14.654 -11.978  1.00  0.00           N  
ATOM   1097  CA  ASP A  67      13.347 -15.411 -11.436  1.00  0.00           C  
ATOM   1098  C   ASP A  67      13.412 -15.278  -9.915  1.00  0.00           C  
ATOM   1099  O   ASP A  67      13.655 -14.191  -9.388  1.00  0.00           O  
ATOM   1100  CB  ASP A  67      14.664 -14.937 -12.056  1.00  0.00           C  
ATOM   1101  CG  ASP A  67      15.870 -15.719 -11.555  1.00  0.00           C  
ATOM   1102  OD1 ASP A  67      15.713 -16.495 -10.642  1.00  0.00           O  
ATOM   1103  OD2 ASP A  67      16.937 -15.533 -12.089  1.00  0.00           O  
ATOM   1104  H   ASP A  67      12.374 -13.702 -12.276  1.00  0.00           H  
ATOM   1105  HA  ASP A  67      13.204 -16.464 -11.680  1.00  0.00           H  
ATOM   1106 1HB  ASP A  67      14.611 -15.034 -13.141  1.00  0.00           H  
ATOM   1107 2HB  ASP A  67      14.814 -13.881 -11.829  1.00  0.00           H  
ATOM   1108  N   GLU A  68      13.172 -16.385  -9.216  1.00  0.00           N  
ATOM   1109  CA  GLU A  68      13.116 -16.378  -7.756  1.00  0.00           C  
ATOM   1110  C   GLU A  68      14.419 -15.862  -7.128  1.00  0.00           C  
ATOM   1111  O   GLU A  68      14.398 -15.211  -6.083  1.00  0.00           O  
ATOM   1112  CB  GLU A  68      12.814 -17.786  -7.238  1.00  0.00           C  
ATOM   1113  CG  GLU A  68      11.400 -18.271  -7.522  1.00  0.00           C  
ATOM   1114  CD  GLU A  68      11.165 -19.687  -7.074  1.00  0.00           C  
ATOM   1115  OE1 GLU A  68      11.658 -20.050  -6.033  1.00  0.00           O  
ATOM   1116  OE2 GLU A  68      10.493 -20.407  -7.775  1.00  0.00           O  
ATOM   1117  H   GLU A  68      13.006 -17.250  -9.711  1.00  0.00           H  
ATOM   1118  HA  GLU A  68      12.310 -15.711  -7.450  1.00  0.00           H  
ATOM   1119 1HB  GLU A  68      13.508 -18.496  -7.688  1.00  0.00           H  
ATOM   1120 2HB  GLU A  68      12.968 -17.818  -6.159  1.00  0.00           H  
ATOM   1121 1HG  GLU A  68      10.693 -17.619  -7.010  1.00  0.00           H  
ATOM   1122 2HG  GLU A  68      11.210 -18.197  -8.592  1.00  0.00           H  
ATOM   1123  N   ASP A  69      15.557 -16.155  -7.771  1.00  0.00           N  
ATOM   1124  CA  ASP A  69      16.853 -15.774  -7.218  1.00  0.00           C  
ATOM   1125  C   ASP A  69      17.078 -14.278  -7.344  1.00  0.00           C  
ATOM   1126  O   ASP A  69      17.639 -13.647  -6.445  1.00  0.00           O  
ATOM   1127  CB  ASP A  69      17.984 -16.526  -7.923  1.00  0.00           C  
ATOM   1128  CG  ASP A  69      18.066 -17.991  -7.515  1.00  0.00           C  
ATOM   1129  OD1 ASP A  69      17.442 -18.353  -6.546  1.00  0.00           O  
ATOM   1130  OD2 ASP A  69      18.750 -18.733  -8.178  1.00  0.00           O  
ATOM   1131  H   ASP A  69      15.518 -16.643  -8.666  1.00  0.00           H  
ATOM   1132  HA  ASP A  69      16.863 -16.029  -6.158  1.00  0.00           H  
ATOM   1133 1HB  ASP A  69      17.841 -16.471  -9.002  1.00  0.00           H  
ATOM   1134 2HB  ASP A  69      18.937 -16.047  -7.694  1.00  0.00           H  
ATOM   1135  N   GLU A  70      16.623 -13.705  -8.453  1.00  0.00           N  
ATOM   1136  CA  GLU A  70      16.680 -12.264  -8.636  1.00  0.00           C  
ATOM   1137  C   GLU A  70      15.771 -11.564  -7.649  1.00  0.00           C  
ATOM   1138  O   GLU A  70      16.129 -10.532  -7.082  1.00  0.00           O  
ATOM   1139  CB  GLU A  70      16.286 -11.887 -10.066  1.00  0.00           C  
ATOM   1140  CG  GLU A  70      16.377 -10.398 -10.370  1.00  0.00           C  
ATOM   1141  CD  GLU A  70      17.787  -9.879 -10.337  1.00  0.00           C  
ATOM   1142  OE1 GLU A  70      18.694 -10.670 -10.436  1.00  0.00           O  
ATOM   1143  OE2 GLU A  70      17.958  -8.689 -10.211  1.00  0.00           O  
ATOM   1144  H   GLU A  70      16.219 -14.283  -9.181  1.00  0.00           H  
ATOM   1145  HA  GLU A  70      17.702 -11.931  -8.452  1.00  0.00           H  
ATOM   1146 1HB  GLU A  70      16.930 -12.412 -10.771  1.00  0.00           H  
ATOM   1147 2HB  GLU A  70      15.262 -12.206 -10.257  1.00  0.00           H  
ATOM   1148 1HG  GLU A  70      15.958 -10.214 -11.359  1.00  0.00           H  
ATOM   1149 2HG  GLU A  70      15.776  -9.852  -9.644  1.00  0.00           H  
ATOM   1150  N   PHE A  71      14.593 -12.143  -7.423  1.00  0.00           N  
ATOM   1151  CA  PHE A  71      13.670 -11.615  -6.436  1.00  0.00           C  
ATOM   1152  C   PHE A  71      14.319 -11.551  -5.080  1.00  0.00           C  
ATOM   1153  O   PHE A  71      14.274 -10.521  -4.407  1.00  0.00           O  
ATOM   1154  CB  PHE A  71      12.408 -12.476  -6.361  1.00  0.00           C  
ATOM   1155  CG  PHE A  71      11.414 -12.005  -5.337  1.00  0.00           C  
ATOM   1156  CD1 PHE A  71      10.564 -10.944  -5.612  1.00  0.00           C  
ATOM   1157  CD2 PHE A  71      11.327 -12.621  -4.098  1.00  0.00           C  
ATOM   1158  CE1 PHE A  71       9.649 -10.510  -4.671  1.00  0.00           C  
ATOM   1159  CE2 PHE A  71      10.413 -12.190  -3.156  1.00  0.00           C  
ATOM   1160  CZ  PHE A  71       9.573 -11.133  -3.444  1.00  0.00           C  
ATOM   1161  H   PHE A  71      14.339 -12.973  -7.948  1.00  0.00           H  
ATOM   1162  HA  PHE A  71      13.384 -10.606  -6.732  1.00  0.00           H  
ATOM   1163 1HB  PHE A  71      11.916 -12.486  -7.333  1.00  0.00           H  
ATOM   1164 2HB  PHE A  71      12.681 -13.502  -6.122  1.00  0.00           H  
ATOM   1165  HD1 PHE A  71      10.623 -10.452  -6.583  1.00  0.00           H  
ATOM   1166  HD2 PHE A  71      11.991 -13.456  -3.871  1.00  0.00           H  
ATOM   1167  HE1 PHE A  71       8.987  -9.675  -4.900  1.00  0.00           H  
ATOM   1168  HE2 PHE A  71      10.355 -12.684  -2.186  1.00  0.00           H  
ATOM   1169  HZ  PHE A  71       8.853 -10.791  -2.701  1.00  0.00           H  
ATOM   1170  N   LYS A  72      14.935 -12.656  -4.677  1.00  0.00           N  
ATOM   1171  CA  LYS A  72      15.621 -12.729  -3.407  1.00  0.00           C  
ATOM   1172  C   LYS A  72      16.627 -11.598  -3.264  1.00  0.00           C  
ATOM   1173  O   LYS A  72      16.678 -10.930  -2.230  1.00  0.00           O  
ATOM   1174  CB  LYS A  72      16.318 -14.082  -3.255  1.00  0.00           C  
ATOM   1175  CG  LYS A  72      15.374 -15.252  -3.009  1.00  0.00           C  
ATOM   1176  CD  LYS A  72      16.114 -16.580  -3.063  1.00  0.00           C  
ATOM   1177  CE  LYS A  72      15.145 -17.753  -3.082  1.00  0.00           C  
ATOM   1178  NZ  LYS A  72      15.845 -19.049  -3.300  1.00  0.00           N  
ATOM   1179  H   LYS A  72      14.919 -13.478  -5.274  1.00  0.00           H  
ATOM   1180  HA  LYS A  72      14.885 -12.628  -2.612  1.00  0.00           H  
ATOM   1181 1HB  LYS A  72      16.891 -14.299  -4.157  1.00  0.00           H  
ATOM   1182 2HB  LYS A  72      17.020 -14.038  -2.423  1.00  0.00           H  
ATOM   1183 1HG  LYS A  72      14.909 -15.144  -2.028  1.00  0.00           H  
ATOM   1184 2HG  LYS A  72      14.589 -15.251  -3.765  1.00  0.00           H  
ATOM   1185 1HD  LYS A  72      16.732 -16.616  -3.961  1.00  0.00           H  
ATOM   1186 2HD  LYS A  72      16.763 -16.671  -2.193  1.00  0.00           H  
ATOM   1187 1HE  LYS A  72      14.611 -17.799  -2.134  1.00  0.00           H  
ATOM   1188 2HE  LYS A  72      14.415 -17.611  -3.878  1.00  0.00           H  
ATOM   1189 1HZ  LYS A  72      15.169 -19.800  -3.306  1.00  0.00           H  
ATOM   1190 2HZ  LYS A  72      16.329 -19.025  -4.187  1.00  0.00           H  
ATOM   1191 3HZ  LYS A  72      16.511 -19.202  -2.557  1.00  0.00           H  
ATOM   1192  N   LYS A  73      17.434 -11.386  -4.304  1.00  0.00           N  
ATOM   1193  CA  LYS A  73      18.500 -10.392  -4.257  1.00  0.00           C  
ATOM   1194  C   LYS A  73      17.947  -8.969  -4.120  1.00  0.00           C  
ATOM   1195  O   LYS A  73      18.443  -8.175  -3.316  1.00  0.00           O  
ATOM   1196  CB  LYS A  73      19.377 -10.497  -5.506  1.00  0.00           C  
ATOM   1197  CG  LYS A  73      20.258 -11.739  -5.553  1.00  0.00           C  
ATOM   1198  CD  LYS A  73      21.054 -11.802  -6.848  1.00  0.00           C  
ATOM   1199  CE  LYS A  73      21.901 -13.064  -6.917  1.00  0.00           C  
ATOM   1200  NZ  LYS A  73      22.655 -13.159  -8.196  1.00  0.00           N  
ATOM   1201  H   LYS A  73      17.310 -11.940  -5.149  1.00  0.00           H  
ATOM   1202  HA  LYS A  73      19.118 -10.594  -3.382  1.00  0.00           H  
ATOM   1203 1HB  LYS A  73      18.745 -10.501  -6.394  1.00  0.00           H  
ATOM   1204 2HB  LYS A  73      20.026  -9.624  -5.569  1.00  0.00           H  
ATOM   1205 1HG  LYS A  73      20.950 -11.727  -4.711  1.00  0.00           H  
ATOM   1206 2HG  LYS A  73      19.635 -12.630  -5.476  1.00  0.00           H  
ATOM   1207 1HD  LYS A  73      20.370 -11.786  -7.698  1.00  0.00           H  
ATOM   1208 2HD  LYS A  73      21.709 -10.933  -6.915  1.00  0.00           H  
ATOM   1209 1HE  LYS A  73      22.609 -13.073  -6.090  1.00  0.00           H  
ATOM   1210 2HE  LYS A  73      21.257 -13.939  -6.824  1.00  0.00           H  
ATOM   1211 1HZ  LYS A  73      23.202 -14.008  -8.203  1.00  0.00           H  
ATOM   1212 2HZ  LYS A  73      22.006 -13.171  -8.971  1.00  0.00           H  
ATOM   1213 3HZ  LYS A  73      23.270 -12.363  -8.285  1.00  0.00           H  
ATOM   1214  N   GLN A  74      16.921  -8.649  -4.913  1.00  0.00           N  
ATOM   1215  CA  GLN A  74      16.361  -7.297  -4.922  1.00  0.00           C  
ATOM   1216  C   GLN A  74      15.651  -6.977  -3.612  1.00  0.00           C  
ATOM   1217  O   GLN A  74      15.796  -5.878  -3.072  1.00  0.00           O  
ATOM   1218  CB  GLN A  74      15.389  -7.128  -6.093  1.00  0.00           C  
ATOM   1219  CG  GLN A  74      16.054  -7.123  -7.459  1.00  0.00           C  
ATOM   1220  CD  GLN A  74      15.077  -6.818  -8.578  1.00  0.00           C  
ATOM   1221  OE1 GLN A  74      13.965  -6.341  -8.337  1.00  0.00           O  
ATOM   1222  NE2 GLN A  74      15.488  -7.090  -9.812  1.00  0.00           N  
ATOM   1223  H   GLN A  74      16.527  -9.354  -5.530  1.00  0.00           H  
ATOM   1224  HA  GLN A  74      17.177  -6.587  -5.043  1.00  0.00           H  
ATOM   1225 1HB  GLN A  74      14.657  -7.935  -6.078  1.00  0.00           H  
ATOM   1226 2HB  GLN A  74      14.844  -6.190  -5.982  1.00  0.00           H  
ATOM   1227 1HG  GLN A  74      16.835  -6.362  -7.469  1.00  0.00           H  
ATOM   1228 2HG  GLN A  74      16.489  -8.106  -7.643  1.00  0.00           H  
ATOM   1229 1HE2 GLN A  74      14.886  -6.910 -10.591  1.00  0.00           H  
ATOM   1230 2HE2 GLN A  74      16.398  -7.476  -9.963  1.00  0.00           H  
ATOM   1231  N   VAL A  75      14.890  -7.941  -3.099  1.00  0.00           N  
ATOM   1232  CA  VAL A  75      14.144  -7.737  -1.866  1.00  0.00           C  
ATOM   1233  C   VAL A  75      15.063  -7.711  -0.671  1.00  0.00           C  
ATOM   1234  O   VAL A  75      14.934  -6.854   0.200  1.00  0.00           O  
ATOM   1235  CB  VAL A  75      13.100  -8.854  -1.677  1.00  0.00           C  
ATOM   1236  CG1 VAL A  75      12.472  -8.768  -0.294  1.00  0.00           C  
ATOM   1237  CG2 VAL A  75      12.036  -8.757  -2.760  1.00  0.00           C  
ATOM   1238  H   VAL A  75      14.829  -8.834  -3.576  1.00  0.00           H  
ATOM   1239  HA  VAL A  75      13.629  -6.779  -1.930  1.00  0.00           H  
ATOM   1240  HB  VAL A  75      13.599  -9.821  -1.744  1.00  0.00           H  
ATOM   1241 1HG1 VAL A  75      11.737  -9.565  -0.178  1.00  0.00           H  
ATOM   1242 2HG1 VAL A  75      13.246  -8.876   0.464  1.00  0.00           H  
ATOM   1243 3HG1 VAL A  75      11.980  -7.802  -0.178  1.00  0.00           H  
ATOM   1244 1HG2 VAL A  75      11.302  -9.550  -2.621  1.00  0.00           H  
ATOM   1245 2HG2 VAL A  75      11.540  -7.788  -2.697  1.00  0.00           H  
ATOM   1246 3HG2 VAL A  75      12.503  -8.863  -3.740  1.00  0.00           H  
ATOM   1247  N   LYS A  76      16.003  -8.647  -0.627  1.00  0.00           N  
ATOM   1248  CA  LYS A  76      16.956  -8.703   0.461  1.00  0.00           C  
ATOM   1249  C   LYS A  76      17.672  -7.379   0.606  1.00  0.00           C  
ATOM   1250  O   LYS A  76      17.729  -6.809   1.694  1.00  0.00           O  
ATOM   1251  CB  LYS A  76      17.965  -9.830   0.239  1.00  0.00           C  
ATOM   1252  CG  LYS A  76      18.956 -10.022   1.380  1.00  0.00           C  
ATOM   1253  CD  LYS A  76      19.874 -11.207   1.121  1.00  0.00           C  
ATOM   1254  CE  LYS A  76      20.689 -11.558   2.357  1.00  0.00           C  
ATOM   1255  NZ  LYS A  76      21.771 -10.568   2.610  1.00  0.00           N  
ATOM   1256  H   LYS A  76      16.060  -9.335  -1.371  1.00  0.00           H  
ATOM   1257  HA  LYS A  76      16.418  -8.897   1.389  1.00  0.00           H  
ATOM   1258 1HB  LYS A  76      17.434 -10.772   0.095  1.00  0.00           H  
ATOM   1259 2HB  LYS A  76      18.536  -9.634  -0.670  1.00  0.00           H  
ATOM   1260 1HG  LYS A  76      19.561  -9.122   1.492  1.00  0.00           H  
ATOM   1261 2HG  LYS A  76      18.412 -10.191   2.309  1.00  0.00           H  
ATOM   1262 1HD  LYS A  76      19.278 -12.074   0.831  1.00  0.00           H  
ATOM   1263 2HD  LYS A  76      20.556 -10.968   0.305  1.00  0.00           H  
ATOM   1264 1HE  LYS A  76      20.034 -11.592   3.227  1.00  0.00           H  
ATOM   1265 2HE  LYS A  76      21.138 -12.543   2.230  1.00  0.00           H  
ATOM   1266 1HZ  LYS A  76      22.287 -10.836   3.436  1.00  0.00           H  
ATOM   1267 2HZ  LYS A  76      22.396 -10.542   1.817  1.00  0.00           H  
ATOM   1268 3HZ  LYS A  76      21.365  -9.653   2.749  1.00  0.00           H  
ATOM   1269  N   LYS A  77      18.203  -6.875  -0.505  1.00  0.00           N  
ATOM   1270  CA  LYS A  77      18.875  -5.593  -0.504  1.00  0.00           C  
ATOM   1271  C   LYS A  77      17.925  -4.486  -0.081  1.00  0.00           C  
ATOM   1272  O   LYS A  77      18.286  -3.619   0.712  1.00  0.00           O  
ATOM   1273  CB  LYS A  77      19.458  -5.293  -1.886  1.00  0.00           C  
ATOM   1274  CG  LYS A  77      20.271  -4.007  -1.960  1.00  0.00           C  
ATOM   1275  CD  LYS A  77      20.864  -3.807  -3.347  1.00  0.00           C  
ATOM   1276  CE  LYS A  77      21.725  -2.554  -3.406  1.00  0.00           C  
ATOM   1277  NZ  LYS A  77      22.285  -2.328  -4.766  1.00  0.00           N  
ATOM   1278  H   LYS A  77      18.131  -7.395  -1.375  1.00  0.00           H  
ATOM   1279  HA  LYS A  77      19.691  -5.630   0.217  1.00  0.00           H  
ATOM   1280 1HB  LYS A  77      20.104  -6.115  -2.195  1.00  0.00           H  
ATOM   1281 2HB  LYS A  77      18.650  -5.220  -2.614  1.00  0.00           H  
ATOM   1282 1HG  LYS A  77      19.630  -3.157  -1.722  1.00  0.00           H  
ATOM   1283 2HG  LYS A  77      21.079  -4.045  -1.230  1.00  0.00           H  
ATOM   1284 1HD  LYS A  77      21.476  -4.671  -3.609  1.00  0.00           H  
ATOM   1285 2HD  LYS A  77      20.060  -3.719  -4.077  1.00  0.00           H  
ATOM   1286 1HE  LYS A  77      21.127  -1.689  -3.124  1.00  0.00           H  
ATOM   1287 2HE  LYS A  77      22.549  -2.645  -2.698  1.00  0.00           H  
ATOM   1288 1HZ  LYS A  77      22.849  -1.489  -4.763  1.00  0.00           H  
ATOM   1289 2HZ  LYS A  77      22.858  -3.117  -5.031  1.00  0.00           H  
ATOM   1290 3HZ  LYS A  77      21.530  -2.223  -5.428  1.00  0.00           H  
ATOM   1291  N   ALA A  78      16.703  -4.518  -0.613  1.00  0.00           N  
ATOM   1292  CA  ALA A  78      15.713  -3.497  -0.309  1.00  0.00           C  
ATOM   1293  C   ALA A  78      15.433  -3.443   1.178  1.00  0.00           C  
ATOM   1294  O   ALA A  78      15.355  -2.365   1.767  1.00  0.00           O  
ATOM   1295  CB  ALA A  78      14.429  -3.770  -1.063  1.00  0.00           C  
ATOM   1296  H   ALA A  78      16.459  -5.268  -1.253  1.00  0.00           H  
ATOM   1297  HA  ALA A  78      16.114  -2.532  -0.616  1.00  0.00           H  
ATOM   1298 1HB  ALA A  78      13.723  -3.001  -0.846  1.00  0.00           H  
ATOM   1299 2HB  ALA A  78      14.624  -3.789  -2.112  1.00  0.00           H  
ATOM   1300 3HB  ALA A  78      14.026  -4.730  -0.756  1.00  0.00           H  
ATOM   1301  N   LEU A  79      15.279  -4.612   1.790  1.00  0.00           N  
ATOM   1302  CA  LEU A  79      14.969  -4.695   3.202  1.00  0.00           C  
ATOM   1303  C   LEU A  79      16.124  -4.180   4.050  1.00  0.00           C  
ATOM   1304  O   LEU A  79      15.912  -3.469   5.039  1.00  0.00           O  
ATOM   1305  CB  LEU A  79      14.646  -6.144   3.585  1.00  0.00           C  
ATOM   1306  CG  LEU A  79      13.346  -6.713   3.002  1.00  0.00           C  
ATOM   1307  CD1 LEU A  79      13.245  -8.195   3.336  1.00  0.00           C  
ATOM   1308  CD2 LEU A  79      12.159  -5.944   3.561  1.00  0.00           C  
ATOM   1309  H   LEU A  79      15.372  -5.468   1.253  1.00  0.00           H  
ATOM   1310  HA  LEU A  79      14.098  -4.076   3.399  1.00  0.00           H  
ATOM   1311 1HB  LEU A  79      15.464  -6.782   3.254  1.00  0.00           H  
ATOM   1312 2HB  LEU A  79      14.578  -6.210   4.671  1.00  0.00           H  
ATOM   1313  HG  LEU A  79      13.362  -6.617   1.916  1.00  0.00           H  
ATOM   1314 1HD1 LEU A  79      12.321  -8.599   2.921  1.00  0.00           H  
ATOM   1315 2HD1 LEU A  79      14.096  -8.724   2.908  1.00  0.00           H  
ATOM   1316 3HD1 LEU A  79      13.243  -8.324   4.418  1.00  0.00           H  
ATOM   1317 1HD2 LEU A  79      11.235  -6.347   3.145  1.00  0.00           H  
ATOM   1318 2HD2 LEU A  79      12.141  -6.040   4.647  1.00  0.00           H  
ATOM   1319 3HD2 LEU A  79      12.248  -4.891   3.292  1.00  0.00           H  
ATOM   1320  N   GLU A  80      17.353  -4.532   3.659  1.00  0.00           N  
ATOM   1321  CA  GLU A  80      18.538  -4.057   4.365  1.00  0.00           C  
ATOM   1322  C   GLU A  80      18.727  -2.554   4.180  1.00  0.00           C  
ATOM   1323  O   GLU A  80      19.077  -1.843   5.125  1.00  0.00           O  
ATOM   1324  CB  GLU A  80      19.782  -4.802   3.877  1.00  0.00           C  
ATOM   1325  CG  GLU A  80      19.818  -6.278   4.249  1.00  0.00           C  
ATOM   1326  CD  GLU A  80      20.962  -7.014   3.611  1.00  0.00           C  
ATOM   1327  OE1 GLU A  80      21.753  -6.386   2.949  1.00  0.00           O  
ATOM   1328  OE2 GLU A  80      21.046  -8.207   3.785  1.00  0.00           O  
ATOM   1329  H   GLU A  80      17.463  -5.145   2.856  1.00  0.00           H  
ATOM   1330  HA  GLU A  80      18.405  -4.253   5.426  1.00  0.00           H  
ATOM   1331 1HB  GLU A  80      19.848  -4.729   2.792  1.00  0.00           H  
ATOM   1332 2HB  GLU A  80      20.674  -4.331   4.292  1.00  0.00           H  
ATOM   1333 1HG  GLU A  80      19.903  -6.367   5.332  1.00  0.00           H  
ATOM   1334 2HG  GLU A  80      18.880  -6.741   3.947  1.00  0.00           H  
ATOM   1335  N   LEU A  81      18.479  -2.068   2.961  1.00  0.00           N  
ATOM   1336  CA  LEU A  81      18.625  -0.649   2.670  1.00  0.00           C  
ATOM   1337  C   LEU A  81      17.653   0.164   3.478  1.00  0.00           C  
ATOM   1338  O   LEU A  81      18.031   1.135   4.130  1.00  0.00           O  
ATOM   1339  CB  LEU A  81      18.404  -0.380   1.176  1.00  0.00           C  
ATOM   1340  CG  LEU A  81      18.410   1.097   0.759  1.00  0.00           C  
ATOM   1341  CD1 LEU A  81      19.729   1.736   1.171  1.00  0.00           C  
ATOM   1342  CD2 LEU A  81      18.198   1.200  -0.744  1.00  0.00           C  
ATOM   1343  H   LEU A  81      18.181  -2.697   2.226  1.00  0.00           H  
ATOM   1344  HA  LEU A  81      19.636  -0.343   2.933  1.00  0.00           H  
ATOM   1345 1HB  LEU A  81      19.185  -0.886   0.612  1.00  0.00           H  
ATOM   1346 2HB  LEU A  81      17.442  -0.802   0.885  1.00  0.00           H  
ATOM   1347  HG  LEU A  81      17.608   1.624   1.276  1.00  0.00           H  
ATOM   1348 1HD1 LEU A  81      19.733   2.785   0.874  1.00  0.00           H  
ATOM   1349 2HD1 LEU A  81      19.846   1.665   2.252  1.00  0.00           H  
ATOM   1350 3HD1 LEU A  81      20.553   1.218   0.682  1.00  0.00           H  
ATOM   1351 1HD2 LEU A  81      18.201   2.250  -1.041  1.00  0.00           H  
ATOM   1352 2HD2 LEU A  81      19.000   0.674  -1.262  1.00  0.00           H  
ATOM   1353 3HD2 LEU A  81      17.240   0.752  -1.009  1.00  0.00           H  
ATOM   1354  N   MET A  82      16.389  -0.231   3.440  1.00  0.00           N  
ATOM   1355  CA  MET A  82      15.352   0.481   4.149  1.00  0.00           C  
ATOM   1356  C   MET A  82      15.614   0.476   5.654  1.00  0.00           C  
ATOM   1357  O   MET A  82      15.417   1.489   6.333  1.00  0.00           O  
ATOM   1358  CB  MET A  82      13.989  -0.133   3.836  1.00  0.00           C  
ATOM   1359  CG  MET A  82      13.468   0.170   2.438  1.00  0.00           C  
ATOM   1360  SD  MET A  82      11.767  -0.380   2.195  1.00  0.00           S  
ATOM   1361  CE  MET A  82      11.987  -2.156   2.168  1.00  0.00           C  
ATOM   1362  H   MET A  82      16.141  -1.045   2.885  1.00  0.00           H  
ATOM   1363  HA  MET A  82      15.353   1.516   3.819  1.00  0.00           H  
ATOM   1364 1HB  MET A  82      14.044  -1.215   3.944  1.00  0.00           H  
ATOM   1365 2HB  MET A  82      13.252   0.231   4.553  1.00  0.00           H  
ATOM   1366 1HG  MET A  82      13.513   1.244   2.258  1.00  0.00           H  
ATOM   1367 2HG  MET A  82      14.099  -0.325   1.700  1.00  0.00           H  
ATOM   1368 1HE  MET A  82      11.020  -2.640   2.024  1.00  0.00           H  
ATOM   1369 2HE  MET A  82      12.654  -2.428   1.349  1.00  0.00           H  
ATOM   1370 3HE  MET A  82      12.420  -2.484   3.113  1.00  0.00           H  
ATOM   1371  N   LYS A  83      16.078  -0.664   6.172  1.00  0.00           N  
ATOM   1372  CA  LYS A  83      16.417  -0.780   7.587  1.00  0.00           C  
ATOM   1373  C   LYS A  83      17.513   0.211   7.979  1.00  0.00           C  
ATOM   1374  O   LYS A  83      17.385   0.931   8.969  1.00  0.00           O  
ATOM   1375  CB  LYS A  83      16.858  -2.207   7.914  1.00  0.00           C  
ATOM   1376  CG  LYS A  83      17.216  -2.434   9.376  1.00  0.00           C  
ATOM   1377  CD  LYS A  83      17.628  -3.878   9.627  1.00  0.00           C  
ATOM   1378  CE  LYS A  83      18.053  -4.091  11.072  1.00  0.00           C  
ATOM   1379  NZ  LYS A  83      18.495  -5.489  11.323  1.00  0.00           N  
ATOM   1380  H   LYS A  83      16.194  -1.474   5.570  1.00  0.00           H  
ATOM   1381  HA  LYS A  83      15.533  -0.548   8.174  1.00  0.00           H  
ATOM   1382 1HB  LYS A  83      16.060  -2.903   7.654  1.00  0.00           H  
ATOM   1383 2HB  LYS A  83      17.728  -2.467   7.312  1.00  0.00           H  
ATOM   1384 1HG  LYS A  83      18.042  -1.777   9.656  1.00  0.00           H  
ATOM   1385 2HG  LYS A  83      16.358  -2.196  10.004  1.00  0.00           H  
ATOM   1386 1HD  LYS A  83      16.789  -4.539   9.404  1.00  0.00           H  
ATOM   1387 2HD  LYS A  83      18.458  -4.139   8.971  1.00  0.00           H  
ATOM   1388 1HE  LYS A  83      18.874  -3.415  11.312  1.00  0.00           H  
ATOM   1389 2HE  LYS A  83      17.219  -3.862  11.736  1.00  0.00           H  
ATOM   1390 1HZ  LYS A  83      18.769  -5.588  12.290  1.00  0.00           H  
ATOM   1391 2HZ  LYS A  83      17.735  -6.124  11.121  1.00  0.00           H  
ATOM   1392 3HZ  LYS A  83      19.282  -5.706  10.727  1.00  0.00           H  
ATOM   1393  N   LYS A  84      18.592   0.235   7.199  1.00  0.00           N  
ATOM   1394  CA  LYS A  84      19.719   1.124   7.474  1.00  0.00           C  
ATOM   1395  C   LYS A  84      19.311   2.593   7.382  1.00  0.00           C  
ATOM   1396  O   LYS A  84      19.793   3.432   8.145  1.00  0.00           O  
ATOM   1397  CB  LYS A  84      20.870   0.838   6.509  1.00  0.00           C  
ATOM   1398  CG  LYS A  84      21.584  -0.485   6.755  1.00  0.00           C  
ATOM   1399  CD  LYS A  84      22.657  -0.737   5.706  1.00  0.00           C  
ATOM   1400  CE  LYS A  84      23.336  -2.082   5.920  1.00  0.00           C  
ATOM   1401  NZ  LYS A  84      24.353  -2.365   4.871  1.00  0.00           N  
ATOM   1402  H   LYS A  84      18.638  -0.386   6.395  1.00  0.00           H  
ATOM   1403  HA  LYS A  84      20.066   0.937   8.491  1.00  0.00           H  
ATOM   1404 1HB  LYS A  84      20.494   0.830   5.486  1.00  0.00           H  
ATOM   1405 2HB  LYS A  84      21.611   1.636   6.580  1.00  0.00           H  
ATOM   1406 1HG  LYS A  84      22.049  -0.470   7.741  1.00  0.00           H  
ATOM   1407 2HG  LYS A  84      20.861  -1.299   6.726  1.00  0.00           H  
ATOM   1408 1HD  LYS A  84      22.205  -0.721   4.713  1.00  0.00           H  
ATOM   1409 2HD  LYS A  84      23.408   0.051   5.757  1.00  0.00           H  
ATOM   1410 1HE  LYS A  84      23.823  -2.092   6.894  1.00  0.00           H  
ATOM   1411 2HE  LYS A  84      22.587  -2.874   5.905  1.00  0.00           H  
ATOM   1412 1HZ  LYS A  84      24.779  -3.264   5.049  1.00  0.00           H  
ATOM   1413 2HZ  LYS A  84      23.908  -2.377   3.964  1.00  0.00           H  
ATOM   1414 3HZ  LYS A  84      25.063  -1.647   4.888  1.00  0.00           H  
ATOM   1415  N   LEU A  85      18.432   2.899   6.435  1.00  0.00           N  
ATOM   1416  CA  LEU A  85      17.905   4.250   6.271  1.00  0.00           C  
ATOM   1417  C   LEU A  85      17.045   4.681   7.468  1.00  0.00           C  
ATOM   1418  O   LEU A  85      17.061   5.849   7.861  1.00  0.00           O  
ATOM   1419  CB  LEU A  85      17.076   4.332   4.983  1.00  0.00           C  
ATOM   1420  CG  LEU A  85      17.870   4.237   3.674  1.00  0.00           C  
ATOM   1421  CD1 LEU A  85      16.912   3.998   2.515  1.00  0.00           C  
ATOM   1422  CD2 LEU A  85      18.667   5.517   3.470  1.00  0.00           C  
ATOM   1423  H   LEU A  85      18.125   2.173   5.798  1.00  0.00           H  
ATOM   1424  HA  LEU A  85      18.747   4.935   6.194  1.00  0.00           H  
ATOM   1425 1HB  LEU A  85      16.347   3.523   4.987  1.00  0.00           H  
ATOM   1426 2HB  LEU A  85      16.538   5.279   4.977  1.00  0.00           H  
ATOM   1427  HG  LEU A  85      18.553   3.388   3.723  1.00  0.00           H  
ATOM   1428 1HD1 LEU A  85      17.477   3.931   1.585  1.00  0.00           H  
ATOM   1429 2HD1 LEU A  85      16.370   3.067   2.677  1.00  0.00           H  
ATOM   1430 3HD1 LEU A  85      16.205   4.825   2.451  1.00  0.00           H  
ATOM   1431 1HD2 LEU A  85      19.232   5.449   2.540  1.00  0.00           H  
ATOM   1432 2HD2 LEU A  85      17.986   6.366   3.420  1.00  0.00           H  
ATOM   1433 3HD2 LEU A  85      19.356   5.654   4.304  1.00  0.00           H  
ATOM   1434  N   GLY A  86      16.307   3.729   8.053  1.00  0.00           N  
ATOM   1435  CA  GLY A  86      15.535   4.006   9.270  1.00  0.00           C  
ATOM   1436  C   GLY A  86      14.019   4.046   9.015  1.00  0.00           C  
ATOM   1437  O   GLY A  86      13.296   4.798   9.664  1.00  0.00           O  
ATOM   1438  H   GLY A  86      16.292   2.795   7.654  1.00  0.00           H  
ATOM   1439 1HA  GLY A  86      15.755   3.242  10.017  1.00  0.00           H  
ATOM   1440 2HA  GLY A  86      15.856   4.957   9.691  1.00  0.00           H  
ATOM   1441  N   VAL A  87      13.550   3.225   8.085  1.00  0.00           N  
ATOM   1442  CA  VAL A  87      12.112   3.110   7.816  1.00  0.00           C  
ATOM   1443  C   VAL A  87      11.390   2.505   9.013  1.00  0.00           C  
ATOM   1444  O   VAL A  87      11.941   1.652   9.712  1.00  0.00           O  
ATOM   1445  CB  VAL A  87      11.862   2.236   6.572  1.00  0.00           C  
ATOM   1446  CG1 VAL A  87      12.073   0.766   6.904  1.00  0.00           C  
ATOM   1447  CG2 VAL A  87      10.455   2.475   6.046  1.00  0.00           C  
ATOM   1448  H   VAL A  87      14.197   2.653   7.556  1.00  0.00           H  
ATOM   1449  HA  VAL A  87      11.709   4.104   7.623  1.00  0.00           H  
ATOM   1450  HB  VAL A  87      12.588   2.499   5.803  1.00  0.00           H  
ATOM   1451 1HG1 VAL A  87      11.892   0.163   6.013  1.00  0.00           H  
ATOM   1452 2HG1 VAL A  87      13.096   0.613   7.244  1.00  0.00           H  
ATOM   1453 3HG1 VAL A  87      11.379   0.468   7.690  1.00  0.00           H  
ATOM   1454 1HG2 VAL A  87      10.286   1.854   5.167  1.00  0.00           H  
ATOM   1455 2HG2 VAL A  87       9.730   2.217   6.818  1.00  0.00           H  
ATOM   1456 3HG2 VAL A  87      10.341   3.525   5.776  1.00  0.00           H  
ATOM   1457  N   ASP A  88      10.148   2.922   9.235  1.00  0.00           N  
ATOM   1458  CA  ASP A  88       9.338   2.327  10.290  1.00  0.00           C  
ATOM   1459  C   ASP A  88       8.771   0.965   9.856  1.00  0.00           C  
ATOM   1460  O   ASP A  88       8.687   0.035  10.660  1.00  0.00           O  
ATOM   1461  CB  ASP A  88       8.196   3.269  10.677  1.00  0.00           C  
ATOM   1462  CG  ASP A  88       8.675   4.507  11.422  1.00  0.00           C  
ATOM   1463  OD1 ASP A  88       9.679   4.424  12.089  1.00  0.00           O  
ATOM   1464  OD2 ASP A  88       8.032   5.524  11.318  1.00  0.00           O  
ATOM   1465  H   ASP A  88       9.750   3.647   8.648  1.00  0.00           H  
ATOM   1466  HA  ASP A  88       9.973   2.166  11.161  1.00  0.00           H  
ATOM   1467 1HB  ASP A  88       7.666   3.586   9.778  1.00  0.00           H  
ATOM   1468 2HB  ASP A  88       7.482   2.736  11.307  1.00  0.00           H  
ATOM   1469  N   HIS A  89       8.380   0.858   8.575  1.00  0.00           N  
ATOM   1470  CA  HIS A  89       7.789  -0.384   8.051  1.00  0.00           C  
ATOM   1471  C   HIS A  89       8.418  -0.786   6.697  1.00  0.00           C  
ATOM   1472  O   HIS A  89       8.365  -0.026   5.723  1.00  0.00           O  
ATOM   1473  CB  HIS A  89       6.273  -0.230   7.891  1.00  0.00           C  
ATOM   1474  CG  HIS A  89       5.568   0.134   9.161  1.00  0.00           C  
ATOM   1475  ND1 HIS A  89       5.181  -0.807  10.092  1.00  0.00           N  
ATOM   1476  CD2 HIS A  89       5.179   1.333   9.653  1.00  0.00           C  
ATOM   1477  CE1 HIS A  89       4.585  -0.201  11.104  1.00  0.00           C  
ATOM   1478  NE2 HIS A  89       4.571   1.097  10.862  1.00  0.00           N  
ATOM   1479  H   HIS A  89       8.496   1.654   7.955  1.00  0.00           H  
ATOM   1480  HA  HIS A  89       7.984  -1.185   8.766  1.00  0.00           H  
ATOM   1481 1HB  HIS A  89       6.062   0.542   7.150  1.00  0.00           H  
ATOM   1482 2HB  HIS A  89       5.849  -1.163   7.521  1.00  0.00           H  
ATOM   1483  HD2 HIS A  89       5.322   2.305   9.179  1.00  0.00           H  
ATOM   1484  HE1 HIS A  89       4.175  -0.689  11.988  1.00  0.00           H  
ATOM   1485  HE2 HIS A  89       4.178   1.807  11.464  1.00  0.00           H  
ATOM   1486  N   ARG A  90       9.003  -1.989   6.647  1.00  0.00           N  
ATOM   1487  CA  ARG A  90       9.527  -2.549   5.388  1.00  0.00           C  
ATOM   1488  C   ARG A  90       8.495  -3.453   4.703  1.00  0.00           C  
ATOM   1489  O   ARG A  90       8.321  -4.617   5.085  1.00  0.00           O  
ATOM   1490  CB  ARG A  90      10.798  -3.346   5.643  1.00  0.00           C  
ATOM   1491  CG  ARG A  90      11.930  -2.557   6.280  1.00  0.00           C  
ATOM   1492  CD  ARG A  90      12.983  -3.451   6.826  1.00  0.00           C  
ATOM   1493  NE  ARG A  90      12.471  -4.311   7.881  1.00  0.00           N  
ATOM   1494  CZ  ARG A  90      13.144  -5.346   8.419  1.00  0.00           C  
ATOM   1495  NH1 ARG A  90      14.353  -5.637   7.992  1.00  0.00           N  
ATOM   1496  NH2 ARG A  90      12.590  -6.070   9.376  1.00  0.00           N  
ATOM   1497  H   ARG A  90       9.092  -2.533   7.504  1.00  0.00           H  
ATOM   1498  HA  ARG A  90       9.767  -1.724   4.716  1.00  0.00           H  
ATOM   1499 1HB  ARG A  90      10.574  -4.187   6.298  1.00  0.00           H  
ATOM   1500 2HB  ARG A  90      11.167  -3.753   4.702  1.00  0.00           H  
ATOM   1501 1HG  ARG A  90      12.386  -1.907   5.532  1.00  0.00           H  
ATOM   1502 2HG  ARG A  90      11.537  -1.950   7.097  1.00  0.00           H  
ATOM   1503 1HD  ARG A  90      13.373  -4.084   6.030  1.00  0.00           H  
ATOM   1504 2HD  ARG A  90      13.792  -2.850   7.240  1.00  0.00           H  
ATOM   1505  HE  ARG A  90      11.543  -4.118   8.236  1.00  0.00           H  
ATOM   1506 1HH1 ARG A  90      14.777  -5.084   7.261  1.00  0.00           H  
ATOM   1507 2HH1 ARG A  90      14.858  -6.413   8.395  1.00  0.00           H  
ATOM   1508 1HH2 ARG A  90      11.660  -5.846   9.704  1.00  0.00           H  
ATOM   1509 2HH2 ARG A  90      13.094  -6.845   9.779  1.00  0.00           H  
ATOM   1510  N   ILE A  91       7.808  -2.909   3.695  1.00  0.00           N  
ATOM   1511  CA  ILE A  91       6.643  -3.574   3.123  1.00  0.00           C  
ATOM   1512  C   ILE A  91       6.891  -3.989   1.670  1.00  0.00           C  
ATOM   1513  O   ILE A  91       7.275  -3.166   0.834  1.00  0.00           O  
ATOM   1514  CB  ILE A  91       5.406  -2.660   3.194  1.00  0.00           C  
ATOM   1515  CG1 ILE A  91       5.173  -2.187   4.631  1.00  0.00           C  
ATOM   1516  CG2 ILE A  91       4.179  -3.384   2.663  1.00  0.00           C  
ATOM   1517  CD1 ILE A  91       4.093  -1.137   4.761  1.00  0.00           C  
ATOM   1518  H   ILE A  91       8.087  -2.002   3.330  1.00  0.00           H  
ATOM   1519  HA  ILE A  91       6.439  -4.469   3.703  1.00  0.00           H  
ATOM   1520  HB  ILE A  91       5.578  -1.768   2.592  1.00  0.00           H  
ATOM   1521 1HG1 ILE A  91       4.899  -3.037   5.254  1.00  0.00           H  
ATOM   1522 2HG1 ILE A  91       6.099  -1.773   5.032  1.00  0.00           H  
ATOM   1523 1HG2 ILE A  91       3.313  -2.724   2.721  1.00  0.00           H  
ATOM   1524 2HG2 ILE A  91       4.346  -3.672   1.626  1.00  0.00           H  
ATOM   1525 3HG2 ILE A  91       3.995  -4.276   3.262  1.00  0.00           H  
ATOM   1526 1HD1 ILE A  91       3.987  -0.852   5.808  1.00  0.00           H  
ATOM   1527 2HD1 ILE A  91       4.364  -0.261   4.172  1.00  0.00           H  
ATOM   1528 3HD1 ILE A  91       3.149  -1.541   4.398  1.00  0.00           H  
ATOM   1529  N   ILE A  92       6.661  -5.262   1.378  1.00  0.00           N  
ATOM   1530  CA  ILE A  92       6.885  -5.796   0.039  1.00  0.00           C  
ATOM   1531  C   ILE A  92       5.562  -6.039  -0.678  1.00  0.00           C  
ATOM   1532  O   ILE A  92       4.683  -6.714  -0.154  1.00  0.00           O  
ATOM   1533  CB  ILE A  92       7.690  -7.107   0.096  1.00  0.00           C  
ATOM   1534  CG1 ILE A  92       9.004  -6.895   0.852  1.00  0.00           C  
ATOM   1535  CG2 ILE A  92       7.957  -7.629  -1.307  1.00  0.00           C  
ATOM   1536  CD1 ILE A  92       9.911  -5.862   0.222  1.00  0.00           C  
ATOM   1537  H   ILE A  92       6.313  -5.879   2.107  1.00  0.00           H  
ATOM   1538  HA  ILE A  92       7.456  -5.066  -0.535  1.00  0.00           H  
ATOM   1539  HB  ILE A  92       7.126  -7.857   0.651  1.00  0.00           H  
ATOM   1540 1HG1 ILE A  92       8.790  -6.583   1.874  1.00  0.00           H  
ATOM   1541 2HG1 ILE A  92       9.549  -7.838   0.906  1.00  0.00           H  
ATOM   1542 1HG2 ILE A  92       8.527  -8.556  -1.248  1.00  0.00           H  
ATOM   1543 2HG2 ILE A  92       7.011  -7.817  -1.812  1.00  0.00           H  
ATOM   1544 3HG2 ILE A  92       8.527  -6.888  -1.868  1.00  0.00           H  
ATOM   1545 1HD1 ILE A  92      10.822  -5.768   0.813  1.00  0.00           H  
ATOM   1546 2HD1 ILE A  92      10.167  -6.173  -0.792  1.00  0.00           H  
ATOM   1547 3HD1 ILE A  92       9.400  -4.901   0.189  1.00  0.00           H  
ATOM   1548  N   ALA A  93       5.421  -5.470  -1.873  1.00  0.00           N  
ATOM   1549  CA  ALA A  93       4.188  -5.615  -2.642  1.00  0.00           C  
ATOM   1550  C   ALA A  93       4.421  -6.476  -3.859  1.00  0.00           C  
ATOM   1551  O   ALA A  93       5.389  -6.282  -4.594  1.00  0.00           O  
ATOM   1552  CB  ALA A  93       3.653  -4.254  -3.053  1.00  0.00           C  
ATOM   1553  H   ALA A  93       6.183  -4.925  -2.257  1.00  0.00           H  
ATOM   1554  HA  ALA A  93       3.457  -6.111  -2.018  1.00  0.00           H  
ATOM   1555 1HB  ALA A  93       2.725  -4.381  -3.606  1.00  0.00           H  
ATOM   1556 2HB  ALA A  93       3.472  -3.672  -2.193  1.00  0.00           H  
ATOM   1557 3HB  ALA A  93       4.361  -3.763  -3.662  1.00  0.00           H  
ATOM   1558  N   LEU A  94       3.537  -7.434  -4.071  1.00  0.00           N  
ATOM   1559  CA  LEU A  94       3.683  -8.368  -5.168  1.00  0.00           C  
ATOM   1560  C   LEU A  94       2.542  -8.254  -6.159  1.00  0.00           C  
ATOM   1561  O   LEU A  94       1.369  -8.304  -5.779  1.00  0.00           O  
ATOM   1562  CB  LEU A  94       3.757  -9.802  -4.630  1.00  0.00           C  
ATOM   1563  CG  LEU A  94       4.844 -10.063  -3.579  1.00  0.00           C  
ATOM   1564  CD1 LEU A  94       4.714 -11.488  -3.057  1.00  0.00           C  
ATOM   1565  CD2 LEU A  94       6.215  -9.831  -4.197  1.00  0.00           C  
ATOM   1566  H   LEU A  94       2.745  -7.523  -3.440  1.00  0.00           H  
ATOM   1567  HA  LEU A  94       4.613  -8.143  -5.689  1.00  0.00           H  
ATOM   1568 1HB  LEU A  94       2.797 -10.056  -4.184  1.00  0.00           H  
ATOM   1569 2HB  LEU A  94       3.936 -10.478  -5.467  1.00  0.00           H  
ATOM   1570  HG  LEU A  94       4.705  -9.385  -2.737  1.00  0.00           H  
ATOM   1571 1HD1 LEU A  94       5.485 -11.673  -2.310  1.00  0.00           H  
ATOM   1572 2HD1 LEU A  94       3.731 -11.621  -2.603  1.00  0.00           H  
ATOM   1573 3HD1 LEU A  94       4.831 -12.190  -3.881  1.00  0.00           H  
ATOM   1574 1HD2 LEU A  94       6.987 -10.016  -3.449  1.00  0.00           H  
ATOM   1575 2HD2 LEU A  94       6.354 -10.509  -5.039  1.00  0.00           H  
ATOM   1576 3HD2 LEU A  94       6.286  -8.800  -4.546  1.00  0.00           H  
ATOM   1577  N   ARG A  95       2.887  -8.122  -7.438  1.00  0.00           N  
ATOM   1578  CA  ARG A  95       1.891  -7.989  -8.497  1.00  0.00           C  
ATOM   1579  C   ARG A  95       1.159  -9.315  -8.722  1.00  0.00           C  
ATOM   1580  O   ARG A  95       1.788 -10.367  -8.866  1.00  0.00           O  
ATOM   1581  CB  ARG A  95       2.545  -7.542  -9.796  1.00  0.00           C  
ATOM   1582  CG  ARG A  95       1.574  -7.135 -10.893  1.00  0.00           C  
ATOM   1583  CD  ARG A  95       2.280  -6.821 -12.162  1.00  0.00           C  
ATOM   1584  NE  ARG A  95       1.352  -6.486 -13.231  1.00  0.00           N  
ATOM   1585  CZ  ARG A  95       1.687  -6.390 -14.532  1.00  0.00           C  
ATOM   1586  NH1 ARG A  95       2.928  -6.605 -14.909  1.00  0.00           N  
ATOM   1587  NH2 ARG A  95       0.768  -6.079 -15.429  1.00  0.00           N  
ATOM   1588  H   ARG A  95       3.873  -8.112  -7.685  1.00  0.00           H  
ATOM   1589  HA  ARG A  95       1.161  -7.238  -8.197  1.00  0.00           H  
ATOM   1590 1HB  ARG A  95       3.197  -6.692  -9.601  1.00  0.00           H  
ATOM   1591 2HB  ARG A  95       3.166  -8.348 -10.187  1.00  0.00           H  
ATOM   1592 1HG  ARG A  95       0.876  -7.950 -11.082  1.00  0.00           H  
ATOM   1593 2HG  ARG A  95       1.021  -6.248 -10.580  1.00  0.00           H  
ATOM   1594 1HD  ARG A  95       2.944  -5.971 -12.008  1.00  0.00           H  
ATOM   1595 2HD  ARG A  95       2.865  -7.685 -12.476  1.00  0.00           H  
ATOM   1596  HE  ARG A  95       0.388  -6.314 -12.979  1.00  0.00           H  
ATOM   1597 1HH1 ARG A  95       3.630  -6.842 -14.223  1.00  0.00           H  
ATOM   1598 2HH1 ARG A  95       3.179  -6.533 -15.885  1.00  0.00           H  
ATOM   1599 1HH2 ARG A  95      -0.186  -5.914 -15.139  1.00  0.00           H  
ATOM   1600 2HH2 ARG A  95       1.018  -6.007 -16.404  1.00  0.00           H  
ATOM   1601  N   MET A  96      -0.173  -9.264  -8.729  1.00  0.00           N  
ATOM   1602  CA  MET A  96      -0.974 -10.472  -8.914  1.00  0.00           C  
ATOM   1603  C   MET A  96      -1.082 -10.867 -10.376  1.00  0.00           C  
ATOM   1604  O   MET A  96      -2.102 -10.629 -11.024  1.00  0.00           O  
ATOM   1605  CB  MET A  96      -2.367 -10.272  -8.320  1.00  0.00           C  
ATOM   1606  CG  MET A  96      -2.390 -10.117  -6.806  1.00  0.00           C  
ATOM   1607  SD  MET A  96      -1.658 -11.528  -5.952  1.00  0.00           S  
ATOM   1608  CE  MET A  96      -2.697 -12.859  -6.546  1.00  0.00           C  
ATOM   1609  H   MET A  96      -0.639  -8.374  -8.573  1.00  0.00           H  
ATOM   1610  HA  MET A  96      -0.483 -11.290  -8.390  1.00  0.00           H  
ATOM   1611 1HB  MET A  96      -2.823  -9.383  -8.754  1.00  0.00           H  
ATOM   1612 2HB  MET A  96      -2.998 -11.123  -8.579  1.00  0.00           H  
ATOM   1613 1HG  MET A  96      -1.840  -9.220  -6.524  1.00  0.00           H  
ATOM   1614 2HG  MET A  96      -3.420 -10.006  -6.467  1.00  0.00           H  
ATOM   1615 1HE  MET A  96      -2.368 -13.801  -6.106  1.00  0.00           H  
ATOM   1616 2HE  MET A  96      -3.732 -12.667  -6.263  1.00  0.00           H  
ATOM   1617 3HE  MET A  96      -2.623 -12.922  -7.632  1.00  0.00           H  
ATOM   1618  N   THR A  97      -0.030 -11.495 -10.884  1.00  0.00           N  
ATOM   1619  CA  THR A  97      -0.027 -12.035 -12.242  1.00  0.00           C  
ATOM   1620  C   THR A  97      -0.220 -13.550 -12.235  1.00  0.00           C  
ATOM   1621  O   THR A  97      -0.615 -14.141 -13.239  1.00  0.00           O  
ATOM   1622  CB  THR A  97       1.281 -11.683 -12.974  1.00  0.00           C  
ATOM   1623  OG1 THR A  97       2.387 -12.309 -12.311  1.00  0.00           O  
ATOM   1624  CG2 THR A  97       1.492 -10.177 -12.994  1.00  0.00           C  
ATOM   1625  H   THR A  97       0.796 -11.612 -10.303  1.00  0.00           H  
ATOM   1626  HA  THR A  97      -0.852 -11.583 -12.795  1.00  0.00           H  
ATOM   1627  HB  THR A  97       1.234 -12.051 -13.999  1.00  0.00           H  
ATOM   1628  HG1 THR A  97       3.114 -11.685 -12.244  1.00  0.00           H  
ATOM   1629 1HG2 THR A  97       2.421  -9.947 -13.516  1.00  0.00           H  
ATOM   1630 2HG2 THR A  97       0.659  -9.699 -13.508  1.00  0.00           H  
ATOM   1631 3HG2 THR A  97       1.550  -9.804 -11.972  1.00  0.00           H  
ATOM   1632  N   ASP A  98       0.064 -14.171 -11.091  1.00  0.00           N  
ATOM   1633  CA  ASP A  98      -0.011 -15.622 -10.958  1.00  0.00           C  
ATOM   1634  C   ASP A  98       0.033 -16.041  -9.485  1.00  0.00           C  
ATOM   1635  O   ASP A  98       0.975 -15.712  -8.761  1.00  0.00           O  
ATOM   1636  CB  ASP A  98       1.134 -16.290 -11.723  1.00  0.00           C  
ATOM   1637  CG  ASP A  98       0.963 -17.798 -11.847  1.00  0.00           C  
ATOM   1638  OD1 ASP A  98       0.448 -18.395 -10.932  1.00  0.00           O  
ATOM   1639  OD2 ASP A  98       1.350 -18.338 -12.856  1.00  0.00           O  
ATOM   1640  H   ASP A  98       0.335 -13.620 -10.291  1.00  0.00           H  
ATOM   1641  HA  ASP A  98      -0.959 -15.959 -11.379  1.00  0.00           H  
ATOM   1642 1HB  ASP A  98       1.201 -15.863 -12.724  1.00  0.00           H  
ATOM   1643 2HB  ASP A  98       2.078 -16.086 -11.216  1.00  0.00           H  
ATOM   1644  N   GLU A  99      -1.009 -16.749  -9.045  1.00  0.00           N  
ATOM   1645  CA  GLU A  99      -1.146 -17.135  -7.637  1.00  0.00           C  
ATOM   1646  C   GLU A  99       0.033 -17.984  -7.148  1.00  0.00           C  
ATOM   1647  O   GLU A  99       0.340 -18.008  -5.951  1.00  0.00           O  
ATOM   1648  CB  GLU A  99      -2.452 -17.904  -7.428  1.00  0.00           C  
ATOM   1649  CG  GLU A  99      -2.484 -19.278  -8.082  1.00  0.00           C  
ATOM   1650  CD  GLU A  99      -3.808 -19.972  -7.921  1.00  0.00           C  
ATOM   1651  OE1 GLU A  99      -4.695 -19.706  -8.697  1.00  0.00           O  
ATOM   1652  OE2 GLU A  99      -3.933 -20.769  -7.021  1.00  0.00           O  
ATOM   1653  H   GLU A  99      -1.733 -17.008  -9.697  1.00  0.00           H  
ATOM   1654  HA  GLU A  99      -1.182 -16.228  -7.033  1.00  0.00           H  
ATOM   1655 1HB  GLU A  99      -2.629 -18.038  -6.360  1.00  0.00           H  
ATOM   1656 2HB  GLU A  99      -3.284 -17.324  -7.828  1.00  0.00           H  
ATOM   1657 1HG  GLU A  99      -2.272 -19.168  -9.145  1.00  0.00           H  
ATOM   1658 2HG  GLU A  99      -1.701 -19.895  -7.645  1.00  0.00           H  
ATOM   1659  N   GLU A 100       0.677 -18.696  -8.073  1.00  0.00           N  
ATOM   1660  CA  GLU A 100       1.825 -19.530  -7.731  1.00  0.00           C  
ATOM   1661  C   GLU A 100       3.059 -18.691  -7.460  1.00  0.00           C  
ATOM   1662  O   GLU A 100       3.763 -18.906  -6.469  1.00  0.00           O  
ATOM   1663  CB  GLU A 100       2.117 -20.526  -8.856  1.00  0.00           C  
ATOM   1664  CG  GLU A 100       3.291 -21.456  -8.583  1.00  0.00           C  
ATOM   1665  CD  GLU A 100       3.466 -22.504  -9.646  1.00  0.00           C  
ATOM   1666  OE1 GLU A 100       2.517 -22.785 -10.339  1.00  0.00           O  
ATOM   1667  OE2 GLU A 100       4.550 -23.025  -9.766  1.00  0.00           O  
ATOM   1668  H   GLU A 100       0.352 -18.670  -9.033  1.00  0.00           H  
ATOM   1669  HA  GLU A 100       1.588 -20.084  -6.823  1.00  0.00           H  
ATOM   1670 1HB  GLU A 100       1.236 -21.143  -9.033  1.00  0.00           H  
ATOM   1671 2HB  GLU A 100       2.327 -19.983  -9.777  1.00  0.00           H  
ATOM   1672 1HG  GLU A 100       4.203 -20.864  -8.519  1.00  0.00           H  
ATOM   1673 2HG  GLU A 100       3.139 -21.943  -7.621  1.00  0.00           H  
ATOM   1674  N   LYS A 101       3.323 -17.725  -8.337  1.00  0.00           N  
ATOM   1675  CA  LYS A 101       4.438 -16.812  -8.143  1.00  0.00           C  
ATOM   1676  C   LYS A 101       4.250 -16.001  -6.881  1.00  0.00           C  
ATOM   1677  O   LYS A 101       5.194 -15.783  -6.126  1.00  0.00           O  
ATOM   1678  CB  LYS A 101       4.594 -15.882  -9.347  1.00  0.00           C  
ATOM   1679  CG  LYS A 101       5.115 -16.565 -10.605  1.00  0.00           C  
ATOM   1680  CD  LYS A 101       5.169 -15.596 -11.777  1.00  0.00           C  
ATOM   1681  CE  LYS A 101       5.741 -16.262 -13.020  1.00  0.00           C  
ATOM   1682  NZ  LYS A 101       5.658 -15.377 -14.213  1.00  0.00           N  
ATOM   1683  H   LYS A 101       2.729 -17.623  -9.159  1.00  0.00           H  
ATOM   1684  HA  LYS A 101       5.352 -17.396  -8.034  1.00  0.00           H  
ATOM   1685 1HB  LYS A 101       3.631 -15.431  -9.586  1.00  0.00           H  
ATOM   1686 2HB  LYS A 101       5.281 -15.074  -9.096  1.00  0.00           H  
ATOM   1687 1HG  LYS A 101       6.118 -16.953 -10.419  1.00  0.00           H  
ATOM   1688 2HG  LYS A 101       4.464 -17.399 -10.863  1.00  0.00           H  
ATOM   1689 1HD  LYS A 101       4.163 -15.237 -11.998  1.00  0.00           H  
ATOM   1690 2HD  LYS A 101       5.792 -14.741 -11.515  1.00  0.00           H  
ATOM   1691 1HE  LYS A 101       6.785 -16.519 -12.846  1.00  0.00           H  
ATOM   1692 2HE  LYS A 101       5.193 -17.181 -13.226  1.00  0.00           H  
ATOM   1693 1HZ  LYS A 101       6.047 -15.854 -15.015  1.00  0.00           H  
ATOM   1694 2HZ  LYS A 101       4.691 -15.146 -14.395  1.00  0.00           H  
ATOM   1695 3HZ  LYS A 101       6.179 -14.529 -14.042  1.00  0.00           H  
ATOM   1696  N   PHE A 102       3.024 -15.553  -6.650  1.00  0.00           N  
ATOM   1697  CA  PHE A 102       2.711 -14.780  -5.467  1.00  0.00           C  
ATOM   1698  C   PHE A 102       3.072 -15.540  -4.198  1.00  0.00           C  
ATOM   1699  O   PHE A 102       3.759 -15.012  -3.326  1.00  0.00           O  
ATOM   1700  CB  PHE A 102       1.225 -14.418  -5.448  1.00  0.00           C  
ATOM   1701  CG  PHE A 102       0.798 -13.675  -4.214  1.00  0.00           C  
ATOM   1702  CD1 PHE A 102       1.007 -12.309  -4.101  1.00  0.00           C  
ATOM   1703  CD2 PHE A 102       0.186 -14.342  -3.163  1.00  0.00           C  
ATOM   1704  CE1 PHE A 102       0.615 -11.625  -2.966  1.00  0.00           C  
ATOM   1705  CE2 PHE A 102      -0.209 -13.661  -2.028  1.00  0.00           C  
ATOM   1706  CZ  PHE A 102       0.007 -12.301  -1.930  1.00  0.00           C  
ATOM   1707  H   PHE A 102       2.286 -15.750  -7.320  1.00  0.00           H  
ATOM   1708  HA  PHE A 102       3.295 -13.858  -5.492  1.00  0.00           H  
ATOM   1709 1HB  PHE A 102       0.990 -13.800  -6.314  1.00  0.00           H  
ATOM   1710 2HB  PHE A 102       0.628 -15.326  -5.522  1.00  0.00           H  
ATOM   1711  HD1 PHE A 102       1.487 -11.775  -4.922  1.00  0.00           H  
ATOM   1712  HD2 PHE A 102       0.016 -15.416  -3.240  1.00  0.00           H  
ATOM   1713  HE1 PHE A 102       0.786 -10.552  -2.891  1.00  0.00           H  
ATOM   1714  HE2 PHE A 102      -0.689 -14.196  -1.209  1.00  0.00           H  
ATOM   1715  HZ  PHE A 102      -0.302 -11.763  -1.034  1.00  0.00           H  
ATOM   1716  N   LYS A 103       2.600 -16.783  -4.099  1.00  0.00           N  
ATOM   1717  CA  LYS A 103       2.876 -17.609  -2.932  1.00  0.00           C  
ATOM   1718  C   LYS A 103       4.373 -17.779  -2.704  1.00  0.00           C  
ATOM   1719  O   LYS A 103       4.861 -17.625  -1.583  1.00  0.00           O  
ATOM   1720  CB  LYS A 103       2.209 -18.977  -3.081  1.00  0.00           C  
ATOM   1721  CG  LYS A 103       2.417 -19.910  -1.895  1.00  0.00           C  
ATOM   1722  CD  LYS A 103       1.649 -21.211  -2.075  1.00  0.00           C  
ATOM   1723  CE  LYS A 103       1.867 -22.151  -0.898  1.00  0.00           C  
ATOM   1724  NZ  LYS A 103       1.134 -23.435  -1.068  1.00  0.00           N  
ATOM   1725  H   LYS A 103       2.033 -17.161  -4.851  1.00  0.00           H  
ATOM   1726  HA  LYS A 103       2.462 -17.118  -2.052  1.00  0.00           H  
ATOM   1727 1HB  LYS A 103       1.136 -18.846  -3.220  1.00  0.00           H  
ATOM   1728 2HB  LYS A 103       2.596 -19.475  -3.970  1.00  0.00           H  
ATOM   1729 1HG  LYS A 103       3.478 -20.137  -1.791  1.00  0.00           H  
ATOM   1730 2HG  LYS A 103       2.077 -19.421  -0.983  1.00  0.00           H  
ATOM   1731 1HD  LYS A 103       0.583 -20.996  -2.165  1.00  0.00           H  
ATOM   1732 2HD  LYS A 103       1.979 -21.706  -2.988  1.00  0.00           H  
ATOM   1733 1HE  LYS A 103       2.930 -22.364  -0.795  1.00  0.00           H  
ATOM   1734 2HE  LYS A 103       1.524 -21.671   0.019  1.00  0.00           H  
ATOM   1735 1HZ  LYS A 103       1.304 -24.028  -0.268  1.00  0.00           H  
ATOM   1736 2HZ  LYS A 103       0.144 -23.251  -1.146  1.00  0.00           H  
ATOM   1737 3HZ  LYS A 103       1.457 -23.899  -1.905  1.00  0.00           H  
ATOM   1738  N   LYS A 104       5.100 -18.101  -3.772  1.00  0.00           N  
ATOM   1739  CA  LYS A 104       6.536 -18.334  -3.678  1.00  0.00           C  
ATOM   1740  C   LYS A 104       7.278 -17.074  -3.249  1.00  0.00           C  
ATOM   1741  O   LYS A 104       8.172 -17.124  -2.400  1.00  0.00           O  
ATOM   1742  CB  LYS A 104       7.084 -18.836  -5.015  1.00  0.00           C  
ATOM   1743  CG  LYS A 104       6.665 -20.256  -5.373  1.00  0.00           C  
ATOM   1744  CD  LYS A 104       7.197 -20.661  -6.740  1.00  0.00           C  
ATOM   1745  CE  LYS A 104       6.780 -22.080  -7.099  1.00  0.00           C  
ATOM   1746  NZ  LYS A 104       7.244 -22.469  -8.458  1.00  0.00           N  
ATOM   1747  H   LYS A 104       4.643 -18.194  -4.674  1.00  0.00           H  
ATOM   1748  HA  LYS A 104       6.713 -19.099  -2.921  1.00  0.00           H  
ATOM   1749 1HB  LYS A 104       6.749 -18.177  -5.816  1.00  0.00           H  
ATOM   1750 2HB  LYS A 104       8.173 -18.803  -4.998  1.00  0.00           H  
ATOM   1751 1HG  LYS A 104       7.048 -20.949  -4.623  1.00  0.00           H  
ATOM   1752 2HG  LYS A 104       5.577 -20.323  -5.382  1.00  0.00           H  
ATOM   1753 1HD  LYS A 104       6.814 -19.976  -7.497  1.00  0.00           H  
ATOM   1754 2HD  LYS A 104       8.286 -20.602  -6.738  1.00  0.00           H  
ATOM   1755 1HE  LYS A 104       7.198 -22.776  -6.373  1.00  0.00           H  
ATOM   1756 2HE  LYS A 104       5.694 -22.160  -7.062  1.00  0.00           H  
ATOM   1757 1HZ  LYS A 104       6.947 -23.413  -8.658  1.00  0.00           H  
ATOM   1758 2HZ  LYS A 104       6.846 -21.840  -9.143  1.00  0.00           H  
ATOM   1759 3HZ  LYS A 104       8.251 -22.417  -8.499  1.00  0.00           H  
ATOM   1760  N   LEU A 105       6.908 -15.946  -3.841  1.00  0.00           N  
ATOM   1761  CA  LEU A 105       7.587 -14.691  -3.583  1.00  0.00           C  
ATOM   1762  C   LEU A 105       7.181 -14.101  -2.231  1.00  0.00           C  
ATOM   1763  O   LEU A 105       8.000 -13.491  -1.538  1.00  0.00           O  
ATOM   1764  CB  LEU A 105       7.277 -13.689  -4.703  1.00  0.00           C  
ATOM   1765  CG  LEU A 105       8.234 -13.714  -5.902  1.00  0.00           C  
ATOM   1766  CD1 LEU A 105       8.356 -15.139  -6.425  1.00  0.00           C  
ATOM   1767  CD2 LEU A 105       7.718 -12.777  -6.983  1.00  0.00           C  
ATOM   1768  H   LEU A 105       6.134 -15.963  -4.498  1.00  0.00           H  
ATOM   1769  HA  LEU A 105       8.660 -14.877  -3.566  1.00  0.00           H  
ATOM   1770 1HB  LEU A 105       6.273 -13.886  -5.076  1.00  0.00           H  
ATOM   1771 2HB  LEU A 105       7.297 -12.683  -4.284  1.00  0.00           H  
ATOM   1772  HG  LEU A 105       9.225 -13.390  -5.583  1.00  0.00           H  
ATOM   1773 1HD1 LEU A 105       9.036 -15.157  -7.277  1.00  0.00           H  
ATOM   1774 2HD1 LEU A 105       8.746 -15.784  -5.637  1.00  0.00           H  
ATOM   1775 3HD1 LEU A 105       7.375 -15.497  -6.736  1.00  0.00           H  
ATOM   1776 1HD2 LEU A 105       8.398 -12.794  -7.835  1.00  0.00           H  
ATOM   1777 2HD2 LEU A 105       6.727 -13.101  -7.303  1.00  0.00           H  
ATOM   1778 3HD2 LEU A 105       7.657 -11.763  -6.587  1.00  0.00           H  
ATOM   1779  N   ALA A 106       5.917 -14.292  -1.855  1.00  0.00           N  
ATOM   1780  CA  ALA A 106       5.431 -13.852  -0.550  1.00  0.00           C  
ATOM   1781  C   ALA A 106       6.145 -14.592   0.565  1.00  0.00           C  
ATOM   1782  O   ALA A 106       6.531 -13.997   1.573  1.00  0.00           O  
ATOM   1783  CB  ALA A 106       3.933 -14.067  -0.449  1.00  0.00           C  
ATOM   1784  H   ALA A 106       5.274 -14.753  -2.490  1.00  0.00           H  
ATOM   1785  HA  ALA A 106       5.650 -12.795  -0.442  1.00  0.00           H  
ATOM   1786 1HB  ALA A 106       3.587 -13.720   0.514  1.00  0.00           H  
ATOM   1787 2HB  ALA A 106       3.430 -13.513  -1.235  1.00  0.00           H  
ATOM   1788 3HB  ALA A 106       3.712 -15.120  -0.552  1.00  0.00           H  
ATOM   1789  N   LYS A 107       6.333 -15.890   0.379  1.00  0.00           N  
ATOM   1790  CA  LYS A 107       7.070 -16.690   1.334  1.00  0.00           C  
ATOM   1791  C   LYS A 107       8.493 -16.181   1.480  1.00  0.00           C  
ATOM   1792  O   LYS A 107       8.981 -15.981   2.592  1.00  0.00           O  
ATOM   1793  CB  LYS A 107       7.073 -18.161   0.914  1.00  0.00           C  
ATOM   1794  CG  LYS A 107       7.749 -19.098   1.906  1.00  0.00           C  
ATOM   1795  CD  LYS A 107       7.595 -20.552   1.486  1.00  0.00           C  
ATOM   1796  CE  LYS A 107       8.146 -21.496   2.544  1.00  0.00           C  
ATOM   1797  NZ  LYS A 107       9.633 -21.483   2.582  1.00  0.00           N  
ATOM   1798  H   LYS A 107       5.952 -16.335  -0.452  1.00  0.00           H  
ATOM   1799  HA  LYS A 107       6.583 -16.608   2.306  1.00  0.00           H  
ATOM   1800 1HB  LYS A 107       6.046 -18.502   0.777  1.00  0.00           H  
ATOM   1801 2HB  LYS A 107       7.582 -18.264  -0.045  1.00  0.00           H  
ATOM   1802 1HG  LYS A 107       8.811 -18.857   1.968  1.00  0.00           H  
ATOM   1803 2HG  LYS A 107       7.306 -18.964   2.892  1.00  0.00           H  
ATOM   1804 1HD  LYS A 107       6.540 -20.775   1.325  1.00  0.00           H  
ATOM   1805 2HD  LYS A 107       8.130 -20.719   0.551  1.00  0.00           H  
ATOM   1806 1HE  LYS A 107       7.767 -21.204   3.523  1.00  0.00           H  
ATOM   1807 2HE  LYS A 107       7.809 -22.511   2.337  1.00  0.00           H  
ATOM   1808 1HZ  LYS A 107       9.958 -22.121   3.295  1.00  0.00           H  
ATOM   1809 2HZ  LYS A 107       9.996 -21.770   1.684  1.00  0.00           H  
ATOM   1810 3HZ  LYS A 107       9.957 -20.550   2.793  1.00  0.00           H  
ATOM   1811  N   ILE A 108       9.155 -15.959   0.348  1.00  0.00           N  
ATOM   1812  CA  ILE A 108      10.516 -15.447   0.348  1.00  0.00           C  
ATOM   1813  C   ILE A 108      10.610 -14.085   1.027  1.00  0.00           C  
ATOM   1814  O   ILE A 108      11.492 -13.857   1.854  1.00  0.00           O  
ATOM   1815  CB  ILE A 108      11.056 -15.340  -1.090  1.00  0.00           C  
ATOM   1816  CG1 ILE A 108      11.264 -16.734  -1.687  1.00  0.00           C  
ATOM   1817  CG2 ILE A 108      12.354 -14.548  -1.113  1.00  0.00           C  
ATOM   1818  CD1 ILE A 108      11.485 -16.731  -3.182  1.00  0.00           C  
ATOM   1819  H   ILE A 108       8.700 -16.156  -0.540  1.00  0.00           H  
ATOM   1820  HA  ILE A 108      11.143 -16.144   0.904  1.00  0.00           H  
ATOM   1821  HB  ILE A 108      10.322 -14.835  -1.717  1.00  0.00           H  
ATOM   1822 1HG1 ILE A 108      12.125 -17.207  -1.215  1.00  0.00           H  
ATOM   1823 2HG1 ILE A 108      10.394 -17.355  -1.473  1.00  0.00           H  
ATOM   1824 1HG2 ILE A 108      12.722 -14.483  -2.137  1.00  0.00           H  
ATOM   1825 2HG2 ILE A 108      12.175 -13.545  -0.727  1.00  0.00           H  
ATOM   1826 3HG2 ILE A 108      13.097 -15.049  -0.492  1.00  0.00           H  
ATOM   1827 1HD1 ILE A 108      11.625 -17.755  -3.531  1.00  0.00           H  
ATOM   1828 2HD1 ILE A 108      10.618 -16.294  -3.678  1.00  0.00           H  
ATOM   1829 3HD1 ILE A 108      12.372 -16.145  -3.417  1.00  0.00           H  
ATOM   1830  N   ALA A 109       9.701 -13.181   0.681  1.00  0.00           N  
ATOM   1831  CA  ALA A 109       9.736 -11.839   1.246  1.00  0.00           C  
ATOM   1832  C   ALA A 109       9.654 -11.900   2.769  1.00  0.00           C  
ATOM   1833  O   ALA A 109      10.375 -11.180   3.469  1.00  0.00           O  
ATOM   1834  CB  ALA A 109       8.593 -11.003   0.689  1.00  0.00           C  
ATOM   1835  H   ALA A 109       8.978 -13.425   0.011  1.00  0.00           H  
ATOM   1836  HA  ALA A 109      10.683 -11.378   0.976  1.00  0.00           H  
ATOM   1837 1HB  ALA A 109       8.642  -9.998   1.105  1.00  0.00           H  
ATOM   1838 2HB  ALA A 109       8.675 -10.951  -0.392  1.00  0.00           H  
ATOM   1839 3HB  ALA A 109       7.643 -11.460   0.961  1.00  0.00           H  
ATOM   1840  N   ALA A 110       8.781 -12.765   3.281  1.00  0.00           N  
ATOM   1841  CA  ALA A 110       8.631 -12.933   4.720  1.00  0.00           C  
ATOM   1842  C   ALA A 110       9.929 -13.466   5.338  1.00  0.00           C  
ATOM   1843  O   ALA A 110      10.391 -12.967   6.366  1.00  0.00           O  
ATOM   1844  CB  ALA A 110       7.478 -13.876   5.023  1.00  0.00           C  
ATOM   1845  H   ALA A 110       8.204 -13.321   2.653  1.00  0.00           H  
ATOM   1846  HA  ALA A 110       8.421 -11.958   5.159  1.00  0.00           H  
ATOM   1847 1HB  ALA A 110       7.362 -13.977   6.100  1.00  0.00           H  
ATOM   1848 2HB  ALA A 110       6.559 -13.474   4.596  1.00  0.00           H  
ATOM   1849 3HB  ALA A 110       7.683 -14.853   4.586  1.00  0.00           H  
ATOM   1850  N   GLU A 111      10.516 -14.475   4.691  1.00  0.00           N  
ATOM   1851  CA  GLU A 111      11.748 -15.104   5.175  1.00  0.00           C  
ATOM   1852  C   GLU A 111      12.916 -14.122   5.216  1.00  0.00           C  
ATOM   1853  O   GLU A 111      13.788 -14.216   6.079  1.00  0.00           O  
ATOM   1854  CB  GLU A 111      12.114 -16.299   4.291  1.00  0.00           C  
ATOM   1855  CG  GLU A 111      11.213 -17.512   4.468  1.00  0.00           C  
ATOM   1856  CD  GLU A 111      11.557 -18.638   3.534  1.00  0.00           C  
ATOM   1857  OE1 GLU A 111      12.386 -18.443   2.678  1.00  0.00           O  
ATOM   1858  OE2 GLU A 111      10.989 -19.696   3.675  1.00  0.00           O  
ATOM   1859  H   GLU A 111      10.088 -14.827   3.838  1.00  0.00           H  
ATOM   1860  HA  GLU A 111      11.575 -15.460   6.191  1.00  0.00           H  
ATOM   1861 1HB  GLU A 111      12.073 -16.002   3.243  1.00  0.00           H  
ATOM   1862 2HB  GLU A 111      13.138 -16.608   4.503  1.00  0.00           H  
ATOM   1863 1HG  GLU A 111      11.298 -17.868   5.495  1.00  0.00           H  
ATOM   1864 2HG  GLU A 111      10.179 -17.211   4.302  1.00  0.00           H  
ATOM   1865  N   LEU A 112      12.929 -13.182   4.277  1.00  0.00           N  
ATOM   1866  CA  LEU A 112      14.011 -12.209   4.188  1.00  0.00           C  
ATOM   1867  C   LEU A 112      13.870 -11.083   5.216  1.00  0.00           C  
ATOM   1868  O   LEU A 112      14.743 -10.218   5.320  1.00  0.00           O  
ATOM   1869  CB  LEU A 112      14.057 -11.612   2.776  1.00  0.00           C  
ATOM   1870  CG  LEU A 112      14.459 -12.580   1.657  1.00  0.00           C  
ATOM   1871  CD1 LEU A 112      14.293 -11.895   0.307  1.00  0.00           C  
ATOM   1872  CD2 LEU A 112      15.896 -13.032   1.868  1.00  0.00           C  
ATOM   1873  H   LEU A 112      12.177 -13.152   3.594  1.00  0.00           H  
ATOM   1874  HA  LEU A 112      14.950 -12.728   4.383  1.00  0.00           H  
ATOM   1875 1HB  LEU A 112      13.071 -11.217   2.534  1.00  0.00           H  
ATOM   1876 2HB  LEU A 112      14.768 -10.786   2.771  1.00  0.00           H  
ATOM   1877  HG  LEU A 112      13.800 -13.449   1.672  1.00  0.00           H  
ATOM   1878 1HD1 LEU A 112      14.579 -12.583  -0.488  1.00  0.00           H  
ATOM   1879 2HD1 LEU A 112      13.252 -11.600   0.174  1.00  0.00           H  
ATOM   1880 3HD1 LEU A 112      14.929 -11.011   0.268  1.00  0.00           H  
ATOM   1881 1HD2 LEU A 112      16.182 -13.721   1.072  1.00  0.00           H  
ATOM   1882 2HD2 LEU A 112      16.556 -12.164   1.850  1.00  0.00           H  
ATOM   1883 3HD2 LEU A 112      15.982 -13.534   2.831  1.00  0.00           H  
ATOM   1884  N   GLY A 113      12.781 -11.103   5.986  1.00  0.00           N  
ATOM   1885  CA  GLY A 113      12.626 -10.171   7.096  1.00  0.00           C  
ATOM   1886  C   GLY A 113      11.644  -9.037   6.795  1.00  0.00           C  
ATOM   1887  O   GLY A 113      11.629  -8.026   7.493  1.00  0.00           O  
ATOM   1888  H   GLY A 113      12.055 -11.791   5.810  1.00  0.00           H  
ATOM   1889 1HA  GLY A 113      12.289 -10.717   7.977  1.00  0.00           H  
ATOM   1890 2HA  GLY A 113      13.599  -9.749   7.346  1.00  0.00           H  
ATOM   1891  N   ALA A 114      10.818  -9.210   5.768  1.00  0.00           N  
ATOM   1892  CA  ALA A 114       9.785  -8.219   5.470  1.00  0.00           C  
ATOM   1893  C   ALA A 114       8.833  -8.092   6.657  1.00  0.00           C  
ATOM   1894  O   ALA A 114       8.534  -9.076   7.333  1.00  0.00           O  
ATOM   1895  CB  ALA A 114       9.018  -8.608   4.212  1.00  0.00           C  
ATOM   1896  H   ALA A 114      10.895 -10.041   5.191  1.00  0.00           H  
ATOM   1897  HA  ALA A 114      10.265  -7.257   5.315  1.00  0.00           H  
ATOM   1898 1HB  ALA A 114       8.262  -7.851   3.998  1.00  0.00           H  
ATOM   1899 2HB  ALA A 114       9.708  -8.676   3.372  1.00  0.00           H  
ATOM   1900 3HB  ALA A 114       8.535  -9.570   4.363  1.00  0.00           H  
ATOM   1901  N   ASP A 115       8.363  -6.874   6.904  1.00  0.00           N  
ATOM   1902  CA  ASP A 115       7.482  -6.611   8.022  1.00  0.00           C  
ATOM   1903  C   ASP A 115       6.045  -6.884   7.633  1.00  0.00           C  
ATOM   1904  O   ASP A 115       5.248  -7.363   8.445  1.00  0.00           O  
ATOM   1905  CB  ASP A 115       7.627  -5.164   8.499  1.00  0.00           C  
ATOM   1906  CG  ASP A 115       9.017  -4.855   9.039  1.00  0.00           C  
ATOM   1907  OD1 ASP A 115       9.494  -5.604   9.859  1.00  0.00           O  
ATOM   1908  OD2 ASP A 115       9.588  -3.874   8.627  1.00  0.00           O  
ATOM   1909  H   ASP A 115       8.627  -6.112   6.296  1.00  0.00           H  
ATOM   1910  HA  ASP A 115       7.749  -7.277   8.840  1.00  0.00           H  
ATOM   1911 1HB  ASP A 115       7.415  -4.485   7.673  1.00  0.00           H  
ATOM   1912 2HB  ASP A 115       6.896  -4.965   9.283  1.00  0.00           H  
ATOM   1913  N   ALA A 116       5.716  -6.592   6.373  1.00  0.00           N  
ATOM   1914  CA  ALA A 116       4.376  -6.828   5.852  1.00  0.00           C  
ATOM   1915  C   ALA A 116       4.413  -7.041   4.345  1.00  0.00           C  
ATOM   1916  O   ALA A 116       5.358  -6.623   3.670  1.00  0.00           O  
ATOM   1917  CB  ALA A 116       3.474  -5.668   6.186  1.00  0.00           C  
ATOM   1918  H   ALA A 116       6.416  -6.199   5.758  1.00  0.00           H  
ATOM   1919  HA  ALA A 116       3.984  -7.737   6.315  1.00  0.00           H  
ATOM   1920 1HB  ALA A 116       2.475  -5.868   5.809  1.00  0.00           H  
ATOM   1921 2HB  ALA A 116       3.439  -5.540   7.254  1.00  0.00           H  
ATOM   1922 3HB  ALA A 116       3.854  -4.787   5.736  1.00  0.00           H  
ATOM   1923  N   ILE A 117       3.370  -7.669   3.815  1.00  0.00           N  
ATOM   1924  CA  ILE A 117       3.283  -7.925   2.380  1.00  0.00           C  
ATOM   1925  C   ILE A 117       1.961  -7.411   1.824  1.00  0.00           C  
ATOM   1926  O   ILE A 117       0.899  -7.610   2.426  1.00  0.00           O  
ATOM   1927  CB  ILE A 117       3.424  -9.428   2.075  1.00  0.00           C  
ATOM   1928  CG1 ILE A 117       4.782  -9.946   2.555  1.00  0.00           C  
ATOM   1929  CG2 ILE A 117       3.247  -9.688   0.587  1.00  0.00           C  
ATOM   1930  CD1 ILE A 117       4.927 -11.448   2.472  1.00  0.00           C  
ATOM   1931  H   ILE A 117       2.605  -7.957   4.421  1.00  0.00           H  
ATOM   1932  HA  ILE A 117       4.088  -7.389   1.886  1.00  0.00           H  
ATOM   1933  HB  ILE A 117       2.663  -9.983   2.624  1.00  0.00           H  
ATOM   1934 1HG1 ILE A 117       5.575  -9.493   1.961  1.00  0.00           H  
ATOM   1935 2HG1 ILE A 117       4.940  -9.646   3.592  1.00  0.00           H  
ATOM   1936 1HG2 ILE A 117       3.350 -10.755   0.389  1.00  0.00           H  
ATOM   1937 2HG2 ILE A 117       2.258  -9.355   0.275  1.00  0.00           H  
ATOM   1938 3HG2 ILE A 117       4.007  -9.141   0.029  1.00  0.00           H  
ATOM   1939 1HD1 ILE A 117       5.915 -11.739   2.829  1.00  0.00           H  
ATOM   1940 2HD1 ILE A 117       4.164 -11.923   3.089  1.00  0.00           H  
ATOM   1941 3HD1 ILE A 117       4.808 -11.768   1.437  1.00  0.00           H  
ATOM   1942  N   CYS A 118       2.037  -6.719   0.695  1.00  0.00           N  
ATOM   1943  CA  CYS A 118       0.855  -6.200   0.029  1.00  0.00           C  
ATOM   1944  C   CYS A 118       0.396  -7.093  -1.119  1.00  0.00           C  
ATOM   1945  O   CYS A 118       1.195  -7.808  -1.729  1.00  0.00           O  
ATOM   1946  CB  CYS A 118       1.128  -4.795  -0.509  1.00  0.00           C  
ATOM   1947  SG  CYS A 118       1.554  -3.585   0.766  1.00  0.00           S  
ATOM   1948  H   CYS A 118       2.946  -6.538   0.295  1.00  0.00           H  
ATOM   1949  HA  CYS A 118       0.055  -6.146   0.756  1.00  0.00           H  
ATOM   1950 1HB  CYS A 118       1.948  -4.833  -1.226  1.00  0.00           H  
ATOM   1951 2HB  CYS A 118       0.247  -4.431  -1.039  1.00  0.00           H  
ATOM   1952  HG  CYS A 118       2.662  -4.197   1.172  1.00  0.00           H  
ATOM   1953  N   ILE A 119      -0.891  -7.039  -1.406  1.00  0.00           N  
ATOM   1954  CA  ILE A 119      -1.451  -7.699  -2.565  1.00  0.00           C  
ATOM   1955  C   ILE A 119      -1.739  -6.706  -3.675  1.00  0.00           C  
ATOM   1956  O   ILE A 119      -2.794  -6.069  -3.690  1.00  0.00           O  
ATOM   1957  CB  ILE A 119      -2.743  -8.450  -2.197  1.00  0.00           C  
ATOM   1958  CG1 ILE A 119      -2.469  -9.469  -1.087  1.00  0.00           C  
ATOM   1959  CG2 ILE A 119      -3.327  -9.136  -3.422  1.00  0.00           C  
ATOM   1960  CD1 ILE A 119      -3.721 -10.029  -0.450  1.00  0.00           C  
ATOM   1961  H   ILE A 119      -1.504  -6.511  -0.801  1.00  0.00           H  
ATOM   1962  HA  ILE A 119      -0.729  -8.427  -2.935  1.00  0.00           H  
ATOM   1963  HB  ILE A 119      -3.474  -7.745  -1.803  1.00  0.00           H  
ATOM   1964 1HG1 ILE A 119      -1.891 -10.300  -1.491  1.00  0.00           H  
ATOM   1965 2HG1 ILE A 119      -1.869  -9.004  -0.305  1.00  0.00           H  
ATOM   1966 1HG2 ILE A 119      -4.239  -9.663  -3.143  1.00  0.00           H  
ATOM   1967 2HG2 ILE A 119      -3.557  -8.390  -4.181  1.00  0.00           H  
ATOM   1968 3HG2 ILE A 119      -2.604  -9.848  -3.820  1.00  0.00           H  
ATOM   1969 1HD1 ILE A 119      -3.446 -10.743   0.326  1.00  0.00           H  
ATOM   1970 2HD1 ILE A 119      -4.299  -9.217  -0.008  1.00  0.00           H  
ATOM   1971 3HD1 ILE A 119      -4.321 -10.531  -1.208  1.00  0.00           H  
ATOM   1972  N   TYR A 120      -0.806  -6.571  -4.605  1.00  0.00           N  
ATOM   1973  CA  TYR A 120      -0.934  -5.575  -5.657  1.00  0.00           C  
ATOM   1974  C   TYR A 120      -1.776  -6.098  -6.794  1.00  0.00           C  
ATOM   1975  O   TYR A 120      -1.251  -6.593  -7.796  1.00  0.00           O  
ATOM   1976  CB  TYR A 120       0.443  -5.150  -6.170  1.00  0.00           C  
ATOM   1977  CG  TYR A 120       0.390  -4.139  -7.294  1.00  0.00           C  
ATOM   1978  CD1 TYR A 120      -0.557  -3.125  -7.271  1.00  0.00           C  
ATOM   1979  CD2 TYR A 120       1.289  -4.224  -8.347  1.00  0.00           C  
ATOM   1980  CE1 TYR A 120      -0.605  -2.201  -8.297  1.00  0.00           C  
ATOM   1981  CE2 TYR A 120       1.240  -3.300  -9.373  1.00  0.00           C  
ATOM   1982  CZ  TYR A 120       0.298  -2.292  -9.350  1.00  0.00           C  
ATOM   1983  OH  TYR A 120       0.250  -1.372 -10.372  1.00  0.00           O  
ATOM   1984  H   TYR A 120       0.014  -7.173  -4.589  1.00  0.00           H  
ATOM   1985  HA  TYR A 120      -1.440  -4.700  -5.247  1.00  0.00           H  
ATOM   1986 1HB  TYR A 120       1.021  -4.719  -5.351  1.00  0.00           H  
ATOM   1987 2HB  TYR A 120       0.985  -6.026  -6.527  1.00  0.00           H  
ATOM   1988  HD1 TYR A 120      -1.263  -3.058  -6.443  1.00  0.00           H  
ATOM   1989  HD2 TYR A 120       2.032  -5.021  -8.366  1.00  0.00           H  
ATOM   1990  HE1 TYR A 120      -1.349  -1.406  -8.279  1.00  0.00           H  
ATOM   1991  HE2 TYR A 120       1.946  -3.368 -10.201  1.00  0.00           H  
ATOM   1992  HH  TYR A 120       0.001  -0.515 -10.018  1.00  0.00           H  
ATOM   1993  N   LEU A 121      -3.089  -6.014  -6.633  1.00  0.00           N  
ATOM   1994  CA  LEU A 121      -4.003  -6.639  -7.570  1.00  0.00           C  
ATOM   1995  C   LEU A 121      -3.881  -5.990  -8.943  1.00  0.00           C  
ATOM   1996  O   LEU A 121      -3.948  -4.766  -9.067  1.00  0.00           O  
ATOM   1997  CB  LEU A 121      -5.446  -6.527  -7.061  1.00  0.00           C  
ATOM   1998  CG  LEU A 121      -6.482  -7.376  -7.808  1.00  0.00           C  
ATOM   1999  CD1 LEU A 121      -6.182  -8.853  -7.590  1.00  0.00           C  
ATOM   2000  CD2 LEU A 121      -7.878  -7.023  -7.315  1.00  0.00           C  
ATOM   2001  H   LEU A 121      -3.465  -5.504  -5.832  1.00  0.00           H  
ATOM   2002  HA  LEU A 121      -3.743  -7.689  -7.661  1.00  0.00           H  
ATOM   2003 1HB  LEU A 121      -5.468  -6.822  -6.013  1.00  0.00           H  
ATOM   2004 2HB  LEU A 121      -5.759  -5.485  -7.130  1.00  0.00           H  
ATOM   2005  HG  LEU A 121      -6.414  -7.176  -8.878  1.00  0.00           H  
ATOM   2006 1HD1 LEU A 121      -6.918  -9.456  -8.121  1.00  0.00           H  
ATOM   2007 2HD1 LEU A 121      -5.186  -9.081  -7.969  1.00  0.00           H  
ATOM   2008 3HD1 LEU A 121      -6.227  -9.080  -6.525  1.00  0.00           H  
ATOM   2009 1HD2 LEU A 121      -8.615  -7.626  -7.847  1.00  0.00           H  
ATOM   2010 2HD2 LEU A 121      -7.948  -7.224  -6.246  1.00  0.00           H  
ATOM   2011 3HD2 LEU A 121      -8.072  -5.966  -7.499  1.00  0.00           H  
ATOM   2012  N   ASP A 122      -3.683  -6.810  -9.968  1.00  0.00           N  
ATOM   2013  CA  ASP A 122      -3.612  -6.311 -11.338  1.00  0.00           C  
ATOM   2014  C   ASP A 122      -4.996  -6.005 -11.895  1.00  0.00           C  
ATOM   2015  O   ASP A 122      -5.989  -6.582 -11.467  1.00  0.00           O  
ATOM   2016  CB  ASP A 122      -2.907  -7.328 -12.240  1.00  0.00           C  
ATOM   2017  CG  ASP A 122      -2.468  -6.734 -13.571  1.00  0.00           C  
ATOM   2018  OD1 ASP A 122      -1.419  -6.136 -13.615  1.00  0.00           O  
ATOM   2019  OD2 ASP A 122      -3.185  -6.885 -14.531  1.00  0.00           O  
ATOM   2020  H   ASP A 122      -3.566  -7.798  -9.794  1.00  0.00           H  
ATOM   2021  HA  ASP A 122      -3.033  -5.387 -11.336  1.00  0.00           H  
ATOM   2022 1HB  ASP A 122      -2.031  -7.723 -11.727  1.00  0.00           H  
ATOM   2023 2HB  ASP A 122      -3.577  -8.166 -12.436  1.00  0.00           H  
ATOM   2024  N   GLU A 123      -5.045  -5.104 -12.867  1.00  0.00           N  
ATOM   2025  CA  GLU A 123      -6.296  -4.753 -13.540  1.00  0.00           C  
ATOM   2026  C   GLU A 123      -6.934  -5.970 -14.203  1.00  0.00           C  
ATOM   2027  O   GLU A 123      -8.155  -6.061 -14.314  1.00  0.00           O  
ATOM   2028  CB  GLU A 123      -6.051  -3.663 -14.586  1.00  0.00           C  
ATOM   2029  CG  GLU A 123      -5.749  -2.290 -14.004  1.00  0.00           C  
ATOM   2030  CD  GLU A 123      -5.503  -1.248 -15.061  1.00  0.00           C  
ATOM   2031  OE1 GLU A 123      -5.320  -1.614 -16.197  1.00  0.00           O  
ATOM   2032  OE2 GLU A 123      -5.498  -0.086 -14.730  1.00  0.00           O  
ATOM   2033  H   GLU A 123      -4.186  -4.646 -13.153  1.00  0.00           H  
ATOM   2034  HA  GLU A 123      -6.993  -4.372 -12.792  1.00  0.00           H  
ATOM   2035 1HB  GLU A 123      -5.212  -3.950 -15.220  1.00  0.00           H  
ATOM   2036 2HB  GLU A 123      -6.928  -3.570 -15.227  1.00  0.00           H  
ATOM   2037 1HG  GLU A 123      -6.591  -1.974 -13.389  1.00  0.00           H  
ATOM   2038 2HG  GLU A 123      -4.872  -2.364 -13.363  1.00  0.00           H  
ATOM   2039  N   SER A 124      -6.096  -6.897 -14.656  1.00  0.00           N  
ATOM   2040  CA  SER A 124      -6.570  -8.096 -15.337  1.00  0.00           C  
ATOM   2041  C   SER A 124      -6.983  -9.182 -14.343  1.00  0.00           C  
ATOM   2042  O   SER A 124      -7.524 -10.217 -14.733  1.00  0.00           O  
ATOM   2043  CB  SER A 124      -5.490  -8.628 -16.259  1.00  0.00           C  
ATOM   2044  OG  SER A 124      -4.399  -9.114 -15.528  1.00  0.00           O  
ATOM   2045  H   SER A 124      -5.102  -6.761 -14.535  1.00  0.00           H  
ATOM   2046  HA  SER A 124      -7.444  -7.832 -15.933  1.00  0.00           H  
ATOM   2047 1HB  SER A 124      -5.902  -9.425 -16.878  1.00  0.00           H  
ATOM   2048 2HB  SER A 124      -5.160  -7.833 -16.928  1.00  0.00           H  
ATOM   2049  HG  SER A 124      -3.983  -8.344 -15.133  1.00  0.00           H  
ATOM   2050  N   ALA A 125      -6.712  -8.949 -13.062  1.00  0.00           N  
ATOM   2051  CA  ALA A 125      -7.003  -9.932 -12.026  1.00  0.00           C  
ATOM   2052  C   ALA A 125      -8.428  -9.748 -11.505  1.00  0.00           C  
ATOM   2053  O   ALA A 125      -9.017  -8.677 -11.644  1.00  0.00           O  
ATOM   2054  CB  ALA A 125      -6.003  -9.815 -10.892  1.00  0.00           C  
ATOM   2055  H   ALA A 125      -6.299  -8.063 -12.796  1.00  0.00           H  
ATOM   2056  HA  ALA A 125      -6.931 -10.926 -12.466  1.00  0.00           H  
ATOM   2057 1HB  ALA A 125      -6.221 -10.567 -10.139  1.00  0.00           H  
ATOM   2058 2HB  ALA A 125      -4.995  -9.970 -11.278  1.00  0.00           H  
ATOM   2059 3HB  ALA A 125      -6.073  -8.835 -10.452  1.00  0.00           H  
ATOM   2060  N   THR A 126      -8.978 -10.804 -10.914  1.00  0.00           N  
ATOM   2061  CA  THR A 126     -10.334 -10.757 -10.375  1.00  0.00           C  
ATOM   2062  C   THR A 126     -10.329 -10.722  -8.851  1.00  0.00           C  
ATOM   2063  O   THR A 126      -9.308 -10.984  -8.217  1.00  0.00           O  
ATOM   2064  CB  THR A 126     -11.163 -11.961 -10.859  1.00  0.00           C  
ATOM   2065  OG1 THR A 126     -10.579 -13.175 -10.369  1.00  0.00           O  
ATOM   2066  CG2 THR A 126     -11.206 -12.001 -12.379  1.00  0.00           C  
ATOM   2067  H   THR A 126      -8.446 -11.671 -10.844  1.00  0.00           H  
ATOM   2068  HA  THR A 126     -10.819  -9.849 -10.731  1.00  0.00           H  
ATOM   2069  HB  THR A 126     -12.179 -11.881 -10.474  1.00  0.00           H  
ATOM   2070  HG1 THR A 126      -9.652 -13.207 -10.619  1.00  0.00           H  
ATOM   2071 1HG2 THR A 126     -11.796 -12.858 -12.703  1.00  0.00           H  
ATOM   2072 2HG2 THR A 126     -11.660 -11.085 -12.755  1.00  0.00           H  
ATOM   2073 3HG2 THR A 126     -10.193 -12.091 -12.769  1.00  0.00           H  
ATOM   2074  N   TRP A 127     -11.490 -10.420  -8.262  1.00  0.00           N  
ATOM   2075  CA  TRP A 127     -11.637 -10.444  -6.808  1.00  0.00           C  
ATOM   2076  C   TRP A 127     -11.337 -11.832  -6.250  1.00  0.00           C  
ATOM   2077  O   TRP A 127     -10.914 -11.973  -5.105  1.00  0.00           O  
ATOM   2078  CB  TRP A 127     -13.052 -10.022  -6.407  1.00  0.00           C  
ATOM   2079  CG  TRP A 127     -14.111 -10.989  -6.844  1.00  0.00           C  
ATOM   2080  CD1 TRP A 127     -14.810 -10.957  -8.013  1.00  0.00           C  
ATOM   2081  CD2 TRP A 127     -14.598 -12.142  -6.116  1.00  0.00           C  
ATOM   2082  NE1 TRP A 127     -15.696 -12.005  -8.063  1.00  0.00           N  
ATOM   2083  CE2 TRP A 127     -15.579 -12.741  -6.911  1.00  0.00           C  
ATOM   2084  CE3 TRP A 127     -14.285 -12.705  -4.873  1.00  0.00           C  
ATOM   2085  CZ2 TRP A 127     -16.256 -13.880  -6.505  1.00  0.00           C  
ATOM   2086  CZ3 TRP A 127     -14.963 -13.848  -4.467  1.00  0.00           C  
ATOM   2087  CH2 TRP A 127     -15.923 -14.420  -5.263  1.00  0.00           C  
ATOM   2088  H   TRP A 127     -12.288 -10.180  -8.836  1.00  0.00           H  
ATOM   2089  HA  TRP A 127     -10.928  -9.739  -6.377  1.00  0.00           H  
ATOM   2090 1HB  TRP A 127     -13.108  -9.920  -5.323  1.00  0.00           H  
ATOM   2091 2HB  TRP A 127     -13.278  -9.048  -6.839  1.00  0.00           H  
ATOM   2092  HD1 TRP A 127     -14.685 -10.210  -8.794  1.00  0.00           H  
ATOM   2093  HE1 TRP A 127     -16.331 -12.203  -8.822  1.00  0.00           H  
ATOM   2094  HE3 TRP A 127     -13.521 -12.256  -4.238  1.00  0.00           H  
ATOM   2095  HZ2 TRP A 127     -17.022 -14.350  -7.123  1.00  0.00           H  
ATOM   2096  HZ3 TRP A 127     -14.714 -14.280  -3.497  1.00  0.00           H  
ATOM   2097  HH2 TRP A 127     -16.436 -15.317  -4.914  1.00  0.00           H  
ATOM   2098  N   LYS A 128     -11.551 -12.858  -7.077  1.00  0.00           N  
ATOM   2099  CA  LYS A 128     -11.247 -14.233  -6.700  1.00  0.00           C  
ATOM   2100  C   LYS A 128      -9.751 -14.423  -6.487  1.00  0.00           C  
ATOM   2101  O   LYS A 128      -9.326 -15.260  -5.686  1.00  0.00           O  
ATOM   2102  CB  LYS A 128     -11.756 -15.207  -7.763  1.00  0.00           C  
ATOM   2103  CG  LYS A 128     -13.273 -15.316  -7.843  1.00  0.00           C  
ATOM   2104  CD  LYS A 128     -13.700 -16.321  -8.901  1.00  0.00           C  
ATOM   2105  CE  LYS A 128     -15.216 -16.429  -8.984  1.00  0.00           C  
ATOM   2106  NZ  LYS A 128     -15.649 -17.391 -10.033  1.00  0.00           N  
ATOM   2107  H   LYS A 128     -11.928 -12.674  -7.997  1.00  0.00           H  
ATOM   2108  HA  LYS A 128     -11.750 -14.451  -5.758  1.00  0.00           H  
ATOM   2109 1HB  LYS A 128     -11.391 -14.899  -8.744  1.00  0.00           H  
ATOM   2110 2HB  LYS A 128     -11.359 -16.203  -7.565  1.00  0.00           H  
ATOM   2111 1HG  LYS A 128     -13.666 -15.630  -6.875  1.00  0.00           H  
ATOM   2112 2HG  LYS A 128     -13.695 -14.342  -8.087  1.00  0.00           H  
ATOM   2113 1HD  LYS A 128     -13.312 -16.014  -9.873  1.00  0.00           H  
ATOM   2114 2HD  LYS A 128     -13.289 -17.301  -8.659  1.00  0.00           H  
ATOM   2115 1HE  LYS A 128     -15.610 -16.756  -8.023  1.00  0.00           H  
ATOM   2116 2HE  LYS A 128     -15.638 -15.450  -9.211  1.00  0.00           H  
ATOM   2117 1HZ  LYS A 128     -16.658 -17.433 -10.056  1.00  0.00           H  
ATOM   2118 2HZ  LYS A 128     -15.304 -17.087 -10.933  1.00  0.00           H  
ATOM   2119 3HZ  LYS A 128     -15.280 -18.307  -9.823  1.00  0.00           H  
ATOM   2120  N   ASP A 129      -8.952 -13.641  -7.210  1.00  0.00           N  
ATOM   2121  CA  ASP A 129      -7.510 -13.764  -7.157  1.00  0.00           C  
ATOM   2122  C   ASP A 129      -6.976 -12.989  -5.977  1.00  0.00           C  
ATOM   2123  O   ASP A 129      -6.017 -13.404  -5.321  1.00  0.00           O  
ATOM   2124  CB  ASP A 129      -6.868 -13.258  -8.451  1.00  0.00           C  
ATOM   2125  CG  ASP A 129      -7.281 -14.069  -9.672  1.00  0.00           C  
ATOM   2126  OD1 ASP A 129      -7.055 -15.255  -9.677  1.00  0.00           O  
ATOM   2127  OD2 ASP A 129      -7.816 -13.492 -10.589  1.00  0.00           O  
ATOM   2128  H   ASP A 129      -9.362 -12.936  -7.808  1.00  0.00           H  
ATOM   2129  HA  ASP A 129      -7.250 -14.815  -7.028  1.00  0.00           H  
ATOM   2130 1HB  ASP A 129      -7.147 -12.217  -8.613  1.00  0.00           H  
ATOM   2131 2HB  ASP A 129      -5.782 -13.296  -8.357  1.00  0.00           H  
ATOM   2132  N   MET A 130      -7.629 -11.874  -5.681  1.00  0.00           N  
ATOM   2133  CA  MET A 130      -7.371 -11.129  -4.470  1.00  0.00           C  
ATOM   2134  C   MET A 130      -7.670 -11.990  -3.252  1.00  0.00           C  
ATOM   2135  O   MET A 130      -6.889 -12.037  -2.301  1.00  0.00           O  
ATOM   2136  CB  MET A 130      -8.201  -9.847  -4.448  1.00  0.00           C  
ATOM   2137  CG  MET A 130      -7.852  -8.891  -3.317  1.00  0.00           C  
ATOM   2138  SD  MET A 130      -8.930  -7.445  -3.272  1.00  0.00           S  
ATOM   2139  CE  MET A 130     -10.491  -8.200  -2.823  1.00  0.00           C  
ATOM   2140  H   MET A 130      -8.345 -11.542  -6.322  1.00  0.00           H  
ATOM   2141  HA  MET A 130      -6.314 -10.862  -4.443  1.00  0.00           H  
ATOM   2142 1HB  MET A 130      -8.071  -9.314  -5.389  1.00  0.00           H  
ATOM   2143 2HB  MET A 130      -9.258 -10.100  -4.359  1.00  0.00           H  
ATOM   2144 1HG  MET A 130      -7.933  -9.411  -2.363  1.00  0.00           H  
ATOM   2145 2HG  MET A 130      -6.824  -8.549  -3.433  1.00  0.00           H  
ATOM   2146 1HE  MET A 130     -11.261  -7.432  -2.755  1.00  0.00           H  
ATOM   2147 2HE  MET A 130     -10.772  -8.932  -3.582  1.00  0.00           H  
ATOM   2148 3HE  MET A 130     -10.390  -8.699  -1.859  1.00  0.00           H  
ATOM   2149  N   LYS A 131      -8.811 -12.686  -3.294  1.00  0.00           N  
ATOM   2150  CA  LYS A 131      -9.210 -13.576  -2.217  1.00  0.00           C  
ATOM   2151  C   LYS A 131      -8.148 -14.624  -1.947  1.00  0.00           C  
ATOM   2152  O   LYS A 131      -7.719 -14.808  -0.804  1.00  0.00           O  
ATOM   2153  CB  LYS A 131     -10.542 -14.252  -2.547  1.00  0.00           C  
ATOM   2154  CG  LYS A 131     -11.056 -15.192  -1.465  1.00  0.00           C  
ATOM   2155  CD  LYS A 131     -12.444 -15.716  -1.802  1.00  0.00           C  
ATOM   2156  CE  LYS A 131     -13.022 -16.531  -0.654  1.00  0.00           C  
ATOM   2157  NZ  LYS A 131     -12.288 -17.810  -0.454  1.00  0.00           N  
ATOM   2158  H   LYS A 131      -9.417 -12.591  -4.100  1.00  0.00           H  
ATOM   2159  HA  LYS A 131      -9.335 -12.995  -1.322  1.00  0.00           H  
ATOM   2160 1HB  LYS A 131     -11.304 -13.491  -2.719  1.00  0.00           H  
ATOM   2161 2HB  LYS A 131     -10.440 -14.827  -3.468  1.00  0.00           H  
ATOM   2162 1HG  LYS A 131     -10.373 -16.036  -1.361  1.00  0.00           H  
ATOM   2163 2HG  LYS A 131     -11.098 -14.662  -0.514  1.00  0.00           H  
ATOM   2164 1HD  LYS A 131     -13.109 -14.878  -2.012  1.00  0.00           H  
ATOM   2165 2HD  LYS A 131     -12.389 -16.346  -2.690  1.00  0.00           H  
ATOM   2166 1HE  LYS A 131     -12.972 -15.951   0.266  1.00  0.00           H  
ATOM   2167 2HE  LYS A 131     -14.068 -16.757  -0.859  1.00  0.00           H  
ATOM   2168 1HZ  LYS A 131     -12.701 -18.320   0.313  1.00  0.00           H  
ATOM   2169 2HZ  LYS A 131     -12.343 -18.366  -1.296  1.00  0.00           H  
ATOM   2170 3HZ  LYS A 131     -11.319 -17.614  -0.245  1.00  0.00           H  
ATOM   2171  N   LYS A 132      -7.716 -15.311  -3.002  1.00  0.00           N  
ATOM   2172  CA  LYS A 132      -6.688 -16.332  -2.870  1.00  0.00           C  
ATOM   2173  C   LYS A 132      -5.423 -15.755  -2.264  1.00  0.00           C  
ATOM   2174  O   LYS A 132      -4.811 -16.365  -1.393  1.00  0.00           O  
ATOM   2175  CB  LYS A 132      -6.380 -16.964  -4.228  1.00  0.00           C  
ATOM   2176  CG  LYS A 132      -7.452 -17.919  -4.734  1.00  0.00           C  
ATOM   2177  CD  LYS A 132      -7.076 -18.505  -6.087  1.00  0.00           C  
ATOM   2178  CE  LYS A 132      -7.045 -17.433  -7.166  1.00  0.00           C  
ATOM   2179  NZ  LYS A 132      -6.940 -18.018  -8.530  1.00  0.00           N  
ATOM   2180  H   LYS A 132      -8.110 -15.117  -3.919  1.00  0.00           H  
ATOM   2181  HA  LYS A 132      -7.057 -17.109  -2.200  1.00  0.00           H  
ATOM   2182 1HB  LYS A 132      -6.251 -16.180  -4.974  1.00  0.00           H  
ATOM   2183 2HB  LYS A 132      -5.442 -17.516  -4.168  1.00  0.00           H  
ATOM   2184 1HG  LYS A 132      -7.583 -18.733  -4.020  1.00  0.00           H  
ATOM   2185 2HG  LYS A 132      -8.398 -17.387  -4.829  1.00  0.00           H  
ATOM   2186 1HD  LYS A 132      -6.092 -18.971  -6.021  1.00  0.00           H  
ATOM   2187 2HD  LYS A 132      -7.802 -19.268  -6.368  1.00  0.00           H  
ATOM   2188 1HE  LYS A 132      -7.954 -16.835  -7.110  1.00  0.00           H  
ATOM   2189 2HE  LYS A 132      -6.193 -16.774  -7.001  1.00  0.00           H  
ATOM   2190 1HZ  LYS A 132      -6.922 -17.276  -9.215  1.00  0.00           H  
ATOM   2191 2HZ  LYS A 132      -6.090 -18.561  -8.600  1.00  0.00           H  
ATOM   2192 3HZ  LYS A 132      -7.735 -18.616  -8.703  1.00  0.00           H  
ATOM   2193  N   ALA A 133      -5.035 -14.577  -2.727  1.00  0.00           N  
ATOM   2194  CA  ALA A 133      -3.816 -13.941  -2.254  1.00  0.00           C  
ATOM   2195  C   ALA A 133      -3.877 -13.708  -0.744  1.00  0.00           C  
ATOM   2196  O   ALA A 133      -2.896 -13.927  -0.031  1.00  0.00           O  
ATOM   2197  CB  ALA A 133      -3.598 -12.638  -2.977  1.00  0.00           C  
ATOM   2198  H   ALA A 133      -5.595 -14.110  -3.435  1.00  0.00           H  
ATOM   2199  HA  ALA A 133      -2.982 -14.609  -2.460  1.00  0.00           H  
ATOM   2200 1HB  ALA A 133      -2.681 -12.184  -2.637  1.00  0.00           H  
ATOM   2201 2HB  ALA A 133      -3.538 -12.820  -4.032  1.00  0.00           H  
ATOM   2202 3HB  ALA A 133      -4.424 -11.976  -2.778  1.00  0.00           H  
ATOM   2203  N   MET A 134      -5.040 -13.273  -0.259  1.00  0.00           N  
ATOM   2204  CA  MET A 134      -5.226 -13.025   1.166  1.00  0.00           C  
ATOM   2205  C   MET A 134      -5.132 -14.316   1.965  1.00  0.00           C  
ATOM   2206  O   MET A 134      -4.518 -14.354   3.036  1.00  0.00           O  
ATOM   2207  CB  MET A 134      -6.570 -12.343   1.414  1.00  0.00           C  
ATOM   2208  CG  MET A 134      -6.630 -10.889   0.969  1.00  0.00           C  
ATOM   2209  SD  MET A 134      -8.185 -10.089   1.413  1.00  0.00           S  
ATOM   2210  CE  MET A 134      -9.289 -10.797   0.195  1.00  0.00           C  
ATOM   2211  H   MET A 134      -5.814 -13.107  -0.897  1.00  0.00           H  
ATOM   2212  HA  MET A 134      -4.432 -12.367   1.511  1.00  0.00           H  
ATOM   2213 1HB  MET A 134      -7.355 -12.885   0.888  1.00  0.00           H  
ATOM   2214 2HB  MET A 134      -6.805 -12.377   2.478  1.00  0.00           H  
ATOM   2215 1HG  MET A 134      -5.813 -10.334   1.429  1.00  0.00           H  
ATOM   2216 2HG  MET A 134      -6.511 -10.834  -0.113  1.00  0.00           H  
ATOM   2217 1HE  MET A 134     -10.294 -10.399   0.340  1.00  0.00           H  
ATOM   2218 2HE  MET A 134      -8.938 -10.544  -0.806  1.00  0.00           H  
ATOM   2219 3HE  MET A 134      -9.309 -11.882   0.309  1.00  0.00           H  
ATOM   2220  N   GLU A 135      -5.727 -15.385   1.432  1.00  0.00           N  
ATOM   2221  CA  GLU A 135      -5.668 -16.690   2.077  1.00  0.00           C  
ATOM   2222  C   GLU A 135      -4.246 -17.238   2.076  1.00  0.00           C  
ATOM   2223  O   GLU A 135      -3.797 -17.831   3.060  1.00  0.00           O  
ATOM   2224  CB  GLU A 135      -6.607 -17.674   1.377  1.00  0.00           C  
ATOM   2225  CG  GLU A 135      -8.087 -17.364   1.551  1.00  0.00           C  
ATOM   2226  CD  GLU A 135      -8.977 -18.324   0.812  1.00  0.00           C  
ATOM   2227  OE1 GLU A 135      -8.464 -19.229   0.199  1.00  0.00           O  
ATOM   2228  OE2 GLU A 135     -10.172 -18.152   0.859  1.00  0.00           O  
ATOM   2229  H   GLU A 135      -6.231 -15.285   0.554  1.00  0.00           H  
ATOM   2230  HA  GLU A 135      -5.987 -16.579   3.113  1.00  0.00           H  
ATOM   2231 1HB  GLU A 135      -6.392 -17.685   0.308  1.00  0.00           H  
ATOM   2232 2HB  GLU A 135      -6.429 -18.680   1.757  1.00  0.00           H  
ATOM   2233 1HG  GLU A 135      -8.333 -17.402   2.612  1.00  0.00           H  
ATOM   2234 2HG  GLU A 135      -8.280 -16.352   1.198  1.00  0.00           H  
ATOM   2235  N   ILE A 136      -3.536 -17.034   0.965  1.00  0.00           N  
ATOM   2236  CA  ILE A 136      -2.168 -17.511   0.835  1.00  0.00           C  
ATOM   2237  C   ILE A 136      -1.256 -16.879   1.872  1.00  0.00           C  
ATOM   2238  O   ILE A 136      -0.499 -17.575   2.549  1.00  0.00           O  
ATOM   2239  CB  ILE A 136      -1.618 -17.221  -0.574  1.00  0.00           C  
ATOM   2240  CG1 ILE A 136      -2.298 -18.122  -1.608  1.00  0.00           C  
ATOM   2241  CG2 ILE A 136      -0.110 -17.413  -0.607  1.00  0.00           C  
ATOM   2242  CD1 ILE A 136      -2.070 -17.689  -3.039  1.00  0.00           C  
ATOM   2243  H   ILE A 136      -3.962 -16.535   0.191  1.00  0.00           H  
ATOM   2244  HA  ILE A 136      -2.163 -18.589   0.992  1.00  0.00           H  
ATOM   2245  HB  ILE A 136      -1.850 -16.193  -0.850  1.00  0.00           H  
ATOM   2246 1HG1 ILE A 136      -1.934 -19.142  -1.498  1.00  0.00           H  
ATOM   2247 2HG1 ILE A 136      -3.373 -18.138  -1.426  1.00  0.00           H  
ATOM   2248 1HG2 ILE A 136       0.262 -17.205  -1.610  1.00  0.00           H  
ATOM   2249 2HG2 ILE A 136       0.359 -16.732   0.103  1.00  0.00           H  
ATOM   2250 3HG2 ILE A 136       0.132 -18.441  -0.336  1.00  0.00           H  
ATOM   2251 1HD1 ILE A 136      -2.583 -18.376  -3.713  1.00  0.00           H  
ATOM   2252 2HD1 ILE A 136      -2.461 -16.681  -3.181  1.00  0.00           H  
ATOM   2253 3HD1 ILE A 136      -1.003 -17.699  -3.256  1.00  0.00           H  
ATOM   2254  N   LEU A 137      -1.329 -15.558   2.003  1.00  0.00           N  
ATOM   2255  CA  LEU A 137      -0.492 -14.859   2.966  1.00  0.00           C  
ATOM   2256  C   LEU A 137      -0.746 -15.371   4.372  1.00  0.00           C  
ATOM   2257  O   LEU A 137       0.195 -15.633   5.125  1.00  0.00           O  
ATOM   2258  CB  LEU A 137      -0.759 -13.350   2.907  1.00  0.00           C  
ATOM   2259  CG  LEU A 137      -0.221 -12.627   1.665  1.00  0.00           C  
ATOM   2260  CD1 LEU A 137      -0.630 -11.161   1.712  1.00  0.00           C  
ATOM   2261  CD2 LEU A 137       1.292 -12.771   1.609  1.00  0.00           C  
ATOM   2262  H   LEU A 137      -1.971 -15.028   1.418  1.00  0.00           H  
ATOM   2263  HA  LEU A 137       0.550 -15.044   2.716  1.00  0.00           H  
ATOM   2264 1HB  LEU A 137      -1.834 -13.185   2.946  1.00  0.00           H  
ATOM   2265 2HB  LEU A 137      -0.308 -12.883   3.782  1.00  0.00           H  
ATOM   2266  HG  LEU A 137      -0.661 -13.067   0.769  1.00  0.00           H  
ATOM   2267 1HD1 LEU A 137      -0.249 -10.648   0.830  1.00  0.00           H  
ATOM   2268 2HD1 LEU A 137      -1.718 -11.088   1.732  1.00  0.00           H  
ATOM   2269 3HD1 LEU A 137      -0.218 -10.698   2.608  1.00  0.00           H  
ATOM   2270 1HD2 LEU A 137       1.674 -12.258   0.725  1.00  0.00           H  
ATOM   2271 2HD2 LEU A 137       1.733 -12.330   2.503  1.00  0.00           H  
ATOM   2272 3HD2 LEU A 137       1.556 -13.828   1.557  1.00  0.00           H  
ATOM   2273  N   TYR A 138      -2.015 -15.549   4.715  1.00  0.00           N  
ATOM   2274  CA  TYR A 138      -2.377 -16.068   6.021  1.00  0.00           C  
ATOM   2275  C   TYR A 138      -1.749 -17.440   6.246  1.00  0.00           C  
ATOM   2276  O   TYR A 138      -1.138 -17.692   7.285  1.00  0.00           O  
ATOM   2277  CB  TYR A 138      -3.899 -16.143   6.164  1.00  0.00           C  
ATOM   2278  CG  TYR A 138      -4.362 -16.562   7.542  1.00  0.00           C  
ATOM   2279  CD1 TYR A 138      -4.412 -15.631   8.570  1.00  0.00           C  
ATOM   2280  CD2 TYR A 138      -4.737 -17.876   7.778  1.00  0.00           C  
ATOM   2281  CE1 TYR A 138      -4.835 -16.014   9.828  1.00  0.00           C  
ATOM   2282  CE2 TYR A 138      -5.160 -18.259   9.036  1.00  0.00           C  
ATOM   2283  CZ  TYR A 138      -5.209 -17.333  10.058  1.00  0.00           C  
ATOM   2284  OH  TYR A 138      -5.631 -17.714  11.312  1.00  0.00           O  
ATOM   2285  H   TYR A 138      -2.749 -15.323   4.047  1.00  0.00           H  
ATOM   2286  HA  TYR A 138      -1.988 -15.394   6.784  1.00  0.00           H  
ATOM   2287 1HB  TYR A 138      -4.335 -15.168   5.941  1.00  0.00           H  
ATOM   2288 2HB  TYR A 138      -4.298 -16.853   5.441  1.00  0.00           H  
ATOM   2289  HD1 TYR A 138      -4.118 -14.598   8.384  1.00  0.00           H  
ATOM   2290  HD2 TYR A 138      -4.697 -18.608   6.971  1.00  0.00           H  
ATOM   2291  HE1 TYR A 138      -4.874 -15.283  10.635  1.00  0.00           H  
ATOM   2292  HE2 TYR A 138      -5.453 -19.292   9.222  1.00  0.00           H  
ATOM   2293  HH  TYR A 138      -5.732 -16.936  11.865  1.00  0.00           H  
ATOM   2294  N   LYS A 139      -1.901 -18.323   5.261  1.00  0.00           N  
ATOM   2295  CA  LYS A 139      -1.387 -19.686   5.355  1.00  0.00           C  
ATOM   2296  C   LYS A 139       0.140 -19.704   5.473  1.00  0.00           C  
ATOM   2297  O   LYS A 139       0.716 -20.616   6.069  1.00  0.00           O  
ATOM   2298  CB  LYS A 139      -1.832 -20.506   4.142  1.00  0.00           C  
ATOM   2299  CG  LYS A 139      -3.312 -20.864   4.133  1.00  0.00           C  
ATOM   2300  CD  LYS A 139      -3.689 -21.621   2.869  1.00  0.00           C  
ATOM   2301  CE  LYS A 139      -5.172 -21.960   2.847  1.00  0.00           C  
ATOM   2302  NZ  LYS A 139      -5.560 -22.684   1.606  1.00  0.00           N  
ATOM   2303  H   LYS A 139      -2.390 -18.041   4.419  1.00  0.00           H  
ATOM   2304  HA  LYS A 139      -1.796 -20.148   6.254  1.00  0.00           H  
ATOM   2305 1HB  LYS A 139      -1.616 -19.950   3.229  1.00  0.00           H  
ATOM   2306 2HB  LYS A 139      -1.262 -21.435   4.103  1.00  0.00           H  
ATOM   2307 1HG  LYS A 139      -3.542 -21.484   5.000  1.00  0.00           H  
ATOM   2308 2HG  LYS A 139      -3.907 -19.953   4.192  1.00  0.00           H  
ATOM   2309 1HD  LYS A 139      -3.451 -21.012   1.995  1.00  0.00           H  
ATOM   2310 2HD  LYS A 139      -3.115 -22.545   2.813  1.00  0.00           H  
ATOM   2311 1HE  LYS A 139      -5.416 -22.582   3.707  1.00  0.00           H  
ATOM   2312 2HE  LYS A 139      -5.756 -21.042   2.914  1.00  0.00           H  
ATOM   2313 1HZ  LYS A 139      -6.549 -22.890   1.631  1.00  0.00           H  
ATOM   2314 2HZ  LYS A 139      -5.356 -22.108   0.802  1.00  0.00           H  
ATOM   2315 3HZ  LYS A 139      -5.039 -23.547   1.543  1.00  0.00           H  
ATOM   2316  N   LEU A 140       0.790 -18.693   4.891  1.00  0.00           N  
ATOM   2317  CA  LEU A 140       2.249 -18.582   4.935  1.00  0.00           C  
ATOM   2318  C   LEU A 140       2.744 -18.010   6.273  1.00  0.00           C  
ATOM   2319  O   LEU A 140       3.952 -17.874   6.488  1.00  0.00           O  
ATOM   2320  CB  LEU A 140       2.740 -17.696   3.783  1.00  0.00           C  
ATOM   2321  CG  LEU A 140       2.594 -18.292   2.377  1.00  0.00           C  
ATOM   2322  CD1 LEU A 140       2.974 -17.245   1.339  1.00  0.00           C  
ATOM   2323  CD2 LEU A 140       3.474 -19.527   2.255  1.00  0.00           C  
ATOM   2324  H   LEU A 140       0.258 -17.987   4.392  1.00  0.00           H  
ATOM   2325  HA  LEU A 140       2.670 -19.580   4.815  1.00  0.00           H  
ATOM   2326 1HB  LEU A 140       2.185 -16.760   3.805  1.00  0.00           H  
ATOM   2327 2HB  LEU A 140       3.795 -17.473   3.941  1.00  0.00           H  
ATOM   2328  HG  LEU A 140       1.554 -18.570   2.205  1.00  0.00           H  
ATOM   2329 1HD1 LEU A 140       2.870 -17.668   0.340  1.00  0.00           H  
ATOM   2330 2HD1 LEU A 140       2.316 -16.381   1.436  1.00  0.00           H  
ATOM   2331 3HD1 LEU A 140       4.006 -16.935   1.496  1.00  0.00           H  
ATOM   2332 1HD2 LEU A 140       3.370 -19.951   1.255  1.00  0.00           H  
ATOM   2333 2HD2 LEU A 140       4.515 -19.250   2.425  1.00  0.00           H  
ATOM   2334 3HD2 LEU A 140       3.170 -20.266   2.996  1.00  0.00           H  
ATOM   2335  N   GLY A 141       1.811 -17.694   7.172  1.00  0.00           N  
ATOM   2336  CA  GLY A 141       2.162 -17.164   8.488  1.00  0.00           C  
ATOM   2337  C   GLY A 141       2.323 -15.642   8.475  1.00  0.00           C  
ATOM   2338  O   GLY A 141       2.883 -15.063   9.405  1.00  0.00           O  
ATOM   2339  H   GLY A 141       0.834 -17.835   6.943  1.00  0.00           H  
ATOM   2340 1HA  GLY A 141       1.389 -17.442   9.203  1.00  0.00           H  
ATOM   2341 2HA  GLY A 141       3.087 -17.624   8.825  1.00  0.00           H  
ATOM   2342  N   VAL A 142       1.822 -15.000   7.426  1.00  0.00           N  
ATOM   2343  CA  VAL A 142       1.915 -13.550   7.312  1.00  0.00           C  
ATOM   2344  C   VAL A 142       0.762 -12.872   8.048  1.00  0.00           C  
ATOM   2345  O   VAL A 142      -0.388 -12.935   7.613  1.00  0.00           O  
ATOM   2346  CB  VAL A 142       1.898 -13.127   5.831  1.00  0.00           C  
ATOM   2347  CG1 VAL A 142       1.997 -11.614   5.708  1.00  0.00           C  
ATOM   2348  CG2 VAL A 142       3.039 -13.804   5.087  1.00  0.00           C  
ATOM   2349  H   VAL A 142       1.361 -15.527   6.690  1.00  0.00           H  
ATOM   2350  HA  VAL A 142       2.854 -13.227   7.760  1.00  0.00           H  
ATOM   2351  HB  VAL A 142       0.947 -13.424   5.389  1.00  0.00           H  
ATOM   2352 1HG1 VAL A 142       1.983 -11.333   4.655  1.00  0.00           H  
ATOM   2353 2HG1 VAL A 142       1.151 -11.152   6.217  1.00  0.00           H  
ATOM   2354 3HG1 VAL A 142       2.926 -11.272   6.162  1.00  0.00           H  
ATOM   2355 1HG2 VAL A 142       3.020 -13.501   4.040  1.00  0.00           H  
ATOM   2356 2HG2 VAL A 142       3.989 -13.511   5.533  1.00  0.00           H  
ATOM   2357 3HG2 VAL A 142       2.925 -14.886   5.153  1.00  0.00           H  
ATOM   2358  N   LYS A 143       1.075 -12.238   9.179  1.00  0.00           N  
ATOM   2359  CA  LYS A 143       0.046 -11.682  10.054  1.00  0.00           C  
ATOM   2360  C   LYS A 143      -0.401 -10.303   9.585  1.00  0.00           C  
ATOM   2361  O   LYS A 143      -1.532  -9.881   9.848  1.00  0.00           O  
ATOM   2362  CB  LYS A 143       0.554 -11.605  11.495  1.00  0.00           C  
ATOM   2363  CG  LYS A 143       0.792 -12.959  12.151  1.00  0.00           C  
ATOM   2364  CD  LYS A 143       1.292 -12.800  13.579  1.00  0.00           C  
ATOM   2365  CE  LYS A 143       1.518 -14.152  14.240  1.00  0.00           C  
ATOM   2366  NZ  LYS A 143       2.032 -14.013  15.630  1.00  0.00           N  
ATOM   2367  H   LYS A 143       2.045 -12.159   9.445  1.00  0.00           H  
ATOM   2368  HA  LYS A 143      -0.823 -12.340  10.027  1.00  0.00           H  
ATOM   2369 1HB  LYS A 143       1.492 -11.051  11.521  1.00  0.00           H  
ATOM   2370 2HB  LYS A 143      -0.166 -11.059  12.106  1.00  0.00           H  
ATOM   2371 1HG  LYS A 143      -0.139 -13.527  12.162  1.00  0.00           H  
ATOM   2372 2HG  LYS A 143       1.530 -13.517  11.576  1.00  0.00           H  
ATOM   2373 1HD  LYS A 143       2.231 -12.245  13.576  1.00  0.00           H  
ATOM   2374 2HD  LYS A 143       0.561 -12.240  14.161  1.00  0.00           H  
ATOM   2375 1HE  LYS A 143       0.580 -14.705  14.267  1.00  0.00           H  
ATOM   2376 2HE  LYS A 143       2.237 -14.727  13.657  1.00  0.00           H  
ATOM   2377 1HZ  LYS A 143       2.168 -14.929  16.032  1.00  0.00           H  
ATOM   2378 2HZ  LYS A 143       2.912 -13.517  15.615  1.00  0.00           H  
ATOM   2379 3HZ  LYS A 143       1.365 -13.497  16.186  1.00  0.00           H  
ATOM   2380  N   LYS A 144       0.488  -9.603   8.885  1.00  0.00           N  
ATOM   2381  CA  LYS A 144       0.200  -8.252   8.431  1.00  0.00           C  
ATOM   2382  C   LYS A 144      -0.075  -8.225   6.948  1.00  0.00           C  
ATOM   2383  O   LYS A 144       0.840  -8.383   6.129  1.00  0.00           O  
ATOM   2384  CB  LYS A 144       1.358  -7.310   8.766  1.00  0.00           C  
ATOM   2385  CG  LYS A 144       1.644  -7.170  10.255  1.00  0.00           C  
ATOM   2386  CD  LYS A 144       2.727  -6.133  10.514  1.00  0.00           C  
ATOM   2387  CE  LYS A 144       3.152  -6.128  11.975  1.00  0.00           C  
ATOM   2388  NZ  LYS A 144       2.017  -5.811  12.884  1.00  0.00           N  
ATOM   2389  H   LYS A 144       1.380 -10.018   8.661  1.00  0.00           H  
ATOM   2390  HA  LYS A 144      -0.700  -7.902   8.936  1.00  0.00           H  
ATOM   2391 1HB  LYS A 144       2.268  -7.666   8.282  1.00  0.00           H  
ATOM   2392 2HB  LYS A 144       1.144  -6.317   8.371  1.00  0.00           H  
ATOM   2393 1HG  LYS A 144       0.733  -6.870  10.774  1.00  0.00           H  
ATOM   2394 2HG  LYS A 144       1.970  -8.130  10.655  1.00  0.00           H  
ATOM   2395 1HD  LYS A 144       3.596  -6.350   9.892  1.00  0.00           H  
ATOM   2396 2HD  LYS A 144       2.352  -5.143  10.252  1.00  0.00           H  
ATOM   2397 1HE  LYS A 144       3.551  -7.106  12.240  1.00  0.00           H  
ATOM   2398 2HE  LYS A 144       3.937  -5.387  12.123  1.00  0.00           H  
ATOM   2399 1HZ  LYS A 144       2.340  -5.817  13.841  1.00  0.00           H  
ATOM   2400 2HZ  LYS A 144       1.651  -4.896  12.659  1.00  0.00           H  
ATOM   2401 3HZ  LYS A 144       1.290  -6.502  12.770  1.00  0.00           H  
ATOM   2402  N   ILE A 145      -1.329  -8.030   6.600  1.00  0.00           N  
ATOM   2403  CA  ILE A 145      -1.771  -8.166   5.232  1.00  0.00           C  
ATOM   2404  C   ILE A 145      -2.352  -6.877   4.730  1.00  0.00           C  
ATOM   2405  O   ILE A 145      -3.291  -6.338   5.319  1.00  0.00           O  
ATOM   2406  CB  ILE A 145      -2.815  -9.289   5.096  1.00  0.00           C  
ATOM   2407  CG1 ILE A 145      -2.202 -10.638   5.480  1.00  0.00           C  
ATOM   2408  CG2 ILE A 145      -3.364  -9.335   3.678  1.00  0.00           C  
ATOM   2409  CD1 ILE A 145      -3.199 -11.775   5.512  1.00  0.00           C  
ATOM   2410  H   ILE A 145      -2.004  -7.770   7.314  1.00  0.00           H  
ATOM   2411  HA  ILE A 145      -0.909  -8.415   4.612  1.00  0.00           H  
ATOM   2412  HB  ILE A 145      -3.637  -9.108   5.788  1.00  0.00           H  
ATOM   2413 1HG1 ILE A 145      -1.414 -10.894   4.772  1.00  0.00           H  
ATOM   2414 2HG1 ILE A 145      -1.742 -10.561   6.466  1.00  0.00           H  
ATOM   2415 1HG2 ILE A 145      -4.101 -10.134   3.599  1.00  0.00           H  
ATOM   2416 2HG2 ILE A 145      -3.836  -8.382   3.440  1.00  0.00           H  
ATOM   2417 3HG2 ILE A 145      -2.550  -9.521   2.978  1.00  0.00           H  
ATOM   2418 1HD1 ILE A 145      -2.690 -12.697   5.793  1.00  0.00           H  
ATOM   2419 2HD1 ILE A 145      -3.979 -11.554   6.241  1.00  0.00           H  
ATOM   2420 3HD1 ILE A 145      -3.646 -11.893   4.526  1.00  0.00           H  
ATOM   2421  N   VAL A 146      -1.800  -6.375   3.645  1.00  0.00           N  
ATOM   2422  CA  VAL A 146      -2.306  -5.171   3.026  1.00  0.00           C  
ATOM   2423  C   VAL A 146      -2.878  -5.475   1.654  1.00  0.00           C  
ATOM   2424  O   VAL A 146      -2.185  -5.999   0.787  1.00  0.00           O  
ATOM   2425  CB  VAL A 146      -1.185  -4.123   2.898  1.00  0.00           C  
ATOM   2426  CG1 VAL A 146      -1.721  -2.844   2.271  1.00  0.00           C  
ATOM   2427  CG2 VAL A 146      -0.581  -3.841   4.265  1.00  0.00           C  
ATOM   2428  H   VAL A 146      -0.999  -6.846   3.231  1.00  0.00           H  
ATOM   2429  HA  VAL A 146      -3.096  -4.767   3.652  1.00  0.00           H  
ATOM   2430  HB  VAL A 146      -0.413  -4.509   2.231  1.00  0.00           H  
ATOM   2431 1HG1 VAL A 146      -0.915  -2.114   2.187  1.00  0.00           H  
ATOM   2432 2HG1 VAL A 146      -2.115  -3.063   1.278  1.00  0.00           H  
ATOM   2433 3HG1 VAL A 146      -2.515  -2.437   2.896  1.00  0.00           H  
ATOM   2434 1HG2 VAL A 146       0.212  -3.099   4.166  1.00  0.00           H  
ATOM   2435 2HG2 VAL A 146      -1.354  -3.460   4.933  1.00  0.00           H  
ATOM   2436 3HG2 VAL A 146      -0.166  -4.761   4.676  1.00  0.00           H  
ATOM   2437  N   VAL A 147      -4.145  -5.167   1.467  1.00  0.00           N  
ATOM   2438  CA  VAL A 147      -4.822  -5.481   0.218  1.00  0.00           C  
ATOM   2439  C   VAL A 147      -4.903  -4.249  -0.679  1.00  0.00           C  
ATOM   2440  O   VAL A 147      -5.539  -3.262  -0.327  1.00  0.00           O  
ATOM   2441  CB  VAL A 147      -6.242  -6.009   0.497  1.00  0.00           C  
ATOM   2442  CG1 VAL A 147      -6.906  -6.462  -0.795  1.00  0.00           C  
ATOM   2443  CG2 VAL A 147      -6.182  -7.150   1.502  1.00  0.00           C  
ATOM   2444  H   VAL A 147      -4.662  -4.713   2.214  1.00  0.00           H  
ATOM   2445  HA  VAL A 147      -4.252  -6.254  -0.300  1.00  0.00           H  
ATOM   2446  HB  VAL A 147      -6.848  -5.198   0.903  1.00  0.00           H  
ATOM   2447 1HG1 VAL A 147      -7.908  -6.831  -0.579  1.00  0.00           H  
ATOM   2448 2HG1 VAL A 147      -6.970  -5.621  -1.485  1.00  0.00           H  
ATOM   2449 3HG1 VAL A 147      -6.316  -7.259  -1.247  1.00  0.00           H  
ATOM   2450 1HG2 VAL A 147      -7.189  -7.518   1.695  1.00  0.00           H  
ATOM   2451 2HG2 VAL A 147      -5.571  -7.958   1.098  1.00  0.00           H  
ATOM   2452 3HG2 VAL A 147      -5.742  -6.792   2.432  1.00  0.00           H  
ATOM   2453  N   LEU A 148      -4.212  -4.298  -1.818  1.00  0.00           N  
ATOM   2454  CA  LEU A 148      -3.986  -3.102  -2.636  1.00  0.00           C  
ATOM   2455  C   LEU A 148      -4.684  -3.187  -3.999  1.00  0.00           C  
ATOM   2456  O   LEU A 148      -4.406  -4.086  -4.799  1.00  0.00           O  
ATOM   2457  CB  LEU A 148      -2.481  -2.891  -2.845  1.00  0.00           C  
ATOM   2458  CG  LEU A 148      -2.096  -1.751  -3.796  1.00  0.00           C  
ATOM   2459  CD1 LEU A 148      -2.551  -0.422  -3.207  1.00  0.00           C  
ATOM   2460  CD2 LEU A 148      -0.591  -1.763  -4.019  1.00  0.00           C  
ATOM   2461  H   LEU A 148      -3.803  -5.180  -2.115  1.00  0.00           H  
ATOM   2462  HA  LEU A 148      -4.388  -2.244  -2.101  1.00  0.00           H  
ATOM   2463 1HB  LEU A 148      -2.022  -2.686  -1.879  1.00  0.00           H  
ATOM   2464 2HB  LEU A 148      -2.053  -3.811  -3.240  1.00  0.00           H  
ATOM   2465  HG  LEU A 148      -2.605  -1.885  -4.750  1.00  0.00           H  
ATOM   2466 1HD1 LEU A 148      -2.277   0.388  -3.883  1.00  0.00           H  
ATOM   2467 2HD1 LEU A 148      -3.633  -0.434  -3.076  1.00  0.00           H  
ATOM   2468 3HD1 LEU A 148      -2.069  -0.268  -2.243  1.00  0.00           H  
ATOM   2469 1HD2 LEU A 148      -0.317  -0.953  -4.696  1.00  0.00           H  
ATOM   2470 2HD2 LEU A 148      -0.080  -1.627  -3.065  1.00  0.00           H  
ATOM   2471 3HD2 LEU A 148      -0.296  -2.717  -4.457  1.00  0.00           H  
ATOM   2472  N   PHE A 149      -5.585  -2.230  -4.262  1.00  0.00           N  
ATOM   2473  CA  PHE A 149      -6.315  -2.183  -5.537  1.00  0.00           C  
ATOM   2474  C   PHE A 149      -6.932  -0.797  -5.791  1.00  0.00           C  
ATOM   2475  O   PHE A 149      -7.021   0.029  -4.881  1.00  0.00           O  
ATOM   2476  CB  PHE A 149      -7.415  -3.245  -5.557  1.00  0.00           C  
ATOM   2477  CG  PHE A 149      -8.350  -3.172  -4.383  1.00  0.00           C  
ATOM   2478  CD1 PHE A 149      -9.524  -2.437  -4.458  1.00  0.00           C  
ATOM   2479  CD2 PHE A 149      -8.056  -3.835  -3.201  1.00  0.00           C  
ATOM   2480  CE1 PHE A 149     -10.384  -2.369  -3.378  1.00  0.00           C  
ATOM   2481  CE2 PHE A 149      -8.915  -3.770  -2.121  1.00  0.00           C  
ATOM   2482  CZ  PHE A 149     -10.080  -3.035  -2.210  1.00  0.00           C  
ATOM   2483  H   PHE A 149      -5.765  -1.514  -3.561  1.00  0.00           H  
ATOM   2484  HA  PHE A 149      -5.608  -2.391  -6.343  1.00  0.00           H  
ATOM   2485 1HB  PHE A 149      -8.005  -3.142  -6.467  1.00  0.00           H  
ATOM   2486 2HB  PHE A 149      -6.964  -4.236  -5.571  1.00  0.00           H  
ATOM   2487  HD1 PHE A 149      -9.765  -1.911  -5.382  1.00  0.00           H  
ATOM   2488  HD2 PHE A 149      -7.135  -4.416  -3.131  1.00  0.00           H  
ATOM   2489  HE1 PHE A 149     -11.303  -1.788  -3.450  1.00  0.00           H  
ATOM   2490  HE2 PHE A 149      -8.672  -4.297  -1.199  1.00  0.00           H  
ATOM   2491  HZ  PHE A 149     -10.757  -2.981  -1.358  1.00  0.00           H  
ATOM   2492  N   LYS A 150      -7.369  -0.563  -7.031  1.00  0.00           N  
ATOM   2493  CA  LYS A 150      -8.066   0.680  -7.383  1.00  0.00           C  
ATOM   2494  C   LYS A 150      -9.496   0.655  -6.875  1.00  0.00           C  
ATOM   2495  O   LYS A 150     -10.142  -0.388  -6.876  1.00  0.00           O  
ATOM   2496  CB  LYS A 150      -8.052   0.903  -8.896  1.00  0.00           C  
ATOM   2497  CG  LYS A 150      -6.679   1.223  -9.472  1.00  0.00           C  
ATOM   2498  CD  LYS A 150      -6.745   1.423 -10.979  1.00  0.00           C  
ATOM   2499  CE  LYS A 150      -5.400   1.858 -11.540  1.00  0.00           C  
ATOM   2500  NZ  LYS A 150      -5.437   2.012 -13.019  1.00  0.00           N  
ATOM   2501  H   LYS A 150      -7.231  -1.267  -7.742  1.00  0.00           H  
ATOM   2502  HA  LYS A 150      -7.571   1.520  -6.921  1.00  0.00           H  
ATOM   2503 1HB  LYS A 150      -8.427   0.012  -9.399  1.00  0.00           H  
ATOM   2504 2HB  LYS A 150      -8.721   1.727  -9.148  1.00  0.00           H  
ATOM   2505 1HG  LYS A 150      -6.293   2.132  -9.010  1.00  0.00           H  
ATOM   2506 2HG  LYS A 150      -5.994   0.405  -9.253  1.00  0.00           H  
ATOM   2507 1HD  LYS A 150      -7.045   0.490 -11.458  1.00  0.00           H  
ATOM   2508 2HD  LYS A 150      -7.489   2.185 -11.212  1.00  0.00           H  
ATOM   2509 1HE  LYS A 150      -5.111   2.810 -11.095  1.00  0.00           H  
ATOM   2510 2HE  LYS A 150      -4.642   1.118 -11.283  1.00  0.00           H  
ATOM   2511 1HZ  LYS A 150      -4.527   2.300 -13.351  1.00  0.00           H  
ATOM   2512 2HZ  LYS A 150      -5.685   1.129 -13.444  1.00  0.00           H  
ATOM   2513 3HZ  LYS A 150      -6.122   2.710 -13.269  1.00  0.00           H  
ATOM   2514  N   TYR A 151      -9.987   1.809  -6.429  1.00  0.00           N  
ATOM   2515  CA  TYR A 151     -11.297   1.876  -5.781  1.00  0.00           C  
ATOM   2516  C   TYR A 151     -12.333   1.028  -6.509  1.00  0.00           C  
ATOM   2517  O   TYR A 151     -12.539   1.176  -7.716  1.00  0.00           O  
ATOM   2518  CB  TYR A 151     -11.775   3.328  -5.694  1.00  0.00           C  
ATOM   2519  CG  TYR A 151     -13.219   3.471  -5.270  1.00  0.00           C  
ATOM   2520  CD1 TYR A 151     -13.588   3.198  -3.961  1.00  0.00           C  
ATOM   2521  CD2 TYR A 151     -14.176   3.875  -6.189  1.00  0.00           C  
ATOM   2522  CE1 TYR A 151     -14.907   3.328  -3.573  1.00  0.00           C  
ATOM   2523  CE2 TYR A 151     -15.495   4.006  -5.802  1.00  0.00           C  
ATOM   2524  CZ  TYR A 151     -15.862   3.734  -4.499  1.00  0.00           C  
ATOM   2525  OH  TYR A 151     -17.176   3.864  -4.113  1.00  0.00           O  
ATOM   2526  H   TYR A 151      -9.437   2.658  -6.525  1.00  0.00           H  
ATOM   2527  HA  TYR A 151     -11.201   1.483  -4.771  1.00  0.00           H  
ATOM   2528 1HB  TYR A 151     -11.155   3.873  -4.981  1.00  0.00           H  
ATOM   2529 2HB  TYR A 151     -11.656   3.808  -6.665  1.00  0.00           H  
ATOM   2530  HD1 TYR A 151     -12.836   2.880  -3.238  1.00  0.00           H  
ATOM   2531  HD2 TYR A 151     -13.886   4.089  -7.218  1.00  0.00           H  
ATOM   2532  HE1 TYR A 151     -15.197   3.114  -2.545  1.00  0.00           H  
ATOM   2533  HE2 TYR A 151     -16.247   4.323  -6.525  1.00  0.00           H  
ATOM   2534  HH  TYR A 151     -17.282   3.523  -3.222  1.00  0.00           H  
ATOM   2535  N   ASP A 152     -12.993   0.151  -5.758  1.00  0.00           N  
ATOM   2536  CA  ASP A 152     -14.050  -0.697  -6.295  1.00  0.00           C  
ATOM   2537  C   ASP A 152     -14.866  -1.306  -5.163  1.00  0.00           C  
ATOM   2538  O   ASP A 152     -14.330  -2.017  -4.313  1.00  0.00           O  
ATOM   2539  CB  ASP A 152     -13.463  -1.807  -7.170  1.00  0.00           C  
ATOM   2540  CG  ASP A 152     -14.529  -2.610  -7.904  1.00  0.00           C  
ATOM   2541  OD1 ASP A 152     -15.590  -2.791  -7.356  1.00  0.00           O  
ATOM   2542  OD2 ASP A 152     -14.272  -3.033  -9.005  1.00  0.00           O  
ATOM   2543  H   ASP A 152     -12.755   0.073  -4.783  1.00  0.00           H  
ATOM   2544  HA  ASP A 152     -14.715  -0.083  -6.903  1.00  0.00           H  
ATOM   2545 1HB  ASP A 152     -12.786  -1.372  -7.905  1.00  0.00           H  
ATOM   2546 2HB  ASP A 152     -12.878  -2.488  -6.551  1.00  0.00           H  
ATOM   2547  N   GLU A 153     -16.159  -1.003  -5.140  1.00  0.00           N  
ATOM   2548  CA  GLU A 153     -17.028  -1.409  -4.034  1.00  0.00           C  
ATOM   2549  C   GLU A 153     -17.021  -2.931  -3.831  1.00  0.00           C  
ATOM   2550  O   GLU A 153     -17.179  -3.417  -2.708  1.00  0.00           O  
ATOM   2551  CB  GLU A 153     -18.459  -0.926  -4.283  1.00  0.00           C  
ATOM   2552  CG  GLU A 153     -18.637   0.583  -4.196  1.00  0.00           C  
ATOM   2553  CD  GLU A 153     -20.067   1.014  -4.369  1.00  0.00           C  
ATOM   2554  OE1 GLU A 153     -20.903   0.166  -4.569  1.00  0.00           O  
ATOM   2555  OE2 GLU A 153     -20.323   2.193  -4.302  1.00  0.00           O  
ATOM   2556  H   GLU A 153     -16.550  -0.459  -5.896  1.00  0.00           H  
ATOM   2557  HA  GLU A 153     -16.659  -0.947  -3.124  1.00  0.00           H  
ATOM   2558 1HB  GLU A 153     -18.783  -1.245  -5.274  1.00  0.00           H  
ATOM   2559 2HB  GLU A 153     -19.129  -1.384  -3.556  1.00  0.00           H  
ATOM   2560 1HG  GLU A 153     -18.282   0.925  -3.224  1.00  0.00           H  
ATOM   2561 2HG  GLU A 153     -18.024   1.056  -4.963  1.00  0.00           H  
ATOM   2562  N   LYS A 154     -16.835  -3.676  -4.919  1.00  0.00           N  
ATOM   2563  CA  LYS A 154     -16.796  -5.131  -4.842  1.00  0.00           C  
ATOM   2564  C   LYS A 154     -15.555  -5.605  -4.109  1.00  0.00           C  
ATOM   2565  O   LYS A 154     -15.628  -6.485  -3.248  1.00  0.00           O  
ATOM   2566  CB  LYS A 154     -16.846  -5.747  -6.242  1.00  0.00           C  
ATOM   2567  CG  LYS A 154     -16.777  -7.268  -6.263  1.00  0.00           C  
ATOM   2568  CD  LYS A 154     -18.012  -7.885  -5.624  1.00  0.00           C  
ATOM   2569  CE  LYS A 154     -18.002  -9.402  -5.750  1.00  0.00           C  
ATOM   2570  NZ  LYS A 154     -19.210 -10.019  -5.139  1.00  0.00           N  
ATOM   2571  H   LYS A 154     -16.717  -3.222  -5.823  1.00  0.00           H  
ATOM   2572  HA  LYS A 154     -17.667  -5.473  -4.283  1.00  0.00           H  
ATOM   2573 1HB  LYS A 154     -17.768  -5.446  -6.739  1.00  0.00           H  
ATOM   2574 2HB  LYS A 154     -16.015  -5.366  -6.836  1.00  0.00           H  
ATOM   2575 1HG  LYS A 154     -16.700  -7.614  -7.294  1.00  0.00           H  
ATOM   2576 2HG  LYS A 154     -15.893  -7.600  -5.720  1.00  0.00           H  
ATOM   2577 1HD  LYS A 154     -18.048  -7.617  -4.567  1.00  0.00           H  
ATOM   2578 2HD  LYS A 154     -18.907  -7.496  -6.110  1.00  0.00           H  
ATOM   2579 1HE  LYS A 154     -17.961  -9.679  -6.803  1.00  0.00           H  
ATOM   2580 2HE  LYS A 154     -17.116  -9.802  -5.257  1.00  0.00           H  
ATOM   2581 1HZ  LYS A 154     -19.165 -11.023  -5.243  1.00  0.00           H  
ATOM   2582 2HZ  LYS A 154     -19.249  -9.784  -4.157  1.00  0.00           H  
ATOM   2583 3HZ  LYS A 154     -20.038  -9.670  -5.601  1.00  0.00           H  
ATOM   2584  N   LEU A 155     -14.412  -5.031  -4.459  1.00  0.00           N  
ATOM   2585  CA  LEU A 155     -13.152  -5.447  -3.881  1.00  0.00           C  
ATOM   2586  C   LEU A 155     -13.041  -5.009  -2.432  1.00  0.00           C  
ATOM   2587  O   LEU A 155     -12.406  -5.675  -1.624  1.00  0.00           O  
ATOM   2588  CB  LEU A 155     -11.983  -4.869  -4.689  1.00  0.00           C  
ATOM   2589  CG  LEU A 155     -11.828  -5.412  -6.116  1.00  0.00           C  
ATOM   2590  CD1 LEU A 155     -10.697  -4.676  -6.820  1.00  0.00           C  
ATOM   2591  CD2 LEU A 155     -11.558  -6.908  -6.063  1.00  0.00           C  
ATOM   2592  H   LEU A 155     -14.421  -4.294  -5.154  1.00  0.00           H  
ATOM   2593  HA  LEU A 155     -13.101  -6.536  -3.914  1.00  0.00           H  
ATOM   2594 1HB  LEU A 155     -12.109  -3.790  -4.758  1.00  0.00           H  
ATOM   2595 2HB  LEU A 155     -11.056  -5.073  -4.154  1.00  0.00           H  
ATOM   2596  HG  LEU A 155     -12.745  -5.229  -6.676  1.00  0.00           H  
ATOM   2597 1HD1 LEU A 155     -10.587  -5.061  -7.833  1.00  0.00           H  
ATOM   2598 2HD1 LEU A 155     -10.925  -3.611  -6.860  1.00  0.00           H  
ATOM   2599 3HD1 LEU A 155      -9.768  -4.827  -6.271  1.00  0.00           H  
ATOM   2600 1HD2 LEU A 155     -11.449  -7.294  -7.077  1.00  0.00           H  
ATOM   2601 2HD2 LEU A 155     -10.641  -7.093  -5.503  1.00  0.00           H  
ATOM   2602 3HD2 LEU A 155     -12.390  -7.412  -5.571  1.00  0.00           H  
ATOM   2603  N   ILE A 156     -13.681  -3.893  -2.099  1.00  0.00           N  
ATOM   2604  CA  ILE A 156     -13.717  -3.434  -0.717  1.00  0.00           C  
ATOM   2605  C   ILE A 156     -14.449  -4.435   0.158  1.00  0.00           C  
ATOM   2606  O   ILE A 156     -13.978  -4.791   1.243  1.00  0.00           O  
ATOM   2607  CB  ILE A 156     -14.397  -2.057  -0.606  1.00  0.00           C  
ATOM   2608  CG1 ILE A 156     -13.530  -0.979  -1.261  1.00  0.00           C  
ATOM   2609  CG2 ILE A 156     -14.670  -1.714   0.850  1.00  0.00           C  
ATOM   2610  CD1 ILE A 156     -14.240   0.342  -1.453  1.00  0.00           C  
ATOM   2611  H   ILE A 156     -14.158  -3.356  -2.817  1.00  0.00           H  
ATOM   2612  HA  ILE A 156     -12.697  -3.349  -0.353  1.00  0.00           H  
ATOM   2613  HB  ILE A 156     -15.342  -2.074  -1.148  1.00  0.00           H  
ATOM   2614 1HG1 ILE A 156     -12.644  -0.805  -0.652  1.00  0.00           H  
ATOM   2615 2HG1 ILE A 156     -13.191  -1.328  -2.237  1.00  0.00           H  
ATOM   2616 1HG2 ILE A 156     -15.150  -0.737   0.910  1.00  0.00           H  
ATOM   2617 2HG2 ILE A 156     -15.324  -2.467   1.285  1.00  0.00           H  
ATOM   2618 3HG2 ILE A 156     -13.729  -1.690   1.400  1.00  0.00           H  
ATOM   2619 1HD1 ILE A 156     -13.561   1.054  -1.923  1.00  0.00           H  
ATOM   2620 2HD1 ILE A 156     -15.112   0.197  -2.091  1.00  0.00           H  
ATOM   2621 3HD1 ILE A 156     -14.557   0.728  -0.486  1.00  0.00           H  
ATOM   2622  N   LYS A 157     -15.603  -4.907  -0.323  1.00  0.00           N  
ATOM   2623  CA  LYS A 157     -16.415  -5.851   0.433  1.00  0.00           C  
ATOM   2624  C   LYS A 157     -15.712  -7.195   0.572  1.00  0.00           C  
ATOM   2625  O   LYS A 157     -15.699  -7.791   1.651  1.00  0.00           O  
ATOM   2626  CB  LYS A 157     -17.779  -6.037  -0.233  1.00  0.00           C  
ATOM   2627  CG  LYS A 157     -18.705  -4.834  -0.116  1.00  0.00           C  
ATOM   2628  CD  LYS A 157     -20.004  -5.061  -0.876  1.00  0.00           C  
ATOM   2629  CE  LYS A 157     -20.909  -3.840  -0.803  1.00  0.00           C  
ATOM   2630  NZ  LYS A 157     -22.161  -4.027  -1.586  1.00  0.00           N  
ATOM   2631  H   LYS A 157     -15.922  -4.601  -1.238  1.00  0.00           H  
ATOM   2632  HA  LYS A 157     -16.568  -5.459   1.419  1.00  0.00           H  
ATOM   2633 1HB  LYS A 157     -17.640  -6.251  -1.293  1.00  0.00           H  
ATOM   2634 2HB  LYS A 157     -18.286  -6.895   0.210  1.00  0.00           H  
ATOM   2635 1HG  LYS A 157     -18.936  -4.653   0.935  1.00  0.00           H  
ATOM   2636 2HG  LYS A 157     -18.208  -3.952  -0.517  1.00  0.00           H  
ATOM   2637 1HD  LYS A 157     -19.780  -5.275  -1.922  1.00  0.00           H  
ATOM   2638 2HD  LYS A 157     -20.529  -5.917  -0.453  1.00  0.00           H  
ATOM   2639 1HE  LYS A 157     -21.171  -3.644   0.236  1.00  0.00           H  
ATOM   2640 2HE  LYS A 157     -20.380  -2.970  -1.191  1.00  0.00           H  
ATOM   2641 1HZ  LYS A 157     -22.732  -3.198  -1.512  1.00  0.00           H  
ATOM   2642 2HZ  LYS A 157     -21.930  -4.192  -2.556  1.00  0.00           H  
ATOM   2643 3HZ  LYS A 157     -22.670  -4.820  -1.222  1.00  0.00           H  
ATOM   2644  N   VAL A 158     -15.114  -7.665  -0.517  1.00  0.00           N  
ATOM   2645  CA  VAL A 158     -14.373  -8.921  -0.498  1.00  0.00           C  
ATOM   2646  C   VAL A 158     -13.138  -8.828   0.396  1.00  0.00           C  
ATOM   2647  O   VAL A 158     -12.892  -9.703   1.220  1.00  0.00           O  
ATOM   2648  CB  VAL A 158     -13.942  -9.305  -1.926  1.00  0.00           C  
ATOM   2649  CG1 VAL A 158     -12.981 -10.483  -1.893  1.00  0.00           C  
ATOM   2650  CG2 VAL A 158     -15.168  -9.632  -2.766  1.00  0.00           C  
ATOM   2651  H   VAL A 158     -15.179  -7.141  -1.387  1.00  0.00           H  
ATOM   2652  HA  VAL A 158     -15.029  -9.699  -0.104  1.00  0.00           H  
ATOM   2653  HB  VAL A 158     -13.408  -8.466  -2.372  1.00  0.00           H  
ATOM   2654 1HG1 VAL A 158     -12.686 -10.741  -2.911  1.00  0.00           H  
ATOM   2655 2HG1 VAL A 158     -12.096 -10.215  -1.317  1.00  0.00           H  
ATOM   2656 3HG1 VAL A 158     -13.470 -11.340  -1.430  1.00  0.00           H  
ATOM   2657 1HG2 VAL A 158     -14.856  -9.902  -3.775  1.00  0.00           H  
ATOM   2658 2HG2 VAL A 158     -15.705 -10.467  -2.316  1.00  0.00           H  
ATOM   2659 3HG2 VAL A 158     -15.822  -8.761  -2.810  1.00  0.00           H  
ATOM   2660  N   ALA A 159     -12.357  -7.773   0.210  1.00  0.00           N  
ATOM   2661  CA  ALA A 159     -11.140  -7.575   0.980  1.00  0.00           C  
ATOM   2662  C   ALA A 159     -11.437  -7.486   2.471  1.00  0.00           C  
ATOM   2663  O   ALA A 159     -10.751  -8.100   3.284  1.00  0.00           O  
ATOM   2664  CB  ALA A 159     -10.425  -6.316   0.516  1.00  0.00           C  
ATOM   2665  H   ALA A 159     -12.603  -7.098  -0.499  1.00  0.00           H  
ATOM   2666  HA  ALA A 159     -10.495  -8.426   0.818  1.00  0.00           H  
ATOM   2667 1HB  ALA A 159      -9.503  -6.194   1.081  1.00  0.00           H  
ATOM   2668 2HB  ALA A 159     -10.193  -6.401  -0.543  1.00  0.00           H  
ATOM   2669 3HB  ALA A 159     -11.067  -5.456   0.676  1.00  0.00           H  
ATOM   2670  N   ALA A 160     -12.441  -6.699   2.830  1.00  0.00           N  
ATOM   2671  CA  ALA A 160     -12.764  -6.479   4.237  1.00  0.00           C  
ATOM   2672  C   ALA A 160     -13.211  -7.769   4.905  1.00  0.00           C  
ATOM   2673  O   ALA A 160     -12.765  -8.093   6.009  1.00  0.00           O  
ATOM   2674  CB  ALA A 160     -13.840  -5.423   4.367  1.00  0.00           C  
ATOM   2675  H   ALA A 160     -12.982  -6.218   2.113  1.00  0.00           H  
ATOM   2676  HA  ALA A 160     -11.864  -6.135   4.744  1.00  0.00           H  
ATOM   2677 1HB  ALA A 160     -14.055  -5.250   5.422  1.00  0.00           H  
ATOM   2678 2HB  ALA A 160     -13.502  -4.499   3.911  1.00  0.00           H  
ATOM   2679 3HB  ALA A 160     -14.721  -5.760   3.873  1.00  0.00           H  
ATOM   2680  N   LYS A 161     -14.098  -8.505   4.244  1.00  0.00           N  
ATOM   2681  CA  LYS A 161     -14.654  -9.712   4.828  1.00  0.00           C  
ATOM   2682  C   LYS A 161     -13.574 -10.761   5.069  1.00  0.00           C  
ATOM   2683  O   LYS A 161     -13.472 -11.316   6.161  1.00  0.00           O  
ATOM   2684  CB  LYS A 161     -15.752 -10.280   3.927  1.00  0.00           C  
ATOM   2685  CG  LYS A 161     -16.435 -11.525   4.477  1.00  0.00           C  
ATOM   2686  CD  LYS A 161     -17.515 -12.027   3.530  1.00  0.00           C  
ATOM   2687  CE  LYS A 161     -18.327 -13.148   4.161  1.00  0.00           C  
ATOM   2688  NZ  LYS A 161     -17.496 -14.352   4.436  1.00  0.00           N  
ATOM   2689  H   LYS A 161     -14.405  -8.214   3.320  1.00  0.00           H  
ATOM   2690  HA  LYS A 161     -15.093  -9.458   5.793  1.00  0.00           H  
ATOM   2691 1HB  LYS A 161     -16.518  -9.522   3.764  1.00  0.00           H  
ATOM   2692 2HB  LYS A 161     -15.329 -10.533   2.954  1.00  0.00           H  
ATOM   2693 1HG  LYS A 161     -15.695 -12.313   4.622  1.00  0.00           H  
ATOM   2694 2HG  LYS A 161     -16.888 -11.295   5.441  1.00  0.00           H  
ATOM   2695 1HD  LYS A 161     -18.184 -11.205   3.272  1.00  0.00           H  
ATOM   2696 2HD  LYS A 161     -17.053 -12.397   2.615  1.00  0.00           H  
ATOM   2697 1HE  LYS A 161     -18.762 -12.801   5.097  1.00  0.00           H  
ATOM   2698 2HE  LYS A 161     -19.140 -13.430   3.491  1.00  0.00           H  
ATOM   2699 1HZ  LYS A 161     -18.071 -15.071   4.852  1.00  0.00           H  
ATOM   2700 2HZ  LYS A 161     -17.103 -14.694   3.570  1.00  0.00           H  
ATOM   2701 3HZ  LYS A 161     -16.750 -14.108   5.071  1.00  0.00           H  
ATOM   2702  N   VAL A 162     -12.780 -11.039   4.036  1.00  0.00           N  
ATOM   2703  CA  VAL A 162     -11.785 -12.100   4.103  1.00  0.00           C  
ATOM   2704  C   VAL A 162     -10.726 -11.823   5.158  1.00  0.00           C  
ATOM   2705  O   VAL A 162     -10.343 -12.716   5.907  1.00  0.00           O  
ATOM   2706  CB  VAL A 162     -11.102 -12.271   2.733  1.00  0.00           C  
ATOM   2707  CG1 VAL A 162      -9.925 -13.228   2.842  1.00  0.00           C  
ATOM   2708  CG2 VAL A 162     -12.111 -12.770   1.710  1.00  0.00           C  
ATOM   2709  H   VAL A 162     -12.883 -10.515   3.173  1.00  0.00           H  
ATOM   2710  HA  VAL A 162     -12.294 -13.028   4.363  1.00  0.00           H  
ATOM   2711  HB  VAL A 162     -10.705 -11.308   2.413  1.00  0.00           H  
ATOM   2712 1HG1 VAL A 162      -9.453 -13.337   1.864  1.00  0.00           H  
ATOM   2713 2HG1 VAL A 162      -9.199 -12.833   3.552  1.00  0.00           H  
ATOM   2714 3HG1 VAL A 162     -10.277 -14.201   3.184  1.00  0.00           H  
ATOM   2715 1HG2 VAL A 162     -11.621 -12.888   0.744  1.00  0.00           H  
ATOM   2716 2HG2 VAL A 162     -12.512 -13.731   2.034  1.00  0.00           H  
ATOM   2717 3HG2 VAL A 162     -12.924 -12.049   1.619  1.00  0.00           H  
ATOM   2718  N   LEU A 163     -10.254 -10.582   5.221  1.00  0.00           N  
ATOM   2719  CA  LEU A 163      -9.277 -10.206   6.235  1.00  0.00           C  
ATOM   2720  C   LEU A 163      -9.824 -10.441   7.629  1.00  0.00           C  
ATOM   2721  O   LEU A 163      -9.117 -10.944   8.513  1.00  0.00           O  
ATOM   2722  CB  LEU A 163      -8.883  -8.733   6.076  1.00  0.00           C  
ATOM   2723  CG  LEU A 163      -8.084  -8.391   4.812  1.00  0.00           C  
ATOM   2724  CD1 LEU A 163      -8.019  -6.878   4.645  1.00  0.00           C  
ATOM   2725  CD2 LEU A 163      -6.690  -8.991   4.914  1.00  0.00           C  
ATOM   2726  H   LEU A 163     -10.573  -9.888   4.551  1.00  0.00           H  
ATOM   2727  HA  LEU A 163      -8.386 -10.819   6.104  1.00  0.00           H  
ATOM   2728 1HB  LEU A 163      -9.789  -8.129   6.068  1.00  0.00           H  
ATOM   2729 2HB  LEU A 163      -8.283  -8.439   6.937  1.00  0.00           H  
ATOM   2730  HG  LEU A 163      -8.593  -8.800   3.938  1.00  0.00           H  
ATOM   2731 1HD1 LEU A 163      -7.451  -6.635   3.747  1.00  0.00           H  
ATOM   2732 2HD1 LEU A 163      -9.029  -6.478   4.555  1.00  0.00           H  
ATOM   2733 3HD1 LEU A 163      -7.529  -6.438   5.513  1.00  0.00           H  
ATOM   2734 1HD2 LEU A 163      -6.123  -8.748   4.015  1.00  0.00           H  
ATOM   2735 2HD2 LEU A 163      -6.180  -8.581   5.786  1.00  0.00           H  
ATOM   2736 3HD2 LEU A 163      -6.766 -10.073   5.014  1.00  0.00           H  
ATOM   2737  N   HIS A 164     -11.084 -10.070   7.833  1.00  0.00           N  
ATOM   2738  CA  HIS A 164     -11.733 -10.267   9.112  1.00  0.00           C  
ATOM   2739  C   HIS A 164     -11.894 -11.764   9.419  1.00  0.00           C  
ATOM   2740  O   HIS A 164     -11.562 -12.219  10.515  1.00  0.00           O  
ATOM   2741  CB  HIS A 164     -13.101  -9.576   9.129  1.00  0.00           C  
ATOM   2742  CG  HIS A 164     -13.652  -9.369  10.506  1.00  0.00           C  
ATOM   2743  ND1 HIS A 164     -13.288  -8.301  11.300  1.00  0.00           N  
ATOM   2744  CD2 HIS A 164     -14.538 -10.092  11.230  1.00  0.00           C  
ATOM   2745  CE1 HIS A 164     -13.929  -8.377  12.453  1.00  0.00           C  
ATOM   2746  NE2 HIS A 164     -14.693  -9.454  12.436  1.00  0.00           N  
ATOM   2747  H   HIS A 164     -11.601  -9.620   7.079  1.00  0.00           H  
ATOM   2748  HA  HIS A 164     -11.104  -9.833   9.890  1.00  0.00           H  
ATOM   2749 1HB  HIS A 164     -13.023  -8.603   8.643  1.00  0.00           H  
ATOM   2750 2HB  HIS A 164     -13.816 -10.170   8.561  1.00  0.00           H  
ATOM   2751  HD1 HIS A 164     -12.702  -7.537  11.031  1.00  0.00           H  
ATOM   2752  HD2 HIS A 164     -15.090 -11.009  11.022  1.00  0.00           H  
ATOM   2753  HE1 HIS A 164     -13.778  -7.620  13.223  1.00  0.00           H  
ATOM   2754  N   ASP A 165     -12.395 -12.530   8.431  1.00  0.00           N  
ATOM   2755  CA  ASP A 165     -12.639 -13.967   8.619  1.00  0.00           C  
ATOM   2756  C   ASP A 165     -11.342 -14.711   8.917  1.00  0.00           C  
ATOM   2757  O   ASP A 165     -11.307 -15.597   9.770  1.00  0.00           O  
ATOM   2758  CB  ASP A 165     -13.301 -14.569   7.377  1.00  0.00           C  
ATOM   2759  CG  ASP A 165     -14.750 -14.131   7.207  1.00  0.00           C  
ATOM   2760  OD1 ASP A 165     -15.303 -13.602   8.142  1.00  0.00           O  
ATOM   2761  OD2 ASP A 165     -15.288 -14.329   6.145  1.00  0.00           O  
ATOM   2762  H   ASP A 165     -12.610 -12.106   7.535  1.00  0.00           H  
ATOM   2763  HA  ASP A 165     -13.308 -14.095   9.467  1.00  0.00           H  
ATOM   2764 1HB  ASP A 165     -12.742 -14.277   6.488  1.00  0.00           H  
ATOM   2765 2HB  ASP A 165     -13.271 -15.657   7.440  1.00  0.00           H  
ATOM   2766  N   LEU A 166     -10.269 -14.336   8.218  1.00  0.00           N  
ATOM   2767  CA  LEU A 166      -8.965 -14.950   8.433  1.00  0.00           C  
ATOM   2768  C   LEU A 166      -8.441 -14.614   9.813  1.00  0.00           C  
ATOM   2769  O   LEU A 166      -7.851 -15.457  10.485  1.00  0.00           O  
ATOM   2770  CB  LEU A 166      -7.966 -14.477   7.370  1.00  0.00           C  
ATOM   2771  CG  LEU A 166      -8.206 -15.005   5.950  1.00  0.00           C  
ATOM   2772  CD1 LEU A 166      -7.283 -14.285   4.976  1.00  0.00           C  
ATOM   2773  CD2 LEU A 166      -7.967 -16.507   5.920  1.00  0.00           C  
ATOM   2774  H   LEU A 166     -10.361 -13.601   7.526  1.00  0.00           H  
ATOM   2775  HA  LEU A 166      -9.074 -16.029   8.358  1.00  0.00           H  
ATOM   2776 1HB  LEU A 166      -7.994 -13.389   7.327  1.00  0.00           H  
ATOM   2777 2HB  LEU A 166      -6.965 -14.783   7.673  1.00  0.00           H  
ATOM   2778  HG  LEU A 166      -9.234 -14.795   5.652  1.00  0.00           H  
ATOM   2779 1HD1 LEU A 166      -7.454 -14.660   3.967  1.00  0.00           H  
ATOM   2780 2HD1 LEU A 166      -7.489 -13.215   5.004  1.00  0.00           H  
ATOM   2781 3HD1 LEU A 166      -6.246 -14.463   5.259  1.00  0.00           H  
ATOM   2782 1HD2 LEU A 166      -8.139 -16.883   4.911  1.00  0.00           H  
ATOM   2783 2HD2 LEU A 166      -6.940 -16.718   6.216  1.00  0.00           H  
ATOM   2784 3HD2 LEU A 166      -8.653 -16.998   6.611  1.00  0.00           H  
ATOM   2785  N   GLY A 167      -8.666 -13.376  10.239  1.00  0.00           N  
ATOM   2786  CA  GLY A 167      -8.175 -12.914  11.523  1.00  0.00           C  
ATOM   2787  C   GLY A 167      -6.776 -12.330  11.405  1.00  0.00           C  
ATOM   2788  O   GLY A 167      -5.922 -12.569  12.260  1.00  0.00           O  
ATOM   2789  H   GLY A 167      -9.189 -12.736   9.651  1.00  0.00           H  
ATOM   2790 1HA  GLY A 167      -8.855 -12.159  11.918  1.00  0.00           H  
ATOM   2791 2HA  GLY A 167      -8.170 -13.742  12.228  1.00  0.00           H  
ATOM   2792  N   ALA A 168      -6.541 -11.559  10.344  1.00  0.00           N  
ATOM   2793  CA  ALA A 168      -5.251 -10.911  10.151  1.00  0.00           C  
ATOM   2794  C   ALA A 168      -4.958  -9.983  11.316  1.00  0.00           C  
ATOM   2795  O   ALA A 168      -5.862  -9.337  11.845  1.00  0.00           O  
ATOM   2796  CB  ALA A 168      -5.232 -10.137   8.837  1.00  0.00           C  
ATOM   2797  H   ALA A 168      -7.280 -11.405   9.664  1.00  0.00           H  
ATOM   2798  HA  ALA A 168      -4.479 -11.681  10.127  1.00  0.00           H  
ATOM   2799 1HB  ALA A 168      -4.252  -9.672   8.703  1.00  0.00           H  
ATOM   2800 2HB  ALA A 168      -5.427 -10.819   8.011  1.00  0.00           H  
ATOM   2801 3HB  ALA A 168      -6.001  -9.364   8.858  1.00  0.00           H  
ATOM   2802  N   GLU A 169      -3.694  -9.913  11.715  1.00  0.00           N  
ATOM   2803  CA  GLU A 169      -3.281  -8.978  12.749  1.00  0.00           C  
ATOM   2804  C   GLU A 169      -3.531  -7.552  12.303  1.00  0.00           C  
ATOM   2805  O   GLU A 169      -4.014  -6.722  13.073  1.00  0.00           O  
ATOM   2806  CB  GLU A 169      -1.802  -9.168  13.090  1.00  0.00           C  
ATOM   2807  CG  GLU A 169      -1.276  -8.219  14.158  1.00  0.00           C  
ATOM   2808  CD  GLU A 169       0.171  -8.454  14.489  1.00  0.00           C  
ATOM   2809  OE1 GLU A 169       0.499  -9.543  14.893  1.00  0.00           O  
ATOM   2810  OE2 GLU A 169       0.950  -7.543  14.337  1.00  0.00           O  
ATOM   2811  H   GLU A 169      -3.001 -10.515  11.284  1.00  0.00           H  
ATOM   2812  HA  GLU A 169      -3.876  -9.164  13.644  1.00  0.00           H  
ATOM   2813 1HB  GLU A 169      -1.637 -10.187  13.438  1.00  0.00           H  
ATOM   2814 2HB  GLU A 169      -1.200  -9.027  12.192  1.00  0.00           H  
ATOM   2815 1HG  GLU A 169      -1.395  -7.193  13.809  1.00  0.00           H  
ATOM   2816 2HG  GLU A 169      -1.874  -8.337  15.061  1.00  0.00           H  
ATOM   2817  N   GLU A 170      -3.210  -7.274  11.043  1.00  0.00           N  
ATOM   2818  CA  GLU A 170      -3.526  -5.990  10.435  1.00  0.00           C  
ATOM   2819  C   GLU A 170      -4.376  -6.163   9.173  1.00  0.00           C  
ATOM   2820  O   GLU A 170      -3.851  -6.419   8.083  1.00  0.00           O  
ATOM   2821  CB  GLU A 170      -2.239  -5.234  10.098  1.00  0.00           C  
ATOM   2822  CG  GLU A 170      -1.422  -4.812  11.311  1.00  0.00           C  
ATOM   2823  CD  GLU A 170      -0.185  -4.040  10.944  1.00  0.00           C  
ATOM   2824  OE1 GLU A 170       0.055  -3.861   9.774  1.00  0.00           O  
ATOM   2825  OE2 GLU A 170       0.521  -3.629  11.835  1.00  0.00           O  
ATOM   2826  H   GLU A 170      -2.744  -7.982  10.487  1.00  0.00           H  
ATOM   2827  HA  GLU A 170      -4.109  -5.405  11.147  1.00  0.00           H  
ATOM   2828 1HB  GLU A 170      -1.604  -5.858   9.468  1.00  0.00           H  
ATOM   2829 2HB  GLU A 170      -2.482  -4.336   9.530  1.00  0.00           H  
ATOM   2830 1HG  GLU A 170      -2.044  -4.193  11.958  1.00  0.00           H  
ATOM   2831 2HG  GLU A 170      -1.136  -5.701  11.871  1.00  0.00           H  
ATOM   2832  N   ALA A 171      -5.684  -6.009   9.325  1.00  0.00           N  
ATOM   2833  CA  ALA A 171      -6.608  -6.055   8.192  1.00  0.00           C  
ATOM   2834  C   ALA A 171      -6.613  -4.719   7.452  1.00  0.00           C  
ATOM   2835  O   ALA A 171      -7.520  -3.901   7.631  1.00  0.00           O  
ATOM   2836  CB  ALA A 171      -8.018  -6.397   8.671  1.00  0.00           C  
ATOM   2837  H   ALA A 171      -6.058  -5.851  10.257  1.00  0.00           H  
ATOM   2838  HA  ALA A 171      -6.266  -6.825   7.502  1.00  0.00           H  
ATOM   2839 1HB  ALA A 171      -8.688  -6.445   7.821  1.00  0.00           H  
ATOM   2840 2HB  ALA A 171      -8.005  -7.362   9.180  1.00  0.00           H  
ATOM   2841 3HB  ALA A 171      -8.361  -5.632   9.358  1.00  0.00           H  
ATOM   2842  N   ALA A 172      -5.574  -4.485   6.646  1.00  0.00           N  
ATOM   2843  CA  ALA A 172      -5.381  -3.185   6.002  1.00  0.00           C  
ATOM   2844  C   ALA A 172      -5.828  -3.225   4.543  1.00  0.00           C  
ATOM   2845  O   ALA A 172      -5.521  -4.171   3.813  1.00  0.00           O  
ATOM   2846  CB  ALA A 172      -3.925  -2.767   6.092  1.00  0.00           C  
ATOM   2847  H   ALA A 172      -4.890  -5.227   6.486  1.00  0.00           H  
ATOM   2848  HA  ALA A 172      -5.997  -2.453   6.522  1.00  0.00           H  
ATOM   2849 1HB  ALA A 172      -3.797  -1.790   5.630  1.00  0.00           H  
ATOM   2850 2HB  ALA A 172      -3.625  -2.718   7.134  1.00  0.00           H  
ATOM   2851 3HB  ALA A 172      -3.313  -3.492   5.577  1.00  0.00           H  
ATOM   2852  N   ILE A 173      -6.546  -2.186   4.121  1.00  0.00           N  
ATOM   2853  CA  ILE A 173      -6.944  -2.044   2.720  1.00  0.00           C  
ATOM   2854  C   ILE A 173      -6.539  -0.692   2.160  1.00  0.00           C  
ATOM   2855  O   ILE A 173      -6.841   0.347   2.745  1.00  0.00           O  
ATOM   2856  CB  ILE A 173      -8.465  -2.226   2.558  1.00  0.00           C  
ATOM   2857  CG1 ILE A 173      -8.889  -3.620   3.027  1.00  0.00           C  
ATOM   2858  CG2 ILE A 173      -8.876  -2.000   1.111  1.00  0.00           C  
ATOM   2859  CD1 ILE A 173     -10.385  -3.832   3.039  1.00  0.00           C  
ATOM   2860  H   ILE A 173      -6.820  -1.473   4.792  1.00  0.00           H  
ATOM   2861  HA  ILE A 173      -6.445  -2.817   2.138  1.00  0.00           H  
ATOM   2862  HB  ILE A 173      -8.986  -1.509   3.190  1.00  0.00           H  
ATOM   2863 1HG1 ILE A 173      -8.443  -4.374   2.379  1.00  0.00           H  
ATOM   2864 2HG1 ILE A 173      -8.513  -3.795   4.036  1.00  0.00           H  
ATOM   2865 1HG2 ILE A 173      -9.954  -2.133   1.014  1.00  0.00           H  
ATOM   2866 2HG2 ILE A 173      -8.607  -0.989   0.810  1.00  0.00           H  
ATOM   2867 3HG2 ILE A 173      -8.363  -2.718   0.470  1.00  0.00           H  
ATOM   2868 1HD1 ILE A 173     -10.608  -4.842   3.384  1.00  0.00           H  
ATOM   2869 2HD1 ILE A 173     -10.850  -3.109   3.711  1.00  0.00           H  
ATOM   2870 3HD1 ILE A 173     -10.779  -3.697   2.033  1.00  0.00           H  
ATOM   2871  N   GLU A 174      -5.869  -0.710   1.008  1.00  0.00           N  
ATOM   2872  CA  GLU A 174      -5.423   0.516   0.359  1.00  0.00           C  
ATOM   2873  C   GLU A 174      -6.138   0.725  -0.963  1.00  0.00           C  
ATOM   2874  O   GLU A 174      -6.074  -0.122  -1.859  1.00  0.00           O  
ATOM   2875  CB  GLU A 174      -3.910   0.483   0.131  1.00  0.00           C  
ATOM   2876  CG  GLU A 174      -3.350   1.721  -0.556  1.00  0.00           C  
ATOM   2877  CD  GLU A 174      -1.847   1.762  -0.552  1.00  0.00           C  
ATOM   2878  OE1 GLU A 174      -1.250   0.931   0.089  1.00  0.00           O  
ATOM   2879  OE2 GLU A 174      -1.296   2.627  -1.191  1.00  0.00           O  
ATOM   2880  H   GLU A 174      -5.677  -1.595   0.564  1.00  0.00           H  
ATOM   2881  HA  GLU A 174      -5.659   1.353   1.005  1.00  0.00           H  
ATOM   2882 1HB  GLU A 174      -3.400   0.372   1.088  1.00  0.00           H  
ATOM   2883 2HB  GLU A 174      -3.653  -0.383  -0.479  1.00  0.00           H  
ATOM   2884 1HG  GLU A 174      -3.700   1.741  -1.587  1.00  0.00           H  
ATOM   2885 2HG  GLU A 174      -3.735   2.607  -0.053  1.00  0.00           H  
ATOM   2886  N   LEU A 175      -6.824   1.851  -1.082  1.00  0.00           N  
ATOM   2887  CA  LEU A 175      -7.660   2.121  -2.245  1.00  0.00           C  
ATOM   2888  C   LEU A 175      -7.072   3.229  -3.101  1.00  0.00           C  
ATOM   2889  O   LEU A 175      -6.954   4.366  -2.656  1.00  0.00           O  
ATOM   2890  CB  LEU A 175      -9.076   2.509  -1.802  1.00  0.00           C  
ATOM   2891  CG  LEU A 175      -9.778   1.512  -0.869  1.00  0.00           C  
ATOM   2892  CD1 LEU A 175     -11.121   2.082  -0.435  1.00  0.00           C  
ATOM   2893  CD2 LEU A 175      -9.954   0.183  -1.587  1.00  0.00           C  
ATOM   2894  H   LEU A 175      -6.770   2.541  -0.338  1.00  0.00           H  
ATOM   2895  HA  LEU A 175      -7.722   1.215  -2.848  1.00  0.00           H  
ATOM   2896 1HB  LEU A 175      -9.029   3.467  -1.287  1.00  0.00           H  
ATOM   2897 2HB  LEU A 175      -9.698   2.626  -2.689  1.00  0.00           H  
ATOM   2898  HG  LEU A 175      -9.173   1.364   0.026  1.00  0.00           H  
ATOM   2899 1HD1 LEU A 175     -11.620   1.374   0.227  1.00  0.00           H  
ATOM   2900 2HD1 LEU A 175     -10.964   3.023   0.092  1.00  0.00           H  
ATOM   2901 3HD1 LEU A 175     -11.743   2.256  -1.313  1.00  0.00           H  
ATOM   2902 1HD2 LEU A 175     -10.452  -0.526  -0.924  1.00  0.00           H  
ATOM   2903 2HD2 LEU A 175     -10.559   0.329  -2.482  1.00  0.00           H  
ATOM   2904 3HD2 LEU A 175      -8.977  -0.210  -1.870  1.00  0.00           H  
ATOM   2905  N   ILE A 176      -6.694   2.891  -4.333  1.00  0.00           N  
ATOM   2906  CA  ILE A 176      -6.125   3.879  -5.250  1.00  0.00           C  
ATOM   2907  C   ILE A 176      -7.208   4.650  -5.988  1.00  0.00           C  
ATOM   2908  O   ILE A 176      -8.097   4.059  -6.609  1.00  0.00           O  
ATOM   2909  CB  ILE A 176      -5.194   3.205  -6.275  1.00  0.00           C  
ATOM   2910  CG1 ILE A 176      -4.014   2.536  -5.565  1.00  0.00           C  
ATOM   2911  CG2 ILE A 176      -4.700   4.220  -7.294  1.00  0.00           C  
ATOM   2912  CD1 ILE A 176      -3.201   1.626  -6.458  1.00  0.00           C  
ATOM   2913  H   ILE A 176      -6.793   1.925  -4.637  1.00  0.00           H  
ATOM   2914  HA  ILE A 176      -5.553   4.587  -4.675  1.00  0.00           H  
ATOM   2915  HB  ILE A 176      -5.737   2.416  -6.796  1.00  0.00           H  
ATOM   2916 1HG1 ILE A 176      -3.351   3.300  -5.162  1.00  0.00           H  
ATOM   2917 2HG1 ILE A 176      -4.381   1.947  -4.725  1.00  0.00           H  
ATOM   2918 1HG2 ILE A 176      -4.044   3.727  -8.010  1.00  0.00           H  
ATOM   2919 2HG2 ILE A 176      -5.551   4.651  -7.819  1.00  0.00           H  
ATOM   2920 3HG2 ILE A 176      -4.151   5.011  -6.783  1.00  0.00           H  
ATOM   2921 1HD1 ILE A 176      -2.383   1.189  -5.884  1.00  0.00           H  
ATOM   2922 2HD1 ILE A 176      -3.838   0.831  -6.845  1.00  0.00           H  
ATOM   2923 3HD1 ILE A 176      -2.793   2.202  -7.288  1.00  0.00           H  
ATOM   2924  N   PHE A 177      -7.122   5.975  -5.923  1.00  0.00           N  
ATOM   2925  CA  PHE A 177      -8.066   6.846  -6.601  1.00  0.00           C  
ATOM   2926  C   PHE A 177      -7.378   7.659  -7.697  1.00  0.00           C  
ATOM   2927  O   PHE A 177      -6.194   7.992  -7.590  1.00  0.00           O  
ATOM   2928  CB  PHE A 177      -8.734   7.789  -5.598  1.00  0.00           C  
ATOM   2929  CG  PHE A 177      -9.669   7.098  -4.648  1.00  0.00           C  
ATOM   2930  CD1 PHE A 177      -9.189   6.494  -3.495  1.00  0.00           C  
ATOM   2931  CD2 PHE A 177     -11.031   7.049  -4.903  1.00  0.00           C  
ATOM   2932  CE1 PHE A 177     -10.048   5.857  -2.620  1.00  0.00           C  
ATOM   2933  CE2 PHE A 177     -11.893   6.415  -4.030  1.00  0.00           C  
ATOM   2934  CZ  PHE A 177     -11.400   5.818  -2.887  1.00  0.00           C  
ATOM   2935  H   PHE A 177      -6.371   6.390  -5.383  1.00  0.00           H  
ATOM   2936  HA  PHE A 177      -8.838   6.229  -7.064  1.00  0.00           H  
ATOM   2937 1HB  PHE A 177      -7.969   8.298  -5.013  1.00  0.00           H  
ATOM   2938 2HB  PHE A 177      -9.297   8.551  -6.135  1.00  0.00           H  
ATOM   2939  HD1 PHE A 177      -8.119   6.525  -3.284  1.00  0.00           H  
ATOM   2940  HD2 PHE A 177     -11.420   7.521  -5.807  1.00  0.00           H  
ATOM   2941  HE1 PHE A 177      -9.657   5.387  -1.718  1.00  0.00           H  
ATOM   2942  HE2 PHE A 177     -12.962   6.385  -4.242  1.00  0.00           H  
ATOM   2943  HZ  PHE A 177     -12.078   5.316  -2.198  1.00  0.00           H  
ATOM   2944  N   ASP A 178      -8.132   7.991  -8.736  1.00  0.00           N  
ATOM   2945  CA  ASP A 178      -7.668   8.910  -9.769  1.00  0.00           C  
ATOM   2946  C   ASP A 178      -8.833   9.704 -10.328  1.00  0.00           C  
ATOM   2947  O   ASP A 178      -9.224   9.527 -11.482  1.00  0.00           O  
ATOM   2948  CB  ASP A 178      -6.966   8.152 -10.898  1.00  0.00           C  
ATOM   2949  CG  ASP A 178      -6.306   9.077 -11.912  1.00  0.00           C  
ATOM   2950  OD1 ASP A 178      -6.290  10.263 -11.683  1.00  0.00           O  
ATOM   2951  OD2 ASP A 178      -5.823   8.588 -12.906  1.00  0.00           O  
ATOM   2952  H   ASP A 178      -9.063   7.603  -8.808  1.00  0.00           H  
ATOM   2953  HA  ASP A 178      -6.959   9.609  -9.322  1.00  0.00           H  
ATOM   2954 1HB  ASP A 178      -6.204   7.495 -10.478  1.00  0.00           H  
ATOM   2955 2HB  ASP A 178      -7.689   7.523 -11.419  1.00  0.00           H  
ATOM   2956  N   ILE A 179      -9.407  10.554  -9.490  1.00  0.00           N  
ATOM   2957  CA  ILE A 179     -10.641  11.244  -9.813  1.00  0.00           C  
ATOM   2958  C   ILE A 179     -10.401  12.737 -10.038  1.00  0.00           C  
ATOM   2959  O   ILE A 179      -9.768  13.402  -9.220  1.00  0.00           O  
ATOM   2960  CB  ILE A 179     -11.681  11.048  -8.695  1.00  0.00           C  
ATOM   2961  CG1 ILE A 179     -11.857   9.560  -8.383  1.00  0.00           C  
ATOM   2962  CG2 ILE A 179     -13.010  11.674  -9.089  1.00  0.00           C  
ATOM   2963  CD1 ILE A 179     -12.352   8.745  -9.557  1.00  0.00           C  
ATOM   2964  H   ILE A 179      -8.980  10.711  -8.589  1.00  0.00           H  
ATOM   2965  HA  ILE A 179     -11.044  10.822 -10.735  1.00  0.00           H  
ATOM   2966  HB  ILE A 179     -11.324  11.521  -7.780  1.00  0.00           H  
ATOM   2967 1HG1 ILE A 179     -10.906   9.142  -8.055  1.00  0.00           H  
ATOM   2968 2HG1 ILE A 179     -12.566   9.441  -7.564  1.00  0.00           H  
ATOM   2969 1HG2 ILE A 179     -13.733  11.526  -8.287  1.00  0.00           H  
ATOM   2970 2HG2 ILE A 179     -12.873  12.741  -9.261  1.00  0.00           H  
ATOM   2971 3HG2 ILE A 179     -13.377  11.203 -10.001  1.00  0.00           H  
ATOM   2972 1HD1 ILE A 179     -12.453   7.701  -9.258  1.00  0.00           H  
ATOM   2973 2HD1 ILE A 179     -13.322   9.125  -9.880  1.00  0.00           H  
ATOM   2974 3HD1 ILE A 179     -11.641   8.820 -10.378  1.00  0.00           H  
ATOM   2975  N   ASP A 180     -10.911  13.258 -11.157  1.00  0.00           N  
ATOM   2976  CA  ASP A 180     -10.724  14.670 -11.503  1.00  0.00           C  
ATOM   2977  C   ASP A 180     -11.801  15.545 -10.862  1.00  0.00           C  
ATOM   2978  O   ASP A 180     -11.558  16.705 -10.531  1.00  0.00           O  
ATOM   2979  CB  ASP A 180     -10.745  14.857 -13.022  1.00  0.00           C  
ATOM   2980  CG  ASP A 180      -9.584  14.162 -13.720  1.00  0.00           C  
ATOM   2981  OD1 ASP A 180      -8.458  14.485 -13.423  1.00  0.00           O  
ATOM   2982  OD2 ASP A 180      -9.834  13.315 -14.544  1.00  0.00           O  
ATOM   2983  H   ASP A 180     -11.442  12.665 -11.777  1.00  0.00           H  
ATOM   2984  HA  ASP A 180      -9.754  14.991 -11.123  1.00  0.00           H  
ATOM   2985 1HB  ASP A 180     -11.679  14.465 -13.424  1.00  0.00           H  
ATOM   2986 2HB  ASP A 180     -10.707  15.921 -13.257  1.00  0.00           H  
ATOM   2987  N   ASP A 181     -12.990  14.977 -10.687  1.00  0.00           N  
ATOM   2988  CA  ASP A 181     -14.106  15.695 -10.086  1.00  0.00           C  
ATOM   2989  C   ASP A 181     -14.059  15.602  -8.562  1.00  0.00           C  
ATOM   2990  O   ASP A 181     -14.215  14.521  -7.992  1.00  0.00           O  
ATOM   2991  CB  ASP A 181     -15.438  15.143 -10.599  1.00  0.00           C  
ATOM   2992  CG  ASP A 181     -16.643  15.896 -10.050  1.00  0.00           C  
ATOM   2993  OD1 ASP A 181     -16.460  16.718  -9.183  1.00  0.00           O  
ATOM   2994  OD2 ASP A 181     -17.733  15.643 -10.503  1.00  0.00           O  
ATOM   2995  H   ASP A 181     -13.122  14.020 -10.979  1.00  0.00           H  
ATOM   2996  HA  ASP A 181     -14.032  16.747 -10.364  1.00  0.00           H  
ATOM   2997 1HB  ASP A 181     -15.459  15.198 -11.688  1.00  0.00           H  
ATOM   2998 2HB  ASP A 181     -15.528  14.093 -10.322  1.00  0.00           H  
ATOM   2999  N   GLU A 182     -13.821  16.737  -7.908  1.00  0.00           N  
ATOM   3000  CA  GLU A 182     -13.680  16.776  -6.455  1.00  0.00           C  
ATOM   3001  C   GLU A 182     -14.934  16.258  -5.736  1.00  0.00           C  
ATOM   3002  O   GLU A 182     -14.843  15.682  -4.651  1.00  0.00           O  
ATOM   3003  CB  GLU A 182     -13.375  18.204  -5.998  1.00  0.00           C  
ATOM   3004  CG  GLU A 182     -11.980  18.695  -6.357  1.00  0.00           C  
ATOM   3005  CD  GLU A 182     -11.721  20.105  -5.904  1.00  0.00           C  
ATOM   3006  OE1 GLU A 182     -12.634  20.731  -5.421  1.00  0.00           O  
ATOM   3007  OE2 GLU A 182     -10.608  20.556  -6.040  1.00  0.00           O  
ATOM   3008  H   GLU A 182     -13.718  17.593  -8.437  1.00  0.00           H  
ATOM   3009  HA  GLU A 182     -12.845  16.132  -6.177  1.00  0.00           H  
ATOM   3010 1HB  GLU A 182     -14.096  18.890  -6.442  1.00  0.00           H  
ATOM   3011 2HB  GLU A 182     -13.485  18.271  -4.915  1.00  0.00           H  
ATOM   3012 1HG  GLU A 182     -11.244  18.036  -5.895  1.00  0.00           H  
ATOM   3013 2HG  GLU A 182     -11.852  18.636  -7.437  1.00  0.00           H  
ATOM   3014  N   ASP A 183     -16.109  16.462  -6.348  1.00  0.00           N  
ATOM   3015  CA  ASP A 183     -17.362  16.046  -5.726  1.00  0.00           C  
ATOM   3016  C   ASP A 183     -17.505  14.535  -5.749  1.00  0.00           C  
ATOM   3017  O   ASP A 183     -17.886  13.921  -4.749  1.00  0.00           O  
ATOM   3018  CB  ASP A 183     -18.557  16.686  -6.436  1.00  0.00           C  
ATOM   3019  CG  ASP A 183     -19.872  16.466  -5.700  1.00  0.00           C  
ATOM   3020  OD1 ASP A 183     -20.020  16.988  -4.620  1.00  0.00           O  
ATOM   3021  OD2 ASP A 183     -20.715  15.778  -6.224  1.00  0.00           O  
ATOM   3022  H   ASP A 183     -16.128  16.905  -7.266  1.00  0.00           H  
ATOM   3023  HA  ASP A 183     -17.354  16.368  -4.684  1.00  0.00           H  
ATOM   3024 1HB  ASP A 183     -18.389  17.759  -6.536  1.00  0.00           H  
ATOM   3025 2HB  ASP A 183     -18.647  16.274  -7.441  1.00  0.00           H  
ATOM   3026  N   GLU A 184     -17.182  13.930  -6.887  1.00  0.00           N  
ATOM   3027  CA  GLU A 184     -17.235  12.483  -7.015  1.00  0.00           C  
ATOM   3028  C   GLU A 184     -16.197  11.830  -6.127  1.00  0.00           C  
ATOM   3029  O   GLU A 184     -16.470  10.829  -5.468  1.00  0.00           O  
ATOM   3030  CB  GLU A 184     -17.016  12.061  -8.470  1.00  0.00           C  
ATOM   3031  CG  GLU A 184     -17.127  10.563  -8.714  1.00  0.00           C  
ATOM   3032  CD  GLU A 184     -18.522  10.039  -8.516  1.00  0.00           C  
ATOM   3033  OE1 GLU A 184     -19.440  10.824  -8.540  1.00  0.00           O  
ATOM   3034  OE2 GLU A 184     -18.670   8.853  -8.340  1.00  0.00           O  
ATOM   3035  H   GLU A 184     -16.882  14.488  -7.678  1.00  0.00           H  
ATOM   3036  HA  GLU A 184     -18.221  12.144  -6.694  1.00  0.00           H  
ATOM   3037 1HB  GLU A 184     -17.748  12.559  -9.107  1.00  0.00           H  
ATOM   3038 2HB  GLU A 184     -16.027  12.381  -8.796  1.00  0.00           H  
ATOM   3039 1HG  GLU A 184     -16.812  10.347  -9.734  1.00  0.00           H  
ATOM   3040 2HG  GLU A 184     -16.450  10.044  -8.037  1.00  0.00           H  
ATOM   3041  N   PHE A 185     -15.002  12.416  -6.092  1.00  0.00           N  
ATOM   3042  CA  PHE A 185     -13.933  11.900  -5.259  1.00  0.00           C  
ATOM   3043  C   PHE A 185     -14.365  11.833  -3.820  1.00  0.00           C  
ATOM   3044  O   PHE A 185     -14.270  10.785  -3.179  1.00  0.00           O  
ATOM   3045  CB  PHE A 185     -12.682  12.773  -5.380  1.00  0.00           C  
ATOM   3046  CG  PHE A 185     -11.567  12.364  -4.460  1.00  0.00           C  
ATOM   3047  CD1 PHE A 185     -10.762  11.276  -4.764  1.00  0.00           C  
ATOM   3048  CD2 PHE A 185     -11.321  13.066  -3.290  1.00  0.00           C  
ATOM   3049  CE1 PHE A 185      -9.735  10.900  -3.918  1.00  0.00           C  
ATOM   3050  CE2 PHE A 185     -10.295  12.693  -2.444  1.00  0.00           C  
ATOM   3051  CZ  PHE A 185      -9.502  11.608  -2.759  1.00  0.00           C  
ATOM   3052  H   PHE A 185     -14.838  13.244  -6.657  1.00  0.00           H  
ATOM   3053  HA  PHE A 185     -13.686  10.892  -5.594  1.00  0.00           H  
ATOM   3054 1HB  PHE A 185     -12.310  12.735  -6.403  1.00  0.00           H  
ATOM   3055 2HB  PHE A 185     -12.940  13.809  -5.164  1.00  0.00           H  
ATOM   3056  HD1 PHE A 185     -10.946  10.717  -5.681  1.00  0.00           H  
ATOM   3057  HD2 PHE A 185     -11.948  13.923  -3.042  1.00  0.00           H  
ATOM   3058  HE1 PHE A 185      -9.111  10.043  -4.168  1.00  0.00           H  
ATOM   3059  HE2 PHE A 185     -10.112  13.254  -1.528  1.00  0.00           H  
ATOM   3060  HZ  PHE A 185      -8.694  11.311  -2.091  1.00  0.00           H  
ATOM   3061  N   LYS A 186     -14.848  12.958  -3.305  1.00  0.00           N  
ATOM   3062  CA  LYS A 186     -15.264  13.051  -1.924  1.00  0.00           C  
ATOM   3063  C   LYS A 186     -16.279  11.971  -1.585  1.00  0.00           C  
ATOM   3064  O   LYS A 186     -16.188  11.327  -0.539  1.00  0.00           O  
ATOM   3065  CB  LYS A 186     -15.845  14.436  -1.635  1.00  0.00           C  
ATOM   3066  CG  LYS A 186     -16.213  14.672  -0.176  1.00  0.00           C  
ATOM   3067  CD  LYS A 186     -16.715  16.090   0.045  1.00  0.00           C  
ATOM   3068  CE  LYS A 186     -17.098  16.323   1.499  1.00  0.00           C  
ATOM   3069  NZ  LYS A 186     -17.581  17.711   1.732  1.00  0.00           N  
ATOM   3070  H   LYS A 186     -14.924  13.781  -3.896  1.00  0.00           H  
ATOM   3071  HA  LYS A 186     -14.392  12.902  -1.290  1.00  0.00           H  
ATOM   3072 1HB  LYS A 186     -15.124  15.201  -1.926  1.00  0.00           H  
ATOM   3073 2HB  LYS A 186     -16.742  14.586  -2.235  1.00  0.00           H  
ATOM   3074 1HG  LYS A 186     -16.992  13.969   0.121  1.00  0.00           H  
ATOM   3075 2HG  LYS A 186     -15.338  14.503   0.451  1.00  0.00           H  
ATOM   3076 1HD  LYS A 186     -15.936  16.800  -0.236  1.00  0.00           H  
ATOM   3077 2HD  LYS A 186     -17.588  16.269  -0.583  1.00  0.00           H  
ATOM   3078 1HE  LYS A 186     -17.883  15.625   1.784  1.00  0.00           H  
ATOM   3079 2HE  LYS A 186     -16.232  16.142   2.136  1.00  0.00           H  
ATOM   3080 1HZ  LYS A 186     -17.823  17.825   2.706  1.00  0.00           H  
ATOM   3081 2HZ  LYS A 186     -16.853  18.367   1.488  1.00  0.00           H  
ATOM   3082 3HZ  LYS A 186     -18.395  17.885   1.161  1.00  0.00           H  
ATOM   3083  N   LYS A 187     -17.256  11.776  -2.472  1.00  0.00           N  
ATOM   3084  CA  LYS A 187     -18.318  10.802  -2.241  1.00  0.00           C  
ATOM   3085  C   LYS A 187     -17.783   9.366  -2.241  1.00  0.00           C  
ATOM   3086  O   LYS A 187     -18.182   8.545  -1.410  1.00  0.00           O  
ATOM   3087  CB  LYS A 187     -19.414  10.954  -3.297  1.00  0.00           C  
ATOM   3088  CG  LYS A 187     -20.285  12.191  -3.126  1.00  0.00           C  
ATOM   3089  CD  LYS A 187     -21.368  12.257  -4.193  1.00  0.00           C  
ATOM   3090  CE  LYS A 187     -22.404  13.322  -3.866  1.00  0.00           C  
ATOM   3091  NZ  LYS A 187     -21.853  14.697  -4.008  1.00  0.00           N  
ATOM   3092  H   LYS A 187     -17.268  12.327  -3.327  1.00  0.00           H  
ATOM   3093  HA  LYS A 187     -18.753  10.995  -1.260  1.00  0.00           H  
ATOM   3094 1HB  LYS A 187     -18.961  10.998  -4.288  1.00  0.00           H  
ATOM   3095 2HB  LYS A 187     -20.066  10.080  -3.274  1.00  0.00           H  
ATOM   3096 1HG  LYS A 187     -20.757  12.171  -2.143  1.00  0.00           H  
ATOM   3097 2HG  LYS A 187     -19.666  13.085  -3.194  1.00  0.00           H  
ATOM   3098 1HD  LYS A 187     -20.914  12.487  -5.158  1.00  0.00           H  
ATOM   3099 2HD  LYS A 187     -21.865  11.290  -4.267  1.00  0.00           H  
ATOM   3100 1HE  LYS A 187     -23.258  13.215  -4.535  1.00  0.00           H  
ATOM   3101 2HE  LYS A 187     -22.754  13.187  -2.843  1.00  0.00           H  
ATOM   3102 1HZ  LYS A 187     -22.570  15.372  -3.782  1.00  0.00           H  
ATOM   3103 2HZ  LYS A 187     -21.072  14.813  -3.378  1.00  0.00           H  
ATOM   3104 3HZ  LYS A 187     -21.544  14.840  -4.958  1.00  0.00           H  
ATOM   3105  N   GLN A 188     -16.884   9.063  -3.182  1.00  0.00           N  
ATOM   3106  CA  GLN A 188     -16.332   7.713  -3.300  1.00  0.00           C  
ATOM   3107  C   GLN A 188     -15.458   7.358  -2.102  1.00  0.00           C  
ATOM   3108  O   GLN A 188     -15.535   6.247  -1.575  1.00  0.00           O  
ATOM   3109  CB  GLN A 188     -15.522   7.577  -4.592  1.00  0.00           C  
ATOM   3110  CG  GLN A 188     -16.362   7.586  -5.858  1.00  0.00           C  
ATOM   3111  CD  GLN A 188     -15.533   7.344  -7.105  1.00  0.00           C  
ATOM   3112  OE1 GLN A 188     -14.317   7.146  -7.030  1.00  0.00           O  
ATOM   3113  NE2 GLN A 188     -16.186   7.359  -8.261  1.00  0.00           N  
ATOM   3114  H   GLN A 188     -16.585   9.782  -3.835  1.00  0.00           H  
ATOM   3115  HA  GLN A 188     -17.159   7.005  -3.332  1.00  0.00           H  
ATOM   3116 1HB  GLN A 188     -14.804   8.395  -4.659  1.00  0.00           H  
ATOM   3117 2HB  GLN A 188     -14.956   6.646  -4.571  1.00  0.00           H  
ATOM   3118 1HG  GLN A 188     -17.113   6.798  -5.789  1.00  0.00           H  
ATOM   3119 2HG  GLN A 188     -16.848   8.557  -5.953  1.00  0.00           H  
ATOM   3120 1HE2 GLN A 188     -15.692   7.206  -9.118  1.00  0.00           H  
ATOM   3121 2HE2 GLN A 188     -17.173   7.524  -8.276  1.00  0.00           H  
ATOM   3122  N   VAL A 189     -14.635   8.309  -1.668  1.00  0.00           N  
ATOM   3123  CA  VAL A 189     -13.769   8.092  -0.518  1.00  0.00           C  
ATOM   3124  C   VAL A 189     -14.571   7.980   0.754  1.00  0.00           C  
ATOM   3125  O   VAL A 189     -14.350   7.077   1.558  1.00  0.00           O  
ATOM   3126  CB  VAL A 189     -12.757   9.244  -0.379  1.00  0.00           C  
ATOM   3127  CG1 VAL A 189     -11.993   9.128   0.931  1.00  0.00           C  
ATOM   3128  CG2 VAL A 189     -11.801   9.240  -1.563  1.00  0.00           C  
ATOM   3129  H   VAL A 189     -14.610   9.204  -2.147  1.00  0.00           H  
ATOM   3130  HA  VAL A 189     -13.226   7.158  -0.670  1.00  0.00           H  
ATOM   3131  HB  VAL A 189     -13.298  10.190  -0.352  1.00  0.00           H  
ATOM   3132 1HG1 VAL A 189     -11.282   9.950   1.013  1.00  0.00           H  
ATOM   3133 2HG1 VAL A 189     -12.693   9.169   1.765  1.00  0.00           H  
ATOM   3134 3HG1 VAL A 189     -11.454   8.180   0.955  1.00  0.00           H  
ATOM   3135 1HG2 VAL A 189     -11.089  10.058  -1.459  1.00  0.00           H  
ATOM   3136 2HG2 VAL A 189     -11.264   8.292  -1.593  1.00  0.00           H  
ATOM   3137 3HG2 VAL A 189     -12.366   9.367  -2.487  1.00  0.00           H  
ATOM   3138  N   LYS A 190     -15.514   8.896   0.941  1.00  0.00           N  
ATOM   3139  CA  LYS A 190     -16.336   8.893   2.132  1.00  0.00           C  
ATOM   3140  C   LYS A 190     -17.029   7.559   2.293  1.00  0.00           C  
ATOM   3141  O   LYS A 190     -16.954   6.933   3.349  1.00  0.00           O  
ATOM   3142  CB  LYS A 190     -17.365  10.023   2.081  1.00  0.00           C  
ATOM   3143  CG  LYS A 190     -18.227  10.145   3.331  1.00  0.00           C  
ATOM   3144  CD  LYS A 190     -19.185  11.322   3.229  1.00  0.00           C  
ATOM   3145  CE  LYS A 190     -19.945  11.534   4.530  1.00  0.00           C  
ATOM   3146  NZ  LYS A 190     -20.874  10.409   4.822  1.00  0.00           N  
ATOM   3147  H   LYS A 190     -15.664   9.609   0.236  1.00  0.00           H  
ATOM   3148  HA  LYS A 190     -15.695   9.045   3.001  1.00  0.00           H  
ATOM   3149 1HB  LYS A 190     -16.854  10.975   1.934  1.00  0.00           H  
ATOM   3150 2HB  LYS A 190     -18.029   9.873   1.230  1.00  0.00           H  
ATOM   3151 1HG  LYS A 190     -18.803   9.229   3.467  1.00  0.00           H  
ATOM   3152 2HG  LYS A 190     -17.587  10.283   4.202  1.00  0.00           H  
ATOM   3153 1HD  LYS A 190     -18.625  12.228   2.993  1.00  0.00           H  
ATOM   3154 2HD  LYS A 190     -19.901  11.140   2.427  1.00  0.00           H  
ATOM   3155 1HE  LYS A 190     -19.237  11.627   5.353  1.00  0.00           H  
ATOM   3156 2HE  LYS A 190     -20.521  12.457   4.469  1.00  0.00           H  
ATOM   3157 1HZ  LYS A 190     -21.357  10.587   5.690  1.00  0.00           H  
ATOM   3158 2HZ  LYS A 190     -21.547  10.324   4.073  1.00  0.00           H  
ATOM   3159 3HZ  LYS A 190     -20.348   9.550   4.900  1.00  0.00           H  
ATOM   3160  N   LYS A 191     -17.690   7.111   1.229  1.00  0.00           N  
ATOM   3161  CA  LYS A 191     -18.390   5.843   1.257  1.00  0.00           C  
ATOM   3162  C   LYS A 191     -17.429   4.703   1.546  1.00  0.00           C  
ATOM   3163  O   LYS A 191     -17.729   3.815   2.340  1.00  0.00           O  
ATOM   3164  CB  LYS A 191     -19.115   5.601  -0.068  1.00  0.00           C  
ATOM   3165  CG  LYS A 191     -19.965   4.338  -0.099  1.00  0.00           C  
ATOM   3166  CD  LYS A 191     -20.741   4.225  -1.403  1.00  0.00           C  
ATOM   3167  CE  LYS A 191     -21.625   2.987  -1.417  1.00  0.00           C  
ATOM   3168  NZ  LYS A 191     -22.402   2.872  -2.681  1.00  0.00           N  
ATOM   3169  H   LYS A 191     -17.702   7.664   0.377  1.00  0.00           H  
ATOM   3170  HA  LYS A 191     -19.127   5.871   2.058  1.00  0.00           H  
ATOM   3171 1HB  LYS A 191     -19.767   6.448  -0.286  1.00  0.00           H  
ATOM   3172 2HB  LYS A 191     -18.386   5.534  -0.876  1.00  0.00           H  
ATOM   3173 1HG  LYS A 191     -19.321   3.464   0.008  1.00  0.00           H  
ATOM   3174 2HG  LYS A 191     -20.669   4.352   0.733  1.00  0.00           H  
ATOM   3175 1HD  LYS A 191     -21.366   5.110  -1.532  1.00  0.00           H  
ATOM   3176 2HD  LYS A 191     -20.042   4.170  -2.238  1.00  0.00           H  
ATOM   3177 1HE  LYS A 191     -21.007   2.098  -1.302  1.00  0.00           H  
ATOM   3178 2HE  LYS A 191     -22.322   3.029  -0.580  1.00  0.00           H  
ATOM   3179 1HZ  LYS A 191     -22.975   2.040  -2.650  1.00  0.00           H  
ATOM   3180 2HZ  LYS A 191     -22.993   3.684  -2.788  1.00  0.00           H  
ATOM   3181 3HZ  LYS A 191     -21.766   2.813  -3.463  1.00  0.00           H  
ATOM   3182  N   ALA A 192     -16.265   4.731   0.897  1.00  0.00           N  
ATOM   3183  CA  ALA A 192     -15.266   3.689   1.079  1.00  0.00           C  
ATOM   3184  C   ALA A 192     -14.843   3.594   2.530  1.00  0.00           C  
ATOM   3185  O   ALA A 192     -14.707   2.501   3.079  1.00  0.00           O  
ATOM   3186  CB  ALA A 192     -14.058   3.962   0.209  1.00  0.00           C  
ATOM   3187  H   ALA A 192     -16.072   5.491   0.254  1.00  0.00           H  
ATOM   3188  HA  ALA A 192     -15.711   2.737   0.791  1.00  0.00           H  
ATOM   3189 1HB  ALA A 192     -13.346   3.178   0.338  1.00  0.00           H  
ATOM   3190 2HB  ALA A 192     -14.354   4.008  -0.815  1.00  0.00           H  
ATOM   3191 3HB  ALA A 192     -13.611   4.907   0.496  1.00  0.00           H  
ATOM   3192  N   LEU A 193     -14.631   4.747   3.156  1.00  0.00           N  
ATOM   3193  CA  LEU A 193     -14.229   4.792   4.547  1.00  0.00           C  
ATOM   3194  C   LEU A 193     -15.317   4.231   5.453  1.00  0.00           C  
ATOM   3195  O   LEU A 193     -15.028   3.515   6.417  1.00  0.00           O  
ATOM   3196  CB  LEU A 193     -13.905   6.235   4.954  1.00  0.00           C  
ATOM   3197  CG  LEU A 193     -12.654   6.844   4.306  1.00  0.00           C  
ATOM   3198  CD1 LEU A 193     -12.568   8.323   4.659  1.00  0.00           C  
ATOM   3199  CD2 LEU A 193     -11.419   6.095   4.783  1.00  0.00           C  
ATOM   3200  H   LEU A 193     -14.745   5.616   2.645  1.00  0.00           H  
ATOM   3201  HA  LEU A 193     -13.338   4.184   4.667  1.00  0.00           H  
ATOM   3202 1HB  LEU A 193     -14.752   6.868   4.696  1.00  0.00           H  
ATOM   3203 2HB  LEU A 193     -13.768   6.269   6.035  1.00  0.00           H  
ATOM   3204  HG  LEU A 193     -12.731   6.764   3.222  1.00  0.00           H  
ATOM   3205 1HD1 LEU A 193     -11.679   8.755   4.199  1.00  0.00           H  
ATOM   3206 2HD1 LEU A 193     -13.455   8.837   4.289  1.00  0.00           H  
ATOM   3207 3HD1 LEU A 193     -12.507   8.435   5.741  1.00  0.00           H  
ATOM   3208 1HD2 LEU A 193     -10.531   6.527   4.322  1.00  0.00           H  
ATOM   3209 2HD2 LEU A 193     -11.341   6.175   5.868  1.00  0.00           H  
ATOM   3210 3HD2 LEU A 193     -11.500   5.044   4.502  1.00  0.00           H  
ATOM   3211  N   GLU A 194     -16.576   4.550   5.137  1.00  0.00           N  
ATOM   3212  CA  GLU A 194     -17.704   4.035   5.906  1.00  0.00           C  
ATOM   3213  C   GLU A 194     -17.850   2.525   5.729  1.00  0.00           C  
ATOM   3214  O   GLU A 194     -18.118   1.801   6.692  1.00  0.00           O  
ATOM   3215  CB  GLU A 194     -18.998   4.735   5.488  1.00  0.00           C  
ATOM   3216  CG  GLU A 194     -19.076   6.202   5.887  1.00  0.00           C  
ATOM   3217  CD  GLU A 194     -20.329   6.875   5.399  1.00  0.00           C  
ATOM   3218  OE1 GLU A 194     -21.143   6.213   4.801  1.00  0.00           O  
ATOM   3219  OE2 GLU A 194     -20.473   8.054   5.625  1.00  0.00           O  
ATOM   3220  H   GLU A 194     -16.752   5.167   4.348  1.00  0.00           H  
ATOM   3221  HA  GLU A 194     -17.521   4.235   6.958  1.00  0.00           H  
ATOM   3222 1HB  GLU A 194     -19.110   4.677   4.405  1.00  0.00           H  
ATOM   3223 2HB  GLU A 194     -19.851   4.222   5.933  1.00  0.00           H  
ATOM   3224 1HG  GLU A 194     -19.038   6.275   6.973  1.00  0.00           H  
ATOM   3225 2HG  GLU A 194     -18.209   6.724   5.484  1.00  0.00           H  
ATOM   3226  N   LEU A 195     -17.656   2.047   4.497  1.00  0.00           N  
ATOM   3227  CA  LEU A 195     -17.748   0.623   4.217  1.00  0.00           C  
ATOM   3228  C   LEU A 195     -16.713  -0.143   4.993  1.00  0.00           C  
ATOM   3229  O   LEU A 195     -17.030  -1.110   5.683  1.00  0.00           O  
ATOM   3230  CB  LEU A 195     -17.566   0.357   2.717  1.00  0.00           C  
ATOM   3231  CG  LEU A 195     -18.754   0.739   1.825  1.00  0.00           C  
ATOM   3232  CD1 LEU A 195     -18.338   0.659   0.362  1.00  0.00           C  
ATOM   3233  CD2 LEU A 195     -19.925  -0.189   2.112  1.00  0.00           C  
ATOM   3234  H   LEU A 195     -17.439   2.689   3.744  1.00  0.00           H  
ATOM   3235  HA  LEU A 195     -18.736   0.273   4.514  1.00  0.00           H  
ATOM   3236 1HB  LEU A 195     -16.698   0.914   2.368  1.00  0.00           H  
ATOM   3237 2HB  LEU A 195     -17.372  -0.706   2.573  1.00  0.00           H  
ATOM   3238  HG  LEU A 195     -19.048   1.769   2.031  1.00  0.00           H  
ATOM   3239 1HD1 LEU A 195     -19.182   0.930  -0.272  1.00  0.00           H  
ATOM   3240 2HD1 LEU A 195     -17.512   1.347   0.180  1.00  0.00           H  
ATOM   3241 3HD1 LEU A 195     -18.022  -0.357   0.129  1.00  0.00           H  
ATOM   3242 1HD2 LEU A 195     -20.769   0.083   1.478  1.00  0.00           H  
ATOM   3243 2HD2 LEU A 195     -19.632  -1.219   1.904  1.00  0.00           H  
ATOM   3244 3HD2 LEU A 195     -20.213  -0.098   3.159  1.00  0.00           H  
ATOM   3245  N   MET A 196     -15.468   0.290   4.887  1.00  0.00           N  
ATOM   3246  CA  MET A 196     -14.364  -0.422   5.491  1.00  0.00           C  
ATOM   3247  C   MET A 196     -14.514  -0.474   7.010  1.00  0.00           C  
ATOM   3248  O   MET A 196     -14.230  -1.500   7.638  1.00  0.00           O  
ATOM   3249  CB  MET A 196     -13.042   0.235   5.100  1.00  0.00           C  
ATOM   3250  CG  MET A 196     -12.621  -0.008   3.657  1.00  0.00           C  
ATOM   3251  SD  MET A 196     -10.966   0.615   3.302  1.00  0.00           S  
ATOM   3252  CE  MET A 196     -11.287   2.371   3.170  1.00  0.00           C  
ATOM   3253  H   MET A 196     -15.278   1.133   4.352  1.00  0.00           H  
ATOM   3254  HA  MET A 196     -14.369  -1.444   5.126  1.00  0.00           H  
ATOM   3255 1HB  MET A 196     -13.112   1.311   5.250  1.00  0.00           H  
ATOM   3256 2HB  MET A 196     -12.246  -0.135   5.747  1.00  0.00           H  
ATOM   3257 1HG  MET A 196     -12.639  -1.078   3.449  1.00  0.00           H  
ATOM   3258 2HG  MET A 196     -13.325   0.481   2.985  1.00  0.00           H  
ATOM   3259 1HE  MET A 196     -10.356   2.896   2.951  1.00  0.00           H  
ATOM   3260 2HE  MET A 196     -12.003   2.551   2.367  1.00  0.00           H  
ATOM   3261 3HE  MET A 196     -11.697   2.738   4.111  1.00  0.00           H  
ATOM   3262  N   LYS A 197     -14.974   0.632   7.599  1.00  0.00           N  
ATOM   3263  CA  LYS A 197     -15.238   0.682   9.035  1.00  0.00           C  
ATOM   3264  C   LYS A 197     -16.277  -0.359   9.448  1.00  0.00           C  
ATOM   3265  O   LYS A 197     -16.041  -1.160  10.351  1.00  0.00           O  
ATOM   3266  CB  LYS A 197     -15.703   2.080   9.444  1.00  0.00           C  
ATOM   3267  CG  LYS A 197     -15.981   2.240  10.933  1.00  0.00           C  
ATOM   3268  CD  LYS A 197     -16.400   3.664  11.267  1.00  0.00           C  
ATOM   3269  CE  LYS A 197     -16.736   3.811  12.743  1.00  0.00           C  
ATOM   3270  NZ  LYS A 197     -17.169   5.194  13.080  1.00  0.00           N  
ATOM   3271  H   LYS A 197     -15.146   1.462   7.039  1.00  0.00           H  
ATOM   3272  HA  LYS A 197     -14.313   0.458   9.562  1.00  0.00           H  
ATOM   3273 1HB  LYS A 197     -14.944   2.812   9.165  1.00  0.00           H  
ATOM   3274 2HB  LYS A 197     -16.616   2.333   8.904  1.00  0.00           H  
ATOM   3275 1HG  LYS A 197     -16.777   1.557  11.230  1.00  0.00           H  
ATOM   3276 2HG  LYS A 197     -15.083   1.993  11.499  1.00  0.00           H  
ATOM   3277 1HD  LYS A 197     -15.590   4.350  11.017  1.00  0.00           H  
ATOM   3278 2HD  LYS A 197     -17.276   3.933  10.676  1.00  0.00           H  
ATOM   3279 1HE  LYS A 197     -17.536   3.119  13.005  1.00  0.00           H  
ATOM   3280 2HE  LYS A 197     -15.860   3.562  13.342  1.00  0.00           H  
ATOM   3281 1HZ  LYS A 197     -17.382   5.250  14.066  1.00  0.00           H  
ATOM   3282 2HZ  LYS A 197     -16.427   5.843  12.859  1.00  0.00           H  
ATOM   3283 3HZ  LYS A 197     -17.992   5.430  12.545  1.00  0.00           H  
ATOM   3284  N   LYS A 198     -17.431  -0.334   8.783  1.00  0.00           N  
ATOM   3285  CA  LYS A 198     -18.540  -1.219   9.135  1.00  0.00           C  
ATOM   3286  C   LYS A 198     -18.178  -2.688   8.916  1.00  0.00           C  
ATOM   3287  O   LYS A 198     -18.677  -3.572   9.614  1.00  0.00           O  
ATOM   3288  CB  LYS A 198     -19.786  -0.859   8.325  1.00  0.00           C  
ATOM   3289  CG  LYS A 198     -20.425   0.468   8.710  1.00  0.00           C  
ATOM   3290  CD  LYS A 198     -21.621   0.783   7.824  1.00  0.00           C  
ATOM   3291  CE  LYS A 198     -22.243   2.124   8.187  1.00  0.00           C  
ATOM   3292  NZ  LYS A 198     -23.398   2.458   7.310  1.00  0.00           N  
ATOM   3293  H   LYS A 198     -17.548   0.320   8.014  1.00  0.00           H  
ATOM   3294  HA  LYS A 198     -18.765  -1.084  10.192  1.00  0.00           H  
ATOM   3295 1HB  LYS A 198     -19.531  -0.813   7.266  1.00  0.00           H  
ATOM   3296 2HB  LYS A 198     -20.537  -1.640   8.447  1.00  0.00           H  
ATOM   3297 1HG  LYS A 198     -20.755   0.426   9.749  1.00  0.00           H  
ATOM   3298 2HG  LYS A 198     -19.691   1.267   8.612  1.00  0.00           H  
ATOM   3299 1HD  LYS A 198     -21.305   0.810   6.780  1.00  0.00           H  
ATOM   3300 2HD  LYS A 198     -22.374   0.003   7.937  1.00  0.00           H  
ATOM   3301 1HE  LYS A 198     -22.583   2.099   9.221  1.00  0.00           H  
ATOM   3302 2HE  LYS A 198     -21.493   2.910   8.094  1.00  0.00           H  
ATOM   3303 1HZ  LYS A 198     -23.780   3.352   7.583  1.00  0.00           H  
ATOM   3304 2HZ  LYS A 198     -23.089   2.503   6.349  1.00  0.00           H  
ATOM   3305 3HZ  LYS A 198     -24.108   1.746   7.403  1.00  0.00           H  
ATOM   3306  N   LEU A 199     -17.320  -2.940   7.936  1.00  0.00           N  
ATOM   3307  CA  LEU A 199     -16.982  -4.299   7.530  1.00  0.00           C  
ATOM   3308  C   LEU A 199     -15.854  -4.892   8.386  1.00  0.00           C  
ATOM   3309  O   LEU A 199     -15.423  -6.024   8.158  1.00  0.00           O  
ATOM   3310  CB  LEU A 199     -16.570  -4.314   6.053  1.00  0.00           C  
ATOM   3311  CG  LEU A 199     -17.679  -3.967   5.050  1.00  0.00           C  
ATOM   3312  CD1 LEU A 199     -17.066  -3.728   3.677  1.00  0.00           C  
ATOM   3313  CD2 LEU A 199     -18.696  -5.097   5.006  1.00  0.00           C  
ATOM   3314  H   LEU A 199     -16.894  -2.163   7.444  1.00  0.00           H  
ATOM   3315  HA  LEU A 199     -17.867  -4.921   7.658  1.00  0.00           H  
ATOM   3316 1HB  LEU A 199     -15.760  -3.600   5.911  1.00  0.00           H  
ATOM   3317 2HB  LEU A 199     -16.199  -5.308   5.805  1.00  0.00           H  
ATOM   3318  HG  LEU A 199     -18.173  -3.045   5.359  1.00  0.00           H  
ATOM   3319 1HD1 LEU A 199     -17.853  -3.481   2.965  1.00  0.00           H  
ATOM   3320 2HD1 LEU A 199     -16.357  -2.902   3.734  1.00  0.00           H  
ATOM   3321 3HD1 LEU A 199     -16.549  -4.629   3.348  1.00  0.00           H  
ATOM   3322 1HD2 LEU A 199     -19.484  -4.850   4.294  1.00  0.00           H  
ATOM   3323 2HD2 LEU A 199     -18.203  -6.018   4.696  1.00  0.00           H  
ATOM   3324 3HD2 LEU A 199     -19.131  -5.234   5.996  1.00  0.00           H  
ATOM   3325  N   GLY A 200     -15.390  -4.128   9.384  1.00  0.00           N  
ATOM   3326  CA  GLY A 200     -14.406  -4.643  10.343  1.00  0.00           C  
ATOM   3327  C   GLY A 200     -12.963  -4.547   9.821  1.00  0.00           C  
ATOM   3328  O   GLY A 200     -12.131  -5.401  10.124  1.00  0.00           O  
ATOM   3329  H   GLY A 200     -15.736  -3.178   9.484  1.00  0.00           H  
ATOM   3330 1HA  GLY A 200     -14.490  -4.088  11.277  1.00  0.00           H  
ATOM   3331 2HA  GLY A 200     -14.639  -5.681  10.574  1.00  0.00           H  
ATOM   3332  N   VAL A 201     -12.673  -3.503   9.059  1.00  0.00           N  
ATOM   3333  CA  VAL A 201     -11.316  -3.273   8.551  1.00  0.00           C  
ATOM   3334  C   VAL A 201     -10.478  -2.524   9.581  1.00  0.00           C  
ATOM   3335  O   VAL A 201     -10.929  -1.530  10.150  1.00  0.00           O  
ATOM   3336  CB  VAL A 201     -11.358  -2.464   7.241  1.00  0.00           C  
ATOM   3337  CG1 VAL A 201      -9.948  -2.182   6.744  1.00  0.00           C  
ATOM   3338  CG2 VAL A 201     -12.158  -3.221   6.191  1.00  0.00           C  
ATOM   3339  H   VAL A 201     -13.402  -2.837   8.830  1.00  0.00           H  
ATOM   3340  HA  VAL A 201     -10.848  -4.237   8.347  1.00  0.00           H  
ATOM   3341  HB  VAL A 201     -11.829  -1.501   7.434  1.00  0.00           H  
ATOM   3342 1HG1 VAL A 201      -9.996  -1.610   5.817  1.00  0.00           H  
ATOM   3343 2HG1 VAL A 201      -9.405  -1.609   7.496  1.00  0.00           H  
ATOM   3344 3HG1 VAL A 201      -9.431  -3.124   6.561  1.00  0.00           H  
ATOM   3345 1HG2 VAL A 201     -12.184  -2.643   5.268  1.00  0.00           H  
ATOM   3346 2HG2 VAL A 201     -11.690  -4.187   6.003  1.00  0.00           H  
ATOM   3347 3HG2 VAL A 201     -13.176  -3.375   6.551  1.00  0.00           H  
ATOM   3348  N   ASP A 202      -9.251  -2.980   9.799  1.00  0.00           N  
ATOM   3349  CA  ASP A 202      -8.420  -2.418  10.856  1.00  0.00           C  
ATOM   3350  C   ASP A 202      -7.801  -1.077  10.425  1.00  0.00           C  
ATOM   3351  O   ASP A 202      -7.698  -0.148  11.225  1.00  0.00           O  
ATOM   3352  CB  ASP A 202      -7.315  -3.403  11.243  1.00  0.00           C  
ATOM   3353  CG  ASP A 202      -7.851  -4.670  11.895  1.00  0.00           C  
ATOM   3354  OD1 ASP A 202      -8.838  -4.586  12.587  1.00  0.00           O  
ATOM   3355  OD2 ASP A 202      -7.269  -5.709  11.695  1.00  0.00           O  
ATOM   3356  H   ASP A 202      -8.876  -3.716   9.207  1.00  0.00           H  
ATOM   3357  HA  ASP A 202      -9.052  -2.234  11.726  1.00  0.00           H  
ATOM   3358 1HB  ASP A 202      -6.748  -3.682  10.354  1.00  0.00           H  
ATOM   3359 2HB  ASP A 202      -6.623  -2.921  11.934  1.00  0.00           H  
ATOM   3360  N   HIS A 203      -7.390  -0.991   9.147  1.00  0.00           N  
ATOM   3361  CA  HIS A 203      -6.712   0.213   8.639  1.00  0.00           C  
ATOM   3362  C   HIS A 203      -7.342   0.704   7.315  1.00  0.00           C  
ATOM   3363  O   HIS A 203      -7.277   0.018   6.289  1.00  0.00           O  
ATOM   3364  CB  HIS A 203      -5.219  -0.061   8.431  1.00  0.00           C  
ATOM   3365  CG  HIS A 203      -4.513  -0.521   9.670  1.00  0.00           C  
ATOM   3366  ND1 HIS A 203      -4.033   0.356  10.620  1.00  0.00           N  
ATOM   3367  CD2 HIS A 203      -4.206  -1.762  10.112  1.00  0.00           C  
ATOM   3368  CE1 HIS A 203      -3.461  -0.329  11.596  1.00  0.00           C  
ATOM   3369  NE2 HIS A 203      -3.553  -1.615  11.311  1.00  0.00           N  
ATOM   3370  H   HIS A 203      -7.549  -1.767   8.521  1.00  0.00           H  
ATOM   3371  HA  HIS A 203      -6.810   1.020   9.365  1.00  0.00           H  
ATOM   3372 1HB  HIS A 203      -5.092  -0.825   7.663  1.00  0.00           H  
ATOM   3373 2HB  HIS A 203      -4.728   0.845   8.076  1.00  0.00           H  
ATOM   3374  HD2 HIS A 203      -4.434  -2.703   9.611  1.00  0.00           H  
ATOM   3375  HE1 HIS A 203      -2.994   0.096  12.484  1.00  0.00           H  
ATOM   3376  HE2 HIS A 203      -3.201  -2.372  11.880  1.00  0.00           H  
ATOM   3377  N   ARG A 204      -7.943   1.900   7.350  1.00  0.00           N  
ATOM   3378  CA  ARG A 204      -8.552   2.502   6.151  1.00  0.00           C  
ATOM   3379  C   ARG A 204      -7.571   3.428   5.426  1.00  0.00           C  
ATOM   3380  O   ARG A 204      -7.327   4.560   5.866  1.00  0.00           O  
ATOM   3381  CB  ARG A 204      -9.801   3.289   6.522  1.00  0.00           C  
ATOM   3382  CG  ARG A 204     -10.879   2.483   7.229  1.00  0.00           C  
ATOM   3383  CD  ARG A 204     -11.903   3.361   7.850  1.00  0.00           C  
ATOM   3384  NE  ARG A 204     -11.338   4.195   8.898  1.00  0.00           N  
ATOM   3385  CZ  ARG A 204     -11.992   5.201   9.511  1.00  0.00           C  
ATOM   3386  NH1 ARG A 204     -13.230   5.484   9.171  1.00  0.00           N  
ATOM   3387  NH2 ARG A 204     -11.390   5.903  10.456  1.00  0.00           N  
ATOM   3388  H   ARG A 204      -7.982   2.409   8.231  1.00  0.00           H  
ATOM   3389  HA  ARG A 204      -8.839   1.698   5.470  1.00  0.00           H  
ATOM   3390 1HB  ARG A 204      -9.528   4.117   7.174  1.00  0.00           H  
ATOM   3391 2HB  ARG A 204     -10.244   3.715   5.621  1.00  0.00           H  
ATOM   3392 1HG  ARG A 204     -11.376   1.832   6.510  1.00  0.00           H  
ATOM   3393 2HG  ARG A 204     -10.424   1.877   8.014  1.00  0.00           H  
ATOM   3394 1HD  ARG A 204     -12.332   4.013   7.090  1.00  0.00           H  
ATOM   3395 2HD  ARG A 204     -12.690   2.748   8.288  1.00  0.00           H  
ATOM   3396  HE  ARG A 204     -10.387   4.007   9.188  1.00  0.00           H  
ATOM   3397 1HH1 ARG A 204     -13.690   4.948   8.449  1.00  0.00           H  
ATOM   3398 2HH1 ARG A 204     -13.720   6.238   9.630  1.00  0.00           H  
ATOM   3399 1HH2 ARG A 204     -10.438   5.685  10.718  1.00  0.00           H  
ATOM   3400 2HH2 ARG A 204     -11.880   6.656  10.915  1.00  0.00           H  
ATOM   3401  N   ILE A 205      -7.005   2.943   4.318  1.00  0.00           N  
ATOM   3402  CA  ILE A 205      -5.907   3.640   3.656  1.00  0.00           C  
ATOM   3403  C   ILE A 205      -6.320   4.149   2.272  1.00  0.00           C  
ATOM   3404  O   ILE A 205      -6.805   3.383   1.435  1.00  0.00           O  
ATOM   3405  CB  ILE A 205      -4.680   2.720   3.522  1.00  0.00           C  
ATOM   3406  CG1 ILE A 205      -4.248   2.202   4.896  1.00  0.00           C  
ATOM   3407  CG2 ILE A 205      -3.536   3.455   2.842  1.00  0.00           C  
ATOM   3408  CD1 ILE A 205      -3.227   1.089   4.836  1.00  0.00           C  
ATOM   3409  H   ILE A 205      -7.328   2.057   3.937  1.00  0.00           H  
ATOM   3410  HA  ILE A 205      -5.627   4.495   4.264  1.00  0.00           H  
ATOM   3411  HB  ILE A 205      -4.944   1.847   2.925  1.00  0.00           H  
ATOM   3412 1HG1 ILE A 205      -3.825   3.022   5.477  1.00  0.00           H  
ATOM   3413 2HG1 ILE A 205      -5.120   1.835   5.438  1.00  0.00           H  
ATOM   3414 1HG2 ILE A 205      -2.677   2.791   2.756  1.00  0.00           H  
ATOM   3415 2HG2 ILE A 205      -3.848   3.775   1.849  1.00  0.00           H  
ATOM   3416 3HG2 ILE A 205      -3.261   4.328   3.435  1.00  0.00           H  
ATOM   3417 1HD1 ILE A 205      -2.971   0.775   5.848  1.00  0.00           H  
ATOM   3418 2HD1 ILE A 205      -3.643   0.243   4.288  1.00  0.00           H  
ATOM   3419 3HD1 ILE A 205      -2.331   1.444   4.329  1.00  0.00           H  
ATOM   3420  N   ILE A 206      -6.116   5.440   2.040  1.00  0.00           N  
ATOM   3421  CA  ILE A 206      -6.468   6.055   0.765  1.00  0.00           C  
ATOM   3422  C   ILE A 206      -5.217   6.405  -0.033  1.00  0.00           C  
ATOM   3423  O   ILE A 206      -4.325   7.080   0.470  1.00  0.00           O  
ATOM   3424  CB  ILE A 206      -7.315   7.322   0.978  1.00  0.00           C  
ATOM   3425  CG1 ILE A 206      -8.563   6.997   1.804  1.00  0.00           C  
ATOM   3426  CG2 ILE A 206      -7.702   7.935  -0.359  1.00  0.00           C  
ATOM   3427  CD1 ILE A 206      -9.474   5.979   1.158  1.00  0.00           C  
ATOM   3428  H   ILE A 206      -5.699   6.012   2.768  1.00  0.00           H  
ATOM   3429  HA  ILE A 206      -7.054   5.343   0.184  1.00  0.00           H  
ATOM   3430  HB  ILE A 206      -6.741   8.051   1.549  1.00  0.00           H  
ATOM   3431 1HG1 ILE A 206      -8.265   6.617   2.780  1.00  0.00           H  
ATOM   3432 2HG1 ILE A 206      -9.137   7.909   1.971  1.00  0.00           H  
ATOM   3433 1HG2 ILE A 206      -8.302   8.829  -0.189  1.00  0.00           H  
ATOM   3434 2HG2 ILE A 206      -6.802   8.201  -0.911  1.00  0.00           H  
ATOM   3435 3HG2 ILE A 206      -8.282   7.214  -0.935  1.00  0.00           H  
ATOM   3436 1HD1 ILE A 206     -10.336   5.801   1.801  1.00  0.00           H  
ATOM   3437 2HD1 ILE A 206      -9.814   6.355   0.192  1.00  0.00           H  
ATOM   3438 3HD1 ILE A 206      -8.932   5.045   1.013  1.00  0.00           H  
ATOM   3439  N   ALA A 207      -5.150   5.929  -1.274  1.00  0.00           N  
ATOM   3440  CA  ALA A 207      -3.988   6.179  -2.121  1.00  0.00           C  
ATOM   3441  C   ALA A 207      -4.371   7.028  -3.309  1.00  0.00           C  
ATOM   3442  O   ALA A 207      -5.440   6.851  -3.893  1.00  0.00           O  
ATOM   3443  CB  ALA A 207      -3.375   4.869  -2.586  1.00  0.00           C  
ATOM   3444  H   ALA A 207      -5.919   5.380  -1.638  1.00  0.00           H  
ATOM   3445  HA  ALA A 207      -3.258   6.728  -1.543  1.00  0.00           H  
ATOM   3446 1HB  ALA A 207      -2.498   5.074  -3.197  1.00  0.00           H  
ATOM   3447 2HB  ALA A 207      -3.088   4.297  -1.746  1.00  0.00           H  
ATOM   3448 3HB  ALA A 207      -4.079   4.327  -3.151  1.00  0.00           H  
ATOM   3449  N   LEU A 208      -3.501   7.954  -3.666  1.00  0.00           N  
ATOM   3450  CA  LEU A 208      -3.731   8.803  -4.817  1.00  0.00           C  
ATOM   3451  C   LEU A 208      -2.691   8.578  -5.896  1.00  0.00           C  
ATOM   3452  O   LEU A 208      -1.492   8.513  -5.615  1.00  0.00           O  
ATOM   3453  CB  LEU A 208      -3.721  10.277  -4.393  1.00  0.00           C  
ATOM   3454  CG  LEU A 208      -4.654  10.641  -3.231  1.00  0.00           C  
ATOM   3455  CD1 LEU A 208      -4.485  12.114  -2.885  1.00  0.00           C  
ATOM   3456  CD2 LEU A 208      -6.093  10.332  -3.619  1.00  0.00           C  
ATOM   3457  H   LEU A 208      -2.659   8.082  -3.111  1.00  0.00           H  
ATOM   3458  HA  LEU A 208      -4.710   8.566  -5.230  1.00  0.00           H  
ATOM   3459 1HB  LEU A 208      -2.708  10.548  -4.101  1.00  0.00           H  
ATOM   3460 2HB  LEU A 208      -4.006  10.887  -5.250  1.00  0.00           H  
ATOM   3461  HG  LEU A 208      -4.383  10.058  -2.350  1.00  0.00           H  
ATOM   3462 1HD1 LEU A 208      -5.148  12.373  -2.059  1.00  0.00           H  
ATOM   3463 2HD1 LEU A 208      -3.452  12.303  -2.592  1.00  0.00           H  
ATOM   3464 3HD1 LEU A 208      -4.734  12.723  -3.754  1.00  0.00           H  
ATOM   3465 1HD2 LEU A 208      -6.756  10.590  -2.792  1.00  0.00           H  
ATOM   3466 2HD2 LEU A 208      -6.365  10.915  -4.498  1.00  0.00           H  
ATOM   3467 3HD2 LEU A 208      -6.189   9.270  -3.843  1.00  0.00           H  
ATOM   3468  N   ARG A 209      -3.151   8.481  -7.142  1.00  0.00           N  
ATOM   3469  CA  ARG A 209      -2.260   8.277  -8.280  1.00  0.00           C  
ATOM   3470  C   ARG A 209      -1.405   9.521  -8.531  1.00  0.00           C  
ATOM   3471  O   ARG A 209      -1.927  10.631  -8.657  1.00  0.00           O  
ATOM   3472  CB  ARG A 209      -3.058   7.948  -9.533  1.00  0.00           C  
ATOM   3473  CG  ARG A 209      -2.225   7.488 -10.719  1.00  0.00           C  
ATOM   3474  CD  ARG A 209      -3.037   7.400 -11.960  1.00  0.00           C  
ATOM   3475  NE  ARG A 209      -2.231   7.026 -13.111  1.00  0.00           N  
ATOM   3476  CZ  ARG A 209      -2.680   6.990 -14.380  1.00  0.00           C  
ATOM   3477  NH1 ARG A 209      -3.928   7.307 -14.645  1.00  0.00           N  
ATOM   3478  NH2 ARG A 209      -1.866   6.637 -15.360  1.00  0.00           N  
ATOM   3479  H   ARG A 209      -4.153   8.550  -7.306  1.00  0.00           H  
ATOM   3480  HA  ARG A 209      -1.599   7.440  -8.059  1.00  0.00           H  
ATOM   3481 1HB  ARG A 209      -3.777   7.160  -9.310  1.00  0.00           H  
ATOM   3482 2HB  ARG A 209      -3.622   8.826  -9.847  1.00  0.00           H  
ATOM   3483 1HG  ARG A 209      -1.413   8.195 -10.890  1.00  0.00           H  
ATOM   3484 2HG  ARG A 209      -1.809   6.501 -10.511  1.00  0.00           H  
ATOM   3485 1HD  ARG A 209      -3.817   6.649 -11.832  1.00  0.00           H  
ATOM   3486 2HD  ARG A 209      -3.495   8.367 -12.164  1.00  0.00           H  
ATOM   3487  HE  ARG A 209      -1.265   6.776 -12.947  1.00  0.00           H  
ATOM   3488 1HH1 ARG A 209      -4.551   7.577 -13.897  1.00  0.00           H  
ATOM   3489 2HH1 ARG A 209      -4.265   7.280 -15.597  1.00  0.00           H  
ATOM   3490 1HH2 ARG A 209      -0.906   6.393 -15.156  1.00  0.00           H  
ATOM   3491 2HH2 ARG A 209      -2.203   6.610 -16.311  1.00  0.00           H  
ATOM   3492  N   MET A 210      -0.086   9.335  -8.577  1.00  0.00           N  
ATOM   3493  CA  MET A 210       0.832  10.463  -8.712  1.00  0.00           C  
ATOM   3494  C   MET A 210       1.080  10.826 -10.166  1.00  0.00           C  
ATOM   3495  O   MET A 210       2.005  10.314 -10.799  1.00  0.00           O  
ATOM   3496  CB  MET A 210       2.155  10.149  -8.017  1.00  0.00           C  
ATOM   3497  CG  MET A 210       3.051  11.359  -7.791  1.00  0.00           C  
ATOM   3498  SD  MET A 210       2.326  12.557  -6.654  1.00  0.00           S  
ATOM   3499  CE  MET A 210       1.653  13.752  -7.805  1.00  0.00           C  
ATOM   3500  H   MET A 210       0.289   8.394  -8.485  1.00  0.00           H  
ATOM   3501  HA  MET A 210       0.381  11.330  -8.232  1.00  0.00           H  
ATOM   3502 1HB  MET A 210       1.957   9.694  -7.047  1.00  0.00           H  
ATOM   3503 2HB  MET A 210       2.715   9.425  -8.610  1.00  0.00           H  
ATOM   3504 1HG  MET A 210       4.007  11.032  -7.384  1.00  0.00           H  
ATOM   3505 2HG  MET A 210       3.237  11.856  -8.742  1.00  0.00           H  
ATOM   3506 1HE  MET A 210       1.170  14.558  -7.252  1.00  0.00           H  
ATOM   3507 2HE  MET A 210       2.458  14.162  -8.417  1.00  0.00           H  
ATOM   3508 3HE  MET A 210       0.921  13.264  -8.449  1.00  0.00           H  
ATOM   3509  N   THR A 211       0.261  11.732 -10.682  1.00  0.00           N  
ATOM   3510  CA  THR A 211       0.426  12.244 -12.041  1.00  0.00           C  
ATOM   3511  C   THR A 211       0.604  13.762 -12.041  1.00  0.00           C  
ATOM   3512  O   THR A 211       1.120  14.336 -12.998  1.00  0.00           O  
ATOM   3513  CB  THR A 211      -0.776  11.864 -12.926  1.00  0.00           C  
ATOM   3514  OG1 THR A 211      -1.967  12.466 -12.404  1.00  0.00           O  
ATOM   3515  CG2 THR A 211      -0.951  10.354 -12.968  1.00  0.00           C  
ATOM   3516  H   THR A 211      -0.499  12.086 -10.108  1.00  0.00           H  
ATOM   3517  HA  THR A 211       1.318  11.790 -12.476  1.00  0.00           H  
ATOM   3518  HB  THR A 211      -0.613  12.233 -13.939  1.00  0.00           H  
ATOM   3519  HG1 THR A 211      -1.945  12.436 -11.444  1.00  0.00           H  
ATOM   3520 1HG2 THR A 211      -1.804  10.103 -13.598  1.00  0.00           H  
ATOM   3521 2HG2 THR A 211      -0.051   9.894 -13.375  1.00  0.00           H  
ATOM   3522 3HG2 THR A 211      -1.124   9.980 -11.959  1.00  0.00           H  
ATOM   3523  N   ASP A 212       0.171  14.402 -10.956  1.00  0.00           N  
ATOM   3524  CA  ASP A 212       0.109  15.858 -10.889  1.00  0.00           C  
ATOM   3525  C   ASP A 212       0.042  16.339  -9.436  1.00  0.00           C  
ATOM   3526  O   ASP A 212      -0.848  15.947  -8.679  1.00  0.00           O  
ATOM   3527  CB  ASP A 212      -1.104  16.378 -11.665  1.00  0.00           C  
ATOM   3528  CG  ASP A 212      -1.141  17.898 -11.758  1.00  0.00           C  
ATOM   3529  OD1 ASP A 212      -0.455  18.440 -12.591  1.00  0.00           O  
ATOM   3530  OD2 ASP A 212      -1.855  18.502 -10.994  1.00  0.00           O  
ATOM   3531  H   ASP A 212      -0.120  13.863 -10.155  1.00  0.00           H  
ATOM   3532  HA  ASP A 212       1.016  16.263 -11.341  1.00  0.00           H  
ATOM   3533 1HB  ASP A 212      -1.093  15.968 -12.675  1.00  0.00           H  
ATOM   3534 2HB  ASP A 212      -2.019  16.036 -11.182  1.00  0.00           H  
ATOM   3535  N   GLU A 213       1.009  17.173  -9.050  1.00  0.00           N  
ATOM   3536  CA  GLU A 213       1.138  17.622  -7.660  1.00  0.00           C  
ATOM   3537  C   GLU A 213      -0.083  18.421  -7.191  1.00  0.00           C  
ATOM   3538  O   GLU A 213      -0.416  18.424  -6.001  1.00  0.00           O  
ATOM   3539  CB  GLU A 213       2.400  18.472  -7.497  1.00  0.00           C  
ATOM   3540  CG  GLU A 213       2.356  19.809  -8.223  1.00  0.00           C  
ATOM   3541  CD  GLU A 213       3.656  20.561  -8.144  1.00  0.00           C  
ATOM   3542  OE1 GLU A 213       4.500  20.339  -8.978  1.00  0.00           O  
ATOM   3543  OE2 GLU A 213       3.804  21.358  -7.248  1.00  0.00           O  
ATOM   3544  H   GLU A 213       1.683  17.487  -9.731  1.00  0.00           H  
ATOM   3545  HA  GLU A 213       1.231  16.742  -7.023  1.00  0.00           H  
ATOM   3546 1HB  GLU A 213       2.571  18.671  -6.439  1.00  0.00           H  
ATOM   3547 2HB  GLU A 213       3.262  17.917  -7.869  1.00  0.00           H  
ATOM   3548 1HG  GLU A 213       2.114  19.634  -9.271  1.00  0.00           H  
ATOM   3549 2HG  GLU A 213       1.563  20.418  -7.793  1.00  0.00           H  
ATOM   3550  N   GLU A 214      -0.733  19.116  -8.125  1.00  0.00           N  
ATOM   3551  CA  GLU A 214      -1.905  19.923  -7.797  1.00  0.00           C  
ATOM   3552  C   GLU A 214      -3.136  19.058  -7.602  1.00  0.00           C  
ATOM   3553  O   GLU A 214      -3.860  19.205  -6.612  1.00  0.00           O  
ATOM   3554  CB  GLU A 214      -2.168  20.954  -8.896  1.00  0.00           C  
ATOM   3555  CG  GLU A 214      -3.356  21.869  -8.629  1.00  0.00           C  
ATOM   3556  CD  GLU A 214      -3.548  22.906  -9.700  1.00  0.00           C  
ATOM   3557  OE1 GLU A 214      -2.569  23.404 -10.201  1.00  0.00           O  
ATOM   3558  OE2 GLU A 214      -4.676  23.200 -10.018  1.00  0.00           O  
ATOM   3559  H   GLU A 214      -0.397  19.097  -9.081  1.00  0.00           H  
ATOM   3560  HA  GLU A 214      -1.710  20.447  -6.862  1.00  0.00           H  
ATOM   3561 1HB  GLU A 214      -1.286  21.581  -9.026  1.00  0.00           H  
ATOM   3562 2HB  GLU A 214      -2.347  20.441  -9.841  1.00  0.00           H  
ATOM   3563 1HG  GLU A 214      -4.259  21.263  -8.559  1.00  0.00           H  
ATOM   3564 2HG  GLU A 214      -3.210  22.365  -7.671  1.00  0.00           H  
ATOM   3565  N   LYS A 215      -3.376  18.148  -8.543  1.00  0.00           N  
ATOM   3566  CA  LYS A 215      -4.452  17.180  -8.400  1.00  0.00           C  
ATOM   3567  C   LYS A 215      -4.306  16.403  -7.112  1.00  0.00           C  
ATOM   3568  O   LYS A 215      -5.276  16.189  -6.390  1.00  0.00           O  
ATOM   3569  CB  LYS A 215      -4.480  16.221  -9.592  1.00  0.00           C  
ATOM   3570  CG  LYS A 215      -5.620  15.211  -9.560  1.00  0.00           C  
ATOM   3571  CD  LYS A 215      -5.669  14.393 -10.842  1.00  0.00           C  
ATOM   3572  CE  LYS A 215      -6.751  13.326 -10.777  1.00  0.00           C  
ATOM   3573  NZ  LYS A 215      -6.919  12.623 -12.078  1.00  0.00           N  
ATOM   3574  H   LYS A 215      -2.789  18.127  -9.377  1.00  0.00           H  
ATOM   3575  HA  LYS A 215      -5.400  17.717  -8.363  1.00  0.00           H  
ATOM   3576 1HB  LYS A 215      -4.565  16.793 -10.517  1.00  0.00           H  
ATOM   3577 2HB  LYS A 215      -3.543  15.667  -9.635  1.00  0.00           H  
ATOM   3578 1HG  LYS A 215      -5.485  14.537  -8.714  1.00  0.00           H  
ATOM   3579 2HG  LYS A 215      -6.567  15.736  -9.437  1.00  0.00           H  
ATOM   3580 1HD  LYS A 215      -5.871  15.053 -11.687  1.00  0.00           H  
ATOM   3581 2HD  LYS A 215      -4.705  13.910 -11.003  1.00  0.00           H  
ATOM   3582 1HE  LYS A 215      -6.493  12.593 -10.013  1.00  0.00           H  
ATOM   3583 2HE  LYS A 215      -7.700  13.786 -10.502  1.00  0.00           H  
ATOM   3584 1HZ  LYS A 215      -7.644  11.925 -11.994  1.00  0.00           H  
ATOM   3585 2HZ  LYS A 215      -7.177  13.292 -12.791  1.00  0.00           H  
ATOM   3586 3HZ  LYS A 215      -6.050  12.176 -12.335  1.00  0.00           H  
ATOM   3587  N   PHE A 216      -3.084  15.979  -6.820  1.00  0.00           N  
ATOM   3588  CA  PHE A 216      -2.804  15.256  -5.598  1.00  0.00           C  
ATOM   3589  C   PHE A 216      -3.237  16.054  -4.374  1.00  0.00           C  
ATOM   3590  O   PHE A 216      -3.956  15.544  -3.517  1.00  0.00           O  
ATOM   3591  CB  PHE A 216      -1.313  14.930  -5.504  1.00  0.00           C  
ATOM   3592  CG  PHE A 216      -0.922  14.240  -4.228  1.00  0.00           C  
ATOM   3593  CD1 PHE A 216      -0.979  12.858  -4.125  1.00  0.00           C  
ATOM   3594  CD2 PHE A 216      -0.497  14.971  -3.129  1.00  0.00           C  
ATOM   3595  CE1 PHE A 216      -0.620  12.223  -2.951  1.00  0.00           C  
ATOM   3596  CE2 PHE A 216      -0.136  14.339  -1.956  1.00  0.00           C  
ATOM   3597  CZ  PHE A 216      -0.198  12.962  -1.867  1.00  0.00           C  
ATOM   3598  H   PHE A 216      -2.324  16.158  -7.471  1.00  0.00           H  
ATOM   3599  HA  PHE A 216      -3.366  14.321  -5.613  1.00  0.00           H  
ATOM   3600 1HB  PHE A 216      -1.027  14.290  -6.338  1.00  0.00           H  
ATOM   3601 2HB  PHE A 216      -0.734  15.849  -5.585  1.00  0.00           H  
ATOM   3602  HD1 PHE A 216      -1.312  12.273  -4.983  1.00  0.00           H  
ATOM   3603  HD2 PHE A 216      -0.448  16.058  -3.200  1.00  0.00           H  
ATOM   3604  HE1 PHE A 216      -0.670  11.136  -2.883  1.00  0.00           H  
ATOM   3605  HE2 PHE A 216       0.197  14.925  -1.099  1.00  0.00           H  
ATOM   3606  HZ  PHE A 216       0.084  12.462  -0.941  1.00  0.00           H  
ATOM   3607  N   LYS A 217      -2.791  17.307  -4.297  1.00  0.00           N  
ATOM   3608  CA  LYS A 217      -3.100  18.155  -3.154  1.00  0.00           C  
ATOM   3609  C   LYS A 217      -4.603  18.293  -2.946  1.00  0.00           C  
ATOM   3610  O   LYS A 217      -5.100  18.163  -1.825  1.00  0.00           O  
ATOM   3611  CB  LYS A 217      -2.466  19.536  -3.330  1.00  0.00           C  
ATOM   3612  CG  LYS A 217      -2.699  20.488  -2.165  1.00  0.00           C  
ATOM   3613  CD  LYS A 217      -1.951  21.798  -2.363  1.00  0.00           C  
ATOM   3614  CE  LYS A 217      -2.195  22.756  -1.207  1.00  0.00           C  
ATOM   3615  NZ  LYS A 217      -1.486  24.051  -1.398  1.00  0.00           N  
ATOM   3616  H   LYS A 217      -2.220  17.679  -5.050  1.00  0.00           H  
ATOM   3617  HA  LYS A 217      -2.684  17.694  -2.258  1.00  0.00           H  
ATOM   3618 1HB  LYS A 217      -1.389  19.428  -3.463  1.00  0.00           H  
ATOM   3619 2HB  LYS A 217      -2.862  20.006  -4.230  1.00  0.00           H  
ATOM   3620 1HG  LYS A 217      -3.766  20.699  -2.075  1.00  0.00           H  
ATOM   3621 2HG  LYS A 217      -2.360  20.022  -1.240  1.00  0.00           H  
ATOM   3622 1HD  LYS A 217      -0.881  21.598  -2.438  1.00  0.00           H  
ATOM   3623 2HD  LYS A 217      -2.280  22.269  -3.289  1.00  0.00           H  
ATOM   3624 1HE  LYS A 217      -3.263  22.951  -1.115  1.00  0.00           H  
ATOM   3625 2HE  LYS A 217      -1.850  22.302  -0.278  1.00  0.00           H  
ATOM   3626 1HZ  LYS A 217      -1.673  24.657  -0.612  1.00  0.00           H  
ATOM   3627 2HZ  LYS A 217      -0.492  23.884  -1.465  1.00  0.00           H  
ATOM   3628 3HZ  LYS A 217      -1.812  24.491  -2.247  1.00  0.00           H  
ATOM   3629  N   LYS A 218      -5.326  18.563  -4.031  1.00  0.00           N  
ATOM   3630  CA  LYS A 218      -6.767  18.772  -3.957  1.00  0.00           C  
ATOM   3631  C   LYS A 218      -7.483  17.539  -3.416  1.00  0.00           C  
ATOM   3632  O   LYS A 218      -8.402  17.649  -2.601  1.00  0.00           O  
ATOM   3633  CB  LYS A 218      -7.323  19.142  -5.333  1.00  0.00           C  
ATOM   3634  CG  LYS A 218      -6.945  20.538  -5.810  1.00  0.00           C  
ATOM   3635  CD  LYS A 218      -7.419  20.782  -7.235  1.00  0.00           C  
ATOM   3636  CE  LYS A 218      -7.107  22.200  -7.688  1.00  0.00           C  
ATOM   3637  NZ  LYS A 218      -7.426  22.409  -9.126  1.00  0.00           N  
ATOM   3638  H   LYS A 218      -4.863  18.631  -4.932  1.00  0.00           H  
ATOM   3639  HA  LYS A 218      -6.962  19.598  -3.273  1.00  0.00           H  
ATOM   3640 1HB  LYS A 218      -6.965  18.427  -6.074  1.00  0.00           H  
ATOM   3641 2HB  LYS A 218      -8.411  19.077  -5.315  1.00  0.00           H  
ATOM   3642 1HG  LYS A 218      -7.397  21.282  -5.153  1.00  0.00           H  
ATOM   3643 2HG  LYS A 218      -5.862  20.655  -5.771  1.00  0.00           H  
ATOM   3644 1HD  LYS A 218      -6.927  20.078  -7.908  1.00  0.00           H  
ATOM   3645 2HD  LYS A 218      -8.495  20.621  -7.293  1.00  0.00           H  
ATOM   3646 1HE  LYS A 218      -7.684  22.907  -7.094  1.00  0.00           H  
ATOM   3647 2HE  LYS A 218      -6.048  22.408  -7.530  1.00  0.00           H  
ATOM   3648 1HZ  LYS A 218      -7.205  23.359  -9.387  1.00  0.00           H  
ATOM   3649 2HZ  LYS A 218      -6.881  21.770  -9.689  1.00  0.00           H  
ATOM   3650 3HZ  LYS A 218      -8.409  22.238  -9.281  1.00  0.00           H  
ATOM   3651  N   LEU A 219      -7.060  16.369  -3.875  1.00  0.00           N  
ATOM   3652  CA  LEU A 219      -7.656  15.118  -3.441  1.00  0.00           C  
ATOM   3653  C   LEU A 219      -7.174  14.726  -2.042  1.00  0.00           C  
ATOM   3654  O   LEU A 219      -7.951  14.219  -1.228  1.00  0.00           O  
ATOM   3655  CB  LEU A 219      -7.320  14.004  -4.439  1.00  0.00           C  
ATOM   3656  CG  LEU A 219      -8.304  13.835  -5.604  1.00  0.00           C  
ATOM   3657  CD1 LEU A 219      -8.421  15.149  -6.365  1.00  0.00           C  
ATOM   3658  CD2 LEU A 219      -7.824  12.717  -6.517  1.00  0.00           C  
ATOM   3659  H   LEU A 219      -6.307  16.347  -4.556  1.00  0.00           H  
ATOM   3660  HA  LEU A 219      -8.737  15.246  -3.407  1.00  0.00           H  
ATOM   3661 1HB  LEU A 219      -6.336  14.202  -4.863  1.00  0.00           H  
ATOM   3662 2HB  LEU A 219      -7.277  13.057  -3.902  1.00  0.00           H  
ATOM   3663  HG  LEU A 219      -9.291  13.587  -5.214  1.00  0.00           H  
ATOM   3664 1HD1 LEU A 219      -9.120  15.030  -7.192  1.00  0.00           H  
ATOM   3665 2HD1 LEU A 219      -8.785  15.927  -5.693  1.00  0.00           H  
ATOM   3666 3HD1 LEU A 219      -7.444  15.433  -6.754  1.00  0.00           H  
ATOM   3667 1HD2 LEU A 219      -8.523  12.596  -7.344  1.00  0.00           H  
ATOM   3668 2HD2 LEU A 219      -6.837  12.965  -6.909  1.00  0.00           H  
ATOM   3669 3HD2 LEU A 219      -7.766  11.786  -5.952  1.00  0.00           H  
ATOM   3670  N   ALA A 220      -5.894  14.971  -1.764  1.00  0.00           N  
ATOM   3671  CA  ALA A 220      -5.322  14.660  -0.456  1.00  0.00           C  
ATOM   3672  C   ALA A 220      -5.994  15.478   0.630  1.00  0.00           C  
ATOM   3673  O   ALA A 220      -6.263  14.976   1.723  1.00  0.00           O  
ATOM   3674  CB  ALA A 220      -3.829  14.922  -0.462  1.00  0.00           C  
ATOM   3675  H   ALA A 220      -5.300  15.380  -2.477  1.00  0.00           H  
ATOM   3676  HA  ALA A 220      -5.502  13.612  -0.245  1.00  0.00           H  
ATOM   3677 1HB  ALA A 220      -3.417  14.671   0.505  1.00  0.00           H  
ATOM   3678 2HB  ALA A 220      -3.354  14.313  -1.227  1.00  0.00           H  
ATOM   3679 3HB  ALA A 220      -3.646  15.968  -0.670  1.00  0.00           H  
ATOM   3680  N   LYS A 221      -6.279  16.735   0.326  1.00  0.00           N  
ATOM   3681  CA  LYS A 221      -6.962  17.602   1.261  1.00  0.00           C  
ATOM   3682  C   LYS A 221      -8.332  17.046   1.609  1.00  0.00           C  
ATOM   3683  O   LYS A 221      -8.674  16.899   2.782  1.00  0.00           O  
ATOM   3684  CB  LYS A 221      -7.091  19.014   0.688  1.00  0.00           C  
ATOM   3685  CG  LYS A 221      -7.755  20.015   1.624  1.00  0.00           C  
ATOM   3686  CD  LYS A 221      -7.817  21.400   0.998  1.00  0.00           C  
ATOM   3687  CE  LYS A 221      -8.355  22.429   1.981  1.00  0.00           C  
ATOM   3688  NZ  LYS A 221      -9.775  22.167   2.340  1.00  0.00           N  
ATOM   3689  H   LYS A 221      -6.009  17.100  -0.584  1.00  0.00           H  
ATOM   3690  HA  LYS A 221      -6.378  17.652   2.180  1.00  0.00           H  
ATOM   3691 1HB  LYS A 221      -6.102  19.396   0.436  1.00  0.00           H  
ATOM   3692 2HB  LYS A 221      -7.674  18.980  -0.233  1.00  0.00           H  
ATOM   3693 1HG  LYS A 221      -8.768  19.683   1.853  1.00  0.00           H  
ATOM   3694 2HG  LYS A 221      -7.191  20.071   2.555  1.00  0.00           H  
ATOM   3695 1HD  LYS A 221      -6.817  21.701   0.681  1.00  0.00           H  
ATOM   3696 2HD  LYS A 221      -8.465  21.375   0.123  1.00  0.00           H  
ATOM   3697 1HE  LYS A 221      -7.755  22.412   2.890  1.00  0.00           H  
ATOM   3698 2HE  LYS A 221      -8.282  23.424   1.543  1.00  0.00           H  
ATOM   3699 1HZ  LYS A 221     -10.094  22.870   2.991  1.00  0.00           H  
ATOM   3700 2HZ  LYS A 221     -10.345  22.199   1.505  1.00  0.00           H  
ATOM   3701 3HZ  LYS A 221      -9.853  21.254   2.765  1.00  0.00           H  
ATOM   3702  N   ILE A 222      -9.112  16.725   0.581  1.00  0.00           N  
ATOM   3703  CA  ILE A 222     -10.442  16.171   0.777  1.00  0.00           C  
ATOM   3704  C   ILE A 222     -10.402  14.855   1.542  1.00  0.00           C  
ATOM   3705  O   ILE A 222     -11.175  14.649   2.476  1.00  0.00           O  
ATOM   3706  CB  ILE A 222     -11.145  15.955  -0.576  1.00  0.00           C  
ATOM   3707  CG1 ILE A 222     -11.460  17.301  -1.235  1.00  0.00           C  
ATOM   3708  CG2 ILE A 222     -12.415  15.139  -0.391  1.00  0.00           C  
ATOM   3709  CD1 ILE A 222     -11.875  17.189  -2.684  1.00  0.00           C  
ATOM   3710  H   ILE A 222      -8.772  16.875  -0.367  1.00  0.00           H  
ATOM   3711  HA  ILE A 222     -11.025  16.883   1.362  1.00  0.00           H  
ATOM   3712  HB  ILE A 222     -10.477  15.422  -1.252  1.00  0.00           H  
ATOM   3713 1HG1 ILE A 222     -12.262  17.795  -0.687  1.00  0.00           H  
ATOM   3714 2HG1 ILE A 222     -10.583  17.946  -1.181  1.00  0.00           H  
ATOM   3715 1HG2 ILE A 222     -12.900  14.996  -1.357  1.00  0.00           H  
ATOM   3716 2HG2 ILE A 222     -12.165  14.169   0.036  1.00  0.00           H  
ATOM   3717 3HG2 ILE A 222     -13.093  15.667   0.280  1.00  0.00           H  
ATOM   3718 1HD1 ILE A 222     -12.081  18.183  -3.082  1.00  0.00           H  
ATOM   3719 2HD1 ILE A 222     -11.070  16.728  -3.258  1.00  0.00           H  
ATOM   3720 3HD1 ILE A 222     -12.772  16.576  -2.759  1.00  0.00           H  
ATOM   3721  N   ALA A 223      -9.501  13.962   1.149  1.00  0.00           N  
ATOM   3722  CA  ALA A 223      -9.387  12.675   1.820  1.00  0.00           C  
ATOM   3723  C   ALA A 223      -9.080  12.873   3.303  1.00  0.00           C  
ATOM   3724  O   ALA A 223      -9.671  12.211   4.163  1.00  0.00           O  
ATOM   3725  CB  ALA A 223      -8.303  11.832   1.166  1.00  0.00           C  
ATOM   3726  H   ALA A 223      -8.887  14.177   0.368  1.00  0.00           H  
ATOM   3727  HA  ALA A 223     -10.341  12.159   1.737  1.00  0.00           H  
ATOM   3728 1HB  ALA A 223      -8.241  10.867   1.665  1.00  0.00           H  
ATOM   3729 2HB  ALA A 223      -8.543  11.683   0.117  1.00  0.00           H  
ATOM   3730 3HB  ALA A 223      -7.344  12.343   1.249  1.00  0.00           H  
ATOM   3731  N   ALA A 224      -8.161  13.790   3.599  1.00  0.00           N  
ATOM   3732  CA  ALA A 224      -7.774  14.060   4.979  1.00  0.00           C  
ATOM   3733  C   ALA A 224      -8.981  14.544   5.792  1.00  0.00           C  
ATOM   3734  O   ALA A 224      -9.187  14.121   6.930  1.00  0.00           O  
ATOM   3735  CB  ALA A 224      -6.661  15.093   5.019  1.00  0.00           C  
ATOM   3736  H   ALA A 224      -7.718  14.313   2.848  1.00  0.00           H  
ATOM   3737  HA  ALA A 224      -7.417  13.130   5.422  1.00  0.00           H  
ATOM   3738 1HB  ALA A 224      -6.366  15.271   6.051  1.00  0.00           H  
ATOM   3739 2HB  ALA A 224      -5.804  14.727   4.455  1.00  0.00           H  
ATOM   3740 3HB  ALA A 224      -7.014  16.025   4.577  1.00  0.00           H  
ATOM   3741  N   GLU A 225      -9.779  15.426   5.187  1.00  0.00           N  
ATOM   3742  CA  GLU A 225     -10.988  15.953   5.826  1.00  0.00           C  
ATOM   3743  C   GLU A 225     -12.007  14.855   6.118  1.00  0.00           C  
ATOM   3744  O   GLU A 225     -12.791  14.958   7.062  1.00  0.00           O  
ATOM   3745  CB  GLU A 225     -11.629  17.025   4.941  1.00  0.00           C  
ATOM   3746  CG  GLU A 225     -10.845  18.327   4.863  1.00  0.00           C  
ATOM   3747  CD  GLU A 225     -11.458  19.323   3.919  1.00  0.00           C  
ATOM   3748  OE1 GLU A 225     -12.491  19.031   3.365  1.00  0.00           O  
ATOM   3749  OE2 GLU A 225     -10.893  20.378   3.752  1.00  0.00           O  
ATOM   3750  H   GLU A 225      -9.536  15.751   4.255  1.00  0.00           H  
ATOM   3751  HA  GLU A 225     -10.704  16.407   6.776  1.00  0.00           H  
ATOM   3752 1HB  GLU A 225     -11.741  16.640   3.927  1.00  0.00           H  
ATOM   3753 2HB  GLU A 225     -12.626  17.256   5.315  1.00  0.00           H  
ATOM   3754 1HG  GLU A 225     -10.795  18.769   5.858  1.00  0.00           H  
ATOM   3755 2HG  GLU A 225      -9.828  18.107   4.542  1.00  0.00           H  
ATOM   3756  N   LEU A 226     -11.995  13.806   5.303  1.00  0.00           N  
ATOM   3757  CA  LEU A 226     -12.916  12.689   5.483  1.00  0.00           C  
ATOM   3758  C   LEU A 226     -12.410  11.678   6.517  1.00  0.00           C  
ATOM   3759  O   LEU A 226     -13.096  10.699   6.822  1.00  0.00           O  
ATOM   3760  CB  LEU A 226     -13.142  11.982   4.141  1.00  0.00           C  
ATOM   3761  CG  LEU A 226     -13.858  12.809   3.066  1.00  0.00           C  
ATOM   3762  CD1 LEU A 226     -13.836  12.053   1.744  1.00  0.00           C  
ATOM   3763  CD2 LEU A 226     -15.285  13.093   3.510  1.00  0.00           C  
ATOM   3764  H   LEU A 226     -11.342  13.789   4.525  1.00  0.00           H  
ATOM   3765  HA  LEU A 226     -13.867  13.088   5.838  1.00  0.00           H  
ATOM   3766 1HB  LEU A 226     -12.176  11.682   3.739  1.00  0.00           H  
ATOM   3767 2HB  LEU A 226     -13.734  11.084   4.317  1.00  0.00           H  
ATOM   3768  HG  LEU A 226     -13.330  13.752   2.920  1.00  0.00           H  
ATOM   3769 1HD1 LEU A 226     -14.345  12.641   0.980  1.00  0.00           H  
ATOM   3770 2HD1 LEU A 226     -12.803  11.881   1.441  1.00  0.00           H  
ATOM   3771 3HD1 LEU A 226     -14.344  11.097   1.864  1.00  0.00           H  
ATOM   3772 1HD2 LEU A 226     -15.794  13.682   2.746  1.00  0.00           H  
ATOM   3773 2HD2 LEU A 226     -15.815  12.151   3.655  1.00  0.00           H  
ATOM   3774 3HD2 LEU A 226     -15.271  13.649   4.447  1.00  0.00           H  
ATOM   3775  N   GLY A 227     -11.223  11.924   7.070  1.00  0.00           N  
ATOM   3776  CA  GLY A 227     -10.658  11.030   8.075  1.00  0.00           C  
ATOM   3777  C   GLY A 227      -9.660  10.028   7.495  1.00  0.00           C  
ATOM   3778  O   GLY A 227      -9.313   9.047   8.147  1.00  0.00           O  
ATOM   3779  H   GLY A 227     -10.707  12.759   6.803  1.00  0.00           H  
ATOM   3780 1HA  GLY A 227     -10.168  11.623   8.847  1.00  0.00           H  
ATOM   3781 2HA  GLY A 227     -11.468  10.490   8.566  1.00  0.00           H  
ATOM   3782  N   ALA A 228      -9.189  10.280   6.276  1.00  0.00           N  
ATOM   3783  CA  ALA A 228      -8.191   9.401   5.668  1.00  0.00           C  
ATOM   3784  C   ALA A 228      -6.806   9.732   6.220  1.00  0.00           C  
ATOM   3785  O   ALA A 228      -6.464  10.900   6.408  1.00  0.00           O  
ATOM   3786  OXT ALA A 228      -6.036   8.849   6.478  1.00  0.00           O  
ATOM   3787  CB  ALA A 228      -8.207   9.542   4.151  1.00  0.00           C  
ATOM   3788  H   ALA A 228      -9.515  11.095   5.767  1.00  0.00           H  
ATOM   3789  HA  ALA A 228      -8.428   8.376   5.937  1.00  0.00           H  
ATOM   3790 1HB  ALA A 228      -7.467   8.870   3.716  1.00  0.00           H  
ATOM   3791 2HB  ALA A 228      -9.196   9.286   3.774  1.00  0.00           H  
ATOM   3792 3HB  ALA A 228      -7.971  10.568   3.879  1.00  0.00           H  
TER                                                                             
# All scores below are weighted scores, not raw scores.
#BEGIN_POSE_ENERGIES_TABLE 
label fa_atr fa_rep fa_sol fa_intra_rep fa_intra_sol_xover4 lk_ball_wtd fa_elec pro_close hbond_sr_bb hbond_lr_bb hbond_bb_sc hbond_sc dslf_fa13 omega fa_dun p_aa_pp yhh_planarity ref rama_prepro total
weights 1 0.55 1 0.005 1 1 1 1.25 1 1 1 1 1.25 0.4 0.7 0.6 0.625 1 0.45 NA
pose -1449.64 175.582 788.819 2.6829 42.0061 -22.1572 -518.358 0 -111.052 -67.0014 -24.1676 -31.666 0 14.1178 272.621 -53.0507 0.27909 75.5834 -25.1001 -930.503
ASP:NtermProteinFull_1 -4.69802 0.32964 8.31424 0.00323 0.3628 1.05694 -9.68278 0 0 0 -1.02153 -1.38184 0 0.41142 1.65724 0 0 -2.14574 0 -6.79439
ALA_2 -4.52169 0.47126 2.73465 0.0015 0 -0.06353 -1.71316 0 0 0 0 0 0 0.00127 0 -0.51941 0 1.32468 -0.01611 -2.30052
ILE_3 -7.59824 0.64221 1.04536 0.02737 0.06708 -0.15292 -1.60043 0 0 0 0 0 0 -0.05926 0.23852 -0.72038 0 2.30374 -0.18303 -5.98997
CYS_4 -7.49815 1.90036 3.0061 0.00228 0.01001 -0.18421 -2.57043 0 0 0 0 0 0 0.6359 0.2273 -0.14253 0 3.25479 -0.10773 -1.46628
ILE_5 -8.82884 1.72755 1.07441 0.02051 0.11618 0.02279 -1.22656 0 0 0 0 0 0 -0.04359 3.25254 -0.74339 0 2.30374 -0.17528 -2.49994
TYR_6 -8.05886 0.50379 3.06519 0.02459 0.31038 -0.04123 -2.45147 0 0 0 0 -0.63129 0 0.05756 3.28515 -0.05438 0.01417 0.58223 0.06214 -3.33202
LEU_7 -7.11876 1.27572 1.35792 0.01612 0.06807 -0.20721 -1.0095 0 0 0 0 0 0 0.86513 0.55542 -0.15813 0 1.66147 0.09021 -2.60354
ASP_8 -6.12247 0.44946 7.09446 0.00281 0.36274 0.2944 -5.41212 0 0 0 -0.91572 -1.57155 0 0.02584 3.50344 0.1379 0 -2.14574 -0.27405 -4.57061
GLU_9 -2.06086 0.18442 3.35091 0.00569 0.27113 0.12371 -1.87887 0 0 0 0 -0.41669 0 -0.05021 2.80181 -0.32417 0 -2.72453 -0.39689 -1.11456
SER_10 -2.02926 0.2428 2.79675 0.00187 0.06227 0.0548 -2.15891 0 0 0 -0.91572 -0.55546 0 -0.01594 0.21969 -0.25641 0 -0.28969 -0.62824 -3.47147
ALA_11 -4.29565 0.46241 1.85863 0.00131 0 -0.08005 -0.6279 0 0 0 0 0 0 0.1107 0 0.13594 0 1.32468 -0.21858 -1.32852
THR_12 -4.36937 0.40588 4.73816 0.00668 0.0752 -0.0475 -3.25718 0 0 0 -1.06121 -0.39925 0 0.02519 0.02301 -0.59115 0 1.15175 -0.00263 -3.30241
TRP_13 -7.25079 0.81721 2.7234 0.02347 0.38913 -0.22849 -0.73593 0 0 0 0 0 0 -0.0677 0.96982 0.112 0 2.26099 -0.25644 -1.24335
LYS_14 -5.23389 0.63756 4.36497 0.00827 0.22547 -0.26447 -0.9994 0 0 0 0 0 0 -0.02463 1.79198 -0.0505 0 -0.71458 -0.45603 -0.71526
ASP_15 -6.40107 0.32488 6.73048 0.00274 0.28429 -0.08482 -5.22988 0 0 0 -1.06121 -0.39925 0 0.60571 2.06499 -0.24267 0 -2.14574 -0.42199 -5.97355
MET_16 -10.6012 2.46955 2.76443 0.0112 0.24073 -0.18312 -1.54729 0 0 0 0 0 0 0.00836 1.84882 0.09544 0 1.65735 0.03021 -3.20551
LYS_17 -6.85378 0.47341 5.94398 0.01074 0.32166 0.00751 -3.8557 0 0 0 0 0 0 -0.00618 1.68286 0.04057 0 -0.71458 0.19675 -2.75276
LYS_18 -6.93768 0.51829 7.72207 0.01212 0.2122 -0.17133 -4.75517 0 0 0 0 -0.41644 0 -0.02346 2.38986 0.04138 0 -0.71458 -0.0967 -2.21944
ALA_19 -6.85627 1.44759 2.48116 0.00151 0 -0.07412 -1.79254 0 0 0 0 0 0 0.01489 0 -0.27987 0 1.32468 -0.34222 -4.07518
MET_20 -11.5865 2.1745 2.64431 0.00698 0.02272 -0.07234 -2.17885 0 0 0 0 0 0 0.13142 1.68727 0.04704 0 1.65735 -0.2209 -5.68697
GLU_21 -6.77476 0.64347 6.69889 0.00612 0.2727 -0.05326 -4.53345 0 0 0 0 0 0 0.05657 2.55634 -0.30829 0 -2.72453 -0.28584 -4.44604
ILE_22 -8.91019 1.3077 3.63404 0.03027 0.0736 -0.13494 -1.57398 0 0 0 0 0 0 0.01258 0.27408 -0.40747 0 2.30374 -0.27922 -3.66979
LEU_23 -10.4507 1.32624 2.41751 0.02522 0.0784 -0.13619 -2.04815 0 0 0 0 0 0 0.19548 0.88747 -0.23033 0 1.66147 -0.09407 -6.36769
TYR_24 -6.67494 0.73261 4.00303 0.02253 0.28173 -0.12225 -1.51754 0 0 0 0 0 0 -0.00936 1.36765 -0.4299 0.0002 0.58223 -0.05405 -1.81805
LYS_25 -4.07154 0.33607 3.47847 0.00725 0.1269 -0.19965 -0.81329 0 0 0 0 0 0 -0.01297 0.9432 -0.05056 0 -0.71458 -0.24983 -1.22054
LEU_26 -6.56386 0.61153 1.80338 0.01738 0.09923 -0.22803 -0.67449 0 0 0 0 0 0 -0.04245 0.13268 -0.0909 0 1.66147 -0.50194 -3.776
GLY_27 -1.94987 0.19068 2.04354 7e-05 0 -0.15483 -1.17174 0 0 0 0 0 0 -0.14315 0 -1.44448 0 0.79816 -0.52018 -2.35182
VAL_28 -6.39851 0.56685 1.61274 0.01719 0.05193 -0.10941 -0.40926 0 0 0 0 0 0 0.05453 0.00325 -0.33048 0 2.64269 -0.36954 -2.66801
LYS_29 -4.33244 0.27341 3.11892 0.00756 0.14002 -0.01103 -1.79348 0 0 0 0 0 0 0.17047 0.82562 -0.13133 0 -0.71458 -0.23497 -2.68184
LYS_30 -6.35885 0.45902 5.64299 0.01623 0.32484 -0.14567 -3.4621 0 0 0 0 -0.44786 0 0.0208 3.28075 0.20191 0 -0.71458 0.07892 -1.1036
ILE_31 -7.93006 0.57218 0.65782 0.02723 0.08644 -0.04739 -0.37514 0 0 0 0 0 0 -0.01953 0.29437 -0.48972 0 2.30374 0.09027 -4.8298
VAL_32 -6.68477 1.14783 1.63013 0.01667 0.04157 -0.27295 -1.75678 0 0 0 0 0 0 0.27131 0.04138 -0.76069 0 2.64269 -0.33648 -4.02009
VAL_33 -7.5633 1.83256 0.19218 0.01684 0.04659 0.12686 -2.17564 0 0 0 0 0 0 -0.04276 0.02157 -0.60939 0 2.64269 -0.33881 -5.85061
LEU_34 -8.33127 1.16032 2.04071 0.01867 0.11431 0.24786 -1.69523 0 0 0 0 0 0 -0.03919 0.63195 -0.14956 0 1.66147 -0.06434 -4.4043
PHE_35 -10.5207 2.36527 1.71138 0.02833 0.46389 -0.07972 -1.72076 0 0 0 0 0 0 0.02878 1.7652 -0.45126 0 1.21829 0.09774 -5.09352
LYS_36 -4.23552 1.00135 3.52193 0.00707 0.11441 0.32693 -2.52789 0 0 0 0 -0.41669 0 0.60888 1.09475 -0.04537 0 -0.71458 -0.16003 -1.42475
TYR_37 -7.15 0.75483 2.31144 0.02228 0.15811 -0.16893 -0.77812 0 0 0 0 0 0 -0.06284 1.72906 0.01899 0.03402 0.58223 0.06172 -2.48721
ASP_38 -5.01033 0.44914 5.00544 0.00848 0.60948 0.13457 -2.79947 0 0 0 -0.56134 0 0 0.12811 1.86111 -0.68534 0 -2.14574 0.5456 -2.46027
GLU_39 -4.54005 0.30403 5.16415 0.006 0.27984 -0.00271 -3.58868 0 0 0 0 -0.45807 0 -0.05813 2.82971 -0.32402 0 -2.72453 0.02098 -3.09149
LYS_40 -4.91371 0.46546 4.12008 0.01572 0.54796 -0.15724 -2.0826 0 0 0 -0.56134 0 0 0.15252 1.99396 0.04912 0 -0.71458 -0.26788 -1.35255
LEU_41 -9.14876 1.68239 1.50076 0.03497 0.28072 -0.26506 -1.46857 0 0 0 0 0 0 0.65944 3.42072 -0.2144 0 1.66147 -0.11759 -1.97392
ILE_42 -9.54784 1.52251 1.73026 0.028 0.07131 -0.32728 -1.10266 0 0 0 0 0 0 -0.03115 0.08168 -0.4363 0 2.30374 -0.13557 -5.8433
LYS_43 -5.65813 0.39303 3.18353 0.0073 0.11835 -0.3124 -1.40798 0 0 0 0 0 0 0.04281 1.0446 -0.00505 0 -0.71458 -0.10412 -3.41265
VAL_44 -6.62974 0.83492 2.64968 0.01999 0.05215 -0.18684 -1.65775 0 0 0 0 0 0 -0.00315 0.04108 -0.35467 0 2.64269 -0.07874 -2.67038
ALA_45 -6.59491 0.89089 2.1289 0.00144 0 -0.11002 -2.20552 0 0 0 0 0 0 -0.00917 0 -0.08916 0 1.32468 0.02722 -4.63564
ALA_46 -4.89458 0.52352 2.40286 0.0015 0 -0.24295 -1.34628 0 0 0 0 0 0 -0.00014 0 -0.26213 0 1.32468 -0.2267 -2.72022
LYS_47 -5.39064 0.67172 7.0933 0.01472 0.84201 0.31297 -6.13317 0 0 0 0 -0.66511 0 -0.01889 2.73838 0.03786 0 -0.71458 -0.21886 -1.43029
VAL_48 -8.04371 1.22568 3.11869 0.02029 0.05505 -0.31281 -1.98178 0 0 0 0 0 0 0.11439 0.06115 -0.17678 0 2.64269 -0.12193 -3.39907
LEU_49 -9.5592 1.66671 1.9846 0.01498 0.07307 -0.225 -2.11862 0 0 0 0 0 0 0.20158 0.56114 -0.22898 0 1.66147 -0.20807 -6.17632
HIS_50 -3.9183 0.32722 4.09633 0.00416 0.59361 -0.19861 -1.59752 0 0 0 0 0 0 0.10093 1.24511 -0.2454 0 -0.30065 -0.01219 0.09468
ASP_51 -4.43801 0.65632 6.40495 0.00425 0.30679 0.22723 -5.17031 0 0 0 0 -0.66511 0 -0.03858 1.29733 0.07299 0 -2.14574 -0.09412 -3.58201
LEU_52 -7.20919 0.94817 1.54697 0.0185 0.09649 -0.16551 -1.08819 0 0 0 0 0 0 -0.05613 0.04502 -0.12879 0 1.66147 -0.44503 -4.77623
GLY_53 -2.00522 0.24482 2.44587 0.00012 0 -0.15401 -0.94839 0 0 0 0 0 0 -0.09235 0 -0.74814 0 0.79816 -0.44065 -0.89978
ALA_54 -3.99567 0.15551 1.38939 0.00129 0 -0.03115 -0.23793 0 0 0 0 0 0 -0.03478 0 -0.11816 0 1.32468 -0.55506 -2.10187
GLU_55 -3.96659 0.25703 4.83531 0.00739 0.34756 -0.11749 -2.61892 0 0 0 0 -0.44786 0 0.02007 2.92219 -0.18447 0 -2.72453 -0.40747 -2.07778
GLU_56 -4.42084 0.22378 3.77551 0.00732 0.36521 -0.37849 -0.80995 0 0 0 0 0 0 0.02563 2.5976 0.1846 0 -2.72453 0.67811 -0.47607
ALA_57 -4.99631 1.01572 2.32888 0.00299 0 -0.12492 -3.00334 0 0 0 -1.01127 0 0 -0.01093 0 -0.08977 0 1.32468 0.85814 -3.70614
ALA_58 -5.00549 0.50601 1.52423 0.00135 0 0.01602 -1.86179 0 0 0 0 0 0 0.08212 0 0.26037 0 1.32468 0.27344 -2.87906
ILE_59 -8.09869 0.48759 1.00256 0.02812 0.07589 -0.01883 -1.44821 0 0 0 0 0 0 -0.06051 0.21113 -0.71516 0 2.30374 -0.03659 -6.26895
LYS_60 -9.18725 1.43215 6.01942 0.00781 0.14075 0.14793 -3.93858 0 0 0 0 0 0 0.0769 1.43229 0.35335 0 -0.71458 -0.07391 -4.30372
LEU_61 -8.87817 1.39285 0.93115 0.01663 0.07337 -0.05624 -2.01962 0 0 0 0 0 0 -0.04933 0.8352 -0.23561 0 1.66147 0.17005 -6.15825
ILE_62 -8.32353 1.37552 1.59054 0.02637 0.07247 -0.13694 -2.25444 0 0 0 0 0 0 0.01674 0.29884 -0.53384 0 2.30374 -0.17308 -5.73761
PHE_63 -9.2142 1.1468 0.7993 0.02244 0.24139 -0.10401 -1.81341 0 0 0 0 0 0 0.08874 1.34575 -0.31679 0 1.21829 -0.40696 -6.99266
ASP_64 -2.67947 0.23667 2.83755 0.00817 0.76436 -0.17355 -1.84014 0 0 0 0 -0.40119 0 0.31727 1.52252 -0.63384 0 -2.14574 0.19964 -1.98776
ILE_65 -5.85036 0.80908 1.58801 0.0327 0.07894 -0.22665 0.28236 0 0 0 0 0 0 -0.01393 1.39712 -0.70909 0 2.30374 0.19588 -0.1122
ASP_66 -1.94241 0.30535 2.80571 0.00286 0.28569 0.06027 -2.82739 0 0 0 0 0 0 0.00163 1.65312 -0.22776 0 -2.14574 -0.21992 -2.24859
ASP_67 -4.37866 0.48646 5.09676 0.00983 0.63451 -0.10887 -2.59932 0 0 0 -0.35144 0 0 -0.07031 1.64389 -0.6021 0 -2.14574 -0.20898 -2.59397
GLU_68 -4.66654 0.39693 4.68809 0.00534 0.26901 -0.01755 -2.04397 0 0 0 0 0 0 -0.05295 3.58653 -0.31468 0 -2.72453 -0.4339 -1.30821
ASP_69 -4.38054 0.3845 5.31505 0.00438 0.30576 -0.10093 -3.02457 0 0 0 -0.35144 0 0 0.37681 1.67344 -0.04934 0 -2.14574 -0.39938 -2.39202
GLU_70 -5.99925 0.30099 5.75633 0.01069 1.04292 -0.21598 -2.58319 0 0 0 0 -1.02651 0 0.22069 2.91179 -0.24859 0 -2.72453 -0.31687 -2.8715
PHE_71 -11.545 2.33732 2.37029 0.02277 0.27082 0.04095 -1.87211 0 0 0 0 0 0 0.03456 1.34117 -0.44523 0 1.21829 -0.19606 -6.42224
LYS_72 -7.29603 0.93682 5.45468 0.00792 0.12531 -0.07407 -3.32721 0 0 0 0 0 0 0.01928 1.91777 0.01476 0 -0.71458 0.00323 -2.93212
LYS_73 -4.5734 0.22719 4.56724 0.00717 0.1152 -0.27693 -1.89239 0 0 0 0 0 0 -0.01321 1.11282 0.0373 0 -0.71458 -0.10508 -1.50868
GLN_74 -7.16437 0.38099 5.27101 0.00696 0.18341 0.01986 -3.03274 0 0 0 0 -1.02651 0 -0.02656 2.90413 -0.02146 0 -1.45095 -0.14932 -4.10554
VAL_75 -8.72342 1.27383 1.35689 0.02042 0.05419 -0.13138 -2.06562 0 0 0 0 0 0 -0.00812 0.0624 -0.36293 0 2.64269 -0.07234 -5.95339
LYS_76 -6.29308 0.47724 6.01972 0.00981 0.25476 -0.01727 -3.74029 0 0 0 0 -0.37632 0 0.06928 1.78187 0.05678 0 -0.71458 0.02893 -2.44314
LYS_77 -5.29327 0.27483 6.59497 0.00859 0.19309 -0.25806 -4.36653 0 0 0 0 -0.45807 0 -0.02904 1.17001 0.02976 0 -0.71458 -0.10158 -2.94988
ALA_78 -6.35178 0.77514 2.91334 0.00155 0 -0.05011 -1.93621 0 0 0 0 0 0 -0.02894 0 -0.15082 0 1.32468 -0.23649 -3.73964
LEU_79 -9.87091 1.1668 3.29218 0.01737 0.07417 -0.28576 -2.49432 0 0 0 0 0 0 0.09965 0.30632 -0.25955 0 1.66147 -0.19413 -6.48671
GLU_80 -5.58598 0.25426 6.71942 0.00632 0.27569 -0.09804 -4.02777 0 0 0 0 -0.37632 0 0.0002 2.74831 -0.24569 0 -2.72453 -0.28598 -3.3401
LEU_81 -7.5567 0.71573 3.44041 0.01947 0.19213 -0.10655 -1.94356 0 0 0 0 0 0 -0.00643 0.52431 -0.18509 0 1.66147 -0.12101 -3.36583
MET_82 -10.9162 1.37673 3.40818 0.00705 0.06506 -0.39271 -2.44691 0 0 0 0 0 0 0.09076 1.56609 -0.00497 0 1.65735 0.01812 -5.5715
LYS_83 -4.75186 0.26992 4.3944 0.00939 0.18323 -0.28251 -0.68753 0 0 0 0 0 0 -0.00415 0.95982 0.07474 0 -0.71458 -0.05368 -0.60281
LYS_84 -3.45034 0.18844 3.25679 0.0072 0.12113 -0.20339 -0.94581 0 0 0 0 0 0 0.12786 0.92335 -0.04293 0 -0.71458 -0.25374 -0.98603
LEU_85 -6.3481 1.29898 1.2062 0.01403 0.07647 -0.18096 -0.52628 0 0 0 0 0 0 0.3284 0.41671 -0.3077 0 1.66147 -0.40449 -2.76527
GLY_86 -1.87969 0.09385 2.16077 0.00011 0 -0.16999 -0.6821 0 0 0 0 0 0 0.01699 0 -1.51323 0 0.79816 0.33327 -0.84187
VAL_87 -6.67523 1.65104 1.16669 0.02466 0.06384 -0.40209 -0.48724 0 0 0 0 0 0 0.04305 1.44078 0.36022 0 2.64269 0.40439 0.23281
ASP_88 -4.39418 0.45834 3.89573 0.00388 0.29554 -0.39365 -0.99085 0 0 0 -1.01127 0 0 -0.02779 2.08853 -0.13225 0 -2.14574 -0.19523 -2.54894
HIS_89 -6.06842 0.46507 3.1368 0.00405 0.40676 -0.28882 -0.92237 0 0 0 0 0 0 0.32235 1.72997 -0.31993 0 -0.30065 0.04645 -1.78873
ARG_90 -9.08824 0.94381 6.87413 0.01885 0.54757 0.26712 -5.92651 0 0 0 -1.02315 -1.38569 0 0.26595 2.21085 0.16994 0 -0.09474 0.39995 -5.82018
ILE_91 -8.35899 1.49708 2.15475 0.02667 0.07211 -0.17733 -1.68521 0 0 0 0 0 0 -0.04686 0.68075 -0.77398 0 2.30374 0.03546 -4.27182
ILE_92 -8.03782 0.99924 0.40909 0.03233 0.085 0.11913 -2.16174 0 0 0 0 0 0 -0.04316 0.95709 -0.74241 0 2.30374 -0.46708 -6.54658
ALA_93 -5.96404 1.3741 2.20348 0.00146 0 0.08443 -1.86053 0 0 0 0 0 0 0.04066 0 0.55431 0 1.32468 0.04188 -2.19959
LEU_94 -7.75454 1.05634 1.29018 0.01586 0.06645 -0.21514 -1.70189 0 0 0 0 0 0 -0.0516 0.70435 -0.17611 0 1.66147 0.3031 -4.80153
ARG_95 -6.52369 0.81448 5.29932 0.01211 0.24026 0.17584 -5.29329 0 0 0 0 -1.4252 0 -0.03757 2.08655 -0.04385 0 -0.09474 -0.12744 -4.91722
MET_96 -7.52405 0.83282 2.12874 0.01838 0.03473 -0.31721 -0.43093 0 0 0 0 0 0 0.50228 1.96679 -0.00803 0 1.65735 0.13606 -1.00307
THR_97 -2.81932 0.3752 2.07019 0.00678 0.06227 -0.35761 -0.31913 0 0 0 0 0 0 -0.04384 0.05052 -0.47786 0 1.15175 0.18229 -0.11876
ASP_98 -4.35692 0.35499 5.43433 0.00658 0.53009 -0.12964 -2.5633 0 0 0 -0.65778 0 0 -0.00352 1.97415 -0.5252 0 -2.14574 0.38298 -1.69898
GLU_99 -4.08118 0.1481 4.53591 0.00839 0.40133 0.09022 -2.90455 0 0 0 0 -0.40679 0 -0.0527 4.10484 -0.30755 0 -2.72453 0.17562 -1.01289
GLU_100 -4.67761 0.46088 5.58435 0.00808 0.33865 -0.2245 -2.98746 0 0 0 -0.65778 0 0 0.19532 3.17829 -0.13551 0 -2.72453 -0.29026 -1.93207
LYS_101 -5.95434 0.71102 6.37745 0.00716 0.11486 -0.05827 -4.85308 0 0 0 0 0 0 0.01701 1.08084 0.00426 0 -0.71458 -0.1792 -3.44685
PHE_102 -10.6655 1.30319 1.99696 0.02305 0.2636 0.04978 -2.39888 0 0 0 0 0 0 0.00797 1.31955 -0.49042 0 1.21829 -0.13836 -7.51083
LYS_103 -6.26309 0.42225 3.60018 0.0091 0.18864 -0.13231 -1.46403 0 0 0 0 0 0 -0.01785 0.97147 0.04962 0 -0.71458 -0.01373 -3.36434
LYS_104 -6.2696 0.36061 6.21623 0.00714 0.1147 -0.35265 -3.77875 0 0 0 0 0 0 -0.01017 1.06983 0.03213 0 -0.71458 -0.19602 -3.52112
LEU_105 -9.25474 1.21784 2.6356 0.02067 0.07451 0.03238 -2.37245 0 0 0 0 0 0 0.27429 2.85639 -0.27499 0 1.66147 -0.20989 -3.33891
ALA_106 -6.34013 0.92512 1.75982 0.00145 0 0.06066 -1.8924 0 0 0 0 0 0 0.18205 0 -0.15119 0 1.32468 -0.20186 -4.3318
LYS_107 -6.04972 0.49877 5.91622 0.00953 0.27479 0.00582 -4.13937 0 0 0 0 0 0 0.03879 1.85937 0.06819 0 -0.71458 -0.16847 -2.40066
ILE_108 -8.79303 1.08194 3.79886 0.02874 0.07294 -0.24928 -1.31105 0 0 0 0 0 0 -0.02602 0.09861 -0.39517 0 2.30374 -0.00433 -3.39404
ALA_109 -6.36978 0.42047 2.29368 0.00135 0 -0.08764 -1.98933 0 0 0 0 0 0 0.02488 0 -0.23606 0 1.32468 -0.10328 -4.72102
ALA_110 -4.16913 0.25765 2.81722 0.00133 0 -0.21392 -1.4204 0 0 0 0 0 0 -0.02036 0 -0.04914 0 1.32468 -0.16531 -1.63737
GLU_111 -4.17732 0.49002 5.27737 0.00595 0.27211 -0.07496 -3.06117 0 0 0 0 0 0 -0.06089 2.60447 -0.35207 0 -2.72453 -0.33842 -2.13943
LEU_112 -6.73426 0.91369 1.55631 0.01767 0.09903 -0.23493 -0.8989 0 0 0 0 0 0 0.4378 0.07549 -0.08702 0 1.66147 -0.50213 -3.69578
GLY_113 -2.74698 0.25772 2.9489 7e-05 0 -0.3299 -0.93934 0 0 0 0 0 0 -0.01935 0 -1.51254 0 0.79816 -0.11485 -1.65811
ALA_114 -4.45434 0.32129 1.41022 0.00124 0 -0.35514 -0.45331 0 0 0 0 0 0 0.04049 0 -0.12068 0 1.32468 -0.35631 -2.64185
ASP_115 -4.21128 0.16262 5.56681 0.00312 0.28728 0.47898 -4.59566 0 0 0 -1.02315 -1.38569 0 0.10113 1.82484 -0.23637 0 -2.14574 -0.5255 -5.69863
ALA_116 -4.42427 0.46775 1.7676 0.0015 0 -0.10044 -1.68463 0 0 0 0 0 0 0.04007 0 -0.52796 0 1.32468 -0.12888 -3.26458
ILE_117 -7.63065 0.9757 0.12304 0.0261 0.06455 0.04953 -1.77255 0 0 0 0 0 0 -0.05453 0.18657 -0.60966 0 2.30374 -0.15471 -6.49286
CYS_118 -7.09667 2.11828 2.2668 0.00218 0.01026 -0.06207 -1.77898 0 0 0 0 0 0 0.11197 0.13571 -0.09882 0 3.25479 -0.15607 -1.29262
ILE_119 -8.91046 1.41057 1.53215 0.02772 0.10014 0.13483 -1.64899 0 0 0 0 0 0 -0.02496 0.41234 -0.15971 0 2.30374 0.11665 -4.70597
TYR_120 -8.46853 0.99365 3.25528 0.03304 0.35907 -0.07926 -2.14709 0 0 0 0 -0.63129 0 0.06504 3.31857 0.06057 0.2057 0.58223 0.38873 -2.06427
LEU_121 -7.3989 0.7557 1.64182 0.01759 0.06779 -0.13435 -1.07321 0 0 0 0 0 0 0.02703 0.58355 -0.16707 0 1.66147 0.05607 -3.96251
ASP_122 -5.66496 0.34818 6.812 0.0028 0.35939 0.33867 -5.16094 0 0 0 -0.88957 -1.58595 0 -0.00076 3.44541 0.11897 0 -2.14574 -0.26981 -4.2923
GLU_123 -2.05498 0.17848 3.32552 0.00577 0.26788 0.12822 -1.80234 0 0 0 0 -0.41156 0 -0.07683 2.67765 -0.33528 0 -2.72453 -0.39744 -1.21944
SER_124 -2.00426 0.19995 2.79495 0.00186 0.0615 0.1044 -2.18566 0 0 0 -0.88957 -0.56194 0 -0.04808 0.20022 -0.27476 0 -0.28969 -0.62567 -3.51672
ALA_125 -4.00332 0.43848 1.81917 0.00132 0 -0.04919 -0.45664 0 0 0 0 0 0 0.04645 0 0.05157 0 1.32468 -0.34472 -1.17221
THR_126 -4.51159 0.41379 4.93382 0.00645 0.07612 -0.06394 -3.35244 0 0 0 -1.0698 -0.36689 0 0.01151 0.02517 -0.51146 0 1.15175 -0.10678 -3.36428
TRP_127 -8.11265 0.89096 2.83813 0.02312 0.41648 -0.23667 -0.69612 0 0 0 0 0 0 0.0874 1.01556 0.02316 0 2.26099 -0.28223 -1.77188
LYS_128 -6.00913 0.77528 4.63497 0.00707 0.1227 -0.2684 -1.0565 0 0 0 0 0 0 -0.04387 0.85603 -0.0481 0 -0.71458 -0.47905 -2.22358
ASP_129 -6.57243 0.68582 7.24462 0.00292 0.28258 -0.01517 -6.09752 0 0 0 -1.0698 -0.52582 0 1.0639 1.81815 -0.2427 0 -2.14574 -0.39174 -5.96292
MET_130 -11.0103 1.32566 2.01569 0.01157 0.01489 0.04189 -1.34121 0 0 0 0 0 0 0.05114 1.95283 0.06096 0 1.65735 -0.06006 -5.27954
LYS_131 -7.16221 1.07669 5.98925 0.01033 0.29748 0.06756 -4.02635 0 0 0 0 0 0 0.02531 1.65822 0.07523 0 -0.71458 0.11071 -2.59236
LYS_132 -7.16433 0.97448 8.22829 0.01429 0.23081 0.01974 -6.05966 0 0 0 0 -0.56572 0 -0.03269 2.7433 0.00985 0 -0.71458 -0.09085 -2.40707
ALA_133 -7.23272 1.10492 2.37364 0.00151 0 -0.11298 -1.81737 0 0 0 0 0 0 0.00029 0 -0.25003 0 1.32468 -0.31753 -4.92558
MET_134 -11.6316 2.43071 2.26646 0.00623 0.07026 -0.12597 -1.86604 0 0 0 0 0 0 0.08888 1.56378 0.04573 0 1.65735 -0.17952 -5.67373
GLU_135 -6.52184 0.42719 6.64902 0.006 0.26499 -0.11999 -4.62354 0 0 0 0 0 0 -0.01219 2.62526 -0.25753 0 -2.72453 -0.21421 -4.50136
ILE_136 -8.71469 1.12932 3.55972 0.02918 0.07221 -0.20914 -1.78705 0 0 0 0 0 0 -0.03903 0.31066 -0.42401 0 2.30374 -0.14588 -3.91497
LEU_137 -10.3846 1.5853 2.00245 0.02111 0.07496 -0.19554 -1.95577 0 0 0 0 0 0 0.04709 0.6671 -0.21889 0 1.66147 -0.00962 -6.70497
TYR_138 -6.7468 0.57485 3.91338 0.02117 0.26879 -0.37293 -1.49959 0 0 0 0 0 0 -0.01283 1.5543 -0.35055 0.01335 0.58223 -0.06833 -2.12294
LYS_139 -3.89256 0.35247 3.53387 0.0071 0.12382 -0.26341 -1.00839 0 0 0 0 0 0 -0.02635 0.91306 -0.04783 0 -0.71458 -0.28634 -1.30916
LEU_140 -6.64981 0.66358 1.79252 0.01865 0.10089 -0.18691 -0.69402 0 0 0 0 0 0 -0.03472 0.15951 -0.0804 0 1.66147 -0.4685 -3.71775
GLY_141 -2.00003 0.19373 2.14736 6e-05 0 -0.17784 -1.22143 0 0 0 0 0 0 -0.14499 0 -1.44706 0 0.79816 -0.49207 -2.3441
VAL_142 -6.25676 0.73844 1.37891 0.01717 0.0523 -0.2721 -0.19312 0 0 0 0 0 0 -0.00153 0.03234 -0.15287 0 2.64269 -0.3355 -2.35002
LYS_143 -3.83819 0.37824 3.23771 0.00725 0.12749 -0.17372 -1.47696 0 0 0 0 0 0 -0.04127 0.92207 -0.17161 0 -0.71458 -0.15748 -1.90104
LYS_144 -6.34007 0.54741 6.53054 0.00987 0.23659 -0.23226 -5.38428 0 0 0 0 -0.32934 0 0.15485 2.41067 0.37154 0 -0.71458 0.07274 -2.66631
ILE_145 -7.61143 0.48713 1.0203 0.02841 0.07629 -0.06221 -0.97963 0 0 0 0 0 0 0.05006 0.26555 -0.72636 0 2.30374 0.04473 -5.10343
VAL_146 -6.76625 1.38506 1.99694 0.01652 0.04517 0.07727 -1.88276 0 0 0 0 0 0 -0.01316 0.09679 -0.69451 0 2.64269 -0.33482 -3.43105
VAL_147 -8.14763 1.77188 0.53151 0.01664 0.04606 0.18472 -1.9562 0 0 0 0 0 0 0.55709 0.53507 -0.43195 0 2.64269 -0.2797 -4.52984
LEU_148 -8.03636 1.06225 2.27373 0.01782 0.11104 0.02633 -1.46236 0 0 0 0 0 0 -0.02246 0.4903 -0.24638 0 1.66147 -0.04383 -4.16845
PHE_149 -10.4877 2.33063 1.63234 0.02525 0.51533 -0.18821 -1.66425 0 0 0 0 0 0 0.0054 1.28243 -0.44429 0 1.21829 0.01155 -5.76326
LYS_150 -4.22594 0.87627 3.43816 0.00705 0.11304 0.31863 -2.53262 0 0 0 0 -0.41156 0 0.51546 1.07283 -0.05484 0 -0.71458 -0.21729 -1.81539
TYR_151 -7.4572 0.71576 2.35219 0.0229 0.18161 -0.23045 -0.69213 0 0 0 0 0 0 -0.03448 2.01731 0.03224 0.01166 0.58223 -0.01771 -2.51608
ASP_152 -5.55463 0.44402 5.47559 0.00782 0.57194 0.04733 -3.05101 0 0 0 -0.52622 0 0 0.0674 1.85014 -0.5842 0 -2.14574 0.56163 -2.83593
GLU_153 -4.59254 0.27891 5.33501 0.00589 0.26936 0.06887 -3.47835 0 0 0 0 -0.46487 0 -0.04189 2.7995 -0.31714 0 -2.72453 0.14082 -2.72096
LYS_154 -5.15659 0.46944 4.25207 0.01513 0.5278 -0.19725 -2.19022 0 0 0 -0.52622 0 0 -0.01992 1.90667 0.00418 0 -0.71458 -0.32053 -1.95001
LEU_155 -9.40943 1.60507 2.55186 0.01868 0.08257 -0.29954 -1.85183 0 0 0 0 0 0 0.27283 0.11677 -0.29798 0 1.66147 -0.18705 -5.73659
ILE_156 -9.21655 0.70491 2.08099 0.02771 0.07187 -0.24894 -1.68678 0 0 0 0 0 0 -0.05281 0.07492 -0.43152 0 2.30374 -0.1378 -6.51027
LYS_157 -5.20344 0.36677 3.68276 0.00722 0.11654 -0.27968 -1.70256 0 0 0 0 0 0 0.08165 1.05705 -0.00191 0 -0.71458 -0.11469 -2.70487
VAL_158 -7.29896 0.72619 2.0854 0.02007 0.05267 -0.1814 -1.47432 0 0 0 0 0 0 -0.05973 0.04174 -0.35815 0 2.64269 -0.09191 -3.89572
ALA_159 -7.18502 1.19955 1.63663 0.00144 0 -0.16982 -1.60542 0 0 0 0 0 0 -0.00099 0 -0.04607 0 1.32468 0.02 -4.82502
ALA_160 -5.72432 1.01923 2.39635 0.0015 0 -0.24956 -1.62747 0 0 0 0 0 0 -0.00039 0 -0.00475 0 1.32468 0.01168 -2.85304
LYS_161 -4.88053 0.18155 6.08069 0.01078 0.34405 -0.00282 -4.41416 0 0 0 0 -0.54783 0 0.05694 1.74866 0.07799 0 -0.71458 0.04554 -2.01372
VAL_162 -7.68914 1.18167 2.9684 0.02096 0.05461 -0.24399 -1.91677 0 0 0 0 0 0 0.02824 -0.0181 -0.25174 0 2.64269 -0.05131 -3.27449
LEU_163 -9.40434 1.29382 2.13738 0.0147 0.07051 -0.35937 -2.13927 0 0 0 0 0 0 0.035 0.55298 -0.22903 0 1.66147 -0.17437 -6.54052
HIS_D_164 -4.33374 0.20151 4.33691 0.00367 0.51531 -0.14421 -1.59825 0 0 0 -0.52345 0 0 -0.01833 2.68427 -0.13626 0 -0.30065 -0.08696 0.59983
ASP_165 -3.90755 0.17356 5.3793 0.00418 0.30079 0.00702 -3.40023 0 0 0 0 -0.54783 0 0.03793 1.29055 0.2261 0 -2.14574 -0.10318 -2.68509
LEU_166 -6.87368 0.75217 1.82635 0.01624 0.07526 -0.34854 -0.85771 0 0 0 0 0 0 -0.04104 0.27724 -0.279 0 1.66147 -0.24325 -4.03449
GLY_167 -2.09187 0.10234 2.23656 0.00013 0 -0.16088 -0.68299 0 0 0 0 0 0 -0.07787 0 -1.42589 0 0.79816 0.22275 -1.07955
ALA_168 -3.63278 0.14263 1.33858 0.00129 0 -0.2496 0.0453 0 0 0 0 0 0 0.02772 0 -0.11127 0 1.32468 -0.07308 -1.18654
GLU_169 -3.8727 0.54743 4.77819 0.00744 0.33246 -0.02635 -2.48748 0 0 0 0 0 0 0.46456 3.72372 -0.17664 0 -2.72453 -0.63388 -0.06779
GLU_170 -6.37182 0.39496 6.40636 0.00677 0.35188 -0.11153 -2.82385 0 0 0 0 -0.32934 0 0.4033 2.61461 0.22038 0 -2.72453 0.33046 -1.63235
ALA_171 -5.49827 0.84191 2.53114 0.00286 0 -0.04234 -3.0929 0 0 0 -1.06828 0 0 0.04419 0 -0.05383 0 1.32468 0.71951 -4.29133
ALA_172 -5.55528 0.771 1.91416 0.00136 0 0.18914 -2.3265 0 0 0 0 0 0 0.06882 0 0.37558 0 1.32468 0.37738 -2.85965
ILE_173 -8.89883 1.14014 0.91035 0.02802 0.07139 0.13898 -1.66605 0 0 0 0 0 0 -0.07068 0.18476 -0.64542 0 2.30374 0.04957 -6.45402
GLU_174 -8.68248 1.50175 6.57039 0.00809 0.33926 -0.00447 -5.47295 0 0 0 0 0 0 0.10181 2.72325 0.37056 0 -2.72453 0.01856 -5.25077
LEU_175 -9.0549 1.43626 1.22195 0.01615 0.07582 -0.04519 -1.98264 0 0 0 0 0 0 0.0001 0.82649 -0.27767 0 1.66147 0.23922 -5.88296
ILE_176 -8.23457 0.95936 1.78933 0.0265 0.07388 -0.11883 -2.24721 0 0 0 0 0 0 -0.03662 0.26684 -0.51756 0 2.30374 -0.19418 -5.92934
PHE_177 -9.72386 1.3725 0.98259 0.02189 0.21701 -0.0113 -1.84387 0 0 0 0 0 0 0.16874 1.46288 -0.35015 0 1.21829 -0.41243 -6.89773
ASP_178 -3.46166 0.34556 4.71616 0.00889 0.86033 0.03471 -4.44618 0 0 0 0 -0.39459 0 0.1597 1.77721 -0.58874 0 -2.14574 0.38958 -2.74477
ILE_179 -6.55549 0.8433 2.62452 0.03174 0.08322 -0.22327 0.10934 0 0 0 0 0 0 -0.03969 1.01717 -0.75438 0 2.30374 0.30421 -0.25559
ASP_180 -2.19528 0.10568 3.35305 0.00286 0.28982 -0.17661 -2.46049 0 0 0 0 -0.29732 0 0.03484 1.70475 -0.31327 0 -2.14574 -0.35497 -2.45268
ASP_181 -4.38288 0.34121 5.06238 0.00928 0.62544 -0.16137 -2.93419 0 0 0 -0.39063 0 0 -0.07525 1.63167 -0.63641 0 -2.14574 -0.27924 -3.33573
GLU_182 -4.16355 0.18037 3.79917 0.00591 0.27211 0.06171 -1.32258 0 0 0 0 0 0 -0.0791 2.6494 -0.33337 0 -2.72453 -0.46047 -2.11493
ASP_183 -4.1404 0.42254 6.47182 0.00306 0.65219 -0.13505 -5.68645 0 0 0 -0.39063 -0.42187 0 0.10274 2.78184 0.11608 0 -2.14574 -0.31082 -2.68068
GLU_184 -5.82828 0.43013 5.77433 0.01052 1.01264 -0.30687 -2.25126 0 0 0 0 -0.86926 0 0.04174 2.91243 -0.2121 0 -2.72453 -0.18576 -2.19627
PHE_185 -11.662 2.04714 2.61078 0.02307 0.24908 -0.06452 -2.00105 0 0 0 0 0 0 0.00135 1.31577 -0.51939 0 1.21829 -0.08842 -6.86996
LYS_186 -6.33121 0.50781 3.85541 0.00848 0.19058 -0.09668 -1.93826 0 0 0 0 0 0 -0.02648 0.97901 0.00062 0 -0.71458 0.01447 -3.55082
LYS_187 -5.10258 0.36668 6.63878 0.0084 0.18003 -0.11534 -5.65518 0 0 0 0 -0.42187 0 -0.03261 2.4364 -0.00747 0 -0.71458 -0.22361 -2.64294
GLN_188 -8.09971 0.64185 5.84758 0.00674 0.17941 -0.17161 -3.15535 0 0 0 0 -0.86926 0 0.03541 2.69964 -0.02312 0 -1.45095 -0.20383 -4.56319
VAL_189 -8.692 1.09931 1.28847 0.02011 0.05346 -0.21711 -1.99787 0 0 0 0 0 0 -0.05421 0.01659 -0.36969 0 2.64269 -0.06815 -6.2784
LYS_190 -6.45955 0.60674 6.02046 0.0101 0.30474 0.01313 -3.95103 0 0 0 0 0 0 0.01416 1.63774 0.06866 0 -0.71458 0.03973 -2.4097
LYS_191 -6.10416 0.3972 6.58261 0.00841 0.19207 -0.2655 -4.30147 0 0 0 0 -0.46487 0 -0.02129 1.16306 0.02591 0 -0.71458 -0.10409 -3.60671
ALA_192 -6.59166 0.78009 2.77131 0.00154 0 -0.13717 -1.877 0 0 0 0 0 0 -0.00278 0 -0.19099 0 1.32468 -0.27114 -4.19312
LEU_193 -8.99712 0.79454 3.45203 0.01676 0.07463 -0.29297 -2.43403 0 0 0 0 0 0 0.07678 0.23689 -0.27494 0 1.66147 -0.25864 -5.94462
GLU_194 -5.59425 0.36189 6.75459 0.00599 0.26442 -0.12319 -4.38727 0 0 0 0 0 0 0.03663 2.65777 -0.23944 0 -2.72453 -0.32386 -3.31126
LEU_195 -7.30616 0.69999 3.74741 0.0163 0.0691 -0.21443 -1.86419 0 0 0 0 0 0 0.06359 0.9928 -0.17387 0 1.66147 -0.09193 -2.39992
MET_196 -10.9357 1.30609 3.31921 0.00593 0.07026 -0.26231 -1.91218 0 0 0 0 0 0 0.18467 1.56022 -0.01389 0 1.65735 0.04223 -4.97815
LYS_197 -4.40932 0.25402 4.31487 0.0092 0.16974 -0.32527 -1.05896 0 0 0 0 0 0 0.03222 0.88663 0.10589 0 -0.71458 0.04957 -0.68598
LYS_198 -3.36076 0.20546 3.11044 0.00717 0.12447 -0.23429 -0.99999 0 0 0 0 0 0 0.0582 0.86723 -0.05238 0 -0.71458 -0.17161 -1.16063
LEU_199 -5.88365 1.14008 1.9723 0.01505 0.09787 -0.30922 -0.64308 0 0 0 0 0 0 0.29046 0.39225 -0.09495 0 1.66147 -0.49709 -1.85854
GLY_200 -2.43442 0.14079 2.47613 0.00011 0 -0.12794 -1.0046 0 0 0 -0.52345 0 0 -0.05307 0 -1.36187 0 0.79816 -0.13482 -2.22499
VAL_201 -6.92718 1.41389 1.16094 0.01659 0.04154 -0.16379 -0.83227 0 0 0 0 0 0 0.279 0.0938 -0.41018 0 2.64269 -0.12041 -2.80538
ASP_202 -4.359 0.34836 4.15517 0.00354 0.29096 -0.38211 -0.91204 0 0 0 -1.06828 0 0 -0.03671 2.04904 -0.12107 0 -2.14574 -0.30212 -2.47999
HIS_203 -6.25492 0.40466 3.63872 0.0042 0.41222 -0.24401 -1.31853 0 0 0 0 0 0 0.05413 1.92152 -0.34304 0 -0.30065 0.14163 -1.88407
ARG_204 -8.04594 0.6554 6.7994 0.01802 0.53217 0.52499 -5.79582 0 0 0 -1.02153 -1.38184 0 0.14841 2.16929 0.18423 0 -0.09474 0.43146 -4.87651
ILE_205 -8.14938 1.2735 3.03225 0.02558 0.07336 -0.16448 -1.88839 0 0 0 0 0 0 -0.04964 0.413 -0.77403 0 2.30374 -0.02156 -3.92604
ILE_206 -7.89562 0.96142 0.41563 0.03261 0.08471 0.14384 -2.09623 0 0 0 0 0 0 -0.04445 0.97282 -0.75843 0 2.30374 -0.4669 -6.34686
ALA_207 -6.30853 0.92364 2.63578 0.0014 0 0.19299 -1.93901 0 0 0 0 0 0 -0.01953 0 0.34772 0 1.32468 0.00316 -2.8377
LEU_208 -7.68724 0.8906 1.35026 0.01617 0.06604 -0.03177 -2.16929 0 0 0 0 0 0 -0.03702 0.65308 -0.16834 0 1.66147 0.21479 -5.24125
ARG_209 -6.1635 0.46813 5.31269 0.01219 0.25545 0.22594 -5.27415 0 0 0 0 -1.41067 0 0.04254 2.15968 0.02154 0 -0.09474 -0.12938 -4.57429
MET_210 -8.50043 1.42548 2.76213 0.01848 -0.00212 -0.26451 -0.84374 0 0 0 0 0 0 0.42002 2.96088 0.04397 0 1.65735 0.25631 -0.06619
THR_211 -3.27193 0.32531 1.87281 0.00645 0.06141 -0.40784 0.34394 0 0 0 0 0 0 0.06507 0.01862 -0.64782 0 1.15175 0.32561 -0.15661
ASP_212 -4.55122 0.47059 5.12922 0.00308 0.52971 -0.09022 -2.97151 0 0 0 -1.01242 0 0 0.07159 2.7717 -0.47103 0 -2.14574 0.32647 -1.93978
GLU_213 -4.43414 0.2857 4.31108 0.00807 0.38922 -0.12661 -3.00085 0 0 0 0 -0.41644 0 -0.05165 4.62535 -0.35153 0 -2.72453 0.0281 -1.45824
GLU_214 -4.77585 0.56874 5.76398 0.00771 0.32411 -0.24658 -2.65653 0 0 0 0 0 0 0.45339 3.31577 -0.10625 0 -2.72453 -0.25015 -0.32618
LYS_215 -7.32588 0.70699 9.2675 0.00861 0.19472 0.04047 -8.00143 0 0 0 -1.01242 -0.29732 0 0.04647 1.13298 0.00384 0 -0.71458 -0.03701 -5.98707
PHE_216 -10.9481 1.18815 2.08672 0.02415 0.26748 0.03282 -2.51751 0 0 0 0 0 0 -0.00401 1.49431 -0.51123 0 1.21829 -0.0447 -7.71366
LYS_217 -6.39752 0.53598 3.93504 0.00895 0.18913 -0.07725 -1.63379 0 0 0 0 0 0 -0.01559 0.98074 0.04446 0 -0.71458 -0.00201 -3.14644
LYS_218 -6.02971 0.25244 6.01807 0.00724 0.11544 -0.16481 -3.4003 0 0 0 0 0 0 -0.01152 1.21489 0.00788 0 -0.71458 -0.24873 -2.95369
LEU_219 -9.46862 1.19589 2.67605 0.01888 0.07063 0.05263 -2.23345 0 0 0 0 0 0 0.06065 2.71963 -0.24655 0 1.66147 -0.22385 -3.71662
ALA_220 -6.17885 0.6441 1.96381 0.00145 0 0.0693 -2.07241 0 0 0 0 0 0 0.07906 0 -0.23023 0 1.32468 -0.24479 -4.64389
LYS_221 -5.96842 0.47591 5.74557 0.01043 0.3203 -0.03385 -4.03373 0 0 0 0 0 0 0.02688 1.65823 0.08701 0 -0.71458 -0.16622 -2.59246
ILE_222 -8.18413 0.69845 3.56812 0.02878 0.07301 -0.21269 -1.02627 0 0 0 0 0 0 -0.03214 0.06775 -0.39687 0 2.30374 0.06384 -3.04842
ALA_223 -6.54369 0.78408 2.64416 0.00135 0 -0.12941 -2.06797 0 0 0 0 0 0 -0.02146 0 -0.17412 0 1.32468 -0.077 -4.2594
ALA_224 -4.6829 0.30401 3.12998 0.00133 0 -0.11474 -1.77582 0 0 0 0 0 0 0.04362 0 -0.19232 0 1.32468 -0.24313 -2.20528
GLU_225 -4.04805 0.435 5.07618 0.006 0.28251 -0.1181 -2.97933 0 0 0 0 0 0 -0.0353 2.72715 -0.34586 0 -2.72453 -0.46441 -2.18874
LEU_226 -7.1845 0.9582 1.62257 0.01679 0.09794 -0.23913 -0.60691 0 0 0 0 0 0 -0.03921 0.08071 -0.11482 0 1.66147 -0.58163 -4.32854
GLY_227 -2.09726 0.15242 2.67366 7e-05 0 -0.10716 -2.03931 0 0 0 0 0 0 -0.12433 0 -1.50077 0 0.79816 -0.34943 -2.59394
ALA:CtermProteinFull_228 -5.69214 0.94011 4.77615 0.00133 0 -0.05597 -2.9864 0 0 0 0 0 0 0 0 0 0 1.32468 -0.09414 -1.78637
#END_POSE_ENERGIES_TABLE 

END
SS: LEEEEEELLLLLHHHHHHHHHHHHHLLLLEEEEEEELLHHHHHHHHHHHHHHLLLEEEEEEEELLLLHHHHHHHHHHHHHHHHHHLLLEEEEEEEELLHHHHHHHHHHHHHLLLLEEEEEELLLLLHHHHHHHHHHHHHLLLLEEEEEEELLHHHHHHHHHHHHHHLLLEEEEEEEELLLLHHHHHHHHHHHHHHHHHHLLLEEEEEEEELLHHHHHHHHHHHHHLLL
SCORE_INFO:
TOTAL_SCORE: -930.503
WTS:  fa_atr: 1 fa_rep: 0.55 fa_sol: 1 fa_intra_rep: 0.005 fa_intra_sol_xover4: 1 lk_ball_wtd: 1 fa_elec: 1 pro_close: 1.25 hbond_sr_bb: 1 hbond_lr_bb: 1 hbond_bb_sc: 1 hbond_sc: 1 dslf_fa13: 1.25 omega: 0.4 fa_dun: 0.7 p_aa_pp: 0.6 yhh_planarity: 0.625 ref: 1 rama_prepro: 0.45
TOTAL_WTD:  fa_atr: -1449.643 fa_rep:   175.582 fa_sol:   788.819 fa_intra_rep:     2.683 fa_intra_sol_xover4:    42.006 lk_ball_wtd:   -22.157 fa_elec:  -518.358 pro_close:     0.000 hbond_sr_bb:  -111.052 hbond_lr_bb:   -67.001 hbond_bb_sc:   -24.168 hbond_sc:   -31.666 dslf_fa13:     0.000 omega:    14.118 fa_dun:   272.621 p_aa_pp:   -53.051 yhh_planarity:     0.279 ref:    75.583 rama_prepro:   -25.100
RSD_WTD: 1  fa_atr:    -4.698 fa_rep:     0.330 fa_sol:     8.314 fa_intra_rep:     0.003 fa_intra_sol_xover4:     0.363 lk_ball_wtd:     1.057 fa_elec:    -9.683 pro_close:     0.000 hbond_sr_bb:     0.000 hbond_lr_bb:     0.000 hbond_bb_sc:    -1.022 hbond_sc:    -1.382 dslf_fa13:     0.000 omega:     0.411 fa_dun:     1.657 p_aa_pp:     0.000 yhh_planarity:     0.000 ref:    -2.146 rama_prepro:     0.000
RSD_WTD: 2  fa_atr:    -4.522 fa_rep:     0.471 fa_sol:     2.735 fa_intra_rep:     0.001 fa_intra_sol_xover4:     0.000 lk_ball_wtd:    -0.064 fa_elec:    -1.713 pro_close:     0.000 hbond_sr_bb:     0.000 hbond_lr_bb:     0.000 hbond_bb_sc:     0.000 hbond_sc:     0.000 dslf_fa13:     0.000 omega:     0.001 fa_dun:     0.000 p_aa_pp:    -0.519 yhh_planarity:     0.000 ref:     1.325 rama_prepro:    -0.016
RSD_WTD: 3  fa_atr:    -7.598 fa_rep:     0.642 fa_sol:     1.045 fa_intra_rep:     0.027 fa_intra_sol_xover4:     0.067 lk_ball_wtd:    -0.153 fa_elec:    -1.600 pro_close:     0.000 hbond_sr_bb:     0.000 hbond_lr_bb:     0.000 hbond_bb_sc:     0.000 hbond_sc:     0.000 dslf_fa13:     0.000 omega:    -0.059 fa_dun:     0.239 p_aa_pp:    -0.720 yhh_planarity:     0.000 ref:     2.304 rama_prepro:    -0.183
RSD_WTD: 4  fa_atr:    -7.498 fa_rep:     1.900 fa_sol:     3.006 fa_intra_rep:     0.002 fa_intra_sol_xover4:     0.010 lk_ball_wtd:    -0.184 fa_elec:    -2.570 pro_close:     0.000 hbond_sr_bb:     0.000 hbond_lr_bb:     0.000 hbond_bb_sc:     0.000 hbond_sc:     0.000 dslf_fa13:     0.000 omega:     0.636 fa_dun:     0.227 p_aa_pp:    -0.143 yhh_planarity:     0.000 ref:     3.255 rama_prepro:    -0.108
RSD_WTD: 5  fa_atr:    -8.829 fa_rep:     1.728 fa_sol:     1.074 fa_intra_rep:     0.021 fa_intra_sol_xover4:     0.116 lk_ball_wtd:     0.023 fa_elec:    -1.227 pro_close:     0.000 hbond_sr_bb:     0.000 hbond_lr_bb:     0.000 hbond_bb_sc:     0.000 hbond_sc:     0.000 dslf_fa13:     0.000 omega:    -0.044 fa_dun:     3.253 p_aa_pp:    -0.743 yhh_planarity:     0.000 ref:     2.304 rama_prepro:    -0.175
RSD_WTD: 6  fa_atr:    -8.059 fa_rep:     0.504 fa_sol:     3.065 fa_intra_rep:     0.025 fa_intra_sol_xover4:     0.310 lk_ball_wtd:    -0.041 fa_elec:    -2.451 pro_close:     0.000 hbond_sr_bb:     0.000 hbond_lr_bb:     0.000 hbond_bb_sc:     0.000 hbond_sc:    -0.631 dslf_fa13:     0.000 omega:     0.058 fa_dun:     3.285 p_aa_pp:    -0.054 yhh_planarity:     0.014 ref:     0.582 rama_prepro:     0.062
RSD_WTD: 7  fa_atr:    -7.119 fa_rep:     1.276 fa_sol:     1.358 fa_intra_rep:     0.016 fa_intra_sol_xover4:     0.068 lk_ball_wtd:    -0.207 fa_elec:    -1.009 pro_close:     0.000 hbond_sr_bb:     0.000 hbond_lr_bb:     0.000 hbond_bb_sc:     0.000 hbond_sc:     0.000 dslf_fa13:     0.000 omega:     0.865 fa_dun:     0.555 p_aa_pp:    -0.158 yhh_planarity:     0.000 ref:     1.661 rama_prepro:     0.090
RSD_WTD: 8  fa_atr:    -6.122 fa_rep:     0.449 fa_sol:     7.094 fa_intra_rep:     0.003 fa_intra_sol_xover4:     0.363 lk_ball_wtd:     0.294 fa_elec:    -5.412 pro_close:     0.000 hbond_sr_bb:     0.000 hbond_lr_bb:     0.000 hbond_bb_sc:    -0.916 hbond_sc:    -1.572 dslf_fa13:     0.000 omega:     0.026 fa_dun:     3.503 p_aa_pp:     0.138 yhh_planarity:     0.000 ref:    -2.146 rama_prepro:    -0.274
RSD_WTD: 9  fa_atr:    -2.061 fa_rep:     0.184 fa_sol:     3.351 fa_intra_rep:     0.006 fa_intra_sol_xover4:     0.271 lk_ball_wtd:     0.124 fa_elec:    -1.879 pro_close:     0.000 hbond_sr_bb:     0.000 hbond_lr_bb:     0.000 hbond_bb_sc:     0.000 hbond_sc:    -0.417 dslf_fa13:     0.000 omega:    -0.050 fa_dun:     2.802 p_aa_pp:    -0.324 yhh_planarity:     0.000 ref:    -2.725 rama_prepro:    -0.397
RSD_WTD: 10  fa_atr:    -2.029 fa_rep:     0.243 fa_sol:     2.797 fa_intra_rep:     0.002 fa_intra_sol_xover4:     0.062 lk_ball_wtd:     0.055 fa_elec:    -2.159 pro_close:     0.000 hbond_sr_bb:     0.000 hbond_lr_bb:     0.000 hbond_bb_sc:    -0.916 hbond_sc:    -0.555 dslf_fa13:     0.000 omega:    -0.016 fa_dun:     0.220 p_aa_pp:    -0.256 yhh_planarity:     0.000 ref:    -0.290 rama_prepro:    -0.628
RSD_WTD: 11  fa_atr:    -4.296 fa_rep:     0.462 fa_sol:     1.859 fa_intra_rep:     0.001 fa_intra_sol_xover4:     0.000 lk_ball_wtd:    -0.080 fa_elec:    -0.628 pro_close:     0.000 hbond_sr_bb:     0.000 hbond_lr_bb:     0.000 hbond_bb_sc:     0.000 hbond_sc:     0.000 dslf_fa13:     0.000 omega:     0.111 fa_dun:     0.000 p_aa_pp:     0.136 yhh_planarity:     0.000 ref:     1.325 rama_prepro:    -0.219
RSD_WTD: 12  fa_atr:    -4.369 fa_rep:     0.406 fa_sol:     4.738 fa_intra_rep:     0.007 fa_intra_sol_xover4:     0.075 lk_ball_wtd:    -0.048 fa_elec:    -3.257 pro_close:     0.000 hbond_sr_bb:     0.000 hbond_lr_bb:     0.000 hbond_bb_sc:    -1.061 hbond_sc:    -0.399 dslf_fa13:     0.000 omega:     0.025 fa_dun:     0.023 p_aa_pp:    -0.591 yhh_planarity:     0.000 ref:     1.152 rama_prepro:    -0.003
RSD_WTD: 13  fa_atr:    -7.251 fa_rep:     0.817 fa_sol:     2.723 fa_intra_rep:     0.023 fa_intra_sol_xover4:     0.389 lk_ball_wtd:    -0.228 fa_elec:    -0.736 pro_close:     0.000 hbond_sr_bb:     0.000 hbond_lr_bb:     0.000 hbond_bb_sc:     0.000 hbond_sc:     0.000 dslf_fa13:     0.000 omega:    -0.068 fa_dun:     0.970 p_aa_pp:     0.112 yhh_planarity:     0.000 ref:     2.261 rama_prepro:    -0.256
RSD_WTD: 14  fa_atr:    -5.234 fa_rep:     0.638 fa_sol:     4.365 fa_intra_rep:     0.008 fa_intra_sol_xover4:     0.225 lk_ball_wtd:    -0.264 fa_elec:    -0.999 pro_close:     0.000 hbond_sr_bb:     0.000 hbond_lr_bb:     0.000 hbond_bb_sc:     0.000 hbond_sc:     0.000 dslf_fa13:     0.000 omega:    -0.025 fa_dun:     1.792 p_aa_pp:    -0.050 yhh_planarity:     0.000 ref:    -0.715 rama_prepro:    -0.456
RSD_WTD: 15  fa_atr:    -6.401 fa_rep:     0.325 fa_sol:     6.730 fa_intra_rep:     0.003 fa_intra_sol_xover4:     0.284 lk_ball_wtd:    -0.085 fa_elec:    -5.230 pro_close:     0.000 hbond_sr_bb:     0.000 hbond_lr_bb:     0.000 hbond_bb_sc:    -1.061 hbond_sc:    -0.399 dslf_fa13:     0.000 omega:     0.606 fa_dun:     2.065 p_aa_pp:    -0.243 yhh_planarity:     0.000 ref:    -2.146 rama_prepro:    -0.422
RSD_WTD: 16  fa_atr:   -10.601 fa_rep:     2.470 fa_sol:     2.764 fa_intra_rep:     0.011 fa_intra_sol_xover4:     0.241 lk_ball_wtd:    -0.183 fa_elec:    -1.547 pro_close:     0.000 hbond_sr_bb:     0.000 hbond_lr_bb:     0.000 hbond_bb_sc:     0.000 hbond_sc:     0.000 dslf_fa13:     0.000 omega:     0.008 fa_dun:     1.849 p_aa_pp:     0.095 yhh_planarity:     0.000 ref:     1.657 rama_prepro:     0.030
RSD_WTD: 17  fa_atr:    -6.854 fa_rep:     0.473 fa_sol:     5.944 fa_intra_rep:     0.011 fa_intra_sol_xover4:     0.322 lk_ball_wtd:     0.008 fa_elec:    -3.856 pro_close:     0.000 hbond_sr_bb:     0.000 hbond_lr_bb:     0.000 hbond_bb_sc:     0.000 hbond_sc:     0.000 dslf_fa13:     0.000 omega:    -0.006 fa_dun:     1.683 p_aa_pp:     0.041 yhh_planarity:     0.000 ref:    -0.715 rama_prepro:     0.197
RSD_WTD: 18  fa_atr:    -6.938 fa_rep:     0.518 fa_sol:     7.722 fa_intra_rep:     0.012 fa_intra_sol_xover4:     0.212 lk_ball_wtd:    -0.171 fa_elec:    -4.755 pro_close:     0.000 hbond_sr_bb:     0.000 hbond_lr_bb:     0.000 hbond_bb_sc:     0.000 hbond_sc:    -0.416 dslf_fa13:     0.000 omega:    -0.023 fa_dun:     2.390 p_aa_pp:     0.041 yhh_planarity:     0.000 ref:    -0.715 rama_prepro:    -0.097
RSD_WTD: 19  fa_atr:    -6.856 fa_rep:     1.448 fa_sol:     2.481 fa_intra_rep:     0.002 fa_intra_sol_xover4:     0.000 lk_ball_wtd:    -0.074 fa_elec:    -1.793 pro_close:     0.000 hbond_sr_bb:     0.000 hbond_lr_bb:     0.000 hbond_bb_sc:     0.000 hbond_sc:     0.000 dslf_fa13:     0.000 omega:     0.015 fa_dun:     0.000 p_aa_pp:    -0.280 yhh_planarity:     0.000 ref:     1.325 rama_prepro:    -0.342
RSD_WTD: 20  fa_atr:   -11.586 fa_rep:     2.174 fa_sol:     2.644 fa_intra_rep:     0.007 fa_intra_sol_xover4:     0.023 lk_ball_wtd:    -0.072 fa_elec:    -2.179 pro_close:     0.000 hbond_sr_bb:     0.000 hbond_lr_bb:     0.000 hbond_bb_sc:     0.000 hbond_sc:     0.000 dslf_fa13:     0.000 omega:     0.131 fa_dun:     1.687 p_aa_pp:     0.047 yhh_planarity:     0.000 ref:     1.657 rama_prepro:    -0.221
RSD_WTD: 21  fa_atr:    -6.775 fa_rep:     0.643 fa_sol:     6.699 fa_intra_rep:     0.006 fa_intra_sol_xover4:     0.273 lk_ball_wtd:    -0.053 fa_elec:    -4.533 pro_close:     0.000 hbond_sr_bb:     0.000 hbond_lr_bb:     0.000 hbond_bb_sc:     0.000 hbond_sc:     0.000 dslf_fa13:     0.000 omega:     0.057 fa_dun:     2.556 p_aa_pp:    -0.308 yhh_planarity:     0.000 ref:    -2.725 rama_prepro:    -0.286
RSD_WTD: 22  fa_atr:    -8.910 fa_rep:     1.308 fa_sol:     3.634 fa_intra_rep:     0.030 fa_intra_sol_xover4:     0.074 lk_ball_wtd:    -0.135 fa_elec:    -1.574 pro_close:     0.000 hbond_sr_bb:     0.000 hbond_lr_bb:     0.000 hbond_bb_sc:     0.000 hbond_sc:     0.000 dslf_fa13:     0.000 omega:     0.013 fa_dun:     0.274 p_aa_pp:    -0.407 yhh_planarity:     0.000 ref:     2.304 rama_prepro:    -0.279
RSD_WTD: 23  fa_atr:   -10.451 fa_rep:     1.326 fa_sol:     2.418 fa_intra_rep:     0.025 fa_intra_sol_xover4:     0.078 lk_ball_wtd:    -0.136 fa_elec:    -2.048 pro_close:     0.000 hbond_sr_bb:     0.000 hbond_lr_bb:     0.000 hbond_bb_sc:     0.000 hbond_sc:     0.000 dslf_fa13:     0.000 omega:     0.195 fa_dun:     0.887 p_aa_pp:    -0.230 yhh_planarity:     0.000 ref:     1.661 rama_prepro:    -0.094
RSD_WTD: 24  fa_atr:    -6.675 fa_rep:     0.733 fa_sol:     4.003 fa_intra_rep:     0.023 fa_intra_sol_xover4:     0.282 lk_ball_wtd:    -0.122 fa_elec:    -1.518 pro_close:     0.000 hbond_sr_bb:     0.000 hbond_lr_bb:     0.000 hbond_bb_sc:     0.000 hbond_sc:     0.000 dslf_fa13:     0.000 omega:    -0.009 fa_dun:     1.368 p_aa_pp:    -0.430 yhh_planarity:     0.000 ref:     0.582 rama_prepro:    -0.054
RSD_WTD: 25  fa_atr:    -4.072 fa_rep:     0.336 fa_sol:     3.478 fa_intra_rep:     0.007 fa_intra_sol_xover4:     0.127 lk_ball_wtd:    -0.200 fa_elec:    -0.813 pro_close:     0.000 hbond_sr_bb:     0.000 hbond_lr_bb:     0.000 hbond_bb_sc:     0.000 hbond_sc:     0.000 dslf_fa13:     0.000 omega:    -0.013 fa_dun:     0.943 p_aa_pp:    -0.051 yhh_planarity:     0.000 ref:    -0.715 rama_prepro:    -0.250
RSD_WTD: 26  fa_atr:    -6.564 fa_rep:     0.612 fa_sol:     1.803 fa_intra_rep:     0.017 fa_intra_sol_xover4:     0.099 lk_ball_wtd:    -0.228 fa_elec:    -0.674 pro_close:     0.000 hbond_sr_bb:     0.000 hbond_lr_bb:     0.000 hbond_bb_sc:     0.000 hbond_sc:     0.000 dslf_fa13:     0.000 omega:    -0.042 fa_dun:     0.133 p_aa_pp:    -0.091 yhh_planarity:     0.000 ref:     1.661 rama_prepro:    -0.502
RSD_WTD: 27  fa_atr:    -1.950 fa_rep:     0.191 fa_sol:     2.044 fa_intra_rep:     0.000 fa_intra_sol_xover4:     0.000 lk_ball_wtd:    -0.155 fa_elec:    -1.172 pro_close:     0.000 hbond_sr_bb:     0.000 hbond_lr_bb:     0.000 hbond_bb_sc:     0.000 hbond_sc:     0.000 dslf_fa13:     0.000 omega:    -0.143 fa_dun:     0.000 p_aa_pp:    -1.444 yhh_planarity:     0.000 ref:     0.798 rama_prepro:    -0.520
RSD_WTD: 28  fa_atr:    -6.399 fa_rep:     0.567 fa_sol:     1.613 fa_intra_rep:     0.017 fa_intra_sol_xover4:     0.052 lk_ball_wtd:    -0.109 fa_elec:    -0.409 pro_close:     0.000 hbond_sr_bb:     0.000 hbond_lr_bb:     0.000 hbond_bb_sc:     0.000 hbond_sc:     0.000 dslf_fa13:     0.000 omega:     0.055 fa_dun:     0.003 p_aa_pp:    -0.330 yhh_planarity:     0.000 ref:     2.643 rama_prepro:    -0.370
RSD_WTD: 29  fa_atr:    -4.332 fa_rep:     0.273 fa_sol:     3.119 fa_intra_rep:     0.008 fa_intra_sol_xover4:     0.140 lk_ball_wtd:    -0.011 fa_elec:    -1.793 pro_close:     0.000 hbond_sr_bb:     0.000 hbond_lr_bb:     0.000 hbond_bb_sc:     0.000 hbond_sc:     0.000 dslf_fa13:     0.000 omega:     0.170 fa_dun:     0.826 p_aa_pp:    -0.131 yhh_planarity:     0.000 ref:    -0.715 rama_prepro:    -0.235
RSD_WTD: 30  fa_atr:    -6.359 fa_rep:     0.459 fa_sol:     5.643 fa_intra_rep:     0.016 fa_intra_sol_xover4:     0.325 lk_ball_wtd:    -0.146 fa_elec:    -3.462 pro_close:     0.000 hbond_sr_bb:     0.000 hbond_lr_bb:     0.000 hbond_bb_sc:     0.000 hbond_sc:    -0.448 dslf_fa13:     0.000 omega:     0.021 fa_dun:     3.281 p_aa_pp:     0.202 yhh_planarity:     0.000 ref:    -0.715 rama_prepro:     0.079
RSD_WTD: 31  fa_atr:    -7.930 fa_rep:     0.572 fa_sol:     0.658 fa_intra_rep:     0.027 fa_intra_sol_xover4:     0.086 lk_ball_wtd:    -0.047 fa_elec:    -0.375 pro_close:     0.000 hbond_sr_bb:     0.000 hbond_lr_bb:     0.000 hbond_bb_sc:     0.000 hbond_sc:     0.000 dslf_fa13:     0.000 omega:    -0.020 fa_dun:     0.294 p_aa_pp:    -0.490 yhh_planarity:     0.000 ref:     2.304 rama_prepro:     0.090
RSD_WTD: 32  fa_atr:    -6.685 fa_rep:     1.148 fa_sol:     1.630 fa_intra_rep:     0.017 fa_intra_sol_xover4:     0.042 lk_ball_wtd:    -0.273 fa_elec:    -1.757 pro_close:     0.000 hbond_sr_bb:     0.000 hbond_lr_bb:     0.000 hbond_bb_sc:     0.000 hbond_sc:     0.000 dslf_fa13:     0.000 omega:     0.271 fa_dun:     0.041 p_aa_pp:    -0.761 yhh_planarity:     0.000 ref:     2.643 rama_prepro:    -0.336
RSD_WTD: 33  fa_atr:    -7.563 fa_rep:     1.833 fa_sol:     0.192 fa_intra_rep:     0.017 fa_intra_sol_xover4:     0.047 lk_ball_wtd:     0.127 fa_elec:    -2.176 pro_close:     0.000 hbond_sr_bb:     0.000 hbond_lr_bb:     0.000 hbond_bb_sc:     0.000 hbond_sc:     0.000 dslf_fa13:     0.000 omega:    -0.043 fa_dun:     0.022 p_aa_pp:    -0.609 yhh_planarity:     0.000 ref:     2.643 rama_prepro:    -0.339
RSD_WTD: 34  fa_atr:    -8.331 fa_rep:     1.160 fa_sol:     2.041 fa_intra_rep:     0.019 fa_intra_sol_xover4:     0.114 lk_ball_wtd:     0.248 fa_elec:    -1.695 pro_close:     0.000 hbond_sr_bb:     0.000 hbond_lr_bb:     0.000 hbond_bb_sc:     0.000 hbond_sc:     0.000 dslf_fa13:     0.000 omega:    -0.039 fa_dun:     0.632 p_aa_pp:    -0.150 yhh_planarity:     0.000 ref:     1.661 rama_prepro:    -0.064
RSD_WTD: 35  fa_atr:   -10.521 fa_rep:     2.365 fa_sol:     1.711 fa_intra_rep:     0.028 fa_intra_sol_xover4:     0.464 lk_ball_wtd:    -0.080 fa_elec:    -1.721 pro_close:     0.000 hbond_sr_bb:     0.000 hbond_lr_bb:     0.000 hbond_bb_sc:     0.000 hbond_sc:     0.000 dslf_fa13:     0.000 omega:     0.029 fa_dun:     1.765 p_aa_pp:    -0.451 yhh_planarity:     0.000 ref:     1.218 rama_prepro:     0.098
RSD_WTD: 36  fa_atr:    -4.236 fa_rep:     1.001 fa_sol:     3.522 fa_intra_rep:     0.007 fa_intra_sol_xover4:     0.114 lk_ball_wtd:     0.327 fa_elec:    -2.528 pro_close:     0.000 hbond_sr_bb:     0.000 hbond_lr_bb:     0.000 hbond_bb_sc:     0.000 hbond_sc:    -0.417 dslf_fa13:     0.000 omega:     0.609 fa_dun:     1.095 p_aa_pp:    -0.045 yhh_planarity:     0.000 ref:    -0.715 rama_prepro:    -0.160
RSD_WTD: 37  fa_atr:    -7.150 fa_rep:     0.755 fa_sol:     2.311 fa_intra_rep:     0.022 fa_intra_sol_xover4:     0.158 lk_ball_wtd:    -0.169 fa_elec:    -0.778 pro_close:     0.000 hbond_sr_bb:     0.000 hbond_lr_bb:     0.000 hbond_bb_sc:     0.000 hbond_sc:     0.000 dslf_fa13:     0.000 omega:    -0.063 fa_dun:     1.729 p_aa_pp:     0.019 yhh_planarity:     0.034 ref:     0.582 rama_prepro:     0.062
RSD_WTD: 38  fa_atr:    -5.010 fa_rep:     0.449 fa_sol:     5.005 fa_intra_rep:     0.008 fa_intra_sol_xover4:     0.609 lk_ball_wtd:     0.135 fa_elec:    -2.799 pro_close:     0.000 hbond_sr_bb:     0.000 hbond_lr_bb:     0.000 hbond_bb_sc:    -0.561 hbond_sc:     0.000 dslf_fa13:     0.000 omega:     0.128 fa_dun:     1.861 p_aa_pp:    -0.685 yhh_planarity:     0.000 ref:    -2.146 rama_prepro:     0.546
RSD_WTD: 39  fa_atr:    -4.540 fa_rep:     0.304 fa_sol:     5.164 fa_intra_rep:     0.006 fa_intra_sol_xover4:     0.280 lk_ball_wtd:    -0.003 fa_elec:    -3.589 pro_close:     0.000 hbond_sr_bb:     0.000 hbond_lr_bb:     0.000 hbond_bb_sc:     0.000 hbond_sc:    -0.458 dslf_fa13:     0.000 omega:    -0.058 fa_dun:     2.830 p_aa_pp:    -0.324 yhh_planarity:     0.000 ref:    -2.725 rama_prepro:     0.021
RSD_WTD: 40  fa_atr:    -4.914 fa_rep:     0.465 fa_sol:     4.120 fa_intra_rep:     0.016 fa_intra_sol_xover4:     0.548 lk_ball_wtd:    -0.157 fa_elec:    -2.083 pro_close:     0.000 hbond_sr_bb:     0.000 hbond_lr_bb:     0.000 hbond_bb_sc:    -0.561 hbond_sc:     0.000 dslf_fa13:     0.000 omega:     0.153 fa_dun:     1.994 p_aa_pp:     0.049 yhh_planarity:     0.000 ref:    -0.715 rama_prepro:    -0.268
RSD_WTD: 41  fa_atr:    -9.149 fa_rep:     1.682 fa_sol:     1.501 fa_intra_rep:     0.035 fa_intra_sol_xover4:     0.281 lk_ball_wtd:    -0.265 fa_elec:    -1.469 pro_close:     0.000 hbond_sr_bb:     0.000 hbond_lr_bb:     0.000 hbond_bb_sc:     0.000 hbond_sc:     0.000 dslf_fa13:     0.000 omega:     0.659 fa_dun:     3.421 p_aa_pp:    -0.214 yhh_planarity:     0.000 ref:     1.661 rama_prepro:    -0.118
RSD_WTD: 42  fa_atr:    -9.548 fa_rep:     1.523 fa_sol:     1.730 fa_intra_rep:     0.028 fa_intra_sol_xover4:     0.071 lk_ball_wtd:    -0.327 fa_elec:    -1.103 pro_close:     0.000 hbond_sr_bb:     0.000 hbond_lr_bb:     0.000 hbond_bb_sc:     0.000 hbond_sc:     0.000 dslf_fa13:     0.000 omega:    -0.031 fa_dun:     0.082 p_aa_pp:    -0.436 yhh_planarity:     0.000 ref:     2.304 rama_prepro:    -0.136
RSD_WTD: 43  fa_atr:    -5.658 fa_rep:     0.393 fa_sol:     3.184 fa_intra_rep:     0.007 fa_intra_sol_xover4:     0.118 lk_ball_wtd:    -0.312 fa_elec:    -1.408 pro_close:     0.000 hbond_sr_bb:     0.000 hbond_lr_bb:     0.000 hbond_bb_sc:     0.000 hbond_sc:     0.000 dslf_fa13:     0.000 omega:     0.043 fa_dun:     1.045 p_aa_pp:    -0.005 yhh_planarity:     0.000 ref:    -0.715 rama_prepro:    -0.104
RSD_WTD: 44  fa_atr:    -6.630 fa_rep:     0.835 fa_sol:     2.650 fa_intra_rep:     0.020 fa_intra_sol_xover4:     0.052 lk_ball_wtd:    -0.187 fa_elec:    -1.658 pro_close:     0.000 hbond_sr_bb:     0.000 hbond_lr_bb:     0.000 hbond_bb_sc:     0.000 hbond_sc:     0.000 dslf_fa13:     0.000 omega:    -0.003 fa_dun:     0.041 p_aa_pp:    -0.355 yhh_planarity:     0.000 ref:     2.643 rama_prepro:    -0.079
RSD_WTD: 45  fa_atr:    -6.595 fa_rep:     0.891 fa_sol:     2.129 fa_intra_rep:     0.001 fa_intra_sol_xover4:     0.000 lk_ball_wtd:    -0.110 fa_elec:    -2.206 pro_close:     0.000 hbond_sr_bb:     0.000 hbond_lr_bb:     0.000 hbond_bb_sc:     0.000 hbond_sc:     0.000 dslf_fa13:     0.000 omega:    -0.009 fa_dun:     0.000 p_aa_pp:    -0.089 yhh_planarity:     0.000 ref:     1.325 rama_prepro:     0.027
RSD_WTD: 46  fa_atr:    -4.895 fa_rep:     0.524 fa_sol:     2.403 fa_intra_rep:     0.001 fa_intra_sol_xover4:     0.000 lk_ball_wtd:    -0.243 fa_elec:    -1.346 pro_close:     0.000 hbond_sr_bb:     0.000 hbond_lr_bb:     0.000 hbond_bb_sc:     0.000 hbond_sc:     0.000 dslf_fa13:     0.000 omega:     0.000 fa_dun:     0.000 p_aa_pp:    -0.262 yhh_planarity:     0.000 ref:     1.325 rama_prepro:    -0.227
RSD_WTD: 47  fa_atr:    -5.391 fa_rep:     0.672 fa_sol:     7.093 fa_intra_rep:     0.015 fa_intra_sol_xover4:     0.842 lk_ball_wtd:     0.313 fa_elec:    -6.133 pro_close:     0.000 hbond_sr_bb:     0.000 hbond_lr_bb:     0.000 hbond_bb_sc:     0.000 hbond_sc:    -0.665 dslf_fa13:     0.000 omega:    -0.019 fa_dun:     2.738 p_aa_pp:     0.038 yhh_planarity:     0.000 ref:    -0.715 rama_prepro:    -0.219
RSD_WTD: 48  fa_atr:    -8.044 fa_rep:     1.226 fa_sol:     3.119 fa_intra_rep:     0.020 fa_intra_sol_xover4:     0.055 lk_ball_wtd:    -0.313 fa_elec:    -1.982 pro_close:     0.000 hbond_sr_bb:     0.000 hbond_lr_bb:     0.000 hbond_bb_sc:     0.000 hbond_sc:     0.000 dslf_fa13:     0.000 omega:     0.114 fa_dun:     0.061 p_aa_pp:    -0.177 yhh_planarity:     0.000 ref:     2.643 rama_prepro:    -0.122
RSD_WTD: 49  fa_atr:    -9.559 fa_rep:     1.667 fa_sol:     1.985 fa_intra_rep:     0.015 fa_intra_sol_xover4:     0.073 lk_ball_wtd:    -0.225 fa_elec:    -2.119 pro_close:     0.000 hbond_sr_bb:     0.000 hbond_lr_bb:     0.000 hbond_bb_sc:     0.000 hbond_sc:     0.000 dslf_fa13:     0.000 omega:     0.202 fa_dun:     0.561 p_aa_pp:    -0.229 yhh_planarity:     0.000 ref:     1.661 rama_prepro:    -0.208
RSD_WTD: 50  fa_atr:    -3.918 fa_rep:     0.327 fa_sol:     4.096 fa_intra_rep:     0.004 fa_intra_sol_xover4:     0.594 lk_ball_wtd:    -0.199 fa_elec:    -1.598 pro_close:     0.000 hbond_sr_bb:     0.000 hbond_lr_bb:     0.000 hbond_bb_sc:     0.000 hbond_sc:     0.000 dslf_fa13:     0.000 omega:     0.101 fa_dun:     1.245 p_aa_pp:    -0.245 yhh_planarity:     0.000 ref:    -0.301 rama_prepro:    -0.012
RSD_WTD: 51  fa_atr:    -4.438 fa_rep:     0.656 fa_sol:     6.405 fa_intra_rep:     0.004 fa_intra_sol_xover4:     0.307 lk_ball_wtd:     0.227 fa_elec:    -5.170 pro_close:     0.000 hbond_sr_bb:     0.000 hbond_lr_bb:     0.000 hbond_bb_sc:     0.000 hbond_sc:    -0.665 dslf_fa13:     0.000 omega:    -0.039 fa_dun:     1.297 p_aa_pp:     0.073 yhh_planarity:     0.000 ref:    -2.146 rama_prepro:    -0.094
RSD_WTD: 52  fa_atr:    -7.209 fa_rep:     0.948 fa_sol:     1.547 fa_intra_rep:     0.018 fa_intra_sol_xover4:     0.096 lk_ball_wtd:    -0.166 fa_elec:    -1.088 pro_close:     0.000 hbond_sr_bb:     0.000 hbond_lr_bb:     0.000 hbond_bb_sc:     0.000 hbond_sc:     0.000 dslf_fa13:     0.000 omega:    -0.056 fa_dun:     0.045 p_aa_pp:    -0.129 yhh_planarity:     0.000 ref:     1.661 rama_prepro:    -0.445
RSD_WTD: 53  fa_atr:    -2.005 fa_rep:     0.245 fa_sol:     2.446 fa_intra_rep:     0.000 fa_intra_sol_xover4:     0.000 lk_ball_wtd:    -0.154 fa_elec:    -0.948 pro_close:     0.000 hbond_sr_bb:     0.000 hbond_lr_bb:     0.000 hbond_bb_sc:     0.000 hbond_sc:     0.000 dslf_fa13:     0.000 omega:    -0.092 fa_dun:     0.000 p_aa_pp:    -0.748 yhh_planarity:     0.000 ref:     0.798 rama_prepro:    -0.441
RSD_WTD: 54  fa_atr:    -3.996 fa_rep:     0.156 fa_sol:     1.389 fa_intra_rep:     0.001 fa_intra_sol_xover4:     0.000 lk_ball_wtd:    -0.031 fa_elec:    -0.238 pro_close:     0.000 hbond_sr_bb:     0.000 hbond_lr_bb:     0.000 hbond_bb_sc:     0.000 hbond_sc:     0.000 dslf_fa13:     0.000 omega:    -0.035 fa_dun:     0.000 p_aa_pp:    -0.118 yhh_planarity:     0.000 ref:     1.325 rama_prepro:    -0.555
RSD_WTD: 55  fa_atr:    -3.967 fa_rep:     0.257 fa_sol:     4.835 fa_intra_rep:     0.007 fa_intra_sol_xover4:     0.348 lk_ball_wtd:    -0.117 fa_elec:    -2.619 pro_close:     0.000 hbond_sr_bb:     0.000 hbond_lr_bb:     0.000 hbond_bb_sc:     0.000 hbond_sc:    -0.448 dslf_fa13:     0.000 omega:     0.020 fa_dun:     2.922 p_aa_pp:    -0.184 yhh_planarity:     0.000 ref:    -2.725 rama_prepro:    -0.407
RSD_WTD: 56  fa_atr:    -4.421 fa_rep:     0.224 fa_sol:     3.776 fa_intra_rep:     0.007 fa_intra_sol_xover4:     0.365 lk_ball_wtd:    -0.378 fa_elec:    -0.810 pro_close:     0.000 hbond_sr_bb:     0.000 hbond_lr_bb:     0.000 hbond_bb_sc:     0.000 hbond_sc:     0.000 dslf_fa13:     0.000 omega:     0.026 fa_dun:     2.598 p_aa_pp:     0.185 yhh_planarity:     0.000 ref:    -2.725 rama_prepro:     0.678
RSD_WTD: 57  fa_atr:    -4.996 fa_rep:     1.016 fa_sol:     2.329 fa_intra_rep:     0.003 fa_intra_sol_xover4:     0.000 lk_ball_wtd:    -0.125 fa_elec:    -3.003 pro_close:     0.000 hbond_sr_bb:     0.000 hbond_lr_bb:     0.000 hbond_bb_sc:    -1.011 hbond_sc:     0.000 dslf_fa13:     0.000 omega:    -0.011 fa_dun:     0.000 p_aa_pp:    -0.090 yhh_planarity:     0.000 ref:     1.325 rama_prepro:     0.858
RSD_WTD: 58  fa_atr:    -5.005 fa_rep:     0.506 fa_sol:     1.524 fa_intra_rep:     0.001 fa_intra_sol_xover4:     0.000 lk_ball_wtd:     0.016 fa_elec:    -1.862 pro_close:     0.000 hbond_sr_bb:     0.000 hbond_lr_bb:     0.000 hbond_bb_sc:     0.000 hbond_sc:     0.000 dslf_fa13:     0.000 omega:     0.082 fa_dun:     0.000 p_aa_pp:     0.260 yhh_planarity:     0.000 ref:     1.325 rama_prepro:     0.273
RSD_WTD: 59  fa_atr:    -8.099 fa_rep:     0.488 fa_sol:     1.003 fa_intra_rep:     0.028 fa_intra_sol_xover4:     0.076 lk_ball_wtd:    -0.019 fa_elec:    -1.448 pro_close:     0.000 hbond_sr_bb:     0.000 hbond_lr_bb:     0.000 hbond_bb_sc:     0.000 hbond_sc:     0.000 dslf_fa13:     0.000 omega:    -0.061 fa_dun:     0.211 p_aa_pp:    -0.715 yhh_planarity:     0.000 ref:     2.304 rama_prepro:    -0.037
RSD_WTD: 60  fa_atr:    -9.187 fa_rep:     1.432 fa_sol:     6.019 fa_intra_rep:     0.008 fa_intra_sol_xover4:     0.141 lk_ball_wtd:     0.148 fa_elec:    -3.939 pro_close:     0.000 hbond_sr_bb:     0.000 hbond_lr_bb:     0.000 hbond_bb_sc:     0.000 hbond_sc:     0.000 dslf_fa13:     0.000 omega:     0.077 fa_dun:     1.432 p_aa_pp:     0.353 yhh_planarity:     0.000 ref:    -0.715 rama_prepro:    -0.074
RSD_WTD: 61  fa_atr:    -8.878 fa_rep:     1.393 fa_sol:     0.931 fa_intra_rep:     0.017 fa_intra_sol_xover4:     0.073 lk_ball_wtd:    -0.056 fa_elec:    -2.020 pro_close:     0.000 hbond_sr_bb:     0.000 hbond_lr_bb:     0.000 hbond_bb_sc:     0.000 hbond_sc:     0.000 dslf_fa13:     0.000 omega:    -0.049 fa_dun:     0.835 p_aa_pp:    -0.236 yhh_planarity:     0.000 ref:     1.661 rama_prepro:     0.170
RSD_WTD: 62  fa_atr:    -8.324 fa_rep:     1.376 fa_sol:     1.591 fa_intra_rep:     0.026 fa_intra_sol_xover4:     0.072 lk_ball_wtd:    -0.137 fa_elec:    -2.254 pro_close:     0.000 hbond_sr_bb:     0.000 hbond_lr_bb:     0.000 hbond_bb_sc:     0.000 hbond_sc:     0.000 dslf_fa13:     0.000 omega:     0.017 fa_dun:     0.299 p_aa_pp:    -0.534 yhh_planarity:     0.000 ref:     2.304 rama_prepro:    -0.173
RSD_WTD: 63  fa_atr:    -9.214 fa_rep:     1.147 fa_sol:     0.799 fa_intra_rep:     0.022 fa_intra_sol_xover4:     0.241 lk_ball_wtd:    -0.104 fa_elec:    -1.813 pro_close:     0.000 hbond_sr_bb:     0.000 hbond_lr_bb:     0.000 hbond_bb_sc:     0.000 hbond_sc:     0.000 dslf_fa13:     0.000 omega:     0.089 fa_dun:     1.346 p_aa_pp:    -0.317 yhh_planarity:     0.000 ref:     1.218 rama_prepro:    -0.407
RSD_WTD: 64  fa_atr:    -2.679 fa_rep:     0.237 fa_sol:     2.838 fa_intra_rep:     0.008 fa_intra_sol_xover4:     0.764 lk_ball_wtd:    -0.174 fa_elec:    -1.840 pro_close:     0.000 hbond_sr_bb:     0.000 hbond_lr_bb:     0.000 hbond_bb_sc:     0.000 hbond_sc:    -0.401 dslf_fa13:     0.000 omega:     0.317 fa_dun:     1.523 p_aa_pp:    -0.634 yhh_planarity:     0.000 ref:    -2.146 rama_prepro:     0.200
RSD_WTD: 65  fa_atr:    -5.850 fa_rep:     0.809 fa_sol:     1.588 fa_intra_rep:     0.033 fa_intra_sol_xover4:     0.079 lk_ball_wtd:    -0.227 fa_elec:     0.282 pro_close:     0.000 hbond_sr_bb:     0.000 hbond_lr_bb:     0.000 hbond_bb_sc:     0.000 hbond_sc:     0.000 dslf_fa13:     0.000 omega:    -0.014 fa_dun:     1.397 p_aa_pp:    -0.709 yhh_planarity:     0.000 ref:     2.304 rama_prepro:     0.196
RSD_WTD: 66  fa_atr:    -1.942 fa_rep:     0.305 fa_sol:     2.806 fa_intra_rep:     0.003 fa_intra_sol_xover4:     0.286 lk_ball_wtd:     0.060 fa_elec:    -2.827 pro_close:     0.000 hbond_sr_bb:     0.000 hbond_lr_bb:     0.000 hbond_bb_sc:     0.000 hbond_sc:     0.000 dslf_fa13:     0.000 omega:     0.002 fa_dun:     1.653 p_aa_pp:    -0.228 yhh_planarity:     0.000 ref:    -2.146 rama_prepro:    -0.220
RSD_WTD: 67  fa_atr:    -4.379 fa_rep:     0.486 fa_sol:     5.097 fa_intra_rep:     0.010 fa_intra_sol_xover4:     0.635 lk_ball_wtd:    -0.109 fa_elec:    -2.599 pro_close:     0.000 hbond_sr_bb:     0.000 hbond_lr_bb:     0.000 hbond_bb_sc:    -0.351 hbond_sc:     0.000 dslf_fa13:     0.000 omega:    -0.070 fa_dun:     1.644 p_aa_pp:    -0.602 yhh_planarity:     0.000 ref:    -2.146 rama_prepro:    -0.209
RSD_WTD: 68  fa_atr:    -4.667 fa_rep:     0.397 fa_sol:     4.688 fa_intra_rep:     0.005 fa_intra_sol_xover4:     0.269 lk_ball_wtd:    -0.018 fa_elec:    -2.044 pro_close:     0.000 hbond_sr_bb:     0.000 hbond_lr_bb:     0.000 hbond_bb_sc:     0.000 hbond_sc:     0.000 dslf_fa13:     0.000 omega:    -0.053 fa_dun:     3.587 p_aa_pp:    -0.315 yhh_planarity:     0.000 ref:    -2.725 rama_prepro:    -0.434
RSD_WTD: 69  fa_atr:    -4.381 fa_rep:     0.385 fa_sol:     5.315 fa_intra_rep:     0.004 fa_intra_sol_xover4:     0.306 lk_ball_wtd:    -0.101 fa_elec:    -3.025 pro_close:     0.000 hbond_sr_bb:     0.000 hbond_lr_bb:     0.000 hbond_bb_sc:    -0.351 hbond_sc:     0.000 dslf_fa13:     0.000 omega:     0.377 fa_dun:     1.673 p_aa_pp:    -0.049 yhh_planarity:     0.000 ref:    -2.146 rama_prepro:    -0.399
RSD_WTD: 70  fa_atr:    -5.999 fa_rep:     0.301 fa_sol:     5.756 fa_intra_rep:     0.011 fa_intra_sol_xover4:     1.043 lk_ball_wtd:    -0.216 fa_elec:    -2.583 pro_close:     0.000 hbond_sr_bb:     0.000 hbond_lr_bb:     0.000 hbond_bb_sc:     0.000 hbond_sc:    -1.027 dslf_fa13:     0.000 omega:     0.221 fa_dun:     2.912 p_aa_pp:    -0.249 yhh_planarity:     0.000 ref:    -2.725 rama_prepro:    -0.317
RSD_WTD: 71  fa_atr:   -11.545 fa_rep:     2.337 fa_sol:     2.370 fa_intra_rep:     0.023 fa_intra_sol_xover4:     0.271 lk_ball_wtd:     0.041 fa_elec:    -1.872 pro_close:     0.000 hbond_sr_bb:     0.000 hbond_lr_bb:     0.000 hbond_bb_sc:     0.000 hbond_sc:     0.000 dslf_fa13:     0.000 omega:     0.035 fa_dun:     1.341 p_aa_pp:    -0.445 yhh_planarity:     0.000 ref:     1.218 rama_prepro:    -0.196
RSD_WTD: 72  fa_atr:    -7.296 fa_rep:     0.937 fa_sol:     5.455 fa_intra_rep:     0.008 fa_intra_sol_xover4:     0.125 lk_ball_wtd:    -0.074 fa_elec:    -3.327 pro_close:     0.000 hbond_sr_bb:     0.000 hbond_lr_bb:     0.000 hbond_bb_sc:     0.000 hbond_sc:     0.000 dslf_fa13:     0.000 omega:     0.019 fa_dun:     1.918 p_aa_pp:     0.015 yhh_planarity:     0.000 ref:    -0.715 rama_prepro:     0.003
RSD_WTD: 73  fa_atr:    -4.573 fa_rep:     0.227 fa_sol:     4.567 fa_intra_rep:     0.007 fa_intra_sol_xover4:     0.115 lk_ball_wtd:    -0.277 fa_elec:    -1.892 pro_close:     0.000 hbond_sr_bb:     0.000 hbond_lr_bb:     0.000 hbond_bb_sc:     0.000 hbond_sc:     0.000 dslf_fa13:     0.000 omega:    -0.013 fa_dun:     1.113 p_aa_pp:     0.037 yhh_planarity:     0.000 ref:    -0.715 rama_prepro:    -0.105
RSD_WTD: 74  fa_atr:    -7.164 fa_rep:     0.381 fa_sol:     5.271 fa_intra_rep:     0.007 fa_intra_sol_xover4:     0.183 lk_ball_wtd:     0.020 fa_elec:    -3.033 pro_close:     0.000 hbond_sr_bb:     0.000 hbond_lr_bb:     0.000 hbond_bb_sc:     0.000 hbond_sc:    -1.027 dslf_fa13:     0.000 omega:    -0.027 fa_dun:     2.904 p_aa_pp:    -0.021 yhh_planarity:     0.000 ref:    -1.451 rama_prepro:    -0.149
RSD_WTD: 75  fa_atr:    -8.723 fa_rep:     1.274 fa_sol:     1.357 fa_intra_rep:     0.020 fa_intra_sol_xover4:     0.054 lk_ball_wtd:    -0.131 fa_elec:    -2.066 pro_close:     0.000 hbond_sr_bb:     0.000 hbond_lr_bb:     0.000 hbond_bb_sc:     0.000 hbond_sc:     0.000 dslf_fa13:     0.000 omega:    -0.008 fa_dun:     0.062 p_aa_pp:    -0.363 yhh_planarity:     0.000 ref:     2.643 rama_prepro:    -0.072
RSD_WTD: 76  fa_atr:    -6.293 fa_rep:     0.477 fa_sol:     6.020 fa_intra_rep:     0.010 fa_intra_sol_xover4:     0.255 lk_ball_wtd:    -0.017 fa_elec:    -3.740 pro_close:     0.000 hbond_sr_bb:     0.000 hbond_lr_bb:     0.000 hbond_bb_sc:     0.000 hbond_sc:    -0.376 dslf_fa13:     0.000 omega:     0.069 fa_dun:     1.782 p_aa_pp:     0.057 yhh_planarity:     0.000 ref:    -0.715 rama_prepro:     0.029
RSD_WTD: 77  fa_atr:    -5.293 fa_rep:     0.275 fa_sol:     6.595 fa_intra_rep:     0.009 fa_intra_sol_xover4:     0.193 lk_ball_wtd:    -0.258 fa_elec:    -4.367 pro_close:     0.000 hbond_sr_bb:     0.000 hbond_lr_bb:     0.000 hbond_bb_sc:     0.000 hbond_sc:    -0.458 dslf_fa13:     0.000 omega:    -0.029 fa_dun:     1.170 p_aa_pp:     0.030 yhh_planarity:     0.000 ref:    -0.715 rama_prepro:    -0.102
RSD_WTD: 78  fa_atr:    -6.352 fa_rep:     0.775 fa_sol:     2.913 fa_intra_rep:     0.002 fa_intra_sol_xover4:     0.000 lk_ball_wtd:    -0.050 fa_elec:    -1.936 pro_close:     0.000 hbond_sr_bb:     0.000 hbond_lr_bb:     0.000 hbond_bb_sc:     0.000 hbond_sc:     0.000 dslf_fa13:     0.000 omega:    -0.029 fa_dun:     0.000 p_aa_pp:    -0.151 yhh_planarity:     0.000 ref:     1.325 rama_prepro:    -0.236
RSD_WTD: 79  fa_atr:    -9.871 fa_rep:     1.167 fa_sol:     3.292 fa_intra_rep:     0.017 fa_intra_sol_xover4:     0.074 lk_ball_wtd:    -0.286 fa_elec:    -2.494 pro_close:     0.000 hbond_sr_bb:     0.000 hbond_lr_bb:     0.000 hbond_bb_sc:     0.000 hbond_sc:     0.000 dslf_fa13:     0.000 omega:     0.100 fa_dun:     0.306 p_aa_pp:    -0.260 yhh_planarity:     0.000 ref:     1.661 rama_prepro:    -0.194
RSD_WTD: 80  fa_atr:    -5.586 fa_rep:     0.254 fa_sol:     6.719 fa_intra_rep:     0.006 fa_intra_sol_xover4:     0.276 lk_ball_wtd:    -0.098 fa_elec:    -4.028 pro_close:     0.000 hbond_sr_bb:     0.000 hbond_lr_bb:     0.000 hbond_bb_sc:     0.000 hbond_sc:    -0.376 dslf_fa13:     0.000 omega:     0.000 fa_dun:     2.748 p_aa_pp:    -0.246 yhh_planarity:     0.000 ref:    -2.725 rama_prepro:    -0.286
RSD_WTD: 81  fa_atr:    -7.557 fa_rep:     0.716 fa_sol:     3.440 fa_intra_rep:     0.019 fa_intra_sol_xover4:     0.192 lk_ball_wtd:    -0.107 fa_elec:    -1.944 pro_close:     0.000 hbond_sr_bb:     0.000 hbond_lr_bb:     0.000 hbond_bb_sc:     0.000 hbond_sc:     0.000 dslf_fa13:     0.000 omega:    -0.006 fa_dun:     0.524 p_aa_pp:    -0.185 yhh_planarity:     0.000 ref:     1.661 rama_prepro:    -0.121
RSD_WTD: 82  fa_atr:   -10.916 fa_rep:     1.377 fa_sol:     3.408 fa_intra_rep:     0.007 fa_intra_sol_xover4:     0.065 lk_ball_wtd:    -0.393 fa_elec:    -2.447 pro_close:     0.000 hbond_sr_bb:     0.000 hbond_lr_bb:     0.000 hbond_bb_sc:     0.000 hbond_sc:     0.000 dslf_fa13:     0.000 omega:     0.091 fa_dun:     1.566 p_aa_pp:    -0.005 yhh_planarity:     0.000 ref:     1.657 rama_prepro:     0.018
RSD_WTD: 83  fa_atr:    -4.752 fa_rep:     0.270 fa_sol:     4.394 fa_intra_rep:     0.009 fa_intra_sol_xover4:     0.183 lk_ball_wtd:    -0.283 fa_elec:    -0.688 pro_close:     0.000 hbond_sr_bb:     0.000 hbond_lr_bb:     0.000 hbond_bb_sc:     0.000 hbond_sc:     0.000 dslf_fa13:     0.000 omega:    -0.004 fa_dun:     0.960 p_aa_pp:     0.075 yhh_planarity:     0.000 ref:    -0.715 rama_prepro:    -0.054
RSD_WTD: 84  fa_atr:    -3.450 fa_rep:     0.188 fa_sol:     3.257 fa_intra_rep:     0.007 fa_intra_sol_xover4:     0.121 lk_ball_wtd:    -0.203 fa_elec:    -0.946 pro_close:     0.000 hbond_sr_bb:     0.000 hbond_lr_bb:     0.000 hbond_bb_sc:     0.000 hbond_sc:     0.000 dslf_fa13:     0.000 omega:     0.128 fa_dun:     0.923 p_aa_pp:    -0.043 yhh_planarity:     0.000 ref:    -0.715 rama_prepro:    -0.254
RSD_WTD: 85  fa_atr:    -6.348 fa_rep:     1.299 fa_sol:     1.206 fa_intra_rep:     0.014 fa_intra_sol_xover4:     0.076 lk_ball_wtd:    -0.181 fa_elec:    -0.526 pro_close:     0.000 hbond_sr_bb:     0.000 hbond_lr_bb:     0.000 hbond_bb_sc:     0.000 hbond_sc:     0.000 dslf_fa13:     0.000 omega:     0.328 fa_dun:     0.417 p_aa_pp:    -0.308 yhh_planarity:     0.000 ref:     1.661 rama_prepro:    -0.404
RSD_WTD: 86  fa_atr:    -1.880 fa_rep:     0.094 fa_sol:     2.161 fa_intra_rep:     0.000 fa_intra_sol_xover4:     0.000 lk_ball_wtd:    -0.170 fa_elec:    -0.682 pro_close:     0.000 hbond_sr_bb:     0.000 hbond_lr_bb:     0.000 hbond_bb_sc:     0.000 hbond_sc:     0.000 dslf_fa13:     0.000 omega:     0.017 fa_dun:     0.000 p_aa_pp:    -1.513 yhh_planarity:     0.000 ref:     0.798 rama_prepro:     0.333
RSD_WTD: 87  fa_atr:    -6.675 fa_rep:     1.651 fa_sol:     1.167 fa_intra_rep:     0.025 fa_intra_sol_xover4:     0.064 lk_ball_wtd:    -0.402 fa_elec:    -0.487 pro_close:     0.000 hbond_sr_bb:     0.000 hbond_lr_bb:     0.000 hbond_bb_sc:     0.000 hbond_sc:     0.000 dslf_fa13:     0.000 omega:     0.043 fa_dun:     1.441 p_aa_pp:     0.360 yhh_planarity:     0.000 ref:     2.643 rama_prepro:     0.404
RSD_WTD: 88  fa_atr:    -4.394 fa_rep:     0.458 fa_sol:     3.896 fa_intra_rep:     0.004 fa_intra_sol_xover4:     0.296 lk_ball_wtd:    -0.394 fa_elec:    -0.991 pro_close:     0.000 hbond_sr_bb:     0.000 hbond_lr_bb:     0.000 hbond_bb_sc:    -1.011 hbond_sc:     0.000 dslf_fa13:     0.000 omega:    -0.028 fa_dun:     2.089 p_aa_pp:    -0.132 yhh_planarity:     0.000 ref:    -2.146 rama_prepro:    -0.195
RSD_WTD: 89  fa_atr:    -6.068 fa_rep:     0.465 fa_sol:     3.137 fa_intra_rep:     0.004 fa_intra_sol_xover4:     0.407 lk_ball_wtd:    -0.289 fa_elec:    -0.922 pro_close:     0.000 hbond_sr_bb:     0.000 hbond_lr_bb:     0.000 hbond_bb_sc:     0.000 hbond_sc:     0.000 dslf_fa13:     0.000 omega:     0.322 fa_dun:     1.730 p_aa_pp:    -0.320 yhh_planarity:     0.000 ref:    -0.301 rama_prepro:     0.046
RSD_WTD: 90  fa_atr:    -9.088 fa_rep:     0.944 fa_sol:     6.874 fa_intra_rep:     0.019 fa_intra_sol_xover4:     0.548 lk_ball_wtd:     0.267 fa_elec:    -5.927 pro_close:     0.000 hbond_sr_bb:     0.000 hbond_lr_bb:     0.000 hbond_bb_sc:    -1.023 hbond_sc:    -1.386 dslf_fa13:     0.000 omega:     0.266 fa_dun:     2.211 p_aa_pp:     0.170 yhh_planarity:     0.000 ref:    -0.095 rama_prepro:     0.400
RSD_WTD: 91  fa_atr:    -8.359 fa_rep:     1.497 fa_sol:     2.155 fa_intra_rep:     0.027 fa_intra_sol_xover4:     0.072 lk_ball_wtd:    -0.177 fa_elec:    -1.685 pro_close:     0.000 hbond_sr_bb:     0.000 hbond_lr_bb:     0.000 hbond_bb_sc:     0.000 hbond_sc:     0.000 dslf_fa13:     0.000 omega:    -0.047 fa_dun:     0.681 p_aa_pp:    -0.774 yhh_planarity:     0.000 ref:     2.304 rama_prepro:     0.035
RSD_WTD: 92  fa_atr:    -8.038 fa_rep:     0.999 fa_sol:     0.409 fa_intra_rep:     0.032 fa_intra_sol_xover4:     0.085 lk_ball_wtd:     0.119 fa_elec:    -2.162 pro_close:     0.000 hbond_sr_bb:     0.000 hbond_lr_bb:     0.000 hbond_bb_sc:     0.000 hbond_sc:     0.000 dslf_fa13:     0.000 omega:    -0.043 fa_dun:     0.957 p_aa_pp:    -0.742 yhh_planarity:     0.000 ref:     2.304 rama_prepro:    -0.467
RSD_WTD: 93  fa_atr:    -5.964 fa_rep:     1.374 fa_sol:     2.203 fa_intra_rep:     0.001 fa_intra_sol_xover4:     0.000 lk_ball_wtd:     0.084 fa_elec:    -1.861 pro_close:     0.000 hbond_sr_bb:     0.000 hbond_lr_bb:     0.000 hbond_bb_sc:     0.000 hbond_sc:     0.000 dslf_fa13:     0.000 omega:     0.041 fa_dun:     0.000 p_aa_pp:     0.554 yhh_planarity:     0.000 ref:     1.325 rama_prepro:     0.042
RSD_WTD: 94  fa_atr:    -7.755 fa_rep:     1.056 fa_sol:     1.290 fa_intra_rep:     0.016 fa_intra_sol_xover4:     0.066 lk_ball_wtd:    -0.215 fa_elec:    -1.702 pro_close:     0.000 hbond_sr_bb:     0.000 hbond_lr_bb:     0.000 hbond_bb_sc:     0.000 hbond_sc:     0.000 dslf_fa13:     0.000 omega:    -0.052 fa_dun:     0.704 p_aa_pp:    -0.176 yhh_planarity:     0.000 ref:     1.661 rama_prepro:     0.303
RSD_WTD: 95  fa_atr:    -6.524 fa_rep:     0.814 fa_sol:     5.299 fa_intra_rep:     0.012 fa_intra_sol_xover4:     0.240 lk_ball_wtd:     0.176 fa_elec:    -5.293 pro_close:     0.000 hbond_sr_bb:     0.000 hbond_lr_bb:     0.000 hbond_bb_sc:     0.000 hbond_sc:    -1.425 dslf_fa13:     0.000 omega:    -0.038 fa_dun:     2.087 p_aa_pp:    -0.044 yhh_planarity:     0.000 ref:    -0.095 rama_prepro:    -0.127
RSD_WTD: 96  fa_atr:    -7.524 fa_rep:     0.833 fa_sol:     2.129 fa_intra_rep:     0.018 fa_intra_sol_xover4:     0.035 lk_ball_wtd:    -0.317 fa_elec:    -0.431 pro_close:     0.000 hbond_sr_bb:     0.000 hbond_lr_bb:     0.000 hbond_bb_sc:     0.000 hbond_sc:     0.000 dslf_fa13:     0.000 omega:     0.502 fa_dun:     1.967 p_aa_pp:    -0.008 yhh_planarity:     0.000 ref:     1.657 rama_prepro:     0.136
RSD_WTD: 97  fa_atr:    -2.819 fa_rep:     0.375 fa_sol:     2.070 fa_intra_rep:     0.007 fa_intra_sol_xover4:     0.062 lk_ball_wtd:    -0.358 fa_elec:    -0.319 pro_close:     0.000 hbond_sr_bb:     0.000 hbond_lr_bb:     0.000 hbond_bb_sc:     0.000 hbond_sc:     0.000 dslf_fa13:     0.000 omega:    -0.044 fa_dun:     0.051 p_aa_pp:    -0.478 yhh_planarity:     0.000 ref:     1.152 rama_prepro:     0.182
RSD_WTD: 98  fa_atr:    -4.357 fa_rep:     0.355 fa_sol:     5.434 fa_intra_rep:     0.007 fa_intra_sol_xover4:     0.530 lk_ball_wtd:    -0.130 fa_elec:    -2.563 pro_close:     0.000 hbond_sr_bb:     0.000 hbond_lr_bb:     0.000 hbond_bb_sc:    -0.658 hbond_sc:     0.000 dslf_fa13:     0.000 omega:    -0.004 fa_dun:     1.974 p_aa_pp:    -0.525 yhh_planarity:     0.000 ref:    -2.146 rama_prepro:     0.383
RSD_WTD: 99  fa_atr:    -4.081 fa_rep:     0.148 fa_sol:     4.536 fa_intra_rep:     0.008 fa_intra_sol_xover4:     0.401 lk_ball_wtd:     0.090 fa_elec:    -2.905 pro_close:     0.000 hbond_sr_bb:     0.000 hbond_lr_bb:     0.000 hbond_bb_sc:     0.000 hbond_sc:    -0.407 dslf_fa13:     0.000 omega:    -0.053 fa_dun:     4.105 p_aa_pp:    -0.308 yhh_planarity:     0.000 ref:    -2.725 rama_prepro:     0.176
RSD_WTD: 100  fa_atr:    -4.678 fa_rep:     0.461 fa_sol:     5.584 fa_intra_rep:     0.008 fa_intra_sol_xover4:     0.339 lk_ball_wtd:    -0.225 fa_elec:    -2.987 pro_close:     0.000 hbond_sr_bb:     0.000 hbond_lr_bb:     0.000 hbond_bb_sc:    -0.658 hbond_sc:     0.000 dslf_fa13:     0.000 omega:     0.195 fa_dun:     3.178 p_aa_pp:    -0.136 yhh_planarity:     0.000 ref:    -2.725 rama_prepro:    -0.290
RSD_WTD: 101  fa_atr:    -5.954 fa_rep:     0.711 fa_sol:     6.377 fa_intra_rep:     0.007 fa_intra_sol_xover4:     0.115 lk_ball_wtd:    -0.058 fa_elec:    -4.853 pro_close:     0.000 hbond_sr_bb:     0.000 hbond_lr_bb:     0.000 hbond_bb_sc:     0.000 hbond_sc:     0.000 dslf_fa13:     0.000 omega:     0.017 fa_dun:     1.081 p_aa_pp:     0.004 yhh_planarity:     0.000 ref:    -0.715 rama_prepro:    -0.179
RSD_WTD: 102  fa_atr:   -10.666 fa_rep:     1.303 fa_sol:     1.997 fa_intra_rep:     0.023 fa_intra_sol_xover4:     0.264 lk_ball_wtd:     0.050 fa_elec:    -2.399 pro_close:     0.000 hbond_sr_bb:     0.000 hbond_lr_bb:     0.000 hbond_bb_sc:     0.000 hbond_sc:     0.000 dslf_fa13:     0.000 omega:     0.008 fa_dun:     1.320 p_aa_pp:    -0.490 yhh_planarity:     0.000 ref:     1.218 rama_prepro:    -0.138
RSD_WTD: 103  fa_atr:    -6.263 fa_rep:     0.422 fa_sol:     3.600 fa_intra_rep:     0.009 fa_intra_sol_xover4:     0.189 lk_ball_wtd:    -0.132 fa_elec:    -1.464 pro_close:     0.000 hbond_sr_bb:     0.000 hbond_lr_bb:     0.000 hbond_bb_sc:     0.000 hbond_sc:     0.000 dslf_fa13:     0.000 omega:    -0.018 fa_dun:     0.971 p_aa_pp:     0.050 yhh_planarity:     0.000 ref:    -0.715 rama_prepro:    -0.014
RSD_WTD: 104  fa_atr:    -6.270 fa_rep:     0.361 fa_sol:     6.216 fa_intra_rep:     0.007 fa_intra_sol_xover4:     0.115 lk_ball_wtd:    -0.353 fa_elec:    -3.779 pro_close:     0.000 hbond_sr_bb:     0.000 hbond_lr_bb:     0.000 hbond_bb_sc:     0.000 hbond_sc:     0.000 dslf_fa13:     0.000 omega:    -0.010 fa_dun:     1.070 p_aa_pp:     0.032 yhh_planarity:     0.000 ref:    -0.715 rama_prepro:    -0.196
RSD_WTD: 105  fa_atr:    -9.255 fa_rep:     1.218 fa_sol:     2.636 fa_intra_rep:     0.021 fa_intra_sol_xover4:     0.075 lk_ball_wtd:     0.032 fa_elec:    -2.372 pro_close:     0.000 hbond_sr_bb:     0.000 hbond_lr_bb:     0.000 hbond_bb_sc:     0.000 hbond_sc:     0.000 dslf_fa13:     0.000 omega:     0.274 fa_dun:     2.856 p_aa_pp:    -0.275 yhh_planarity:     0.000 ref:     1.661 rama_prepro:    -0.210
RSD_WTD: 106  fa_atr:    -6.340 fa_rep:     0.925 fa_sol:     1.760 fa_intra_rep:     0.001 fa_intra_sol_xover4:     0.000 lk_ball_wtd:     0.061 fa_elec:    -1.892 pro_close:     0.000 hbond_sr_bb:     0.000 hbond_lr_bb:     0.000 hbond_bb_sc:     0.000 hbond_sc:     0.000 dslf_fa13:     0.000 omega:     0.182 fa_dun:     0.000 p_aa_pp:    -0.151 yhh_planarity:     0.000 ref:     1.325 rama_prepro:    -0.202
RSD_WTD: 107  fa_atr:    -6.050 fa_rep:     0.499 fa_sol:     5.916 fa_intra_rep:     0.010 fa_intra_sol_xover4:     0.275 lk_ball_wtd:     0.006 fa_elec:    -4.139 pro_close:     0.000 hbond_sr_bb:     0.000 hbond_lr_bb:     0.000 hbond_bb_sc:     0.000 hbond_sc:     0.000 dslf_fa13:     0.000 omega:     0.039 fa_dun:     1.859 p_aa_pp:     0.068 yhh_planarity:     0.000 ref:    -0.715 rama_prepro:    -0.168
RSD_WTD: 108  fa_atr:    -8.793 fa_rep:     1.082 fa_sol:     3.799 fa_intra_rep:     0.029 fa_intra_sol_xover4:     0.073 lk_ball_wtd:    -0.249 fa_elec:    -1.311 pro_close:     0.000 hbond_sr_bb:     0.000 hbond_lr_bb:     0.000 hbond_bb_sc:     0.000 hbond_sc:     0.000 dslf_fa13:     0.000 omega:    -0.026 fa_dun:     0.099 p_aa_pp:    -0.395 yhh_planarity:     0.000 ref:     2.304 rama_prepro:    -0.004
RSD_WTD: 109  fa_atr:    -6.370 fa_rep:     0.420 fa_sol:     2.294 fa_intra_rep:     0.001 fa_intra_sol_xover4:     0.000 lk_ball_wtd:    -0.088 fa_elec:    -1.989 pro_close:     0.000 hbond_sr_bb:     0.000 hbond_lr_bb:     0.000 hbond_bb_sc:     0.000 hbond_sc:     0.000 dslf_fa13:     0.000 omega:     0.025 fa_dun:     0.000 p_aa_pp:    -0.236 yhh_planarity:     0.000 ref:     1.325 rama_prepro:    -0.103
RSD_WTD: 110  fa_atr:    -4.169 fa_rep:     0.258 fa_sol:     2.817 fa_intra_rep:     0.001 fa_intra_sol_xover4:     0.000 lk_ball_wtd:    -0.214 fa_elec:    -1.420 pro_close:     0.000 hbond_sr_bb:     0.000 hbond_lr_bb:     0.000 hbond_bb_sc:     0.000 hbond_sc:     0.000 dslf_fa13:     0.000 omega:    -0.020 fa_dun:     0.000 p_aa_pp:    -0.049 yhh_planarity:     0.000 ref:     1.325 rama_prepro:    -0.165
RSD_WTD: 111  fa_atr:    -4.177 fa_rep:     0.490 fa_sol:     5.277 fa_intra_rep:     0.006 fa_intra_sol_xover4:     0.272 lk_ball_wtd:    -0.075 fa_elec:    -3.061 pro_close:     0.000 hbond_sr_bb:     0.000 hbond_lr_bb:     0.000 hbond_bb_sc:     0.000 hbond_sc:     0.000 dslf_fa13:     0.000 omega:    -0.061 fa_dun:     2.604 p_aa_pp:    -0.352 yhh_planarity:     0.000 ref:    -2.725 rama_prepro:    -0.338
RSD_WTD: 112  fa_atr:    -6.734 fa_rep:     0.914 fa_sol:     1.556 fa_intra_rep:     0.018 fa_intra_sol_xover4:     0.099 lk_ball_wtd:    -0.235 fa_elec:    -0.899 pro_close:     0.000 hbond_sr_bb:     0.000 hbond_lr_bb:     0.000 hbond_bb_sc:     0.000 hbond_sc:     0.000 dslf_fa13:     0.000 omega:     0.438 fa_dun:     0.075 p_aa_pp:    -0.087 yhh_planarity:     0.000 ref:     1.661 rama_prepro:    -0.502
RSD_WTD: 113  fa_atr:    -2.747 fa_rep:     0.258 fa_sol:     2.949 fa_intra_rep:     0.000 fa_intra_sol_xover4:     0.000 lk_ball_wtd:    -0.330 fa_elec:    -0.939 pro_close:     0.000 hbond_sr_bb:     0.000 hbond_lr_bb:     0.000 hbond_bb_sc:     0.000 hbond_sc:     0.000 dslf_fa13:     0.000 omega:    -0.019 fa_dun:     0.000 p_aa_pp:    -1.513 yhh_planarity:     0.000 ref:     0.798 rama_prepro:    -0.115
RSD_WTD: 114  fa_atr:    -4.454 fa_rep:     0.321 fa_sol:     1.410 fa_intra_rep:     0.001 fa_intra_sol_xover4:     0.000 lk_ball_wtd:    -0.355 fa_elec:    -0.453 pro_close:     0.000 hbond_sr_bb:     0.000 hbond_lr_bb:     0.000 hbond_bb_sc:     0.000 hbond_sc:     0.000 dslf_fa13:     0.000 omega:     0.040 fa_dun:     0.000 p_aa_pp:    -0.121 yhh_planarity:     0.000 ref:     1.325 rama_prepro:    -0.356
RSD_WTD: 115  fa_atr:    -4.211 fa_rep:     0.163 fa_sol:     5.567 fa_intra_rep:     0.003 fa_intra_sol_xover4:     0.287 lk_ball_wtd:     0.479 fa_elec:    -4.596 pro_close:     0.000 hbond_sr_bb:     0.000 hbond_lr_bb:     0.000 hbond_bb_sc:    -1.023 hbond_sc:    -1.386 dslf_fa13:     0.000 omega:     0.101 fa_dun:     1.825 p_aa_pp:    -0.236 yhh_planarity:     0.000 ref:    -2.146 rama_prepro:    -0.526
RSD_WTD: 116  fa_atr:    -4.424 fa_rep:     0.468 fa_sol:     1.768 fa_intra_rep:     0.001 fa_intra_sol_xover4:     0.000 lk_ball_wtd:    -0.100 fa_elec:    -1.685 pro_close:     0.000 hbond_sr_bb:     0.000 hbond_lr_bb:     0.000 hbond_bb_sc:     0.000 hbond_sc:     0.000 dslf_fa13:     0.000 omega:     0.040 fa_dun:     0.000 p_aa_pp:    -0.528 yhh_planarity:     0.000 ref:     1.325 rama_prepro:    -0.129
RSD_WTD: 117  fa_atr:    -7.631 fa_rep:     0.976 fa_sol:     0.123 fa_intra_rep:     0.026 fa_intra_sol_xover4:     0.065 lk_ball_wtd:     0.050 fa_elec:    -1.773 pro_close:     0.000 hbond_sr_bb:     0.000 hbond_lr_bb:     0.000 hbond_bb_sc:     0.000 hbond_sc:     0.000 dslf_fa13:     0.000 omega:    -0.055 fa_dun:     0.187 p_aa_pp:    -0.610 yhh_planarity:     0.000 ref:     2.304 rama_prepro:    -0.155
RSD_WTD: 118  fa_atr:    -7.097 fa_rep:     2.118 fa_sol:     2.267 fa_intra_rep:     0.002 fa_intra_sol_xover4:     0.010 lk_ball_wtd:    -0.062 fa_elec:    -1.779 pro_close:     0.000 hbond_sr_bb:     0.000 hbond_lr_bb:     0.000 hbond_bb_sc:     0.000 hbond_sc:     0.000 dslf_fa13:     0.000 omega:     0.112 fa_dun:     0.136 p_aa_pp:    -0.099 yhh_planarity:     0.000 ref:     3.255 rama_prepro:    -0.156
RSD_WTD: 119  fa_atr:    -8.910 fa_rep:     1.411 fa_sol:     1.532 fa_intra_rep:     0.028 fa_intra_sol_xover4:     0.100 lk_ball_wtd:     0.135 fa_elec:    -1.649 pro_close:     0.000 hbond_sr_bb:     0.000 hbond_lr_bb:     0.000 hbond_bb_sc:     0.000 hbond_sc:     0.000 dslf_fa13:     0.000 omega:    -0.025 fa_dun:     0.412 p_aa_pp:    -0.160 yhh_planarity:     0.000 ref:     2.304 rama_prepro:     0.117
RSD_WTD: 120  fa_atr:    -8.469 fa_rep:     0.994 fa_sol:     3.255 fa_intra_rep:     0.033 fa_intra_sol_xover4:     0.359 lk_ball_wtd:    -0.079 fa_elec:    -2.147 pro_close:     0.000 hbond_sr_bb:     0.000 hbond_lr_bb:     0.000 hbond_bb_sc:     0.000 hbond_sc:    -0.631 dslf_fa13:     0.000 omega:     0.065 fa_dun:     3.319 p_aa_pp:     0.061 yhh_planarity:     0.206 ref:     0.582 rama_prepro:     0.389
RSD_WTD: 121  fa_atr:    -7.399 fa_rep:     0.756 fa_sol:     1.642 fa_intra_rep:     0.018 fa_intra_sol_xover4:     0.068 lk_ball_wtd:    -0.134 fa_elec:    -1.073 pro_close:     0.000 hbond_sr_bb:     0.000 hbond_lr_bb:     0.000 hbond_bb_sc:     0.000 hbond_sc:     0.000 dslf_fa13:     0.000 omega:     0.027 fa_dun:     0.584 p_aa_pp:    -0.167 yhh_planarity:     0.000 ref:     1.661 rama_prepro:     0.056
RSD_WTD: 122  fa_atr:    -5.665 fa_rep:     0.348 fa_sol:     6.812 fa_intra_rep:     0.003 fa_intra_sol_xover4:     0.359 lk_ball_wtd:     0.339 fa_elec:    -5.161 pro_close:     0.000 hbond_sr_bb:     0.000 hbond_lr_bb:     0.000 hbond_bb_sc:    -0.890 hbond_sc:    -1.586 dslf_fa13:     0.000 omega:    -0.001 fa_dun:     3.445 p_aa_pp:     0.119 yhh_planarity:     0.000 ref:    -2.146 rama_prepro:    -0.270
RSD_WTD: 123  fa_atr:    -2.055 fa_rep:     0.178 fa_sol:     3.326 fa_intra_rep:     0.006 fa_intra_sol_xover4:     0.268 lk_ball_wtd:     0.128 fa_elec:    -1.802 pro_close:     0.000 hbond_sr_bb:     0.000 hbond_lr_bb:     0.000 hbond_bb_sc:     0.000 hbond_sc:    -0.412 dslf_fa13:     0.000 omega:    -0.077 fa_dun:     2.678 p_aa_pp:    -0.335 yhh_planarity:     0.000 ref:    -2.725 rama_prepro:    -0.397
RSD_WTD: 124  fa_atr:    -2.004 fa_rep:     0.200 fa_sol:     2.795 fa_intra_rep:     0.002 fa_intra_sol_xover4:     0.062 lk_ball_wtd:     0.104 fa_elec:    -2.186 pro_close:     0.000 hbond_sr_bb:     0.000 hbond_lr_bb:     0.000 hbond_bb_sc:    -0.890 hbond_sc:    -0.562 dslf_fa13:     0.000 omega:    -0.048 fa_dun:     0.200 p_aa_pp:    -0.275 yhh_planarity:     0.000 ref:    -0.290 rama_prepro:    -0.626
RSD_WTD: 125  fa_atr:    -4.003 fa_rep:     0.438 fa_sol:     1.819 fa_intra_rep:     0.001 fa_intra_sol_xover4:     0.000 lk_ball_wtd:    -0.049 fa_elec:    -0.457 pro_close:     0.000 hbond_sr_bb:     0.000 hbond_lr_bb:     0.000 hbond_bb_sc:     0.000 hbond_sc:     0.000 dslf_fa13:     0.000 omega:     0.046 fa_dun:     0.000 p_aa_pp:     0.052 yhh_planarity:     0.000 ref:     1.325 rama_prepro:    -0.345
RSD_WTD: 126  fa_atr:    -4.512 fa_rep:     0.414 fa_sol:     4.934 fa_intra_rep:     0.006 fa_intra_sol_xover4:     0.076 lk_ball_wtd:    -0.064 fa_elec:    -3.352 pro_close:     0.000 hbond_sr_bb:     0.000 hbond_lr_bb:     0.000 hbond_bb_sc:    -1.070 hbond_sc:    -0.367 dslf_fa13:     0.000 omega:     0.012 fa_dun:     0.025 p_aa_pp:    -0.511 yhh_planarity:     0.000 ref:     1.152 rama_prepro:    -0.107
RSD_WTD: 127  fa_atr:    -8.113 fa_rep:     0.891 fa_sol:     2.838 fa_intra_rep:     0.023 fa_intra_sol_xover4:     0.416 lk_ball_wtd:    -0.237 fa_elec:    -0.696 pro_close:     0.000 hbond_sr_bb:     0.000 hbond_lr_bb:     0.000 hbond_bb_sc:     0.000 hbond_sc:     0.000 dslf_fa13:     0.000 omega:     0.087 fa_dun:     1.016 p_aa_pp:     0.023 yhh_planarity:     0.000 ref:     2.261 rama_prepro:    -0.282
RSD_WTD: 128  fa_atr:    -6.009 fa_rep:     0.775 fa_sol:     4.635 fa_intra_rep:     0.007 fa_intra_sol_xover4:     0.123 lk_ball_wtd:    -0.268 fa_elec:    -1.057 pro_close:     0.000 hbond_sr_bb:     0.000 hbond_lr_bb:     0.000 hbond_bb_sc:     0.000 hbond_sc:     0.000 dslf_fa13:     0.000 omega:    -0.044 fa_dun:     0.856 p_aa_pp:    -0.048 yhh_planarity:     0.000 ref:    -0.715 rama_prepro:    -0.479
RSD_WTD: 129  fa_atr:    -6.572 fa_rep:     0.686 fa_sol:     7.245 fa_intra_rep:     0.003 fa_intra_sol_xover4:     0.283 lk_ball_wtd:    -0.015 fa_elec:    -6.098 pro_close:     0.000 hbond_sr_bb:     0.000 hbond_lr_bb:     0.000 hbond_bb_sc:    -1.070 hbond_sc:    -0.526 dslf_fa13:     0.000 omega:     1.064 fa_dun:     1.818 p_aa_pp:    -0.243 yhh_planarity:     0.000 ref:    -2.146 rama_prepro:    -0.392
RSD_WTD: 130  fa_atr:   -11.010 fa_rep:     1.326 fa_sol:     2.016 fa_intra_rep:     0.012 fa_intra_sol_xover4:     0.015 lk_ball_wtd:     0.042 fa_elec:    -1.341 pro_close:     0.000 hbond_sr_bb:     0.000 hbond_lr_bb:     0.000 hbond_bb_sc:     0.000 hbond_sc:     0.000 dslf_fa13:     0.000 omega:     0.051 fa_dun:     1.953 p_aa_pp:     0.061 yhh_planarity:     0.000 ref:     1.657 rama_prepro:    -0.060
RSD_WTD: 131  fa_atr:    -7.162 fa_rep:     1.077 fa_sol:     5.989 fa_intra_rep:     0.010 fa_intra_sol_xover4:     0.297 lk_ball_wtd:     0.068 fa_elec:    -4.026 pro_close:     0.000 hbond_sr_bb:     0.000 hbond_lr_bb:     0.000 hbond_bb_sc:     0.000 hbond_sc:     0.000 dslf_fa13:     0.000 omega:     0.025 fa_dun:     1.658 p_aa_pp:     0.075 yhh_planarity:     0.000 ref:    -0.715 rama_prepro:     0.111
RSD_WTD: 132  fa_atr:    -7.164 fa_rep:     0.974 fa_sol:     8.228 fa_intra_rep:     0.014 fa_intra_sol_xover4:     0.231 lk_ball_wtd:     0.020 fa_elec:    -6.060 pro_close:     0.000 hbond_sr_bb:     0.000 hbond_lr_bb:     0.000 hbond_bb_sc:     0.000 hbond_sc:    -0.566 dslf_fa13:     0.000 omega:    -0.033 fa_dun:     2.743 p_aa_pp:     0.010 yhh_planarity:     0.000 ref:    -0.715 rama_prepro:    -0.091
RSD_WTD: 133  fa_atr:    -7.233 fa_rep:     1.105 fa_sol:     2.374 fa_intra_rep:     0.002 fa_intra_sol_xover4:     0.000 lk_ball_wtd:    -0.113 fa_elec:    -1.817 pro_close:     0.000 hbond_sr_bb:     0.000 hbond_lr_bb:     0.000 hbond_bb_sc:     0.000 hbond_sc:     0.000 dslf_fa13:     0.000 omega:     0.000 fa_dun:     0.000 p_aa_pp:    -0.250 yhh_planarity:     0.000 ref:     1.325 rama_prepro:    -0.318
RSD_WTD: 134  fa_atr:   -11.632 fa_rep:     2.431 fa_sol:     2.266 fa_intra_rep:     0.006 fa_intra_sol_xover4:     0.070 lk_ball_wtd:    -0.126 fa_elec:    -1.866 pro_close:     0.000 hbond_sr_bb:     0.000 hbond_lr_bb:     0.000 hbond_bb_sc:     0.000 hbond_sc:     0.000 dslf_fa13:     0.000 omega:     0.089 fa_dun:     1.564 p_aa_pp:     0.046 yhh_planarity:     0.000 ref:     1.657 rama_prepro:    -0.180
RSD_WTD: 135  fa_atr:    -6.522 fa_rep:     0.427 fa_sol:     6.649 fa_intra_rep:     0.006 fa_intra_sol_xover4:     0.265 lk_ball_wtd:    -0.120 fa_elec:    -4.624 pro_close:     0.000 hbond_sr_bb:     0.000 hbond_lr_bb:     0.000 hbond_bb_sc:     0.000 hbond_sc:     0.000 dslf_fa13:     0.000 omega:    -0.012 fa_dun:     2.625 p_aa_pp:    -0.258 yhh_planarity:     0.000 ref:    -2.725 rama_prepro:    -0.214
RSD_WTD: 136  fa_atr:    -8.715 fa_rep:     1.129 fa_sol:     3.560 fa_intra_rep:     0.029 fa_intra_sol_xover4:     0.072 lk_ball_wtd:    -0.209 fa_elec:    -1.787 pro_close:     0.000 hbond_sr_bb:     0.000 hbond_lr_bb:     0.000 hbond_bb_sc:     0.000 hbond_sc:     0.000 dslf_fa13:     0.000 omega:    -0.039 fa_dun:     0.311 p_aa_pp:    -0.424 yhh_planarity:     0.000 ref:     2.304 rama_prepro:    -0.146
RSD_WTD: 137  fa_atr:   -10.385 fa_rep:     1.585 fa_sol:     2.002 fa_intra_rep:     0.021 fa_intra_sol_xover4:     0.075 lk_ball_wtd:    -0.196 fa_elec:    -1.956 pro_close:     0.000 hbond_sr_bb:     0.000 hbond_lr_bb:     0.000 hbond_bb_sc:     0.000 hbond_sc:     0.000 dslf_fa13:     0.000 omega:     0.047 fa_dun:     0.667 p_aa_pp:    -0.219 yhh_planarity:     0.000 ref:     1.661 rama_prepro:    -0.010
RSD_WTD: 138  fa_atr:    -6.747 fa_rep:     0.575 fa_sol:     3.913 fa_intra_rep:     0.021 fa_intra_sol_xover4:     0.269 lk_ball_wtd:    -0.373 fa_elec:    -1.500 pro_close:     0.000 hbond_sr_bb:     0.000 hbond_lr_bb:     0.000 hbond_bb_sc:     0.000 hbond_sc:     0.000 dslf_fa13:     0.000 omega:    -0.013 fa_dun:     1.554 p_aa_pp:    -0.351 yhh_planarity:     0.013 ref:     0.582 rama_prepro:    -0.068
RSD_WTD: 139  fa_atr:    -3.893 fa_rep:     0.352 fa_sol:     3.534 fa_intra_rep:     0.007 fa_intra_sol_xover4:     0.124 lk_ball_wtd:    -0.263 fa_elec:    -1.008 pro_close:     0.000 hbond_sr_bb:     0.000 hbond_lr_bb:     0.000 hbond_bb_sc:     0.000 hbond_sc:     0.000 dslf_fa13:     0.000 omega:    -0.026 fa_dun:     0.913 p_aa_pp:    -0.048 yhh_planarity:     0.000 ref:    -0.715 rama_prepro:    -0.286
RSD_WTD: 140  fa_atr:    -6.650 fa_rep:     0.664 fa_sol:     1.793 fa_intra_rep:     0.019 fa_intra_sol_xover4:     0.101 lk_ball_wtd:    -0.187 fa_elec:    -0.694 pro_close:     0.000 hbond_sr_bb:     0.000 hbond_lr_bb:     0.000 hbond_bb_sc:     0.000 hbond_sc:     0.000 dslf_fa13:     0.000 omega:    -0.035 fa_dun:     0.160 p_aa_pp:    -0.080 yhh_planarity:     0.000 ref:     1.661 rama_prepro:    -0.469
RSD_WTD: 141  fa_atr:    -2.000 fa_rep:     0.194 fa_sol:     2.147 fa_intra_rep:     0.000 fa_intra_sol_xover4:     0.000 lk_ball_wtd:    -0.178 fa_elec:    -1.221 pro_close:     0.000 hbond_sr_bb:     0.000 hbond_lr_bb:     0.000 hbond_bb_sc:     0.000 hbond_sc:     0.000 dslf_fa13:     0.000 omega:    -0.145 fa_dun:     0.000 p_aa_pp:    -1.447 yhh_planarity:     0.000 ref:     0.798 rama_prepro:    -0.492
RSD_WTD: 142  fa_atr:    -6.257 fa_rep:     0.738 fa_sol:     1.379 fa_intra_rep:     0.017 fa_intra_sol_xover4:     0.052 lk_ball_wtd:    -0.272 fa_elec:    -0.193 pro_close:     0.000 hbond_sr_bb:     0.000 hbond_lr_bb:     0.000 hbond_bb_sc:     0.000 hbond_sc:     0.000 dslf_fa13:     0.000 omega:    -0.002 fa_dun:     0.032 p_aa_pp:    -0.153 yhh_planarity:     0.000 ref:     2.643 rama_prepro:    -0.336
RSD_WTD: 143  fa_atr:    -3.838 fa_rep:     0.378 fa_sol:     3.238 fa_intra_rep:     0.007 fa_intra_sol_xover4:     0.127 lk_ball_wtd:    -0.174 fa_elec:    -1.477 pro_close:     0.000 hbond_sr_bb:     0.000 hbond_lr_bb:     0.000 hbond_bb_sc:     0.000 hbond_sc:     0.000 dslf_fa13:     0.000 omega:    -0.041 fa_dun:     0.922 p_aa_pp:    -0.172 yhh_planarity:     0.000 ref:    -0.715 rama_prepro:    -0.157
RSD_WTD: 144  fa_atr:    -6.340 fa_rep:     0.547 fa_sol:     6.531 fa_intra_rep:     0.010 fa_intra_sol_xover4:     0.237 lk_ball_wtd:    -0.232 fa_elec:    -5.384 pro_close:     0.000 hbond_sr_bb:     0.000 hbond_lr_bb:     0.000 hbond_bb_sc:     0.000 hbond_sc:    -0.329 dslf_fa13:     0.000 omega:     0.155 fa_dun:     2.411 p_aa_pp:     0.372 yhh_planarity:     0.000 ref:    -0.715 rama_prepro:     0.073
RSD_WTD: 145  fa_atr:    -7.611 fa_rep:     0.487 fa_sol:     1.020 fa_intra_rep:     0.028 fa_intra_sol_xover4:     0.076 lk_ball_wtd:    -0.062 fa_elec:    -0.980 pro_close:     0.000 hbond_sr_bb:     0.000 hbond_lr_bb:     0.000 hbond_bb_sc:     0.000 hbond_sc:     0.000 dslf_fa13:     0.000 omega:     0.050 fa_dun:     0.266 p_aa_pp:    -0.726 yhh_planarity:     0.000 ref:     2.304 rama_prepro:     0.045
RSD_WTD: 146  fa_atr:    -6.766 fa_rep:     1.385 fa_sol:     1.997 fa_intra_rep:     0.017 fa_intra_sol_xover4:     0.045 lk_ball_wtd:     0.077 fa_elec:    -1.883 pro_close:     0.000 hbond_sr_bb:     0.000 hbond_lr_bb:     0.000 hbond_bb_sc:     0.000 hbond_sc:     0.000 dslf_fa13:     0.000 omega:    -0.013 fa_dun:     0.097 p_aa_pp:    -0.695 yhh_planarity:     0.000 ref:     2.643 rama_prepro:    -0.335
RSD_WTD: 147  fa_atr:    -8.148 fa_rep:     1.772 fa_sol:     0.532 fa_intra_rep:     0.017 fa_intra_sol_xover4:     0.046 lk_ball_wtd:     0.185 fa_elec:    -1.956 pro_close:     0.000 hbond_sr_bb:     0.000 hbond_lr_bb:     0.000 hbond_bb_sc:     0.000 hbond_sc:     0.000 dslf_fa13:     0.000 omega:     0.557 fa_dun:     0.535 p_aa_pp:    -0.432 yhh_planarity:     0.000 ref:     2.643 rama_prepro:    -0.280
[truncated: 40,279 more chars]
