# Supplementary material for: De Novo Design of a Highly Stable Ovoid TIM Barrel: Unlocking Pocket Shape towards Functional Design
Source: Biodes Res. 2022 Oct 10;2022:9842315. doi: 10.34133/2022/9842315 (PMC10521652; doi:10.34133/2022/9842315)
Supplement: Supplementary Materials — The supplementary information contains further details about the design and characterization of the de novo proteins in this study, as well as Rosetta design models. [file 9842315.f1.zip › Supplementary_Materials/Rosetta_design_models/pv2.pdb]

HEADER                                            14-JUN-19   XXXX              
EXPDTA    THEORETICAL MODEL                                                     
REMARK 220                                                                      
REMARK 220 EXPERIMENTAL DETAILS                                                 
REMARK 220  EXPERIMENT TYPE                : THEORETICAL MODELLING              
REMARK 220  DATE OF DATA COLLECTION        : 14-JUN-19                          
REMARK 220                                                                      
REMARK 220 REMARK: MODEL GENERATED BY ROSETTA                                   
REMARK 220  VERSION 2019.12.post.dev+13.master.11806bb                          
ATOM      1  N   ASP A   1      -7.254   6.752   7.708  1.00  0.00           N  
ATOM      2  CA  ASP A   1      -6.311   6.450   8.763  1.00  0.00           C  
ATOM      3  C   ASP A   1      -4.896   6.708   8.292  1.00  0.00           C  
ATOM      4  O   ASP A   1      -4.036   7.131   9.070  1.00  0.00           O  
ATOM      5  CB  ASP A   1      -6.453   4.995   9.218  1.00  0.00           C  
ATOM      6  CG  ASP A   1      -7.827   4.688   9.799  1.00  0.00           C  
ATOM      7  OD1 ASP A   1      -8.253   5.403  10.675  1.00  0.00           O  
ATOM      8  OD2 ASP A   1      -8.436   3.741   9.362  1.00  0.00           O  
ATOM      9 1H   ASP A   1      -8.069   7.215   8.093  1.00  0.00           H  
ATOM     10 2H   ASP A   1      -6.809   7.368   7.042  1.00  0.00           H  
ATOM     11 3H   ASP A   1      -7.532   5.898   7.243  1.00  0.00           H  
ATOM     12  HA  ASP A   1      -6.515   7.102   9.611  1.00  0.00           H  
ATOM     13 1HB  ASP A   1      -6.276   4.331   8.372  1.00  0.00           H  
ATOM     14 2HB  ASP A   1      -5.698   4.774   9.972  1.00  0.00           H  
ATOM     15  N   ALA A   2      -4.657   6.465   7.001  1.00  0.00           N  
ATOM     16  CA  ALA A   2      -3.397   6.829   6.370  1.00  0.00           C  
ATOM     17  C   ALA A   2      -3.605   7.154   4.897  1.00  0.00           C  
ATOM     18  O   ALA A   2      -4.569   6.695   4.277  1.00  0.00           O  
ATOM     19  CB  ALA A   2      -2.400   5.709   6.513  1.00  0.00           C  
ATOM     20  H   ALA A   2      -5.374   6.021   6.442  1.00  0.00           H  
ATOM     21  HA  ALA A   2      -3.010   7.722   6.864  1.00  0.00           H  
ATOM     22 1HB  ALA A   2      -1.460   6.001   6.055  1.00  0.00           H  
ATOM     23 2HB  ALA A   2      -2.244   5.501   7.557  1.00  0.00           H  
ATOM     24 3HB  ALA A   2      -2.773   4.842   6.031  1.00  0.00           H  
ATOM     25  N   ILE A   3      -2.686   7.926   4.330  1.00  0.00           N  
ATOM     26  CA  ILE A   3      -2.717   8.225   2.901  1.00  0.00           C  
ATOM     27  C   ILE A   3      -1.472   7.679   2.213  1.00  0.00           C  
ATOM     28  O   ILE A   3      -0.355   7.800   2.731  1.00  0.00           O  
ATOM     29  CB  ILE A   3      -2.822   9.741   2.654  1.00  0.00           C  
ATOM     30  CG1 ILE A   3      -4.155  10.277   3.183  1.00  0.00           C  
ATOM     31  CG2 ILE A   3      -2.670  10.050   1.173  1.00  0.00           C  
ATOM     32  CD1 ILE A   3      -4.280  11.782   3.111  1.00  0.00           C  
ATOM     33  H   ILE A   3      -1.931   8.299   4.903  1.00  0.00           H  
ATOM     34  HA  ILE A   3      -3.584   7.736   2.467  1.00  0.00           H  
ATOM     35  HB  ILE A   3      -2.035  10.255   3.206  1.00  0.00           H  
ATOM     36 1HG1 ILE A   3      -4.974   9.838   2.614  1.00  0.00           H  
ATOM     37 2HG1 ILE A   3      -4.282   9.975   4.223  1.00  0.00           H  
ATOM     38 1HG2 ILE A   3      -2.747  11.126   1.016  1.00  0.00           H  
ATOM     39 2HG2 ILE A   3      -1.697   9.703   0.827  1.00  0.00           H  
ATOM     40 3HG2 ILE A   3      -3.456   9.545   0.613  1.00  0.00           H  
ATOM     41 1HD1 ILE A   3      -5.251  12.085   3.503  1.00  0.00           H  
ATOM     42 2HD1 ILE A   3      -3.489  12.242   3.704  1.00  0.00           H  
ATOM     43 3HD1 ILE A   3      -4.192  12.104   2.074  1.00  0.00           H  
ATOM     44  N   CYS A   4      -1.673   7.048   1.065  1.00  0.00           N  
ATOM     45  CA  CYS A   4      -0.608   6.336   0.380  1.00  0.00           C  
ATOM     46  C   CYS A   4      -0.211   7.010  -0.929  1.00  0.00           C  
ATOM     47  O   CYS A   4      -1.046   7.587  -1.630  1.00  0.00           O  
ATOM     48  CB  CYS A   4      -1.035   4.897   0.092  1.00  0.00           C  
ATOM     49  SG  CYS A   4       0.181   3.939  -0.843  1.00  0.00           S  
ATOM     50  H   CYS A   4      -2.600   7.051   0.663  1.00  0.00           H  
ATOM     51  HA  CYS A   4       0.257   6.321   1.029  1.00  0.00           H  
ATOM     52 1HB  CYS A   4      -1.222   4.378   1.033  1.00  0.00           H  
ATOM     53 2HB  CYS A   4      -1.968   4.900  -0.471  1.00  0.00           H  
ATOM     54  HG  CYS A   4      -0.582   2.861  -0.999  1.00  0.00           H  
ATOM     55  N   ILE A   5       1.068   6.924  -1.252  1.00  0.00           N  
ATOM     56  CA  ILE A   5       1.584   7.442  -2.499  1.00  0.00           C  
ATOM     57  C   ILE A   5       1.769   6.333  -3.517  1.00  0.00           C  
ATOM     58  O   ILE A   5       2.658   5.492  -3.375  1.00  0.00           O  
ATOM     59  CB  ILE A   5       2.923   8.169  -2.278  1.00  0.00           C  
ATOM     60  CG1 ILE A   5       2.754   9.299  -1.259  1.00  0.00           C  
ATOM     61  CG2 ILE A   5       3.458   8.710  -3.594  1.00  0.00           C  
ATOM     62  CD1 ILE A   5       4.059   9.808  -0.690  1.00  0.00           C  
ATOM     63  H   ILE A   5       1.702   6.474  -0.609  1.00  0.00           H  
ATOM     64  HA  ILE A   5       0.871   8.162  -2.900  1.00  0.00           H  
ATOM     65  HB  ILE A   5       3.649   7.473  -1.859  1.00  0.00           H  
ATOM     66 1HG1 ILE A   5       2.236  10.136  -1.726  1.00  0.00           H  
ATOM     67 2HG1 ILE A   5       2.134   8.953  -0.431  1.00  0.00           H  
ATOM     68 1HG2 ILE A   5       4.404   9.222  -3.420  1.00  0.00           H  
ATOM     69 2HG2 ILE A   5       3.614   7.887  -4.290  1.00  0.00           H  
ATOM     70 3HG2 ILE A   5       2.739   9.412  -4.018  1.00  0.00           H  
ATOM     71 1HD1 ILE A   5       3.858  10.607   0.024  1.00  0.00           H  
ATOM     72 2HD1 ILE A   5       4.579   8.992  -0.186  1.00  0.00           H  
ATOM     73 3HD1 ILE A   5       4.682  10.192  -1.497  1.00  0.00           H  
ATOM     74  N   TYR A   6       0.934   6.329  -4.546  1.00  0.00           N  
ATOM     75  CA  TYR A   6       1.051   5.337  -5.602  1.00  0.00           C  
ATOM     76  C   TYR A   6       1.869   5.870  -6.751  1.00  0.00           C  
ATOM     77  O   TYR A   6       1.363   6.613  -7.598  1.00  0.00           O  
ATOM     78  CB  TYR A   6      -0.332   4.904  -6.093  1.00  0.00           C  
ATOM     79  CG  TYR A   6      -0.292   3.828  -7.156  1.00  0.00           C  
ATOM     80  CD1 TYR A   6       0.630   2.796  -7.064  1.00  0.00           C  
ATOM     81  CD2 TYR A   6      -1.179   3.873  -8.222  1.00  0.00           C  
ATOM     82  CE1 TYR A   6       0.666   1.813  -8.034  1.00  0.00           C  
ATOM     83  CE2 TYR A   6      -1.142   2.890  -9.192  1.00  0.00           C  
ATOM     84  CZ  TYR A   6      -0.225   1.864  -9.100  1.00  0.00           C  
ATOM     85  OH  TYR A   6      -0.189   0.885 -10.067  1.00  0.00           O  
ATOM     86  H   TYR A   6       0.200   7.031  -4.602  1.00  0.00           H  
ATOM     87  HA  TYR A   6       1.569   4.465  -5.203  1.00  0.00           H  
ATOM     88 1HB  TYR A   6      -0.917   4.530  -5.252  1.00  0.00           H  
ATOM     89 2HB  TYR A   6      -0.859   5.765  -6.501  1.00  0.00           H  
ATOM     90  HD1 TYR A   6       1.327   2.760  -6.226  1.00  0.00           H  
ATOM     91  HD2 TYR A   6      -1.903   4.684  -8.294  1.00  0.00           H  
ATOM     92  HE1 TYR A   6       1.391   1.002  -7.962  1.00  0.00           H  
ATOM     93  HE2 TYR A   6      -1.838   2.926 -10.030  1.00  0.00           H  
ATOM     94  HH  TYR A   6       0.361   0.158  -9.764  1.00  0.00           H  
ATOM     95  N   LEU A   7       3.146   5.511  -6.775  1.00  0.00           N  
ATOM     96  CA  LEU A   7       4.082   6.122  -7.698  1.00  0.00           C  
ATOM     97  C   LEU A   7       3.932   5.512  -9.086  1.00  0.00           C  
ATOM     98  O   LEU A   7       4.031   4.295  -9.252  1.00  0.00           O  
ATOM     99  CB  LEU A   7       5.520   5.941  -7.196  1.00  0.00           C  
ATOM    100  CG  LEU A   7       6.598   6.702  -7.977  1.00  0.00           C  
ATOM    101  CD1 LEU A   7       6.385   8.200  -7.809  1.00  0.00           C  
ATOM    102  CD2 LEU A   7       7.974   6.286  -7.480  1.00  0.00           C  
ATOM    103  H   LEU A   7       3.477   4.795  -6.125  1.00  0.00           H  
ATOM    104  HA  LEU A   7       3.864   7.184  -7.763  1.00  0.00           H  
ATOM    105 1HB  LEU A   7       5.569   6.268  -6.158  1.00  0.00           H  
ATOM    106 2HB  LEU A   7       5.770   4.881  -7.232  1.00  0.00           H  
ATOM    107  HG  LEU A   7       6.510   6.470  -9.039  1.00  0.00           H  
ATOM    108 1HD1 LEU A   7       7.151   8.741  -8.365  1.00  0.00           H  
ATOM    109 2HD1 LEU A   7       5.401   8.473  -8.191  1.00  0.00           H  
ATOM    110 3HD1 LEU A   7       6.451   8.461  -6.754  1.00  0.00           H  
ATOM    111 1HD2 LEU A   7       8.741   6.827  -8.036  1.00  0.00           H  
ATOM    112 2HD2 LEU A   7       8.064   6.519  -6.419  1.00  0.00           H  
ATOM    113 3HD2 LEU A   7       8.106   5.214  -7.628  1.00  0.00           H  
ATOM    114  N   ASP A   8       3.676   6.356 -10.076  1.00  0.00           N  
ATOM    115  CA  ASP A   8       3.528   5.891 -11.452  1.00  0.00           C  
ATOM    116  C   ASP A   8       4.873   5.532 -12.069  1.00  0.00           C  
ATOM    117  O   ASP A   8       5.906   6.061 -11.676  1.00  0.00           O  
ATOM    118  CB  ASP A   8       2.840   6.960 -12.307  1.00  0.00           C  
ATOM    119  CG  ASP A   8       2.299   6.410 -13.619  1.00  0.00           C  
ATOM    120  OD1 ASP A   8       1.213   5.880 -13.616  1.00  0.00           O  
ATOM    121  OD2 ASP A   8       2.976   6.526 -14.613  1.00  0.00           O  
ATOM    122  H   ASP A   8       3.565   7.340  -9.871  1.00  0.00           H  
ATOM    123  HA  ASP A   8       2.905   4.996 -11.447  1.00  0.00           H  
ATOM    124 1HB  ASP A   8       2.015   7.399 -11.745  1.00  0.00           H  
ATOM    125 2HB  ASP A   8       3.548   7.759 -12.528  1.00  0.00           H  
ATOM    126  N   GLU A   9       4.844   4.641 -13.051  1.00  0.00           N  
ATOM    127  CA  GLU A   9       6.050   4.247 -13.780  1.00  0.00           C  
ATOM    128  C   GLU A   9       6.708   5.443 -14.459  1.00  0.00           C  
ATOM    129  O   GLU A   9       7.924   5.477 -14.637  1.00  0.00           O  
ATOM    130  CB  GLU A   9       5.717   3.179 -14.824  1.00  0.00           C  
ATOM    131  CG  GLU A   9       5.388   1.812 -14.242  1.00  0.00           C  
ATOM    132  CD  GLU A   9       5.065   0.790 -15.296  1.00  0.00           C  
ATOM    133  OE1 GLU A   9       4.797   1.176 -16.409  1.00  0.00           O  
ATOM    134  OE2 GLU A   9       5.086  -0.379 -14.989  1.00  0.00           O  
ATOM    135  H   GLU A   9       3.955   4.222 -13.304  1.00  0.00           H  
ATOM    136  HA  GLU A   9       6.763   3.829 -13.067  1.00  0.00           H  
ATOM    137 1HB  GLU A   9       4.863   3.505 -15.418  1.00  0.00           H  
ATOM    138 2HB  GLU A   9       6.561   3.059 -15.504  1.00  0.00           H  
ATOM    139 1HG  GLU A   9       6.240   1.461 -13.662  1.00  0.00           H  
ATOM    140 2HG  GLU A   9       4.539   1.911 -13.567  1.00  0.00           H  
ATOM    141  N   SER A  10       5.892   6.417 -14.851  1.00  0.00           N  
ATOM    142  CA  SER A  10       6.385   7.606 -15.538  1.00  0.00           C  
ATOM    143  C   SER A  10       6.923   8.643 -14.553  1.00  0.00           C  
ATOM    144  O   SER A  10       7.486   9.661 -14.957  1.00  0.00           O  
ATOM    145  CB  SER A  10       5.277   8.217 -16.373  1.00  0.00           C  
ATOM    146  OG  SER A  10       4.257   8.728 -15.559  1.00  0.00           O  
ATOM    147  H   SER A  10       4.900   6.326 -14.678  1.00  0.00           H  
ATOM    148  HA  SER A  10       7.200   7.308 -16.197  1.00  0.00           H  
ATOM    149 1HB  SER A  10       5.687   9.015 -16.992  1.00  0.00           H  
ATOM    150 2HB  SER A  10       4.868   7.461 -17.043  1.00  0.00           H  
ATOM    151  HG  SER A  10       3.797   7.965 -15.202  1.00  0.00           H  
ATOM    152  N   ALA A  11       6.736   8.388 -13.260  1.00  0.00           N  
ATOM    153  CA  ALA A  11       7.153   9.327 -12.227  1.00  0.00           C  
ATOM    154  C   ALA A  11       8.568   9.003 -11.753  1.00  0.00           C  
ATOM    155  O   ALA A  11       9.039   7.876 -11.897  1.00  0.00           O  
ATOM    156  CB  ALA A  11       6.182   9.293 -11.062  1.00  0.00           C  
ATOM    157  H   ALA A  11       6.300   7.516 -12.986  1.00  0.00           H  
ATOM    158  HA  ALA A  11       7.160  10.329 -12.655  1.00  0.00           H  
ATOM    159 1HB  ALA A  11       6.494  10.012 -10.310  1.00  0.00           H  
ATOM    160 2HB  ALA A  11       5.182   9.547 -11.414  1.00  0.00           H  
ATOM    161 3HB  ALA A  11       6.172   8.305 -10.633  1.00  0.00           H  
ATOM    162  N   THR A  12       9.246  10.004 -11.198  1.00  0.00           N  
ATOM    163  CA  THR A  12      10.611   9.826 -10.713  1.00  0.00           C  
ATOM    164  C   THR A  12      10.667   9.802  -9.191  1.00  0.00           C  
ATOM    165  O   THR A  12       9.707  10.176  -8.519  1.00  0.00           O  
ATOM    166  CB  THR A  12      11.535  10.938 -11.244  1.00  0.00           C  
ATOM    167  OG1 THR A  12      11.103  12.206 -10.732  1.00  0.00           O  
ATOM    168  CG2 THR A  12      11.508  10.974 -12.764  1.00  0.00           C  
ATOM    169  H   THR A  12       8.806  10.920 -11.117  1.00  0.00           H  
ATOM    170  HA  THR A  12      10.988   8.872 -11.080  1.00  0.00           H  
ATOM    171  HB  THR A  12      12.555  10.755 -10.908  1.00  0.00           H  
ATOM    172  HG1 THR A  12      10.177  12.339 -10.948  1.00  0.00           H  
ATOM    173 1HG2 THR A  12      12.167  11.766 -13.121  1.00  0.00           H  
ATOM    174 2HG2 THR A  12      11.847  10.015 -13.157  1.00  0.00           H  
ATOM    175 3HG2 THR A  12      10.492  11.167 -13.106  1.00  0.00           H  
ATOM    176  N   TRP A  13      11.811   9.379  -8.647  1.00  0.00           N  
ATOM    177  CA  TRP A  13      12.027   9.412  -7.202  1.00  0.00           C  
ATOM    178  C   TRP A  13      11.802  10.816  -6.646  1.00  0.00           C  
ATOM    179  O   TRP A  13      11.332  10.981  -5.524  1.00  0.00           O  
ATOM    180  CB  TRP A  13      13.444   8.946  -6.862  1.00  0.00           C  
ATOM    181  CG  TRP A  13      14.513   9.883  -7.338  1.00  0.00           C  
ATOM    182  CD1 TRP A  13      15.164   9.837  -8.534  1.00  0.00           C  
ATOM    183  CD2 TRP A  13      15.061  11.019  -6.627  1.00  0.00           C  
ATOM    184  NE1 TRP A  13      16.078  10.859  -8.615  1.00  0.00           N  
ATOM    185  CE2 TRP A  13      16.027  11.593  -7.458  1.00  0.00           C  
ATOM    186  CE3 TRP A  13      14.813  11.586  -5.370  1.00  0.00           C  
ATOM    187  CZ2 TRP A  13      16.753  12.710  -7.076  1.00  0.00           C  
ATOM    188  CZ3 TRP A  13      15.540  12.707  -4.988  1.00  0.00           C  
ATOM    189  CH2 TRP A  13      16.484  13.255  -5.820  1.00  0.00           C  
ATOM    190  H   TRP A  13      12.549   9.040  -9.249  1.00  0.00           H  
ATOM    191  HA  TRP A  13      11.316   8.737  -6.730  1.00  0.00           H  
ATOM    192 1HB  TRP A  13      13.542   8.835  -5.782  1.00  0.00           H  
ATOM    193 2HB  TRP A  13      13.622   7.968  -7.309  1.00  0.00           H  
ATOM    194  HD1 TRP A  13      14.987   9.096  -9.312  1.00  0.00           H  
ATOM    195  HE1 TRP A  13      16.688  11.041  -9.399  1.00  0.00           H  
ATOM    196  HE3 TRP A  13      14.063  11.157  -4.707  1.00  0.00           H  
ATOM    197  HZ2 TRP A  13      17.507  13.160  -7.722  1.00  0.00           H  
ATOM    198  HZ3 TRP A  13      15.342  13.142  -4.008  1.00  0.00           H  
ATOM    199  HH2 TRP A  13      17.036  14.135  -5.488  1.00  0.00           H  
ATOM    200  N   LYS A  14      12.134  11.828  -7.452  1.00  0.00           N  
ATOM    201  CA  LYS A  14      11.966  13.220  -7.053  1.00  0.00           C  
ATOM    202  C   LYS A  14      10.499  13.546  -6.810  1.00  0.00           C  
ATOM    203  O   LYS A  14      10.168  14.404  -5.985  1.00  0.00           O  
ATOM    204  CB  LYS A  14      12.545  14.156  -8.116  1.00  0.00           C  
ATOM    205  CG  LYS A  14      12.599  15.621  -7.702  1.00  0.00           C  
ATOM    206  CD  LYS A  14      13.331  16.461  -8.737  1.00  0.00           C  
ATOM    207  CE  LYS A  14      13.395  17.923  -8.319  1.00  0.00           C  
ATOM    208  NZ  LYS A  14      14.120  18.756  -9.317  1.00  0.00           N  
ATOM    209  H   LYS A  14      12.506  11.622  -8.368  1.00  0.00           H  
ATOM    210  HA  LYS A  14      12.505  13.379  -6.119  1.00  0.00           H  
ATOM    211 1HB  LYS A  14      13.559  13.841  -8.365  1.00  0.00           H  
ATOM    212 2HB  LYS A  14      11.948  14.088  -9.025  1.00  0.00           H  
ATOM    213 1HG  LYS A  14      11.584  16.004  -7.587  1.00  0.00           H  
ATOM    214 2HG  LYS A  14      13.112  15.709  -6.745  1.00  0.00           H  
ATOM    215 1HD  LYS A  14      14.347  16.082  -8.861  1.00  0.00           H  
ATOM    216 2HD  LYS A  14      12.816  16.389  -9.694  1.00  0.00           H  
ATOM    217 1HE  LYS A  14      12.385  18.313  -8.204  1.00  0.00           H  
ATOM    218 2HE  LYS A  14      13.904  18.005  -7.359  1.00  0.00           H  
ATOM    219 1HZ  LYS A  14      14.141  19.716  -9.004  1.00  0.00           H  
ATOM    220 2HZ  LYS A  14      15.066  18.414  -9.418  1.00  0.00           H  
ATOM    221 3HZ  LYS A  14      13.646  18.703 -10.208  1.00  0.00           H  
ATOM    222  N   ASP A  15       9.618  12.858  -7.533  1.00  0.00           N  
ATOM    223  CA  ASP A  15       8.196  13.118  -7.454  1.00  0.00           C  
ATOM    224  C   ASP A  15       7.610  12.398  -6.264  1.00  0.00           C  
ATOM    225  O   ASP A  15       6.705  12.901  -5.595  1.00  0.00           O  
ATOM    226  CB  ASP A  15       7.486  12.676  -8.736  1.00  0.00           C  
ATOM    227  CG  ASP A  15       7.956  13.439  -9.967  1.00  0.00           C  
ATOM    228  OD1 ASP A  15       7.869  14.644  -9.964  1.00  0.00           O  
ATOM    229  OD2 ASP A  15       8.397  12.809 -10.898  1.00  0.00           O  
ATOM    230  H   ASP A  15       9.949  12.128  -8.150  1.00  0.00           H  
ATOM    231  HA  ASP A  15       8.039  14.190  -7.322  1.00  0.00           H  
ATOM    232 1HB  ASP A  15       7.657  11.612  -8.898  1.00  0.00           H  
ATOM    233 2HB  ASP A  15       6.411  12.821  -8.625  1.00  0.00           H  
ATOM    234  N   MET A  16       8.161  11.227  -5.976  1.00  0.00           N  
ATOM    235  CA  MET A  16       7.847  10.506  -4.764  1.00  0.00           C  
ATOM    236  C   MET A  16       8.244  11.329  -3.546  1.00  0.00           C  
ATOM    237  O   MET A  16       7.483  11.450  -2.587  1.00  0.00           O  
ATOM    238  CB  MET A  16       8.549   9.150  -4.756  1.00  0.00           C  
ATOM    239  CG  MET A  16       8.138   8.235  -3.611  1.00  0.00           C  
ATOM    240  SD  MET A  16       9.075   6.693  -3.583  1.00  0.00           S  
ATOM    241  CE  MET A  16      10.722   7.304  -3.236  1.00  0.00           C  
ATOM    242  H   MET A  16       8.838  10.833  -6.623  1.00  0.00           H  
ATOM    243  HA  MET A  16       6.770  10.343  -4.723  1.00  0.00           H  
ATOM    244 1HB  MET A  16       8.342   8.628  -5.690  1.00  0.00           H  
ATOM    245 2HB  MET A  16       9.628   9.298  -4.695  1.00  0.00           H  
ATOM    246 1HG  MET A  16       8.291   8.748  -2.662  1.00  0.00           H  
ATOM    247 2HG  MET A  16       7.080   7.992  -3.700  1.00  0.00           H  
ATOM    248 1HE  MET A  16      11.418   6.467  -3.187  1.00  0.00           H  
ATOM    249 2HE  MET A  16      11.030   7.989  -4.028  1.00  0.00           H  
ATOM    250 3HE  MET A  16      10.721   7.831  -2.281  1.00  0.00           H  
ATOM    251  N   LYS A  17       9.448  11.909  -3.600  1.00  0.00           N  
ATOM    252  CA  LYS A  17       9.946  12.753  -2.527  1.00  0.00           C  
ATOM    253  C   LYS A  17       8.990  13.892  -2.235  1.00  0.00           C  
ATOM    254  O   LYS A  17       8.600  14.110  -1.084  1.00  0.00           O  
ATOM    255  CB  LYS A  17      11.329  13.306  -2.878  1.00  0.00           C  
ATOM    256  CG  LYS A  17      11.930  14.215  -1.815  1.00  0.00           C  
ATOM    257  CD  LYS A  17      13.369  14.580  -2.149  1.00  0.00           C  
ATOM    258  CE  LYS A  17      14.018  15.367  -1.020  1.00  0.00           C  
ATOM    259  NZ  LYS A  17      13.422  16.722  -0.872  1.00  0.00           N  
ATOM    260  H   LYS A  17      10.033  11.755  -4.414  1.00  0.00           H  
ATOM    261  HA  LYS A  17      10.031  12.157  -1.636  1.00  0.00           H  
ATOM    262 1HB  LYS A  17      12.021  12.479  -3.041  1.00  0.00           H  
ATOM    263 2HB  LYS A  17      11.269  13.872  -3.807  1.00  0.00           H  
ATOM    264 1HG  LYS A  17      11.340  15.130  -1.741  1.00  0.00           H  
ATOM    265 2HG  LYS A  17      11.907  13.711  -0.849  1.00  0.00           H  
ATOM    266 1HD  LYS A  17      13.944  13.670  -2.324  1.00  0.00           H  
ATOM    267 2HD  LYS A  17      13.390  15.182  -3.057  1.00  0.00           H  
ATOM    268 1HE  LYS A  17      13.897  14.826  -0.083  1.00  0.00           H  
ATOM    269 2HE  LYS A  17      15.085  15.473  -1.217  1.00  0.00           H  
ATOM    270 1HZ  LYS A  17      13.880  17.211  -0.115  1.00  0.00           H  
ATOM    271 2HZ  LYS A  17      13.546  17.241  -1.730  1.00  0.00           H  
ATOM    272 3HZ  LYS A  17      12.437  16.637  -0.670  1.00  0.00           H  
ATOM    273  N   LYS A  18       8.601  14.619  -3.280  1.00  0.00           N  
ATOM    274  CA  LYS A  18       7.668  15.724  -3.127  1.00  0.00           C  
ATOM    275  C   LYS A  18       6.368  15.258  -2.502  1.00  0.00           C  
ATOM    276  O   LYS A  18       5.830  15.910  -1.613  1.00  0.00           O  
ATOM    277  CB  LYS A  18       7.393  16.388  -4.477  1.00  0.00           C  
ATOM    278  CG  LYS A  18       8.536  17.247  -5.000  1.00  0.00           C  
ATOM    279  CD  LYS A  18       8.193  17.861  -6.349  1.00  0.00           C  
ATOM    280  CE  LYS A  18       8.088  16.798  -7.432  1.00  0.00           C  
ATOM    281  NZ  LYS A  18       8.016  17.395  -8.793  1.00  0.00           N  
ATOM    282  H   LYS A  18       8.960  14.396  -4.205  1.00  0.00           H  
ATOM    283  HA  LYS A  18       8.115  16.464  -2.461  1.00  0.00           H  
ATOM    284 1HB  LYS A  18       7.182  15.621  -5.223  1.00  0.00           H  
ATOM    285 2HB  LYS A  18       6.508  17.020  -4.398  1.00  0.00           H  
ATOM    286 1HG  LYS A  18       8.746  18.046  -4.289  1.00  0.00           H  
ATOM    287 2HG  LYS A  18       9.432  16.635  -5.107  1.00  0.00           H  
ATOM    288 1HD  LYS A  18       7.242  18.390  -6.277  1.00  0.00           H  
ATOM    289 2HD  LYS A  18       8.966  18.577  -6.630  1.00  0.00           H  
ATOM    290 1HE  LYS A  18       8.955  16.141  -7.382  1.00  0.00           H  
ATOM    291 2HE  LYS A  18       7.195  16.197  -7.266  1.00  0.00           H  
ATOM    292 1HZ  LYS A  18       7.947  16.659  -9.482  1.00  0.00           H  
ATOM    293 2HZ  LYS A  18       7.204  17.993  -8.857  1.00  0.00           H  
ATOM    294 3HZ  LYS A  18       8.849  17.940  -8.967  1.00  0.00           H  
ATOM    295  N   ALA A  19       5.865  14.125  -2.970  1.00  0.00           N  
ATOM    296  CA  ALA A  19       4.603  13.597  -2.480  1.00  0.00           C  
ATOM    297  C   ALA A  19       4.674  13.333  -0.975  1.00  0.00           C  
ATOM    298  O   ALA A  19       3.730  13.625  -0.238  1.00  0.00           O  
ATOM    299  CB  ALA A  19       4.250  12.333  -3.218  1.00  0.00           C  
ATOM    300  H   ALA A  19       6.369  13.618  -3.693  1.00  0.00           H  
ATOM    301  HA  ALA A  19       3.831  14.343  -2.657  1.00  0.00           H  
ATOM    302 1HB  ALA A  19       3.301  11.960  -2.865  1.00  0.00           H  
ATOM    303 2HB  ALA A  19       4.185  12.539  -4.269  1.00  0.00           H  
ATOM    304 3HB  ALA A  19       5.013  11.594  -3.048  1.00  0.00           H  
ATOM    305  N   MET A  20       5.802  12.789  -0.522  1.00  0.00           N  
ATOM    306  CA  MET A  20       5.995  12.502   0.896  1.00  0.00           C  
ATOM    307  C   MET A  20       6.041  13.784   1.714  1.00  0.00           C  
ATOM    308  O   MET A  20       5.458  13.862   2.800  1.00  0.00           O  
ATOM    309  CB  MET A  20       7.272  11.691   1.103  1.00  0.00           C  
ATOM    310  CG  MET A  20       7.188  10.250   0.619  1.00  0.00           C  
ATOM    311  SD  MET A  20       8.663   9.294   1.024  1.00  0.00           S  
ATOM    312  CE  MET A  20       9.835   9.963  -0.153  1.00  0.00           C  
ATOM    313  H   MET A  20       6.545  12.566  -1.180  1.00  0.00           H  
ATOM    314  HA  MET A  20       5.149  11.917   1.249  1.00  0.00           H  
ATOM    315 1HB  MET A  20       8.097  12.172   0.579  1.00  0.00           H  
ATOM    316 2HB  MET A  20       7.524  11.673   2.163  1.00  0.00           H  
ATOM    317 1HG  MET A  20       6.326   9.763   1.074  1.00  0.00           H  
ATOM    318 2HG  MET A  20       7.055  10.236  -0.462  1.00  0.00           H  
ATOM    319 1HE  MET A  20      10.799   9.471  -0.027  1.00  0.00           H  
ATOM    320 2HE  MET A  20       9.469   9.794  -1.167  1.00  0.00           H  
ATOM    321 3HE  MET A  20       9.949  11.035   0.017  1.00  0.00           H  
ATOM    322  N   GLU A  21       6.724  14.799   1.181  1.00  0.00           N  
ATOM    323  CA  GLU A  21       6.798  16.096   1.842  1.00  0.00           C  
ATOM    324  C   GLU A  21       5.429  16.765   1.891  1.00  0.00           C  
ATOM    325  O   GLU A  21       5.064  17.382   2.895  1.00  0.00           O  
ATOM    326  CB  GLU A  21       7.797  17.006   1.123  1.00  0.00           C  
ATOM    327  CG  GLU A  21       9.249  16.569   1.250  1.00  0.00           C  
ATOM    328  CD  GLU A  21      10.192  17.438   0.466  1.00  0.00           C  
ATOM    329  OE1 GLU A  21       9.732  18.349  -0.181  1.00  0.00           O  
ATOM    330  OE2 GLU A  21      11.374  17.192   0.514  1.00  0.00           O  
ATOM    331  H   GLU A  21       7.200  14.665   0.293  1.00  0.00           H  
ATOM    332  HA  GLU A  21       7.137  15.943   2.866  1.00  0.00           H  
ATOM    333 1HB  GLU A  21       7.552  17.048   0.062  1.00  0.00           H  
ATOM    334 2HB  GLU A  21       7.716  18.018   1.519  1.00  0.00           H  
ATOM    335 1HG  GLU A  21       9.536  16.598   2.301  1.00  0.00           H  
ATOM    336 2HG  GLU A  21       9.340  15.540   0.906  1.00  0.00           H  
ATOM    337  N   ILE A  22       4.670  16.636   0.802  1.00  0.00           N  
ATOM    338  CA  ILE A  22       3.347  17.234   0.719  1.00  0.00           C  
ATOM    339  C   ILE A  22       2.416  16.676   1.782  1.00  0.00           C  
ATOM    340  O   ILE A  22       1.761  17.431   2.501  1.00  0.00           O  
ATOM    341  CB  ILE A  22       2.729  17.006  -0.673  1.00  0.00           C  
ATOM    342  CG1 ILE A  22       3.451  17.855  -1.723  1.00  0.00           C  
ATOM    343  CG2 ILE A  22       1.243  17.327  -0.654  1.00  0.00           C  
ATOM    344  CD1 ILE A  22       3.139  17.459  -3.148  1.00  0.00           C  
ATOM    345  H   ILE A  22       5.026  16.111   0.010  1.00  0.00           H  
ATOM    346  HA  ILE A  22       3.442  18.306   0.882  1.00  0.00           H  
ATOM    347  HB  ILE A  22       2.863  15.965  -0.964  1.00  0.00           H  
ATOM    348 1HG1 ILE A  22       3.180  18.902  -1.592  1.00  0.00           H  
ATOM    349 2HG1 ILE A  22       4.528  17.777  -1.576  1.00  0.00           H  
ATOM    350 1HG2 ILE A  22       0.822  17.161  -1.646  1.00  0.00           H  
ATOM    351 2HG2 ILE A  22       0.741  16.681   0.065  1.00  0.00           H  
ATOM    352 3HG2 ILE A  22       1.099  18.369  -0.369  1.00  0.00           H  
ATOM    353 1HD1 ILE A  22       3.687  18.106  -3.834  1.00  0.00           H  
ATOM    354 2HD1 ILE A  22       3.436  16.423  -3.311  1.00  0.00           H  
ATOM    355 3HD1 ILE A  22       2.070  17.564  -3.329  1.00  0.00           H  
ATOM    356  N   LEU A  23       2.359  15.352   1.889  1.00  0.00           N  
ATOM    357  CA  LEU A  23       1.471  14.723   2.851  1.00  0.00           C  
ATOM    358  C   LEU A  23       1.803  15.168   4.264  1.00  0.00           C  
ATOM    359  O   LEU A  23       0.909  15.499   5.045  1.00  0.00           O  
ATOM    360  CB  LEU A  23       1.574  13.195   2.750  1.00  0.00           C  
ATOM    361  CG  LEU A  23       0.981  12.571   1.481  1.00  0.00           C  
ATOM    362  CD1 LEU A  23       1.197  11.064   1.507  1.00  0.00           C  
ATOM    363  CD2 LEU A  23      -0.500  12.910   1.394  1.00  0.00           C  
ATOM    364  H   LEU A  23       2.937  14.773   1.284  1.00  0.00           H  
ATOM    365  HA  LEU A  23       0.450  15.022   2.628  1.00  0.00           H  
ATOM    366 1HB  LEU A  23       2.625  12.914   2.797  1.00  0.00           H  
ATOM    367 2HB  LEU A  23       1.063  12.755   3.606  1.00  0.00           H  
ATOM    368  HG  LEU A  23       1.496  12.967   0.605  1.00  0.00           H  
ATOM    369 1HD1 LEU A  23       0.775  10.621   0.605  1.00  0.00           H  
ATOM    370 2HD1 LEU A  23       2.265  10.851   1.550  1.00  0.00           H  
ATOM    371 3HD1 LEU A  23       0.706  10.641   2.382  1.00  0.00           H  
ATOM    372 1HD2 LEU A  23      -0.922  12.467   0.491  1.00  0.00           H  
ATOM    373 2HD2 LEU A  23      -1.016  12.513   2.268  1.00  0.00           H  
ATOM    374 3HD2 LEU A  23      -0.625  13.992   1.359  1.00  0.00           H  
ATOM    375  N   TYR A  24       3.090  15.212   4.581  1.00  0.00           N  
ATOM    376  CA  TYR A  24       3.530  15.657   5.891  1.00  0.00           C  
ATOM    377  C   TYR A  24       3.037  17.074   6.171  1.00  0.00           C  
ATOM    378  O   TYR A  24       2.478  17.351   7.233  1.00  0.00           O  
ATOM    379  CB  TYR A  24       5.055  15.588   5.996  1.00  0.00           C  
ATOM    380  CG  TYR A  24       5.591  15.977   7.356  1.00  0.00           C  
ATOM    381  CD1 TYR A  24       5.585  15.056   8.394  1.00  0.00           C  
ATOM    382  CD2 TYR A  24       6.089  17.254   7.567  1.00  0.00           C  
ATOM    383  CE1 TYR A  24       6.074  15.411   9.636  1.00  0.00           C  
ATOM    384  CE2 TYR A  24       6.579  17.609   8.809  1.00  0.00           C  
ATOM    385  CZ  TYR A  24       6.572  16.693   9.840  1.00  0.00           C  
ATOM    386  OH  TYR A  24       7.060  17.046  11.077  1.00  0.00           O  
ATOM    387  H   TYR A  24       3.784  14.935   3.891  1.00  0.00           H  
ATOM    388  HA  TYR A  24       3.097  14.999   6.646  1.00  0.00           H  
ATOM    389 1HB  TYR A  24       5.390  14.573   5.776  1.00  0.00           H  
ATOM    390 2HB  TYR A  24       5.501  16.248   5.254  1.00  0.00           H  
ATOM    391  HD1 TYR A  24       5.193  14.051   8.229  1.00  0.00           H  
ATOM    392  HD2 TYR A  24       6.093  17.978   6.752  1.00  0.00           H  
ATOM    393  HE1 TYR A  24       6.069  14.687  10.451  1.00  0.00           H  
ATOM    394  HE2 TYR A  24       6.969  18.613   8.974  1.00  0.00           H  
ATOM    395  HH  TYR A  24       7.149  16.260  11.622  1.00  0.00           H  
ATOM    396  N   LYS A  25       3.244  17.967   5.204  1.00  0.00           N  
ATOM    397  CA  LYS A  25       2.849  19.366   5.343  1.00  0.00           C  
ATOM    398  C   LYS A  25       1.330  19.507   5.494  1.00  0.00           C  
ATOM    399  O   LYS A  25       0.843  20.460   6.105  1.00  0.00           O  
ATOM    400  CB  LYS A  25       3.336  20.178   4.142  1.00  0.00           C  
ATOM    401  CG  LYS A  25       4.842  20.405   4.105  1.00  0.00           C  
ATOM    402  CD  LYS A  25       5.256  21.162   2.852  1.00  0.00           C  
ATOM    403  CE  LYS A  25       6.762  21.371   2.804  1.00  0.00           C  
ATOM    404  NZ  LYS A  25       7.184  22.096   1.574  1.00  0.00           N  
ATOM    405  H   LYS A  25       3.692  17.668   4.346  1.00  0.00           H  
ATOM    406  HA  LYS A  25       3.311  19.769   6.243  1.00  0.00           H  
ATOM    407 1HB  LYS A  25       3.052  19.669   3.220  1.00  0.00           H  
ATOM    408 2HB  LYS A  25       2.850  21.154   4.140  1.00  0.00           H  
ATOM    409 1HG  LYS A  25       5.145  20.978   4.982  1.00  0.00           H  
ATOM    410 2HG  LYS A  25       5.355  19.444   4.125  1.00  0.00           H  
ATOM    411 1HD  LYS A  25       4.947  20.602   1.969  1.00  0.00           H  
ATOM    412 2HD  LYS A  25       4.763  22.134   2.835  1.00  0.00           H  
ATOM    413 1HE  LYS A  25       7.078  21.944   3.674  1.00  0.00           H  
ATOM    414 2HE  LYS A  25       7.265  20.405   2.831  1.00  0.00           H  
ATOM    415 1HZ  LYS A  25       8.188  22.214   1.580  1.00  0.00           H  
ATOM    416 2HZ  LYS A  25       6.913  21.564   0.759  1.00  0.00           H  
ATOM    417 3HZ  LYS A  25       6.739  23.002   1.547  1.00  0.00           H  
ATOM    418  N   LEU A  26       0.587  18.554   4.925  1.00  0.00           N  
ATOM    419  CA  LEU A  26      -0.874  18.555   5.014  1.00  0.00           C  
ATOM    420  C   LEU A  26      -1.370  18.004   6.362  1.00  0.00           C  
ATOM    421  O   LEU A  26      -2.577  17.953   6.610  1.00  0.00           O  
ATOM    422  CB  LEU A  26      -1.466  17.724   3.868  1.00  0.00           C  
ATOM    423  CG  LEU A  26      -1.306  18.319   2.463  1.00  0.00           C  
ATOM    424  CD1 LEU A  26      -1.795  17.316   1.428  1.00  0.00           C  
ATOM    425  CD2 LEU A  26      -2.084  19.623   2.372  1.00  0.00           C  
ATOM    426  H   LEU A  26       1.050  17.815   4.405  1.00  0.00           H  
ATOM    427  HA  LEU A  26      -1.221  19.583   4.918  1.00  0.00           H  
ATOM    428 1HB  LEU A  26      -0.991  16.744   3.869  1.00  0.00           H  
ATOM    429 2HB  LEU A  26      -2.532  17.589   4.051  1.00  0.00           H  
ATOM    430  HG  LEU A  26      -0.250  18.511   2.268  1.00  0.00           H  
ATOM    431 1HD1 LEU A  26      -1.681  17.738   0.429  1.00  0.00           H  
ATOM    432 2HD1 LEU A  26      -1.209  16.400   1.502  1.00  0.00           H  
ATOM    433 3HD1 LEU A  26      -2.846  17.090   1.608  1.00  0.00           H  
ATOM    434 1HD2 LEU A  26      -1.969  20.046   1.374  1.00  0.00           H  
ATOM    435 2HD2 LEU A  26      -3.139  19.431   2.566  1.00  0.00           H  
ATOM    436 3HD2 LEU A  26      -1.701  20.327   3.111  1.00  0.00           H  
ATOM    437  N   GLY A  27      -0.436  17.612   7.229  1.00  0.00           N  
ATOM    438  CA  GLY A  27      -0.784  17.124   8.562  1.00  0.00           C  
ATOM    439  C   GLY A  27      -0.992  15.608   8.587  1.00  0.00           C  
ATOM    440  O   GLY A  27      -1.579  15.071   9.526  1.00  0.00           O  
ATOM    441  H   GLY A  27       0.541  17.666   6.965  1.00  0.00           H  
ATOM    442 1HA  GLY A  27       0.007  17.395   9.260  1.00  0.00           H  
ATOM    443 2HA  GLY A  27      -1.691  17.620   8.900  1.00  0.00           H  
ATOM    444  N   VAL A  28      -0.501  14.923   7.561  1.00  0.00           N  
ATOM    445  CA  VAL A  28      -0.632  13.473   7.485  1.00  0.00           C  
ATOM    446  C   VAL A  28       0.481  12.785   8.269  1.00  0.00           C  
ATOM    447  O   VAL A  28       1.650  12.843   7.887  1.00  0.00           O  
ATOM    448  CB  VAL A  28      -0.590  13.008   6.017  1.00  0.00           C  
ATOM    449  CG1 VAL A  28      -0.728  11.495   5.934  1.00  0.00           C  
ATOM    450  CG2 VAL A  28      -1.691  13.694   5.224  1.00  0.00           C  
ATOM    451  H   VAL A  28      -0.020  15.417   6.815  1.00  0.00           H  
ATOM    452  HA  VAL A  28      -1.593  13.191   7.919  1.00  0.00           H  
ATOM    453  HB  VAL A  28       0.380  13.266   5.592  1.00  0.00           H  
ATOM    454 1HG1 VAL A  28      -0.696  11.183   4.890  1.00  0.00           H  
ATOM    455 2HG1 VAL A  28       0.090  11.024   6.478  1.00  0.00           H  
ATOM    456 3HG1 VAL A  28      -1.679  11.192   6.373  1.00  0.00           H  
ATOM    457 1HG2 VAL A  28      -1.655  13.361   4.187  1.00  0.00           H  
ATOM    458 2HG2 VAL A  28      -2.661  13.441   5.653  1.00  0.00           H  
ATOM    459 3HG2 VAL A  28      -1.549  14.775   5.263  1.00  0.00           H  
ATOM    460  N   LYS A  29       0.113  12.148   9.381  1.00  0.00           N  
ATOM    461  CA  LYS A  29       1.097  11.531  10.269  1.00  0.00           C  
ATOM    462  C   LYS A  29       1.518  10.156   9.766  1.00  0.00           C  
ATOM    463  O   LYS A  29       2.648   9.714  10.002  1.00  0.00           O  
ATOM    464  CB  LYS A  29       0.541  11.420  11.689  1.00  0.00           C  
ATOM    465  CG  LYS A  29       0.347  12.755  12.395  1.00  0.00           C  
ATOM    466  CD  LYS A  29      -0.202  12.563  13.800  1.00  0.00           C  
ATOM    467  CE  LYS A  29      -0.381  13.895  14.513  1.00  0.00           C  
ATOM    468  NZ  LYS A  29      -0.948  13.724  15.878  1.00  0.00           N  
ATOM    469  H   LYS A  29      -0.865  12.109   9.624  1.00  0.00           H  
ATOM    470  HA  LYS A  29       1.984  12.162  10.295  1.00  0.00           H  
ATOM    471 1HB  LYS A  29      -0.424  10.912  11.663  1.00  0.00           H  
ATOM    472 2HB  LYS A  29       1.213  10.814  12.297  1.00  0.00           H  
ATOM    473 1HG  LYS A  29       1.303  13.277  12.456  1.00  0.00           H  
ATOM    474 2HG  LYS A  29      -0.347  13.371  11.824  1.00  0.00           H  
ATOM    475 1HD  LYS A  29      -1.167  12.056  13.748  1.00  0.00           H  
ATOM    476 2HD  LYS A  29       0.484  11.942  14.377  1.00  0.00           H  
ATOM    477 1HE  LYS A  29       0.583  14.396  14.594  1.00  0.00           H  
ATOM    478 2HE  LYS A  29      -1.049  14.531  13.933  1.00  0.00           H  
ATOM    479 1HZ  LYS A  29      -1.051  14.629  16.316  1.00  0.00           H  
ATOM    480 2HZ  LYS A  29      -1.852  13.277  15.814  1.00  0.00           H  
ATOM    481 3HZ  LYS A  29      -0.328  13.152  16.432  1.00  0.00           H  
ATOM    482  N   LYS A  30       0.611   9.482   9.065  1.00  0.00           N  
ATOM    483  CA  LYS A  30       0.872   8.135   8.585  1.00  0.00           C  
ATOM    484  C   LYS A  30       0.953   8.101   7.080  1.00  0.00           C  
ATOM    485  O   LYS A  30      -0.035   8.374   6.384  1.00  0.00           O  
ATOM    486  CB  LYS A  30      -0.209   7.169   9.072  1.00  0.00           C  
ATOM    487  CG  LYS A  30      -0.272   7.006  10.585  1.00  0.00           C  
ATOM    488  CD  LYS A  30      -1.341   6.002  10.988  1.00  0.00           C  
ATOM    489  CE  LYS A  30      -1.371   5.800  12.496  1.00  0.00           C  
ATOM    490  NZ  LYS A  30      -2.420   4.827  12.907  1.00  0.00           N  
ATOM    491  H   LYS A  30      -0.278   9.914   8.859  1.00  0.00           H  
ATOM    492  HA  LYS A  30       1.839   7.812   8.971  1.00  0.00           H  
ATOM    493 1HB  LYS A  30      -1.186   7.514   8.732  1.00  0.00           H  
ATOM    494 2HB  LYS A  30      -0.040   6.184   8.636  1.00  0.00           H  
ATOM    495 1HG  LYS A  30       0.695   6.663  10.955  1.00  0.00           H  
ATOM    496 2HG  LYS A  30      -0.497   7.967  11.045  1.00  0.00           H  
ATOM    497 1HD  LYS A  30      -2.318   6.357  10.658  1.00  0.00           H  
ATOM    498 2HD  LYS A  30      -1.141   5.044  10.508  1.00  0.00           H  
ATOM    499 1HE  LYS A  30      -0.402   5.435  12.834  1.00  0.00           H  
ATOM    500 2HE  LYS A  30      -1.567   6.753  12.987  1.00  0.00           H  
ATOM    501 1HZ  LYS A  30      -2.407   4.722  13.912  1.00  0.00           H  
ATOM    502 2HZ  LYS A  30      -3.326   5.164  12.615  1.00  0.00           H  
ATOM    503 3HZ  LYS A  30      -2.238   3.933  12.473  1.00  0.00           H  
ATOM    504  N   ILE A  31       2.123   7.772   6.575  1.00  0.00           N  
ATOM    505  CA  ILE A  31       2.390   7.849   5.158  1.00  0.00           C  
ATOM    506  C   ILE A  31       2.829   6.515   4.628  1.00  0.00           C  
ATOM    507  O   ILE A  31       3.776   5.913   5.137  1.00  0.00           O  
ATOM    508  CB  ILE A  31       3.470   8.904   4.854  1.00  0.00           C  
ATOM    509  CG1 ILE A  31       2.998  10.293   5.290  1.00  0.00           C  
ATOM    510  CG2 ILE A  31       3.818   8.897   3.373  1.00  0.00           C  
ATOM    511  CD1 ILE A  31       4.066  11.358   5.197  1.00  0.00           C  
ATOM    512  H   ILE A  31       2.857   7.451   7.199  1.00  0.00           H  
ATOM    513  HA  ILE A  31       1.472   8.134   4.645  1.00  0.00           H  
ATOM    514  HB  ILE A  31       4.368   8.681   5.429  1.00  0.00           H  
ATOM    515 1HG1 ILE A  31       2.154  10.601   4.673  1.00  0.00           H  
ATOM    516 2HG1 ILE A  31       2.649  10.251   6.322  1.00  0.00           H  
ATOM    517 1HG2 ILE A  31       4.582   9.648   3.175  1.00  0.00           H  
ATOM    518 2HG2 ILE A  31       4.194   7.914   3.092  1.00  0.00           H  
ATOM    519 3HG2 ILE A  31       2.925   9.124   2.789  1.00  0.00           H  
ATOM    520 1HD1 ILE A  31       3.656  12.314   5.523  1.00  0.00           H  
ATOM    521 2HD1 ILE A  31       4.907  11.087   5.836  1.00  0.00           H  
ATOM    522 3HD1 ILE A  31       4.406  11.443   4.166  1.00  0.00           H  
ATOM    523  N   VAL A  32       2.143   6.043   3.605  1.00  0.00           N  
ATOM    524  CA  VAL A  32       2.495   4.794   2.970  1.00  0.00           C  
ATOM    525  C   VAL A  32       3.017   5.035   1.567  1.00  0.00           C  
ATOM    526  O   VAL A  32       2.356   5.668   0.751  1.00  0.00           O  
ATOM    527  CB  VAL A  32       1.272   3.860   2.912  1.00  0.00           C  
ATOM    528  CG1 VAL A  32       1.646   2.533   2.268  1.00  0.00           C  
ATOM    529  CG2 VAL A  32       0.719   3.643   4.312  1.00  0.00           C  
ATOM    530  H   VAL A  32       1.349   6.573   3.253  1.00  0.00           H  
ATOM    531  HA  VAL A  32       3.275   4.315   3.556  1.00  0.00           H  
ATOM    532  HB  VAL A  32       0.507   4.316   2.284  1.00  0.00           H  
ATOM    533 1HG1 VAL A  32       0.770   1.884   2.235  1.00  0.00           H  
ATOM    534 2HG1 VAL A  32       2.005   2.708   1.254  1.00  0.00           H  
ATOM    535 3HG1 VAL A  32       2.430   2.052   2.854  1.00  0.00           H  
ATOM    536 1HG2 VAL A  32      -0.145   2.982   4.263  1.00  0.00           H  
ATOM    537 2HG2 VAL A  32       1.487   3.191   4.941  1.00  0.00           H  
ATOM    538 3HG2 VAL A  32       0.420   4.601   4.737  1.00  0.00           H  
ATOM    539  N   VAL A  33       4.212   4.550   1.296  1.00  0.00           N  
ATOM    540  CA  VAL A  33       4.859   4.804   0.018  1.00  0.00           C  
ATOM    541  C   VAL A  33       4.904   3.534  -0.827  1.00  0.00           C  
ATOM    542  O   VAL A  33       5.480   2.533  -0.416  1.00  0.00           O  
ATOM    543  CB  VAL A  33       6.290   5.330   0.238  1.00  0.00           C  
ATOM    544  CG1 VAL A  33       6.947   5.658  -1.095  1.00  0.00           C  
ATOM    545  CG2 VAL A  33       6.259   6.554   1.140  1.00  0.00           C  
ATOM    546  H   VAL A  33       4.697   4.000   2.000  1.00  0.00           H  
ATOM    547  HA  VAL A  33       4.282   5.559  -0.518  1.00  0.00           H  
ATOM    548  HB  VAL A  33       6.886   4.547   0.706  1.00  0.00           H  
ATOM    549 1HG1 VAL A  33       7.958   6.027  -0.921  1.00  0.00           H  
ATOM    550 2HG1 VAL A  33       6.991   4.759  -1.710  1.00  0.00           H  
ATOM    551 3HG1 VAL A  33       6.365   6.423  -1.609  1.00  0.00           H  
ATOM    552 1HG2 VAL A  33       7.274   6.920   1.292  1.00  0.00           H  
ATOM    553 2HG2 VAL A  33       5.658   7.335   0.674  1.00  0.00           H  
ATOM    554 3HG2 VAL A  33       5.823   6.286   2.102  1.00  0.00           H  
ATOM    555  N   LEU A  34       4.249   3.570  -1.988  1.00  0.00           N  
ATOM    556  CA  LEU A  34       4.051   2.364  -2.798  1.00  0.00           C  
ATOM    557  C   LEU A  34       4.731   2.464  -4.169  1.00  0.00           C  
ATOM    558  O   LEU A  34       4.438   3.367  -4.959  1.00  0.00           O  
ATOM    559  CB  LEU A  34       2.551   2.105  -2.989  1.00  0.00           C  
ATOM    560  CG  LEU A  34       2.190   0.962  -3.946  1.00  0.00           C  
ATOM    561  CD1 LEU A  34       2.717  -0.353  -3.389  1.00  0.00           C  
ATOM    562  CD2 LEU A  34       0.681   0.913  -4.132  1.00  0.00           C  
ATOM    563  H   LEU A  34       3.848   4.447  -2.306  1.00  0.00           H  
ATOM    564  HA  LEU A  34       4.484   1.520  -2.266  1.00  0.00           H  
ATOM    565 1HB  LEU A  34       2.112   1.876  -2.019  1.00  0.00           H  
ATOM    566 2HB  LEU A  34       2.087   3.015  -3.369  1.00  0.00           H  
ATOM    567  HG  LEU A  34       2.669   1.131  -4.911  1.00  0.00           H  
ATOM    568 1HD1 LEU A  34       2.460  -1.165  -4.070  1.00  0.00           H  
ATOM    569 2HD1 LEU A  34       3.801  -0.296  -3.285  1.00  0.00           H  
ATOM    570 3HD1 LEU A  34       2.268  -0.541  -2.415  1.00  0.00           H  
ATOM    571 1HD2 LEU A  34       0.424   0.101  -4.813  1.00  0.00           H  
ATOM    572 2HD2 LEU A  34       0.201   0.743  -3.167  1.00  0.00           H  
ATOM    573 3HD2 LEU A  34       0.334   1.859  -4.547  1.00  0.00           H  
ATOM    574  N   PHE A  35       5.635   1.515  -4.452  1.00  0.00           N  
ATOM    575  CA  PHE A  35       6.344   1.479  -5.739  1.00  0.00           C  
ATOM    576  C   PHE A  35       6.948   0.093  -6.018  1.00  0.00           C  
ATOM    577  O   PHE A  35       6.986  -0.767  -5.137  1.00  0.00           O  
ATOM    578  CB  PHE A  35       7.450   2.535  -5.764  1.00  0.00           C  
ATOM    579  CG  PHE A  35       8.412   2.432  -4.615  1.00  0.00           C  
ATOM    580  CD1 PHE A  35       9.581   1.694  -4.734  1.00  0.00           C  
ATOM    581  CD2 PHE A  35       8.151   3.071  -3.412  1.00  0.00           C  
ATOM    582  CE1 PHE A  35      10.467   1.599  -3.678  1.00  0.00           C  
ATOM    583  CE2 PHE A  35       9.035   2.978  -2.355  1.00  0.00           C  
ATOM    584  CZ  PHE A  35      10.194   2.241  -2.488  1.00  0.00           C  
ATOM    585  H   PHE A  35       5.832   0.798  -3.756  1.00  0.00           H  
ATOM    586  HA  PHE A  35       5.625   1.701  -6.529  1.00  0.00           H  
ATOM    587 1HB  PHE A  35       8.016   2.446  -6.690  1.00  0.00           H  
ATOM    588 2HB  PHE A  35       7.005   3.529  -5.746  1.00  0.00           H  
ATOM    589  HD1 PHE A  35       9.797   1.188  -5.675  1.00  0.00           H  
ATOM    590  HD2 PHE A  35       7.235   3.653  -3.307  1.00  0.00           H  
ATOM    591  HE1 PHE A  35      11.382   1.016  -3.785  1.00  0.00           H  
ATOM    592  HE2 PHE A  35       8.818   3.486  -1.416  1.00  0.00           H  
ATOM    593  HZ  PHE A  35      10.891   2.165  -1.655  1.00  0.00           H  
ATOM    594  N   LYS A  36       7.431  -0.105  -7.248  1.00  0.00           N  
ATOM    595  CA  LYS A  36       8.064  -1.370  -7.636  1.00  0.00           C  
ATOM    596  C   LYS A  36       9.501  -1.423  -7.147  1.00  0.00           C  
ATOM    597  O   LYS A  36      10.192  -0.409  -7.133  1.00  0.00           O  
ATOM    598  CB  LYS A  36       8.020  -1.559  -9.153  1.00  0.00           C  
ATOM    599  CG  LYS A  36       6.623  -1.784  -9.718  1.00  0.00           C  
ATOM    600  CD  LYS A  36       6.657  -1.934 -11.231  1.00  0.00           C  
ATOM    601  CE  LYS A  36       5.289  -2.309 -11.782  1.00  0.00           C  
ATOM    602  NZ  LYS A  36       5.289  -2.385 -13.268  1.00  0.00           N  
ATOM    603  H   LYS A  36       7.373   0.644  -7.924  1.00  0.00           H  
ATOM    604  HA  LYS A  36       7.536  -2.197  -7.185  1.00  0.00           H  
ATOM    605 1HB  LYS A  36       8.441  -0.681  -9.642  1.00  0.00           H  
ATOM    606 2HB  LYS A  36       8.635  -2.415  -9.431  1.00  0.00           H  
ATOM    607 1HG  LYS A  36       6.195  -2.688  -9.281  1.00  0.00           H  
ATOM    608 2HG  LYS A  36       5.986  -0.940  -9.458  1.00  0.00           H  
ATOM    609 1HD  LYS A  36       6.976  -0.994 -11.683  1.00  0.00           H  
ATOM    610 2HD  LYS A  36       7.373  -2.709 -11.504  1.00  0.00           H  
ATOM    611 1HE  LYS A  36       4.989  -3.277 -11.381  1.00  0.00           H  
ATOM    612 2HE  LYS A  36       4.555  -1.568 -11.468  1.00  0.00           H  
ATOM    613 1HZ  LYS A  36       4.366  -2.635 -13.593  1.00  0.00           H  
ATOM    614 2HZ  LYS A  36       5.548  -1.486 -13.651  1.00  0.00           H  
ATOM    615 3HZ  LYS A  36       5.953  -3.083 -13.570  1.00  0.00           H  
ATOM    616  N   TYR A  37       9.945  -2.609  -6.738  1.00  0.00           N  
ATOM    617  CA  TYR A  37      11.269  -2.756  -6.136  1.00  0.00           C  
ATOM    618  C   TYR A  37      12.329  -1.970  -6.899  1.00  0.00           C  
ATOM    619  O   TYR A  37      12.503  -2.148  -8.106  1.00  0.00           O  
ATOM    620  CB  TYR A  37      11.660  -4.234  -6.065  1.00  0.00           C  
ATOM    621  CG  TYR A  37      13.090  -4.467  -5.632  1.00  0.00           C  
ATOM    622  CD1 TYR A  37      13.464  -4.235  -4.316  1.00  0.00           C  
ATOM    623  CD2 TYR A  37      14.029  -4.913  -6.551  1.00  0.00           C  
ATOM    624  CE1 TYR A  37      14.770  -4.448  -3.921  1.00  0.00           C  
ATOM    625  CE2 TYR A  37      15.335  -5.125  -6.156  1.00  0.00           C  
ATOM    626  CZ  TYR A  37      15.707  -4.895  -4.847  1.00  0.00           C  
ATOM    627  OH  TYR A  37      17.008  -5.106  -4.453  1.00  0.00           O  
ATOM    628  H   TYR A  37       9.347  -3.427  -6.831  1.00  0.00           H  
ATOM    629  HA  TYR A  37      11.232  -2.358  -5.123  1.00  0.00           H  
ATOM    630 1HB  TYR A  37      11.003  -4.751  -5.363  1.00  0.00           H  
ATOM    631 2HB  TYR A  37      11.521  -4.695  -7.042  1.00  0.00           H  
ATOM    632  HD1 TYR A  37      12.726  -3.885  -3.594  1.00  0.00           H  
ATOM    633  HD2 TYR A  37      13.736  -5.094  -7.585  1.00  0.00           H  
ATOM    634  HE1 TYR A  37      15.064  -4.266  -2.888  1.00  0.00           H  
ATOM    635  HE2 TYR A  37      16.073  -5.475  -6.878  1.00  0.00           H  
ATOM    636  HH  TYR A  37      17.058  -5.090  -3.495  1.00  0.00           H  
ATOM    637  N   ASP A  38      13.044  -1.113  -6.177  1.00  0.00           N  
ATOM    638  CA  ASP A  38      14.127  -0.323  -6.749  1.00  0.00           C  
ATOM    639  C   ASP A  38      14.983   0.282  -5.645  1.00  0.00           C  
ATOM    640  O   ASP A  38      14.488   1.041  -4.811  1.00  0.00           O  
ATOM    641  CB  ASP A  38      13.574   0.785  -7.648  1.00  0.00           C  
ATOM    642  CG  ASP A  38      14.663   1.521  -8.419  1.00  0.00           C  
ATOM    643  OD1 ASP A  38      15.736   1.680  -7.886  1.00  0.00           O  
ATOM    644  OD2 ASP A  38      14.411   1.917  -9.531  1.00  0.00           O  
ATOM    645  H   ASP A  38      12.832  -1.007  -5.197  1.00  0.00           H  
ATOM    646  HA  ASP A  38      14.759  -0.981  -7.348  1.00  0.00           H  
ATOM    647 1HB  ASP A  38      12.870   0.357  -8.362  1.00  0.00           H  
ATOM    648 2HB  ASP A  38      13.028   1.507  -7.041  1.00  0.00           H  
ATOM    649  N   GLU A  39      16.262  -0.076  -5.627  1.00  0.00           N  
ATOM    650  CA  GLU A  39      17.169   0.356  -4.561  1.00  0.00           C  
ATOM    651  C   GLU A  39      17.119   1.876  -4.350  1.00  0.00           C  
ATOM    652  O   GLU A  39      17.213   2.358  -3.218  1.00  0.00           O  
ATOM    653  CB  GLU A  39      18.602  -0.076  -4.882  1.00  0.00           C  
ATOM    654  CG  GLU A  39      19.629   0.323  -3.831  1.00  0.00           C  
ATOM    655  CD  GLU A  39      20.998  -0.231  -4.111  1.00  0.00           C  
ATOM    656  OE1 GLU A  39      21.101  -1.138  -4.901  1.00  0.00           O  
ATOM    657  OE2 GLU A  39      21.942   0.253  -3.533  1.00  0.00           O  
ATOM    658  H   GLU A  39      16.614  -0.679  -6.357  1.00  0.00           H  
ATOM    659  HA  GLU A  39      16.860  -0.122  -3.637  1.00  0.00           H  
ATOM    660 1HB  GLU A  39      18.640  -1.160  -4.992  1.00  0.00           H  
ATOM    661 2HB  GLU A  39      18.910   0.361  -5.832  1.00  0.00           H  
ATOM    662 1HG  GLU A  39      19.690   1.410  -3.792  1.00  0.00           H  
ATOM    663 2HG  GLU A  39      19.291  -0.029  -2.857  1.00  0.00           H  
ATOM    664  N   LYS A  40      16.970   2.625  -5.441  1.00  0.00           N  
ATOM    665  CA  LYS A  40      16.973   4.081  -5.366  1.00  0.00           C  
ATOM    666  C   LYS A  40      15.744   4.591  -4.637  1.00  0.00           C  
ATOM    667  O   LYS A  40      15.845   5.433  -3.741  1.00  0.00           O  
ATOM    668  CB  LYS A  40      17.044   4.692  -6.766  1.00  0.00           C  
ATOM    669  CG  LYS A  40      17.015   6.215  -6.789  1.00  0.00           C  
ATOM    670  CD  LYS A  40      18.261   6.802  -6.143  1.00  0.00           C  
ATOM    671  CE  LYS A  40      18.289   8.318  -6.268  1.00  0.00           C  
ATOM    672  NZ  LYS A  40      19.511   8.904  -5.655  1.00  0.00           N  
ATOM    673  H   LYS A  40      16.851   2.173  -6.346  1.00  0.00           H  
ATOM    674  HA  LYS A  40      17.851   4.398  -4.805  1.00  0.00           H  
ATOM    675 1HB  LYS A  40      17.961   4.368  -7.259  1.00  0.00           H  
ATOM    676 2HB  LYS A  40      16.206   4.333  -7.364  1.00  0.00           H  
ATOM    677 1HG  LYS A  40      16.953   6.562  -7.821  1.00  0.00           H  
ATOM    678 2HG  LYS A  40      16.136   6.570  -6.252  1.00  0.00           H  
ATOM    679 1HD  LYS A  40      18.285   6.532  -5.087  1.00  0.00           H  
ATOM    680 2HD  LYS A  40      19.148   6.391  -6.625  1.00  0.00           H  
ATOM    681 1HE  LYS A  40      18.256   8.596  -7.320  1.00  0.00           H  
ATOM    682 2HE  LYS A  40      17.413   8.740  -5.776  1.00  0.00           H  
ATOM    683 1HZ  LYS A  40      19.492   9.909  -5.758  1.00  0.00           H  
ATOM    684 2HZ  LYS A  40      19.543   8.668  -4.673  1.00  0.00           H  
ATOM    685 3HZ  LYS A  40      20.331   8.535  -6.116  1.00  0.00           H  
ATOM    686  N   LEU A  41      14.580   4.090  -5.027  1.00  0.00           N  
ATOM    687  CA  LEU A  41      13.333   4.523  -4.429  1.00  0.00           C  
ATOM    688  C   LEU A  41      13.254   4.115  -2.969  1.00  0.00           C  
ATOM    689  O   LEU A  41      12.674   4.820  -2.154  1.00  0.00           O  
ATOM    690  CB  LEU A  41      12.145   3.934  -5.198  1.00  0.00           C  
ATOM    691  CG  LEU A  41      11.938   4.474  -6.619  1.00  0.00           C  
ATOM    692  CD1 LEU A  41      10.814   3.703  -7.297  1.00  0.00           C  
ATOM    693  CD2 LEU A  41      11.622   5.961  -6.556  1.00  0.00           C  
ATOM    694  H   LEU A  41      14.563   3.398  -5.767  1.00  0.00           H  
ATOM    695  HA  LEU A  41      13.285   5.611  -4.483  1.00  0.00           H  
ATOM    696 1HB  LEU A  41      12.278   2.856  -5.270  1.00  0.00           H  
ATOM    697 2HB  LEU A  41      11.233   4.130  -4.634  1.00  0.00           H  
ATOM    698  HG  LEU A  41      12.846   4.321  -7.202  1.00  0.00           H  
ATOM    699 1HD1 LEU A  41      10.667   4.087  -8.307  1.00  0.00           H  
ATOM    700 2HD1 LEU A  41      11.075   2.646  -7.346  1.00  0.00           H  
ATOM    701 3HD1 LEU A  41       9.894   3.824  -6.726  1.00  0.00           H  
ATOM    702 1HD2 LEU A  41      11.475   6.345  -7.566  1.00  0.00           H  
ATOM    703 2HD2 LEU A  41      10.713   6.115  -5.974  1.00  0.00           H  
ATOM    704 3HD2 LEU A  41      12.449   6.489  -6.083  1.00  0.00           H  
ATOM    705  N   ILE A  42      13.859   2.980  -2.636  1.00  0.00           N  
ATOM    706  CA  ILE A  42      13.884   2.522  -1.253  1.00  0.00           C  
ATOM    707  C   ILE A  42      14.669   3.488  -0.385  1.00  0.00           C  
ATOM    708  O   ILE A  42      14.209   3.890   0.687  1.00  0.00           O  
ATOM    709  CB  ILE A  42      14.499   1.115  -1.146  1.00  0.00           C  
ATOM    710  CG1 ILE A  42      13.593   0.083  -1.823  1.00  0.00           C  
ATOM    711  CG2 ILE A  42      14.734   0.747   0.311  1.00  0.00           C  
ATOM    712  CD1 ILE A  42      14.247  -1.265  -2.024  1.00  0.00           C  
ATOM    713  H   ILE A  42      14.320   2.428  -3.355  1.00  0.00           H  
ATOM    714  HA  ILE A  42      12.863   2.485  -0.883  1.00  0.00           H  
ATOM    715  HB  ILE A  42      15.452   1.093  -1.675  1.00  0.00           H  
ATOM    716 1HG1 ILE A  42      12.694  -0.059  -1.225  1.00  0.00           H  
ATOM    717 2HG1 ILE A  42      13.280   0.458  -2.798  1.00  0.00           H  
ATOM    718 1HG2 ILE A  42      15.169  -0.251   0.369  1.00  0.00           H  
ATOM    719 2HG2 ILE A  42      15.417   1.466   0.762  1.00  0.00           H  
ATOM    720 3HG2 ILE A  42      13.786   0.761   0.848  1.00  0.00           H  
ATOM    721 1HD1 ILE A  42      13.543  -1.942  -2.509  1.00  0.00           H  
ATOM    722 2HD1 ILE A  42      15.132  -1.151  -2.651  1.00  0.00           H  
ATOM    723 3HD1 ILE A  42      14.537  -1.676  -1.058  1.00  0.00           H  
ATOM    724  N   LYS A  43      15.855   3.878  -0.860  1.00  0.00           N  
ATOM    725  CA  LYS A  43      16.714   4.789  -0.114  1.00  0.00           C  
ATOM    726  C   LYS A  43      16.057   6.152   0.056  1.00  0.00           C  
ATOM    727  O   LYS A  43      16.119   6.753   1.130  1.00  0.00           O  
ATOM    728  CB  LYS A  43      18.067   4.940  -0.810  1.00  0.00           C  
ATOM    729  CG  LYS A  43      18.974   3.722  -0.693  1.00  0.00           C  
ATOM    730  CD  LYS A  43      20.265   3.918  -1.474  1.00  0.00           C  
ATOM    731  CE  LYS A  43      21.209   2.738  -1.289  1.00  0.00           C  
ATOM    732  NZ  LYS A  43      22.422   2.858  -2.142  1.00  0.00           N  
ATOM    733  H   LYS A  43      16.166   3.533  -1.765  1.00  0.00           H  
ATOM    734  HA  LYS A  43      16.876   4.381   0.866  1.00  0.00           H  
ATOM    735 1HB  LYS A  43      17.911   5.140  -1.870  1.00  0.00           H  
ATOM    736 2HB  LYS A  43      18.599   5.794  -0.390  1.00  0.00           H  
ATOM    737 1HG  LYS A  43      19.217   3.548   0.356  1.00  0.00           H  
ATOM    738 2HG  LYS A  43      18.456   2.844  -1.078  1.00  0.00           H  
ATOM    739 1HD  LYS A  43      20.036   4.026  -2.535  1.00  0.00           H  
ATOM    740 2HD  LYS A  43      20.763   4.825  -1.133  1.00  0.00           H  
ATOM    741 1HE  LYS A  43      21.517   2.679  -0.246  1.00  0.00           H  
ATOM    742 2HE  LYS A  43      20.691   1.814  -1.544  1.00  0.00           H  
ATOM    743 1HZ  LYS A  43      23.021   2.058  -1.990  1.00  0.00           H  
ATOM    744 2HZ  LYS A  43      22.149   2.894  -3.114  1.00  0.00           H  
ATOM    745 3HZ  LYS A  43      22.922   3.702  -1.901  1.00  0.00           H  
ATOM    746  N   VAL A  44      15.415   6.634  -1.003  1.00  0.00           N  
ATOM    747  CA  VAL A  44      14.701   7.903  -0.947  1.00  0.00           C  
ATOM    748  C   VAL A  44      13.488   7.823  -0.023  1.00  0.00           C  
ATOM    749  O   VAL A  44      13.272   8.701   0.809  1.00  0.00           O  
ATOM    750  CB  VAL A  44      14.241   8.316  -2.358  1.00  0.00           C  
ATOM    751  CG1 VAL A  44      13.324   9.528  -2.286  1.00  0.00           C  
ATOM    752  CG2 VAL A  44      15.452   8.606  -3.233  1.00  0.00           C  
ATOM    753  H   VAL A  44      15.426   6.110  -1.874  1.00  0.00           H  
ATOM    754  HA  VAL A  44      15.382   8.664  -0.561  1.00  0.00           H  
ATOM    755  HB  VAL A  44      13.664   7.501  -2.795  1.00  0.00           H  
ATOM    756 1HG1 VAL A  44      13.009   9.806  -3.292  1.00  0.00           H  
ATOM    757 2HG1 VAL A  44      12.448   9.286  -1.686  1.00  0.00           H  
ATOM    758 3HG1 VAL A  44      13.859  10.362  -1.832  1.00  0.00           H  
ATOM    759 1HG2 VAL A  44      15.119   8.897  -4.229  1.00  0.00           H  
ATOM    760 2HG2 VAL A  44      16.032   9.417  -2.793  1.00  0.00           H  
ATOM    761 3HG2 VAL A  44      16.072   7.713  -3.304  1.00  0.00           H  
ATOM    762  N   ALA A  45      12.692   6.777  -0.188  1.00  0.00           N  
ATOM    763  CA  ALA A  45      11.474   6.609   0.588  1.00  0.00           C  
ATOM    764  C   ALA A  45      11.770   6.583   2.082  1.00  0.00           C  
ATOM    765  O   ALA A  45      11.196   7.352   2.849  1.00  0.00           O  
ATOM    766  CB  ALA A  45      10.762   5.331   0.178  1.00  0.00           C  
ATOM    767  H   ALA A  45      12.925   6.087  -0.886  1.00  0.00           H  
ATOM    768  HA  ALA A  45      10.828   7.451   0.391  1.00  0.00           H  
ATOM    769 1HB  ALA A  45       9.840   5.230   0.746  1.00  0.00           H  
ATOM    770 2HB  ALA A  45      10.531   5.370  -0.885  1.00  0.00           H  
ATOM    771 3HB  ALA A  45      11.406   4.478   0.374  1.00  0.00           H  
ATOM    772  N   ALA A  46      12.645   5.679   2.497  1.00  0.00           N  
ATOM    773  CA  ALA A  46      12.903   5.474   3.921  1.00  0.00           C  
ATOM    774  C   ALA A  46      13.531   6.711   4.547  1.00  0.00           C  
ATOM    775  O   ALA A  46      13.182   7.093   5.666  1.00  0.00           O  
ATOM    776  CB  ALA A  46      13.803   4.274   4.122  1.00  0.00           C  
ATOM    777  H   ALA A  46      13.129   5.098   1.815  1.00  0.00           H  
ATOM    778  HA  ALA A  46      11.953   5.295   4.417  1.00  0.00           H  
ATOM    779 1HB  ALA A  46      13.968   4.117   5.187  1.00  0.00           H  
ATOM    780 2HB  ALA A  46      13.335   3.392   3.695  1.00  0.00           H  
ATOM    781 3HB  ALA A  46      14.734   4.451   3.636  1.00  0.00           H  
ATOM    782  N   LYS A  47      14.463   7.331   3.832  1.00  0.00           N  
ATOM    783  CA  LYS A  47      15.193   8.462   4.374  1.00  0.00           C  
ATOM    784  C   LYS A  47      14.278   9.661   4.596  1.00  0.00           C  
ATOM    785  O   LYS A  47      14.299  10.277   5.658  1.00  0.00           O  
ATOM    786  CB  LYS A  47      16.346   8.844   3.444  1.00  0.00           C  
ATOM    787  CG  LYS A  47      17.229   9.970   3.967  1.00  0.00           C  
ATOM    788  CD  LYS A  47      17.939   9.565   5.250  1.00  0.00           C  
ATOM    789  CE  LYS A  47      19.039  10.552   5.610  1.00  0.00           C  
ATOM    790  NZ  LYS A  47      18.488  11.843   6.106  1.00  0.00           N  
ATOM    791  H   LYS A  47      14.681   7.003   2.895  1.00  0.00           H  
ATOM    792  HA  LYS A  47      15.606   8.175   5.342  1.00  0.00           H  
ATOM    793 1HB  LYS A  47      16.980   7.973   3.274  1.00  0.00           H  
ATOM    794 2HB  LYS A  47      15.948   9.153   2.478  1.00  0.00           H  
ATOM    795 1HG  LYS A  47      17.975  10.227   3.214  1.00  0.00           H  
ATOM    796 2HG  LYS A  47      16.618  10.850   4.162  1.00  0.00           H  
ATOM    797 1HD  LYS A  47      17.218   9.522   6.067  1.00  0.00           H  
ATOM    798 2HD  LYS A  47      18.379   8.575   5.125  1.00  0.00           H  
ATOM    799 1HE  LYS A  47      19.675  10.122   6.382  1.00  0.00           H  
ATOM    800 2HE  LYS A  47      19.654  10.749   4.732  1.00  0.00           H  
ATOM    801 1HZ  LYS A  47      19.248  12.469   6.333  1.00  0.00           H  
ATOM    802 2HZ  LYS A  47      17.911  12.260   5.390  1.00  0.00           H  
ATOM    803 3HZ  LYS A  47      17.932  11.676   6.932  1.00  0.00           H  
ATOM    804  N   VAL A  48      13.483   9.994   3.579  1.00  0.00           N  
ATOM    805  CA  VAL A  48      12.587  11.138   3.654  1.00  0.00           C  
ATOM    806  C   VAL A  48      11.522  10.959   4.724  1.00  0.00           C  
ATOM    807  O   VAL A  48      11.237  11.882   5.481  1.00  0.00           O  
ATOM    808  CB  VAL A  48      11.903  11.364   2.293  1.00  0.00           C  
ATOM    809  CG1 VAL A  48      10.814  12.419   2.413  1.00  0.00           C  
ATOM    810  CG2 VAL A  48      12.937  11.773   1.255  1.00  0.00           C  
ATOM    811  H   VAL A  48      13.518   9.451   2.720  1.00  0.00           H  
ATOM    812  HA  VAL A  48      13.180  12.017   3.903  1.00  0.00           H  
ATOM    813  HB  VAL A  48      11.420  10.438   1.981  1.00  0.00           H  
ATOM    814 1HG1 VAL A  48      10.340  12.566   1.442  1.00  0.00           H  
ATOM    815 2HG1 VAL A  48      10.066  12.090   3.134  1.00  0.00           H  
ATOM    816 3HG1 VAL A  48      11.253  13.359   2.747  1.00  0.00           H  
ATOM    817 1HG2 VAL A  48      12.447  11.930   0.295  1.00  0.00           H  
ATOM    818 2HG2 VAL A  48      13.424  12.696   1.569  1.00  0.00           H  
ATOM    819 3HG2 VAL A  48      13.684  10.984   1.155  1.00  0.00           H  
ATOM    820  N   LEU A  49      10.936   9.768   4.793  1.00  0.00           N  
ATOM    821  CA  LEU A  49       9.947   9.481   5.822  1.00  0.00           C  
ATOM    822  C   LEU A  49      10.543   9.640   7.208  1.00  0.00           C  
ATOM    823  O   LEU A  49       9.902  10.185   8.117  1.00  0.00           O  
ATOM    824  CB  LEU A  49       9.400   8.058   5.654  1.00  0.00           C  
ATOM    825  CG  LEU A  49       8.563   7.812   4.393  1.00  0.00           C  
ATOM    826  CD1 LEU A  49       8.344   6.316   4.212  1.00  0.00           C  
ATOM    827  CD2 LEU A  49       7.236   8.547   4.513  1.00  0.00           C  
ATOM    828  H   LEU A  49      11.177   9.050   4.116  1.00  0.00           H  
ATOM    829  HA  LEU A  49       9.121  10.183   5.717  1.00  0.00           H  
ATOM    830 1HB  LEU A  49      10.239   7.364   5.635  1.00  0.00           H  
ATOM    831 2HB  LEU A  49       8.778   7.820   6.517  1.00  0.00           H  
ATOM    832  HG  LEU A  49       9.103   8.178   3.520  1.00  0.00           H  
ATOM    833 1HD1 LEU A  49       7.749   6.141   3.316  1.00  0.00           H  
ATOM    834 2HD1 LEU A  49       9.308   5.817   4.110  1.00  0.00           H  
ATOM    835 3HD1 LEU A  49       7.819   5.917   5.079  1.00  0.00           H  
ATOM    836 1HD2 LEU A  49       6.641   8.373   3.616  1.00  0.00           H  
ATOM    837 2HD2 LEU A  49       6.694   8.181   5.385  1.00  0.00           H  
ATOM    838 3HD2 LEU A  49       7.422   9.616   4.623  1.00  0.00           H  
ATOM    839  N   HIS A  50      11.770   9.157   7.375  1.00  0.00           N  
ATOM    840  CA  HIS A  50      12.467   9.285   8.636  1.00  0.00           C  
ATOM    841  C   HIS A  50      12.752  10.758   8.959  1.00  0.00           C  
ATOM    842  O   HIS A  50      12.466  11.228  10.062  1.00  0.00           O  
ATOM    843  CB  HIS A  50      13.776   8.489   8.606  1.00  0.00           C  
ATOM    844  CG  HIS A  50      14.374   8.263   9.960  1.00  0.00           C  
ATOM    845  ND1 HIS A  50      13.998   7.215  10.774  1.00  0.00           N  
ATOM    846  CD2 HIS A  50      15.319   8.950  10.643  1.00  0.00           C  
ATOM    847  CE1 HIS A  50      14.688   7.267  11.900  1.00  0.00           C  
ATOM    848  NE2 HIS A  50      15.496   8.310  11.846  1.00  0.00           N  
ATOM    849  H   HIS A  50      12.226   8.671   6.605  1.00  0.00           H  
ATOM    850  HA  HIS A  50      11.827   8.888   9.426  1.00  0.00           H  
ATOM    851 1HB  HIS A  50      13.600   7.517   8.144  1.00  0.00           H  
ATOM    852 2HB  HIS A  50      14.507   9.015   7.994  1.00  0.00           H  
ATOM    853  HD1 HIS A  50      13.368   6.476  10.533  1.00  0.00           H  
ATOM    854  HD2 HIS A  50      15.901   9.842  10.409  1.00  0.00           H  
ATOM    855  HE1 HIS A  50      14.536   6.520  12.679  1.00  0.00           H  
ATOM    856  N   ASP A  51      13.311  11.492   7.976  1.00  0.00           N  
ATOM    857  CA  ASP A  51      13.667  12.904   8.175  1.00  0.00           C  
ATOM    858  C   ASP A  51      12.438  13.742   8.503  1.00  0.00           C  
ATOM    859  O   ASP A  51      12.485  14.618   9.366  1.00  0.00           O  
ATOM    860  CB  ASP A  51      14.354  13.469   6.929  1.00  0.00           C  
ATOM    861  CG  ASP A  51      15.767  12.934   6.738  1.00  0.00           C  
ATOM    862  OD1 ASP A  51      16.287  12.343   7.655  1.00  0.00           O  
ATOM    863  OD2 ASP A  51      16.314  13.123   5.678  1.00  0.00           O  
ATOM    864  H   ASP A  51      13.488  11.060   7.076  1.00  0.00           H  
ATOM    865  HA  ASP A  51      14.358  12.969   9.014  1.00  0.00           H  
ATOM    866 1HB  ASP A  51      13.766  13.222   6.046  1.00  0.00           H  
ATOM    867 2HB  ASP A  51      14.399  14.556   7.000  1.00  0.00           H  
ATOM    868  N   LEU A  52      11.328  13.459   7.817  1.00  0.00           N  
ATOM    869  CA  LEU A  52      10.078  14.165   8.064  1.00  0.00           C  
ATOM    870  C   LEU A  52       9.568  13.870   9.460  1.00  0.00           C  
ATOM    871  O   LEU A  52       9.047  14.751  10.140  1.00  0.00           O  
ATOM    872  CB  LEU A  52       9.020  13.763   7.029  1.00  0.00           C  
ATOM    873  CG  LEU A  52       9.257  14.274   5.602  1.00  0.00           C  
ATOM    874  CD1 LEU A  52       8.269  13.609   4.653  1.00  0.00           C  
ATOM    875  CD2 LEU A  52       9.107  15.788   5.574  1.00  0.00           C  
ATOM    876  H   LEU A  52      11.354  12.730   7.112  1.00  0.00           H  
ATOM    877  HA  LEU A  52      10.261  15.234   7.983  1.00  0.00           H  
ATOM    878 1HB  LEU A  52       8.971  12.676   6.987  1.00  0.00           H  
ATOM    879 2HB  LEU A  52       8.051  14.137   7.359  1.00  0.00           H  
ATOM    880  HG  LEU A  52      10.263  14.003   5.281  1.00  0.00           H  
ATOM    881 1HD1 LEU A  52       8.438  13.972   3.640  1.00  0.00           H  
ATOM    882 2HD1 LEU A  52       8.412  12.528   4.679  1.00  0.00           H  
ATOM    883 3HD1 LEU A  52       7.252  13.849   4.960  1.00  0.00           H  
ATOM    884 1HD2 LEU A  52       9.276  16.152   4.560  1.00  0.00           H  
ATOM    885 2HD2 LEU A  52       8.101  16.060   5.894  1.00  0.00           H  
ATOM    886 3HD2 LEU A  52       9.837  16.238   6.248  1.00  0.00           H  
ATOM    887  N   GLY A  53       9.728  12.623   9.888  1.00  0.00           N  
ATOM    888  CA  GLY A  53       9.273  12.207  11.201  1.00  0.00           C  
ATOM    889  C   GLY A  53       7.847  11.679  11.153  1.00  0.00           C  
ATOM    890  O   GLY A  53       7.050  11.941  12.054  1.00  0.00           O  
ATOM    891  H   GLY A  53      10.174  11.943   9.282  1.00  0.00           H  
ATOM    892 1HA  GLY A  53       9.938  11.434  11.584  1.00  0.00           H  
ATOM    893 2HA  GLY A  53       9.330  13.050  11.887  1.00  0.00           H  
ATOM    894  N   ALA A  54       7.527  10.927  10.101  1.00  0.00           N  
ATOM    895  CA  ALA A  54       6.206  10.328   9.974  1.00  0.00           C  
ATOM    896  C   ALA A  54       5.946   9.393  11.141  1.00  0.00           C  
ATOM    897  O   ALA A  54       6.853   8.705  11.606  1.00  0.00           O  
ATOM    898  CB  ALA A  54       6.085   9.576   8.652  1.00  0.00           C  
ATOM    899  H   ALA A  54       8.222  10.753   9.380  1.00  0.00           H  
ATOM    900  HA  ALA A  54       5.463  11.126  10.002  1.00  0.00           H  
ATOM    901 1HB  ALA A  54       5.083   9.147   8.568  1.00  0.00           H  
ATOM    902 2HB  ALA A  54       6.257  10.263   7.825  1.00  0.00           H  
ATOM    903 3HB  ALA A  54       6.826   8.776   8.620  1.00  0.00           H  
ATOM    904  N   GLU A  55       4.705   9.367  11.614  1.00  0.00           N  
ATOM    905  CA  GLU A  55       4.320   8.438  12.663  1.00  0.00           C  
ATOM    906  C   GLU A  55       4.504   7.008  12.199  1.00  0.00           C  
ATOM    907  O   GLU A  55       4.974   6.154  12.949  1.00  0.00           O  
ATOM    908  CB  GLU A  55       2.866   8.668  13.082  1.00  0.00           C  
ATOM    909  CG  GLU A  55       2.384   7.762  14.206  1.00  0.00           C  
ATOM    910  CD  GLU A  55       0.981   8.073  14.647  1.00  0.00           C  
ATOM    911  OE1 GLU A  55       0.389   8.967  14.093  1.00  0.00           O  
ATOM    912  OE2 GLU A  55       0.501   7.415  15.540  1.00  0.00           O  
ATOM    913  H   GLU A  55       4.011   9.998  11.230  1.00  0.00           H  
ATOM    914  HA  GLU A  55       4.966   8.601  13.527  1.00  0.00           H  
ATOM    915 1HB  GLU A  55       2.741   9.701  13.407  1.00  0.00           H  
ATOM    916 2HB  GLU A  55       2.212   8.514  12.224  1.00  0.00           H  
ATOM    917 1HG  GLU A  55       2.426   6.727  13.868  1.00  0.00           H  
ATOM    918 2HG  GLU A  55       3.058   7.865  15.055  1.00  0.00           H  
ATOM    919  N   GLU A  56       4.139   6.754  10.946  1.00  0.00           N  
ATOM    920  CA  GLU A  56       4.370   5.458  10.327  1.00  0.00           C  
ATOM    921  C   GLU A  56       5.090   5.602   8.981  1.00  0.00           C  
ATOM    922  O   GLU A  56       4.470   5.923   7.960  1.00  0.00           O  
ATOM    923  CB  GLU A  56       3.043   4.721  10.134  1.00  0.00           C  
ATOM    924  CG  GLU A  56       2.364   4.300  11.430  1.00  0.00           C  
ATOM    925  CD  GLU A  56       1.132   3.470  11.202  1.00  0.00           C  
ATOM    926  OE1 GLU A  56       0.806   3.225  10.065  1.00  0.00           O  
ATOM    927  OE2 GLU A  56       0.515   3.081  12.165  1.00  0.00           O  
ATOM    928  H   GLU A  56       3.700   7.490  10.404  1.00  0.00           H  
ATOM    929  HA  GLU A  56       5.014   4.872  10.983  1.00  0.00           H  
ATOM    930 1HB  GLU A  56       2.350   5.358   9.585  1.00  0.00           H  
ATOM    931 2HB  GLU A  56       3.208   3.825   9.536  1.00  0.00           H  
ATOM    932 1HG  GLU A  56       3.070   3.724  12.028  1.00  0.00           H  
ATOM    933 2HG  GLU A  56       2.096   5.192  11.994  1.00  0.00           H  
ATOM    934  N   ALA A  57       6.391   5.349   8.986  1.00  0.00           N  
ATOM    935  CA  ALA A  57       7.187   5.348   7.758  1.00  0.00           C  
ATOM    936  C   ALA A  57       7.064   4.000   7.048  1.00  0.00           C  
ATOM    937  O   ALA A  57       7.945   3.142   7.164  1.00  0.00           O  
ATOM    938  CB  ALA A  57       8.651   5.646   8.075  1.00  0.00           C  
ATOM    939  H   ALA A  57       6.852   5.150   9.870  1.00  0.00           H  
ATOM    940  HA  ALA A  57       6.797   6.119   7.096  1.00  0.00           H  
ATOM    941 1HB  ALA A  57       9.225   5.657   7.156  1.00  0.00           H  
ATOM    942 2HB  ALA A  57       8.726   6.618   8.564  1.00  0.00           H  
ATOM    943 3HB  ALA A  57       9.042   4.880   8.734  1.00  0.00           H  
ATOM    944  N   ALA A  58       5.951   3.806   6.338  1.00  0.00           N  
ATOM    945  CA  ALA A  58       5.648   2.511   5.726  1.00  0.00           C  
ATOM    946  C   ALA A  58       6.063   2.487   4.259  1.00  0.00           C  
ATOM    947  O   ALA A  58       5.750   3.407   3.498  1.00  0.00           O  
ATOM    948  CB  ALA A  58       4.167   2.204   5.858  1.00  0.00           C  
ATOM    949  H   ALA A  58       5.287   4.575   6.230  1.00  0.00           H  
ATOM    950  HA  ALA A  58       6.220   1.747   6.251  1.00  0.00           H  
ATOM    951 1HB  ALA A  58       3.957   1.228   5.421  1.00  0.00           H  
ATOM    952 2HB  ALA A  58       3.888   2.199   6.906  1.00  0.00           H  
ATOM    953 3HB  ALA A  58       3.599   2.960   5.340  1.00  0.00           H  
ATOM    954  N   ILE A  59       6.760   1.424   3.863  1.00  0.00           N  
ATOM    955  CA  ILE A  59       7.165   1.244   2.467  1.00  0.00           C  
ATOM    956  C   ILE A  59       6.657  -0.073   1.907  1.00  0.00           C  
ATOM    957  O   ILE A  59       6.891  -1.135   2.485  1.00  0.00           O  
ATOM    958  CB  ILE A  59       8.697   1.300   2.326  1.00  0.00           C  
ATOM    959  CG1 ILE A  59       9.226   2.660   2.786  1.00  0.00           C  
ATOM    960  CG2 ILE A  59       9.108   1.023   0.888  1.00  0.00           C  
ATOM    961  CD1 ILE A  59      10.734   2.739   2.849  1.00  0.00           C  
ATOM    962  H   ILE A  59       7.014   0.719   4.550  1.00  0.00           H  
ATOM    963  HA  ILE A  59       6.736   2.052   1.876  1.00  0.00           H  
ATOM    964  HB  ILE A  59       9.149   0.550   2.974  1.00  0.00           H  
ATOM    965 1HG1 ILE A  59       8.871   3.437   2.109  1.00  0.00           H  
ATOM    966 2HG1 ILE A  59       8.833   2.888   3.777  1.00  0.00           H  
ATOM    967 1HG2 ILE A  59      10.194   1.067   0.806  1.00  0.00           H  
ATOM    968 2HG2 ILE A  59       8.762   0.033   0.595  1.00  0.00           H  
ATOM    969 3HG2 ILE A  59       8.664   1.772   0.232  1.00  0.00           H  
ATOM    970 1HD1 ILE A  59      11.033   3.733   3.184  1.00  0.00           H  
ATOM    971 2HD1 ILE A  59      11.109   1.992   3.550  1.00  0.00           H  
ATOM    972 3HD1 ILE A  59      11.150   2.550   1.860  1.00  0.00           H  
ATOM    973  N   ILE A  60       5.978  -0.003   0.762  1.00  0.00           N  
ATOM    974  CA  ILE A  60       5.489  -1.196   0.085  1.00  0.00           C  
ATOM    975  C   ILE A  60       6.227  -1.421  -1.223  1.00  0.00           C  
ATOM    976  O   ILE A  60       6.216  -0.568  -2.112  1.00  0.00           O  
ATOM    977  CB  ILE A  60       3.978  -1.095  -0.189  1.00  0.00           C  
ATOM    978  CG1 ILE A  60       3.212  -0.872   1.118  1.00  0.00           C  
ATOM    979  CG2 ILE A  60       3.480  -2.347  -0.894  1.00  0.00           C  
ATOM    980  CD1 ILE A  60       1.746  -0.560   0.921  1.00  0.00           C  
ATOM    981  H   ILE A  60       5.810   0.900   0.345  1.00  0.00           H  
ATOM    982  HA  ILE A  60       5.666  -2.053   0.724  1.00  0.00           H  
ATOM    983  HB  ILE A  60       3.780  -0.230  -0.821  1.00  0.00           H  
ATOM    984 1HG1 ILE A  60       3.291  -1.761   1.742  1.00  0.00           H  
ATOM    985 2HG1 ILE A  60       3.664  -0.046   1.668  1.00  0.00           H  
ATOM    986 1HG2 ILE A  60       2.410  -2.259  -1.079  1.00  0.00           H  
ATOM    987 2HG2 ILE A  60       4.004  -2.463  -1.842  1.00  0.00           H  
ATOM    988 3HG2 ILE A  60       3.669  -3.218  -0.266  1.00  0.00           H  
ATOM    989 1HD1 ILE A  60       1.271  -0.415   1.892  1.00  0.00           H  
ATOM    990 2HD1 ILE A  60       1.643   0.348   0.327  1.00  0.00           H  
ATOM    991 3HD1 ILE A  60       1.264  -1.389   0.404  1.00  0.00           H  
ATOM    992  N   LEU A  61       6.872  -2.573  -1.335  1.00  0.00           N  
ATOM    993  CA  LEU A  61       7.693  -2.882  -2.499  1.00  0.00           C  
ATOM    994  C   LEU A  61       7.056  -3.970  -3.347  1.00  0.00           C  
ATOM    995  O   LEU A  61       6.864  -5.090  -2.885  1.00  0.00           O  
ATOM    996  CB  LEU A  61       9.094  -3.324  -2.059  1.00  0.00           C  
ATOM    997  CG  LEU A  61       9.857  -2.332  -1.173  1.00  0.00           C  
ATOM    998  CD1 LEU A  61      11.205  -2.926  -0.788  1.00  0.00           C  
ATOM    999  CD2 LEU A  61      10.032  -1.016  -1.917  1.00  0.00           C  
ATOM   1000  H   LEU A  61       6.799  -3.254  -0.583  1.00  0.00           H  
ATOM   1001  HA  LEU A  61       7.789  -1.982  -3.107  1.00  0.00           H  
ATOM   1002 1HB  LEU A  61       9.006  -4.260  -1.509  1.00  0.00           H  
ATOM   1003 2HB  LEU A  61       9.697  -3.506  -2.949  1.00  0.00           H  
ATOM   1004  HG  LEU A  61       9.296  -2.158  -0.254  1.00  0.00           H  
ATOM   1005 1HD1 LEU A  61      11.748  -2.221  -0.158  1.00  0.00           H  
ATOM   1006 2HD1 LEU A  61      11.050  -3.856  -0.240  1.00  0.00           H  
ATOM   1007 3HD1 LEU A  61      11.784  -3.127  -1.689  1.00  0.00           H  
ATOM   1008 1HD2 LEU A  61      10.574  -0.311  -1.286  1.00  0.00           H  
ATOM   1009 2HD2 LEU A  61      10.595  -1.189  -2.834  1.00  0.00           H  
ATOM   1010 3HD2 LEU A  61       9.053  -0.605  -2.163  1.00  0.00           H  
ATOM   1011  N   ILE A  62       6.720  -3.633  -4.591  1.00  0.00           N  
ATOM   1012  CA  ILE A  62       6.069  -4.589  -5.487  1.00  0.00           C  
ATOM   1013  C   ILE A  62       7.082  -5.464  -6.209  1.00  0.00           C  
ATOM   1014  O   ILE A  62       8.030  -4.963  -6.823  1.00  0.00           O  
ATOM   1015  CB  ILE A  62       5.197  -3.861  -6.526  1.00  0.00           C  
ATOM   1016  CG1 ILE A  62       4.105  -3.045  -5.829  1.00  0.00           C  
ATOM   1017  CG2 ILE A  62       4.583  -4.857  -7.498  1.00  0.00           C  
ATOM   1018  CD1 ILE A  62       3.429  -2.035  -6.728  1.00  0.00           C  
ATOM   1019  H   ILE A  62       6.912  -2.689  -4.921  1.00  0.00           H  
ATOM   1020  HA  ILE A  62       5.441  -5.235  -4.897  1.00  0.00           H  
ATOM   1021  HB  ILE A  62       5.810  -3.154  -7.085  1.00  0.00           H  
ATOM   1022 1HG1 ILE A  62       3.342  -3.718  -5.438  1.00  0.00           H  
ATOM   1023 2HG1 ILE A  62       4.535  -2.511  -4.981  1.00  0.00           H  
ATOM   1024 1HG2 ILE A  62       3.969  -4.326  -8.225  1.00  0.00           H  
ATOM   1025 2HG2 ILE A  62       5.375  -5.395  -8.016  1.00  0.00           H  
ATOM   1026 3HG2 ILE A  62       3.963  -5.566  -6.948  1.00  0.00           H  
ATOM   1027 1HD1 ILE A  62       2.668  -1.496  -6.163  1.00  0.00           H  
ATOM   1028 2HD1 ILE A  62       4.170  -1.329  -7.104  1.00  0.00           H  
ATOM   1029 3HD1 ILE A  62       2.961  -2.550  -7.566  1.00  0.00           H  
ATOM   1030  N   PHE A  63       6.871  -6.774  -6.137  1.00  0.00           N  
ATOM   1031  CA  PHE A  63       7.715  -7.733  -6.827  1.00  0.00           C  
ATOM   1032  C   PHE A  63       6.912  -8.554  -7.835  1.00  0.00           C  
ATOM   1033  O   PHE A  63       5.724  -8.823  -7.630  1.00  0.00           O  
ATOM   1034  CB  PHE A  63       8.390  -8.666  -5.820  1.00  0.00           C  
ATOM   1035  CG  PHE A  63       9.312  -7.962  -4.865  1.00  0.00           C  
ATOM   1036  CD1 PHE A  63       8.819  -7.373  -3.710  1.00  0.00           C  
ATOM   1037  CD2 PHE A  63      10.673  -7.886  -5.120  1.00  0.00           C  
ATOM   1038  CE1 PHE A  63       9.665  -6.725  -2.831  1.00  0.00           C  
ATOM   1039  CE2 PHE A  63      11.521  -7.240  -4.242  1.00  0.00           C  
ATOM   1040  CZ  PHE A  63      11.017  -6.658  -3.096  1.00  0.00           C  
ATOM   1041  H   PHE A  63       6.091  -7.114  -5.584  1.00  0.00           H  
ATOM   1042  HA  PHE A  63       8.491  -7.188  -7.368  1.00  0.00           H  
ATOM   1043 1HB  PHE A  63       7.630  -9.185  -5.238  1.00  0.00           H  
ATOM   1044 2HB  PHE A  63       8.966  -9.422  -6.353  1.00  0.00           H  
ATOM   1045  HD1 PHE A  63       7.750  -7.427  -3.499  1.00  0.00           H  
ATOM   1046  HD2 PHE A  63      11.071  -8.345  -6.025  1.00  0.00           H  
ATOM   1047  HE1 PHE A  63       9.265  -6.266  -1.927  1.00  0.00           H  
ATOM   1048  HE2 PHE A  63      12.589  -7.188  -4.454  1.00  0.00           H  
ATOM   1049  HZ  PHE A  63      11.684  -6.147  -2.405  1.00  0.00           H  
ATOM   1050  N   ASP A  64       7.571  -8.963  -8.909  1.00  0.00           N  
ATOM   1051  CA  ASP A  64       7.005  -9.928  -9.846  1.00  0.00           C  
ATOM   1052  C   ASP A  64       8.090 -10.846 -10.375  1.00  0.00           C  
ATOM   1053  O   ASP A  64       8.665 -10.601 -11.435  1.00  0.00           O  
ATOM   1054  CB  ASP A  64       6.313  -9.217 -11.011  1.00  0.00           C  
ATOM   1055  CG  ASP A  64       5.589 -10.177 -11.945  1.00  0.00           C  
ATOM   1056  OD1 ASP A  64       5.609 -11.356 -11.685  1.00  0.00           O  
ATOM   1057  OD2 ASP A  64       5.023  -9.721 -12.910  1.00  0.00           O  
ATOM   1058  H   ASP A  64       8.500  -8.603  -9.080  1.00  0.00           H  
ATOM   1059  HA  ASP A  64       6.268 -10.536  -9.318  1.00  0.00           H  
ATOM   1060 1HB  ASP A  64       5.591  -8.498 -10.621  1.00  0.00           H  
ATOM   1061 2HB  ASP A  64       7.051  -8.659 -11.587  1.00  0.00           H  
ATOM   1062  N   ILE A  65       8.391 -11.885  -9.610  1.00  0.00           N  
ATOM   1063  CA  ILE A  65       9.543 -12.727  -9.867  1.00  0.00           C  
ATOM   1064  C   ILE A  65       9.129 -14.179 -10.110  1.00  0.00           C  
ATOM   1065  O   ILE A  65       8.319 -14.732  -9.370  1.00  0.00           O  
ATOM   1066  CB  ILE A  65      10.536 -12.661  -8.693  1.00  0.00           C  
ATOM   1067  CG1 ILE A  65      10.934 -11.209  -8.412  1.00  0.00           C  
ATOM   1068  CG2 ILE A  65      11.766 -13.505  -8.989  1.00  0.00           C  
ATOM   1069  CD1 ILE A  65      11.697 -10.555  -9.541  1.00  0.00           C  
ATOM   1070  H   ILE A  65       7.808 -12.085  -8.810  1.00  0.00           H  
ATOM   1071  HA  ILE A  65      10.046 -12.362 -10.763  1.00  0.00           H  
ATOM   1072  HB  ILE A  65      10.058 -13.037  -7.790  1.00  0.00           H  
ATOM   1073 1HG1 ILE A  65      10.040 -10.619  -8.217  1.00  0.00           H  
ATOM   1074 2HG1 ILE A  65      11.553 -11.169  -7.515  1.00  0.00           H  
ATOM   1075 1HG2 ILE A  65      12.458 -13.446  -8.150  1.00  0.00           H  
ATOM   1076 2HG2 ILE A  65      11.468 -14.541  -9.142  1.00  0.00           H  
ATOM   1077 3HG2 ILE A  65      12.256 -13.132  -9.889  1.00  0.00           H  
ATOM   1078 1HD1 ILE A  65      11.944  -9.529  -9.267  1.00  0.00           H  
ATOM   1079 2HD1 ILE A  65      12.616 -11.111  -9.730  1.00  0.00           H  
ATOM   1080 3HD1 ILE A  65      11.083 -10.552 -10.440  1.00  0.00           H  
ATOM   1081  N   ASP A  66       9.692 -14.788 -11.156  1.00  0.00           N  
ATOM   1082  CA  ASP A  66       9.420 -16.195 -11.463  1.00  0.00           C  
ATOM   1083  C   ASP A  66      10.458 -17.114 -10.817  1.00  0.00           C  
ATOM   1084  O   ASP A  66      10.143 -18.228 -10.399  1.00  0.00           O  
ATOM   1085  CB  ASP A  66       9.402 -16.420 -12.977  1.00  0.00           C  
ATOM   1086  CG  ASP A  66       8.291 -15.650 -13.677  1.00  0.00           C  
ATOM   1087  OD1 ASP A  66       7.152 -15.827 -13.314  1.00  0.00           O  
ATOM   1088  OD2 ASP A  66       8.591 -14.893 -14.569  1.00  0.00           O  
ATOM   1089  H   ASP A  66      10.323 -14.268 -11.747  1.00  0.00           H  
ATOM   1090  HA  ASP A  66       8.441 -16.453 -11.060  1.00  0.00           H  
ATOM   1091 1HB  ASP A  66      10.359 -16.115 -13.401  1.00  0.00           H  
ATOM   1092 2HB  ASP A  66       9.276 -17.483 -13.185  1.00  0.00           H  
ATOM   1093  N   ASP A  67      11.695 -16.634 -10.737  1.00  0.00           N  
ATOM   1094  CA  ASP A  67      12.781 -17.401 -10.139  1.00  0.00           C  
ATOM   1095  C   ASP A  67      12.944 -17.056  -8.660  1.00  0.00           C  
ATOM   1096  O   ASP A  67      13.352 -15.947  -8.313  1.00  0.00           O  
ATOM   1097  CB  ASP A  67      14.094 -17.138 -10.882  1.00  0.00           C  
ATOM   1098  CG  ASP A  67      15.250 -17.979 -10.358  1.00  0.00           C  
ATOM   1099  OD1 ASP A  67      15.159 -18.453  -9.250  1.00  0.00           O  
ATOM   1100  OD2 ASP A  67      16.211 -18.141 -11.070  1.00  0.00           O  
ATOM   1101  H   ASP A  67      11.887 -15.713 -11.100  1.00  0.00           H  
ATOM   1102  HA  ASP A  67      12.540 -18.462 -10.217  1.00  0.00           H  
ATOM   1103 1HB  ASP A  67      13.961 -17.350 -11.942  1.00  0.00           H  
ATOM   1104 2HB  ASP A  67      14.359 -16.084 -10.789  1.00  0.00           H  
ATOM   1105  N   GLU A  68      12.601 -18.007  -7.792  1.00  0.00           N  
ATOM   1106  CA  GLU A  68      12.577 -17.763  -6.352  1.00  0.00           C  
ATOM   1107  C   GLU A  68      13.937 -17.287  -5.821  1.00  0.00           C  
ATOM   1108  O   GLU A  68      14.004 -16.543  -4.841  1.00  0.00           O  
ATOM   1109  CB  GLU A  68      12.150 -19.034  -5.614  1.00  0.00           C  
ATOM   1110  CG  GLU A  68      10.687 -19.409  -5.801  1.00  0.00           C  
ATOM   1111  CD  GLU A  68      10.297 -20.644  -5.039  1.00  0.00           C  
ATOM   1112  OE1 GLU A  68      11.144 -21.214  -4.395  1.00  0.00           O  
ATOM   1113  OE2 GLU A  68       9.149 -21.018  -5.100  1.00  0.00           O  
ATOM   1114  H   GLU A  68      12.333 -18.916  -8.142  1.00  0.00           H  
ATOM   1115  HA  GLU A  68      11.847 -16.979  -6.152  1.00  0.00           H  
ATOM   1116 1HB  GLU A  68      12.756 -19.874  -5.954  1.00  0.00           H  
ATOM   1117 2HB  GLU A  68      12.330 -18.913  -4.546  1.00  0.00           H  
ATOM   1118 1HG  GLU A  68      10.064 -18.579  -5.468  1.00  0.00           H  
ATOM   1119 2HG  GLU A  68      10.496 -19.567  -6.862  1.00  0.00           H  
ATOM   1120  N   ASP A  69      15.024 -17.718  -6.473  1.00  0.00           N  
ATOM   1121  CA  ASP A  69      16.364 -17.346  -6.029  1.00  0.00           C  
ATOM   1122  C   ASP A  69      16.568 -15.845  -6.117  1.00  0.00           C  
ATOM   1123  O   ASP A  69      17.205 -15.242  -5.249  1.00  0.00           O  
ATOM   1124  CB  ASP A  69      17.429 -18.060  -6.865  1.00  0.00           C  
ATOM   1125  CG  ASP A  69      18.840 -17.851  -6.331  1.00  0.00           C  
ATOM   1126  OD1 ASP A  69      19.136 -18.358  -5.275  1.00  0.00           O  
ATOM   1127  OD2 ASP A  69      19.608 -17.186  -6.985  1.00  0.00           O  
ATOM   1128  H   ASP A  69      14.915 -18.306  -7.299  1.00  0.00           H  
ATOM   1129  HA  ASP A  69      16.476 -17.641  -4.985  1.00  0.00           H  
ATOM   1130 1HB  ASP A  69      17.219 -19.130  -6.885  1.00  0.00           H  
ATOM   1131 2HB  ASP A  69      17.388 -17.699  -7.893  1.00  0.00           H  
ATOM   1132  N   GLU A  70      16.011 -15.234  -7.157  1.00  0.00           N  
ATOM   1133  CA  GLU A  70      16.115 -13.795  -7.332  1.00  0.00           C  
ATOM   1134  C   GLU A  70      15.215 -13.071  -6.353  1.00  0.00           C  
ATOM   1135  O   GLU A  70      15.599 -12.058  -5.772  1.00  0.00           O  
ATOM   1136  CB  GLU A  70      15.752 -13.399  -8.765  1.00  0.00           C  
ATOM   1137  CG  GLU A  70      15.915 -11.916  -9.068  1.00  0.00           C  
ATOM   1138  CD  GLU A  70      17.351 -11.473  -9.061  1.00  0.00           C  
ATOM   1139  OE1 GLU A  70      18.214 -12.315  -9.131  1.00  0.00           O  
ATOM   1140  OE2 GLU A  70      17.586 -10.290  -8.984  1.00  0.00           O  
ATOM   1141  H   GLU A  70      15.495 -15.782  -7.837  1.00  0.00           H  
ATOM   1142  HA  GLU A  70      17.144 -13.495  -7.134  1.00  0.00           H  
ATOM   1143 1HB  GLU A  70      16.376 -13.955  -9.465  1.00  0.00           H  
ATOM   1144 2HB  GLU A  70      14.715 -13.669  -8.965  1.00  0.00           H  
ATOM   1145 1HG  GLU A  70      15.487 -11.707 -10.048  1.00  0.00           H  
ATOM   1146 2HG  GLU A  70      15.358 -11.342  -8.329  1.00  0.00           H  
ATOM   1147  N   PHE A  71      14.014 -13.611  -6.151  1.00  0.00           N  
ATOM   1148  CA  PHE A  71      13.076 -13.032  -5.208  1.00  0.00           C  
ATOM   1149  C   PHE A  71      13.682 -12.954  -3.833  1.00  0.00           C  
ATOM   1150  O   PHE A  71      13.642 -11.908  -3.184  1.00  0.00           O  
ATOM   1151  CB  PHE A  71      11.786 -13.851  -5.155  1.00  0.00           C  
ATOM   1152  CG  PHE A  71      10.755 -13.299  -4.212  1.00  0.00           C  
ATOM   1153  CD1 PHE A  71       9.982 -12.205  -4.571  1.00  0.00           C  
ATOM   1154  CD2 PHE A  71      10.557 -13.871  -2.965  1.00  0.00           C  
ATOM   1155  CE1 PHE A  71       9.033 -11.695  -3.704  1.00  0.00           C  
ATOM   1156  CE2 PHE A  71       9.609 -13.364  -2.097  1.00  0.00           C  
ATOM   1157  CZ  PHE A  71       8.847 -12.275  -2.468  1.00  0.00           C  
ATOM   1158  H   PHE A  71      13.753 -14.447  -6.663  1.00  0.00           H  
ATOM   1159  HA  PHE A  71      12.831 -12.022  -5.537  1.00  0.00           H  
ATOM   1160 1HB  PHE A  71      11.345 -13.900  -6.150  1.00  0.00           H  
ATOM   1161 2HB  PHE A  71      12.015 -14.871  -4.848  1.00  0.00           H  
ATOM   1162  HD1 PHE A  71      10.129 -11.747  -5.550  1.00  0.00           H  
ATOM   1163  HD2 PHE A  71      11.160 -14.731  -2.672  1.00  0.00           H  
ATOM   1164  HE1 PHE A  71       8.433 -10.835  -3.999  1.00  0.00           H  
ATOM   1165  HE2 PHE A  71       9.463 -13.824  -1.119  1.00  0.00           H  
ATOM   1166  HZ  PHE A  71       8.100 -11.873  -1.784  1.00  0.00           H  
ATOM   1167  N   LYS A  72      14.255 -14.065  -3.386  1.00  0.00           N  
ATOM   1168  CA  LYS A  72      14.854 -14.142  -2.073  1.00  0.00           C  
ATOM   1169  C   LYS A  72      15.938 -13.089  -1.905  1.00  0.00           C  
ATOM   1170  O   LYS A  72      16.023 -12.435  -0.864  1.00  0.00           O  
ATOM   1171  CB  LYS A  72      15.428 -15.538  -1.830  1.00  0.00           C  
ATOM   1172  CG  LYS A  72      14.379 -16.617  -1.591  1.00  0.00           C  
ATOM   1173  CD  LYS A  72      15.018 -17.992  -1.470  1.00  0.00           C  
ATOM   1174  CE  LYS A  72      13.968 -19.076  -1.274  1.00  0.00           C  
ATOM   1175  NZ  LYS A  72      14.576 -20.431  -1.187  1.00  0.00           N  
ATOM   1176  H   LYS A  72      14.268 -14.890  -3.980  1.00  0.00           H  
ATOM   1177  HA  LYS A  72      14.082 -13.952  -1.330  1.00  0.00           H  
ATOM   1178 1HB  LYS A  72      16.028 -15.840  -2.689  1.00  0.00           H  
ATOM   1179 2HB  LYS A  72      16.087 -15.515  -0.962  1.00  0.00           H  
ATOM   1180 1HG  LYS A  72      13.833 -16.396  -0.673  1.00  0.00           H  
ATOM   1181 2HG  LYS A  72      13.672 -16.626  -2.420  1.00  0.00           H  
ATOM   1182 1HD  LYS A  72      15.589 -18.209  -2.374  1.00  0.00           H  
ATOM   1183 2HD  LYS A  72      15.700 -18.002  -0.619  1.00  0.00           H  
ATOM   1184 1HE  LYS A  72      13.412 -18.881  -0.358  1.00  0.00           H  
ATOM   1185 2HE  LYS A  72      13.267 -19.059  -2.108  1.00  0.00           H  
ATOM   1186 1HZ  LYS A  72      13.849 -21.120  -1.058  1.00  0.00           H  
ATOM   1187 2HZ  LYS A  72      15.080 -20.629  -2.041  1.00  0.00           H  
ATOM   1188 3HZ  LYS A  72      15.214 -20.465  -0.405  1.00  0.00           H  
ATOM   1189  N   LYS A  73      16.774 -12.928  -2.932  1.00  0.00           N  
ATOM   1190  CA  LYS A  73      17.881 -11.980  -2.877  1.00  0.00           C  
ATOM   1191  C   LYS A  73      17.388 -10.529  -2.854  1.00  0.00           C  
ATOM   1192  O   LYS A  73      17.889  -9.705  -2.083  1.00  0.00           O  
ATOM   1193  CB  LYS A  73      18.821 -12.197  -4.063  1.00  0.00           C  
ATOM   1194  CG  LYS A  73      19.679 -13.452  -3.965  1.00  0.00           C  
ATOM   1195  CD  LYS A  73      20.601 -13.586  -5.168  1.00  0.00           C  
ATOM   1196  CE  LYS A  73      21.636 -14.681  -4.953  1.00  0.00           C  
ATOM   1197  NZ  LYS A  73      21.023 -16.037  -4.973  1.00  0.00           N  
ATOM   1198  H   LYS A  73      16.643 -13.488  -3.771  1.00  0.00           H  
ATOM   1199  HA  LYS A  73      18.438 -12.157  -1.957  1.00  0.00           H  
ATOM   1200 1HB  LYS A  73      18.238 -12.261  -4.983  1.00  0.00           H  
ATOM   1201 2HB  LYS A  73      19.490 -11.342  -4.159  1.00  0.00           H  
ATOM   1202 1HG  LYS A  73      20.282 -13.410  -3.058  1.00  0.00           H  
ATOM   1203 2HG  LYS A  73      19.035 -14.329  -3.912  1.00  0.00           H  
ATOM   1204 1HD  LYS A  73      20.011 -13.824  -6.054  1.00  0.00           H  
ATOM   1205 2HD  LYS A  73      21.117 -12.641  -5.338  1.00  0.00           H  
ATOM   1206 1HE  LYS A  73      22.391 -14.626  -5.736  1.00  0.00           H  
ATOM   1207 2HE  LYS A  73      22.128 -14.533  -3.992  1.00  0.00           H  
ATOM   1208 1HZ  LYS A  73      21.740 -16.733  -4.827  1.00  0.00           H  
ATOM   1209 2HZ  LYS A  73      20.333 -16.106  -4.237  1.00  0.00           H  
ATOM   1210 3HZ  LYS A  73      20.579 -16.194  -5.866  1.00  0.00           H  
ATOM   1211  N   GLN A  74      16.408 -10.218  -3.706  1.00  0.00           N  
ATOM   1212  CA  GLN A  74      15.889  -8.852  -3.802  1.00  0.00           C  
ATOM   1213  C   GLN A  74      15.157  -8.442  -2.530  1.00  0.00           C  
ATOM   1214  O   GLN A  74      15.313  -7.317  -2.051  1.00  0.00           O  
ATOM   1215  CB  GLN A  74      14.953  -8.719  -5.006  1.00  0.00           C  
ATOM   1216  CG  GLN A  74      15.652  -8.804  -6.352  1.00  0.00           C  
ATOM   1217  CD  GLN A  74      14.706  -8.565  -7.513  1.00  0.00           C  
ATOM   1218  OE1 GLN A  74      13.515  -8.305  -7.318  1.00  0.00           O  
ATOM   1219  NE2 GLN A  74      15.230  -8.652  -8.730  1.00  0.00           N  
ATOM   1220  H   GLN A  74      16.021 -10.940  -4.308  1.00  0.00           H  
ATOM   1221  HA  GLN A  74      16.730  -8.174  -3.938  1.00  0.00           H  
ATOM   1222 1HB  GLN A  74      14.198  -9.504  -4.969  1.00  0.00           H  
ATOM   1223 2HB  GLN A  74      14.432  -7.762  -4.958  1.00  0.00           H  
ATOM   1224 1HG  GLN A  74      16.437  -8.049  -6.390  1.00  0.00           H  
ATOM   1225 2HG  GLN A  74      16.085  -9.798  -6.462  1.00  0.00           H  
ATOM   1226 1HE2 GLN A  74      14.654  -8.504  -9.535  1.00  0.00           H  
ATOM   1227 2HE2 GLN A  74      16.200  -8.865  -8.843  1.00  0.00           H  
ATOM   1228  N   VAL A  75      14.364  -9.359  -1.981  1.00  0.00           N  
ATOM   1229  CA  VAL A  75      13.585  -9.065  -0.786  1.00  0.00           C  
ATOM   1230  C   VAL A  75      14.468  -8.992   0.434  1.00  0.00           C  
ATOM   1231  O   VAL A  75      14.356  -8.066   1.234  1.00  0.00           O  
ATOM   1232  CB  VAL A  75      12.507 -10.143  -0.567  1.00  0.00           C  
ATOM   1233  CG1 VAL A  75      11.842  -9.962   0.789  1.00  0.00           C  
ATOM   1234  CG2 VAL A  75      11.477 -10.080  -1.685  1.00  0.00           C  
ATOM   1235  H   VAL A  75      14.300 -10.279  -2.402  1.00  0.00           H  
ATOM   1236  HA  VAL A  75      13.099  -8.099  -0.921  1.00  0.00           H  
ATOM   1237  HB  VAL A  75      12.982 -11.124  -0.564  1.00  0.00           H  
ATOM   1238 1HG1 VAL A  75      11.082 -10.733   0.928  1.00  0.00           H  
ATOM   1239 2HG1 VAL A  75      12.591 -10.047   1.576  1.00  0.00           H  
ATOM   1240 3HG1 VAL A  75      11.373  -8.980   0.837  1.00  0.00           H  
ATOM   1241 1HG2 VAL A  75      10.718 -10.845  -1.524  1.00  0.00           H  
ATOM   1242 2HG2 VAL A  75      11.006  -9.097  -1.691  1.00  0.00           H  
ATOM   1243 3HG2 VAL A  75      11.969 -10.253  -2.643  1.00  0.00           H  
ATOM   1244  N   LYS A  76      15.358  -9.966   0.580  1.00  0.00           N  
ATOM   1245  CA  LYS A  76      16.267  -9.990   1.707  1.00  0.00           C  
ATOM   1246  C   LYS A  76      17.055  -8.701   1.778  1.00  0.00           C  
ATOM   1247  O   LYS A  76      17.150  -8.078   2.834  1.00  0.00           O  
ATOM   1248  CB  LYS A  76      17.215 -11.186   1.612  1.00  0.00           C  
ATOM   1249  CG  LYS A  76      18.176 -11.322   2.785  1.00  0.00           C  
ATOM   1250  CD  LYS A  76      19.045 -12.563   2.647  1.00  0.00           C  
ATOM   1251  CE  LYS A  76      20.035 -12.677   3.797  1.00  0.00           C  
ATOM   1252  NZ  LYS A  76      20.896 -13.885   3.672  1.00  0.00           N  
ATOM   1253  H   LYS A  76      15.408 -10.707  -0.112  1.00  0.00           H  
ATOM   1254  HA  LYS A  76      15.685 -10.079   2.624  1.00  0.00           H  
ATOM   1255 1HB  LYS A  76      16.634 -12.107   1.548  1.00  0.00           H  
ATOM   1256 2HB  LYS A  76      17.808 -11.109   0.700  1.00  0.00           H  
ATOM   1257 1HG  LYS A  76      18.819 -10.442   2.832  1.00  0.00           H  
ATOM   1258 2HG  LYS A  76      17.610 -11.386   3.714  1.00  0.00           H  
ATOM   1259 1HD  LYS A  76      18.412 -13.451   2.634  1.00  0.00           H  
ATOM   1260 2HD  LYS A  76      19.597 -12.518   1.708  1.00  0.00           H  
ATOM   1261 1HE  LYS A  76      20.671 -11.793   3.818  1.00  0.00           H  
ATOM   1262 2HE  LYS A  76      19.493 -12.729   4.740  1.00  0.00           H  
ATOM   1263 1HZ  LYS A  76      21.537 -13.924   4.452  1.00  0.00           H  
ATOM   1264 2HZ  LYS A  76      20.317 -14.713   3.671  1.00  0.00           H  
ATOM   1265 3HZ  LYS A  76      21.419 -13.839   2.809  1.00  0.00           H  
ATOM   1266  N   LYS A  77      17.605  -8.287   0.640  1.00  0.00           N  
ATOM   1267  CA  LYS A  77      18.300  -7.019   0.557  1.00  0.00           C  
ATOM   1268  C   LYS A  77      17.383  -5.874   0.952  1.00  0.00           C  
ATOM   1269  O   LYS A  77      17.761  -5.012   1.742  1.00  0.00           O  
ATOM   1270  CB  LYS A  77      18.847  -6.799  -0.854  1.00  0.00           C  
ATOM   1271  CG  LYS A  77      19.540  -5.459  -1.058  1.00  0.00           C  
ATOM   1272  CD  LYS A  77      20.119  -5.343  -2.460  1.00  0.00           C  
ATOM   1273  CE  LYS A  77      20.520  -3.910  -2.778  1.00  0.00           C  
ATOM   1274  NZ  LYS A  77      21.121  -3.789  -4.134  1.00  0.00           N  
ATOM   1275  H   LYS A  77      17.533  -8.866  -0.191  1.00  0.00           H  
ATOM   1276  HA  LYS A  77      19.136  -7.036   1.256  1.00  0.00           H  
ATOM   1277 1HB  LYS A  77      19.563  -7.586  -1.094  1.00  0.00           H  
ATOM   1278 2HB  LYS A  77      18.032  -6.867  -1.575  1.00  0.00           H  
ATOM   1279 1HG  LYS A  77      18.824  -4.651  -0.902  1.00  0.00           H  
ATOM   1280 2HG  LYS A  77      20.346  -5.352  -0.332  1.00  0.00           H  
ATOM   1281 1HD  LYS A  77      20.997  -5.985  -2.546  1.00  0.00           H  
ATOM   1282 2HD  LYS A  77      19.377  -5.673  -3.188  1.00  0.00           H  
ATOM   1283 1HE  LYS A  77      19.643  -3.267  -2.724  1.00  0.00           H  
ATOM   1284 2HE  LYS A  77      21.244  -3.563  -2.042  1.00  0.00           H  
ATOM   1285 1HZ  LYS A  77      21.373  -2.826  -4.306  1.00  0.00           H  
ATOM   1286 2HZ  LYS A  77      21.947  -4.368  -4.190  1.00  0.00           H  
ATOM   1287 3HZ  LYS A  77      20.452  -4.090  -4.828  1.00  0.00           H  
ATOM   1288  N   ALA A  78      16.170  -5.869   0.399  1.00  0.00           N  
ATOM   1289  CA  ALA A  78      15.228  -4.787   0.639  1.00  0.00           C  
ATOM   1290  C   ALA A  78      14.912  -4.666   2.115  1.00  0.00           C  
ATOM   1291  O   ALA A  78      14.859  -3.563   2.661  1.00  0.00           O  
ATOM   1292  CB  ALA A  78      13.953  -5.020  -0.142  1.00  0.00           C  
ATOM   1293  H   ALA A  78      15.899  -6.633  -0.213  1.00  0.00           H  
ATOM   1294  HA  ALA A  78      15.688  -3.856   0.311  1.00  0.00           H  
ATOM   1295 1HB  ALA A  78      13.282  -4.207   0.029  1.00  0.00           H  
ATOM   1296 2HB  ALA A  78      14.174  -5.085  -1.183  1.00  0.00           H  
ATOM   1297 3HB  ALA A  78      13.490  -5.945   0.186  1.00  0.00           H  
ATOM   1298  N   LEU A  79      14.699  -5.804   2.766  1.00  0.00           N  
ATOM   1299  CA  LEU A  79      14.303  -5.819   4.159  1.00  0.00           C  
ATOM   1300  C   LEU A  79      15.405  -5.264   5.050  1.00  0.00           C  
ATOM   1301  O   LEU A  79      15.140  -4.478   5.967  1.00  0.00           O  
ATOM   1302  CB  LEU A  79      13.954  -7.249   4.591  1.00  0.00           C  
ATOM   1303  CG  LEU A  79      12.684  -7.841   3.967  1.00  0.00           C  
ATOM   1304  CD1 LEU A  79      12.542  -9.297   4.388  1.00  0.00           C  
ATOM   1305  CD2 LEU A  79      11.476  -7.025   4.403  1.00  0.00           C  
ATOM   1306  H   LEU A  79      14.806  -6.684   2.273  1.00  0.00           H  
ATOM   1307  HA  LEU A  79      13.423  -5.192   4.273  1.00  0.00           H  
ATOM   1308 1HB  LEU A  79      14.785  -7.903   4.333  1.00  0.00           H  
ATOM   1309 2HB  LEU A  79      13.829  -7.264   5.673  1.00  0.00           H  
ATOM   1310  HG  LEU A  79      12.766  -7.815   2.880  1.00  0.00           H  
ATOM   1311 1HD1 LEU A  79      11.639  -9.718   3.944  1.00  0.00           H  
ATOM   1312 2HD1 LEU A  79      13.410  -9.861   4.046  1.00  0.00           H  
ATOM   1313 3HD1 LEU A  79      12.474  -9.357   5.473  1.00  0.00           H  
ATOM   1314 1HD2 LEU A  79      10.573  -7.446   3.959  1.00  0.00           H  
ATOM   1315 2HD2 LEU A  79      11.392  -7.052   5.490  1.00  0.00           H  
ATOM   1316 3HD2 LEU A  79      11.595  -5.993   4.074  1.00  0.00           H  
ATOM   1317  N   GLU A  80      16.651  -5.665   4.777  1.00  0.00           N  
ATOM   1318  CA  GLU A  80      17.791  -5.170   5.540  1.00  0.00           C  
ATOM   1319  C   GLU A  80      18.087  -3.710   5.207  1.00  0.00           C  
ATOM   1320  O   GLU A  80      18.450  -2.925   6.087  1.00  0.00           O  
ATOM   1321  CB  GLU A  80      19.028  -6.028   5.265  1.00  0.00           C  
ATOM   1322  CG  GLU A  80      18.949  -7.442   5.822  1.00  0.00           C  
ATOM   1323  CD  GLU A  80      18.849  -7.476   7.321  1.00  0.00           C  
ATOM   1324  OE1 GLU A  80      19.670  -6.869   7.966  1.00  0.00           O  
ATOM   1325  OE2 GLU A  80      17.951  -8.110   7.823  1.00  0.00           O  
ATOM   1326  H   GLU A  80      16.805  -6.331   4.025  1.00  0.00           H  
ATOM   1327  HA  GLU A  80      17.548  -5.233   6.597  1.00  0.00           H  
ATOM   1328 1HB  GLU A  80      19.190  -6.100   4.190  1.00  0.00           H  
ATOM   1329 2HB  GLU A  80      19.907  -5.548   5.697  1.00  0.00           H  
ATOM   1330 1HG  GLU A  80      18.075  -7.939   5.400  1.00  0.00           H  
ATOM   1331 2HG  GLU A  80      19.833  -7.995   5.508  1.00  0.00           H  
ATOM   1332  N   LEU A  81      17.918  -3.343   3.934  1.00  0.00           N  
ATOM   1333  CA  LEU A  81      18.169  -1.975   3.503  1.00  0.00           C  
ATOM   1334  C   LEU A  81      17.212  -1.023   4.166  1.00  0.00           C  
ATOM   1335  O   LEU A  81      17.619  -0.008   4.727  1.00  0.00           O  
ATOM   1336  CB  LEU A  81      18.038  -1.857   1.979  1.00  0.00           C  
ATOM   1337  CG  LEU A  81      18.186  -0.442   1.407  1.00  0.00           C  
ATOM   1338  CD1 LEU A  81      19.526   0.142   1.835  1.00  0.00           C  
ATOM   1339  CD2 LEU A  81      18.071  -0.493  -0.110  1.00  0.00           C  
ATOM   1340  H   LEU A  81      17.607  -4.028   3.256  1.00  0.00           H  
ATOM   1341  HA  LEU A  81      19.184  -1.701   3.787  1.00  0.00           H  
ATOM   1342 1HB  LEU A  81      18.799  -2.483   1.516  1.00  0.00           H  
ATOM   1343 2HB  LEU A  81      17.058  -2.233   1.684  1.00  0.00           H  
ATOM   1344  HG  LEU A  81      17.400   0.197   1.809  1.00  0.00           H  
ATOM   1345 1HD1 LEU A  81      19.631   1.148   1.428  1.00  0.00           H  
ATOM   1346 2HD1 LEU A  81      19.573   0.185   2.923  1.00  0.00           H  
ATOM   1347 3HD1 LEU A  81      20.333  -0.487   1.460  1.00  0.00           H  
ATOM   1348 1HD2 LEU A  81      18.176   0.513  -0.517  1.00  0.00           H  
ATOM   1349 2HD2 LEU A  81      18.858  -1.131  -0.513  1.00  0.00           H  
ATOM   1350 3HD2 LEU A  81      17.098  -0.898  -0.387  1.00  0.00           H  
ATOM   1351  N   MET A  82      15.930  -1.349   4.105  1.00  0.00           N  
ATOM   1352  CA  MET A  82      14.909  -0.515   4.695  1.00  0.00           C  
ATOM   1353  C   MET A  82      15.120  -0.373   6.202  1.00  0.00           C  
ATOM   1354  O   MET A  82      14.991   0.722   6.757  1.00  0.00           O  
ATOM   1355  CB  MET A  82      13.527  -1.090   4.394  1.00  0.00           C  
ATOM   1356  CG  MET A  82      13.067  -0.903   2.955  1.00  0.00           C  
ATOM   1357  SD  MET A  82      11.357  -1.419   2.699  1.00  0.00           S  
ATOM   1358  CE  MET A  82      11.523  -3.199   2.799  1.00  0.00           C  
ATOM   1359  H   MET A  82      15.656  -2.196   3.617  1.00  0.00           H  
ATOM   1360  HA  MET A  82      14.977   0.478   4.259  1.00  0.00           H  
ATOM   1361 1HB  MET A  82      13.522  -2.157   4.610  1.00  0.00           H  
ATOM   1362 2HB  MET A  82      12.787  -0.621   5.045  1.00  0.00           H  
ATOM   1363 1HG  MET A  82      13.155   0.147   2.679  1.00  0.00           H  
ATOM   1364 2HG  MET A  82      13.705  -1.484   2.290  1.00  0.00           H  
ATOM   1365 1HE  MET A  82      10.546  -3.663   2.659  1.00  0.00           H  
ATOM   1366 2HE  MET A  82      12.205  -3.545   2.021  1.00  0.00           H  
ATOM   1367 3HE  MET A  82      11.919  -3.473   3.777  1.00  0.00           H  
ATOM   1368  N   LYS A  83      15.461  -1.484   6.860  1.00  0.00           N  
ATOM   1369  CA  LYS A  83      15.710  -1.475   8.298  1.00  0.00           C  
ATOM   1370  C   LYS A  83      16.820  -0.490   8.665  1.00  0.00           C  
ATOM   1371  O   LYS A  83      16.656   0.337   9.562  1.00  0.00           O  
ATOM   1372  CB  LYS A  83      16.071  -2.879   8.786  1.00  0.00           C  
ATOM   1373  CG  LYS A  83      16.405  -2.963  10.269  1.00  0.00           C  
ATOM   1374  CD  LYS A  83      16.773  -4.383  10.673  1.00  0.00           C  
ATOM   1375  CE  LYS A  83      17.950  -4.903   9.860  1.00  0.00           C  
ATOM   1376  NZ  LYS A  83      18.400  -6.242  10.326  1.00  0.00           N  
ATOM   1377  H   LYS A  83      15.546  -2.359   6.351  1.00  0.00           H  
ATOM   1378  HA  LYS A  83      14.802  -1.157   8.804  1.00  0.00           H  
ATOM   1379 1HB  LYS A  83      15.239  -3.557   8.591  1.00  0.00           H  
ATOM   1380 2HB  LYS A  83      16.932  -3.248   8.228  1.00  0.00           H  
ATOM   1381 1HG  LYS A  83      17.243  -2.302  10.492  1.00  0.00           H  
ATOM   1382 2HG  LYS A  83      15.544  -2.640  10.854  1.00  0.00           H  
ATOM   1383 1HD  LYS A  83      17.036  -4.404  11.731  1.00  0.00           H  
ATOM   1384 2HD  LYS A  83      15.918  -5.040  10.516  1.00  0.00           H  
ATOM   1385 1HE  LYS A  83      17.664  -4.974   8.811  1.00  0.00           H  
ATOM   1386 2HE  LYS A  83      18.784  -4.206   9.940  1.00  0.00           H  
ATOM   1387 1HZ  LYS A  83      19.180  -6.551   9.763  1.00  0.00           H  
ATOM   1388 2HZ  LYS A  83      18.686  -6.184  11.294  1.00  0.00           H  
ATOM   1389 3HZ  LYS A  83      17.641  -6.903  10.239  1.00  0.00           H  
ATOM   1390  N   LYS A  84      17.950  -0.590   7.968  1.00  0.00           N  
ATOM   1391  CA  LYS A  84      19.103   0.264   8.248  1.00  0.00           C  
ATOM   1392  C   LYS A  84      18.791   1.735   7.979  1.00  0.00           C  
ATOM   1393  O   LYS A  84      19.267   2.622   8.690  1.00  0.00           O  
ATOM   1394  CB  LYS A  84      20.307  -0.177   7.414  1.00  0.00           C  
ATOM   1395  CG  LYS A  84      20.916  -1.506   7.842  1.00  0.00           C  
ATOM   1396  CD  LYS A  84      22.064  -1.908   6.928  1.00  0.00           C  
ATOM   1397  CE  LYS A  84      22.642  -3.258   7.325  1.00  0.00           C  
ATOM   1398  NZ  LYS A  84      23.752  -3.674   6.426  1.00  0.00           N  
ATOM   1399  H   LYS A  84      18.017  -1.282   7.226  1.00  0.00           H  
ATOM   1400  HA  LYS A  84      19.358   0.163   9.303  1.00  0.00           H  
ATOM   1401 1HB  LYS A  84      20.012  -0.266   6.368  1.00  0.00           H  
ATOM   1402 2HB  LYS A  84      21.087   0.582   7.471  1.00  0.00           H  
ATOM   1403 1HG  LYS A  84      21.288  -1.424   8.864  1.00  0.00           H  
ATOM   1404 2HG  LYS A  84      20.152  -2.282   7.813  1.00  0.00           H  
ATOM   1405 1HD  LYS A  84      21.708  -1.962   5.898  1.00  0.00           H  
ATOM   1406 2HD  LYS A  84      22.852  -1.156   6.982  1.00  0.00           H  
ATOM   1407 1HE  LYS A  84      23.017  -3.207   8.346  1.00  0.00           H  
ATOM   1408 2HE  LYS A  84      21.858  -4.015   7.287  1.00  0.00           H  
ATOM   1409 1HZ  LYS A  84      24.107  -4.573   6.721  1.00  0.00           H  
ATOM   1410 2HZ  LYS A  84      23.411  -3.743   5.477  1.00  0.00           H  
ATOM   1411 3HZ  LYS A  84      24.494  -2.990   6.467  1.00  0.00           H  
ATOM   1412  N   LEU A  85      18.003   1.987   6.942  1.00  0.00           N  
ATOM   1413  CA  LEU A  85      17.621   3.344   6.568  1.00  0.00           C  
ATOM   1414  C   LEU A  85      16.727   4.003   7.628  1.00  0.00           C  
ATOM   1415  O   LEU A  85      16.822   5.210   7.863  1.00  0.00           O  
ATOM   1416  CB  LEU A  85      16.893   3.327   5.218  1.00  0.00           C  
ATOM   1417  CG  LEU A  85      17.765   3.011   3.996  1.00  0.00           C  
ATOM   1418  CD1 LEU A  85      16.874   2.636   2.819  1.00  0.00           C  
ATOM   1419  CD2 LEU A  85      18.629   4.218   3.664  1.00  0.00           C  
ATOM   1420  H   LEU A  85      17.662   1.211   6.384  1.00  0.00           H  
ATOM   1421  HA  LEU A  85      18.528   3.937   6.472  1.00  0.00           H  
ATOM   1422 1HB  LEU A  85      16.100   2.581   5.260  1.00  0.00           H  
ATOM   1423 2HB  LEU A  85      16.436   4.303   5.056  1.00  0.00           H  
ATOM   1424  HG  LEU A  85      18.404   2.156   4.216  1.00  0.00           H  
ATOM   1425 1HD1 LEU A  85      17.494   2.411   1.951  1.00  0.00           H  
ATOM   1426 2HD1 LEU A  85      16.281   1.758   3.077  1.00  0.00           H  
ATOM   1427 3HD1 LEU A  85      16.210   3.467   2.585  1.00  0.00           H  
ATOM   1428 1HD2 LEU A  85      19.250   3.993   2.795  1.00  0.00           H  
ATOM   1429 2HD2 LEU A  85      17.991   5.073   3.442  1.00  0.00           H  
ATOM   1430 3HD2 LEU A  85      19.268   4.453   4.515  1.00  0.00           H  
ATOM   1431  N   GLY A  86      15.871   3.203   8.276  1.00  0.00           N  
ATOM   1432  CA  GLY A  86      15.030   3.714   9.366  1.00  0.00           C  
ATOM   1433  C   GLY A  86      13.528   3.620   9.049  1.00  0.00           C  
ATOM   1434  O   GLY A  86      12.741   4.446   9.505  1.00  0.00           O  
ATOM   1435  H   GLY A  86      15.814   2.223   8.017  1.00  0.00           H  
ATOM   1436 1HA  GLY A  86      15.243   3.152  10.277  1.00  0.00           H  
ATOM   1437 2HA  GLY A  86      15.293   4.750   9.569  1.00  0.00           H  
ATOM   1438  N   VAL A  87      13.142   2.606   8.287  1.00  0.00           N  
ATOM   1439  CA  VAL A  87      11.725   2.349   8.009  1.00  0.00           C  
ATOM   1440  C   VAL A  87      11.008   1.880   9.269  1.00  0.00           C  
ATOM   1441  O   VAL A  87      11.609   1.229  10.126  1.00  0.00           O  
ATOM   1442  CB  VAL A  87      11.574   1.283   6.908  1.00  0.00           C  
ATOM   1443  CG1 VAL A  87      11.820  -0.107   7.475  1.00  0.00           C  
ATOM   1444  CG2 VAL A  87      10.189   1.374   6.286  1.00  0.00           C  
ATOM   1445  H   VAL A  87      13.841   1.985   7.896  1.00  0.00           H  
ATOM   1446  HA  VAL A  87      11.261   3.272   7.659  1.00  0.00           H  
ATOM   1447  HB  VAL A  87      12.329   1.455   6.141  1.00  0.00           H  
ATOM   1448 1HG1 VAL A  87      11.709  -0.849   6.684  1.00  0.00           H  
ATOM   1449 2HG1 VAL A  87      12.830  -0.160   7.883  1.00  0.00           H  
ATOM   1450 3HG1 VAL A  87      11.098  -0.311   8.266  1.00  0.00           H  
ATOM   1451 1HG2 VAL A  87      10.089   0.617   5.508  1.00  0.00           H  
ATOM   1452 2HG2 VAL A  87       9.433   1.207   7.054  1.00  0.00           H  
ATOM   1453 3HG2 VAL A  87      10.050   2.363   5.849  1.00  0.00           H  
ATOM   1454  N   ASP A  88       9.720   2.186   9.372  1.00  0.00           N  
ATOM   1455  CA  ASP A  88       8.913   1.661  10.466  1.00  0.00           C  
ATOM   1456  C   ASP A  88       8.236   0.337  10.074  1.00  0.00           C  
ATOM   1457  O   ASP A  88       8.073  -0.555  10.908  1.00  0.00           O  
ATOM   1458  CB  ASP A  88       7.855   2.685  10.884  1.00  0.00           C  
ATOM   1459  CG  ASP A  88       8.455   3.933  11.517  1.00  0.00           C  
ATOM   1460  OD1 ASP A  88       9.229   3.796  12.435  1.00  0.00           O  
ATOM   1461  OD2 ASP A  88       8.135   5.010  11.076  1.00  0.00           O  
ATOM   1462  H   ASP A  88       9.285   2.772   8.668  1.00  0.00           H  
ATOM   1463  HA  ASP A  88       9.570   1.466  11.314  1.00  0.00           H  
ATOM   1464 1HB  ASP A  88       7.272   2.982  10.012  1.00  0.00           H  
ATOM   1465 2HB  ASP A  88       7.168   2.228  11.597  1.00  0.00           H  
ATOM   1466  N   HIS A  89       7.842   0.220   8.795  1.00  0.00           N  
ATOM   1467  CA  HIS A  89       7.147  -0.984   8.311  1.00  0.00           C  
ATOM   1468  C   HIS A  89       7.768  -1.508   6.995  1.00  0.00           C  
ATOM   1469  O   HIS A  89       7.770  -0.812   5.973  1.00  0.00           O  
ATOM   1470  CB  HIS A  89       5.657  -0.694   8.100  1.00  0.00           C  
ATOM   1471  CG  HIS A  89       4.971  -0.158   9.317  1.00  0.00           C  
ATOM   1472  ND1 HIS A  89       4.463  -0.975  10.305  1.00  0.00           N  
ATOM   1473  CD2 HIS A  89       4.706   1.112   9.706  1.00  0.00           C  
ATOM   1474  CE1 HIS A  89       3.917  -0.230  11.250  1.00  0.00           C  
ATOM   1475  NE2 HIS A  89       4.051   1.039  10.910  1.00  0.00           N  
ATOM   1476  H   HIS A  89       8.029   0.980   8.149  1.00  0.00           H  
ATOM   1477  HA  HIS A  89       7.246  -1.765   9.066  1.00  0.00           H  
ATOM   1478 1HB  HIS A  89       5.538   0.031   7.293  1.00  0.00           H  
ATOM   1479 2HB  HIS A  89       5.148  -1.608   7.795  1.00  0.00           H  
ATOM   1480  HD2 HIS A  89       4.965   2.022   9.164  1.00  0.00           H  
ATOM   1481  HE1 HIS A  89       3.437  -0.600  12.157  1.00  0.00           H  
ATOM   1482  HE2 HIS A  89       3.726   1.832  11.445  1.00  0.00           H  
ATOM   1483  N   ARG A  90       8.283  -2.743   7.031  1.00  0.00           N  
ATOM   1484  CA  ARG A  90       8.827  -3.397   5.827  1.00  0.00           C  
ATOM   1485  C   ARG A  90       7.780  -4.289   5.152  1.00  0.00           C  
ATOM   1486  O   ARG A  90       7.529  -5.417   5.596  1.00  0.00           O  
ATOM   1487  CB  ARG A  90      10.048  -4.235   6.176  1.00  0.00           C  
ATOM   1488  CG  ARG A  90      11.191  -3.464   6.817  1.00  0.00           C  
ATOM   1489  CD  ARG A  90      12.163  -4.372   7.478  1.00  0.00           C  
ATOM   1490  NE  ARG A  90      11.551  -5.131   8.556  1.00  0.00           N  
ATOM   1491  CZ  ARG A  90      12.149  -6.144   9.214  1.00  0.00           C  
ATOM   1492  NH1 ARG A  90      13.371  -6.506   8.893  1.00  0.00           N  
ATOM   1493  NH2 ARG A  90      11.506  -6.773  10.182  1.00  0.00           N  
ATOM   1494  H   ARG A  90       8.304  -3.246   7.918  1.00  0.00           H  
ATOM   1495  HA  ARG A  90       9.131  -2.622   5.121  1.00  0.00           H  
ATOM   1496 1HB  ARG A  90       9.759  -5.029   6.863  1.00  0.00           H  
ATOM   1497 2HB  ARG A  90      10.435  -4.708   5.273  1.00  0.00           H  
ATOM   1498 1HG  ARG A  90      11.718  -2.893   6.053  1.00  0.00           H  
ATOM   1499 2HG  ARG A  90      10.793  -2.782   7.570  1.00  0.00           H  
ATOM   1500 1HD  ARG A  90      12.558  -5.076   6.746  1.00  0.00           H  
ATOM   1501 2HD  ARG A  90      12.982  -3.786   7.895  1.00  0.00           H  
ATOM   1502  HE  ARG A  90      10.610  -4.882   8.831  1.00  0.00           H  
ATOM   1503 1HH1 ARG A  90      13.862  -6.025   8.153  1.00  0.00           H  
ATOM   1504 2HH1 ARG A  90      13.819  -7.264   9.386  1.00  0.00           H  
ATOM   1505 1HH2 ARG A  90      10.566  -6.494  10.429  1.00  0.00           H  
ATOM   1506 2HH2 ARG A  90      11.953  -7.531  10.675  1.00  0.00           H  
ATOM   1507  N   ILE A  91       7.166  -3.778   4.081  1.00  0.00           N  
ATOM   1508  CA  ILE A  91       6.006  -4.430   3.485  1.00  0.00           C  
ATOM   1509  C   ILE A  91       6.310  -4.932   2.070  1.00  0.00           C  
ATOM   1510  O   ILE A  91       6.775  -4.171   1.217  1.00  0.00           O  
ATOM   1511  CB  ILE A  91       4.804  -3.470   3.444  1.00  0.00           C  
ATOM   1512  CG1 ILE A  91       4.548  -2.874   4.831  1.00  0.00           C  
ATOM   1513  CG2 ILE A  91       3.565  -4.190   2.934  1.00  0.00           C  
ATOM   1514  CD1 ILE A  91       3.534  -1.753   4.836  1.00  0.00           C  
ATOM   1515  H   ILE A  91       7.499  -2.903   3.684  1.00  0.00           H  
ATOM   1516  HA  ILE A  91       5.739  -5.285   4.100  1.00  0.00           H  
ATOM   1517  HB  ILE A  91       5.027  -2.636   2.779  1.00  0.00           H  
ATOM   1518 1HG1 ILE A  91       4.197  -3.656   5.503  1.00  0.00           H  
ATOM   1519 2HG1 ILE A  91       5.483  -2.489   5.239  1.00  0.00           H  
ATOM   1520 1HG2 ILE A  91       2.724  -3.497   2.912  1.00  0.00           H  
ATOM   1521 2HG2 ILE A  91       3.751  -4.567   1.929  1.00  0.00           H  
ATOM   1522 3HG2 ILE A  91       3.331  -5.024   3.596  1.00  0.00           H  
ATOM   1523 1HD1 ILE A  91       3.407  -1.382   5.854  1.00  0.00           H  
ATOM   1524 2HD1 ILE A  91       3.883  -0.943   4.196  1.00  0.00           H  
ATOM   1525 3HD1 ILE A  91       2.580  -2.124   4.465  1.00  0.00           H  
ATOM   1526  N   ILE A  92       6.037  -6.208   1.832  1.00  0.00           N  
ATOM   1527  CA  ILE A  92       6.326  -6.826   0.542  1.00  0.00           C  
ATOM   1528  C   ILE A  92       5.044  -7.053  -0.251  1.00  0.00           C  
ATOM   1529  O   ILE A  92       4.105  -7.669   0.243  1.00  0.00           O  
ATOM   1530  CB  ILE A  92       7.063  -8.165   0.726  1.00  0.00           C  
ATOM   1531  CG1 ILE A  92       8.339  -7.964   1.547  1.00  0.00           C  
ATOM   1532  CG2 ILE A  92       7.387  -8.784  -0.625  1.00  0.00           C  
ATOM   1533  CD1 ILE A  92       9.326  -7.007   0.917  1.00  0.00           C  
ATOM   1534  H   ILE A  92       5.609  -6.765   2.565  1.00  0.00           H  
ATOM   1535  HA  ILE A  92       6.967  -6.156  -0.030  1.00  0.00           H  
ATOM   1536  HB  ILE A  92       6.432  -8.853   1.288  1.00  0.00           H  
ATOM   1537 1HG1 ILE A  92       8.080  -7.585   2.535  1.00  0.00           H  
ATOM   1538 2HG1 ILE A  92       8.838  -8.923   1.687  1.00  0.00           H  
ATOM   1539 1HG2 ILE A  92       7.909  -9.729  -0.476  1.00  0.00           H  
ATOM   1540 2HG2 ILE A  92       6.464  -8.962  -1.174  1.00  0.00           H  
ATOM   1541 3HG2 ILE A  92       8.023  -8.104  -1.193  1.00  0.00           H  
ATOM   1542 1HD1 ILE A  92      10.204  -6.916   1.556  1.00  0.00           H  
ATOM   1543 2HD1 ILE A  92       9.627  -7.386  -0.061  1.00  0.00           H  
ATOM   1544 3HD1 ILE A  92       8.861  -6.030   0.800  1.00  0.00           H  
ATOM   1545  N   ALA A  93       5.005  -6.538  -1.478  1.00  0.00           N  
ATOM   1546  CA  ALA A  93       3.814  -6.655  -2.313  1.00  0.00           C  
ATOM   1547  C   ALA A  93       4.064  -7.597  -3.466  1.00  0.00           C  
ATOM   1548  O   ALA A  93       5.123  -7.558  -4.093  1.00  0.00           O  
ATOM   1549  CB  ALA A  93       3.388  -5.292  -2.829  1.00  0.00           C  
ATOM   1550  H   ALA A  93       5.817  -6.053  -1.839  1.00  0.00           H  
ATOM   1551  HA  ALA A  93       3.017  -7.072  -1.710  1.00  0.00           H  
ATOM   1552 1HB  ALA A  93       2.487  -5.396  -3.431  1.00  0.00           H  
ATOM   1553 2HB  ALA A  93       3.191  -4.651  -2.015  1.00  0.00           H  
ATOM   1554 3HB  ALA A  93       4.159  -4.878  -3.418  1.00  0.00           H  
ATOM   1555  N   LEU A  94       3.094  -8.449  -3.742  1.00  0.00           N  
ATOM   1556  CA  LEU A  94       3.201  -9.383  -4.843  1.00  0.00           C  
ATOM   1557  C   LEU A  94       2.124  -9.151  -5.883  1.00  0.00           C  
ATOM   1558  O   LEU A  94       0.944  -9.008  -5.551  1.00  0.00           O  
ATOM   1559  CB  LEU A  94       3.110 -10.823  -4.321  1.00  0.00           C  
ATOM   1560  CG  LEU A  94       4.111 -11.195  -3.219  1.00  0.00           C  
ATOM   1561  CD1 LEU A  94       3.809 -12.598  -2.711  1.00  0.00           C  
ATOM   1562  CD2 LEU A  94       5.527 -11.105  -3.768  1.00  0.00           C  
ATOM   1563  H   LEU A  94       2.262  -8.455  -3.159  1.00  0.00           H  
ATOM   1564  HA  LEU A  94       4.172  -9.246  -5.318  1.00  0.00           H  
ATOM   1565 1HB  LEU A  94       2.109 -10.987  -3.927  1.00  0.00           H  
ATOM   1566 2HB  LEU A  94       3.267 -11.506  -5.155  1.00  0.00           H  
ATOM   1567  HG  LEU A  94       4.002 -10.506  -2.381  1.00  0.00           H  
ATOM   1568 1HD1 LEU A  94       4.520 -12.862  -1.928  1.00  0.00           H  
ATOM   1569 2HD1 LEU A  94       2.797 -12.628  -2.306  1.00  0.00           H  
ATOM   1570 3HD1 LEU A  94       3.894 -13.308  -3.532  1.00  0.00           H  
ATOM   1571 1HD2 LEU A  94       6.239 -11.368  -2.984  1.00  0.00           H  
ATOM   1572 2HD2 LEU A  94       5.637 -11.794  -4.605  1.00  0.00           H  
ATOM   1573 3HD2 LEU A  94       5.722 -10.087  -4.107  1.00  0.00           H  
ATOM   1574  N   ARG A  95       2.528  -9.134  -7.152  1.00  0.00           N  
ATOM   1575  CA  ARG A  95       1.599  -8.910  -8.256  1.00  0.00           C  
ATOM   1576  C   ARG A  95       0.753 -10.159  -8.515  1.00  0.00           C  
ATOM   1577  O   ARG A  95       1.284 -11.263  -8.656  1.00  0.00           O  
ATOM   1578  CB  ARG A  95       2.352  -8.533  -9.523  1.00  0.00           C  
ATOM   1579  CG  ARG A  95       1.476  -8.054 -10.669  1.00  0.00           C  
ATOM   1580  CD  ARG A  95       2.258  -7.868 -11.918  1.00  0.00           C  
ATOM   1581  NE  ARG A  95       1.406  -7.533 -13.048  1.00  0.00           N  
ATOM   1582  CZ  ARG A  95       1.768  -7.649 -14.340  1.00  0.00           C  
ATOM   1583  NH1 ARG A  95       2.967  -8.092 -14.650  1.00  0.00           N  
ATOM   1584  NH2 ARG A  95       0.918  -7.319 -15.297  1.00  0.00           N  
ATOM   1585  H   ARG A  95       3.513  -9.281  -7.359  1.00  0.00           H  
ATOM   1586  HA  ARG A  95       0.933  -8.090  -7.989  1.00  0.00           H  
ATOM   1587 1HB  ARG A  95       3.065  -7.741  -9.300  1.00  0.00           H  
ATOM   1588 2HB  ARG A  95       2.919  -9.394  -9.879  1.00  0.00           H  
ATOM   1589 1HG  ARG A  95       0.694  -8.789 -10.861  1.00  0.00           H  
ATOM   1590 2HG  ARG A  95       1.020  -7.099 -10.405  1.00  0.00           H  
ATOM   1591 1HD  ARG A  95       2.975  -7.059 -11.781  1.00  0.00           H  
ATOM   1592 2HD  ARG A  95       2.791  -8.788 -12.154  1.00  0.00           H  
ATOM   1593  HE  ARG A  95       0.476  -7.190 -12.849  1.00  0.00           H  
ATOM   1594 1HH1 ARG A  95       3.616  -8.344 -13.918  1.00  0.00           H  
ATOM   1595 2HH1 ARG A  95       3.238  -8.179 -15.618  1.00  0.00           H  
ATOM   1596 1HH2 ARG A  95      -0.003  -6.979 -15.059  1.00  0.00           H  
ATOM   1597 2HH2 ARG A  95       1.190  -7.406 -16.265  1.00  0.00           H  
ATOM   1598  N   MET A  96      -0.568  -9.984  -8.554  1.00  0.00           N  
ATOM   1599  CA  MET A  96      -1.475 -11.113  -8.742  1.00  0.00           C  
ATOM   1600  C   MET A  96      -1.549 -11.551 -10.193  1.00  0.00           C  
ATOM   1601  O   MET A  96      -2.517 -11.257 -10.896  1.00  0.00           O  
ATOM   1602  CB  MET A  96      -2.869 -10.757  -8.229  1.00  0.00           C  
ATOM   1603  CG  MET A  96      -2.957 -10.572  -6.721  1.00  0.00           C  
ATOM   1604  SD  MET A  96      -2.458 -12.046  -5.809  1.00  0.00           S  
ATOM   1605  CE  MET A  96      -3.642 -13.241  -6.423  1.00  0.00           C  
ATOM   1606  H   MET A  96      -0.952  -9.052  -8.419  1.00  0.00           H  
ATOM   1607  HA  MET A  96      -1.095 -11.956  -8.167  1.00  0.00           H  
ATOM   1608 1HB  MET A  96      -3.204  -9.834  -8.699  1.00  0.00           H  
ATOM   1609 2HB  MET A  96      -3.572 -11.542  -8.512  1.00  0.00           H  
ATOM   1610 1HG  MET A  96      -2.315  -9.746  -6.418  1.00  0.00           H  
ATOM   1611 2HG  MET A  96      -3.982 -10.327  -6.444  1.00  0.00           H  
ATOM   1612 1HE  MET A  96      -3.463 -14.207  -5.951  1.00  0.00           H  
ATOM   1613 2HE  MET A  96      -4.653 -12.904  -6.190  1.00  0.00           H  
ATOM   1614 3HE  MET A  96      -3.533 -13.339  -7.504  1.00  0.00           H  
ATOM   1615  N   THR A  97      -0.529 -12.277 -10.631  1.00  0.00           N  
ATOM   1616  CA  THR A  97      -0.505 -12.856 -11.972  1.00  0.00           C  
ATOM   1617  C   THR A  97      -0.774 -14.359 -11.931  1.00  0.00           C  
ATOM   1618  O   THR A  97      -1.183 -14.956 -12.926  1.00  0.00           O  
ATOM   1619  CB  THR A  97       0.844 -12.591 -12.666  1.00  0.00           C  
ATOM   1620  OG1 THR A  97       1.896 -13.230 -11.931  1.00  0.00           O  
ATOM   1621  CG2 THR A  97       1.120 -11.097 -12.742  1.00  0.00           C  
ATOM   1622  H   THR A  97       0.255 -12.442 -10.006  1.00  0.00           H  
ATOM   1623  HA  THR A  97      -1.287 -12.381 -12.568  1.00  0.00           H  
ATOM   1624  HB  THR A  97       0.822 -13.002 -13.675  1.00  0.00           H  
ATOM   1625  HG1 THR A  97       1.981 -12.816 -11.069  1.00  0.00           H  
ATOM   1626 1HG2 THR A  97       2.077 -10.928 -13.235  1.00  0.00           H  
ATOM   1627 2HG2 THR A  97       0.328 -10.609 -13.309  1.00  0.00           H  
ATOM   1628 3HG2 THR A  97       1.153 -10.682 -11.735  1.00  0.00           H  
ATOM   1629  N   ASP A  98      -0.538 -14.963 -10.767  1.00  0.00           N  
ATOM   1630  CA  ASP A  98      -0.650 -16.410 -10.609  1.00  0.00           C  
ATOM   1631  C   ASP A  98      -0.676 -16.800  -9.128  1.00  0.00           C  
ATOM   1632  O   ASP A  98       0.231 -16.455  -8.366  1.00  0.00           O  
ATOM   1633  CB  ASP A  98       0.512 -17.117 -11.312  1.00  0.00           C  
ATOM   1634  CG  ASP A  98       0.306 -18.621 -11.431  1.00  0.00           C  
ATOM   1635  OD1 ASP A  98      -0.254 -19.197 -10.529  1.00  0.00           O  
ATOM   1636  OD2 ASP A  98       0.710 -19.179 -12.423  1.00  0.00           O  
ATOM   1637  H   ASP A  98      -0.280 -14.403  -9.969  1.00  0.00           H  
ATOM   1638  HA  ASP A  98      -1.587 -16.736 -11.062  1.00  0.00           H  
ATOM   1639 1HB  ASP A  98       0.638 -16.702 -12.312  1.00  0.00           H  
ATOM   1640 2HB  ASP A  98       1.435 -16.934 -10.763  1.00  0.00           H  
ATOM   1641  N   GLU A  99      -1.737 -17.499  -8.723  1.00  0.00           N  
ATOM   1642  CA  GLU A  99      -1.933 -17.871  -7.318  1.00  0.00           C  
ATOM   1643  C   GLU A  99      -0.776 -18.715  -6.772  1.00  0.00           C  
ATOM   1644  O   GLU A  99      -0.522 -18.729  -5.563  1.00  0.00           O  
ATOM   1645  CB  GLU A  99      -3.247 -18.639  -7.156  1.00  0.00           C  
ATOM   1646  CG  GLU A  99      -3.260 -20.010  -7.817  1.00  0.00           C  
ATOM   1647  CD  GLU A  99      -4.624 -20.642  -7.826  1.00  0.00           C  
ATOM   1648  OE1 GLU A  99      -5.590 -19.924  -7.926  1.00  0.00           O  
ATOM   1649  OE2 GLU A  99      -4.700 -21.845  -7.733  1.00  0.00           O  
ATOM   1650  H   GLU A  99      -2.435 -17.763  -9.403  1.00  0.00           H  
ATOM   1651  HA  GLU A  99      -1.994 -16.958  -6.727  1.00  0.00           H  
ATOM   1652 1HB  GLU A  99      -3.460 -18.776  -6.096  1.00  0.00           H  
ATOM   1653 2HB  GLU A  99      -4.064 -18.055  -7.582  1.00  0.00           H  
ATOM   1654 1HG  GLU A  99      -2.911 -19.910  -8.844  1.00  0.00           H  
ATOM   1655 2HG  GLU A  99      -2.566 -20.662  -7.288  1.00  0.00           H  
ATOM   1656  N   GLU A 100      -0.092 -19.433  -7.663  1.00  0.00           N  
ATOM   1657  CA  GLU A 100       1.044 -20.260  -7.264  1.00  0.00           C  
ATOM   1658  C   GLU A 100       2.250 -19.411  -6.908  1.00  0.00           C  
ATOM   1659  O   GLU A 100       2.852 -19.585  -5.845  1.00  0.00           O  
ATOM   1660  CB  GLU A 100       1.414 -21.236  -8.384  1.00  0.00           C  
ATOM   1661  CG  GLU A 100       2.592 -22.144  -8.063  1.00  0.00           C  
ATOM   1662  CD  GLU A 100       2.928 -23.086  -9.185  1.00  0.00           C  
ATOM   1663  OE1 GLU A 100       2.048 -23.411  -9.946  1.00  0.00           O  
ATOM   1664  OE2 GLU A 100       4.066 -23.482  -9.281  1.00  0.00           O  
ATOM   1665  H   GLU A 100      -0.376 -19.418  -8.635  1.00  0.00           H  
ATOM   1666  HA  GLU A 100       0.760 -20.830  -6.380  1.00  0.00           H  
ATOM   1667 1HB  GLU A 100       0.556 -21.870  -8.612  1.00  0.00           H  
ATOM   1668 2HB  GLU A 100       1.658 -20.678  -9.287  1.00  0.00           H  
ATOM   1669 1HG  GLU A 100       3.465 -21.527  -7.849  1.00  0.00           H  
ATOM   1670 2HG  GLU A 100       2.361 -22.720  -7.168  1.00  0.00           H  
ATOM   1671  N   LYS A 101       2.603 -18.484  -7.796  1.00  0.00           N  
ATOM   1672  CA  LYS A 101       3.707 -17.573  -7.536  1.00  0.00           C  
ATOM   1673  C   LYS A 101       3.443 -16.754  -6.294  1.00  0.00           C  
ATOM   1674  O   LYS A 101       4.338 -16.533  -5.483  1.00  0.00           O  
ATOM   1675  CB  LYS A 101       3.942 -16.651  -8.734  1.00  0.00           C  
ATOM   1676  CG  LYS A 101       4.684 -17.303  -9.893  1.00  0.00           C  
ATOM   1677  CD  LYS A 101       4.598 -16.453 -11.152  1.00  0.00           C  
ATOM   1678  CE  LYS A 101       5.057 -15.026 -10.891  1.00  0.00           C  
ATOM   1679  NZ  LYS A 101       5.164 -14.237 -12.147  1.00  0.00           N  
ATOM   1680  H   LYS A 101       2.087 -18.410  -8.671  1.00  0.00           H  
ATOM   1681  HA  LYS A 101       4.610 -18.159  -7.367  1.00  0.00           H  
ATOM   1682 1HB  LYS A 101       2.984 -16.291  -9.110  1.00  0.00           H  
ATOM   1683 2HB  LYS A 101       4.517 -15.781  -8.416  1.00  0.00           H  
ATOM   1684 1HG  LYS A 101       5.733 -17.435  -9.625  1.00  0.00           H  
ATOM   1685 2HG  LYS A 101       4.253 -18.283 -10.096  1.00  0.00           H  
ATOM   1686 1HD  LYS A 101       5.224 -16.891 -11.931  1.00  0.00           H  
ATOM   1687 2HD  LYS A 101       3.568 -16.433 -11.508  1.00  0.00           H  
ATOM   1688 1HE  LYS A 101       4.350 -14.533 -10.225  1.00  0.00           H  
ATOM   1689 2HE  LYS A 101       6.031 -15.041 -10.402  1.00  0.00           H  
ATOM   1690 1HZ  LYS A 101       5.471 -13.299 -11.931  1.00  0.00           H  
ATOM   1691 2HZ  LYS A 101       5.833 -14.676 -12.765  1.00  0.00           H  
ATOM   1692 3HZ  LYS A 101       4.262 -14.199 -12.600  1.00  0.00           H  
ATOM   1693  N   PHE A 102       2.205 -16.301  -6.143  1.00  0.00           N  
ATOM   1694  CA  PHE A 102       1.824 -15.509  -4.993  1.00  0.00           C  
ATOM   1695  C   PHE A 102       2.084 -16.260  -3.694  1.00  0.00           C  
ATOM   1696  O   PHE A 102       2.761 -15.752  -2.802  1.00  0.00           O  
ATOM   1697  CB  PHE A 102       0.346 -15.123  -5.082  1.00  0.00           C  
ATOM   1698  CG  PHE A 102      -0.149 -14.346  -3.895  1.00  0.00           C  
ATOM   1699  CD1 PHE A 102       0.070 -12.979  -3.803  1.00  0.00           C  
ATOM   1700  CD2 PHE A 102      -0.834 -14.979  -2.870  1.00  0.00           C  
ATOM   1701  CE1 PHE A 102      -0.385 -12.263  -2.712  1.00  0.00           C  
ATOM   1702  CE2 PHE A 102      -1.291 -14.265  -1.779  1.00  0.00           C  
ATOM   1703  CZ  PHE A 102      -1.066 -12.906  -1.700  1.00  0.00           C  
ATOM   1704  H   PHE A 102       1.508 -16.508  -6.853  1.00  0.00           H  
ATOM   1705  HA  PHE A 102       2.424 -14.597  -4.987  1.00  0.00           H  
ATOM   1706 1HB  PHE A 102       0.180 -14.523  -5.975  1.00  0.00           H  
ATOM   1707 2HB  PHE A 102      -0.260 -16.023  -5.175  1.00  0.00           H  
ATOM   1708  HD1 PHE A 102       0.608 -12.471  -4.604  1.00  0.00           H  
ATOM   1709  HD2 PHE A 102      -1.012 -16.053  -2.931  1.00  0.00           H  
ATOM   1710  HE1 PHE A 102      -0.206 -11.190  -2.652  1.00  0.00           H  
ATOM   1711  HE2 PHE A 102      -1.829 -14.775  -0.979  1.00  0.00           H  
ATOM   1712  HZ  PHE A 102      -1.424 -12.342  -0.840  1.00  0.00           H  
ATOM   1713  N   LYS A 103       1.538 -17.471  -3.592  1.00  0.00           N  
ATOM   1714  CA  LYS A 103       1.668 -18.263  -2.377  1.00  0.00           C  
ATOM   1715  C   LYS A 103       3.129 -18.539  -2.040  1.00  0.00           C  
ATOM   1716  O   LYS A 103       3.558 -18.359  -0.900  1.00  0.00           O  
ATOM   1717  CB  LYS A 103       0.905 -19.581  -2.518  1.00  0.00           C  
ATOM   1718  CG  LYS A 103       0.971 -20.480  -1.291  1.00  0.00           C  
ATOM   1719  CD  LYS A 103       0.112 -21.723  -1.470  1.00  0.00           C  
ATOM   1720  CE  LYS A 103       0.183 -22.627  -0.247  1.00  0.00           C  
ATOM   1721  NZ  LYS A 103      -0.641 -23.855  -0.414  1.00  0.00           N  
ATOM   1722  H   LYS A 103       1.015 -17.849  -4.376  1.00  0.00           H  
ATOM   1723  HA  LYS A 103       1.239 -17.703  -1.548  1.00  0.00           H  
ATOM   1724 1HB  LYS A 103      -0.146 -19.373  -2.724  1.00  0.00           H  
ATOM   1725 2HB  LYS A 103       1.299 -20.142  -3.366  1.00  0.00           H  
ATOM   1726 1HG  LYS A 103       2.004 -20.785  -1.118  1.00  0.00           H  
ATOM   1727 2HG  LYS A 103       0.622 -19.930  -0.418  1.00  0.00           H  
ATOM   1728 1HD  LYS A 103      -0.926 -21.428  -1.633  1.00  0.00           H  
ATOM   1729 2HD  LYS A 103       0.454 -22.280  -2.342  1.00  0.00           H  
ATOM   1730 1HE  LYS A 103       1.217 -22.919  -0.071  1.00  0.00           H  
ATOM   1731 2HE  LYS A 103      -0.172 -22.083   0.628  1.00  0.00           H  
ATOM   1732 1HZ  LYS A 103      -0.567 -24.426   0.416  1.00  0.00           H  
ATOM   1733 2HZ  LYS A 103      -1.607 -23.596  -0.560  1.00  0.00           H  
ATOM   1734 3HZ  LYS A 103      -0.309 -24.377  -1.212  1.00  0.00           H  
ATOM   1735  N   LYS A 104       3.892 -18.981  -3.038  1.00  0.00           N  
ATOM   1736  CA  LYS A 104       5.280 -19.373  -2.825  1.00  0.00           C  
ATOM   1737  C   LYS A 104       6.133 -18.187  -2.390  1.00  0.00           C  
ATOM   1738  O   LYS A 104       6.978 -18.308  -1.499  1.00  0.00           O  
ATOM   1739  CB  LYS A 104       5.859 -19.998  -4.095  1.00  0.00           C  
ATOM   1740  CG  LYS A 104       5.333 -21.393  -4.406  1.00  0.00           C  
ATOM   1741  CD  LYS A 104       5.874 -21.905  -5.733  1.00  0.00           C  
ATOM   1742  CE  LYS A 104       5.509 -23.366  -5.953  1.00  0.00           C  
ATOM   1743  NZ  LYS A 104       5.905 -23.839  -7.308  1.00  0.00           N  
ATOM   1744  H   LYS A 104       3.496 -19.054  -3.971  1.00  0.00           H  
ATOM   1745  HA  LYS A 104       5.310 -20.116  -2.027  1.00  0.00           H  
ATOM   1746 1HB  LYS A 104       5.636 -19.359  -4.950  1.00  0.00           H  
ATOM   1747 2HB  LYS A 104       6.944 -20.062  -4.007  1.00  0.00           H  
ATOM   1748 1HG  LYS A 104       5.631 -22.080  -3.613  1.00  0.00           H  
ATOM   1749 2HG  LYS A 104       4.244 -21.369  -4.452  1.00  0.00           H  
ATOM   1750 1HD  LYS A 104       5.462 -21.309  -6.548  1.00  0.00           H  
ATOM   1751 2HD  LYS A 104       6.959 -21.805  -5.746  1.00  0.00           H  
ATOM   1752 1HE  LYS A 104       6.008 -23.981  -5.207  1.00  0.00           H  
ATOM   1753 2HE  LYS A 104       4.433 -23.494  -5.838  1.00  0.00           H  
ATOM   1754 1HZ  LYS A 104       5.646 -24.810  -7.414  1.00  0.00           H  
ATOM   1755 2HZ  LYS A 104       5.433 -23.286  -8.010  1.00  0.00           H  
ATOM   1756 3HZ  LYS A 104       6.904 -23.743  -7.420  1.00  0.00           H  
ATOM   1757  N   LEU A 105       5.912 -17.043  -3.024  1.00  0.00           N  
ATOM   1758  CA  LEU A 105       6.684 -15.849  -2.735  1.00  0.00           C  
ATOM   1759  C   LEU A 105       6.228 -15.189  -1.432  1.00  0.00           C  
ATOM   1760  O   LEU A 105       7.040 -14.624  -0.695  1.00  0.00           O  
ATOM   1761  CB  LEU A 105       6.560 -14.853  -3.895  1.00  0.00           C  
ATOM   1762  CG  LEU A 105       7.591 -15.011  -5.020  1.00  0.00           C  
ATOM   1763  CD1 LEU A 105       7.607 -16.458  -5.495  1.00  0.00           C  
ATOM   1764  CD2 LEU A 105       7.247 -14.065  -6.160  1.00  0.00           C  
ATOM   1765  H   LEU A 105       5.189 -17.003  -3.736  1.00  0.00           H  
ATOM   1766  HA  LEU A 105       7.729 -16.133  -2.627  1.00  0.00           H  
ATOM   1767 1HB  LEU A 105       5.570 -14.956  -4.336  1.00  0.00           H  
ATOM   1768 2HB  LEU A 105       6.655 -13.843  -3.498  1.00  0.00           H  
ATOM   1769  HG  LEU A 105       8.585 -14.774  -4.639  1.00  0.00           H  
ATOM   1770 1HD1 LEU A 105       8.340 -16.570  -6.295  1.00  0.00           H  
ATOM   1771 2HD1 LEU A 105       7.875 -17.111  -4.665  1.00  0.00           H  
ATOM   1772 3HD1 LEU A 105       6.620 -16.729  -5.868  1.00  0.00           H  
ATOM   1773 1HD2 LEU A 105       7.980 -14.176  -6.960  1.00  0.00           H  
ATOM   1774 2HD2 LEU A 105       6.254 -14.301  -6.543  1.00  0.00           H  
ATOM   1775 3HD2 LEU A 105       7.260 -13.037  -5.797  1.00  0.00           H  
ATOM   1776  N   ALA A 106       4.928 -15.270  -1.148  1.00  0.00           N  
ATOM   1777  CA  ALA A 106       4.383 -14.745   0.101  1.00  0.00           C  
ATOM   1778  C   ALA A 106       4.969 -15.479   1.292  1.00  0.00           C  
ATOM   1779  O   ALA A 106       5.337 -14.864   2.295  1.00  0.00           O  
ATOM   1780  CB  ALA A 106       2.871 -14.862   0.104  1.00  0.00           C  
ATOM   1781  H   ALA A 106       4.300 -15.705  -1.815  1.00  0.00           H  
ATOM   1782  HA  ALA A 106       4.663 -13.699   0.184  1.00  0.00           H  
ATOM   1783 1HB  ALA A 106       2.483 -14.453   1.025  1.00  0.00           H  
ATOM   1784 2HB  ALA A 106       2.461 -14.312  -0.738  1.00  0.00           H  
ATOM   1785 3HB  ALA A 106       2.590 -15.903   0.025  1.00  0.00           H  
ATOM   1786  N   LYS A 107       5.069 -16.795   1.177  1.00  0.00           N  
ATOM   1787  CA  LYS A 107       5.690 -17.597   2.210  1.00  0.00           C  
ATOM   1788  C   LYS A 107       7.127 -17.163   2.438  1.00  0.00           C  
ATOM   1789  O   LYS A 107       7.550 -16.955   3.576  1.00  0.00           O  
ATOM   1790  CB  LYS A 107       5.637 -19.080   1.841  1.00  0.00           C  
ATOM   1791  CG  LYS A 107       6.179 -20.015   2.914  1.00  0.00           C  
ATOM   1792  CD  LYS A 107       5.977 -21.473   2.530  1.00  0.00           C  
ATOM   1793  CE  LYS A 107       6.379 -22.406   3.663  1.00  0.00           C  
ATOM   1794  NZ  LYS A 107       7.854 -22.446   3.855  1.00  0.00           N  
ATOM   1795  H   LYS A 107       4.701 -17.251   0.347  1.00  0.00           H  
ATOM   1796  HA  LYS A 107       5.143 -17.450   3.140  1.00  0.00           H  
ATOM   1797 1HB  LYS A 107       4.605 -19.368   1.637  1.00  0.00           H  
ATOM   1798 2HB  LYS A 107       6.210 -19.250   0.929  1.00  0.00           H  
ATOM   1799 1HG  LYS A 107       7.244 -19.829   3.054  1.00  0.00           H  
ATOM   1800 2HG  LYS A 107       5.668 -19.823   3.856  1.00  0.00           H  
ATOM   1801 1HD  LYS A 107       4.928 -21.644   2.284  1.00  0.00           H  
ATOM   1802 2HD  LYS A 107       6.580 -21.705   1.651  1.00  0.00           H  
ATOM   1803 1HE  LYS A 107       5.913 -22.074   4.589  1.00  0.00           H  
ATOM   1804 2HE  LYS A 107       6.026 -23.414   3.447  1.00  0.00           H  
ATOM   1805 1HZ  LYS A 107       8.078 -23.074   4.613  1.00  0.00           H  
ATOM   1806 2HZ  LYS A 107       8.296 -22.771   3.006  1.00  0.00           H  
ATOM   1807 3HZ  LYS A 107       8.190 -21.519   4.075  1.00  0.00           H  
ATOM   1808  N   ILE A 108       7.875 -17.013   1.349  1.00  0.00           N  
ATOM   1809  CA  ILE A 108       9.260 -16.578   1.429  1.00  0.00           C  
ATOM   1810  C   ILE A 108       9.386 -15.200   2.067  1.00  0.00           C  
ATOM   1811  O   ILE A 108      10.229 -14.988   2.938  1.00  0.00           O  
ATOM   1812  CB  ILE A 108       9.903 -16.555   0.030  1.00  0.00           C  
ATOM   1813  CG1 ILE A 108      10.060 -17.979  -0.509  1.00  0.00           C  
ATOM   1814  CG2 ILE A 108      11.249 -15.848   0.074  1.00  0.00           C  
ATOM   1815  CD1 ILE A 108      10.390 -18.041  -1.983  1.00  0.00           C  
ATOM   1816  H   ILE A 108       7.470 -17.213   0.438  1.00  0.00           H  
ATOM   1817  HA  ILE A 108       9.806 -17.289   2.049  1.00  0.00           H  
ATOM   1818  HB  ILE A 108       9.248 -16.026  -0.663  1.00  0.00           H  
ATOM   1819 1HG1 ILE A 108      10.851 -18.490   0.039  1.00  0.00           H  
ATOM   1820 2HG1 ILE A 108       9.137 -18.535  -0.344  1.00  0.00           H  
ATOM   1821 1HG2 ILE A 108      11.689 -15.841  -0.922  1.00  0.00           H  
ATOM   1822 2HG2 ILE A 108      11.110 -14.823   0.416  1.00  0.00           H  
ATOM   1823 3HG2 ILE A 108      11.913 -16.372   0.761  1.00  0.00           H  
ATOM   1824 1HD1 ILE A 108      10.485 -19.083  -2.292  1.00  0.00           H  
ATOM   1825 2HD1 ILE A 108       9.592 -17.565  -2.555  1.00  0.00           H  
ATOM   1826 3HD1 ILE A 108      11.329 -17.521  -2.168  1.00  0.00           H  
ATOM   1827  N   ALA A 109       8.549 -14.263   1.637  1.00  0.00           N  
ATOM   1828  CA  ALA A 109       8.621 -12.906   2.158  1.00  0.00           C  
ATOM   1829  C   ALA A 109       8.447 -12.907   3.675  1.00  0.00           C  
ATOM   1830  O   ALA A 109       9.152 -12.188   4.392  1.00  0.00           O  
ATOM   1831  CB  ALA A 109       7.559 -12.033   1.507  1.00  0.00           C  
ATOM   1832  H   ALA A 109       7.855 -14.494   0.932  1.00  0.00           H  
ATOM   1833  HA  ALA A 109       9.605 -12.503   1.931  1.00  0.00           H  
ATOM   1834 1HB  ALA A 109       7.636 -11.017   1.893  1.00  0.00           H  
ATOM   1835 2HB  ALA A 109       7.706 -12.024   0.432  1.00  0.00           H  
ATOM   1836 3HB  ALA A 109       6.571 -12.431   1.736  1.00  0.00           H  
ATOM   1837  N   ALA A 110       7.515 -13.723   4.163  1.00  0.00           N  
ATOM   1838  CA  ALA A 110       7.283 -13.843   5.597  1.00  0.00           C  
ATOM   1839  C   ALA A 110       8.524 -14.409   6.298  1.00  0.00           C  
ATOM   1840  O   ALA A 110       8.955 -13.894   7.331  1.00  0.00           O  
ATOM   1841  CB  ALA A 110       6.077 -14.729   5.862  1.00  0.00           C  
ATOM   1842  H   ALA A 110       6.951 -14.276   3.521  1.00  0.00           H  
ATOM   1843  HA  ALA A 110       7.091 -12.847   5.996  1.00  0.00           H  
ATOM   1844 1HB  ALA A 110       5.901 -14.794   6.934  1.00  0.00           H  
ATOM   1845 2HB  ALA A 110       5.200 -14.305   5.375  1.00  0.00           H  
ATOM   1846 3HB  ALA A 110       6.265 -15.727   5.464  1.00  0.00           H  
ATOM   1847  N   GLU A 111       9.096 -15.464   5.716  1.00  0.00           N  
ATOM   1848  CA  GLU A 111      10.269 -16.133   6.287  1.00  0.00           C  
ATOM   1849  C   GLU A 111      11.478 -15.204   6.365  1.00  0.00           C  
ATOM   1850  O   GLU A 111      12.292 -15.306   7.282  1.00  0.00           O  
ATOM   1851  CB  GLU A 111      10.625 -17.371   5.462  1.00  0.00           C  
ATOM   1852  CG  GLU A 111       9.651 -18.531   5.615  1.00  0.00           C  
ATOM   1853  CD  GLU A 111       9.995 -19.703   4.739  1.00  0.00           C  
ATOM   1854  OE1 GLU A 111      10.907 -19.588   3.956  1.00  0.00           O  
ATOM   1855  OE2 GLU A 111       9.344 -20.715   4.853  1.00  0.00           O  
ATOM   1856  H   GLU A 111       8.700 -15.824   4.851  1.00  0.00           H  
ATOM   1857  HA  GLU A 111      10.022 -16.446   7.303  1.00  0.00           H  
ATOM   1858 1HB  GLU A 111      10.666 -17.106   4.406  1.00  0.00           H  
ATOM   1859 2HB  GLU A 111      11.616 -17.726   5.749  1.00  0.00           H  
ATOM   1860 1HG  GLU A 111       9.652 -18.857   6.655  1.00  0.00           H  
ATOM   1861 2HG  GLU A 111       8.648 -18.183   5.373  1.00  0.00           H  
ATOM   1862  N   LEU A 112      11.592 -14.302   5.396  1.00  0.00           N  
ATOM   1863  CA  LEU A 112      12.725 -13.387   5.336  1.00  0.00           C  
ATOM   1864  C   LEU A 112      12.597 -12.232   6.334  1.00  0.00           C  
ATOM   1865  O   LEU A 112      13.524 -11.435   6.491  1.00  0.00           O  
ATOM   1866  CB  LEU A 112      12.863 -12.824   3.916  1.00  0.00           C  
ATOM   1867  CG  LEU A 112      13.269 -13.835   2.837  1.00  0.00           C  
ATOM   1868  CD1 LEU A 112      13.200 -13.172   1.468  1.00  0.00           C  
ATOM   1869  CD2 LEU A 112      14.672 -14.349   3.125  1.00  0.00           C  
ATOM   1870  H   LEU A 112      10.882 -14.261   4.670  1.00  0.00           H  
ATOM   1871  HA  LEU A 112      13.627 -13.948   5.583  1.00  0.00           H  
ATOM   1872 1HB  LEU A 112      11.909 -12.390   3.621  1.00  0.00           H  
ATOM   1873 2HB  LEU A 112      13.611 -12.032   3.927  1.00  0.00           H  
ATOM   1874  HG  LEU A 112      12.569 -14.670   2.838  1.00  0.00           H  
ATOM   1875 1HD1 LEU A 112      13.489 -13.890   0.700  1.00  0.00           H  
ATOM   1876 2HD1 LEU A 112      12.182 -12.831   1.279  1.00  0.00           H  
ATOM   1877 3HD1 LEU A 112      13.879 -12.320   1.441  1.00  0.00           H  
ATOM   1878 1HD2 LEU A 112      14.961 -15.068   2.358  1.00  0.00           H  
ATOM   1879 2HD2 LEU A 112      15.373 -13.514   3.122  1.00  0.00           H  
ATOM   1880 3HD2 LEU A 112      14.688 -14.834   4.101  1.00  0.00           H  
ATOM   1881  N   GLY A 113      11.457 -12.155   7.022  1.00  0.00           N  
ATOM   1882  CA  GLY A 113      11.290 -11.185   8.098  1.00  0.00           C  
ATOM   1883  C   GLY A 113      10.448  -9.975   7.690  1.00  0.00           C  
ATOM   1884  O   GLY A 113      10.518  -8.926   8.326  1.00  0.00           O  
ATOM   1885  H   GLY A 113      10.697 -12.793   6.808  1.00  0.00           H  
ATOM   1886 1HA  GLY A 113      10.827 -11.676   8.953  1.00  0.00           H  
ATOM   1887 2HA  GLY A 113      12.272 -10.846   8.427  1.00  0.00           H  
ATOM   1888  N   ALA A 114       9.644 -10.124   6.642  1.00  0.00           N  
ATOM   1889  CA  ALA A 114       8.722  -9.057   6.254  1.00  0.00           C  
ATOM   1890  C   ALA A 114       7.737  -8.787   7.389  1.00  0.00           C  
ATOM   1891  O   ALA A 114       7.342  -9.702   8.112  1.00  0.00           O  
ATOM   1892  CB  ALA A 114       7.976  -9.431   4.979  1.00  0.00           C  
ATOM   1893  H   ALA A 114       9.659 -10.989   6.111  1.00  0.00           H  
ATOM   1894  HA  ALA A 114       9.297  -8.151   6.081  1.00  0.00           H  
ATOM   1895 1HB  ALA A 114       7.305  -8.619   4.698  1.00  0.00           H  
ATOM   1896 2HB  ALA A 114       8.692  -9.602   4.177  1.00  0.00           H  
ATOM   1897 3HB  ALA A 114       7.399 -10.337   5.149  1.00  0.00           H  
ATOM   1898  N   ASP A 115       7.346  -7.526   7.539  1.00  0.00           N  
ATOM   1899  CA  ASP A 115       6.430  -7.134   8.588  1.00  0.00           C  
ATOM   1900  C   ASP A 115       4.999  -7.330   8.136  1.00  0.00           C  
ATOM   1901  O   ASP A 115       4.117  -7.644   8.941  1.00  0.00           O  
ATOM   1902  CB  ASP A 115       6.656  -5.673   8.987  1.00  0.00           C  
ATOM   1903  CG  ASP A 115       8.037  -5.427   9.579  1.00  0.00           C  
ATOM   1904  OD1 ASP A 115       8.418  -6.152  10.469  1.00  0.00           O  
ATOM   1905  OD2 ASP A 115       8.698  -4.519   9.138  1.00  0.00           O  
ATOM   1906  H   ASP A 115       7.697  -6.823   6.903  1.00  0.00           H  
ATOM   1907  HA  ASP A 115       6.605  -7.764   9.458  1.00  0.00           H  
ATOM   1908 1HB  ASP A 115       6.533  -5.033   8.113  1.00  0.00           H  
ATOM   1909 2HB  ASP A 115       5.905  -5.375   9.719  1.00  0.00           H  
ATOM   1910  N   ALA A 116       4.770  -7.158   6.833  1.00  0.00           N  
ATOM   1911  CA  ALA A 116       3.454  -7.370   6.248  1.00  0.00           C  
ATOM   1912  C   ALA A 116       3.568  -7.699   4.765  1.00  0.00           C  
ATOM   1913  O   ALA A 116       4.581  -7.398   4.127  1.00  0.00           O  
ATOM   1914  CB  ALA A 116       2.594  -6.148   6.438  1.00  0.00           C  
ATOM   1915  H   ALA A 116       5.532  -6.876   6.231  1.00  0.00           H  
ATOM   1916  HA  ALA A 116       2.988  -8.222   6.750  1.00  0.00           H  
ATOM   1917 1HB  ALA A 116       1.609  -6.329   6.014  1.00  0.00           H  
ATOM   1918 2HB  ALA A 116       2.502  -5.937   7.489  1.00  0.00           H  
ATOM   1919 3HB  ALA A 116       3.044  -5.322   5.950  1.00  0.00           H  
ATOM   1920  N   ILE A 117       2.518  -8.295   4.213  1.00  0.00           N  
ATOM   1921  CA  ILE A 117       2.491  -8.626   2.790  1.00  0.00           C  
ATOM   1922  C   ILE A 117       1.252  -8.035   2.128  1.00  0.00           C  
ATOM   1923  O   ILE A 117       0.145  -8.103   2.675  1.00  0.00           O  
ATOM   1924  CB  ILE A 117       2.515 -10.150   2.575  1.00  0.00           C  
ATOM   1925  CG1 ILE A 117       3.801 -10.750   3.151  1.00  0.00           C  
ATOM   1926  CG2 ILE A 117       2.386 -10.480   1.096  1.00  0.00           C  
ATOM   1927  CD1 ILE A 117       3.823 -12.262   3.149  1.00  0.00           C  
ATOM   1928  H   ILE A 117       1.707  -8.504   4.790  1.00  0.00           H  
ATOM   1929  HA  ILE A 117       3.366  -8.189   2.319  1.00  0.00           H  
ATOM   1930  HB  ILE A 117       1.686 -10.607   3.113  1.00  0.00           H  
ATOM   1931 1HG1 ILE A 117       4.656 -10.395   2.578  1.00  0.00           H  
ATOM   1932 2HG1 ILE A 117       3.932 -10.410   4.179  1.00  0.00           H  
ATOM   1933 1HG2 ILE A 117       2.406 -11.562   0.961  1.00  0.00           H  
ATOM   1934 2HG2 ILE A 117       1.445 -10.085   0.716  1.00  0.00           H  
ATOM   1935 3HG2 ILE A 117       3.216 -10.032   0.549  1.00  0.00           H  
ATOM   1936 1HD1 ILE A 117       4.765 -12.612   3.572  1.00  0.00           H  
ATOM   1937 2HD1 ILE A 117       2.994 -12.639   3.747  1.00  0.00           H  
ATOM   1938 3HD1 ILE A 117       3.729 -12.625   2.126  1.00  0.00           H  
ATOM   1939  N   CYS A 118       1.451  -7.423   0.969  1.00  0.00           N  
ATOM   1940  CA  CYS A 118       0.365  -6.810   0.224  1.00  0.00           C  
ATOM   1941  C   CYS A 118      -0.152  -7.709  -0.894  1.00  0.00           C  
ATOM   1942  O   CYS A 118       0.568  -8.570  -1.405  1.00  0.00           O  
ATOM   1943  CB  CYS A 118       0.821  -5.479  -0.374  1.00  0.00           C  
ATOM   1944  SG  CYS A 118       1.124  -4.183   0.851  1.00  0.00           S  
ATOM   1945  H   CYS A 118       2.390  -7.372   0.599  1.00  0.00           H  
ATOM   1946  HA  CYS A 118      -0.450  -6.623   0.911  1.00  0.00           H  
ATOM   1947 1HB  CYS A 118       1.741  -5.630  -0.939  1.00  0.00           H  
ATOM   1948 2HB  CYS A 118       0.065  -5.115  -1.070  1.00  0.00           H  
ATOM   1949  HG  CYS A 118      -0.148  -3.820   0.986  1.00  0.00           H  
ATOM   1950  N   ILE A 119      -1.399  -7.494  -1.270  1.00  0.00           N  
ATOM   1951  CA  ILE A 119      -1.967  -8.114  -2.447  1.00  0.00           C  
ATOM   1952  C   ILE A 119      -2.122  -7.111  -3.574  1.00  0.00           C  
ATOM   1953  O   ILE A 119      -3.102  -6.366  -3.622  1.00  0.00           O  
ATOM   1954  CB  ILE A 119      -3.334  -8.746  -2.127  1.00  0.00           C  
ATOM   1955  CG1 ILE A 119      -3.197  -9.772  -1.000  1.00  0.00           C  
ATOM   1956  CG2 ILE A 119      -3.926  -9.391  -3.370  1.00  0.00           C  
ATOM   1957  CD1 ILE A 119      -4.519 -10.242  -0.437  1.00  0.00           C  
ATOM   1958  H   ILE A 119      -1.973  -6.869  -0.722  1.00  0.00           H  
ATOM   1959  HA  ILE A 119      -1.298  -8.906  -2.782  1.00  0.00           H  
ATOM   1960  HB  ILE A 119      -4.016  -7.975  -1.770  1.00  0.00           H  
ATOM   1961 1HG1 ILE A 119      -2.653 -10.643  -1.365  1.00  0.00           H  
ATOM   1962 2HG1 ILE A 119      -2.615  -9.342  -0.184  1.00  0.00           H  
ATOM   1963 1HG2 ILE A 119      -4.891  -9.834  -3.126  1.00  0.00           H  
ATOM   1964 2HG2 ILE A 119      -4.058  -8.637  -4.144  1.00  0.00           H  
ATOM   1965 3HG2 ILE A 119      -3.252 -10.168  -3.732  1.00  0.00           H  
ATOM   1966 1HD1 ILE A 119      -4.340 -10.967   0.357  1.00  0.00           H  
ATOM   1967 2HD1 ILE A 119      -5.067  -9.389  -0.034  1.00  0.00           H  
ATOM   1968 3HD1 ILE A 119      -5.106 -10.708  -1.228  1.00  0.00           H  
ATOM   1969  N   TYR A 120      -1.158  -7.089  -4.483  1.00  0.00           N  
ATOM   1970  CA  TYR A 120      -1.161  -6.107  -5.554  1.00  0.00           C  
ATOM   1971  C   TYR A 120      -2.014  -6.572  -6.708  1.00  0.00           C  
ATOM   1972  O   TYR A 120      -1.503  -7.072  -7.714  1.00  0.00           O  
ATOM   1973  CB  TYR A 120       0.265  -5.823  -6.033  1.00  0.00           C  
ATOM   1974  CG  TYR A 120       0.357  -4.708  -7.051  1.00  0.00           C  
ATOM   1975  CD1 TYR A 120      -0.290  -3.503  -6.820  1.00  0.00           C  
ATOM   1976  CD2 TYR A 120       1.089  -4.891  -8.215  1.00  0.00           C  
ATOM   1977  CE1 TYR A 120      -0.206  -2.485  -7.750  1.00  0.00           C  
ATOM   1978  CE2 TYR A 120       1.173  -3.872  -9.144  1.00  0.00           C  
ATOM   1979  CZ  TYR A 120       0.529  -2.674  -8.915  1.00  0.00           C  
ATOM   1980  OH  TYR A 120       0.612  -1.660  -9.841  1.00  0.00           O  
ATOM   1981  H   TYR A 120      -0.403  -7.770  -4.434  1.00  0.00           H  
ATOM   1982  HA  TYR A 120      -1.594  -5.180  -5.176  1.00  0.00           H  
ATOM   1983 1HB  TYR A 120       0.889  -5.557  -5.179  1.00  0.00           H  
ATOM   1984 2HB  TYR A 120       0.686  -6.725  -6.477  1.00  0.00           H  
ATOM   1985  HD1 TYR A 120      -0.866  -3.360  -5.905  1.00  0.00           H  
ATOM   1986  HD2 TYR A 120       1.597  -5.838  -8.396  1.00  0.00           H  
ATOM   1987  HE1 TYR A 120      -0.715  -1.539  -7.569  1.00  0.00           H  
ATOM   1988  HE2 TYR A 120       1.748  -4.016 -10.060  1.00  0.00           H  
ATOM   1989  HH  TYR A 120      -0.017  -0.970  -9.616  1.00  0.00           H  
ATOM   1990  N   LEU A 121      -3.324  -6.431  -6.557  1.00  0.00           N  
ATOM   1991  CA  LEU A 121      -4.256  -7.002  -7.510  1.00  0.00           C  
ATOM   1992  C   LEU A 121      -4.050  -6.387  -8.888  1.00  0.00           C  
ATOM   1993  O   LEU A 121      -4.044  -5.164  -9.036  1.00  0.00           O  
ATOM   1994  CB  LEU A 121      -5.700  -6.775  -7.043  1.00  0.00           C  
ATOM   1995  CG  LEU A 121      -6.778  -7.539  -7.822  1.00  0.00           C  
ATOM   1996  CD1 LEU A 121      -6.605  -9.035  -7.595  1.00  0.00           C  
ATOM   1997  CD2 LEU A 121      -8.155  -7.074  -7.372  1.00  0.00           C  
ATOM   1998  H   LEU A 121      -3.683  -5.916  -5.752  1.00  0.00           H  
ATOM   1999  HA  LEU A 121      -4.073  -8.070  -7.578  1.00  0.00           H  
ATOM   2000 1HB  LEU A 121      -5.777  -7.067  -5.997  1.00  0.00           H  
ATOM   2001 2HB  LEU A 121      -5.927  -5.712  -7.119  1.00  0.00           H  
ATOM   2002  HG  LEU A 121      -6.661  -7.348  -8.889  1.00  0.00           H  
ATOM   2003 1HD1 LEU A 121      -7.372  -9.578  -8.149  1.00  0.00           H  
ATOM   2004 2HD1 LEU A 121      -5.620  -9.344  -7.943  1.00  0.00           H  
ATOM   2005 3HD1 LEU A 121      -6.701  -9.255  -6.533  1.00  0.00           H  
ATOM   2006 1HD2 LEU A 121      -8.922  -7.616  -7.926  1.00  0.00           H  
ATOM   2007 2HD2 LEU A 121      -8.274  -7.266  -6.305  1.00  0.00           H  
ATOM   2008 3HD2 LEU A 121      -8.258  -6.005  -7.562  1.00  0.00           H  
ATOM   2009  N   ASP A 122      -3.862  -7.236  -9.891  1.00  0.00           N  
ATOM   2010  CA  ASP A 122      -3.706  -6.767 -11.265  1.00  0.00           C  
ATOM   2011  C   ASP A 122      -5.043  -6.370 -11.876  1.00  0.00           C  
ATOM   2012  O   ASP A 122      -6.089  -6.878 -11.486  1.00  0.00           O  
ATOM   2013  CB  ASP A 122      -3.047  -7.847 -12.126  1.00  0.00           C  
ATOM   2014  CG  ASP A 122      -2.511  -7.307 -13.446  1.00  0.00           C  
ATOM   2015  OD1 ASP A 122      -1.399  -6.835 -13.464  1.00  0.00           O  
ATOM   2016  OD2 ASP A 122      -3.219  -7.374 -14.422  1.00  0.00           O  
ATOM   2017  H   ASP A 122      -3.811  -8.225  -9.697  1.00  0.00           H  
ATOM   2018  HA  ASP A 122      -3.062  -5.887 -11.255  1.00  0.00           H  
ATOM   2019 1HB  ASP A 122      -2.223  -8.300 -11.574  1.00  0.00           H  
ATOM   2020 2HB  ASP A 122      -3.770  -8.634 -12.339  1.00  0.00           H  
ATOM   2021  N   GLU A 123      -4.994  -5.472 -12.850  1.00  0.00           N  
ATOM   2022  CA  GLU A 123      -6.194  -5.027 -13.560  1.00  0.00           C  
ATOM   2023  C   GLU A 123      -6.889  -6.189 -14.264  1.00  0.00           C  
ATOM   2024  O   GLU A 123      -8.104  -6.175 -14.455  1.00  0.00           O  
ATOM   2025  CB  GLU A 123      -5.839  -3.943 -14.581  1.00  0.00           C  
ATOM   2026  CG  GLU A 123      -5.450  -2.606 -13.967  1.00  0.00           C  
ATOM   2027  CD  GLU A 123      -5.122  -1.562 -14.999  1.00  0.00           C  
ATOM   2028  OE1 GLU A 123      -4.917  -1.920 -16.134  1.00  0.00           O  
ATOM   2029  OE2 GLU A 123      -5.077  -0.406 -14.651  1.00  0.00           O  
ATOM   2030  H   GLU A 123      -4.095  -5.083 -13.112  1.00  0.00           H  
ATOM   2031  HA  GLU A 123      -6.890  -4.609 -12.831  1.00  0.00           H  
ATOM   2032 1HB  GLU A 123      -5.007  -4.283 -15.198  1.00  0.00           H  
ATOM   2033 2HB  GLU A 123      -6.689  -3.773 -15.242  1.00  0.00           H  
ATOM   2034 1HG  GLU A 123      -6.275  -2.246 -13.352  1.00  0.00           H  
ATOM   2035 2HG  GLU A 123      -4.587  -2.752 -13.319  1.00  0.00           H  
ATOM   2036  N   SER A 124      -6.106  -7.187 -14.660  1.00  0.00           N  
ATOM   2037  CA  SER A 124      -6.637  -8.353 -15.356  1.00  0.00           C  
ATOM   2038  C   SER A 124      -7.176  -9.397 -14.376  1.00  0.00           C  
ATOM   2039  O   SER A 124      -7.758 -10.401 -14.787  1.00  0.00           O  
ATOM   2040  CB  SER A 124      -5.560  -8.973 -16.225  1.00  0.00           C  
ATOM   2041  OG  SER A 124      -4.539  -9.526 -15.442  1.00  0.00           O  
ATOM   2042  H   SER A 124      -5.112  -7.131 -14.484  1.00  0.00           H  
ATOM   2043  HA  SER A 124      -7.461  -8.029 -15.993  1.00  0.00           H  
ATOM   2044 1HB  SER A 124      -6.001  -9.746 -16.854  1.00  0.00           H  
ATOM   2045 2HB  SER A 124      -5.145  -8.212 -16.886  1.00  0.00           H  
ATOM   2046  HG  SER A 124      -4.078  -8.783 -15.046  1.00  0.00           H  
ATOM   2047  N   ALA A 125      -6.966  -9.162 -13.084  1.00  0.00           N  
ATOM   2048  CA  ALA A 125      -7.378 -10.110 -12.056  1.00  0.00           C  
ATOM   2049  C   ALA A 125      -8.803  -9.809 -11.596  1.00  0.00           C  
ATOM   2050  O   ALA A 125      -9.311  -8.705 -11.797  1.00  0.00           O  
ATOM   2051  CB  ALA A 125      -6.419 -10.066 -10.882  1.00  0.00           C  
ATOM   2052  H   ALA A 125      -6.515  -8.300 -12.803  1.00  0.00           H  
ATOM   2053  HA  ALA A 125      -7.368 -11.111 -12.489  1.00  0.00           H  
ATOM   2054 1HB  ALA A 125      -6.728 -10.791 -10.136  1.00  0.00           H  
ATOM   2055 2HB  ALA A 125      -5.412 -10.304 -11.226  1.00  0.00           H  
ATOM   2056 3HB  ALA A 125      -6.428  -9.079 -10.450  1.00  0.00           H  
ATOM   2057  N   THR A 126      -9.446 -10.799 -10.987  1.00  0.00           N  
ATOM   2058  CA  THR A 126     -10.813 -10.638 -10.501  1.00  0.00           C  
ATOM   2059  C   THR A 126     -10.866 -10.600  -8.978  1.00  0.00           C  
ATOM   2060  O   THR A 126      -9.895 -10.944  -8.305  1.00  0.00           O  
ATOM   2061  CB  THR A 126     -11.720 -11.770 -11.019  1.00  0.00           C  
ATOM   2062  OG1 THR A 126     -11.260 -13.027 -10.507  1.00  0.00           O  
ATOM   2063  CG2 THR A 126     -11.707 -11.810 -12.539  1.00  0.00           C  
ATOM   2064  H   THR A 126      -8.979 -11.697 -10.864  1.00  0.00           H  
ATOM   2065  HA  THR A 126     -11.206  -9.694 -10.875  1.00  0.00           H  
ATOM   2066  HB  THR A 126     -12.741 -11.604 -10.675  1.00  0.00           H  
ATOM   2067  HG1 THR A 126     -10.330 -13.137 -10.719  1.00  0.00           H  
ATOM   2068 1HG2 THR A 126     -12.353 -12.615 -12.888  1.00  0.00           H  
ATOM   2069 2HG2 THR A 126     -12.067 -10.859 -12.932  1.00  0.00           H  
ATOM   2070 3HG2 THR A 126     -10.690 -11.985 -12.889  1.00  0.00           H  
ATOM   2071  N   TRP A 127     -12.019 -10.202  -8.435  1.00  0.00           N  
ATOM   2072  CA  TRP A 127     -12.224 -10.209  -6.988  1.00  0.00           C  
ATOM   2073  C   TRP A 127     -12.054 -11.614  -6.417  1.00  0.00           C  
ATOM   2074  O   TRP A 127     -11.684 -11.782  -5.258  1.00  0.00           O  
ATOM   2075  CB  TRP A 127     -13.617  -9.679  -6.642  1.00  0.00           C  
ATOM   2076  CG  TRP A 127     -14.729 -10.570  -7.107  1.00  0.00           C  
ATOM   2077  CD1 TRP A 127     -15.374 -10.510  -8.306  1.00  0.00           C  
ATOM   2078  CD2 TRP A 127     -15.335 -11.665  -6.380  1.00  0.00           C  
ATOM   2079  NE1 TRP A 127     -16.336 -11.487  -8.375  1.00  0.00           N  
ATOM   2080  CE2 TRP A 127     -16.325 -12.205  -7.205  1.00  0.00           C  
ATOM   2081  CE3 TRP A 127     -15.120 -12.223  -5.114  1.00  0.00           C  
ATOM   2082  CZ2 TRP A 127     -17.106 -13.278  -6.809  1.00  0.00           C  
ATOM   2083  CZ3 TRP A 127     -15.902 -13.301  -4.716  1.00  0.00           C  
ATOM   2084  CH2 TRP A 127     -16.869 -13.815  -5.543  1.00  0.00           C  
ATOM   2085  H   TRP A 127     -12.772  -9.900  -9.039  1.00  0.00           H  
ATOM   2086  HA  TRP A 127     -11.480  -9.559  -6.530  1.00  0.00           H  
ATOM   2087 1HB  TRP A 127     -13.703  -9.559  -5.562  1.00  0.00           H  
ATOM   2088 2HB  TRP A 127     -13.754  -8.696  -7.093  1.00  0.00           H  
ATOM   2089  HD1 TRP A 127     -15.157  -9.792  -9.095  1.00  0.00           H  
ATOM   2090  HE1 TRP A 127     -16.952 -11.652  -9.158  1.00  0.00           H  
ATOM   2091  HE3 TRP A 127     -14.351 -11.821  -4.454  1.00  0.00           H  
ATOM   2092  HZ2 TRP A 127     -17.880 -13.701  -7.451  1.00  0.00           H  
ATOM   2093  HZ3 TRP A 127     -15.729 -13.729  -3.729  1.00  0.00           H  
ATOM   2094  HH2 TRP A 127     -17.465 -14.661  -5.200  1.00  0.00           H  
ATOM   2095  N   LYS A 128     -12.317 -12.624  -7.250  1.00  0.00           N  
ATOM   2096  CA  LYS A 128     -12.139 -14.017  -6.859  1.00  0.00           C  
ATOM   2097  C   LYS A 128     -10.672 -14.324  -6.587  1.00  0.00           C  
ATOM   2098  O   LYS A 128     -10.347 -15.180  -5.759  1.00  0.00           O  
ATOM   2099  CB  LYS A 128     -12.681 -14.952  -7.940  1.00  0.00           C  
ATOM   2100  CG  LYS A 128     -14.198 -14.941  -8.079  1.00  0.00           C  
ATOM   2101  CD  LYS A 128     -14.662 -15.916  -9.150  1.00  0.00           C  
ATOM   2102  CE  LYS A 128     -16.177 -15.904  -9.292  1.00  0.00           C  
ATOM   2103  NZ  LYS A 128     -16.645 -16.835 -10.354  1.00  0.00           N  
ATOM   2104  H   LYS A 128     -12.644 -12.415  -8.184  1.00  0.00           H  
ATOM   2105  HA  LYS A 128     -12.695 -14.190  -5.937  1.00  0.00           H  
ATOM   2106 1HB  LYS A 128     -12.255 -14.679  -8.905  1.00  0.00           H  
ATOM   2107 2HB  LYS A 128     -12.373 -15.976  -7.724  1.00  0.00           H  
ATOM   2108 1HG  LYS A 128     -14.653 -15.217  -7.127  1.00  0.00           H  
ATOM   2109 2HG  LYS A 128     -14.531 -13.938  -8.343  1.00  0.00           H  
ATOM   2110 1HD  LYS A 128     -14.214 -15.645 -10.107  1.00  0.00           H  
ATOM   2111 2HD  LYS A 128     -14.340 -16.924  -8.890  1.00  0.00           H  
ATOM   2112 1HE  LYS A 128     -16.633 -16.193  -8.346  1.00  0.00           H  
ATOM   2113 2HE  LYS A 128     -16.512 -14.896  -9.537  1.00  0.00           H  
ATOM   2114 1HZ  LYS A 128     -17.652 -16.797 -10.417  1.00  0.00           H  
ATOM   2115 2HZ  LYS A 128     -16.242 -16.564 -11.241  1.00  0.00           H  
ATOM   2116 3HZ  LYS A 128     -16.357 -17.776 -10.128  1.00  0.00           H  
ATOM   2117  N   ASP A 129      -9.786 -13.621  -7.289  1.00  0.00           N  
ATOM   2118  CA  ASP A 129      -8.361 -13.847  -7.164  1.00  0.00           C  
ATOM   2119  C   ASP A 129      -7.833 -13.111  -5.956  1.00  0.00           C  
ATOM   2120  O   ASP A 129      -6.963 -13.607  -5.236  1.00  0.00           O  
ATOM   2121  CB  ASP A 129      -7.621 -13.388  -8.422  1.00  0.00           C  
ATOM   2122  CG  ASP A 129      -8.030 -14.165  -9.666  1.00  0.00           C  
ATOM   2123  OD1 ASP A 129      -7.837 -15.357  -9.688  1.00  0.00           O  
ATOM   2124  OD2 ASP A 129      -8.531 -13.558 -10.583  1.00  0.00           O  
ATOM   2125  H   ASP A 129     -10.115 -12.905  -7.923  1.00  0.00           H  
ATOM   2126  HA  ASP A 129      -8.182 -14.913  -7.026  1.00  0.00           H  
ATOM   2127 1HB  ASP A 129      -7.815 -12.329  -8.593  1.00  0.00           H  
ATOM   2128 2HB  ASP A 129      -6.547 -13.504  -8.276  1.00  0.00           H  
ATOM   2129  N   MET A 130      -8.395 -11.936  -5.711  1.00  0.00           N  
ATOM   2130  CA  MET A 130      -8.111 -11.183  -4.511  1.00  0.00           C  
ATOM   2131  C   MET A 130      -8.519 -11.982  -3.282  1.00  0.00           C  
ATOM   2132  O   MET A 130      -7.769 -12.080  -2.311  1.00  0.00           O  
ATOM   2133  CB  MET A 130      -8.830  -9.836  -4.547  1.00  0.00           C  
ATOM   2134  CG  MET A 130      -8.458  -8.893  -3.411  1.00  0.00           C  
ATOM   2135  SD  MET A 130      -9.394  -7.351  -3.452  1.00  0.00           S  
ATOM   2136  CE  MET A 130     -11.046  -7.949  -3.109  1.00  0.00           C  
ATOM   2137  H   MET A 130      -9.058 -11.560  -6.384  1.00  0.00           H  
ATOM   2138  HA  MET A 130      -7.036 -11.005  -4.455  1.00  0.00           H  
ATOM   2139 1HB  MET A 130      -8.607  -9.330  -5.486  1.00  0.00           H  
ATOM   2140 2HB  MET A 130      -9.908  -9.997  -4.509  1.00  0.00           H  
ATOM   2141 1HG  MET A 130      -8.645  -9.384  -2.456  1.00  0.00           H  
ATOM   2142 2HG  MET A 130      -7.397  -8.653  -3.469  1.00  0.00           H  
ATOM   2143 1HE  MET A 130     -11.743  -7.110  -3.102  1.00  0.00           H  
ATOM   2144 2HE  MET A 130     -11.344  -8.661  -3.880  1.00  0.00           H  
ATOM   2145 3HE  MET A 130     -11.061  -8.441  -2.136  1.00  0.00           H  
ATOM   2146  N   LYS A 131      -9.721 -12.568  -3.338  1.00  0.00           N  
ATOM   2147  CA  LYS A 131     -10.233 -13.381  -2.249  1.00  0.00           C  
ATOM   2148  C   LYS A 131      -9.276 -14.505  -1.904  1.00  0.00           C  
ATOM   2149  O   LYS A 131      -8.909 -14.687  -0.739  1.00  0.00           O  
ATOM   2150  CB  LYS A 131     -11.606 -13.951  -2.606  1.00  0.00           C  
ATOM   2151  CG  LYS A 131     -12.243 -14.792  -1.508  1.00  0.00           C  
ATOM   2152  CD  LYS A 131     -13.654 -15.218  -1.886  1.00  0.00           C  
ATOM   2153  CE  LYS A 131     -14.345 -15.932  -0.733  1.00  0.00           C  
ATOM   2154  NZ  LYS A 131     -13.711 -17.244  -0.432  1.00  0.00           N  
ATOM   2155  H   LYS A 131     -10.292 -12.441  -4.165  1.00  0.00           H  
ATOM   2156  HA  LYS A 131     -10.337 -12.758  -1.378  1.00  0.00           H  
ATOM   2157 1HB  LYS A 131     -12.290 -13.135  -2.841  1.00  0.00           H  
ATOM   2158 2HB  LYS A 131     -11.521 -14.573  -3.497  1.00  0.00           H  
ATOM   2159 1HG  LYS A 131     -11.638 -15.683  -1.334  1.00  0.00           H  
ATOM   2160 2HG  LYS A 131     -12.282 -14.216  -0.584  1.00  0.00           H  
ATOM   2161 1HD  LYS A 131     -14.239 -14.339  -2.160  1.00  0.00           H  
ATOM   2162 2HD  LYS A 131     -13.614 -15.888  -2.744  1.00  0.00           H  
ATOM   2163 1HE  LYS A 131     -14.303 -15.309   0.158  1.00  0.00           H  
ATOM   2164 2HE  LYS A 131     -15.392 -16.099  -0.984  1.00  0.00           H  
ATOM   2165 1HZ  LYS A 131     -14.197 -17.685   0.336  1.00  0.00           H  
ATOM   2166 2HZ  LYS A 131     -13.761 -17.839  -1.247  1.00  0.00           H  
ATOM   2167 3HZ  LYS A 131     -12.744 -17.101  -0.179  1.00  0.00           H  
ATOM   2168  N   LYS A 132      -8.864 -15.261  -2.919  1.00  0.00           N  
ATOM   2169  CA  LYS A 132      -7.943 -16.367  -2.713  1.00  0.00           C  
ATOM   2170  C   LYS A 132      -6.640 -15.885  -2.104  1.00  0.00           C  
ATOM   2171  O   LYS A 132      -6.098 -16.516  -1.202  1.00  0.00           O  
ATOM   2172  CB  LYS A 132      -7.671 -17.094  -4.031  1.00  0.00           C  
ATOM   2173  CG  LYS A 132      -8.827 -17.952  -4.526  1.00  0.00           C  
ATOM   2174  CD  LYS A 132      -8.432 -18.752  -5.759  1.00  0.00           C  
ATOM   2175  CE  LYS A 132      -8.310 -17.858  -6.984  1.00  0.00           C  
ATOM   2176  NZ  LYS A 132      -8.087 -18.645  -8.227  1.00  0.00           N  
ATOM   2177  H   LYS A 132      -9.198 -15.059  -3.858  1.00  0.00           H  
ATOM   2178  HA  LYS A 132      -8.399 -17.071  -2.016  1.00  0.00           H  
ATOM   2179 1HB  LYS A 132      -7.439 -16.364  -4.807  1.00  0.00           H  
ATOM   2180 2HB  LYS A 132      -6.799 -17.739  -3.917  1.00  0.00           H  
ATOM   2181 1HG  LYS A 132      -9.132 -18.642  -3.738  1.00  0.00           H  
ATOM   2182 2HG  LYS A 132      -9.674 -17.314  -4.774  1.00  0.00           H  
ATOM   2183 1HD  LYS A 132      -7.475 -19.245  -5.582  1.00  0.00           H  
ATOM   2184 2HD  LYS A 132      -9.185 -19.517  -5.953  1.00  0.00           H  
ATOM   2185 1HE  LYS A 132      -9.221 -17.272  -7.098  1.00  0.00           H  
ATOM   2186 2HE  LYS A 132      -7.476 -17.170  -6.851  1.00  0.00           H  
ATOM   2187 1HZ  LYS A 132      -8.011 -18.017  -9.015  1.00  0.00           H  
ATOM   2188 2HZ  LYS A 132      -7.233 -19.179  -8.140  1.00  0.00           H  
ATOM   2189 3HZ  LYS A 132      -8.864 -19.274  -8.372  1.00  0.00           H  
ATOM   2190  N   ALA A 133      -6.142 -14.762  -2.599  1.00  0.00           N  
ATOM   2191  CA  ALA A 133      -4.886 -14.213  -2.115  1.00  0.00           C  
ATOM   2192  C   ALA A 133      -4.963 -13.924  -0.615  1.00  0.00           C  
ATOM   2193  O   ALA A 133      -4.019 -14.193   0.129  1.00  0.00           O  
ATOM   2194  CB  ALA A 133      -4.544 -12.957  -2.873  1.00  0.00           C  
ATOM   2195  H   ALA A 133      -6.641 -14.279  -3.340  1.00  0.00           H  
ATOM   2196  HA  ALA A 133      -4.105 -14.953  -2.277  1.00  0.00           H  
ATOM   2197 1HB  ALA A 133      -3.601 -12.569  -2.524  1.00  0.00           H  
ATOM   2198 2HB  ALA A 133      -4.474 -13.180  -3.920  1.00  0.00           H  
ATOM   2199 3HB  ALA A 133      -5.316 -12.224  -2.717  1.00  0.00           H  
ATOM   2200  N   MET A 134      -6.100 -13.386  -0.175  1.00  0.00           N  
ATOM   2201  CA  MET A 134      -6.297 -13.071   1.236  1.00  0.00           C  
ATOM   2202  C   MET A 134      -6.342 -14.337   2.080  1.00  0.00           C  
ATOM   2203  O   MET A 134      -5.776 -14.385   3.178  1.00  0.00           O  
ATOM   2204  CB  MET A 134      -7.577 -12.261   1.424  1.00  0.00           C  
ATOM   2205  CG  MET A 134      -7.500 -10.832   0.902  1.00  0.00           C  
ATOM   2206  SD  MET A 134      -8.993  -9.883   1.252  1.00  0.00           S  
ATOM   2207  CE  MET A 134     -10.147 -10.633   0.107  1.00  0.00           C  
ATOM   2208  H   MET A 134      -6.845 -13.187  -0.836  1.00  0.00           H  
ATOM   2209  HA  MET A 134      -5.454 -12.477   1.581  1.00  0.00           H  
ATOM   2210 1HB  MET A 134      -8.400 -12.758   0.914  1.00  0.00           H  
ATOM   2211 2HB  MET A 134      -7.828 -12.216   2.484  1.00  0.00           H  
ATOM   2212 1HG  MET A 134      -6.653 -10.323   1.360  1.00  0.00           H  
ATOM   2213 2HG  MET A 134      -7.347 -10.847  -0.176  1.00  0.00           H  
ATOM   2214 1HE  MET A 134     -11.121 -10.151   0.204  1.00  0.00           H  
ATOM   2215 2HE  MET A 134      -9.780 -10.509  -0.912  1.00  0.00           H  
ATOM   2216 3HE  MET A 134     -10.244 -11.695   0.331  1.00  0.00           H  
ATOM   2217  N   GLU A 135      -7.002 -15.371   1.557  1.00  0.00           N  
ATOM   2218  CA  GLU A 135      -7.073 -16.654   2.245  1.00  0.00           C  
ATOM   2219  C   GLU A 135      -5.701 -17.318   2.311  1.00  0.00           C  
ATOM   2220  O   GLU A 135      -5.337 -17.914   3.326  1.00  0.00           O  
ATOM   2221  CB  GLU A 135      -8.067 -17.582   1.542  1.00  0.00           C  
ATOM   2222  CG  GLU A 135      -9.521 -17.147   1.657  1.00  0.00           C  
ATOM   2223  CD  GLU A 135     -10.465 -18.061   0.927  1.00  0.00           C  
ATOM   2224  OE1 GLU A 135     -10.012 -19.040   0.384  1.00  0.00           O  
ATOM   2225  OE2 GLU A 135     -11.640 -17.780   0.912  1.00  0.00           O  
ATOM   2226  H   GLU A 135      -7.463 -15.262   0.658  1.00  0.00           H  
ATOM   2227  HA  GLU A 135      -7.415 -16.482   3.265  1.00  0.00           H  
ATOM   2228 1HB  GLU A 135      -7.819 -17.645   0.483  1.00  0.00           H  
ATOM   2229 2HB  GLU A 135      -7.984 -18.586   1.958  1.00  0.00           H  
ATOM   2230 1HG  GLU A 135      -9.800 -17.122   2.710  1.00  0.00           H  
ATOM   2231 2HG  GLU A 135      -9.620 -16.138   1.259  1.00  0.00           H  
ATOM   2232  N   ILE A 136      -4.940 -17.207   1.221  1.00  0.00           N  
ATOM   2233  CA  ILE A 136      -3.608 -17.791   1.157  1.00  0.00           C  
ATOM   2234  C   ILE A 136      -2.690 -17.197   2.210  1.00  0.00           C  
ATOM   2235  O   ILE A 136      -2.012 -17.927   2.935  1.00  0.00           O  
ATOM   2236  CB  ILE A 136      -2.987 -17.588  -0.237  1.00  0.00           C  
ATOM   2237  CG1 ILE A 136      -3.696 -18.466  -1.271  1.00  0.00           C  
ATOM   2238  CG2 ILE A 136      -1.498 -17.894  -0.205  1.00  0.00           C  
ATOM   2239  CD1 ILE A 136      -3.376 -18.103  -2.703  1.00  0.00           C  
ATOM   2240  H   ILE A 136      -5.299 -16.706   0.415  1.00  0.00           H  
ATOM   2241  HA  ILE A 136      -3.693 -18.860   1.345  1.00  0.00           H  
ATOM   2242  HB  ILE A 136      -3.129 -16.554  -0.551  1.00  0.00           H  
ATOM   2243 1HG1 ILE A 136      -3.421 -19.508  -1.113  1.00  0.00           H  
ATOM   2244 2HG1 ILE A 136      -4.775 -18.390  -1.134  1.00  0.00           H  
ATOM   2245 1HG2 ILE A 136      -1.075 -17.746  -1.198  1.00  0.00           H  
ATOM   2246 2HG2 ILE A 136      -1.004 -17.229   0.502  1.00  0.00           H  
ATOM   2247 3HG2 ILE A 136      -1.346 -18.929   0.103  1.00  0.00           H  
ATOM   2248 1HD1 ILE A 136      -3.916 -18.769  -3.376  1.00  0.00           H  
ATOM   2249 2HD1 ILE A 136      -3.677 -17.072  -2.893  1.00  0.00           H  
ATOM   2250 3HD1 ILE A 136      -2.305 -18.207  -2.873  1.00  0.00           H  
ATOM   2251  N   LEU A 137      -2.666 -15.871   2.303  1.00  0.00           N  
ATOM   2252  CA  LEU A 137      -1.807 -15.208   3.270  1.00  0.00           C  
ATOM   2253  C   LEU A 137      -2.163 -15.627   4.684  1.00  0.00           C  
ATOM   2254  O   LEU A 137      -1.280 -15.905   5.499  1.00  0.00           O  
ATOM   2255  CB  LEU A 137      -1.928 -13.685   3.134  1.00  0.00           C  
ATOM   2256  CG  LEU A 137      -1.338 -13.082   1.852  1.00  0.00           C  
ATOM   2257  CD1 LEU A 137      -1.602 -11.583   1.827  1.00  0.00           C  
ATOM   2258  CD2 LEU A 137       0.154 -13.375   1.794  1.00  0.00           C  
ATOM   2259  H   LEU A 137      -3.250 -15.313   1.684  1.00  0.00           H  
ATOM   2260  HA  LEU A 137      -0.778 -15.499   3.074  1.00  0.00           H  
ATOM   2261 1HB  LEU A 137      -2.982 -13.415   3.171  1.00  0.00           H  
ATOM   2262 2HB  LEU A 137      -1.425 -13.219   3.981  1.00  0.00           H  
ATOM   2263  HG  LEU A 137      -1.828 -13.522   0.984  1.00  0.00           H  
ATOM   2264 1HD1 LEU A 137      -1.183 -11.155   0.916  1.00  0.00           H  
ATOM   2265 2HD1 LEU A 137      -2.677 -11.403   1.850  1.00  0.00           H  
ATOM   2266 3HD1 LEU A 137      -1.137 -11.117   2.694  1.00  0.00           H  
ATOM   2267 1HD2 LEU A 137       0.574 -12.947   0.883  1.00  0.00           H  
ATOM   2268 2HD2 LEU A 137       0.646 -12.934   2.662  1.00  0.00           H  
ATOM   2269 3HD2 LEU A 137       0.314 -14.453   1.796  1.00  0.00           H  
ATOM   2270  N   TYR A 138      -3.457 -15.709   4.967  1.00  0.00           N  
ATOM   2271  CA  TYR A 138      -3.917 -16.154   6.269  1.00  0.00           C  
ATOM   2272  C   TYR A 138      -3.401 -17.559   6.570  1.00  0.00           C  
ATOM   2273  O   TYR A 138      -2.847 -17.813   7.641  1.00  0.00           O  
ATOM   2274  CB  TYR A 138      -5.445 -16.117   6.340  1.00  0.00           C  
ATOM   2275  CG  TYR A 138      -6.006 -16.561   7.672  1.00  0.00           C  
ATOM   2276  CD1 TYR A 138      -6.017 -15.685   8.748  1.00  0.00           C  
ATOM   2277  CD2 TYR A 138      -6.510 -17.845   7.819  1.00  0.00           C  
ATOM   2278  CE1 TYR A 138      -6.529 -16.091   9.965  1.00  0.00           C  
ATOM   2279  CE2 TYR A 138      -7.022 -18.251   9.036  1.00  0.00           C  
ATOM   2280  CZ  TYR A 138      -7.032 -17.379  10.106  1.00  0.00           C  
ATOM   2281  OH  TYR A 138      -7.542 -17.784  11.318  1.00  0.00           O  
ATOM   2282  H   TYR A 138      -4.140 -15.461   4.255  1.00  0.00           H  
ATOM   2283  HA  TYR A 138      -3.516 -15.483   7.029  1.00  0.00           H  
ATOM   2284 1HB  TYR A 138      -5.794 -15.101   6.145  1.00  0.00           H  
ATOM   2285 2HB  TYR A 138      -5.861 -16.759   5.564  1.00  0.00           H  
ATOM   2286  HD1 TYR A 138      -5.621 -14.676   8.632  1.00  0.00           H  
ATOM   2287  HD2 TYR A 138      -6.500 -18.534   6.975  1.00  0.00           H  
ATOM   2288  HE1 TYR A 138      -6.537 -15.403  10.809  1.00  0.00           H  
ATOM   2289  HE2 TYR A 138      -7.417 -19.261   9.152  1.00  0.00           H  
ATOM   2290  HH  TYR A 138      -7.660 -17.019  11.886  1.00  0.00           H  
ATOM   2291  N   LYS A 139      -3.582 -18.466   5.613  1.00  0.00           N  
ATOM   2292  CA  LYS A 139      -3.171 -19.858   5.776  1.00  0.00           C  
ATOM   2293  C   LYS A 139      -1.656 -19.978   5.961  1.00  0.00           C  
ATOM   2294  O   LYS A 139      -1.171 -20.910   6.606  1.00  0.00           O  
ATOM   2295  CB  LYS A 139      -3.622 -20.689   4.574  1.00  0.00           C  
ATOM   2296  CG  LYS A 139      -5.123 -20.940   4.510  1.00  0.00           C  
ATOM   2297  CD  LYS A 139      -5.501 -21.710   3.254  1.00  0.00           C  
ATOM   2298  CE  LYS A 139      -7.003 -21.942   3.177  1.00  0.00           C  
ATOM   2299  NZ  LYS A 139      -7.391 -22.675   1.941  1.00  0.00           N  
ATOM   2300  H   LYS A 139      -4.020 -18.184   4.743  1.00  0.00           H  
ATOM   2301  HA  LYS A 139      -3.649 -20.256   6.671  1.00  0.00           H  
ATOM   2302 1HB  LYS A 139      -3.328 -20.185   3.652  1.00  0.00           H  
ATOM   2303 2HB  LYS A 139      -3.122 -21.657   4.592  1.00  0.00           H  
ATOM   2304 1HG  LYS A 139      -5.434 -21.513   5.385  1.00  0.00           H  
ATOM   2305 2HG  LYS A 139      -5.652 -19.987   4.515  1.00  0.00           H  
ATOM   2306 1HD  LYS A 139      -5.183 -21.151   2.373  1.00  0.00           H  
ATOM   2307 2HD  LYS A 139      -4.995 -22.675   3.252  1.00  0.00           H  
ATOM   2308 1HE  LYS A 139      -7.328 -22.517   4.043  1.00  0.00           H  
ATOM   2309 2HE  LYS A 139      -7.520 -20.982   3.191  1.00  0.00           H  
ATOM   2310 1HZ  LYS A 139      -8.392 -22.808   1.928  1.00  0.00           H  
ATOM   2311 2HZ  LYS A 139      -7.111 -22.141   1.130  1.00  0.00           H  
ATOM   2312 3HZ  LYS A 139      -6.933 -23.575   1.926  1.00  0.00           H  
ATOM   2313  N   LEU A 140      -0.911 -19.032   5.382  1.00  0.00           N  
ATOM   2314  CA  LEU A 140       0.548 -19.014   5.498  1.00  0.00           C  
ATOM   2315  C   LEU A 140       1.012 -18.427   6.841  1.00  0.00           C  
ATOM   2316  O   LEU A 140       2.213 -18.361   7.114  1.00  0.00           O  
ATOM   2317  CB  LEU A 140       1.152 -18.204   4.345  1.00  0.00           C  
ATOM   2318  CG  LEU A 140       1.036 -18.838   2.953  1.00  0.00           C  
ATOM   2319  CD1 LEU A 140       1.528 -17.853   1.902  1.00  0.00           C  
ATOM   2320  CD2 LEU A 140       1.842 -20.128   2.914  1.00  0.00           C  
ATOM   2321  H   LEU A 140      -1.371 -18.311   4.834  1.00  0.00           H  
ATOM   2322  HA  LEU A 140       0.907 -20.040   5.434  1.00  0.00           H  
ATOM   2323 1HB  LEU A 140       0.662 -17.233   4.308  1.00  0.00           H  
ATOM   2324 2HB  LEU A 140       2.211 -18.045   4.549  1.00  0.00           H  
ATOM   2325  HG  LEU A 140      -0.011 -19.058   2.740  1.00  0.00           H  
ATOM   2326 1HD1 LEU A 140       1.445 -18.304   0.913  1.00  0.00           H  
ATOM   2327 2HD1 LEU A 140       0.922 -16.948   1.939  1.00  0.00           H  
ATOM   2328 3HD1 LEU A 140       2.570 -17.601   2.099  1.00  0.00           H  
ATOM   2329 1HD2 LEU A 140       1.759 -20.580   1.925  1.00  0.00           H  
ATOM   2330 2HD2 LEU A 140       2.889 -19.909   3.126  1.00  0.00           H  
ATOM   2331 3HD2 LEU A 140       1.458 -20.821   3.663  1.00  0.00           H  
ATOM   2332  N   GLY A 141       0.058 -18.018   7.679  1.00  0.00           N  
ATOM   2333  CA  GLY A 141       0.376 -17.471   8.996  1.00  0.00           C  
ATOM   2334  C   GLY A 141       0.725 -15.982   8.936  1.00  0.00           C  
ATOM   2335  O   GLY A 141       1.375 -15.453   9.837  1.00  0.00           O  
ATOM   2336  H   GLY A 141      -0.914 -18.100   7.402  1.00  0.00           H  
ATOM   2337 1HA  GLY A 141      -0.474 -17.619   9.661  1.00  0.00           H  
ATOM   2338 2HA  GLY A 141       1.212 -18.023   9.421  1.00  0.00           H  
ATOM   2339  N   VAL A 142       0.284 -15.311   7.879  1.00  0.00           N  
ATOM   2340  CA  VAL A 142       0.551 -13.887   7.721  1.00  0.00           C  
ATOM   2341  C   VAL A 142      -0.444 -13.055   8.525  1.00  0.00           C  
ATOM   2342  O   VAL A 142      -1.648 -13.088   8.267  1.00  0.00           O  
ATOM   2343  CB  VAL A 142       0.472 -13.488   6.236  1.00  0.00           C  
ATOM   2344  CG1 VAL A 142       0.724 -11.997   6.071  1.00  0.00           C  
ATOM   2345  CG2 VAL A 142       1.476 -14.297   5.428  1.00  0.00           C  
ATOM   2346  H   VAL A 142      -0.255 -15.796   7.167  1.00  0.00           H  
ATOM   2347  HA  VAL A 142       1.557 -13.681   8.088  1.00  0.00           H  
ATOM   2348  HB  VAL A 142      -0.535 -13.687   5.869  1.00  0.00           H  
ATOM   2349 1HG1 VAL A 142       0.664 -11.732   5.014  1.00  0.00           H  
ATOM   2350 2HG1 VAL A 142      -0.028 -11.437   6.627  1.00  0.00           H  
ATOM   2351 3HG1 VAL A 142       1.715 -11.751   6.450  1.00  0.00           H  
ATOM   2352 1HG2 VAL A 142       1.414 -14.010   4.379  1.00  0.00           H  
ATOM   2353 2HG2 VAL A 142       2.482 -14.102   5.799  1.00  0.00           H  
ATOM   2354 3HG2 VAL A 142       1.251 -15.359   5.528  1.00  0.00           H  
ATOM   2355  N   LYS A 143       0.064 -12.321   9.516  1.00  0.00           N  
ATOM   2356  CA  LYS A 143      -0.795 -11.598  10.451  1.00  0.00           C  
ATOM   2357  C   LYS A 143      -1.339 -10.317   9.833  1.00  0.00           C  
ATOM   2358  O   LYS A 143      -2.531 -10.011   9.957  1.00  0.00           O  
ATOM   2359  CB  LYS A 143      -0.033 -11.275  11.737  1.00  0.00           C  
ATOM   2360  CG  LYS A 143       0.279 -12.487  12.605  1.00  0.00           C  
ATOM   2361  CD  LYS A 143       1.022 -12.085  13.870  1.00  0.00           C  
ATOM   2362  CE  LYS A 143       1.325 -13.294  14.744  1.00  0.00           C  
ATOM   2363  NZ  LYS A 143       2.068 -12.917  15.977  1.00  0.00           N  
ATOM   2364  H   LYS A 143       1.065 -12.282   9.634  1.00  0.00           H  
ATOM   2365  HA  LYS A 143      -1.644 -12.234  10.701  1.00  0.00           H  
ATOM   2366 1HB  LYS A 143       0.912 -10.791  11.489  1.00  0.00           H  
ATOM   2367 2HB  LYS A 143      -0.612 -10.574  12.338  1.00  0.00           H  
ATOM   2368 1HG  LYS A 143      -0.651 -12.985  12.883  1.00  0.00           H  
ATOM   2369 2HG  LYS A 143       0.892 -13.190  12.042  1.00  0.00           H  
ATOM   2370 1HD  LYS A 143       1.960 -11.597  13.602  1.00  0.00           H  
ATOM   2371 2HD  LYS A 143       0.416 -11.380  14.440  1.00  0.00           H  
ATOM   2372 1HE  LYS A 143       0.393 -13.778  15.030  1.00  0.00           H  
ATOM   2373 2HE  LYS A 143       1.923 -14.010  14.179  1.00  0.00           H  
ATOM   2374 1HZ  LYS A 143       2.250 -13.745  16.527  1.00  0.00           H  
ATOM   2375 2HZ  LYS A 143       2.945 -12.483  15.723  1.00  0.00           H  
ATOM   2376 3HZ  LYS A 143       1.516 -12.268  16.518  1.00  0.00           H  
ATOM   2377  N   LYS A 144      -0.467  -9.571   9.161  1.00  0.00           N  
ATOM   2378  CA  LYS A 144      -0.849  -8.288   8.592  1.00  0.00           C  
ATOM   2379  C   LYS A 144      -1.011  -8.386   7.095  1.00  0.00           C  
ATOM   2380  O   LYS A 144      -0.072  -8.749   6.376  1.00  0.00           O  
ATOM   2381  CB  LYS A 144       0.185  -7.215   8.936  1.00  0.00           C  
ATOM   2382  CG  LYS A 144       0.273  -6.879  10.419  1.00  0.00           C  
ATOM   2383  CD  LYS A 144       1.343  -5.831  10.686  1.00  0.00           C  
ATOM   2384  CE  LYS A 144       1.246  -5.288  12.104  1.00  0.00           C  
ATOM   2385  NZ  LYS A 144       1.631  -6.307  13.118  1.00  0.00           N  
ATOM   2386  H   LYS A 144       0.479  -9.901   9.040  1.00  0.00           H  
ATOM   2387  HA  LYS A 144      -1.814  -7.999   9.006  1.00  0.00           H  
ATOM   2388 1HB  LYS A 144       1.172  -7.541   8.608  1.00  0.00           H  
ATOM   2389 2HB  LYS A 144      -0.051  -6.296   8.399  1.00  0.00           H  
ATOM   2390 1HG  LYS A 144      -0.689  -6.499  10.765  1.00  0.00           H  
ATOM   2391 2HG  LYS A 144       0.511  -7.781  10.983  1.00  0.00           H  
ATOM   2392 1HD  LYS A 144       2.330  -6.273  10.542  1.00  0.00           H  
ATOM   2393 2HD  LYS A 144       1.228  -5.006   9.983  1.00  0.00           H  
ATOM   2394 1HE  LYS A 144       1.901  -4.424  12.208  1.00  0.00           H  
ATOM   2395 2HE  LYS A 144       0.224  -4.967  12.301  1.00  0.00           H  
ATOM   2396 1HZ  LYS A 144       1.553  -5.909  14.043  1.00  0.00           H  
ATOM   2397 2HZ  LYS A 144       1.018  -7.106  13.043  1.00  0.00           H  
ATOM   2398 3HZ  LYS A 144       2.585  -6.599  12.957  1.00  0.00           H  
ATOM   2399  N   ILE A 145      -2.198  -8.068   6.625  1.00  0.00           N  
ATOM   2400  CA  ILE A 145      -2.515  -8.172   5.221  1.00  0.00           C  
ATOM   2401  C   ILE A 145      -3.034  -6.866   4.694  1.00  0.00           C  
ATOM   2402  O   ILE A 145      -3.985  -6.301   5.237  1.00  0.00           O  
ATOM   2403  CB  ILE A 145      -3.555  -9.279   4.967  1.00  0.00           C  
ATOM   2404  CG1 ILE A 145      -3.006 -10.639   5.406  1.00  0.00           C  
ATOM   2405  CG2 ILE A 145      -3.952  -9.310   3.499  1.00  0.00           C  
ATOM   2406  CD1 ILE A 145      -4.032 -11.748   5.382  1.00  0.00           C  
ATOM   2407  H   ILE A 145      -2.911  -7.733   7.269  1.00  0.00           H  
ATOM   2408  HA  ILE A 145      -1.604  -8.421   4.676  1.00  0.00           H  
ATOM   2409  HB  ILE A 145      -4.443  -9.088   5.569  1.00  0.00           H  
ATOM   2410 1HG1 ILE A 145      -2.180 -10.924   4.756  1.00  0.00           H  
ATOM   2411 2HG1 ILE A 145      -2.612 -10.562   6.420  1.00  0.00           H  
ATOM   2412 1HG2 ILE A 145      -4.687 -10.098   3.337  1.00  0.00           H  
ATOM   2413 2HG2 ILE A 145      -4.382  -8.349   3.218  1.00  0.00           H  
ATOM   2414 3HG2 ILE A 145      -3.070  -9.505   2.888  1.00  0.00           H  
ATOM   2415 1HD1 ILE A 145      -3.569 -12.680   5.706  1.00  0.00           H  
ATOM   2416 2HD1 ILE A 145      -4.854 -11.499   6.054  1.00  0.00           H  
ATOM   2417 3HD1 ILE A 145      -4.415 -11.868   4.369  1.00  0.00           H  
ATOM   2418  N   VAL A 146      -2.416  -6.380   3.638  1.00  0.00           N  
ATOM   2419  CA  VAL A 146      -2.820  -5.131   3.033  1.00  0.00           C  
ATOM   2420  C   VAL A 146      -3.272  -5.351   1.602  1.00  0.00           C  
ATOM   2421  O   VAL A 146      -2.497  -5.792   0.760  1.00  0.00           O  
ATOM   2422  CB  VAL A 146      -1.655  -4.123   3.058  1.00  0.00           C  
ATOM   2423  CG1 VAL A 146      -2.127  -2.752   2.596  1.00  0.00           C  
ATOM   2424  CG2 VAL A 146      -1.066  -4.047   4.458  1.00  0.00           C  
ATOM   2425  H   VAL A 146      -1.637  -6.896   3.236  1.00  0.00           H  
ATOM   2426  HA  VAL A 146      -3.649  -4.724   3.603  1.00  0.00           H  
ATOM   2427  HB  VAL A 146      -0.888  -4.451   2.357  1.00  0.00           H  
ATOM   2428 1HG1 VAL A 146      -1.292  -2.052   2.619  1.00  0.00           H  
ATOM   2429 2HG1 VAL A 146      -2.512  -2.824   1.578  1.00  0.00           H  
ATOM   2430 3HG1 VAL A 146      -2.916  -2.397   3.259  1.00  0.00           H  
ATOM   2431 1HG2 VAL A 146      -0.243  -3.333   4.468  1.00  0.00           H  
ATOM   2432 2HG2 VAL A 146      -1.835  -3.724   5.159  1.00  0.00           H  
ATOM   2433 3HG2 VAL A 146      -0.697  -5.030   4.751  1.00  0.00           H  
ATOM   2434  N   VAL A 147      -4.530  -5.064   1.335  1.00  0.00           N  
ATOM   2435  CA  VAL A 147      -5.137  -5.437   0.067  1.00  0.00           C  
ATOM   2436  C   VAL A 147      -5.156  -4.251  -0.893  1.00  0.00           C  
ATOM   2437  O   VAL A 147      -5.793  -3.239  -0.622  1.00  0.00           O  
ATOM   2438  CB  VAL A 147      -6.575  -5.943   0.290  1.00  0.00           C  
ATOM   2439  CG1 VAL A 147      -7.151  -6.499  -1.004  1.00  0.00           C  
ATOM   2440  CG2 VAL A 147      -6.588  -6.999   1.384  1.00  0.00           C  
ATOM   2441  H   VAL A 147      -5.090  -4.585   2.035  1.00  0.00           H  
ATOM   2442  HA  VAL A 147      -4.545  -6.238  -0.378  1.00  0.00           H  
ATOM   2443  HB  VAL A 147      -7.204  -5.103   0.586  1.00  0.00           H  
ATOM   2444 1HG1 VAL A 147      -8.167  -6.851  -0.828  1.00  0.00           H  
ATOM   2445 2HG1 VAL A 147      -7.165  -5.716  -1.762  1.00  0.00           H  
ATOM   2446 3HG1 VAL A 147      -6.535  -7.329  -1.349  1.00  0.00           H  
ATOM   2447 1HG2 VAL A 147      -7.608  -7.351   1.537  1.00  0.00           H  
ATOM   2448 2HG2 VAL A 147      -5.955  -7.836   1.090  1.00  0.00           H  
ATOM   2449 3HG2 VAL A 147      -6.211  -6.567   2.312  1.00  0.00           H  
ATOM   2450  N   LEU A 148      -4.414  -4.367  -1.994  1.00  0.00           N  
ATOM   2451  CA  LEU A 148      -4.228  -3.246  -2.921  1.00  0.00           C  
ATOM   2452  C   LEU A 148      -5.097  -3.378  -4.178  1.00  0.00           C  
ATOM   2453  O   LEU A 148      -5.052  -4.397  -4.876  1.00  0.00           O  
ATOM   2454  CB  LEU A 148      -2.752  -3.146  -3.329  1.00  0.00           C  
ATOM   2455  CG  LEU A 148      -1.854  -2.340  -2.382  1.00  0.00           C  
ATOM   2456  CD1 LEU A 148      -1.976  -2.896  -0.970  1.00  0.00           C  
ATOM   2457  CD2 LEU A 148      -0.415  -2.402  -2.872  1.00  0.00           C  
ATOM   2458  H   LEU A 148      -3.936  -5.244  -2.183  1.00  0.00           H  
ATOM   2459  HA  LEU A 148      -4.511  -2.330  -2.408  1.00  0.00           H  
ATOM   2460 1HB  LEU A 148      -2.342  -4.152  -3.397  1.00  0.00           H  
ATOM   2461 2HB  LEU A 148      -2.694  -2.684  -4.314  1.00  0.00           H  
ATOM   2462  HG  LEU A 148      -2.186  -1.302  -2.361  1.00  0.00           H  
ATOM   2463 1HD1 LEU A 148      -1.337  -2.323  -0.297  1.00  0.00           H  
ATOM   2464 2HD1 LEU A 148      -3.011  -2.822  -0.637  1.00  0.00           H  
ATOM   2465 3HD1 LEU A 148      -1.665  -3.940  -0.962  1.00  0.00           H  
ATOM   2466 1HD2 LEU A 148       0.223  -1.828  -2.199  1.00  0.00           H  
ATOM   2467 2HD2 LEU A 148      -0.081  -3.439  -2.891  1.00  0.00           H  
ATOM   2468 3HD2 LEU A 148      -0.354  -1.982  -3.876  1.00  0.00           H  
ATOM   2469  N   PHE A 149      -5.878  -2.330  -4.470  1.00  0.00           N  
ATOM   2470  CA  PHE A 149      -6.632  -2.251  -5.730  1.00  0.00           C  
ATOM   2471  C   PHE A 149      -7.168  -0.832  -5.987  1.00  0.00           C  
ATOM   2472  O   PHE A 149      -7.191   0.006  -5.084  1.00  0.00           O  
ATOM   2473  CB  PHE A 149      -7.796  -3.243  -5.713  1.00  0.00           C  
ATOM   2474  CG  PHE A 149      -8.672  -3.128  -4.498  1.00  0.00           C  
ATOM   2475  CD1 PHE A 149      -9.811  -2.337  -4.518  1.00  0.00           C  
ATOM   2476  CD2 PHE A 149      -8.359  -3.811  -3.332  1.00  0.00           C  
ATOM   2477  CE1 PHE A 149     -10.617  -2.230  -3.401  1.00  0.00           C  
ATOM   2478  CE2 PHE A 149      -9.164  -3.708  -2.215  1.00  0.00           C  
ATOM   2479  CZ  PHE A 149     -10.294  -2.916  -2.249  1.00  0.00           C  
ATOM   2480  H   PHE A 149      -5.948  -1.565  -3.802  1.00  0.00           H  
ATOM   2481  HA  PHE A 149      -5.957  -2.511  -6.548  1.00  0.00           H  
ATOM   2482 1HB  PHE A 149      -8.417  -3.090  -6.595  1.00  0.00           H  
ATOM   2483 2HB  PHE A 149      -7.408  -4.260  -5.758  1.00  0.00           H  
ATOM   2484  HD1 PHE A 149     -10.066  -1.795  -5.429  1.00  0.00           H  
ATOM   2485  HD2 PHE A 149      -7.466  -4.437  -3.305  1.00  0.00           H  
ATOM   2486  HE1 PHE A 149     -11.509  -1.605  -3.430  1.00  0.00           H  
ATOM   2487  HE2 PHE A 149      -8.908  -4.251  -1.305  1.00  0.00           H  
ATOM   2488  HZ  PHE A 149     -10.929  -2.833  -1.368  1.00  0.00           H  
ATOM   2489  N   LYS A 150      -7.609  -0.583  -7.222  1.00  0.00           N  
ATOM   2490  CA  LYS A 150      -8.224   0.702  -7.578  1.00  0.00           C  
ATOM   2491  C   LYS A 150      -9.639   0.788  -7.036  1.00  0.00           C  
ATOM   2492  O   LYS A 150     -10.345  -0.214  -6.972  1.00  0.00           O  
ATOM   2493  CB  LYS A 150      -8.232   0.901  -9.095  1.00  0.00           C  
ATOM   2494  CG  LYS A 150      -6.852   1.089  -9.712  1.00  0.00           C  
ATOM   2495  CD  LYS A 150      -6.940   1.269 -11.220  1.00  0.00           C  
ATOM   2496  CE  LYS A 150      -5.566   1.488 -11.834  1.00  0.00           C  
ATOM   2497  NZ  LYS A 150      -5.627   1.581 -13.318  1.00  0.00           N  
ATOM   2498  H   LYS A 150      -7.533  -1.303  -7.927  1.00  0.00           H  
ATOM   2499  HA  LYS A 150      -7.658   1.510  -7.142  1.00  0.00           H  
ATOM   2500 1HB  LYS A 150      -8.697   0.039  -9.573  1.00  0.00           H  
ATOM   2501 2HB  LYS A 150      -8.832   1.777  -9.344  1.00  0.00           H  
ATOM   2502 1HG  LYS A 150      -6.376   1.969  -9.277  1.00  0.00           H  
ATOM   2503 2HG  LYS A 150      -6.234   0.219  -9.493  1.00  0.00           H  
ATOM   2504 1HD  LYS A 150      -7.391   0.381 -11.666  1.00  0.00           H  
ATOM   2505 2HD  LYS A 150      -7.571   2.128 -11.448  1.00  0.00           H  
ATOM   2506 1HE  LYS A 150      -5.135   2.408 -11.442  1.00  0.00           H  
ATOM   2507 2HE  LYS A 150      -4.910   0.661 -11.562  1.00  0.00           H  
ATOM   2508 1HZ  LYS A 150      -4.697   1.726 -13.685  1.00  0.00           H  
ATOM   2509 2HZ  LYS A 150      -6.008   0.724 -13.694  1.00  0.00           H  
ATOM   2510 3HZ  LYS A 150      -6.218   2.356 -13.583  1.00  0.00           H  
ATOM   2511  N   TYR A 151     -10.049   1.989  -6.635  1.00  0.00           N  
ATOM   2512  CA  TYR A 151     -11.362   2.176  -6.018  1.00  0.00           C  
ATOM   2513  C   TYR A 151     -12.448   1.402  -6.755  1.00  0.00           C  
ATOM   2514  O   TYR A 151     -12.645   1.576  -7.960  1.00  0.00           O  
ATOM   2515  CB  TYR A 151     -11.719   3.663  -5.966  1.00  0.00           C  
ATOM   2516  CG  TYR A 151     -13.142   3.934  -5.529  1.00  0.00           C  
ATOM   2517  CD1 TYR A 151     -13.513   3.728  -4.208  1.00  0.00           C  
ATOM   2518  CD2 TYR A 151     -14.075   4.387  -6.449  1.00  0.00           C  
ATOM   2519  CE1 TYR A 151     -14.813   3.975  -3.810  1.00  0.00           C  
ATOM   2520  CE2 TYR A 151     -15.374   4.635  -6.051  1.00  0.00           C  
ATOM   2521  CZ  TYR A 151     -15.744   4.430  -4.737  1.00  0.00           C  
ATOM   2522  OH  TYR A 151     -17.038   4.677  -4.340  1.00  0.00           O  
ATOM   2523  H   TYR A 151      -9.433   2.791  -6.746  1.00  0.00           H  
ATOM   2524  HA  TYR A 151     -11.319   1.793  -5.000  1.00  0.00           H  
ATOM   2525 1HB  TYR A 151     -11.047   4.174  -5.275  1.00  0.00           H  
ATOM   2526 2HB  TYR A 151     -11.575   4.106  -6.950  1.00  0.00           H  
ATOM   2527  HD1 TYR A 151     -12.780   3.371  -3.485  1.00  0.00           H  
ATOM   2528  HD2 TYR A 151     -13.783   4.548  -7.487  1.00  0.00           H  
ATOM   2529  HE1 TYR A 151     -15.104   3.814  -2.772  1.00  0.00           H  
ATOM   2530  HE2 TYR A 151     -16.108   4.991  -6.774  1.00  0.00           H  
ATOM   2531  HH  TYR A 151     -17.148   4.405  -3.425  1.00  0.00           H  
ATOM   2532  N   ASP A 152     -13.163   0.561  -6.013  1.00  0.00           N  
ATOM   2533  CA  ASP A 152     -14.257  -0.229  -6.563  1.00  0.00           C  
ATOM   2534  C   ASP A 152     -15.106  -0.812  -5.441  1.00  0.00           C  
ATOM   2535  O   ASP A 152     -14.608  -1.561  -4.601  1.00  0.00           O  
ATOM   2536  CB  ASP A 152     -13.721  -1.355  -7.450  1.00  0.00           C  
ATOM   2537  CG  ASP A 152     -14.822  -2.098  -8.195  1.00  0.00           C  
ATOM   2538  OD1 ASP A 152     -15.893  -2.233  -7.652  1.00  0.00           O  
ATOM   2539  OD2 ASP A 152     -14.582  -2.523  -9.300  1.00  0.00           O  
ATOM   2540  H   ASP A 152     -12.941   0.469  -5.035  1.00  0.00           H  
ATOM   2541  HA  ASP A 152     -14.890   0.424  -7.166  1.00  0.00           H  
ATOM   2542 1HB  ASP A 152     -13.023  -0.943  -8.179  1.00  0.00           H  
ATOM   2543 2HB  ASP A 152     -13.171  -2.070  -6.838  1.00  0.00           H  
ATOM   2544  N   GLU A 153     -16.382  -0.444  -5.416  1.00  0.00           N  
ATOM   2545  CA  GLU A 153     -17.269  -0.807  -4.309  1.00  0.00           C  
ATOM   2546  C   GLU A 153     -17.351  -2.330  -4.119  1.00  0.00           C  
ATOM   2547  O   GLU A 153     -17.571  -2.814  -3.005  1.00  0.00           O  
ATOM   2548  CB  GLU A 153     -18.669  -0.238  -4.547  1.00  0.00           C  
ATOM   2549  CG  GLU A 153     -18.755   1.279  -4.459  1.00  0.00           C  
ATOM   2550  CD  GLU A 153     -20.156   1.796  -4.630  1.00  0.00           C  
ATOM   2551  OE1 GLU A 153     -21.056   0.998  -4.732  1.00  0.00           O  
ATOM   2552  OE2 GLU A 153     -20.326   2.993  -4.659  1.00  0.00           O  
ATOM   2553  H   GLU A 153     -16.746   0.120  -6.171  1.00  0.00           H  
ATOM   2554  HA  GLU A 153     -16.868  -0.377  -3.397  1.00  0.00           H  
ATOM   2555 1HB  GLU A 153     -19.020  -0.537  -5.535  1.00  0.00           H  
ATOM   2556 2HB  GLU A 153     -19.360  -0.655  -3.814  1.00  0.00           H  
ATOM   2557 1HG  GLU A 153     -18.378   1.598  -3.488  1.00  0.00           H  
ATOM   2558 2HG  GLU A 153     -18.116   1.713  -5.227  1.00  0.00           H  
ATOM   2559  N   LYS A 154     -17.172  -3.076  -5.207  1.00  0.00           N  
ATOM   2560  CA  LYS A 154     -17.193  -4.532  -5.138  1.00  0.00           C  
ATOM   2561  C   LYS A 154     -15.978  -5.060  -4.397  1.00  0.00           C  
ATOM   2562  O   LYS A 154     -16.097  -5.922  -3.523  1.00  0.00           O  
ATOM   2563  CB  LYS A 154     -17.256  -5.138  -6.541  1.00  0.00           C  
ATOM   2564  CG  LYS A 154     -17.248  -6.660  -6.569  1.00  0.00           C  
ATOM   2565  CD  LYS A 154     -18.509  -7.231  -5.936  1.00  0.00           C  
ATOM   2566  CE  LYS A 154     -18.552  -8.748  -6.058  1.00  0.00           C  
ATOM   2567  NZ  LYS A 154     -19.787  -9.319  -5.455  1.00  0.00           N  
ATOM   2568  H   LYS A 154     -17.017  -2.623  -6.106  1.00  0.00           H  
ATOM   2569  HA  LYS A 154     -18.082  -4.840  -4.587  1.00  0.00           H  
ATOM   2570 1HB  LYS A 154     -18.162  -4.798  -7.043  1.00  0.00           H  
ATOM   2571 2HB  LYS A 154     -16.406  -4.788  -7.127  1.00  0.00           H  
ATOM   2572 1HG  LYS A 154     -17.183  -7.005  -7.602  1.00  0.00           H  
ATOM   2573 2HG  LYS A 154     -16.380  -7.030  -6.026  1.00  0.00           H  
ATOM   2574 1HD  LYS A 154     -18.541  -6.959  -4.881  1.00  0.00           H  
ATOM   2575 2HD  LYS A 154     -19.386  -6.812  -6.429  1.00  0.00           H  
ATOM   2576 1HE  LYS A 154     -18.512  -9.029  -7.109  1.00  0.00           H  
ATOM   2577 2HE  LYS A 154     -17.686  -9.178  -5.556  1.00  0.00           H  
ATOM   2578 1HZ  LYS A 154     -19.777 -10.324  -5.556  1.00  0.00           H  
ATOM   2579 2HZ  LYS A 154     -19.825  -9.080  -4.474  1.00  0.00           H  
ATOM   2580 3HZ  LYS A 154     -20.597  -8.942  -5.925  1.00  0.00           H  
ATOM   2581  N   LEU A 155     -14.807  -4.551  -4.755  1.00  0.00           N  
ATOM   2582  CA  LEU A 155     -13.571  -5.017  -4.162  1.00  0.00           C  
ATOM   2583  C   LEU A 155     -13.442  -4.552  -2.723  1.00  0.00           C  
ATOM   2584  O   LEU A 155     -12.847  -5.233  -1.898  1.00  0.00           O  
ATOM   2585  CB  LEU A 155     -12.372  -4.517  -4.979  1.00  0.00           C  
ATOM   2586  CG  LEU A 155     -12.242  -5.097  -6.393  1.00  0.00           C  
ATOM   2587  CD1 LEU A 155     -11.078  -4.428  -7.111  1.00  0.00           C  
ATOM   2588  CD2 LEU A 155     -12.040  -6.602  -6.307  1.00  0.00           C  
ATOM   2589  H   LEU A 155     -14.777  -3.830  -5.465  1.00  0.00           H  
ATOM   2590  HA  LEU A 155     -13.574  -6.107  -4.172  1.00  0.00           H  
ATOM   2591 1HB  LEU A 155     -12.442  -3.434  -5.070  1.00  0.00           H  
ATOM   2592 2HB  LEU A 155     -11.458  -4.756  -4.436  1.00  0.00           H  
ATOM   2593  HG  LEU A 155     -13.150  -4.884  -6.958  1.00  0.00           H  
ATOM   2594 1HD1 LEU A 155     -10.986  -4.840  -8.116  1.00  0.00           H  
ATOM   2595 2HD1 LEU A 155     -11.258  -3.355  -7.175  1.00  0.00           H  
ATOM   2596 3HD1 LEU A 155     -10.157  -4.610  -6.559  1.00  0.00           H  
ATOM   2597 1HD2 LEU A 155     -11.948  -7.015  -7.313  1.00  0.00           H  
ATOM   2598 2HD2 LEU A 155     -11.132  -6.816  -5.743  1.00  0.00           H  
ATOM   2599 3HD2 LEU A 155     -12.894  -7.056  -5.805  1.00  0.00           H  
ATOM   2600  N   ILE A 156     -14.023  -3.397  -2.418  1.00  0.00           N  
ATOM   2601  CA  ILE A 156     -14.022  -2.896  -1.050  1.00  0.00           C  
ATOM   2602  C   ILE A 156     -14.777  -3.843  -0.135  1.00  0.00           C  
ATOM   2603  O   ILE A 156     -14.291  -4.205   0.941  1.00  0.00           O  
ATOM   2604  CB  ILE A 156     -14.650  -1.492  -0.972  1.00  0.00           C  
ATOM   2605  CG1 ILE A 156     -13.752  -0.466  -1.668  1.00  0.00           C  
ATOM   2606  CG2 ILE A 156     -14.891  -1.097   0.477  1.00  0.00           C  
ATOM   2607  CD1 ILE A 156     -14.413   0.876  -1.886  1.00  0.00           C  
ATOM   2608  H   ILE A 156     -14.480  -2.859  -3.148  1.00  0.00           H  
ATOM   2609  HA  ILE A 156     -12.994  -2.838  -0.703  1.00  0.00           H  
ATOM   2610  HB  ILE A 156     -15.602  -1.490  -1.503  1.00  0.00           H  
ATOM   2611 1HG1 ILE A 156     -12.851  -0.311  -1.076  1.00  0.00           H  
ATOM   2612 2HG1 ILE A 156     -13.442  -0.854  -2.639  1.00  0.00           H  
ATOM   2613 1HG2 ILE A 156     -15.335  -0.103   0.513  1.00  0.00           H  
ATOM   2614 2HG2 ILE A 156     -15.568  -1.813   0.941  1.00  0.00           H  
ATOM   2615 3HG2 ILE A 156     -13.943  -1.092   1.015  1.00  0.00           H  
ATOM   2616 1HD1 ILE A 156     -13.715   1.549  -2.384  1.00  0.00           H  
ATOM   2617 2HD1 ILE A 156     -15.300   0.748  -2.507  1.00  0.00           H  
ATOM   2618 3HD1 ILE A 156     -14.701   1.299  -0.925  1.00  0.00           H  
ATOM   2619  N   LYS A 157     -15.968  -4.262  -0.572  1.00  0.00           N  
ATOM   2620  CA  LYS A 157     -16.804  -5.148   0.226  1.00  0.00           C  
ATOM   2621  C   LYS A 157     -16.154  -6.515   0.396  1.00  0.00           C  
ATOM   2622  O   LYS A 157     -16.147  -7.078   1.492  1.00  0.00           O  
ATOM   2623  CB  LYS A 157     -18.186  -5.299  -0.413  1.00  0.00           C  
ATOM   2624  CG  LYS A 157     -19.061  -4.056  -0.319  1.00  0.00           C  
ATOM   2625  CD  LYS A 157     -20.381  -4.253  -1.050  1.00  0.00           C  
ATOM   2626  CE  LYS A 157     -21.233  -2.993  -1.005  1.00  0.00           C  
ATOM   2627  NZ  LYS A 157     -22.504  -3.153  -1.763  1.00  0.00           N  
ATOM   2628  H   LYS A 157     -16.299  -3.956  -1.483  1.00  0.00           H  
ATOM   2629  HA  LYS A 157     -16.925  -4.720   1.201  1.00  0.00           H  
ATOM   2630 1HB  LYS A 157     -18.074  -5.551  -1.467  1.00  0.00           H  
ATOM   2631 2HB  LYS A 157     -18.720  -6.121   0.065  1.00  0.00           H  
ATOM   2632 1HG  LYS A 157     -19.266  -3.833   0.729  1.00  0.00           H  
ATOM   2633 2HG  LYS A 157     -18.536  -3.208  -0.757  1.00  0.00           H  
ATOM   2634 1HD  LYS A 157     -20.185  -4.513  -2.091  1.00  0.00           H  
ATOM   2635 2HD  LYS A 157     -20.934  -5.070  -0.587  1.00  0.00           H  
ATOM   2636 1HE  LYS A 157     -21.469  -2.750   0.030  1.00  0.00           H  
ATOM   2637 2HE  LYS A 157     -20.673  -2.161  -1.432  1.00  0.00           H  
ATOM   2638 1HZ  LYS A 157     -23.038  -2.298  -1.709  1.00  0.00           H  
ATOM   2639 2HZ  LYS A 157     -22.296  -3.361  -2.730  1.00  0.00           H  
ATOM   2640 3HZ  LYS A 157     -23.040  -3.910  -1.364  1.00  0.00           H  
ATOM   2641  N   VAL A 158     -15.594  -7.042  -0.688  1.00  0.00           N  
ATOM   2642  CA  VAL A 158     -14.926  -8.337  -0.646  1.00  0.00           C  
ATOM   2643  C   VAL A 158     -13.659  -8.286   0.207  1.00  0.00           C  
ATOM   2644  O   VAL A 158     -13.463  -9.115   1.090  1.00  0.00           O  
ATOM   2645  CB  VAL A 158     -14.563  -8.794  -2.072  1.00  0.00           C  
ATOM   2646  CG1 VAL A 158     -13.687 -10.037  -2.026  1.00  0.00           C  
ATOM   2647  CG2 VAL A 158     -15.831  -9.057  -2.870  1.00  0.00           C  
ATOM   2648  H   VAL A 158     -15.637  -6.535  -1.568  1.00  0.00           H  
ATOM   2649  HA  VAL A 158     -15.612  -9.063  -0.206  1.00  0.00           H  
ATOM   2650  HB  VAL A 158     -13.983  -8.009  -2.558  1.00  0.00           H  
ATOM   2651 1HG1 VAL A 158     -13.440 -10.345  -3.043  1.00  0.00           H  
ATOM   2652 2HG1 VAL A 158     -12.769  -9.815  -1.482  1.00  0.00           H  
ATOM   2653 3HG1 VAL A 158     -14.223 -10.842  -1.524  1.00  0.00           H  
ATOM   2654 1HG2 VAL A 158     -15.567  -9.378  -3.877  1.00  0.00           H  
ATOM   2655 2HG2 VAL A 158     -16.414  -9.837  -2.380  1.00  0.00           H  
ATOM   2656 3HG2 VAL A 158     -16.423  -8.143  -2.924  1.00  0.00           H  
ATOM   2657  N   ALA A 159     -12.798  -7.321  -0.080  1.00  0.00           N  
ATOM   2658  CA  ALA A 159     -11.512  -7.216   0.591  1.00  0.00           C  
ATOM   2659  C   ALA A 159     -11.684  -7.047   2.095  1.00  0.00           C  
ATOM   2660  O   ALA A 159     -10.991  -7.686   2.881  1.00  0.00           O  
ATOM   2661  CB  ALA A 159     -10.717  -6.052   0.023  1.00  0.00           C  
ATOM   2662  H   ALA A 159     -13.031  -6.650  -0.796  1.00  0.00           H  
ATOM   2663  HA  ALA A 159     -10.965  -8.132   0.419  1.00  0.00           H  
ATOM   2664 1HB  ALA A 159      -9.748  -6.001   0.514  1.00  0.00           H  
ATOM   2665 2HB  ALA A 159     -10.577  -6.195  -1.045  1.00  0.00           H  
ATOM   2666 3HB  ALA A 159     -11.260  -5.127   0.194  1.00  0.00           H  
ATOM   2667  N   ALA A 160     -12.589  -6.164   2.492  1.00  0.00           N  
ATOM   2668  CA  ALA A 160     -12.798  -5.880   3.910  1.00  0.00           C  
ATOM   2669  C   ALA A 160     -13.381  -7.085   4.629  1.00  0.00           C  
ATOM   2670  O   ALA A 160     -12.898  -7.475   5.696  1.00  0.00           O  
ATOM   2671  CB  ALA A 160     -13.707  -4.681   4.073  1.00  0.00           C  
ATOM   2672  H   ALA A 160     -13.132  -5.655   1.797  1.00  0.00           H  
ATOM   2673  HA  ALA A 160     -11.831  -5.658   4.358  1.00  0.00           H  
ATOM   2674 1HB  ALA A 160     -13.835  -4.465   5.135  1.00  0.00           H  
ATOM   2675 2HB  ALA A 160     -13.270  -3.821   3.580  1.00  0.00           H  
ATOM   2676 3HB  ALA A 160     -14.653  -4.899   3.636  1.00  0.00           H  
ATOM   2677  N   LYS A 161     -14.426  -7.672   4.056  1.00  0.00           N  
ATOM   2678  CA  LYS A 161     -15.180  -8.701   4.747  1.00  0.00           C  
ATOM   2679  C   LYS A 161     -14.331  -9.945   4.989  1.00  0.00           C  
ATOM   2680  O   LYS A 161     -14.363 -10.525   6.073  1.00  0.00           O  
ATOM   2681  CB  LYS A 161     -16.435  -9.065   3.952  1.00  0.00           C  
ATOM   2682  CG  LYS A 161     -17.345 -10.073   4.641  1.00  0.00           C  
ATOM   2683  CD  LYS A 161     -17.927  -9.505   5.926  1.00  0.00           C  
ATOM   2684  CE  LYS A 161     -19.125 -10.314   6.399  1.00  0.00           C  
ATOM   2685  NZ  LYS A 161     -18.724 -11.647   6.925  1.00  0.00           N  
ATOM   2686  H   LYS A 161     -14.713  -7.390   3.122  1.00  0.00           H  
ATOM   2687  HA  LYS A 161     -15.485  -8.312   5.719  1.00  0.00           H  
ATOM   2688 1HB  LYS A 161     -17.018  -8.164   3.760  1.00  0.00           H  
ATOM   2689 2HB  LYS A 161     -16.146  -9.481   2.986  1.00  0.00           H  
ATOM   2690 1HG  LYS A 161     -18.163 -10.343   3.970  1.00  0.00           H  
ATOM   2691 2HG  LYS A 161     -16.779 -10.974   4.875  1.00  0.00           H  
ATOM   2692 1HD  LYS A 161     -17.164  -9.512   6.706  1.00  0.00           H  
ATOM   2693 2HD  LYS A 161     -18.240  -8.474   5.760  1.00  0.00           H  
ATOM   2694 1HE  LYS A 161     -19.646  -9.769   7.184  1.00  0.00           H  
ATOM   2695 2HE  LYS A 161     -19.816 -10.459   5.568  1.00  0.00           H  
ATOM   2696 1HZ  LYS A 161     -19.546 -12.152   7.227  1.00  0.00           H  
ATOM   2697 2HZ  LYS A 161     -18.256 -12.170   6.198  1.00  0.00           H  
ATOM   2698 3HZ  LYS A 161     -18.098 -11.526   7.708  1.00  0.00           H  
ATOM   2699  N   VAL A 162     -13.583 -10.358   3.967  1.00  0.00           N  
ATOM   2700  CA  VAL A 162     -12.811 -11.590   4.036  1.00  0.00           C  
ATOM   2701  C   VAL A 162     -11.775 -11.552   5.148  1.00  0.00           C  
ATOM   2702  O   VAL A 162     -11.668 -12.491   5.932  1.00  0.00           O  
ATOM   2703  CB  VAL A 162     -12.101 -11.844   2.693  1.00  0.00           C  
ATOM   2704  CG1 VAL A 162     -11.088 -12.970   2.831  1.00  0.00           C  
ATOM   2705  CG2 VAL A 162     -13.127 -12.170   1.618  1.00  0.00           C  
ATOM   2706  H   VAL A 162     -13.567  -9.814   3.110  1.00  0.00           H  
ATOM   2707  HA  VAL A 162     -13.498 -12.412   4.234  1.00  0.00           H  
ATOM   2708  HB  VAL A 162     -11.548 -10.948   2.409  1.00  0.00           H  
ATOM   2709 1HG1 VAL A 162     -10.595 -13.136   1.873  1.00  0.00           H  
ATOM   2710 2HG1 VAL A 162     -10.343 -12.700   3.580  1.00  0.00           H  
ATOM   2711 3HG1 VAL A 162     -11.598 -13.883   3.139  1.00  0.00           H  
ATOM   2712 1HG2 VAL A 162     -12.617 -12.347   0.671  1.00  0.00           H  
ATOM   2713 2HG2 VAL A 162     -13.683 -13.062   1.905  1.00  0.00           H  
ATOM   2714 3HG2 VAL A 162     -13.816 -11.332   1.508  1.00  0.00           H  
ATOM   2715  N   LEU A 163     -11.015 -10.465   5.222  1.00  0.00           N  
ATOM   2716  CA  LEU A 163      -9.991 -10.339   6.252  1.00  0.00           C  
ATOM   2717  C   LEU A 163     -10.613 -10.278   7.632  1.00  0.00           C  
ATOM   2718  O   LEU A 163     -10.054 -10.802   8.605  1.00  0.00           O  
ATOM   2719  CB  LEU A 163      -9.144  -9.084   6.011  1.00  0.00           C  
ATOM   2720  CG  LEU A 163      -8.246  -9.116   4.767  1.00  0.00           C  
ATOM   2721  CD1 LEU A 163      -7.390  -7.857   4.726  1.00  0.00           C  
ATOM   2722  CD2 LEU A 163      -7.378 -10.365   4.799  1.00  0.00           C  
ATOM   2723  H   LEU A 163     -11.144  -9.714   4.550  1.00  0.00           H  
ATOM   2724  HA  LEU A 163      -9.339 -11.211   6.203  1.00  0.00           H  
ATOM   2725 1HB  LEU A 163      -9.810  -8.228   5.916  1.00  0.00           H  
ATOM   2726 2HB  LEU A 163      -8.503  -8.925   6.878  1.00  0.00           H  
ATOM   2727  HG  LEU A 163      -8.866  -9.127   3.871  1.00  0.00           H  
ATOM   2728 1HD1 LEU A 163      -6.752  -7.879   3.842  1.00  0.00           H  
ATOM   2729 2HD1 LEU A 163      -8.036  -6.979   4.684  1.00  0.00           H  
ATOM   2730 3HD1 LEU A 163      -6.770  -7.809   5.620  1.00  0.00           H  
ATOM   2731 1HD2 LEU A 163      -6.741 -10.388   3.915  1.00  0.00           H  
ATOM   2732 2HD2 LEU A 163      -6.757 -10.354   5.695  1.00  0.00           H  
ATOM   2733 3HD2 LEU A 163      -8.015 -11.250   4.810  1.00  0.00           H  
ATOM   2734  N   HIS A 164     -11.771  -9.631   7.724  1.00  0.00           N  
ATOM   2735  CA  HIS A 164     -12.517  -9.587   8.963  1.00  0.00           C  
ATOM   2736  C   HIS A 164     -12.930 -10.999   9.405  1.00  0.00           C  
ATOM   2737  O   HIS A 164     -12.736 -11.378  10.562  1.00  0.00           O  
ATOM   2738  CB  HIS A 164     -13.756  -8.699   8.810  1.00  0.00           C  
ATOM   2739  CG  HIS A 164     -14.427  -8.375  10.109  1.00  0.00           C  
ATOM   2740  ND1 HIS A 164     -13.993  -7.362  10.938  1.00  0.00           N  
ATOM   2741  CD2 HIS A 164     -15.500  -8.929  10.721  1.00  0.00           C  
ATOM   2742  CE1 HIS A 164     -14.772  -7.307  12.005  1.00  0.00           C  
ATOM   2743  NE2 HIS A 164     -15.693  -8.247  11.897  1.00  0.00           N  
ATOM   2744  H   HIS A 164     -12.135  -9.140   6.909  1.00  0.00           H  
ATOM   2745  HA  HIS A 164     -11.873  -9.170   9.739  1.00  0.00           H  
ATOM   2746 1HB  HIS A 164     -13.475  -7.763   8.328  1.00  0.00           H  
ATOM   2747 2HB  HIS A 164     -14.481  -9.195   8.166  1.00  0.00           H  
ATOM   2748  HD1 HIS A 164     -13.262  -6.708  10.740  1.00  0.00           H  
ATOM   2749  HD2 HIS A 164     -16.165  -9.750  10.451  1.00  0.00           H  
ATOM   2750  HE1 HIS A 164     -14.593  -6.567  12.784  1.00  0.00           H  
ATOM   2751  N   ASP A 165     -13.490 -11.784   8.464  1.00  0.00           N  
ATOM   2752  CA  ASP A 165     -13.962 -13.141   8.772  1.00  0.00           C  
ATOM   2753  C   ASP A 165     -12.795 -14.071   9.087  1.00  0.00           C  
ATOM   2754  O   ASP A 165     -12.875 -14.893  10.000  1.00  0.00           O  
ATOM   2755  CB  ASP A 165     -14.771 -13.710   7.604  1.00  0.00           C  
ATOM   2756  CG  ASP A 165     -16.134 -13.049   7.450  1.00  0.00           C  
ATOM   2757  OD1 ASP A 165     -16.535 -12.344   8.346  1.00  0.00           O  
ATOM   2758  OD2 ASP A 165     -16.761 -13.256   6.439  1.00  0.00           O  
ATOM   2759  H   ASP A 165     -13.589 -11.430   7.518  1.00  0.00           H  
ATOM   2760  HA  ASP A 165     -14.604 -13.092   9.649  1.00  0.00           H  
ATOM   2761 1HB  ASP A 165     -14.213 -13.579   6.677  1.00  0.00           H  
ATOM   2762 2HB  ASP A 165     -14.916 -14.781   7.750  1.00  0.00           H  
ATOM   2763  N   LEU A 166     -11.703 -13.928   8.334  1.00  0.00           N  
ATOM   2764  CA  LEU A 166     -10.522 -14.755   8.538  1.00  0.00           C  
ATOM   2765  C   LEU A 166      -9.920 -14.495   9.903  1.00  0.00           C  
ATOM   2766  O   LEU A 166      -9.464 -15.417  10.576  1.00  0.00           O  
ATOM   2767  CB  LEU A 166      -9.477 -14.479   7.450  1.00  0.00           C  
ATOM   2768  CG  LEU A 166      -9.816 -15.012   6.052  1.00  0.00           C  
ATOM   2769  CD1 LEU A 166      -8.798 -14.488   5.048  1.00  0.00           C  
ATOM   2770  CD2 LEU A 166      -9.825 -16.533   6.077  1.00  0.00           C  
ATOM   2771  H   LEU A 166     -11.692 -13.221   7.608  1.00  0.00           H  
ATOM   2772  HA  LEU A 166     -10.817 -15.801   8.485  1.00  0.00           H  
ATOM   2773 1HB  LEU A 166      -9.337 -13.402   7.369  1.00  0.00           H  
ATOM   2774 2HB  LEU A 166      -8.531 -14.926   7.755  1.00  0.00           H  
ATOM   2775  HG  LEU A 166     -10.799 -14.648   5.752  1.00  0.00           H  
ATOM   2776 1HD1 LEU A 166      -9.039 -14.866   4.054  1.00  0.00           H  
ATOM   2777 2HD1 LEU A 166      -8.826 -13.398   5.036  1.00  0.00           H  
ATOM   2778 3HD1 LEU A 166      -7.801 -14.823   5.331  1.00  0.00           H  
ATOM   2779 1HD2 LEU A 166     -10.067 -16.912   5.084  1.00  0.00           H  
ATOM   2780 2HD2 LEU A 166      -8.842 -16.898   6.376  1.00  0.00           H  
ATOM   2781 3HD2 LEU A 166     -10.573 -16.880   6.790  1.00  0.00           H  
ATOM   2782  N   GLY A 167      -9.928 -13.232  10.314  1.00  0.00           N  
ATOM   2783  CA  GLY A 167      -9.373 -12.849  11.598  1.00  0.00           C  
ATOM   2784  C   GLY A 167      -7.928 -12.394  11.465  1.00  0.00           C  
ATOM   2785  O   GLY A 167      -7.088 -12.719  12.305  1.00  0.00           O  
ATOM   2786  H   GLY A 167     -10.327 -12.517   9.716  1.00  0.00           H  
ATOM   2787 1HA  GLY A 167      -9.973 -12.044  12.024  1.00  0.00           H  
ATOM   2788 2HA  GLY A 167      -9.432 -13.690  12.284  1.00  0.00           H  
ATOM   2789  N   ALA A 168      -7.639 -11.634  10.409  1.00  0.00           N  
ATOM   2790  CA  ALA A 168      -6.317 -11.049  10.238  1.00  0.00           C  
ATOM   2791  C   ALA A 168      -6.007 -10.122  11.400  1.00  0.00           C  
ATOM   2792  O   ALA A 168      -6.898  -9.457  11.925  1.00  0.00           O  
ATOM   2793  CB  ALA A 168      -6.233 -10.291   8.917  1.00  0.00           C  
ATOM   2794  H   ALA A 168      -8.358 -11.446   9.716  1.00  0.00           H  
ATOM   2795  HA  ALA A 168      -5.581 -11.854  10.238  1.00  0.00           H  
ATOM   2796 1HB  ALA A 168      -5.231  -9.873   8.800  1.00  0.00           H  
ATOM   2797 2HB  ALA A 168      -6.442 -10.973   8.094  1.00  0.00           H  
ATOM   2798 3HB  ALA A 168      -6.967  -9.484   8.914  1.00  0.00           H  
ATOM   2799  N   GLU A 169      -4.741 -10.077  11.800  1.00  0.00           N  
ATOM   2800  CA  GLU A 169      -4.321  -9.179  12.863  1.00  0.00           C  
ATOM   2801  C   GLU A 169      -4.600  -7.740  12.483  1.00  0.00           C  
ATOM   2802  O   GLU A 169      -5.054  -6.943  13.304  1.00  0.00           O  
ATOM   2803  CB  GLU A 169      -2.832  -9.360  13.166  1.00  0.00           C  
ATOM   2804  CG  GLU A 169      -2.320  -8.522  14.329  1.00  0.00           C  
ATOM   2805  CD  GLU A 169      -0.860  -8.743  14.612  1.00  0.00           C  
ATOM   2806  OE1 GLU A 169      -0.063  -8.514  13.734  1.00  0.00           O  
ATOM   2807  OE2 GLU A 169      -0.542  -9.142  15.707  1.00  0.00           O  
ATOM   2808  H   GLU A 169      -4.054 -10.670  11.350  1.00  0.00           H  
ATOM   2809  HA  GLU A 169      -4.893  -9.411  13.762  1.00  0.00           H  
ATOM   2810 1HB  GLU A 169      -2.632 -10.407  13.395  1.00  0.00           H  
ATOM   2811 2HB  GLU A 169      -2.247  -9.100  12.284  1.00  0.00           H  
ATOM   2812 1HG  GLU A 169      -2.479  -7.468  14.101  1.00  0.00           H  
ATOM   2813 2HG  GLU A 169      -2.899  -8.764  15.220  1.00  0.00           H  
ATOM   2814  N   GLU A 170      -4.338  -7.413  11.221  1.00  0.00           N  
ATOM   2815  CA  GLU A 170      -4.652  -6.095  10.688  1.00  0.00           C  
ATOM   2816  C   GLU A 170      -5.324  -6.193   9.315  1.00  0.00           C  
ATOM   2817  O   GLU A 170      -4.667  -6.464   8.303  1.00  0.00           O  
ATOM   2818  CB  GLU A 170      -3.381  -5.249  10.589  1.00  0.00           C  
ATOM   2819  CG  GLU A 170      -3.611  -3.821  10.116  1.00  0.00           C  
ATOM   2820  CD  GLU A 170      -2.375  -2.970  10.200  1.00  0.00           C  
ATOM   2821  OE1 GLU A 170      -1.525  -3.268  11.006  1.00  0.00           O  
ATOM   2822  OE2 GLU A 170      -2.279  -2.021   9.458  1.00  0.00           O  
ATOM   2823  H   GLU A 170      -3.921  -8.106  10.611  1.00  0.00           H  
ATOM   2824  HA  GLU A 170      -5.355  -5.608  11.365  1.00  0.00           H  
ATOM   2825 1HB  GLU A 170      -2.896  -5.205  11.564  1.00  0.00           H  
ATOM   2826 2HB  GLU A 170      -2.683  -5.721   9.898  1.00  0.00           H  
ATOM   2827 1HG  GLU A 170      -3.954  -3.842   9.082  1.00  0.00           H  
ATOM   2828 2HG  GLU A 170      -4.398  -3.371  10.721  1.00  0.00           H  
ATOM   2829  N   ALA A 171      -6.628  -5.957   9.286  1.00  0.00           N  
ATOM   2830  CA  ALA A 171      -7.388  -5.946   8.036  1.00  0.00           C  
ATOM   2831  C   ALA A 171      -7.233  -4.600   7.329  1.00  0.00           C  
ATOM   2832  O   ALA A 171      -8.076  -3.710   7.476  1.00  0.00           O  
ATOM   2833  CB  ALA A 171      -8.863  -6.232   8.308  1.00  0.00           C  
ATOM   2834  H   ALA A 171      -7.117  -5.777  10.159  1.00  0.00           H  
ATOM   2835  HA  ALA A 171      -6.985  -6.720   7.384  1.00  0.00           H  
ATOM   2836 1HB  ALA A 171      -9.411  -6.238   7.374  1.00  0.00           H  
ATOM   2837 2HB  ALA A 171      -8.962  -7.204   8.795  1.00  0.00           H  
ATOM   2838 3HB  ALA A 171      -9.266  -5.463   8.957  1.00  0.00           H  
ATOM   2839  N   ALA A 172      -6.133  -4.443   6.590  1.00  0.00           N  
ATOM   2840  CA  ALA A 172      -5.803  -3.158   5.971  1.00  0.00           C  
ATOM   2841  C   ALA A 172      -6.260  -3.117   4.517  1.00  0.00           C  
ATOM   2842  O   ALA A 172      -5.924  -3.999   3.722  1.00  0.00           O  
ATOM   2843  CB  ALA A 172      -4.308  -2.905   6.057  1.00  0.00           C  
ATOM   2844  H   ALA A 172      -5.499  -5.235   6.464  1.00  0.00           H  
ATOM   2845  HA  ALA A 172      -6.330  -2.375   6.513  1.00  0.00           H  
ATOM   2846 1HB  ALA A 172      -4.077  -1.938   5.615  1.00  0.00           H  
ATOM   2847 2HB  ALA A 172      -3.997  -2.912   7.097  1.00  0.00           H  
ATOM   2848 3HB  ALA A 172      -3.784  -3.682   5.521  1.00  0.00           H  
ATOM   2849  N   ILE A 173      -7.022  -2.081   4.171  1.00  0.00           N  
ATOM   2850  CA  ILE A 173      -7.538  -1.926   2.809  1.00  0.00           C  
ATOM   2851  C   ILE A 173      -7.006  -0.663   2.153  1.00  0.00           C  
ATOM   2852  O   ILE A 173      -7.203   0.440   2.661  1.00  0.00           O  
ATOM   2853  CB  ILE A 173      -9.077  -1.891   2.804  1.00  0.00           C  
ATOM   2854  CG1 ILE A 173      -9.642  -3.113   3.533  1.00  0.00           C  
ATOM   2855  CG2 ILE A 173      -9.603  -1.827   1.379  1.00  0.00           C  
ATOM   2856  CD1 ILE A 173      -9.271  -4.431   2.892  1.00  0.00           C  
ATOM   2857  H   ILE A 173      -7.246  -1.380   4.871  1.00  0.00           H  
ATOM   2858  HA  ILE A 173      -7.214  -2.779   2.217  1.00  0.00           H  
ATOM   2859  HB  ILE A 173      -9.423  -1.012   3.348  1.00  0.00           H  
ATOM   2860 1HG1 ILE A 173      -9.283  -3.121   4.562  1.00  0.00           H  
ATOM   2861 2HG1 ILE A 173     -10.729  -3.046   3.568  1.00  0.00           H  
ATOM   2862 1HG2 ILE A 173     -10.693  -1.804   1.393  1.00  0.00           H  
ATOM   2863 2HG2 ILE A 173      -9.228  -0.928   0.892  1.00  0.00           H  
ATOM   2864 3HG2 ILE A 173      -9.267  -2.705   0.827  1.00  0.00           H  
ATOM   2865 1HD1 ILE A 173      -9.708  -5.250   3.464  1.00  0.00           H  
ATOM   2866 2HD1 ILE A 173      -9.653  -4.459   1.870  1.00  0.00           H  
ATOM   2867 3HD1 ILE A 173      -8.188  -4.537   2.877  1.00  0.00           H  
ATOM   2868  N   GLU A 174      -6.347  -0.831   1.007  1.00  0.00           N  
ATOM   2869  CA  GLU A 174      -5.731   0.288   0.305  1.00  0.00           C  
ATOM   2870  C   GLU A 174      -6.422   0.546  -1.022  1.00  0.00           C  
ATOM   2871  O   GLU A 174      -6.440  -0.316  -1.905  1.00  0.00           O  
ATOM   2872  CB  GLU A 174      -4.242   0.021   0.072  1.00  0.00           C  
ATOM   2873  CG  GLU A 174      -3.500   1.157  -0.618  1.00  0.00           C  
ATOM   2874  CD  GLU A 174      -2.020   0.913  -0.720  1.00  0.00           C  
ATOM   2875  OE1 GLU A 174      -1.507   0.156   0.068  1.00  0.00           O  
ATOM   2876  OE2 GLU A 174      -1.403   1.484  -1.588  1.00  0.00           O  
ATOM   2877  H   GLU A 174      -6.283  -1.753   0.606  1.00  0.00           H  
ATOM   2878  HA  GLU A 174      -5.833   1.177   0.916  1.00  0.00           H  
ATOM   2879 1HB  GLU A 174      -3.752  -0.167   1.027  1.00  0.00           H  
ATOM   2880 2HB  GLU A 174      -4.125  -0.874  -0.539  1.00  0.00           H  
ATOM   2881 1HG  GLU A 174      -3.905   1.286  -1.621  1.00  0.00           H  
ATOM   2882 2HG  GLU A 174      -3.674   2.079  -0.065  1.00  0.00           H  
ATOM   2883  N   LEU A 175      -6.994   1.732  -1.159  1.00  0.00           N  
ATOM   2884  CA  LEU A 175      -7.788   2.069  -2.333  1.00  0.00           C  
ATOM   2885  C   LEU A 175      -7.099   3.126  -3.178  1.00  0.00           C  
ATOM   2886  O   LEU A 175      -6.835   4.228  -2.707  1.00  0.00           O  
ATOM   2887  CB  LEU A 175      -9.175   2.570  -1.911  1.00  0.00           C  
ATOM   2888  CG  LEU A 175      -9.945   1.661  -0.945  1.00  0.00           C  
ATOM   2889  CD1 LEU A 175     -11.266   2.319  -0.571  1.00  0.00           C  
ATOM   2890  CD2 LEU A 175     -10.174   0.305  -1.597  1.00  0.00           C  
ATOM   2891  H   LEU A 175      -6.882   2.421  -0.420  1.00  0.00           H  
ATOM   2892  HA  LEU A 175      -7.914   1.172  -2.939  1.00  0.00           H  
ATOM   2893 1HB  LEU A 175      -9.062   3.542  -1.432  1.00  0.00           H  
ATOM   2894 2HB  LEU A 175      -9.786   2.697  -2.805  1.00  0.00           H  
ATOM   2895  HG  LEU A 175      -9.367   1.530  -0.029  1.00  0.00           H  
ATOM   2896 1HD1 LEU A 175     -11.813   1.673   0.116  1.00  0.00           H  
ATOM   2897 2HD1 LEU A 175     -11.071   3.277  -0.089  1.00  0.00           H  
ATOM   2898 3HD1 LEU A 175     -11.860   2.478  -1.470  1.00  0.00           H  
ATOM   2899 1HD2 LEU A 175     -10.720  -0.341  -0.910  1.00  0.00           H  
ATOM   2900 2HD2 LEU A 175     -10.753   0.435  -2.511  1.00  0.00           H  
ATOM   2901 3HD2 LEU A 175      -9.213  -0.150  -1.837  1.00  0.00           H  
ATOM   2902  N   ILE A 176      -6.799   2.784  -4.430  1.00  0.00           N  
ATOM   2903  CA  ILE A 176      -6.111   3.714  -5.327  1.00  0.00           C  
ATOM   2904  C   ILE A 176      -7.094   4.553  -6.129  1.00  0.00           C  
ATOM   2905  O   ILE A 176      -7.983   4.020  -6.800  1.00  0.00           O  
ATOM   2906  CB  ILE A 176      -5.182   2.957  -6.294  1.00  0.00           C  
ATOM   2907  CG1 ILE A 176      -4.095   2.211  -5.516  1.00  0.00           C  
ATOM   2908  CG2 ILE A 176      -4.560   3.918  -7.296  1.00  0.00           C  
ATOM   2909  CD1 ILE A 176      -3.330   1.206  -6.347  1.00  0.00           C  
ATOM   2910  H   ILE A 176      -7.044   1.855  -4.765  1.00  0.00           H  
ATOM   2911  HA  ILE A 176      -5.519   4.386  -4.731  1.00  0.00           H  
ATOM   2912  HB  ILE A 176      -5.755   2.205  -6.835  1.00  0.00           H  
ATOM   2913 1HG1 ILE A 176      -3.384   2.928  -5.108  1.00  0.00           H  
ATOM   2914 2HG1 ILE A 176      -4.546   1.684  -4.675  1.00  0.00           H  
ATOM   2915 1HG2 ILE A 176      -3.906   3.367  -7.971  1.00  0.00           H  
ATOM   2916 2HG2 ILE A 176      -5.348   4.405  -7.870  1.00  0.00           H  
ATOM   2917 3HG2 ILE A 176      -3.980   4.673  -6.764  1.00  0.00           H  
ATOM   2918 1HD1 ILE A 176      -2.578   0.718  -5.727  1.00  0.00           H  
ATOM   2919 2HD1 ILE A 176      -4.020   0.457  -6.738  1.00  0.00           H  
ATOM   2920 3HD1 ILE A 176      -2.841   1.717  -7.175  1.00  0.00           H  
ATOM   2921  N   PHE A 177      -6.921   5.868  -6.062  1.00  0.00           N  
ATOM   2922  CA  PHE A 177      -7.778   6.799  -6.777  1.00  0.00           C  
ATOM   2923  C   PHE A 177      -7.003   7.534  -7.870  1.00  0.00           C  
ATOM   2924  O   PHE A 177      -5.809   7.811  -7.722  1.00  0.00           O  
ATOM   2925  CB  PHE A 177      -8.391   7.811  -5.807  1.00  0.00           C  
ATOM   2926  CG  PHE A 177      -9.316   7.196  -4.795  1.00  0.00           C  
ATOM   2927  CD1 PHE A 177      -8.816   6.620  -3.637  1.00  0.00           C  
ATOM   2928  CD2 PHE A 177     -10.687   7.192  -5.000  1.00  0.00           C  
ATOM   2929  CE1 PHE A 177      -9.666   6.054  -2.705  1.00  0.00           C  
ATOM   2930  CE2 PHE A 177     -11.539   6.628  -4.070  1.00  0.00           C  
ATOM   2931  CZ  PHE A 177     -11.027   6.058  -2.922  1.00  0.00           C  
ATOM   2932  H   PHE A 177      -6.166   6.234  -5.492  1.00  0.00           H  
ATOM   2933  HA  PHE A 177      -8.586   6.237  -7.247  1.00  0.00           H  
ATOM   2934 1HB  PHE A 177      -7.596   8.328  -5.271  1.00  0.00           H  
ATOM   2935 2HB  PHE A 177      -8.949   8.560  -6.367  1.00  0.00           H  
ATOM   2936  HD1 PHE A 177      -7.739   6.618  -3.465  1.00  0.00           H  
ATOM   2937  HD2 PHE A 177     -11.091   7.642  -5.907  1.00  0.00           H  
ATOM   2938  HE1 PHE A 177      -9.259   5.605  -1.800  1.00  0.00           H  
ATOM   2939  HE2 PHE A 177     -12.615   6.632  -4.243  1.00  0.00           H  
ATOM   2940  HZ  PHE A 177     -11.698   5.612  -2.189  1.00  0.00           H  
ATOM   2941  N   ASP A 178      -7.693   7.863  -8.952  1.00  0.00           N  
ATOM   2942  CA  ASP A 178      -7.129   8.696 -10.009  1.00  0.00           C  
ATOM   2943  C   ASP A 178      -8.199   9.595 -10.598  1.00  0.00           C  
ATOM   2944  O   ASP A 178      -8.803   9.274 -11.621  1.00  0.00           O  
ATOM   2945  CB  ASP A 178      -6.511   7.833 -11.112  1.00  0.00           C  
ATOM   2946  CG  ASP A 178      -5.774   8.653 -12.162  1.00  0.00           C  
ATOM   2947  OD1 ASP A 178      -5.754   9.855 -12.043  1.00  0.00           O  
ATOM   2948  OD2 ASP A 178      -5.238   8.069 -13.074  1.00  0.00           O  
ATOM   2949  H   ASP A 178      -8.646   7.535  -9.043  1.00  0.00           H  
ATOM   2950  HA  ASP A 178      -6.349   9.327  -9.579  1.00  0.00           H  
ATOM   2951 1HB  ASP A 178      -5.812   7.123 -10.670  1.00  0.00           H  
ATOM   2952 2HB  ASP A 178      -7.294   7.257 -11.606  1.00  0.00           H  
ATOM   2953  N   ILE A 179      -8.456  10.705  -9.922  1.00  0.00           N  
ATOM   2954  CA  ILE A 179      -9.615  11.530 -10.201  1.00  0.00           C  
ATOM   2955  C   ILE A 179      -9.208  12.963 -10.547  1.00  0.00           C  
ATOM   2956  O   ILE A 179      -8.358  13.552  -9.883  1.00  0.00           O  
ATOM   2957  CB  ILE A 179     -10.577  11.539  -8.999  1.00  0.00           C  
ATOM   2958  CG1 ILE A 179     -10.933  10.108  -8.589  1.00  0.00           C  
ATOM   2959  CG2 ILE A 179     -11.833  12.330  -9.329  1.00  0.00           C  
ATOM   2960  CD1 ILE A 179     -11.715   9.349  -9.636  1.00  0.00           C  
ATOM   2961  H   ILE A 179      -7.832  10.975  -9.176  1.00  0.00           H  
ATOM   2962  HA  ILE A 179     -10.141  11.110 -11.059  1.00  0.00           H  
ATOM   2963  HB  ILE A 179     -10.084  11.999  -8.143  1.00  0.00           H  
ATOM   2964 1HG1 ILE A 179     -10.020   9.553  -8.376  1.00  0.00           H  
ATOM   2965 2HG1 ILE A 179     -11.523  10.128  -7.672  1.00  0.00           H  
ATOM   2966 1HG2 ILE A 179     -12.502  12.326  -8.468  1.00  0.00           H  
ATOM   2967 2HG2 ILE A 179     -11.563  13.356  -9.573  1.00  0.00           H  
ATOM   2968 3HG2 ILE A 179     -12.337  11.874 -10.181  1.00  0.00           H  
ATOM   2969 1HD1 ILE A 179     -11.930   8.344  -9.273  1.00  0.00           H  
ATOM   2970 2HD1 ILE A 179     -12.652   9.870  -9.839  1.00  0.00           H  
ATOM   2971 3HD1 ILE A 179     -11.129   9.285 -10.552  1.00  0.00           H  
ATOM   2972  N   ASP A 180      -9.824  13.518 -11.594  1.00  0.00           N  
ATOM   2973  CA  ASP A 180      -9.567  14.905 -11.990  1.00  0.00           C  
ATOM   2974  C   ASP A 180     -10.511  15.870 -11.273  1.00  0.00           C  
ATOM   2975  O   ASP A 180     -10.135  16.995 -10.947  1.00  0.00           O  
ATOM   2976  CB  ASP A 180      -9.717  15.067 -13.504  1.00  0.00           C  
ATOM   2977  CG  ASP A 180      -8.685  14.271 -14.291  1.00  0.00           C  
ATOM   2978  OD1 ASP A 180      -7.516  14.538 -14.140  1.00  0.00           O  
ATOM   2979  OD2 ASP A 180      -9.075  13.403 -15.035  1.00  0.00           O  
ATOM   2980  H   ASP A 180     -10.485  12.969 -12.123  1.00  0.00           H  
ATOM   2981  HA  ASP A 180      -8.544  15.159 -11.710  1.00  0.00           H  
ATOM   2982 1HB  ASP A 180     -10.713  14.744 -13.808  1.00  0.00           H  
ATOM   2983 2HB  ASP A 180      -9.620  16.121 -13.769  1.00  0.00           H  
ATOM   2984  N   ASP A 181     -11.737  15.417 -11.029  1.00  0.00           N  
ATOM   2985  CA  ASP A 181     -12.755  16.250 -10.403  1.00  0.00           C  
ATOM   2986  C   ASP A 181     -12.688  16.145  -8.880  1.00  0.00           C  
ATOM   2987  O   ASP A 181     -12.913  15.075  -8.313  1.00  0.00           O  
ATOM   2988  CB  ASP A 181     -14.150  15.849 -10.890  1.00  0.00           C  
ATOM   2989  CG  ASP A 181     -15.252  16.739 -10.330  1.00  0.00           C  
ATOM   2990  OD1 ASP A 181     -14.963  17.540  -9.473  1.00  0.00           O  
ATOM   2991  OD2 ASP A 181     -16.371  16.610 -10.765  1.00  0.00           O  
ATOM   2992  H   ASP A 181     -11.967  14.469 -11.285  1.00  0.00           H  
ATOM   2993  HA  ASP A 181     -12.573  17.289 -10.680  1.00  0.00           H  
ATOM   2994 1HB  ASP A 181     -14.183  15.897 -11.979  1.00  0.00           H  
ATOM   2995 2HB  ASP A 181     -14.354  14.818 -10.601  1.00  0.00           H  
ATOM   2996  N   GLU A 182     -12.354  17.255  -8.226  1.00  0.00           N  
ATOM   2997  CA  GLU A 182     -12.219  17.284  -6.773  1.00  0.00           C  
ATOM   2998  C   GLU A 182     -13.514  16.866  -6.061  1.00  0.00           C  
ATOM   2999  O   GLU A 182     -13.475  16.295  -4.970  1.00  0.00           O  
ATOM   3000  CB  GLU A 182     -11.805  18.683  -6.313  1.00  0.00           C  
ATOM   3001  CG  GLU A 182     -10.376  19.067  -6.674  1.00  0.00           C  
ATOM   3002  CD  GLU A 182     -10.034  20.479  -6.288  1.00  0.00           C  
ATOM   3003  OE1 GLU A 182     -10.701  21.020  -5.439  1.00  0.00           O  
ATOM   3004  OE2 GLU A 182      -9.105  21.017  -6.843  1.00  0.00           O  
ATOM   3005  H   GLU A 182     -12.173  18.099  -8.755  1.00  0.00           H  
ATOM   3006  HA  GLU A 182     -11.438  16.576  -6.490  1.00  0.00           H  
ATOM   3007 1HB  GLU A 182     -12.472  19.424  -6.755  1.00  0.00           H  
ATOM   3008 2HB  GLU A 182     -11.907  18.756  -5.230  1.00  0.00           H  
ATOM   3009 1HG  GLU A 182      -9.690  18.388  -6.169  1.00  0.00           H  
ATOM   3010 2HG  GLU A 182     -10.239  18.945  -7.748  1.00  0.00           H  
ATOM   3011  N   ASP A 183     -14.665  17.152  -6.684  1.00  0.00           N  
ATOM   3012  CA  ASP A 183     -15.950  16.826  -6.074  1.00  0.00           C  
ATOM   3013  C   ASP A 183     -16.203  15.330  -6.103  1.00  0.00           C  
ATOM   3014  O   ASP A 183     -16.643  14.743  -5.112  1.00  0.00           O  
ATOM   3015  CB  ASP A 183     -17.089  17.554  -6.791  1.00  0.00           C  
ATOM   3016  CG  ASP A 183     -18.422  17.430  -6.066  1.00  0.00           C  
ATOM   3017  OD1 ASP A 183     -18.536  17.949  -4.980  1.00  0.00           O  
ATOM   3018  OD2 ASP A 183     -19.314  16.819  -6.603  1.00  0.00           O  
ATOM   3019  H   ASP A 183     -14.644  17.593  -7.603  1.00  0.00           H  
ATOM   3020  HA  ASP A 183     -15.927  17.144  -5.031  1.00  0.00           H  
ATOM   3021 1HB  ASP A 183     -16.841  18.612  -6.888  1.00  0.00           H  
ATOM   3022 2HB  ASP A 183     -17.202  17.151  -7.798  1.00  0.00           H  
ATOM   3023  N   GLU A 184     -15.907  14.705  -7.239  1.00  0.00           N  
ATOM   3024  CA  GLU A 184     -16.076  13.268  -7.376  1.00  0.00           C  
ATOM   3025  C   GLU A 184     -15.130  12.529  -6.453  1.00  0.00           C  
ATOM   3026  O   GLU A 184     -15.512  11.557  -5.805  1.00  0.00           O  
ATOM   3027  CB  GLU A 184     -15.839  12.832  -8.824  1.00  0.00           C  
ATOM   3028  CG  GLU A 184     -16.068  11.350  -9.081  1.00  0.00           C  
ATOM   3029  CD  GLU A 184     -17.513  10.952  -8.961  1.00  0.00           C  
ATOM   3030  OE1 GLU A 184     -18.355  11.815  -9.037  1.00  0.00           O  
ATOM   3031  OE2 GLU A 184     -17.776   9.785  -8.793  1.00  0.00           O  
ATOM   3032  H   GLU A 184     -15.547  15.240  -8.020  1.00  0.00           H  
ATOM   3033  HA  GLU A 184     -17.098  13.011  -7.093  1.00  0.00           H  
ATOM   3034 1HB  GLU A 184     -16.500  13.393  -9.485  1.00  0.00           H  
ATOM   3035 2HB  GLU A 184     -14.813  13.066  -9.111  1.00  0.00           H  
ATOM   3036 1HG  GLU A 184     -15.718  11.107 -10.084  1.00  0.00           H  
ATOM   3037 2HG  GLU A 184     -15.478  10.773  -8.370  1.00  0.00           H  
ATOM   3038  N   PHE A 185     -13.890  13.008  -6.377  1.00  0.00           N  
ATOM   3039  CA  PHE A 185     -12.905  12.414  -5.494  1.00  0.00           C  
ATOM   3040  C   PHE A 185     -13.403  12.400  -4.074  1.00  0.00           C  
ATOM   3041  O   PHE A 185     -13.408  11.359  -3.417  1.00  0.00           O  
ATOM   3042  CB  PHE A 185     -11.582  13.179  -5.567  1.00  0.00           C  
ATOM   3043  CG  PHE A 185     -10.525  12.652  -4.637  1.00  0.00           C  
ATOM   3044  CD1 PHE A 185      -9.688  11.619  -5.031  1.00  0.00           C  
ATOM   3045  CD2 PHE A 185     -10.368  13.187  -3.368  1.00  0.00           C  
ATOM   3046  CE1 PHE A 185      -8.716  11.133  -4.177  1.00  0.00           C  
ATOM   3047  CE2 PHE A 185      -9.396  12.704  -2.513  1.00  0.00           C  
ATOM   3048  CZ  PHE A 185      -8.570  11.676  -2.918  1.00  0.00           C  
ATOM   3049  H   PHE A 185     -13.631  13.809  -6.946  1.00  0.00           H  
ATOM   3050  HA  PHE A 185     -12.729  11.385  -5.809  1.00  0.00           H  
ATOM   3051 1HB  PHE A 185     -11.193  13.136  -6.583  1.00  0.00           H  
ATOM   3052 2HB  PHE A 185     -11.754  14.227  -5.326  1.00  0.00           H  
ATOM   3053  HD1 PHE A 185      -9.803  11.190  -6.027  1.00  0.00           H  
ATOM   3054  HD2 PHE A 185     -11.021  13.999  -3.048  1.00  0.00           H  
ATOM   3055  HE1 PHE A 185      -8.065  10.321  -4.499  1.00  0.00           H  
ATOM   3056  HE2 PHE A 185      -9.282  13.134  -1.518  1.00  0.00           H  
ATOM   3057  HZ  PHE A 185      -7.805  11.293  -2.244  1.00  0.00           H  
ATOM   3058  N   LYS A 186     -13.830  13.564  -3.596  1.00  0.00           N  
ATOM   3059  CA  LYS A 186     -14.310  13.704  -2.241  1.00  0.00           C  
ATOM   3060  C   LYS A 186     -15.416  12.703  -1.946  1.00  0.00           C  
ATOM   3061  O   LYS A 186     -15.409  12.047  -0.904  1.00  0.00           O  
ATOM   3062  CB  LYS A 186     -14.805  15.130  -1.997  1.00  0.00           C  
ATOM   3063  CG  LYS A 186     -15.225  15.413  -0.560  1.00  0.00           C  
ATOM   3064  CD  LYS A 186     -15.652  16.863  -0.385  1.00  0.00           C  
ATOM   3065  CE  LYS A 186     -16.083  17.144   1.047  1.00  0.00           C  
ATOM   3066  NZ  LYS A 186     -16.497  18.561   1.236  1.00  0.00           N  
ATOM   3067  H   LYS A 186     -13.814  14.383  -4.198  1.00  0.00           H  
ATOM   3068  HA  LYS A 186     -13.485  13.503  -1.560  1.00  0.00           H  
ATOM   3069 1HB  LYS A 186     -14.020  15.839  -2.261  1.00  0.00           H  
ATOM   3070 2HB  LYS A 186     -15.661  15.334  -2.642  1.00  0.00           H  
ATOM   3071 1HG  LYS A 186     -16.058  14.763  -0.290  1.00  0.00           H  
ATOM   3072 2HG  LYS A 186     -14.392  15.204   0.110  1.00  0.00           H  
ATOM   3073 1HD  LYS A 186     -14.820  17.521  -0.640  1.00  0.00           H  
ATOM   3074 2HD  LYS A 186     -16.484  17.081  -1.054  1.00  0.00           H  
ATOM   3075 1HE  LYS A 186     -16.919  16.497   1.309  1.00  0.00           H  
ATOM   3076 2HE  LYS A 186     -15.258  16.927   1.725  1.00  0.00           H  
ATOM   3077 1HZ  LYS A 186     -16.775  18.706   2.196  1.00  0.00           H  
ATOM   3078 2HZ  LYS A 186     -15.723  19.171   1.014  1.00  0.00           H  
ATOM   3079 3HZ  LYS A 186     -17.275  18.769   0.626  1.00  0.00           H  
ATOM   3080  N   LYS A 187     -16.374  12.590  -2.867  1.00  0.00           N  
ATOM   3081  CA  LYS A 187     -17.525  11.714  -2.672  1.00  0.00           C  
ATOM   3082  C   LYS A 187     -17.118  10.236  -2.644  1.00  0.00           C  
ATOM   3083  O   LYS A 187     -17.618   9.461  -1.825  1.00  0.00           O  
ATOM   3084  CB  LYS A 187     -18.563  11.952  -3.770  1.00  0.00           C  
ATOM   3085  CG  LYS A 187     -19.327  13.262  -3.640  1.00  0.00           C  
ATOM   3086  CD  LYS A 187     -20.362  13.411  -4.745  1.00  0.00           C  
ATOM   3087  CE  LYS A 187     -21.351  14.525  -4.433  1.00  0.00           C  
ATOM   3088  NZ  LYS A 187     -20.709  15.867  -4.479  1.00  0.00           N  
ATOM   3089  H   LYS A 187     -16.307  13.134  -3.723  1.00  0.00           H  
ATOM   3090  HA  LYS A 187     -17.977  11.952  -1.709  1.00  0.00           H  
ATOM   3091 1HB  LYS A 187     -18.071  11.946  -4.743  1.00  0.00           H  
ATOM   3092 2HB  LYS A 187     -19.290  11.139  -3.766  1.00  0.00           H  
ATOM   3093 1HG  LYS A 187     -19.832  13.295  -2.673  1.00  0.00           H  
ATOM   3094 2HG  LYS A 187     -18.629  14.097  -3.693  1.00  0.00           H  
ATOM   3095 1HD  LYS A 187     -19.860  13.635  -5.686  1.00  0.00           H  
ATOM   3096 2HD  LYS A 187     -20.909  12.475  -4.859  1.00  0.00           H  
ATOM   3097 1HE  LYS A 187     -22.166  14.500  -5.154  1.00  0.00           H  
ATOM   3098 2HE  LYS A 187     -21.770  14.371  -3.438  1.00  0.00           H  
ATOM   3099 1HZ  LYS A 187     -21.396  16.576  -4.267  1.00  0.00           H  
ATOM   3100 2HZ  LYS A 187     -19.962  15.907  -3.799  1.00  0.00           H  
ATOM   3101 3HZ  LYS A 187     -20.333  16.029  -5.402  1.00  0.00           H  
ATOM   3102  N   GLN A 188     -16.212   9.849  -3.547  1.00  0.00           N  
ATOM   3103  CA  GLN A 188     -15.772   8.456  -3.633  1.00  0.00           C  
ATOM   3104  C   GLN A 188     -14.976   8.045  -2.398  1.00  0.00           C  
ATOM   3105  O   GLN A 188     -15.164   6.950  -1.865  1.00  0.00           O  
ATOM   3106  CB  GLN A 188     -14.928   8.238  -4.891  1.00  0.00           C  
ATOM   3107  CG  GLN A 188     -15.715   8.310  -6.189  1.00  0.00           C  
ATOM   3108  CD  GLN A 188     -14.864   7.979  -7.400  1.00  0.00           C  
ATOM   3109  OE1 GLN A 188     -13.679   7.660  -7.276  1.00  0.00           O  
ATOM   3110  NE2 GLN A 188     -15.466   8.054  -8.582  1.00  0.00           N  
ATOM   3111  H   GLN A 188     -15.831  10.532  -4.195  1.00  0.00           H  
ATOM   3112  HA  GLN A 188     -16.653   7.819  -3.689  1.00  0.00           H  
ATOM   3113 1HB  GLN A 188     -14.139   8.989  -4.935  1.00  0.00           H  
ATOM   3114 2HB  GLN A 188     -14.448   7.261  -4.842  1.00  0.00           H  
ATOM   3115 1HG  GLN A 188     -16.537   7.595  -6.143  1.00  0.00           H  
ATOM   3116 2HG  GLN A 188     -16.104   9.320  -6.310  1.00  0.00           H  
ATOM   3117 1HE2 GLN A 188     -14.955   7.847  -9.418  1.00  0.00           H  
ATOM   3118 2HE2 GLN A 188     -16.429   8.317  -8.638  1.00  0.00           H  
ATOM   3119  N   VAL A 189     -14.093   8.929  -1.941  1.00  0.00           N  
ATOM   3120  CA  VAL A 189     -13.289   8.652  -0.760  1.00  0.00           C  
ATOM   3121  C   VAL A 189     -14.139   8.629   0.485  1.00  0.00           C  
ATOM   3122  O   VAL A 189     -14.001   7.740   1.323  1.00  0.00           O  
ATOM   3123  CB  VAL A 189     -12.184   9.714  -0.598  1.00  0.00           C  
ATOM   3124  CG1 VAL A 189     -11.488   9.557   0.745  1.00  0.00           C  
ATOM   3125  CG2 VAL A 189     -11.186   9.600  -1.740  1.00  0.00           C  
ATOM   3126  H   VAL A 189     -13.978   9.814  -2.425  1.00  0.00           H  
ATOM   3127  HA  VAL A 189     -12.826   7.673  -0.883  1.00  0.00           H  
ATOM   3128  HB  VAL A 189     -12.640  10.704  -0.611  1.00  0.00           H  
ATOM   3129 1HG1 VAL A 189     -10.711  10.316   0.843  1.00  0.00           H  
ATOM   3130 2HG1 VAL A 189     -12.215   9.678   1.548  1.00  0.00           H  
ATOM   3131 3HG1 VAL A 189     -11.037   8.567   0.809  1.00  0.00           H  
ATOM   3132 1HG2 VAL A 189     -10.408  10.354  -1.620  1.00  0.00           H  
ATOM   3133 2HG2 VAL A 189     -10.734   8.608  -1.731  1.00  0.00           H  
ATOM   3134 3HG2 VAL A 189     -11.698   9.756  -2.689  1.00  0.00           H  
ATOM   3135  N   LYS A 190     -15.032   9.603   0.610  1.00  0.00           N  
ATOM   3136  CA  LYS A 190     -15.902   9.680   1.764  1.00  0.00           C  
ATOM   3137  C   LYS A 190     -16.689   8.398   1.920  1.00  0.00           C  
ATOM   3138  O   LYS A 190     -16.682   7.780   2.983  1.00  0.00           O  
ATOM   3139  CB  LYS A 190     -16.850  10.874   1.648  1.00  0.00           C  
ATOM   3140  CG  LYS A 190     -17.766  11.069   2.849  1.00  0.00           C  
ATOM   3141  CD  LYS A 190     -18.654  12.292   2.674  1.00  0.00           C  
ATOM   3142  CE  LYS A 190     -19.477  12.562   3.925  1.00  0.00           C  
ATOM   3143  NZ  LYS A 190     -20.450  11.469   4.199  1.00  0.00           N  
ATOM   3144  H   LYS A 190     -15.110  10.306  -0.117  1.00  0.00           H  
ATOM   3145  HA  LYS A 190     -15.289   9.809   2.657  1.00  0.00           H  
ATOM   3146 1HB  LYS A 190     -16.271  11.788   1.517  1.00  0.00           H  
ATOM   3147 2HB  LYS A 190     -17.478  10.756   0.765  1.00  0.00           H  
ATOM   3148 1HG  LYS A 190     -18.396  10.187   2.974  1.00  0.00           H  
ATOM   3149 2HG  LYS A 190     -17.164  11.193   3.749  1.00  0.00           H  
ATOM   3150 1HD  LYS A 190     -18.035  13.164   2.461  1.00  0.00           H  
ATOM   3151 2HD  LYS A 190     -19.330  12.134   1.834  1.00  0.00           H  
ATOM   3152 1HE  LYS A 190     -18.814  12.664   4.782  1.00  0.00           H  
ATOM   3153 2HE  LYS A 190     -20.025  13.497   3.805  1.00  0.00           H  
ATOM   3154 1HZ  LYS A 190     -20.975  11.687   5.034  1.00  0.00           H  
ATOM   3155 2HZ  LYS A 190     -21.083  11.378   3.417  1.00  0.00           H  
ATOM   3156 3HZ  LYS A 190     -19.952  10.601   4.331  1.00  0.00           H  
ATOM   3157  N   LYS A 191     -17.353   7.985   0.844  1.00  0.00           N  
ATOM   3158  CA  LYS A 191     -18.134   6.765   0.864  1.00  0.00           C  
ATOM   3159  C   LYS A 191     -17.253   5.566   1.169  1.00  0.00           C  
ATOM   3160  O   LYS A 191     -17.631   4.690   1.942  1.00  0.00           O  
ATOM   3161  CB  LYS A 191     -18.855   6.567  -0.470  1.00  0.00           C  
ATOM   3162  CG  LYS A 191     -19.792   5.368  -0.507  1.00  0.00           C  
ATOM   3163  CD  LYS A 191     -20.546   5.295  -1.826  1.00  0.00           C  
ATOM   3164  CE  LYS A 191     -21.545   4.148  -1.832  1.00  0.00           C  
ATOM   3165  NZ  LYS A 191     -22.285   4.060  -3.120  1.00  0.00           N  
ATOM   3166  H   LYS A 191     -17.310   8.530  -0.011  1.00  0.00           H  
ATOM   3167  HA  LYS A 191     -18.879   6.844   1.656  1.00  0.00           H  
ATOM   3168 1HB  LYS A 191     -19.441   7.457  -0.702  1.00  0.00           H  
ATOM   3169 2HB  LYS A 191     -18.121   6.443  -1.266  1.00  0.00           H  
ATOM   3170 1HG  LYS A 191     -19.216   4.451  -0.377  1.00  0.00           H  
ATOM   3171 2HG  LYS A 191     -20.511   5.442   0.309  1.00  0.00           H  
ATOM   3172 1HD  LYS A 191     -21.080   6.232  -1.992  1.00  0.00           H  
ATOM   3173 2HD  LYS A 191     -19.838   5.152  -2.642  1.00  0.00           H  
ATOM   3174 1HE  LYS A 191     -21.021   3.208  -1.664  1.00  0.00           H  
ATOM   3175 2HE  LYS A 191     -22.264   4.287  -1.024  1.00  0.00           H  
ATOM   3176 1HZ  LYS A 191     -22.936   3.289  -3.083  1.00  0.00           H  
ATOM   3177 2HZ  LYS A 191     -22.791   4.921  -3.278  1.00  0.00           H  
ATOM   3178 3HZ  LYS A 191     -21.631   3.912  -3.875  1.00  0.00           H  
ATOM   3179  N   ALA A 192     -16.069   5.531   0.558  1.00  0.00           N  
ATOM   3180  CA  ALA A 192     -15.141   4.428   0.757  1.00  0.00           C  
ATOM   3181  C   ALA A 192     -14.776   4.289   2.220  1.00  0.00           C  
ATOM   3182  O   ALA A 192     -14.741   3.183   2.760  1.00  0.00           O  
ATOM   3183  CB  ALA A 192     -13.889   4.640  -0.066  1.00  0.00           C  
ATOM   3184  H   ALA A 192     -15.811   6.285  -0.069  1.00  0.00           H  
ATOM   3185  HA  ALA A 192     -15.631   3.509   0.440  1.00  0.00           H  
ATOM   3186 1HB  ALA A 192     -13.230   3.813   0.075  1.00  0.00           H  
ATOM   3187 2HB  ALA A 192     -14.146   4.718  -1.099  1.00  0.00           H  
ATOM   3188 3HB  ALA A 192     -13.397   5.553   0.251  1.00  0.00           H  
ATOM   3189  N   LEU A 193     -14.500   5.416   2.867  1.00  0.00           N  
ATOM   3190  CA  LEU A 193     -14.154   5.419   4.273  1.00  0.00           C  
ATOM   3191  C   LEU A 193     -15.315   4.931   5.128  1.00  0.00           C  
ATOM   3192  O   LEU A 193     -15.118   4.184   6.093  1.00  0.00           O  
ATOM   3193  CB  LEU A 193     -13.742   6.830   4.711  1.00  0.00           C  
ATOM   3194  CG  LEU A 193     -12.403   7.335   4.157  1.00  0.00           C  
ATOM   3195  CD1 LEU A 193     -12.256   8.820   4.457  1.00  0.00           C  
ATOM   3196  CD2 LEU A 193     -11.265   6.536   4.775  1.00  0.00           C  
ATOM   3197  H   LEU A 193     -14.525   6.295   2.362  1.00  0.00           H  
ATOM   3198  HA  LEU A 193     -13.314   4.746   4.421  1.00  0.00           H  
ATOM   3199 1HB  LEU A 193     -14.515   7.530   4.397  1.00  0.00           H  
ATOM   3200 2HB  LEU A 193     -13.680   6.853   5.799  1.00  0.00           H  
ATOM   3201  HG  LEU A 193     -12.387   7.210   3.074  1.00  0.00           H  
ATOM   3202 1HD1 LEU A 193     -11.305   9.179   4.064  1.00  0.00           H  
ATOM   3203 2HD1 LEU A 193     -13.072   9.369   3.987  1.00  0.00           H  
ATOM   3204 3HD1 LEU A 193     -12.285   8.978   5.535  1.00  0.00           H  
ATOM   3205 1HD2 LEU A 193     -10.313   6.894   4.381  1.00  0.00           H  
ATOM   3206 2HD2 LEU A 193     -11.279   6.661   5.858  1.00  0.00           H  
ATOM   3207 3HD2 LEU A 193     -11.386   5.481   4.530  1.00  0.00           H  
ATOM   3208  N   GLU A 194     -16.534   5.345   4.768  1.00  0.00           N  
ATOM   3209  CA  GLU A 194     -17.728   4.891   5.472  1.00  0.00           C  
ATOM   3210  C   GLU A 194     -17.952   3.394   5.273  1.00  0.00           C  
ATOM   3211  O   GLU A 194     -18.318   2.682   6.212  1.00  0.00           O  
ATOM   3212  CB  GLU A 194     -18.956   5.669   4.995  1.00  0.00           C  
ATOM   3213  CG  GLU A 194     -18.967   7.137   5.398  1.00  0.00           C  
ATOM   3214  CD  GLU A 194     -20.147   7.887   4.847  1.00  0.00           C  
ATOM   3215  OE1 GLU A 194     -20.978   7.273   4.223  1.00  0.00           O  
ATOM   3216  OE2 GLU A 194     -20.217   9.076   5.049  1.00  0.00           O  
ATOM   3217  H   GLU A 194     -16.631   5.993   3.990  1.00  0.00           H  
ATOM   3218  HA  GLU A 194     -17.589   5.073   6.535  1.00  0.00           H  
ATOM   3219 1HB  GLU A 194     -19.018   5.621   3.908  1.00  0.00           H  
ATOM   3220 2HB  GLU A 194     -19.858   5.206   5.395  1.00  0.00           H  
ATOM   3221 1HG  GLU A 194     -18.985   7.204   6.486  1.00  0.00           H  
ATOM   3222 2HG  GLU A 194     -18.048   7.606   5.048  1.00  0.00           H  
ATOM   3223  N   LEU A 195     -17.714   2.913   4.049  1.00  0.00           N  
ATOM   3224  CA  LEU A 195     -17.868   1.498   3.752  1.00  0.00           C  
ATOM   3225  C   LEU A 195     -16.891   0.675   4.545  1.00  0.00           C  
ATOM   3226  O   LEU A 195     -17.271  -0.283   5.215  1.00  0.00           O  
ATOM   3227  CB  LEU A 195     -17.663   1.238   2.254  1.00  0.00           C  
ATOM   3228  CG  LEU A 195     -18.802   1.697   1.336  1.00  0.00           C  
ATOM   3229  CD1 LEU A 195     -18.354   1.606  -0.116  1.00  0.00           C  
ATOM   3230  CD2 LEU A 195     -20.032   0.837   1.584  1.00  0.00           C  
ATOM   3231  H   LEU A 195     -17.419   3.546   3.316  1.00  0.00           H  
ATOM   3232  HA  LEU A 195     -18.879   1.193   4.021  1.00  0.00           H  
ATOM   3233 1HB  LEU A 195     -16.754   1.746   1.935  1.00  0.00           H  
ATOM   3234 2HB  LEU A 195     -17.527   0.167   2.103  1.00  0.00           H  
ATOM   3235  HG  LEU A 195     -19.041   2.740   1.546  1.00  0.00           H  
ATOM   3236 1HD1 LEU A 195     -19.164   1.933  -0.768  1.00  0.00           H  
ATOM   3237 2HD1 LEU A 195     -17.485   2.246  -0.269  1.00  0.00           H  
ATOM   3238 3HD1 LEU A 195     -18.092   0.575  -0.352  1.00  0.00           H  
ATOM   3239 1HD2 LEU A 195     -20.843   1.164   0.932  1.00  0.00           H  
ATOM   3240 2HD2 LEU A 195     -19.795  -0.206   1.372  1.00  0.00           H  
ATOM   3241 3HD2 LEU A 195     -20.342   0.935   2.624  1.00  0.00           H  
ATOM   3242  N   MET A 196     -15.624   1.049   4.475  1.00  0.00           N  
ATOM   3243  CA  MET A 196     -14.571   0.276   5.095  1.00  0.00           C  
ATOM   3244  C   MET A 196     -14.772   0.191   6.607  1.00  0.00           C  
ATOM   3245  O   MET A 196     -14.553  -0.862   7.214  1.00  0.00           O  
ATOM   3246  CB  MET A 196     -13.211   0.887   4.763  1.00  0.00           C  
ATOM   3247  CG  MET A 196     -12.755   0.665   3.328  1.00  0.00           C  
ATOM   3248  SD  MET A 196     -11.062   1.221   3.043  1.00  0.00           S  
ATOM   3249  CE  MET A 196     -11.291   2.996   3.005  1.00  0.00           C  
ATOM   3250  H   MET A 196     -15.382   1.890   3.959  1.00  0.00           H  
ATOM   3251  HA  MET A 196     -14.606  -0.735   4.702  1.00  0.00           H  
ATOM   3252 1HB  MET A 196     -13.241   1.961   4.942  1.00  0.00           H  
ATOM   3253 2HB  MET A 196     -12.452   0.466   5.424  1.00  0.00           H  
ATOM   3254 1HG  MET A 196     -12.814  -0.395   3.087  1.00  0.00           H  
ATOM   3255 2HG  MET A 196     -13.413   1.206   2.649  1.00  0.00           H  
ATOM   3256 1HE  MET A 196     -10.330   3.484   2.837  1.00  0.00           H  
ATOM   3257 2HE  MET A 196     -11.978   3.258   2.199  1.00  0.00           H  
ATOM   3258 3HE  MET A 196     -11.705   3.330   3.957  1.00  0.00           H  
ATOM   3259  N   LYS A 197     -15.205   1.301   7.211  1.00  0.00           N  
ATOM   3260  CA  LYS A 197     -15.522   1.322   8.636  1.00  0.00           C  
ATOM   3261  C   LYS A 197     -16.612   0.307   8.980  1.00  0.00           C  
ATOM   3262  O   LYS A 197     -16.444  -0.515   9.880  1.00  0.00           O  
ATOM   3263  CB  LYS A 197     -15.956   2.724   9.065  1.00  0.00           C  
ATOM   3264  CG  LYS A 197     -16.285   2.855  10.546  1.00  0.00           C  
ATOM   3265  CD  LYS A 197     -16.659   4.285  10.905  1.00  0.00           C  
ATOM   3266  CE  LYS A 197     -17.046   4.406  12.372  1.00  0.00           C  
ATOM   3267  NZ  LYS A 197     -17.425   5.799  12.735  1.00  0.00           N  
ATOM   3268  H   LYS A 197     -15.315   2.153   6.670  1.00  0.00           H  
ATOM   3269  HA  LYS A 197     -14.627   1.052   9.192  1.00  0.00           H  
ATOM   3270 1HB  LYS A 197     -15.163   3.437   8.834  1.00  0.00           H  
ATOM   3271 2HB  LYS A 197     -16.838   3.022   8.499  1.00  0.00           H  
ATOM   3272 1HG  LYS A 197     -17.119   2.197  10.793  1.00  0.00           H  
ATOM   3273 2HG  LYS A 197     -15.421   2.555  11.139  1.00  0.00           H  
ATOM   3274 1HD  LYS A 197     -15.813   4.944  10.706  1.00  0.00           H  
ATOM   3275 2HD  LYS A 197     -17.500   4.607  10.290  1.00  0.00           H  
ATOM   3276 1HE  LYS A 197     -17.888   3.747  12.581  1.00  0.00           H  
ATOM   3277 2HE  LYS A 197     -16.208   4.097  12.996  1.00  0.00           H  
ATOM   3278 1HZ  LYS A 197     -17.674   5.836  13.713  1.00  0.00           H  
ATOM   3279 2HZ  LYS A 197     -16.644   6.416  12.562  1.00  0.00           H  
ATOM   3280 3HZ  LYS A 197     -18.214   6.090  12.176  1.00  0.00           H  
ATOM   3281  N   LYS A 198     -17.729   0.377   8.259  1.00  0.00           N  
ATOM   3282  CA  LYS A 198     -18.862  -0.512   8.509  1.00  0.00           C  
ATOM   3283  C   LYS A 198     -18.500  -1.972   8.235  1.00  0.00           C  
ATOM   3284  O   LYS A 198     -19.061  -2.887   8.842  1.00  0.00           O  
ATOM   3285  CB  LYS A 198     -20.062  -0.100   7.655  1.00  0.00           C  
ATOM   3286  CG  LYS A 198     -20.705   1.217   8.068  1.00  0.00           C  
ATOM   3287  CD  LYS A 198     -21.839   1.597   7.128  1.00  0.00           C  
ATOM   3288  CE  LYS A 198     -22.458   2.932   7.516  1.00  0.00           C  
ATOM   3289  NZ  LYS A 198     -23.539   3.338   6.577  1.00  0.00           N  
ATOM   3290  H   LYS A 198     -17.803   1.071   7.521  1.00  0.00           H  
ATOM   3291  HA  LYS A 198     -19.140  -0.429   9.559  1.00  0.00           H  
ATOM   3292 1HB  LYS A 198     -19.754  -0.011   6.613  1.00  0.00           H  
ATOM   3293 2HB  LYS A 198     -20.827  -0.876   7.705  1.00  0.00           H  
ATOM   3294 1HG  LYS A 198     -21.098   1.129   9.081  1.00  0.00           H  
ATOM   3295 2HG  LYS A 198     -19.955   2.007   8.055  1.00  0.00           H  
ATOM   3296 1HD  LYS A 198     -21.460   1.664   6.107  1.00  0.00           H  
ATOM   3297 2HD  LYS A 198     -22.611   0.827   7.160  1.00  0.00           H  
ATOM   3298 1HE  LYS A 198     -22.872   2.862   8.520  1.00  0.00           H  
ATOM   3299 2HE  LYS A 198     -21.687   3.703   7.517  1.00  0.00           H  
ATOM   3300 1HZ  LYS A 198     -23.921   4.226   6.868  1.00  0.00           H  
ATOM   3301 2HZ  LYS A 198     -23.161   3.424   5.644  1.00  0.00           H  
ATOM   3302 3HZ  LYS A 198     -24.269   2.640   6.581  1.00  0.00           H  
ATOM   3303  N   LEU A 199     -17.573  -2.182   7.310  1.00  0.00           N  
ATOM   3304  CA  LEU A 199     -17.177  -3.524   6.897  1.00  0.00           C  
ATOM   3305  C   LEU A 199     -16.155  -4.145   7.859  1.00  0.00           C  
ATOM   3306  O   LEU A 199     -15.728  -5.286   7.669  1.00  0.00           O  
ATOM   3307  CB  LEU A 199     -16.592  -3.480   5.480  1.00  0.00           C  
ATOM   3308  CG  LEU A 199     -17.587  -3.155   4.359  1.00  0.00           C  
ATOM   3309  CD1 LEU A 199     -16.825  -2.752   3.104  1.00  0.00           C  
ATOM   3310  CD2 LEU A 199     -18.471  -4.365   4.098  1.00  0.00           C  
ATOM   3311  H   LEU A 199     -17.131  -1.384   6.868  1.00  0.00           H  
ATOM   3312  HA  LEU A 199     -18.066  -4.153   6.894  1.00  0.00           H  
ATOM   3313 1HB  LEU A 199     -15.805  -2.728   5.453  1.00  0.00           H  
ATOM   3314 2HB  LEU A 199     -16.147  -4.450   5.258  1.00  0.00           H  
ATOM   3315  HG  LEU A 199     -18.208  -2.310   4.658  1.00  0.00           H  
ATOM   3316 1HD1 LEU A 199     -17.533  -2.521   2.308  1.00  0.00           H  
ATOM   3317 2HD1 LEU A 199     -16.217  -1.873   3.314  1.00  0.00           H  
ATOM   3318 3HD1 LEU A 199     -16.182  -3.573   2.790  1.00  0.00           H  
ATOM   3319 1HD2 LEU A 199     -19.179  -4.134   3.302  1.00  0.00           H  
ATOM   3320 2HD2 LEU A 199     -17.851  -5.210   3.798  1.00  0.00           H  
ATOM   3321 3HD2 LEU A 199     -19.017  -4.620   5.006  1.00  0.00           H  
ATOM   3322  N   GLY A 200     -15.778  -3.396   8.903  1.00  0.00           N  
ATOM   3323  CA  GLY A 200     -14.873  -3.923   9.933  1.00  0.00           C  
ATOM   3324  C   GLY A 200     -13.395  -3.854   9.514  1.00  0.00           C  
ATOM   3325  O   GLY A 200     -12.594  -4.699   9.909  1.00  0.00           O  
ATOM   3326  H   GLY A 200     -16.135  -2.449   8.990  1.00  0.00           H  
ATOM   3327 1HA  GLY A 200     -15.014  -3.362  10.856  1.00  0.00           H  
ATOM   3328 2HA  GLY A 200     -15.140  -4.955  10.149  1.00  0.00           H  
ATOM   3329  N   VAL A 201     -13.043  -2.841   8.736  1.00  0.00           N  
ATOM   3330  CA  VAL A 201     -11.650  -2.631   8.328  1.00  0.00           C  
ATOM   3331  C   VAL A 201     -10.844  -2.020   9.468  1.00  0.00           C  
ATOM   3332  O   VAL A 201     -11.293  -1.071  10.113  1.00  0.00           O  
ATOM   3333  CB  VAL A 201     -11.578  -1.707   7.099  1.00  0.00           C  
ATOM   3334  CG1 VAL A 201     -10.134  -1.335   6.795  1.00  0.00           C  
ATOM   3335  CG2 VAL A 201     -12.223  -2.387   5.901  1.00  0.00           C  
ATOM   3336  H   VAL A 201     -13.750  -2.185   8.424  1.00  0.00           H  
ATOM   3337  HA  VAL A 201     -11.211  -3.595   8.062  1.00  0.00           H  
ATOM   3338  HB  VAL A 201     -12.109  -0.781   7.320  1.00  0.00           H  
ATOM   3339 1HG1 VAL A 201     -10.103  -0.681   5.923  1.00  0.00           H  
ATOM   3340 2HG1 VAL A 201      -9.704  -0.817   7.652  1.00  0.00           H  
ATOM   3341 3HG1 VAL A 201      -9.561  -2.239   6.591  1.00  0.00           H  
ATOM   3342 1HG2 VAL A 201     -12.170  -1.728   5.035  1.00  0.00           H  
ATOM   3343 2HG2 VAL A 201     -11.696  -3.316   5.683  1.00  0.00           H  
ATOM   3344 3HG2 VAL A 201     -13.267  -2.607   6.126  1.00  0.00           H  
ATOM   3345  N   ASP A 202      -9.645  -2.540   9.699  1.00  0.00           N  
ATOM   3346  CA  ASP A 202      -8.826  -2.069  10.809  1.00  0.00           C  
ATOM   3347  C   ASP A 202      -7.976  -0.854  10.398  1.00  0.00           C  
ATOM   3348  O   ASP A 202      -7.708   0.028  11.214  1.00  0.00           O  
ATOM   3349  CB  ASP A 202      -7.920  -3.194  11.315  1.00  0.00           C  
ATOM   3350  CG  ASP A 202      -8.699  -4.377  11.873  1.00  0.00           C  
ATOM   3351  OD1 ASP A 202      -9.522  -4.169  12.732  1.00  0.00           O  
ATOM   3352  OD2 ASP A 202      -8.463  -5.477  11.434  1.00  0.00           O  
ATOM   3353  H   ASP A 202      -9.282  -3.260   9.081  1.00  0.00           H  
ATOM   3354  HA  ASP A 202      -9.490  -1.759  11.617  1.00  0.00           H  
ATOM   3355 1HB  ASP A 202      -7.287  -3.546  10.500  1.00  0.00           H  
ATOM   3356 2HB  ASP A 202      -7.263  -2.809  12.096  1.00  0.00           H  
ATOM   3357  N   HIS A 203      -7.555  -0.822   9.122  1.00  0.00           N  
ATOM   3358  CA  HIS A 203      -6.680   0.255   8.630  1.00  0.00           C  
ATOM   3359  C   HIS A 203      -7.148   0.782   7.252  1.00  0.00           C  
ATOM   3360  O   HIS A 203      -6.945   0.129   6.222  1.00  0.00           O  
ATOM   3361  CB  HIS A 203      -5.231  -0.234   8.532  1.00  0.00           C  
ATOM   3362  CG  HIS A 203      -4.233   0.870   8.370  1.00  0.00           C  
ATOM   3363  ND1 HIS A 203      -2.911   0.738   8.741  1.00  0.00           N  
ATOM   3364  CD2 HIS A 203      -4.363   2.124   7.878  1.00  0.00           C  
ATOM   3365  CE1 HIS A 203      -2.271   1.865   8.483  1.00  0.00           C  
ATOM   3366  NE2 HIS A 203      -3.129   2.721   7.960  1.00  0.00           N  
ATOM   3367  H   HIS A 203      -7.843  -1.551   8.486  1.00  0.00           H  
ATOM   3368  HA  HIS A 203      -6.709   1.094   9.325  1.00  0.00           H  
ATOM   3369 1HB  HIS A 203      -4.975  -0.796   9.431  1.00  0.00           H  
ATOM   3370 2HB  HIS A 203      -5.132  -0.911   7.684  1.00  0.00           H  
ATOM   3371  HD1 HIS A 203      -2.471  -0.097   9.073  1.00  0.00           H  
ATOM   3372  HD2 HIS A 203      -5.210   2.676   7.470  1.00  0.00           H  
ATOM   3373  HE1 HIS A 203      -1.208   1.963   8.705  1.00  0.00           H  
ATOM   3374  N   ARG A 204      -7.766   1.970   7.249  1.00  0.00           N  
ATOM   3375  CA  ARG A 204      -8.316   2.558   6.015  1.00  0.00           C  
ATOM   3376  C   ARG A 204      -7.284   3.440   5.305  1.00  0.00           C  
ATOM   3377  O   ARG A 204      -6.950   4.533   5.782  1.00  0.00           O  
ATOM   3378  CB  ARG A 204      -9.554   3.387   6.323  1.00  0.00           C  
ATOM   3379  CG  ARG A 204     -10.700   2.614   6.956  1.00  0.00           C  
ATOM   3380  CD  ARG A 204     -11.736   3.523   7.510  1.00  0.00           C  
ATOM   3381  NE  ARG A 204     -11.225   4.318   8.615  1.00  0.00           N  
ATOM   3382  CZ  ARG A 204     -11.885   5.342   9.190  1.00  0.00           C  
ATOM   3383  NH1 ARG A 204     -13.078   5.683   8.754  1.00  0.00           N  
ATOM   3384  NH2 ARG A 204     -11.334   6.004  10.192  1.00  0.00           N  
ATOM   3385  H   ARG A 204      -7.860   2.481   8.124  1.00  0.00           H  
ATOM   3386  HA  ARG A 204      -8.600   1.746   5.343  1.00  0.00           H  
ATOM   3387 1HB  ARG A 204      -9.290   4.198   7.000  1.00  0.00           H  
ATOM   3388 2HB  ARG A 204      -9.928   3.838   5.403  1.00  0.00           H  
ATOM   3389 1HG  ARG A 204     -11.169   1.978   6.204  1.00  0.00           H  
ATOM   3390 2HG  ARG A 204     -10.317   1.995   7.768  1.00  0.00           H  
ATOM   3391 1HD  ARG A 204     -12.078   4.203   6.730  1.00  0.00           H  
ATOM   3392 2HD  ARG A 204     -12.579   2.936   7.873  1.00  0.00           H  
ATOM   3393  HE  ARG A 204     -10.310   4.086   8.977  1.00  0.00           H  
ATOM   3394 1HH1 ARG A 204     -13.500   5.177   7.988  1.00  0.00           H  
ATOM   3395 2HH1 ARG A 204     -13.573   6.450   9.185  1.00  0.00           H  
ATOM   3396 1HH2 ARG A 204     -10.417   5.742  10.527  1.00  0.00           H  
ATOM   3397 2HH2 ARG A 204     -11.828   6.771  10.622  1.00  0.00           H  
ATOM   3398  N   ILE A 205      -6.776   2.960   4.167  1.00  0.00           N  
ATOM   3399  CA  ILE A 205      -5.711   3.658   3.455  1.00  0.00           C  
ATOM   3400  C   ILE A 205      -6.202   4.214   2.115  1.00  0.00           C  
ATOM   3401  O   ILE A 205      -6.711   3.472   1.271  1.00  0.00           O  
ATOM   3402  CB  ILE A 205      -4.512   2.722   3.216  1.00  0.00           C  
ATOM   3403  CG1 ILE A 205      -3.992   2.170   4.546  1.00  0.00           C  
ATOM   3404  CG2 ILE A 205      -3.406   3.454   2.471  1.00  0.00           C  
ATOM   3405  CD1 ILE A 205      -2.993   1.046   4.392  1.00  0.00           C  
ATOM   3406  H   ILE A 205      -7.121   2.078   3.797  1.00  0.00           H  
ATOM   3407  HA  ILE A 205      -5.377   4.491   4.067  1.00  0.00           H  
ATOM   3408  HB  ILE A 205      -4.832   1.866   2.623  1.00  0.00           H  
ATOM   3409 1HG1 ILE A 205      -3.519   2.972   5.112  1.00  0.00           H  
ATOM   3410 2HG1 ILE A 205      -4.829   1.802   5.140  1.00  0.00           H  
ATOM   3411 1HG2 ILE A 205      -2.567   2.778   2.311  1.00  0.00           H  
ATOM   3412 2HG2 ILE A 205      -3.783   3.798   1.509  1.00  0.00           H  
ATOM   3413 3HG2 ILE A 205      -3.076   4.310   3.059  1.00  0.00           H  
ATOM   3414 1HD1 ILE A 205      -2.671   0.708   5.377  1.00  0.00           H  
ATOM   3415 2HD1 ILE A 205      -3.458   0.217   3.858  1.00  0.00           H  
ATOM   3416 3HD1 ILE A 205      -2.130   1.401   3.831  1.00  0.00           H  
ATOM   3417  N   ILE A 206      -6.037   5.517   1.928  1.00  0.00           N  
ATOM   3418  CA  ILE A 206      -6.414   6.166   0.676  1.00  0.00           C  
ATOM   3419  C   ILE A 206      -5.183   6.481  -0.165  1.00  0.00           C  
ATOM   3420  O   ILE A 206      -4.344   7.282   0.234  1.00  0.00           O  
ATOM   3421  CB  ILE A 206      -7.203   7.461   0.943  1.00  0.00           C  
ATOM   3422  CG1 ILE A 206      -8.450   7.164   1.779  1.00  0.00           C  
ATOM   3423  CG2 ILE A 206      -7.584   8.131  -0.368  1.00  0.00           C  
ATOM   3424  CD1 ILE A 206      -9.393   6.172   1.138  1.00  0.00           C  
ATOM   3425  H   ILE A 206      -5.631   6.075   2.673  1.00  0.00           H  
ATOM   3426  HA  ILE A 206      -7.050   5.486   0.109  1.00  0.00           H  
ATOM   3427  HB  ILE A 206      -6.589   8.147   1.525  1.00  0.00           H  
ATOM   3428 1HG1 ILE A 206      -8.152   6.772   2.751  1.00  0.00           H  
ATOM   3429 2HG1 ILE A 206      -8.999   8.090   1.956  1.00  0.00           H  
ATOM   3430 1HG2 ILE A 206      -8.141   9.044  -0.162  1.00  0.00           H  
ATOM   3431 2HG2 ILE A 206      -6.682   8.375  -0.928  1.00  0.00           H  
ATOM   3432 3HG2 ILE A 206      -8.203   7.453  -0.956  1.00  0.00           H  
ATOM   3433 1HD1 ILE A 206     -10.253   6.014   1.790  1.00  0.00           H  
ATOM   3434 2HD1 ILE A 206      -9.733   6.562   0.178  1.00  0.00           H  
ATOM   3435 3HD1 ILE A 206      -8.876   5.226   0.984  1.00  0.00           H  
ATOM   3436  N   ALA A 207      -5.072   5.835  -1.324  1.00  0.00           N  
ATOM   3437  CA  ALA A 207      -3.904   6.009  -2.181  1.00  0.00           C  
ATOM   3438  C   ALA A 207      -4.228   6.921  -3.338  1.00  0.00           C  
ATOM   3439  O   ALA A 207      -5.330   6.882  -3.884  1.00  0.00           O  
ATOM   3440  CB  ALA A 207      -3.412   4.665  -2.691  1.00  0.00           C  
ATOM   3441  H   ALA A 207      -5.811   5.208  -1.616  1.00  0.00           H  
ATOM   3442  HA  ALA A 207      -3.122   6.476  -1.599  1.00  0.00           H  
ATOM   3443 1HB  ALA A 207      -2.529   4.812  -3.310  1.00  0.00           H  
ATOM   3444 2HB  ALA A 207      -3.165   4.047  -1.872  1.00  0.00           H  
ATOM   3445 3HB  ALA A 207      -4.167   4.202  -3.260  1.00  0.00           H  
ATOM   3446  N   LEU A 208      -3.269   7.748  -3.713  1.00  0.00           N  
ATOM   3447  CA  LEU A 208      -3.413   8.594  -4.879  1.00  0.00           C  
ATOM   3448  C   LEU A 208      -2.329   8.327  -5.904  1.00  0.00           C  
ATOM   3449  O   LEU A 208      -1.153   8.191  -5.558  1.00  0.00           O  
ATOM   3450  CB  LEU A 208      -3.378  10.071  -4.465  1.00  0.00           C  
ATOM   3451  CG  LEU A 208      -4.554  10.549  -3.605  1.00  0.00           C  
ATOM   3452  CD1 LEU A 208      -4.219  10.355  -2.132  1.00  0.00           C  
ATOM   3453  CD2 LEU A 208      -4.847  12.010  -3.911  1.00  0.00           C  
ATOM   3454  H   LEU A 208      -2.417   7.800  -3.160  1.00  0.00           H  
ATOM   3455  HA  LEU A 208      -4.378   8.384  -5.340  1.00  0.00           H  
ATOM   3456 1HB  LEU A 208      -2.462  10.252  -3.904  1.00  0.00           H  
ATOM   3457 2HB  LEU A 208      -3.355  10.684  -5.366  1.00  0.00           H  
ATOM   3458  HG  LEU A 208      -5.436   9.948  -3.828  1.00  0.00           H  
ATOM   3459 1HD1 LEU A 208      -5.056  10.694  -1.521  1.00  0.00           H  
ATOM   3460 2HD1 LEU A 208      -4.034   9.298  -1.937  1.00  0.00           H  
ATOM   3461 3HD1 LEU A 208      -3.330  10.932  -1.883  1.00  0.00           H  
ATOM   3462 1HD2 LEU A 208      -5.684  12.350  -3.300  1.00  0.00           H  
ATOM   3463 2HD2 LEU A 208      -3.966  12.612  -3.687  1.00  0.00           H  
ATOM   3464 3HD2 LEU A 208      -5.101  12.117  -4.966  1.00  0.00           H  
ATOM   3465  N   ARG A 209      -2.722   8.275  -7.175  1.00  0.00           N  
ATOM   3466  CA  ARG A 209      -1.781   8.039  -8.265  1.00  0.00           C  
ATOM   3467  C   ARG A 209      -0.998   9.313  -8.591  1.00  0.00           C  
ATOM   3468  O   ARG A 209      -1.580  10.385  -8.768  1.00  0.00           O  
ATOM   3469  CB  ARG A 209      -2.513   7.560  -9.510  1.00  0.00           C  
ATOM   3470  CG  ARG A 209      -1.611   7.107 -10.648  1.00  0.00           C  
ATOM   3471  CD  ARG A 209      -2.391   6.766 -11.865  1.00  0.00           C  
ATOM   3472  NE  ARG A 209      -1.528   6.409 -12.979  1.00  0.00           N  
ATOM   3473  CZ  ARG A 209      -1.922   6.361 -14.267  1.00  0.00           C  
ATOM   3474  NH1 ARG A 209      -3.164   6.651 -14.586  1.00  0.00           N  
ATOM   3475  NH2 ARG A 209      -1.059   6.024 -15.210  1.00  0.00           N  
ATOM   3476  H   ARG A 209      -3.708   8.403  -7.392  1.00  0.00           H  
ATOM   3477  HA  ARG A 209      -1.077   7.268  -7.957  1.00  0.00           H  
ATOM   3478 1HB  ARG A 209      -3.161   6.724  -9.251  1.00  0.00           H  
ATOM   3479 2HB  ARG A 209      -3.147   8.360  -9.891  1.00  0.00           H  
ATOM   3480 1HG  ARG A 209      -0.915   7.907 -10.900  1.00  0.00           H  
ATOM   3481 2HG  ARG A 209      -1.052   6.223 -10.339  1.00  0.00           H  
ATOM   3482 1HD  ARG A 209      -3.043   5.919 -11.653  1.00  0.00           H  
ATOM   3483 2HD  ARG A 209      -2.995   7.623 -12.162  1.00  0.00           H  
ATOM   3484  HE  ARG A 209      -0.565   6.179 -12.774  1.00  0.00           H  
ATOM   3485 1HH1 ARG A 209      -3.824   6.909 -13.865  1.00  0.00           H  
ATOM   3486 2HH1 ARG A 209      -3.459   6.616 -15.551  1.00  0.00           H  
ATOM   3487 1HH2 ARG A 209      -0.104   5.802 -14.965  1.00  0.00           H  
ATOM   3488 2HH2 ARG A 209      -1.354   5.989 -16.174  1.00  0.00           H  
ATOM   3489  N   MET A 210       0.329   9.195  -8.646  1.00  0.00           N  
ATOM   3490  CA  MET A 210       1.179  10.350  -8.925  1.00  0.00           C  
ATOM   3491  C   MET A 210       1.190  10.708 -10.401  1.00  0.00           C  
ATOM   3492  O   MET A 210       2.144  10.404 -11.120  1.00  0.00           O  
ATOM   3493  CB  MET A 210       2.602  10.083  -8.439  1.00  0.00           C  
ATOM   3494  CG  MET A 210       2.739   9.964  -6.927  1.00  0.00           C  
ATOM   3495  SD  MET A 210       2.145  11.429  -6.058  1.00  0.00           S  
ATOM   3496  CE  MET A 210       3.216  12.688  -6.747  1.00  0.00           C  
ATOM   3497  H   MET A 210       0.758   8.291  -8.460  1.00  0.00           H  
ATOM   3498  HA  MET A 210       0.779  11.206  -8.385  1.00  0.00           H  
ATOM   3499 1HB  MET A 210       2.969   9.158  -8.881  1.00  0.00           H  
ATOM   3500 2HB  MET A 210       3.258  10.888  -8.772  1.00  0.00           H  
ATOM   3501 1HG  MET A 210       2.173   9.102  -6.577  1.00  0.00           H  
ATOM   3502 2HG  MET A 210       3.787   9.811  -6.668  1.00  0.00           H  
ATOM   3503 1HE  MET A 210       2.970  13.655  -6.307  1.00  0.00           H  
ATOM   3504 2HE  MET A 210       4.255  12.442  -6.528  1.00  0.00           H  
ATOM   3505 3HE  MET A 210       3.074  12.735  -7.828  1.00  0.00           H  
ATOM   3506  N   THR A 211       0.133  11.376 -10.840  1.00  0.00           N  
ATOM   3507  CA  THR A 211       0.046  11.881 -12.210  1.00  0.00           C  
ATOM   3508  C   THR A 211       0.342  13.379 -12.265  1.00  0.00           C  
ATOM   3509  O   THR A 211       0.702  13.912 -13.313  1.00  0.00           O  
ATOM   3510  CB  THR A 211      -1.342  11.604 -12.816  1.00  0.00           C  
ATOM   3511  OG1 THR A 211      -2.340  12.320 -12.077  1.00  0.00           O  
ATOM   3512  CG2 THR A 211      -1.655  10.116 -12.773  1.00  0.00           C  
ATOM   3513  H   THR A 211      -0.636  11.550 -10.199  1.00  0.00           H  
ATOM   3514  HA  THR A 211       0.787  11.358 -12.818  1.00  0.00           H  
ATOM   3515  HB  THR A 211      -1.361  11.944 -13.851  1.00  0.00           H  
ATOM   3516  HG1 THR A 211      -3.097  11.748 -11.925  1.00  0.00           H  
ATOM   3517 1HG2 THR A 211      -2.640   9.939 -13.206  1.00  0.00           H  
ATOM   3518 2HG2 THR A 211      -0.904   9.570 -13.344  1.00  0.00           H  
ATOM   3519 3HG2 THR A 211      -1.646   9.772 -11.740  1.00  0.00           H  
ATOM   3520  N   ASP A 212       0.185  14.049 -11.125  1.00  0.00           N  
ATOM   3521  CA  ASP A 212       0.380  15.493 -11.042  1.00  0.00           C  
ATOM   3522  C   ASP A 212       0.479  15.952  -9.584  1.00  0.00           C  
ATOM   3523  O   ASP A 212      -0.457  15.778  -8.801  1.00  0.00           O  
ATOM   3524  CB  ASP A 212      -0.767  16.228 -11.742  1.00  0.00           C  
ATOM   3525  CG  ASP A 212      -0.522  17.726 -11.866  1.00  0.00           C  
ATOM   3526  OD1 ASP A 212       0.087  18.284 -10.984  1.00  0.00           O  
ATOM   3527  OD2 ASP A 212      -0.945  18.297 -12.842  1.00  0.00           O  
ATOM   3528  H   ASP A 212      -0.072  13.542 -10.292  1.00  0.00           H  
ATOM   3529  HA  ASP A 212       1.316  15.744 -11.543  1.00  0.00           H  
ATOM   3530 1HB  ASP A 212      -0.909  15.814 -12.740  1.00  0.00           H  
ATOM   3531 2HB  ASP A 212      -1.692  16.071 -11.187  1.00  0.00           H  
ATOM   3532  N   GLU A 213       1.633  16.515  -9.224  1.00  0.00           N  
ATOM   3533  CA  GLU A 213       1.919  16.878  -7.832  1.00  0.00           C  
ATOM   3534  C   GLU A 213       0.905  17.881  -7.272  1.00  0.00           C  
ATOM   3535  O   GLU A 213       0.690  17.948  -6.057  1.00  0.00           O  
ATOM   3536  CB  GLU A 213       3.331  17.459  -7.720  1.00  0.00           C  
ATOM   3537  CG  GLU A 213       3.495  18.836  -8.347  1.00  0.00           C  
ATOM   3538  CD  GLU A 213       4.920  19.315  -8.343  1.00  0.00           C  
ATOM   3539  OE1 GLU A 213       5.684  18.852  -9.156  1.00  0.00           O  
ATOM   3540  OE2 GLU A 213       5.245  20.144  -7.526  1.00  0.00           O  
ATOM   3541  H   GLU A 213       2.337  16.677  -9.928  1.00  0.00           H  
ATOM   3542  HA  GLU A 213       1.871  15.973  -7.225  1.00  0.00           H  
ATOM   3543 1HB  GLU A 213       3.611  17.534  -6.669  1.00  0.00           H  
ATOM   3544 2HB  GLU A 213       4.040  16.786  -8.201  1.00  0.00           H  
ATOM   3545 1HG  GLU A 213       3.138  18.801  -9.376  1.00  0.00           H  
ATOM   3546 2HG  GLU A 213       2.876  19.548  -7.802  1.00  0.00           H  
ATOM   3547  N   GLU A 214       0.302  18.674  -8.158  1.00  0.00           N  
ATOM   3548  CA  GLU A 214      -0.677  19.674  -7.743  1.00  0.00           C  
ATOM   3549  C   GLU A 214      -2.011  19.037  -7.401  1.00  0.00           C  
ATOM   3550  O   GLU A 214      -2.611  19.346  -6.368  1.00  0.00           O  
ATOM   3551  CB  GLU A 214      -0.872  20.720  -8.843  1.00  0.00           C  
ATOM   3552  CG  GLU A 214      -1.861  21.823  -8.494  1.00  0.00           C  
ATOM   3553  CD  GLU A 214      -1.911  22.913  -9.528  1.00  0.00           C  
ATOM   3554  OE1 GLU A 214      -1.072  22.920 -10.397  1.00  0.00           O  
ATOM   3555  OE2 GLU A 214      -2.789  23.739  -9.449  1.00  0.00           O  
ATOM   3556  H   GLU A 214       0.539  18.591  -9.140  1.00  0.00           H  
ATOM   3557  HA  GLU A 214      -0.302  20.171  -6.848  1.00  0.00           H  
ATOM   3558 1HB  GLU A 214       0.084  21.189  -9.074  1.00  0.00           H  
ATOM   3559 2HB  GLU A 214      -1.224  20.231  -9.751  1.00  0.00           H  
ATOM   3560 1HG  GLU A 214      -2.855  21.388  -8.393  1.00  0.00           H  
ATOM   3561 2HG  GLU A 214      -1.584  22.254  -7.532  1.00  0.00           H  
ATOM   3562  N   LYS A 215      -2.477  18.139  -8.265  1.00  0.00           N  
ATOM   3563  CA  LYS A 215      -3.701  17.399  -8.000  1.00  0.00           C  
ATOM   3564  C   LYS A 215      -3.541  16.521  -6.781  1.00  0.00           C  
ATOM   3565  O   LYS A 215      -4.456  16.393  -5.971  1.00  0.00           O  
ATOM   3566  CB  LYS A 215      -4.096  16.552  -9.211  1.00  0.00           C  
ATOM   3567  CG  LYS A 215      -4.568  17.357 -10.415  1.00  0.00           C  
ATOM   3568  CD  LYS A 215      -4.907  16.449 -11.588  1.00  0.00           C  
ATOM   3569  CE  LYS A 215      -5.305  17.255 -12.815  1.00  0.00           C  
ATOM   3570  NZ  LYS A 215      -5.557  16.384 -13.995  1.00  0.00           N  
ATOM   3571  H   LYS A 215      -1.962  17.964  -9.128  1.00  0.00           H  
ATOM   3572  HA  LYS A 215      -4.501  18.112  -7.798  1.00  0.00           H  
ATOM   3573 1HB  LYS A 215      -3.244  15.948  -9.526  1.00  0.00           H  
ATOM   3574 2HB  LYS A 215      -4.897  15.868  -8.931  1.00  0.00           H  
ATOM   3575 1HG  LYS A 215      -5.454  17.932 -10.143  1.00  0.00           H  
ATOM   3576 2HG  LYS A 215      -3.785  18.051 -10.718  1.00  0.00           H  
ATOM   3577 1HD  LYS A 215      -4.041  15.833 -11.833  1.00  0.00           H  
ATOM   3578 2HD  LYS A 215      -5.732  15.792 -11.313  1.00  0.00           H  
ATOM   3579 1HE  LYS A 215      -6.208  17.824 -12.599  1.00  0.00           H  
ATOM   3580 2HE  LYS A 215      -4.510  17.958 -13.063  1.00  0.00           H  
ATOM   3581 1HZ  LYS A 215      -5.818  16.955 -14.787  1.00  0.00           H  
ATOM   3582 2HZ  LYS A 215      -4.719  15.864 -14.216  1.00  0.00           H  
ATOM   3583 3HZ  LYS A 215      -6.306  15.740 -13.785  1.00  0.00           H  
ATOM   3584  N   PHE A 216      -2.371  15.912  -6.647  1.00  0.00           N  
ATOM   3585  CA  PHE A 216      -2.077  15.078  -5.502  1.00  0.00           C  
ATOM   3586  C   PHE A 216      -2.280  15.838  -4.198  1.00  0.00           C  
ATOM   3587  O   PHE A 216      -2.979  15.368  -3.302  1.00  0.00           O  
ATOM   3588  CB  PHE A 216      -0.640  14.557  -5.581  1.00  0.00           C  
ATOM   3589  CG  PHE A 216      -0.207  13.787  -4.366  1.00  0.00           C  
ATOM   3590  CD1 PHE A 216      -0.551  12.452  -4.215  1.00  0.00           C  
ATOM   3591  CD2 PHE A 216       0.544  14.396  -3.372  1.00  0.00           C  
ATOM   3592  CE1 PHE A 216      -0.154  11.742  -3.097  1.00  0.00           C  
ATOM   3593  CE2 PHE A 216       0.943  13.689  -2.254  1.00  0.00           C  
ATOM   3594  CZ  PHE A 216       0.594  12.360  -2.117  1.00  0.00           C  
ATOM   3595  H   PHE A 216      -1.663  16.027  -7.368  1.00  0.00           H  
ATOM   3596  HA  PHE A 216      -2.758  14.225  -5.512  1.00  0.00           H  
ATOM   3597 1HB  PHE A 216      -0.535  13.909  -6.450  1.00  0.00           H  
ATOM   3598 2HB  PHE A 216       0.043  15.395  -5.713  1.00  0.00           H  
ATOM   3599  HD1 PHE A 216      -1.141  11.963  -4.990  1.00  0.00           H  
ATOM   3600  HD2 PHE A 216       0.819  15.445  -3.480  1.00  0.00           H  
ATOM   3601  HE1 PHE A 216      -0.431  10.694  -2.991  1.00  0.00           H  
ATOM   3602  HE2 PHE A 216       1.534  14.179  -1.481  1.00  0.00           H  
ATOM   3603  HZ  PHE A 216       0.907  11.802  -1.236  1.00  0.00           H  
ATOM   3604  N   LYS A 217      -1.664  17.014  -4.097  1.00  0.00           N  
ATOM   3605  CA  LYS A 217      -1.786  17.837  -2.901  1.00  0.00           C  
ATOM   3606  C   LYS A 217      -3.239  18.198  -2.613  1.00  0.00           C  
ATOM   3607  O   LYS A 217      -3.718  18.038  -1.489  1.00  0.00           O  
ATOM   3608  CB  LYS A 217      -0.948  19.108  -3.042  1.00  0.00           C  
ATOM   3609  CG  LYS A 217      -1.016  20.043  -1.842  1.00  0.00           C  
ATOM   3610  CD  LYS A 217      -0.075  21.227  -2.009  1.00  0.00           C  
ATOM   3611  CE  LYS A 217      -0.151  22.169  -0.817  1.00  0.00           C  
ATOM   3612  NZ  LYS A 217       0.751  23.342  -0.976  1.00  0.00           N  
ATOM   3613  H   LYS A 217      -1.093  17.345  -4.869  1.00  0.00           H  
ATOM   3614  HA  LYS A 217      -1.413  17.267  -2.049  1.00  0.00           H  
ATOM   3615 1HB  LYS A 217       0.097  18.840  -3.199  1.00  0.00           H  
ATOM   3616 2HB  LYS A 217      -1.278  19.666  -3.919  1.00  0.00           H  
ATOM   3617 1HG  LYS A 217      -2.035  20.413  -1.725  1.00  0.00           H  
ATOM   3618 2HG  LYS A 217      -0.741  19.497  -0.940  1.00  0.00           H  
ATOM   3619 1HD  LYS A 217       0.949  20.866  -2.112  1.00  0.00           H  
ATOM   3620 2HD  LYS A 217      -0.340  21.777  -2.912  1.00  0.00           H  
ATOM   3621 1HE  LYS A 217      -1.174  22.525  -0.700  1.00  0.00           H  
ATOM   3622 2HE  LYS A 217       0.129  21.632   0.089  1.00  0.00           H  
ATOM   3623 1HZ  LYS A 217       0.671  23.940  -0.166  1.00  0.00           H  
ATOM   3624 2HZ  LYS A 217       1.705  23.024  -1.067  1.00  0.00           H  
ATOM   3625 3HZ  LYS A 217       0.488  23.859  -1.803  1.00  0.00           H  
ATOM   3626  N   LYS A 218      -3.937  18.692  -3.634  1.00  0.00           N  
ATOM   3627  CA  LYS A 218      -5.309  19.154  -3.468  1.00  0.00           C  
ATOM   3628  C   LYS A 218      -6.237  18.013  -3.065  1.00  0.00           C  
ATOM   3629  O   LYS A 218      -7.114  18.182  -2.215  1.00  0.00           O  
ATOM   3630  CB  LYS A 218      -5.810  19.807  -4.757  1.00  0.00           C  
ATOM   3631  CG  LYS A 218      -5.167  21.152  -5.072  1.00  0.00           C  
ATOM   3632  CD  LYS A 218      -5.683  21.716  -6.387  1.00  0.00           C  
ATOM   3633  CE  LYS A 218      -5.025  23.049  -6.714  1.00  0.00           C  
ATOM   3634  NZ  LYS A 218      -5.497  23.598  -8.014  1.00  0.00           N  
ATOM   3635  H   LYS A 218      -3.502  18.756  -4.549  1.00  0.00           H  
ATOM   3636  HA  LYS A 218      -5.331  19.898  -2.673  1.00  0.00           H  
ATOM   3637 1HB  LYS A 218      -5.623  19.141  -5.600  1.00  0.00           H  
ATOM   3638 2HB  LYS A 218      -6.888  19.959  -4.693  1.00  0.00           H  
ATOM   3639 1HG  LYS A 218      -5.389  21.858  -4.271  1.00  0.00           H  
ATOM   3640 2HG  LYS A 218      -4.086  21.031  -5.137  1.00  0.00           H  
ATOM   3641 1HD  LYS A 218      -5.475  21.011  -7.193  1.00  0.00           H  
ATOM   3642 2HD  LYS A 218      -6.761  21.861  -6.323  1.00  0.00           H  
ATOM   3643 1HE  LYS A 218      -5.249  23.767  -5.927  1.00  0.00           H  
ATOM   3644 2HE  LYS A 218      -3.944  22.919  -6.760  1.00  0.00           H  
ATOM   3645 1HZ  LYS A 218      -5.038  24.480  -8.194  1.00  0.00           H  
ATOM   3646 2HZ  LYS A 218      -5.277  22.947  -8.755  1.00  0.00           H  
ATOM   3647 3HZ  LYS A 218      -6.496  23.741  -7.977  1.00  0.00           H  
ATOM   3648  N   LEU A 219      -6.041  16.854  -3.680  1.00  0.00           N  
ATOM   3649  CA  LEU A 219      -6.906  15.711  -3.448  1.00  0.00           C  
ATOM   3650  C   LEU A 219      -6.540  14.988  -2.149  1.00  0.00           C  
ATOM   3651  O   LEU A 219      -7.420  14.544  -1.408  1.00  0.00           O  
ATOM   3652  CB  LEU A 219      -6.814  14.737  -4.630  1.00  0.00           C  
ATOM   3653  CG  LEU A 219      -7.297  15.283  -5.980  1.00  0.00           C  
ATOM   3654  CD1 LEU A 219      -7.055  14.241  -7.064  1.00  0.00           C  
ATOM   3655  CD2 LEU A 219      -8.772  15.640  -5.885  1.00  0.00           C  
ATOM   3656  H   LEU A 219      -5.273  16.767  -4.338  1.00  0.00           H  
ATOM   3657  HA  LEU A 219      -7.931  16.067  -3.365  1.00  0.00           H  
ATOM   3658 1HB  LEU A 219      -5.776  14.432  -4.748  1.00  0.00           H  
ATOM   3659 2HB  LEU A 219      -7.407  13.853  -4.398  1.00  0.00           H  
ATOM   3660  HG  LEU A 219      -6.723  16.173  -6.239  1.00  0.00           H  
ATOM   3661 1HD1 LEU A 219      -7.398  14.629  -8.024  1.00  0.00           H  
ATOM   3662 2HD1 LEU A 219      -5.989  14.019  -7.124  1.00  0.00           H  
ATOM   3663 3HD1 LEU A 219      -7.603  13.332  -6.824  1.00  0.00           H  
ATOM   3664 1HD2 LEU A 219      -9.115  16.029  -6.845  1.00  0.00           H  
ATOM   3665 2HD2 LEU A 219      -9.347  14.750  -5.627  1.00  0.00           H  
ATOM   3666 3HD2 LEU A 219      -8.914  16.399  -5.115  1.00  0.00           H  
ATOM   3667  N   ALA A 220      -5.240  14.881  -1.874  1.00  0.00           N  
ATOM   3668  CA  ALA A 220      -4.769  14.293  -0.623  1.00  0.00           C  
ATOM   3669  C   ALA A 220      -5.246  15.107   0.564  1.00  0.00           C  
ATOM   3670  O   ALA A 220      -5.603  14.555   1.607  1.00  0.00           O  
ATOM   3671  CB  ALA A 220      -3.256  14.202  -0.624  1.00  0.00           C  
ATOM   3672  H   ALA A 220      -4.561  15.213  -2.550  1.00  0.00           H  
ATOM   3673  HA  ALA A 220      -5.189  13.297  -0.535  1.00  0.00           H  
ATOM   3674 1HB  ALA A 220      -2.924  13.749   0.298  1.00  0.00           H  
ATOM   3675 2HB  ALA A 220      -2.927  13.597  -1.464  1.00  0.00           H  
ATOM   3676 3HB  ALA A 220      -2.835  15.195  -0.710  1.00  0.00           H  
ATOM   3677  N   LYS A 221      -5.265  16.421   0.403  1.00  0.00           N  
ATOM   3678  CA  LYS A 221      -5.799  17.299   1.422  1.00  0.00           C  
ATOM   3679  C   LYS A 221      -7.251  16.963   1.715  1.00  0.00           C  
ATOM   3680  O   LYS A 221      -7.643  16.815   2.873  1.00  0.00           O  
ATOM   3681  CB  LYS A 221      -5.670  18.761   0.992  1.00  0.00           C  
ATOM   3682  CG  LYS A 221      -6.169  19.766   2.022  1.00  0.00           C  
ATOM   3683  CD  LYS A 221      -5.963  21.196   1.544  1.00  0.00           C  
ATOM   3684  CE  LYS A 221      -6.372  22.201   2.610  1.00  0.00           C  
ATOM   3685  NZ  LYS A 221      -7.838  22.182   2.861  1.00  0.00           N  
ATOM   3686  H   LYS A 221      -4.893  16.824  -0.453  1.00  0.00           H  
ATOM   3687  HA  LYS A 221      -5.231  17.155   2.340  1.00  0.00           H  
ATOM   3688 1HB  LYS A 221      -4.624  18.988   0.784  1.00  0.00           H  
ATOM   3689 2HB  LYS A 221      -6.229  18.921   0.071  1.00  0.00           H  
ATOM   3690 1HG  LYS A 221      -7.231  19.602   2.205  1.00  0.00           H  
ATOM   3691 2HG  LYS A 221      -5.631  19.625   2.959  1.00  0.00           H  
ATOM   3692 1HD  LYS A 221      -4.913  21.349   1.295  1.00  0.00           H  
ATOM   3693 2HD  LYS A 221      -6.560  21.369   0.648  1.00  0.00           H  
ATOM   3694 1HE  LYS A 221      -5.854  21.975   3.541  1.00  0.00           H  
ATOM   3695 2HE  LYS A 221      -6.083  23.204   2.295  1.00  0.00           H  
ATOM   3696 1HZ  LYS A 221      -8.068  22.862   3.572  1.00  0.00           H  
ATOM   3697 2HZ  LYS A 221      -8.329  22.410   2.007  1.00  0.00           H  
ATOM   3698 3HZ  LYS A 221      -8.115  21.263   3.173  1.00  0.00           H  
ATOM   3699  N   ILE A 222      -8.047  16.829   0.658  1.00  0.00           N  
ATOM   3700  CA  ILE A 222      -9.440  16.437   0.797  1.00  0.00           C  
ATOM   3701  C   ILE A 222      -9.585  15.099   1.511  1.00  0.00           C  
ATOM   3702  O   ILE A 222     -10.408  14.957   2.413  1.00  0.00           O  
ATOM   3703  CB  ILE A 222     -10.122  16.358  -0.581  1.00  0.00           C  
ATOM   3704  CG1 ILE A 222     -10.274  17.757  -1.183  1.00  0.00           C  
ATOM   3705  CG2 ILE A 222     -11.475  15.674  -0.467  1.00  0.00           C  
ATOM   3706  CD1 ILE A 222     -10.662  17.754  -2.644  1.00  0.00           C  
ATOM   3707  H   ILE A 222      -7.672  17.010  -0.271  1.00  0.00           H  
ATOM   3708  HA  ILE A 222      -9.949  17.194   1.394  1.00  0.00           H  
ATOM   3709  HB  ILE A 222      -9.494  15.787  -1.265  1.00  0.00           H  
ATOM   3710 1HG1 ILE A 222     -11.031  18.311  -0.630  1.00  0.00           H  
ATOM   3711 2HG1 ILE A 222      -9.334  18.301  -1.083  1.00  0.00           H  
ATOM   3712 1HG2 ILE A 222     -11.944  15.627  -1.450  1.00  0.00           H  
ATOM   3713 2HG2 ILE A 222     -11.342  14.665  -0.080  1.00  0.00           H  
ATOM   3714 3HG2 ILE A 222     -12.113  16.241   0.212  1.00  0.00           H  
ATOM   3715 1HD1 ILE A 222     -10.750  18.781  -2.999  1.00  0.00           H  
ATOM   3716 2HD1 ILE A 222      -9.898  17.235  -3.223  1.00  0.00           H  
ATOM   3717 3HD1 ILE A 222     -11.618  17.246  -2.765  1.00  0.00           H  
ATOM   3718  N   ALA A 223      -8.785  14.118   1.110  1.00  0.00           N  
ATOM   3719  CA  ALA A 223      -8.832  12.811   1.750  1.00  0.00           C  
ATOM   3720  C   ALA A 223      -8.550  12.939   3.245  1.00  0.00           C  
ATOM   3721  O   ALA A 223      -9.236  12.329   4.071  1.00  0.00           O  
ATOM   3722  CB  ALA A 223      -7.829  11.869   1.103  1.00  0.00           C  
ATOM   3723  H   ALA A 223      -8.136  14.279   0.345  1.00  0.00           H  
ATOM   3724  HA  ALA A 223      -9.835  12.405   1.628  1.00  0.00           H  
ATOM   3725 1HB  ALA A 223      -7.888  10.892   1.578  1.00  0.00           H  
ATOM   3726 2HB  ALA A 223      -8.053  11.771   0.044  1.00  0.00           H  
ATOM   3727 3HB  ALA A 223      -6.822  12.269   1.225  1.00  0.00           H  
ATOM   3728  N   ALA A 224      -7.543  13.740   3.590  1.00  0.00           N  
ATOM   3729  CA  ALA A 224      -7.168  13.931   4.986  1.00  0.00           C  
ATOM   3730  C   ALA A 224      -8.335  14.530   5.780  1.00  0.00           C  
ATOM   3731  O   ALA A 224      -8.615  14.109   6.904  1.00  0.00           O  
ATOM   3732  CB  ALA A 224      -5.947  14.831   5.082  1.00  0.00           C  
ATOM   3733  H   ALA A 224      -7.024  14.229   2.865  1.00  0.00           H  
ATOM   3734  HA  ALA A 224      -6.931  12.957   5.412  1.00  0.00           H  
ATOM   3735 1HB  ALA A 224      -5.663  14.949   6.126  1.00  0.00           H  
ATOM   3736 2HB  ALA A 224      -5.121  14.384   4.530  1.00  0.00           H  
ATOM   3737 3HB  ALA A 224      -6.180  15.807   4.656  1.00  0.00           H  
ATOM   3738  N   GLU A 225      -9.016  15.505   5.177  1.00  0.00           N  
ATOM   3739  CA  GLU A 225     -10.177  16.149   5.798  1.00  0.00           C  
ATOM   3740  C   GLU A 225     -11.326  15.168   6.017  1.00  0.00           C  
ATOM   3741  O   GLU A 225     -12.136  15.342   6.928  1.00  0.00           O  
ATOM   3742  CB  GLU A 225     -10.658  17.318   4.935  1.00  0.00           C  
ATOM   3743  CG  GLU A 225      -9.718  18.515   4.918  1.00  0.00           C  
ATOM   3744  CD  GLU A 225     -10.173  19.603   3.985  1.00  0.00           C  
ATOM   3745  OE1 GLU A 225     -11.173  19.420   3.333  1.00  0.00           O  
ATOM   3746  OE2 GLU A 225      -9.520  20.618   3.926  1.00  0.00           O  
ATOM   3747  H   GLU A 225      -8.714  15.821   4.258  1.00  0.00           H  
ATOM   3748  HA  GLU A 225      -9.874  16.534   6.772  1.00  0.00           H  
ATOM   3749 1HB  GLU A 225     -10.790  16.981   3.907  1.00  0.00           H  
ATOM   3750 2HB  GLU A 225     -11.628  17.660   5.295  1.00  0.00           H  
ATOM   3751 1HG  GLU A 225      -9.646  18.922   5.926  1.00  0.00           H  
ATOM   3752 2HG  GLU A 225      -8.725  18.179   4.620  1.00  0.00           H  
ATOM   3753  N   LEU A 226     -11.394  14.141   5.179  1.00  0.00           N  
ATOM   3754  CA  LEU A 226     -12.433  13.124   5.300  1.00  0.00           C  
ATOM   3755  C   LEU A 226     -12.084  12.057   6.343  1.00  0.00           C  
ATOM   3756  O   LEU A 226     -12.896  11.174   6.630  1.00  0.00           O  
ATOM   3757  CB  LEU A 226     -12.666  12.456   3.940  1.00  0.00           C  
ATOM   3758  CG  LEU A 226     -13.237  13.364   2.842  1.00  0.00           C  
ATOM   3759  CD1 LEU A 226     -13.223  12.623   1.512  1.00  0.00           C  
ATOM   3760  CD2 LEU A 226     -14.650  13.787   3.217  1.00  0.00           C  
ATOM   3761  H   LEU A 226     -10.718  14.071   4.422  1.00  0.00           H  
ATOM   3762  HA  LEU A 226     -13.353  13.616   5.616  1.00  0.00           H  
ATOM   3763 1HB  LEU A 226     -11.718  12.059   3.580  1.00  0.00           H  
ATOM   3764 2HB  LEU A 226     -13.357  11.624   4.075  1.00  0.00           H  
ATOM   3765  HG  LEU A 226     -12.609  14.249   2.738  1.00  0.00           H  
ATOM   3766 1HD1 LEU A 226     -13.629  13.268   0.732  1.00  0.00           H  
ATOM   3767 2HD1 LEU A 226     -12.198  12.350   1.259  1.00  0.00           H  
ATOM   3768 3HD1 LEU A 226     -13.831  11.723   1.590  1.00  0.00           H  
ATOM   3769 1HD2 LEU A 226     -15.056  14.432   2.438  1.00  0.00           H  
ATOM   3770 2HD2 LEU A 226     -15.279  12.902   3.320  1.00  0.00           H  
ATOM   3771 3HD2 LEU A 226     -14.629  14.329   4.163  1.00  0.00           H  
ATOM   3772  N   GLY A 227     -10.887  12.149   6.921  1.00  0.00           N  
ATOM   3773  CA  GLY A 227     -10.461  11.186   7.931  1.00  0.00           C  
ATOM   3774  C   GLY A 227      -9.486  10.140   7.389  1.00  0.00           C  
ATOM   3775  O   GLY A 227      -9.236   9.128   8.038  1.00  0.00           O  
ATOM   3776  H   GLY A 227     -10.265  12.913   6.672  1.00  0.00           H  
ATOM   3777 1HA  GLY A 227      -9.996  11.718   8.760  1.00  0.00           H  
ATOM   3778 2HA  GLY A 227     -11.339  10.684   8.337  1.00  0.00           H  
ATOM   3779  N   ALA A 228      -8.925  10.390   6.209  1.00  0.00           N  
ATOM   3780  CA  ALA A 228      -7.940   9.469   5.644  1.00  0.00           C  
ATOM   3781  C   ALA A 228      -6.571   9.729   6.268  1.00  0.00           C  
ATOM   3782  O   ALA A 228      -6.184  10.878   6.484  1.00  0.00           O  
ATOM   3783  OXT ALA A 228      -5.857   8.808   6.555  1.00  0.00           O  
ATOM   3784  CB  ALA A 228      -7.873   9.621   4.129  1.00  0.00           C  
ATOM   3785  H   ALA A 228      -9.172  11.232   5.700  1.00  0.00           H  
ATOM   3786  HA  ALA A 228      -8.238   8.454   5.891  1.00  0.00           H  
ATOM   3787 1HB  ALA A 228      -7.144   8.916   3.726  1.00  0.00           H  
ATOM   3788 2HB  ALA A 228      -8.852   9.414   3.701  1.00  0.00           H  
ATOM   3789 3HB  ALA A 228      -7.575  10.636   3.879  1.00  0.00           H  
TER                                                                             
# All scores below are weighted scores, not raw scores.
#BEGIN_POSE_ENERGIES_TABLE 
label fa_atr fa_rep fa_sol fa_intra_rep fa_intra_sol_xover4 lk_ball_wtd fa_elec pro_close hbond_sr_bb hbond_lr_bb hbond_bb_sc hbond_sc dslf_fa13 omega fa_dun p_aa_pp yhh_planarity ref rama_prepro total
weights 1 0.55 1 0.005 1 1 1 1.25 1 1 1 1 1.25 0.4 0.7 0.6 0.625 1 0.45 NA
pose -1463.52 183.585 779.964 2.7352 42.6345 -21.0231 -522.038 0 -109.48 -69.5737 -25.2188 -34.1219 0 11.6459 273.197 -53.6015 0.1381 78.6017 -22.5087 -948.588
ASP:NtermProteinFull_1 -5.27952 0.50282 8.7711 0.00324 0.36149 0.84961 -9.47712 0 0 0 -1.07857 -1.30839 0 0.38165 1.67021 0 0 -2.14574 0 -6.74923
ALA_2 -5.13408 0.44205 3.11979 0.0015 0 0.01029 -1.89089 0 0 0 0 0 0 0.00892 0 -0.50817 0 1.32468 -0.01176 -2.63768
ILE_3 -8.18792 0.7855 0.59725 0.02817 0.06354 -0.12485 -1.61492 0 0 0 0 0 0 0.4334 0.40832 -0.69351 0 2.30374 -0.1574 -6.15867
CYS_4 -8.26934 1.89637 2.96549 0.00316 0.02907 -0.06007 -2.4336 0 0 0 0 0 0 0.00555 1.7507 0.04929 0 3.25479 -0.0899 -0.89848
ILE_5 -8.66605 1.31533 1.31582 0.02523 0.09084 0.18718 -2.1054 0 0 0 0 0 0 0.18164 0.5935 -0.48986 0 2.30374 -0.06922 -5.31725
TYR_6 -8.02647 0.93903 2.9922 0.03154 0.2292 0.11558 -2.27533 0 0 0 0 -0.76276 0 0.15751 3.00869 0.07443 0.02752 0.58223 0.09583 -2.8108
LEU_7 -6.90397 0.56587 1.25435 0.01717 0.07936 -0.14756 -0.64043 0 0 0 0 0 0 -0.02272 0.55683 -0.21946 0 1.66147 0.14869 -3.6504
ASP_8 -5.45339 0.33086 6.66157 0.00281 0.3561 0.34318 -5.22705 0 0 0 -0.90689 -1.57851 0 -0.00105 3.38309 0.09642 0 -2.14574 -0.1799 -4.31851
GLU_9 -2.05672 0.20357 3.36751 0.00573 0.26746 0.12671 -1.84789 0 0 0 0 -0.32978 0 -0.07928 2.74719 -0.33473 0 -2.72453 -0.41937 -1.07413
SER_10 -2.01025 0.21404 2.80244 0.00184 0.06118 0.08741 -2.15426 0 0 0 -0.90689 -0.55873 0 -0.04898 0.18695 -0.28085 0 -0.28969 -0.62481 -3.52062
ALA_11 -3.9197 0.42951 1.82601 0.00131 0 -0.04269 -0.43824 0 0 0 0 0 0 0.06387 0 0.08707 0 1.32468 -0.29945 -0.96762
THR_12 -4.42582 0.35998 4.88668 0.00659 0.07694 -0.07539 -3.38687 0 0 0 -1.08004 -0.37303 0 0.0341 0.01969 -0.49714 0 1.15175 -0.06454 -3.36709
TRP_13 -7.57813 0.98286 2.80671 0.02322 0.38095 -0.23163 -0.8493 0 0 0 0 0 0 -0.04987 0.99755 0.1312 0 2.26099 -0.23858 -1.36403
LYS_14 -5.4141 0.6575 4.53866 0.0083 0.22617 -0.23484 -1.04696 0 0 0 0 0 0 -0.04696 1.756 -0.05222 0 -0.71458 -0.44873 -0.77176
ASP_15 -6.57489 0.71656 7.35921 0.00295 0.28314 -0.02323 -6.01116 0 0 0 -1.08004 -0.54941 0 0.97324 1.87941 -0.24246 0 -2.14574 -0.41495 -5.82737
MET_16 -10.8378 1.21038 2.13671 0.01311 0.0158 0.03088 -1.48222 0 0 0 0 0 0 0.05567 1.92984 0.06575 0 1.65735 -0.06573 -5.27021
LYS_17 -7.43795 1.07828 6.03134 0.01043 0.297 0.07646 -4.09269 0 0 0 0 0 0 0.03279 1.71052 0.07009 0 -0.71458 0.11372 -2.82459
LYS_18 -7.34237 1.00365 8.46129 0.01383 0.23072 0.014 -6.08687 0 0 0 0 -0.66127 0 -0.0305 2.75694 0.0164 0 -0.71458 -0.08052 -2.41929
ALA_19 -7.15988 1.08724 2.39544 0.00151 0 -0.12173 -1.80054 0 0 0 0 0 0 -0.00042 0 -0.25257 0 1.32468 -0.31314 -4.83941
MET_20 -11.6602 2.34866 2.33657 0.00657 0.06857 -0.13317 -1.90438 0 0 0 0 0 0 0.1086 1.50786 0.0484 0 1.65735 -0.18244 -5.79763
GLU_21 -6.61419 0.43823 6.68026 0.00607 0.26733 -0.11072 -4.56746 0 0 0 0 0 0 -0.01765 2.57032 -0.25776 0 -2.72453 -0.22395 -4.55403
ILE_22 -8.67348 1.21634 3.54888 0.02919 0.07161 -0.19834 -1.70557 0 0 0 0 0 0 -0.03572 0.34847 -0.41735 0 2.30374 -0.13515 -3.64738
LEU_23 -10.3404 1.60729 1.91143 0.02157 0.07505 -0.23269 -1.9105 0 0 0 0 0 0 0.04856 0.67154 -0.22648 0 1.66147 -0.00124 -6.71445
TYR_24 -7.03387 0.63707 4.04269 0.02139 0.27471 -0.37751 -1.56138 0 0 0 0 0 0 -0.01184 1.43808 -0.35418 0.02426 0.58223 -0.08474 -2.40309
LYS_25 -3.8777 0.34662 3.49485 0.00711 0.12485 -0.2638 -0.95477 0 0 0 0 0 0 -0.00545 0.91277 -0.04144 0 -0.71458 -0.29511 -1.26665
LEU_26 -6.67082 0.69129 1.77124 0.01843 0.10051 -0.20502 -0.70181 0 0 0 0 0 0 0.02101 0.12382 -0.07923 0 1.66147 -0.47355 -3.74266
GLY_27 -1.96679 0.1957 2.12478 7e-05 0 -0.16106 -1.19427 0 0 0 0 0 0 -0.15104 0 -1.47294 0 0.79816 -0.3754 -2.20279
VAL_28 -6.49235 0.88623 1.31942 0.017 0.0509 -0.28941 -0.30159 0 0 0 0 0 0 -0.04975 0.05241 -0.20018 0 2.64269 -0.25573 -2.62037
LYS_29 -3.72302 0.31298 3.18112 0.00718 0.12419 -0.02697 -1.60082 0 0 0 0 0 0 -0.04297 0.95285 -0.16391 0 -0.71458 -0.18322 -1.87718
LYS_30 -6.89449 0.48516 5.51485 0.0077 0.14318 -0.88047 -2.54649 0 0 0 0 0 0 0.12427 1.35316 0.37605 0 -0.71458 0.04476 -2.98691
ILE_31 -7.67356 0.43028 0.83563 0.02727 0.07434 -0.08624 -0.9785 0 0 0 0 0 0 -0.00529 0.17977 -0.70998 0 2.30374 0.01132 -5.59122
VAL_32 -6.99869 1.2805 1.25316 0.0165 0.04382 -0.09368 -1.98969 0 0 0 0 0 0 0.04027 0.12733 -0.71243 0 2.64269 -0.34693 -4.73715
VAL_33 -7.83299 1.47006 0.83478 0.01637 0.04534 0.13985 -2.11158 0 0 0 0 0 0 0.25704 0.22299 -0.60431 0 2.64269 -0.33644 -5.2562
LEU_34 -8.44049 1.44994 1.50901 0.01811 0.10908 0.31296 -2.18639 0 0 0 0 0 0 -0.0234 0.51622 -0.20993 0 1.66147 -0.08189 -5.36532
PHE_35 -10.4062 2.26312 1.56908 0.02523 0.49119 -0.18346 -1.6574 0 0 0 0 0 0 0.00885 1.31468 -0.46359 0 1.21829 0.04041 -5.7798
LYS_36 -4.25729 0.94673 3.40914 0.00712 0.11415 0.29836 -2.54212 0 0 0 0 -0.32978 0 0.3988 1.12207 -0.04169 0 -0.71458 -0.18059 -1.76968
TYR_37 -7.17541 0.70489 2.20656 0.02253 0.17615 -0.26377 -0.67393 0 0 0 0 0 0 -0.03186 1.82298 0.01533 0.02869 0.58223 -0.01956 -2.60517
ASP_38 -5.37158 0.49313 5.4127 0.00778 0.57266 0.05592 -2.86965 0 0 0 -0.53987 0 0 -0.02367 1.85793 -0.59189 0 -2.14574 0.56918 -2.5731
GLU_39 -5.03341 0.28426 6.04334 0.00844 0.38118 -0.06356 -4.44491 0 0 0 0 -0.27135 0 -0.06601 3.0324 -0.22674 0 -2.72453 0.30687 -2.77403
LYS_40 -5.38648 0.49892 4.452 0.0151 0.51369 -0.22304 -2.08707 0 0 0 -0.53987 0 0 -0.01565 1.8992 0.03164 0 -0.71458 -0.11678 -1.67293
LEU_41 -9.18959 1.47931 2.57262 0.01821 0.08135 -0.25807 -1.82554 0 0 0 0 0 0 0.08688 0.12163 -0.31323 0 1.66147 -0.16135 -5.7263
ILE_42 -9.95121 1.4737 2.09766 0.02695 0.0708 -0.29338 -1.66411 0 0 0 0 0 0 -0.05806 0.06811 -0.45831 0 2.30374 -0.14501 -6.52914
LYS_43 -6.54513 0.70173 4.78622 0.00712 0.11261 -0.3016 -2.99387 0 0 0 0 0 0 0.10512 1.10619 0.00211 0 -0.71458 -0.15341 -3.88749
VAL_44 -7.50829 0.81041 2.10512 0.01972 0.05281 -0.24933 -1.50259 0 0 0 0 0 0 -0.03877 0.00724 -0.37084 0 2.64269 -0.17154 -4.20337
ALA_45 -7.0939 0.89105 1.84844 0.00145 0 -0.0503 -1.69968 0 0 0 0 0 0 0.12777 0 0.25536 0 1.32468 0.30523 -4.0899
ALA_46 -5.54688 1.07897 2.48112 0.0015 0 -0.21772 -1.65399 0 0 0 0 0 0 -0.00078 0 -0.13514 0 1.32468 0.17265 -2.49561
LYS_47 -5.3836 0.62164 7.04038 0.01476 0.84531 0.15614 -6.10726 0 0 0 0 -0.61376 0 -0.01439 2.85424 0.04771 0 -0.71458 -0.12694 -1.38036
VAL_48 -7.80165 1.18944 3.00127 0.02089 0.05445 -0.27176 -1.96522 0 0 0 0 0 0 0.03722 -0.0157 -0.27814 0 2.64269 -0.07347 -3.45998
LEU_49 -9.47557 1.29028 2.12815 0.01451 0.07056 -0.3007 -2.16797 0 0 0 0 0 0 0.06514 0.52868 -0.24038 0 1.66147 -0.18376 -6.6096
HIS_D_50 -4.60331 0.24263 4.51096 0.00373 0.52298 -0.09865 -1.6817 0 0 0 -0.54403 0 0 -0.01304 2.54178 -0.1784 0 -0.30065 -0.07935 0.32294
ASP_51 -4.15866 0.56926 6.30089 0.00424 0.3017 0.22729 -5.10554 0 0 0 0 -0.61376 0 0.04784 1.28046 0.22038 0 -2.14574 -0.07429 -3.14593
LEU_52 -7.05158 0.84291 1.83943 0.01591 0.07549 -0.34462 -0.84289 0 0 0 0 0 0 -0.0258 0.27058 -0.28565 0 1.66147 -0.25739 -4.10214
GLY_53 -2.13773 0.11375 2.28165 0.00013 0 -0.17399 -0.71774 0 0 0 0 0 0 -0.06966 0 -1.45029 0 0.79816 0.20084 -1.15488
ALA_54 -3.6725 0.14429 1.47069 0.00129 0 -0.24344 -0.02804 0 0 0 0 0 0 0.011 0 -0.10343 0 1.32468 -0.08163 -1.17709
GLU_55 -4.02049 0.34123 3.98378 0.00788 0.3606 -0.22771 -0.94592 0 0 0 0 0 0 0.35258 2.9022 -0.21365 0 -2.72453 -0.67342 -0.85743
GLU_56 -6.54254 0.42179 6.04765 0.00652 0.33372 -0.27256 -2.22134 0 0 0 0 0 0 0.40867 2.71075 0.24978 0 -2.72453 0.30327 -1.27882
ALA_57 -5.43164 0.81331 2.50803 0.00281 0 0.13422 -3.33915 0 0 0 -1.05991 0 0 0.01299 0 -0.02854 0 1.32468 0.73823 -4.32498
ALA_58 -5.29924 0.56707 1.80133 0.0014 0 0.12103 -2.19159 0 0 0 0 0 0 0.00243 0 0.41393 0 1.32468 0.38057 -2.8784
ILE_59 -8.62752 1.03996 1.13514 0.02755 0.07316 0.00015 -1.51821 0 0 0 0 0 0 0.0027 0.16778 -0.71001 0 2.30374 0.02522 -6.08035
ILE_60 -9.29189 2.06336 0.69168 0.02637 0.07724 0.01719 -1.67097 0 0 0 0 0 0 -0.00283 0.31817 -0.73675 0 2.30374 -0.37284 -6.57755
LEU_61 -9.12625 1.59944 0.94748 0.01714 0.07344 -0.04565 -1.98674 0 0 0 0 0 0 -0.0583 0.77359 -0.28744 0 1.66147 -0.14703 -6.57886
ILE_62 -8.55736 1.55769 1.65084 0.02522 0.07376 -0.16814 -2.04392 0 0 0 0 0 0 0.02415 0.4412 -0.52365 0 2.30374 -0.20238 -5.41886
PHE_63 -9.52625 1.48001 0.93503 0.02262 0.24852 -0.03195 -1.82853 0 0 0 0 0 0 0.30149 1.36381 -0.3201 0 1.21829 -0.41562 -6.55267
ASP_64 -2.89452 0.13837 3.76164 0.0083 0.76737 -0.00713 -3.24421 0 0 0 0 -0.88656 0 0.19073 1.49838 -0.62596 0 -2.14574 0.18432 -3.25502
ILE_65 -6.41044 0.9629 2.19598 0.03347 0.07742 -0.39647 0.21436 0 0 0 0 0 0 -0.02847 1.26937 -0.71 0 2.30374 0.18189 -0.30626
ASP_66 -2.12482 0.13837 3.03786 0.00293 0.2861 0.08482 -2.35728 0 0 0 0 -0.45027 0 0.065 1.53543 -0.23589 0 -2.14574 -0.20253 -2.36602
ASP_67 -3.82546 0.50446 4.45064 0.01028 0.65869 0.15624 -2.78987 0 0 0 -0.4194 0 0 -0.01062 1.77124 -0.58594 0 -2.14574 -0.17537 -2.40085
GLU_68 -4.81971 0.32843 4.44858 0.00591 0.27429 -0.16212 -1.96174 0 0 0 0 0 0 -0.09518 2.78722 -0.31291 0 -2.72453 -0.39528 -2.62705
ASP_69 -4.19445 0.48499 6.4444 0.00317 0.70889 -0.01624 -5.7328 0 0 0 -0.4194 -0.39531 0 0.02867 2.81789 0.14298 0 -2.14574 -0.43046 -2.70341
GLU_70 -5.90312 0.46643 5.70511 0.01061 1.00604 -0.18299 -2.56401 0 0 0 0 -0.85632 0 0.09306 2.83761 -0.23685 0 -2.72453 -0.26432 -2.61327
PHE_71 -11.5159 2.04683 2.1633 0.0224 0.26703 0.02973 -1.54628 0 0 0 0 0 0 -0.01042 1.39909 -0.43387 0 1.21829 -0.09636 -6.45619
LYS_72 -6.72006 0.75226 4.50465 0.00721 0.11626 -0.31505 -2.36037 0 0 0 0 0 0 -0.03201 1.24321 0.01184 0 -0.71458 -0.13515 -3.64179
LYS_73 -4.957 0.38829 6.62181 0.00838 0.18145 -0.15374 -5.59056 0 0 0 0 -0.39531 0 -0.02893 2.44931 -0.00748 0 -0.71458 -0.22983 -2.42818
GLN_74 -8.08169 0.61768 5.69818 0.00677 0.18132 -0.17426 -3.24747 0 0 0 0 -0.85632 0 -0.03346 2.68005 -0.04546 0 -1.45095 -0.16215 -4.86777
VAL_75 -8.77823 1.37592 1.4712 0.02035 0.05364 -0.10944 -2.10643 0 0 0 0 0 0 -0.01555 0.08693 -0.38884 0 2.64269 -0.07339 -5.82116
LYS_76 -5.25017 0.31397 4.10769 0.00881 0.18058 -0.19485 -1.49396 0 0 0 0 0 0 0.21872 0.91691 0.04016 0 -0.71458 -0.03126 -1.89797
LYS_77 -5.44457 0.29658 6.38712 0.00996 0.19327 -0.22428 -3.86571 0 0 0 0 -0.27135 0 -0.00026 1.42588 0.05363 0 -0.71458 -0.09422 -2.24853
ALA_78 -6.52742 0.91569 2.88171 0.00155 0 -0.02527 -1.97938 0 0 0 0 0 0 -0.0011 0 -0.17923 0 1.32468 -0.18034 -3.76912
LEU_79 -9.72133 1.09639 3.40457 0.01833 0.0738 -0.28815 -2.50921 0 0 0 0 0 0 0.06566 0.41755 -0.24269 0 1.66147 -0.20302 -6.22663
GLU_80 -5.47771 0.31689 6.79452 0.00721 0.77921 -0.06076 -4.60147 0 0 0 0 -0.49527 0 0.00888 2.72364 -0.30036 0 -2.72453 -0.246 -3.27576
LEU_81 -7.75191 0.87538 3.26864 0.01976 0.19185 -0.10873 -1.80099 0 0 0 0 0 0 0.00475 0.5473 -0.18661 0 1.66147 -0.10679 -3.38588
MET_82 -11.1371 1.75962 3.26962 0.0068 0.06695 -0.39033 -2.53744 0 0 0 0 0 0 0.01846 1.64929 0.02278 0 1.65735 0.05193 -5.56205
LYS_83 -5.65508 0.40509 6.45196 0.02618 0.27029 -0.09902 -3.22391 0 0 0 0 -0.49527 0 -0.0071 2.34918 0.07383 0 -0.71458 0.01469 -0.60375
LYS_84 -3.477 0.16722 3.2476 0.00717 0.12098 -0.18429 -0.8623 0 0 0 0 0 0 -0.0176 0.89329 -0.04491 0 -0.71458 -0.22033 -1.08476
LEU_85 -6.77211 1.73009 1.53029 0.0131 0.07636 -0.19317 -0.59072 0 0 0 0 0 0 0.2107 0.69595 -0.31038 0 1.66147 -0.3994 -2.34782
GLY_86 -2.63472 0.09988 2.5661 0.0001 0 -0.09312 -1.04105 0 0 0 -0.54403 0 0 0.10188 0 -1.51543 0 0.79816 0.4813 -1.78092
VAL_87 -6.88724 1.73903 1.13662 0.02476 0.06273 -0.45109 -0.57952 0 0 0 0 0 0 0.13629 1.79819 0.49194 0 2.64269 0.6004 0.71482
ASP_88 -4.55483 0.4476 4.09595 0.00302 0.28821 -0.29419 -1.09509 0 0 0 -1.05991 0 0 -0.02028 1.68232 -0.23043 0 -2.14574 -0.09204 -2.97542
HIS_89 -6.6918 0.53291 3.75702 0.00433 0.41872 -0.25097 -1.22811 0 0 0 0 0 0 0.18607 1.91397 -0.32216 0 -0.30065 0.13123 -1.84946
ARG_90 -8.83508 0.91804 6.72485 0.0191 0.55071 0.2961 -6.05499 0 0 0 -1.03758 -1.39589 0 0.18533 2.29528 0.17542 0 -0.09474 0.42565 -5.82782
ILE_91 -8.64363 1.79265 1.7936 0.02649 0.07234 -0.12315 -1.85224 0 0 0 0 0 0 -0.02567 0.9739 -0.77417 0 2.30374 0.03025 -4.42589
ILE_92 -8.10393 0.99496 0.38382 0.0326 0.0854 0.14402 -2.07956 0 0 0 0 0 0 -0.04016 0.96817 -0.74372 0 2.30374 -0.46604 -6.5207
ALA_93 -6.37565 1.9054 2.04598 0.00142 0 0.14327 -1.73358 0 0 0 0 0 0 -0.02728 0 0.42576 0 1.32468 -0.0021 -2.2921
LEU_94 -7.62936 1.03646 1.32456 0.01559 0.06352 -0.12683 -1.67315 0 0 0 0 0 0 -0.03476 0.57511 -0.13554 0 1.66147 0.23416 -4.68878
ARG_95 -6.21283 0.72152 4.94524 0.01326 0.25425 0.17193 -4.99564 0 0 0 0 -1.38904 0 -0.01598 2.33289 -0.02695 0 -0.09474 -0.11727 -4.41337
MET_96 -7.20988 0.77284 1.99023 0.0181 0.03551 -0.33394 -0.25502 0 0 0 0 0 0 0.43504 1.91527 -0.00764 0 1.65735 0.19668 -0.78548
THR_97 -3.11503 0.42378 2.71118 0.00643 0.06096 -0.29513 -0.55383 0 0 0 0 0 0 -0.0355 0.03045 -0.48307 0 1.15175 0.22396 0.12595
ASP_98 -4.19306 0.35334 5.24774 0.00627 0.51694 -0.05825 -2.35605 0 0 0 -0.68601 0 0 -0.01978 2.05478 -0.48344 0 -2.14574 0.3896 -1.37366
GLU_99 -3.62554 0.11391 4.1354 0.0092 0.3838 0.21769 -2.94779 0 0 0 0 -0.44913 0 -0.04632 4.028 -0.30466 0 -2.72453 0.17175 -1.03822
GLU_100 -4.86717 0.45391 6.08053 0.00856 0.32949 0.09126 -3.72522 0 0 0 -0.68601 -0.47965 0 0.14694 3.16593 -0.06593 0 -2.72453 -0.19519 -2.46708
LYS_101 -6.71623 0.61261 8.32668 0.01606 0.17292 0.06728 -6.88707 0 0 0 0 -0.95431 0 -0.0088 2.77628 -0.00297 0 -0.71458 -0.09263 -3.40478
PHE_102 -10.62 1.49194 2.0095 0.02296 0.24315 0.05222 -2.25588 0 0 0 0 0 0 0.00975 1.32486 -0.50401 0 1.21829 -0.08674 -7.09392
LYS_103 -6.26872 0.40125 3.57552 0.0092 0.18658 -0.128 -1.55556 0 0 0 0 0 0 0.0287 0.98987 0.06394 0 -0.71458 0.05372 -3.35809
LYS_104 -6.05275 0.31942 6.22438 0.00717 0.111 0.15269 -4.19001 0 0 0 0 -0.47965 0 -0.03545 1.29277 0.00763 0 -0.71458 -0.21783 -3.57521
LEU_105 -9.4779 1.15674 2.64328 0.0213 0.07464 -0.02207 -2.30037 0 0 0 0 0 0 0.23337 2.81586 -0.27771 0 1.66147 -0.24869 -3.72007
ALA_106 -6.34255 0.99311 1.86221 0.00145 0 0.09204 -1.80525 0 0 0 0 0 0 0.20635 0 -0.14473 0 1.32468 -0.19177 -4.00446
LYS_107 -5.88936 0.49211 5.75461 0.00956 0.28382 0.01574 -4.11814 0 0 0 0 0 0 0.03455 1.82967 0.0621 0 -0.71458 -0.1611 -2.40104
ILE_108 -8.9275 1.0951 3.91196 0.02869 0.07314 -0.3449 -1.27531 0 0 0 0 0 0 -0.02884 0.08083 -0.39516 0 2.30374 -0.02551 -3.50377
ALA_109 -6.28076 0.37881 2.34452 0.00135 0 -0.11253 -1.99882 0 0 0 0 0 0 0.04792 0 -0.27209 0 1.32468 -0.14447 -4.71139
ALA_110 -4.06888 0.26957 2.81554 0.00133 0 -0.22104 -1.38833 0 0 0 0 0 0 -0.02237 0 -0.03347 0 1.32468 -0.17777 -1.50075
GLU_111 -4.12191 0.47623 5.1823 0.00596 0.27234 -0.05339 -3.01931 0 0 0 0 0 0 -0.06032 2.58306 -0.35054 0 -2.72453 -0.32243 -2.13254
LEU_112 -6.50875 0.91628 1.46109 0.01772 0.09802 -0.23191 -0.89808 0 0 0 0 0 0 0.40155 0.08911 -0.08981 0 1.66147 -0.49949 -3.5828
GLY_113 -2.61751 0.22273 2.82265 8e-05 0 -0.32779 -0.96046 0 0 0 0 0 0 0.04392 0 -1.51153 0 0.79816 -0.0423 -1.57206
ALA_114 -4.28719 0.22477 1.39964 0.00124 0 -0.36974 -0.41875 0 0 0 0 0 0 0.01617 0 -0.14464 0 1.32468 -0.27629 -2.5301
ASP_115 -4.14652 0.08559 5.60546 0.00312 0.29011 0.47906 -4.69844 0 0 0 -1.03758 -1.39589 0 0.20004 1.80818 -0.29882 0 -2.14574 -0.54674 -5.79817
ALA_116 -4.58737 0.57073 1.72429 0.0015 0 -0.12499 -1.65084 0 0 0 0 0 0 0.00776 0 -0.52609 0 1.32468 -0.157 -3.41733
ILE_117 -7.63537 0.90806 0.22463 0.02636 0.06429 0.05211 -1.90125 0 0 0 0 0 0 -0.06013 0.20101 -0.63652 0 2.30374 -0.15853 -6.61159
CYS_118 -7.8938 3.31047 1.39792 0.00207 0.00955 0.0194 -1.68834 0 0 0 0 0 0 0.24954 0.28645 -0.12798 0 3.25479 -0.15666 -1.3366
ILE_119 -8.95604 1.39615 1.27661 0.0278 0.0988 0.17677 -1.70568 0 0 0 0 0 0 -0.02961 0.31368 -0.21795 0 2.30374 0.11263 -5.20311
TYR_120 -7.88718 1.01834 2.90042 0.02895 0.3283 -0.09382 -1.86788 0 0 0 0 -0.76276 0 0.08871 2.90992 0.06899 0.02172 0.58223 0.35866 -2.3054
LEU_121 -7.14959 0.71762 1.53554 0.01734 0.07092 -0.14498 -0.81987 0 0 0 0 0 0 0.01551 0.45747 -0.16268 0 1.66147 0.05018 -3.75108
ASP_122 -5.56426 0.35303 6.65918 0.00281 0.36206 0.2675 -4.92632 0 0 0 -0.92358 -1.54853 0 0.00724 3.48791 0.11509 0 -2.14574 -0.25984 -4.11344
GLU_123 -2.10202 0.34191 3.52318 0.00573 0.2693 0.14346 -2.20348 0 0 0 0 0 0 -0.06924 2.73392 -0.33715 0 -2.72453 -0.41414 -0.83306
SER_124 -2.00493 0.21666 2.80381 0.00187 0.062 0.10074 -2.21784 0 0 0 -0.92358 -0.54201 0 -0.04905 0.21068 -0.26583 0 -0.28969 -0.62899 -3.52617
ALA_125 -3.95349 0.44016 1.80278 0.00132 0 -0.04841 -0.51246 0 0 0 0 0 0 0.03986 0 0.07995 0 1.32468 -0.2984 -1.12401
THR_126 -4.49381 0.42033 4.92796 0.00646 0.07609 -0.03938 -3.36735 0 0 0 -1.07311 -0.36506 0 0.01207 0.02648 -0.52712 0 1.15175 -0.07126 -3.31595
TRP_127 -7.95411 0.78715 2.92422 0.02296 0.41604 -0.23468 -0.72296 0 0 0 0 0 0 0.0737 1.02339 0.02876 0 2.26099 -0.28329 -1.65784
LYS_128 -5.86232 0.70327 4.50124 0.00707 0.12214 -0.28882 -0.98447 0 0 0 0 0 0 -0.05559 0.857 -0.0507 0 -0.71458 -0.47442 -2.24019
ASP_129 -6.26489 0.35974 6.57899 0.00287 0.28027 -0.03723 -5.32871 0 0 0 -1.07311 -0.36506 0 0.71344 1.9524 -0.19955 0 -2.14574 -0.37884 -5.90541
MET_130 -11.0314 1.31098 2.0398 0.01192 0.01531 0.03285 -1.37594 0 0 0 0 0 0 0.03028 1.82099 0.06707 0 1.65735 -0.03076 -5.45152
LYS_131 -7.10026 1.01491 5.87482 0.01034 0.30604 0.04387 -4.01928 0 0 0 0 0 0 0.01092 1.64402 0.06812 0 -0.71458 0.12871 -2.73235
LYS_132 -6.45675 0.60883 7.08141 0.01166 0.21317 0.0964 -5.13421 0 0 0 0 -0.44913 0 -0.03317 2.3204 0.007 0 -0.71458 -0.12138 -2.57035
ALA_133 -7.20892 1.13465 2.37017 0.00151 0 -0.09334 -1.8584 0 0 0 0 0 0 -0.00959 0 -0.26688 0 1.32468 -0.3555 -4.96162
MET_134 -11.9306 2.58447 2.36446 0.00713 0.06933 -0.08916 -1.88811 0 0 0 0 0 0 0.10599 1.56329 0.03343 0 1.65735 -0.19886 -5.72125
GLU_135 -6.57686 0.45051 6.58587 0.00597 0.26425 -0.10807 -4.58564 0 0 0 0 0 0 0.00261 2.65049 -0.2615 0 -2.72453 -0.22234 -4.51924
ILE_136 -8.57806 1.07555 3.52125 0.02932 0.0722 -0.19467 -1.74058 0 0 0 0 0 0 -0.03982 0.28976 -0.41932 0 2.30374 -0.14342 -3.82406
LEU_137 -10.5407 1.87023 1.7971 0.0199 0.07466 -0.20487 -1.89954 0 0 0 0 0 0 0.09942 0.48203 -0.24165 0 1.66147 -0.05029 -6.93221
TYR_138 -6.94946 0.62963 4.01681 0.02152 0.27266 -0.39077 -1.55239 0 0 0 0 0 0 -0.01035 1.34075 -0.36071 0.03031 0.58223 -0.09612 -2.46589
LYS_139 -3.928 0.34532 3.52332 0.00711 0.12437 -0.25621 -1.0145 0 0 0 0 0 0 -0.00626 0.92014 -0.04652 0 -0.71458 -0.27756 -1.32336
LEU_140 -6.67928 0.72103 1.79312 0.0184 0.10069 -0.19606 -0.66169 0 0 0 0 0 0 -0.02477 0.15644 -0.08078 0 1.66147 -0.47414 -3.66557
GLY_141 -1.94735 0.18928 2.13466 8e-05 0 -0.14344 -1.19159 0 0 0 0 0 0 -0.14186 0 -1.40148 0 0.79816 -0.45103 -2.15458
VAL_142 -6.23969 0.85029 1.12671 0.01691 0.04864 -0.25699 -0.3046 0 0 0 0 0 0 0.0455 0.03471 -0.29413 0 2.64269 -0.4057 -2.73567
LYS_143 -4.02403 0.46927 3.6442 0.0071 0.11293 -0.28304 -1.39264 0 0 0 0 0 0 -0.03066 1.18016 -0.08981 0 -0.71458 -0.10984 -1.23094
LYS_144 -5.62782 0.30367 4.66281 0.00879 0.22692 -0.2048 -3.26573 0 0 0 0 -0.2805 0 -0.03964 2.41712 0.34186 0 -0.71458 0.08903 -2.08286
ILE_145 -8.04494 0.77768 0.6291 0.0269 0.07436 -0.07723 -1.26255 0 0 0 0 0 0 -0.06872 0.15269 -0.66716 0 2.30374 -0.08159 -6.23773
VAL_146 -7.17819 2.24025 1.02249 0.01699 0.04444 0.01851 -2.00734 0 0 0 0 0 0 0.37841 0.99782 -0.64837 0 2.64269 -0.25991 -2.73221
VAL_147 -8.38387 1.67077 0.39135 0.01683 0.04494 0.07717 -1.63343 0 0 0 0 0 0 0.0653 0.93117 -0.43173 0 2.64269 -0.23017 -4.83899
LEU_148 -8.98636 1.56014 1.99096 0.02181 0.07332 -0.12522 -1.52826 0 0 0 0 0 0 0.42693 2.25915 -0.36025 0 1.66147 -0.13855 -3.14486
PHE_149 -10.1377 2.07252 1.58998 0.02554 0.51826 -0.23939 -1.71131 0 0 0 0 0 0 0.00332 1.34466 -0.36468 0 1.21829 0.0084 -5.67207
LYS_150 -4.12615 0.85787 3.68336 0.00706 0.1152 0.33442 -2.97457 0 0 0 0 0 0 0.25486 0.96525 -0.05344 0 -0.71458 -0.13676 -1.78747
TYR_151 -7.27004 0.70166 2.28965 0.02263 0.18361 -0.2466 -0.69316 0 0 0 0 0 0 -0.0547 1.8673 0.00441 0.0056 0.58223 -0.00815 -2.61555
ASP_152 -5.47169 0.48568 5.51502 0.00788 0.57397 0.05149 -3.13973 0 0 0 -0.5547 0 0 0.11838 1.84222 -0.59276 0 -2.14574 0.59487 -2.71511
GLU_153 -4.52361 0.3228 5.13386 0.00594 0.27476 -0.01497 -3.42804 0 0 0 0 -0.42375 0 0.00204 2.89726 -0.31627 0 -2.72453 0.1515 -2.643
LYS_154 -5.02238 0.48446 4.21508 0.01521 0.5257 -0.18255 -2.10707 0 0 0 -0.5547 0 0 -0.02232 1.87923 0.00615 0 -0.71458 -0.29051 -1.76828
LEU_155 -9.15353 1.31464 2.61107 0.01842 0.08222 -0.30267 -1.81711 0 0 0 0 0 0 0.19237 0.11396 -0.29851 0 1.66147 -0.14628 -5.72396
ILE_156 -9.34781 1.15851 2.08759 0.02775 0.07105 -0.38023 -1.65963 0 0 0 0 0 0 -0.04887 0.07542 -0.43853 0 2.30374 -0.10962 -6.26063
LYS_157 -5.35762 0.46467 3.56287 0.00722 0.11666 -0.30504 -1.70356 0 0 0 0 0 0 0.02575 1.05886 0.01094 0 -0.71458 -0.10032 -2.93415
VAL_158 -7.1949 0.81173 2.08817 0.01953 0.05116 -0.23085 -1.34137 0 0 0 0 0 0 0.03607 0.03313 -0.3736 0 2.64269 -0.04024 -3.4985
ALA_159 -6.82998 1.67179 1.35577 0.00144 0 -0.18371 -1.28428 0 0 0 0 0 0 -0.01912 0 -0.07702 0 1.32468 0.05854 -3.98189
ALA_160 -5.52422 0.93272 2.32589 0.0015 0 -0.25234 -1.5829 0 0 0 0 0 0 0.2749 0 0.11351 0 1.32468 0.0977 -2.28856
LYS_161 -5.34999 0.61785 6.9872 0.01434 0.80473 0.22358 -6.0876 0 0 0 0 -0.62956 0 0.02037 2.92743 0.02431 0 -0.71458 0.01143 -1.15047
VAL_162 -7.60522 1.3126 2.78555 0.02175 0.05345 -0.22034 -1.92806 0 0 0 0 0 0 -0.03563 0.07093 -0.28112 0 2.64269 -0.1067 -3.2901
LEU_163 -9.40047 1.34118 1.62776 0.02627 0.08343 -0.41068 -1.79756 0 0 0 0 0 0 0.28804 0.8319 -0.30391 0 1.66147 -0.1531 -6.20567
HIS_D_164 -4.83687 0.26761 4.4858 0.00377 0.55356 -0.09104 -1.69087 0 0 0 -0.55413 0 0 -0.01556 1.95659 -0.14241 0 -0.30065 -0.14913 -0.51334
ASP_165 -4.11579 0.56295 6.26048 0.0042 0.3022 0.21411 -5.19931 0 0 0 0 -0.62956 0 0.0026 1.43069 0.15055 0 -2.14574 -0.08213 -3.24476
LEU_166 -6.93363 0.89364 1.74876 0.01691 0.07689 -0.30996 -0.85931 0 0 0 0 0 0 -0.02567 0.3064 -0.28346 0 1.66147 -0.25036 -3.95831
GLY_167 -2.14103 0.11886 2.19547 0.00013 0 -0.20862 -0.72981 0 0 0 0 0 0 0.04499 0 -1.47165 0 0.79816 0.2755 -1.11801
ALA_168 -3.53273 0.16334 1.33132 0.00128 0 -0.20399 -0.1279 0 0 0 0 0 0 -0.03536 0 -0.14033 0 1.32468 0.00724 -1.21244
GLU_169 -3.77391 0.48128 4.72405 0.00658 0.32763 -0.12104 -2.59951 0 0 0 0 -0.2805 0 0.25682 3.54417 -0.20847 0 -2.72453 -0.66523 -1.03266
GLU_170 -5.59343 0.3261 4.68834 0.00791 0.39949 0.132 -2.26926 0 0 0 0 -0.38492 0 0.26571 3.08082 0.2564 0 -2.72453 0.33102 -1.48435
ALA_171 -5.17691 0.59809 2.61248 0.0027 0 0.10009 -3.19485 0 0 0 -1.12707 0 0 -0.00602 0 0.00942 0 1.32468 0.81988 -4.03751
ALA_172 -5.7943 1.24366 2.06468 0.00147 0 0.24928 -2.20942 0 0 0 0 0 0 -0.04762 0 0.50145 0 1.32468 0.47678 -2.18935
ILE_173 -8.66545 1.14321 1.03846 0.03241 0.08841 0.07755 -1.86887 0 0 0 0 0 0 -0.02512 1.30305 -0.74104 0 2.30374 0.05338 -5.26027
GLU_174 -8.28292 0.82931 5.19038 0.00783 0.35298 -0.07388 -2.45459 0 0 0 0 0 0 0.02769 2.9068 0.37546 0 -2.72453 0.00868 -3.83678
LEU_175 -8.87719 1.61572 1.05552 0.01632 0.07647 0.0115 -2.05914 0 0 0 0 0 0 -0.05645 0.97089 -0.27556 0 1.66147 0.24511 -5.61534
ILE_176 -7.79154 1.048 2.05321 0.02604 0.07498 -0.13302 -2.27056 0 0 0 0 0 0 -0.04938 0.34404 -0.58916 0 2.30374 -0.20284 -5.18648
PHE_177 -9.42306 1.2608 1.0738 0.02269 0.24054 -0.01825 -1.88252 0 0 0 0 0 0 0.10668 1.44378 -0.33784 0 1.21829 -0.40064 -6.69572
ASP_178 -2.67756 0.21147 2.83526 0.00839 0.7756 -0.17437 -1.806 0 0 0 0 -0.36913 0 0.35253 1.53238 -0.62077 0 -2.14574 0.21815 -1.85978
ILE_179 -5.85092 1.02962 1.6004 0.03296 0.07705 -0.19707 0.28291 0 0 0 0 0 0 -0.02646 1.3975 -0.66508 0 2.30374 0.22644 0.21109
ASP_180 -1.91539 0.14469 2.59039 0.00281 0.28646 0.15283 -2.38804 0 0 0 0 -0.3832 0 -0.03759 1.67308 -0.25744 0 -2.14574 -0.21216 -2.4893
ASP_181 -4.48069 0.51028 5.04774 0.0088 0.60431 -0.18293 -2.94754 0 0 0 -0.43691 0 0 -0.06292 1.65767 -0.52785 0 -2.14574 -0.20007 -3.15584
GLU_182 -4.34421 0.21504 3.47078 0.00573 0.27932 -0.1176 -1.30908 0 0 0 0 0 0 -0.0842 3.13021 -0.32793 0 -2.72453 -0.41882 -2.22529
ASP_183 -4.26814 0.41288 6.56586 0.00307 0.654 -0.1275 -5.79777 0 0 0 -0.43691 -0.50126 0 0.07105 2.79197 0.10061 0 -2.14574 -0.31071 -2.98861
GLU_184 -5.87749 0.41574 5.73887 0.01044 0.99302 -0.28814 -2.2269 0 0 0 0 -0.86779 0 0.08546 2.96539 -0.1987 0 -2.72453 -0.19904 -2.17366
PHE_185 -11.4562 1.8538 2.41104 0.02394 0.26068 -0.11236 -1.87806 0 0 0 0 0 0 -0.00191 1.46825 -0.51709 0 1.21829 -0.10884 -6.83843
LYS_186 -6.41756 0.56075 3.89777 0.00846 0.18533 -0.06705 -1.87419 0 0 0 0 0 0 -0.00946 0.96937 0.01508 0 -0.71458 0.03263 -3.41345
LYS_187 -5.10073 0.31561 6.57058 0.00853 0.17879 -0.08173 -5.61986 0 0 0 0 -0.50126 0 -0.02995 2.49531 -0.00593 0 -0.71458 -0.19228 -2.6775
GLN_188 -8.09782 0.63149 5.77124 0.00677 0.17978 -0.17098 -3.22851 0 0 0 0 -0.86779 0 0.02637 2.7153 -0.02398 0 -1.45095 -0.20765 -4.71674
VAL_189 -8.94501 1.0162 1.15062 0.02057 0.05428 -0.18432 -1.97735 0 0 0 0 0 0 -0.04869 0.04599 -0.34288 0 2.64269 -0.09477 -6.66268
LYS_190 -6.47394 0.62347 6.00765 0.01045 0.31644 0.01761 -3.90724 0 0 0 0 0 0 0.02333 1.61869 0.08223 0 -0.71458 0.04298 -2.35291
LYS_191 -6.14638 0.40579 6.58515 0.00844 0.19565 -0.2937 -4.23874 0 0 0 0 -0.42375 0 -0.02523 1.24548 0.01124 0 -0.71458 -0.10022 -3.49087
ALA_192 -6.73966 0.98745 2.82278 0.00154 0 -0.12536 -1.95108 0 0 0 0 0 0 0.0134 0 -0.15837 0 1.32468 -0.26769 -4.09232
LEU_193 -9.14086 0.65111 3.45966 0.01537 0.07425 -0.33638 -2.40251 0 0 0 0 0 0 0.13351 0.31769 -0.27341 0 1.66147 -0.23023 -6.07033
GLU_194 -5.51236 0.33647 6.64704 0.00601 0.26592 -0.15026 -4.19975 0 0 0 0 0 0 0.04279 2.6729 -0.24663 0 -2.72453 -0.35001 -3.2124
LEU_195 -7.49353 0.71682 3.88716 0.01627 0.06892 -0.26441 -1.91886 0 0 0 0 0 0 0.0676 0.95688 -0.17391 0 1.66147 -0.11673 -2.59233
MET_196 -11.4018 1.61525 3.47926 0.00621 0.06898 -0.24328 -1.97289 0 0 0 0 0 0 0.22285 1.55307 -0.01599 0 1.65735 0.04484 -4.98618
LYS_197 -4.36782 0.25694 4.30333 0.00914 0.17205 -0.37619 -1.17834 0 0 0 0 0 0 0.00043 0.88742 0.09612 0 -0.71458 0.0263 -0.88521
LYS_198 -3.33934 0.22408 3.11848 0.00722 0.1264 -0.24205 -0.87986 0 0 0 0 0 0 -0.04652 0.89031 -0.04658 0 -0.71458 -0.20616 -1.10861
LEU_199 -6.97933 1.35085 2.20533 0.01371 0.0968 -0.30898 -0.78356 0 0 0 0 0 0 0.12424 0.89918 -0.09427 0 1.66147 -0.50082 -2.31538
GLY_200 -2.73054 0.20634 2.72693 0.0001 0 -0.10577 -0.9215 0 0 0 -0.55413 0 0 -0.00902 0 -1.33586 0 0.79816 -0.23211 -2.15738
VAL_201 -7.2922 1.6674 1.31777 0.01836 0.0435 -0.21046 -0.89175 0 0 0 0 0 0 0.03251 0.10138 -0.32659 0 2.64269 -0.22513 -3.12253
ASP_202 -3.65107 0.19605 3.64221 0.003 0.28761 -0.09303 -1.26062 0 0 0 -1.12707 0 0 -0.04335 1.68621 -0.28099 0 -2.14574 -0.32218 -3.10897
HIS_D_203 -7.42696 0.91522 4.9993 0.01098 0.41486 0.05966 -2.43934 0 0 0 0 -0.38492 0 -0.03908 3.14449 -0.42174 0 -0.30065 0.28673 -1.18145
ARG_204 -8.8518 0.57965 7.29257 0.01664 0.5131 0.39998 -5.64467 0 0 0 -1.07857 -1.30839 0 -0.06335 2.02111 0.16248 0 -0.09474 0.51509 -5.54091
ILE_205 -8.72792 0.93321 2.62207 0.02566 0.07541 -0.24096 -2.13917 0 0 0 0 0 0 0.04014 0.35312 -0.76391 0 2.30374 -0.10648 -5.62508
ILE_206 -8.26132 0.89512 0.12909 0.03383 0.09372 0.12541 -2.07575 0 0 0 0 0 0 -0.05021 1.04424 -0.61877 0 2.30374 -0.40166 -6.78255
ALA_207 -6.40881 1.36 2.42471 0.0014 0 0.192 -1.891 0 0 0 0 0 0 0.03775 0 0.21966 0 1.32468 -0.02264 -2.76224
LEU_208 -7.66926 0.57062 1.27803 0.01682 0.07635 -0.04693 -1.92501 0 0 0 0 0 0 -0.028 1.946 -0.08096 0 1.66147 0.13353 -4.06736
ARG_209 -6.39608 0.63306 5.30958 0.01301 0.24958 0.1931 -5.37802 0 0 0 0 -1.38891 0 -0.0332 2.06858 -0.04181 0 -0.09474 -0.13122 -4.99708
MET_210 -6.97614 0.60078 1.90773 0.01786 0.03636 -0.24624 -0.50465 0 0 0 0 0 0 0.45217 1.92963 -0.0057 0 1.65735 0.1993 -0.93154
THR_211 -2.81582 0.3806 2.00939 0.00671 0.06166 -0.35035 -0.44613 0 0 0 0 0 0 -0.03866 0.04552 -0.44748 0 1.15175 0.23077 -0.21204
ASP_212 -4.3918 0.3565 5.58884 0.00774 0.57846 -0.13705 -2.78662 0 0 0 -0.58756 0 0 0.03875 1.83666 -0.63353 0 -2.14574 0.36567 -1.90967
GLU_213 -4.01416 0.15654 4.47798 0.00839 0.40148 0.10866 -2.92784 0 0 0 0 -0.4849 0 -0.08221 4.16823 -0.30935 0 -2.72453 0.13916 -1.08255
GLU_214 -4.67016 0.44655 5.59651 0.00804 0.33979 -0.17726 -2.97661 0 0 0 -0.58756 0 0 0.26742 2.95976 -0.13483 0 -2.72453 -0.28114 -1.93401
LYS_215 -5.92375 0.50884 6.24789 0.00721 0.11961 -0.00809 -4.369 0 0 0 0 -0.3832 0 0.07177 0.95029 -0.01768 0 -0.71458 -0.18245 -3.69315
PHE_216 -10.5609 1.25597 2.03235 0.02339 0.26242 -0.00494 -2.46356 0 0 0 0 0 0 0.01383 1.35721 -0.52353 0 1.21829 -0.13098 -7.52048
LYS_217 -6.33581 0.4823 3.6893 0.00926 0.1825 -0.16739 -1.41136 0 0 0 0 0 0 0.01755 0.97403 0.07311 0 -0.71458 0.06925 -3.13184
LYS_218 -5.82546 0.25825 5.90436 0.00716 0.11701 -0.3186 -3.2205 0 0 0 0 0 0 -0.01932 0.96142 0.0001 0 -0.71458 -0.19438 -3.04453
LEU_219 -9.40304 1.79282 2.89573 0.01761 0.07449 -0.08033 -2.2657 0 0 0 0 0 0 0.31357 0.24936 -0.23981 0 1.66147 -0.19925 -5.18308
ALA_220 -6.37729 0.46589 1.81149 0.00145 0 0.06362 -2.00516 0 0 0 0 0 0 0.30263 0 -0.28504 0 1.32468 -0.26566 -4.96337
LYS_221 -6.29033 0.60265 5.87375 0.01037 0.33246 -0.00412 -3.9728 0 0 0 0 0 0 0.14098 1.67779 0.06452 0 -0.71458 -0.29023 -2.56954
ILE_222 -8.30475 0.81725 3.68176 0.02941 0.07326 -0.15856 -1.08618 0 0 0 0 0 0 0.00304 0.11416 -0.34156 0 2.30374 0.02144 -2.847
ALA_223 -6.90314 0.88817 2.51583 0.00135 0 -0.13657 -1.88546 0 0 0 0 0 0 -0.02379 0 -0.17487 0 1.32468 -0.04088 -4.43467
ALA_224 -4.8081 0.39351 3.29229 0.00133 0 -0.0808 -1.82856 0 0 0 0 0 0 0.04645 0 -0.20282 0 1.32468 -0.24719 -2.1092
GLU_225 -4.05237 0.40957 5.05403 0.00611 0.28497 -0.0815 -2.93801 0 0 0 0 0 0 -0.00352 2.67365 -0.34019 0 -2.72453 -0.47298 -2.18479
LEU_226 -7.24977 1.03409 1.63761 0.01649 0.09651 -0.2227 -0.62391 0 0 0 0 0 0 -0.03953 0.09139 -0.12255 0 1.66147 -0.58084 -4.30172
GLY_227 -2.19779 0.15599 2.66242 7e-05 0 -0.11057 -2.03273 0 0 0 0 0 0 -0.12981 0 -1.50994 0 0.79816 -0.28395 -2.64816
ALA:CtermProteinFull_228 -5.91402 1.11597 4.81186 0.00133 0 0.06379 -2.8907 0 0 0 0 0 0 0 0 0 0 1.32468 -0.02769 -1.51477
#END_POSE_ENERGIES_TABLE 

END
SS: LEEEEEELLLLLHHHHHHHHHHHHHLLLLEEEEEEELLHHHHHHHHHHHHHHLLLEEEEEEEELLLLHHHHHHHHHHHHHHHHHHLLLEEEEEEEELLHHHHHHHHHHHHHLLLLEEEEEELLLLLHHHHHHHHHHHHHLLLLEEEEEEELLHHHHHHHHHHHHHHLLLEEEEEEEELLLLHHHHHHHHHHHHHHHHHHLLLEEEEEEEELLHHHHHHHHHHHHHLLL
SCORE_INFO:
TOTAL_SCORE: -948.588
WTS:  fa_atr: 1 fa_rep: 0.55 fa_sol: 1 fa_intra_rep: 0.005 fa_intra_sol_xover4: 1 lk_ball_wtd: 1 fa_elec: 1 pro_close: 1.25 hbond_sr_bb: 1 hbond_lr_bb: 1 hbond_bb_sc: 1 hbond_sc: 1 dslf_fa13: 1.25 omega: 0.4 fa_dun: 0.7 p_aa_pp: 0.6 yhh_planarity: 0.625 ref: 1 rama_prepro: 0.45
TOTAL_WTD:  fa_atr: -1463.524 fa_rep:   183.585 fa_sol:   779.964 fa_intra_rep:     2.735 fa_intra_sol_xover4:    42.635 lk_ball_wtd:   -21.023 fa_elec:  -522.038 pro_close:     0.000 hbond_sr_bb:  -109.480 hbond_lr_bb:   -69.574 hbond_bb_sc:   -25.219 hbond_sc:   -34.122 dslf_fa13:     0.000 omega:    11.646 fa_dun:   273.197 p_aa_pp:   -53.602 yhh_planarity:     0.138 ref:    78.602 rama_prepro:   -22.509
RSD_WTD: 1  fa_atr:    -5.280 fa_rep:     0.503 fa_sol:     8.771 fa_intra_rep:     0.003 fa_intra_sol_xover4:     0.361 lk_ball_wtd:     0.850 fa_elec:    -9.477 pro_close:     0.000 hbond_sr_bb:     0.000 hbond_lr_bb:     0.000 hbond_bb_sc:    -1.079 hbond_sc:    -1.308 dslf_fa13:     0.000 omega:     0.382 fa_dun:     1.670 p_aa_pp:     0.000 yhh_planarity:     0.000 ref:    -2.146 rama_prepro:     0.000
RSD_WTD: 2  fa_atr:    -5.134 fa_rep:     0.442 fa_sol:     3.120 fa_intra_rep:     0.001 fa_intra_sol_xover4:     0.000 lk_ball_wtd:     0.010 fa_elec:    -1.891 pro_close:     0.000 hbond_sr_bb:     0.000 hbond_lr_bb:     0.000 hbond_bb_sc:     0.000 hbond_sc:     0.000 dslf_fa13:     0.000 omega:     0.009 fa_dun:     0.000 p_aa_pp:    -0.508 yhh_planarity:     0.000 ref:     1.325 rama_prepro:    -0.012
RSD_WTD: 3  fa_atr:    -8.188 fa_rep:     0.785 fa_sol:     0.597 fa_intra_rep:     0.028 fa_intra_sol_xover4:     0.064 lk_ball_wtd:    -0.125 fa_elec:    -1.615 pro_close:     0.000 hbond_sr_bb:     0.000 hbond_lr_bb:     0.000 hbond_bb_sc:     0.000 hbond_sc:     0.000 dslf_fa13:     0.000 omega:     0.433 fa_dun:     0.408 p_aa_pp:    -0.694 yhh_planarity:     0.000 ref:     2.304 rama_prepro:    -0.157
RSD_WTD: 4  fa_atr:    -8.269 fa_rep:     1.896 fa_sol:     2.965 fa_intra_rep:     0.003 fa_intra_sol_xover4:     0.029 lk_ball_wtd:    -0.060 fa_elec:    -2.434 pro_close:     0.000 hbond_sr_bb:     0.000 hbond_lr_bb:     0.000 hbond_bb_sc:     0.000 hbond_sc:     0.000 dslf_fa13:     0.000 omega:     0.006 fa_dun:     1.751 p_aa_pp:     0.049 yhh_planarity:     0.000 ref:     3.255 rama_prepro:    -0.090
RSD_WTD: 5  fa_atr:    -8.666 fa_rep:     1.315 fa_sol:     1.316 fa_intra_rep:     0.025 fa_intra_sol_xover4:     0.091 lk_ball_wtd:     0.187 fa_elec:    -2.105 pro_close:     0.000 hbond_sr_bb:     0.000 hbond_lr_bb:     0.000 hbond_bb_sc:     0.000 hbond_sc:     0.000 dslf_fa13:     0.000 omega:     0.182 fa_dun:     0.594 p_aa_pp:    -0.490 yhh_planarity:     0.000 ref:     2.304 rama_prepro:    -0.069
RSD_WTD: 6  fa_atr:    -8.026 fa_rep:     0.939 fa_sol:     2.992 fa_intra_rep:     0.032 fa_intra_sol_xover4:     0.229 lk_ball_wtd:     0.116 fa_elec:    -2.275 pro_close:     0.000 hbond_sr_bb:     0.000 hbond_lr_bb:     0.000 hbond_bb_sc:     0.000 hbond_sc:    -0.763 dslf_fa13:     0.000 omega:     0.158 fa_dun:     3.009 p_aa_pp:     0.074 yhh_planarity:     0.028 ref:     0.582 rama_prepro:     0.096
RSD_WTD: 7  fa_atr:    -6.904 fa_rep:     0.566 fa_sol:     1.254 fa_intra_rep:     0.017 fa_intra_sol_xover4:     0.079 lk_ball_wtd:    -0.148 fa_elec:    -0.640 pro_close:     0.000 hbond_sr_bb:     0.000 hbond_lr_bb:     0.000 hbond_bb_sc:     0.000 hbond_sc:     0.000 dslf_fa13:     0.000 omega:    -0.023 fa_dun:     0.557 p_aa_pp:    -0.219 yhh_planarity:     0.000 ref:     1.661 rama_prepro:     0.149
RSD_WTD: 8  fa_atr:    -5.453 fa_rep:     0.331 fa_sol:     6.662 fa_intra_rep:     0.003 fa_intra_sol_xover4:     0.356 lk_ball_wtd:     0.343 fa_elec:    -5.227 pro_close:     0.000 hbond_sr_bb:     0.000 hbond_lr_bb:     0.000 hbond_bb_sc:    -0.907 hbond_sc:    -1.579 dslf_fa13:     0.000 omega:    -0.001 fa_dun:     3.383 p_aa_pp:     0.096 yhh_planarity:     0.000 ref:    -2.146 rama_prepro:    -0.180
RSD_WTD: 9  fa_atr:    -2.057 fa_rep:     0.204 fa_sol:     3.368 fa_intra_rep:     0.006 fa_intra_sol_xover4:     0.267 lk_ball_wtd:     0.127 fa_elec:    -1.848 pro_close:     0.000 hbond_sr_bb:     0.000 hbond_lr_bb:     0.000 hbond_bb_sc:     0.000 hbond_sc:    -0.330 dslf_fa13:     0.000 omega:    -0.079 fa_dun:     2.747 p_aa_pp:    -0.335 yhh_planarity:     0.000 ref:    -2.725 rama_prepro:    -0.419
RSD_WTD: 10  fa_atr:    -2.010 fa_rep:     0.214 fa_sol:     2.802 fa_intra_rep:     0.002 fa_intra_sol_xover4:     0.061 lk_ball_wtd:     0.087 fa_elec:    -2.154 pro_close:     0.000 hbond_sr_bb:     0.000 hbond_lr_bb:     0.000 hbond_bb_sc:    -0.907 hbond_sc:    -0.559 dslf_fa13:     0.000 omega:    -0.049 fa_dun:     0.187 p_aa_pp:    -0.281 yhh_planarity:     0.000 ref:    -0.290 rama_prepro:    -0.625
RSD_WTD: 11  fa_atr:    -3.920 fa_rep:     0.430 fa_sol:     1.826 fa_intra_rep:     0.001 fa_intra_sol_xover4:     0.000 lk_ball_wtd:    -0.043 fa_elec:    -0.438 pro_close:     0.000 hbond_sr_bb:     0.000 hbond_lr_bb:     0.000 hbond_bb_sc:     0.000 hbond_sc:     0.000 dslf_fa13:     0.000 omega:     0.064 fa_dun:     0.000 p_aa_pp:     0.087 yhh_planarity:     0.000 ref:     1.325 rama_prepro:    -0.299
RSD_WTD: 12  fa_atr:    -4.426 fa_rep:     0.360 fa_sol:     4.887 fa_intra_rep:     0.007 fa_intra_sol_xover4:     0.077 lk_ball_wtd:    -0.075 fa_elec:    -3.387 pro_close:     0.000 hbond_sr_bb:     0.000 hbond_lr_bb:     0.000 hbond_bb_sc:    -1.080 hbond_sc:    -0.373 dslf_fa13:     0.000 omega:     0.034 fa_dun:     0.020 p_aa_pp:    -0.497 yhh_planarity:     0.000 ref:     1.152 rama_prepro:    -0.065
RSD_WTD: 13  fa_atr:    -7.578 fa_rep:     0.983 fa_sol:     2.807 fa_intra_rep:     0.023 fa_intra_sol_xover4:     0.381 lk_ball_wtd:    -0.232 fa_elec:    -0.849 pro_close:     0.000 hbond_sr_bb:     0.000 hbond_lr_bb:     0.000 hbond_bb_sc:     0.000 hbond_sc:     0.000 dslf_fa13:     0.000 omega:    -0.050 fa_dun:     0.998 p_aa_pp:     0.131 yhh_planarity:     0.000 ref:     2.261 rama_prepro:    -0.239
RSD_WTD: 14  fa_atr:    -5.414 fa_rep:     0.657 fa_sol:     4.539 fa_intra_rep:     0.008 fa_intra_sol_xover4:     0.226 lk_ball_wtd:    -0.235 fa_elec:    -1.047 pro_close:     0.000 hbond_sr_bb:     0.000 hbond_lr_bb:     0.000 hbond_bb_sc:     0.000 hbond_sc:     0.000 dslf_fa13:     0.000 omega:    -0.047 fa_dun:     1.756 p_aa_pp:    -0.052 yhh_planarity:     0.000 ref:    -0.715 rama_prepro:    -0.449
RSD_WTD: 15  fa_atr:    -6.575 fa_rep:     0.717 fa_sol:     7.359 fa_intra_rep:     0.003 fa_intra_sol_xover4:     0.283 lk_ball_wtd:    -0.023 fa_elec:    -6.011 pro_close:     0.000 hbond_sr_bb:     0.000 hbond_lr_bb:     0.000 hbond_bb_sc:    -1.080 hbond_sc:    -0.549 dslf_fa13:     0.000 omega:     0.973 fa_dun:     1.879 p_aa_pp:    -0.242 yhh_planarity:     0.000 ref:    -2.146 rama_prepro:    -0.415
RSD_WTD: 16  fa_atr:   -10.838 fa_rep:     1.210 fa_sol:     2.137 fa_intra_rep:     0.013 fa_intra_sol_xover4:     0.016 lk_ball_wtd:     0.031 fa_elec:    -1.482 pro_close:     0.000 hbond_sr_bb:     0.000 hbond_lr_bb:     0.000 hbond_bb_sc:     0.000 hbond_sc:     0.000 dslf_fa13:     0.000 omega:     0.056 fa_dun:     1.930 p_aa_pp:     0.066 yhh_planarity:     0.000 ref:     1.657 rama_prepro:    -0.066
RSD_WTD: 17  fa_atr:    -7.438 fa_rep:     1.078 fa_sol:     6.031 fa_intra_rep:     0.010 fa_intra_sol_xover4:     0.297 lk_ball_wtd:     0.076 fa_elec:    -4.093 pro_close:     0.000 hbond_sr_bb:     0.000 hbond_lr_bb:     0.000 hbond_bb_sc:     0.000 hbond_sc:     0.000 dslf_fa13:     0.000 omega:     0.033 fa_dun:     1.711 p_aa_pp:     0.070 yhh_planarity:     0.000 ref:    -0.715 rama_prepro:     0.114
RSD_WTD: 18  fa_atr:    -7.342 fa_rep:     1.004 fa_sol:     8.461 fa_intra_rep:     0.014 fa_intra_sol_xover4:     0.231 lk_ball_wtd:     0.014 fa_elec:    -6.087 pro_close:     0.000 hbond_sr_bb:     0.000 hbond_lr_bb:     0.000 hbond_bb_sc:     0.000 hbond_sc:    -0.661 dslf_fa13:     0.000 omega:    -0.030 fa_dun:     2.757 p_aa_pp:     0.016 yhh_planarity:     0.000 ref:    -0.715 rama_prepro:    -0.081
RSD_WTD: 19  fa_atr:    -7.160 fa_rep:     1.087 fa_sol:     2.395 fa_intra_rep:     0.002 fa_intra_sol_xover4:     0.000 lk_ball_wtd:    -0.122 fa_elec:    -1.801 pro_close:     0.000 hbond_sr_bb:     0.000 hbond_lr_bb:     0.000 hbond_bb_sc:     0.000 hbond_sc:     0.000 dslf_fa13:     0.000 omega:     0.000 fa_dun:     0.000 p_aa_pp:    -0.253 yhh_planarity:     0.000 ref:     1.325 rama_prepro:    -0.313
RSD_WTD: 20  fa_atr:   -11.660 fa_rep:     2.349 fa_sol:     2.337 fa_intra_rep:     0.007 fa_intra_sol_xover4:     0.069 lk_ball_wtd:    -0.133 fa_elec:    -1.904 pro_close:     0.000 hbond_sr_bb:     0.000 hbond_lr_bb:     0.000 hbond_bb_sc:     0.000 hbond_sc:     0.000 dslf_fa13:     0.000 omega:     0.109 fa_dun:     1.508 p_aa_pp:     0.048 yhh_planarity:     0.000 ref:     1.657 rama_prepro:    -0.182
RSD_WTD: 21  fa_atr:    -6.614 fa_rep:     0.438 fa_sol:     6.680 fa_intra_rep:     0.006 fa_intra_sol_xover4:     0.267 lk_ball_wtd:    -0.111 fa_elec:    -4.567 pro_close:     0.000 hbond_sr_bb:     0.000 hbond_lr_bb:     0.000 hbond_bb_sc:     0.000 hbond_sc:     0.000 dslf_fa13:     0.000 omega:    -0.018 fa_dun:     2.570 p_aa_pp:    -0.258 yhh_planarity:     0.000 ref:    -2.725 rama_prepro:    -0.224
RSD_WTD: 22  fa_atr:    -8.673 fa_rep:     1.216 fa_sol:     3.549 fa_intra_rep:     0.029 fa_intra_sol_xover4:     0.072 lk_ball_wtd:    -0.198 fa_elec:    -1.706 pro_close:     0.000 hbond_sr_bb:     0.000 hbond_lr_bb:     0.000 hbond_bb_sc:     0.000 hbond_sc:     0.000 dslf_fa13:     0.000 omega:    -0.036 fa_dun:     0.348 p_aa_pp:    -0.417 yhh_planarity:     0.000 ref:     2.304 rama_prepro:    -0.135
RSD_WTD: 23  fa_atr:   -10.340 fa_rep:     1.607 fa_sol:     1.911 fa_intra_rep:     0.022 fa_intra_sol_xover4:     0.075 lk_ball_wtd:    -0.233 fa_elec:    -1.911 pro_close:     0.000 hbond_sr_bb:     0.000 hbond_lr_bb:     0.000 hbond_bb_sc:     0.000 hbond_sc:     0.000 dslf_fa13:     0.000 omega:     0.049 fa_dun:     0.672 p_aa_pp:    -0.226 yhh_planarity:     0.000 ref:     1.661 rama_prepro:    -0.001
RSD_WTD: 24  fa_atr:    -7.034 fa_rep:     0.637 fa_sol:     4.043 fa_intra_rep:     0.021 fa_intra_sol_xover4:     0.275 lk_ball_wtd:    -0.378 fa_elec:    -1.561 pro_close:     0.000 hbond_sr_bb:     0.000 hbond_lr_bb:     0.000 hbond_bb_sc:     0.000 hbond_sc:     0.000 dslf_fa13:     0.000 omega:    -0.012 fa_dun:     1.438 p_aa_pp:    -0.354 yhh_planarity:     0.024 ref:     0.582 rama_prepro:    -0.085
RSD_WTD: 25  fa_atr:    -3.878 fa_rep:     0.347 fa_sol:     3.495 fa_intra_rep:     0.007 fa_intra_sol_xover4:     0.125 lk_ball_wtd:    -0.264 fa_elec:    -0.955 pro_close:     0.000 hbond_sr_bb:     0.000 hbond_lr_bb:     0.000 hbond_bb_sc:     0.000 hbond_sc:     0.000 dslf_fa13:     0.000 omega:    -0.005 fa_dun:     0.913 p_aa_pp:    -0.041 yhh_planarity:     0.000 ref:    -0.715 rama_prepro:    -0.295
RSD_WTD: 26  fa_atr:    -6.671 fa_rep:     0.691 fa_sol:     1.771 fa_intra_rep:     0.018 fa_intra_sol_xover4:     0.101 lk_ball_wtd:    -0.205 fa_elec:    -0.702 pro_close:     0.000 hbond_sr_bb:     0.000 hbond_lr_bb:     0.000 hbond_bb_sc:     0.000 hbond_sc:     0.000 dslf_fa13:     0.000 omega:     0.021 fa_dun:     0.124 p_aa_pp:    -0.079 yhh_planarity:     0.000 ref:     1.661 rama_prepro:    -0.474
RSD_WTD: 27  fa_atr:    -1.967 fa_rep:     0.196 fa_sol:     2.125 fa_intra_rep:     0.000 fa_intra_sol_xover4:     0.000 lk_ball_wtd:    -0.161 fa_elec:    -1.194 pro_close:     0.000 hbond_sr_bb:     0.000 hbond_lr_bb:     0.000 hbond_bb_sc:     0.000 hbond_sc:     0.000 dslf_fa13:     0.000 omega:    -0.151 fa_dun:     0.000 p_aa_pp:    -1.473 yhh_planarity:     0.000 ref:     0.798 rama_prepro:    -0.375
RSD_WTD: 28  fa_atr:    -6.492 fa_rep:     0.886 fa_sol:     1.319 fa_intra_rep:     0.017 fa_intra_sol_xover4:     0.051 lk_ball_wtd:    -0.289 fa_elec:    -0.302 pro_close:     0.000 hbond_sr_bb:     0.000 hbond_lr_bb:     0.000 hbond_bb_sc:     0.000 hbond_sc:     0.000 dslf_fa13:     0.000 omega:    -0.050 fa_dun:     0.052 p_aa_pp:    -0.200 yhh_planarity:     0.000 ref:     2.643 rama_prepro:    -0.256
RSD_WTD: 29  fa_atr:    -3.723 fa_rep:     0.313 fa_sol:     3.181 fa_intra_rep:     0.007 fa_intra_sol_xover4:     0.124 lk_ball_wtd:    -0.027 fa_elec:    -1.601 pro_close:     0.000 hbond_sr_bb:     0.000 hbond_lr_bb:     0.000 hbond_bb_sc:     0.000 hbond_sc:     0.000 dslf_fa13:     0.000 omega:    -0.043 fa_dun:     0.953 p_aa_pp:    -0.164 yhh_planarity:     0.000 ref:    -0.715 rama_prepro:    -0.183
RSD_WTD: 30  fa_atr:    -6.894 fa_rep:     0.485 fa_sol:     5.515 fa_intra_rep:     0.008 fa_intra_sol_xover4:     0.143 lk_ball_wtd:    -0.880 fa_elec:    -2.546 pro_close:     0.000 hbond_sr_bb:     0.000 hbond_lr_bb:     0.000 hbond_bb_sc:     0.000 hbond_sc:     0.000 dslf_fa13:     0.000 omega:     0.124 fa_dun:     1.353 p_aa_pp:     0.376 yhh_planarity:     0.000 ref:    -0.715 rama_prepro:     0.045
RSD_WTD: 31  fa_atr:    -7.674 fa_rep:     0.430 fa_sol:     0.836 fa_intra_rep:     0.027 fa_intra_sol_xover4:     0.074 lk_ball_wtd:    -0.086 fa_elec:    -0.978 pro_close:     0.000 hbond_sr_bb:     0.000 hbond_lr_bb:     0.000 hbond_bb_sc:     0.000 hbond_sc:     0.000 dslf_fa13:     0.000 omega:    -0.005 fa_dun:     0.180 p_aa_pp:    -0.710 yhh_planarity:     0.000 ref:     2.304 rama_prepro:     0.011
RSD_WTD: 32  fa_atr:    -6.999 fa_rep:     1.280 fa_sol:     1.253 fa_intra_rep:     0.016 fa_intra_sol_xover4:     0.044 lk_ball_wtd:    -0.094 fa_elec:    -1.990 pro_close:     0.000 hbond_sr_bb:     0.000 hbond_lr_bb:     0.000 hbond_bb_sc:     0.000 hbond_sc:     0.000 dslf_fa13:     0.000 omega:     0.040 fa_dun:     0.127 p_aa_pp:    -0.712 yhh_planarity:     0.000 ref:     2.643 rama_prepro:    -0.347
RSD_WTD: 33  fa_atr:    -7.833 fa_rep:     1.470 fa_sol:     0.835 fa_intra_rep:     0.016 fa_intra_sol_xover4:     0.045 lk_ball_wtd:     0.140 fa_elec:    -2.112 pro_close:     0.000 hbond_sr_bb:     0.000 hbond_lr_bb:     0.000 hbond_bb_sc:     0.000 hbond_sc:     0.000 dslf_fa13:     0.000 omega:     0.257 fa_dun:     0.223 p_aa_pp:    -0.604 yhh_planarity:     0.000 ref:     2.643 rama_prepro:    -0.336
RSD_WTD: 34  fa_atr:    -8.440 fa_rep:     1.450 fa_sol:     1.509 fa_intra_rep:     0.018 fa_intra_sol_xover4:     0.109 lk_ball_wtd:     0.313 fa_elec:    -2.186 pro_close:     0.000 hbond_sr_bb:     0.000 hbond_lr_bb:     0.000 hbond_bb_sc:     0.000 hbond_sc:     0.000 dslf_fa13:     0.000 omega:    -0.023 fa_dun:     0.516 p_aa_pp:    -0.210 yhh_planarity:     0.000 ref:     1.661 rama_prepro:    -0.082
RSD_WTD: 35  fa_atr:   -10.406 fa_rep:     2.263 fa_sol:     1.569 fa_intra_rep:     0.025 fa_intra_sol_xover4:     0.491 lk_ball_wtd:    -0.183 fa_elec:    -1.657 pro_close:     0.000 hbond_sr_bb:     0.000 hbond_lr_bb:     0.000 hbond_bb_sc:     0.000 hbond_sc:     0.000 dslf_fa13:     0.000 omega:     0.009 fa_dun:     1.315 p_aa_pp:    -0.464 yhh_planarity:     0.000 ref:     1.218 rama_prepro:     0.040
RSD_WTD: 36  fa_atr:    -4.257 fa_rep:     0.947 fa_sol:     3.409 fa_intra_rep:     0.007 fa_intra_sol_xover4:     0.114 lk_ball_wtd:     0.298 fa_elec:    -2.542 pro_close:     0.000 hbond_sr_bb:     0.000 hbond_lr_bb:     0.000 hbond_bb_sc:     0.000 hbond_sc:    -0.330 dslf_fa13:     0.000 omega:     0.399 fa_dun:     1.122 p_aa_pp:    -0.042 yhh_planarity:     0.000 ref:    -0.715 rama_prepro:    -0.181
RSD_WTD: 37  fa_atr:    -7.175 fa_rep:     0.705 fa_sol:     2.207 fa_intra_rep:     0.023 fa_intra_sol_xover4:     0.176 lk_ball_wtd:    -0.264 fa_elec:    -0.674 pro_close:     0.000 hbond_sr_bb:     0.000 hbond_lr_bb:     0.000 hbond_bb_sc:     0.000 hbond_sc:     0.000 dslf_fa13:     0.000 omega:    -0.032 fa_dun:     1.823 p_aa_pp:     0.015 yhh_planarity:     0.029 ref:     0.582 rama_prepro:    -0.020
RSD_WTD: 38  fa_atr:    -5.372 fa_rep:     0.493 fa_sol:     5.413 fa_intra_rep:     0.008 fa_intra_sol_xover4:     0.573 lk_ball_wtd:     0.056 fa_elec:    -2.870 pro_close:     0.000 hbond_sr_bb:     0.000 hbond_lr_bb:     0.000 hbond_bb_sc:    -0.540 hbond_sc:     0.000 dslf_fa13:     0.000 omega:    -0.024 fa_dun:     1.858 p_aa_pp:    -0.592 yhh_planarity:     0.000 ref:    -2.146 rama_prepro:     0.569
RSD_WTD: 39  fa_atr:    -5.033 fa_rep:     0.284 fa_sol:     6.043 fa_intra_rep:     0.008 fa_intra_sol_xover4:     0.381 lk_ball_wtd:    -0.064 fa_elec:    -4.445 pro_close:     0.000 hbond_sr_bb:     0.000 hbond_lr_bb:     0.000 hbond_bb_sc:     0.000 hbond_sc:    -0.271 dslf_fa13:     0.000 omega:    -0.066 fa_dun:     3.032 p_aa_pp:    -0.227 yhh_planarity:     0.000 ref:    -2.725 rama_prepro:     0.307
RSD_WTD: 40  fa_atr:    -5.386 fa_rep:     0.499 fa_sol:     4.452 fa_intra_rep:     0.015 fa_intra_sol_xover4:     0.514 lk_ball_wtd:    -0.223 fa_elec:    -2.087 pro_close:     0.000 hbond_sr_bb:     0.000 hbond_lr_bb:     0.000 hbond_bb_sc:    -0.540 hbond_sc:     0.000 dslf_fa13:     0.000 omega:    -0.016 fa_dun:     1.899 p_aa_pp:     0.032 yhh_planarity:     0.000 ref:    -0.715 rama_prepro:    -0.117
RSD_WTD: 41  fa_atr:    -9.190 fa_rep:     1.479 fa_sol:     2.573 fa_intra_rep:     0.018 fa_intra_sol_xover4:     0.081 lk_ball_wtd:    -0.258 fa_elec:    -1.826 pro_close:     0.000 hbond_sr_bb:     0.000 hbond_lr_bb:     0.000 hbond_bb_sc:     0.000 hbond_sc:     0.000 dslf_fa13:     0.000 omega:     0.087 fa_dun:     0.122 p_aa_pp:    -0.313 yhh_planarity:     0.000 ref:     1.661 rama_prepro:    -0.161
RSD_WTD: 42  fa_atr:    -9.951 fa_rep:     1.474 fa_sol:     2.098 fa_intra_rep:     0.027 fa_intra_sol_xover4:     0.071 lk_ball_wtd:    -0.293 fa_elec:    -1.664 pro_close:     0.000 hbond_sr_bb:     0.000 hbond_lr_bb:     0.000 hbond_bb_sc:     0.000 hbond_sc:     0.000 dslf_fa13:     0.000 omega:    -0.058 fa_dun:     0.068 p_aa_pp:    -0.458 yhh_planarity:     0.000 ref:     2.304 rama_prepro:    -0.145
RSD_WTD: 43  fa_atr:    -6.545 fa_rep:     0.702 fa_sol:     4.786 fa_intra_rep:     0.007 fa_intra_sol_xover4:     0.113 lk_ball_wtd:    -0.302 fa_elec:    -2.994 pro_close:     0.000 hbond_sr_bb:     0.000 hbond_lr_bb:     0.000 hbond_bb_sc:     0.000 hbond_sc:     0.000 dslf_fa13:     0.000 omega:     0.105 fa_dun:     1.106 p_aa_pp:     0.002 yhh_planarity:     0.000 ref:    -0.715 rama_prepro:    -0.153
RSD_WTD: 44  fa_atr:    -7.508 fa_rep:     0.810 fa_sol:     2.105 fa_intra_rep:     0.020 fa_intra_sol_xover4:     0.053 lk_ball_wtd:    -0.249 fa_elec:    -1.503 pro_close:     0.000 hbond_sr_bb:     0.000 hbond_lr_bb:     0.000 hbond_bb_sc:     0.000 hbond_sc:     0.000 dslf_fa13:     0.000 omega:    -0.039 fa_dun:     0.007 p_aa_pp:    -0.371 yhh_planarity:     0.000 ref:     2.643 rama_prepro:    -0.172
RSD_WTD: 45  fa_atr:    -7.094 fa_rep:     0.891 fa_sol:     1.848 fa_intra_rep:     0.001 fa_intra_sol_xover4:     0.000 lk_ball_wtd:    -0.050 fa_elec:    -1.700 pro_close:     0.000 hbond_sr_bb:     0.000 hbond_lr_bb:     0.000 hbond_bb_sc:     0.000 hbond_sc:     0.000 dslf_fa13:     0.000 omega:     0.128 fa_dun:     0.000 p_aa_pp:     0.255 yhh_planarity:     0.000 ref:     1.325 rama_prepro:     0.305
RSD_WTD: 46  fa_atr:    -5.547 fa_rep:     1.079 fa_sol:     2.481 fa_intra_rep:     0.001 fa_intra_sol_xover4:     0.000 lk_ball_wtd:    -0.218 fa_elec:    -1.654 pro_close:     0.000 hbond_sr_bb:     0.000 hbond_lr_bb:     0.000 hbond_bb_sc:     0.000 hbond_sc:     0.000 dslf_fa13:     0.000 omega:    -0.001 fa_dun:     0.000 p_aa_pp:    -0.135 yhh_planarity:     0.000 ref:     1.325 rama_prepro:     0.173
RSD_WTD: 47  fa_atr:    -5.384 fa_rep:     0.622 fa_sol:     7.040 fa_intra_rep:     0.015 fa_intra_sol_xover4:     0.845 lk_ball_wtd:     0.156 fa_elec:    -6.107 pro_close:     0.000 hbond_sr_bb:     0.000 hbond_lr_bb:     0.000 hbond_bb_sc:     0.000 hbond_sc:    -0.614 dslf_fa13:     0.000 omega:    -0.014 fa_dun:     2.854 p_aa_pp:     0.048 yhh_planarity:     0.000 ref:    -0.715 rama_prepro:    -0.127
RSD_WTD: 48  fa_atr:    -7.802 fa_rep:     1.189 fa_sol:     3.001 fa_intra_rep:     0.021 fa_intra_sol_xover4:     0.054 lk_ball_wtd:    -0.272 fa_elec:    -1.965 pro_close:     0.000 hbond_sr_bb:     0.000 hbond_lr_bb:     0.000 hbond_bb_sc:     0.000 hbond_sc:     0.000 dslf_fa13:     0.000 omega:     0.037 fa_dun:    -0.016 p_aa_pp:    -0.278 yhh_planarity:     0.000 ref:     2.643 rama_prepro:    -0.073
RSD_WTD: 49  fa_atr:    -9.476 fa_rep:     1.290 fa_sol:     2.128 fa_intra_rep:     0.015 fa_intra_sol_xover4:     0.071 lk_ball_wtd:    -0.301 fa_elec:    -2.168 pro_close:     0.000 hbond_sr_bb:     0.000 hbond_lr_bb:     0.000 hbond_bb_sc:     0.000 hbond_sc:     0.000 dslf_fa13:     0.000 omega:     0.065 fa_dun:     0.529 p_aa_pp:    -0.240 yhh_planarity:     0.000 ref:     1.661 rama_prepro:    -0.184
RSD_WTD: 50  fa_atr:    -4.603 fa_rep:     0.243 fa_sol:     4.511 fa_intra_rep:     0.004 fa_intra_sol_xover4:     0.523 lk_ball_wtd:    -0.099 fa_elec:    -1.682 pro_close:     0.000 hbond_sr_bb:     0.000 hbond_lr_bb:     0.000 hbond_bb_sc:    -0.544 hbond_sc:     0.000 dslf_fa13:     0.000 omega:    -0.013 fa_dun:     2.542 p_aa_pp:    -0.178 yhh_planarity:     0.000 ref:    -0.301 rama_prepro:    -0.079
RSD_WTD: 51  fa_atr:    -4.159 fa_rep:     0.569 fa_sol:     6.301 fa_intra_rep:     0.004 fa_intra_sol_xover4:     0.302 lk_ball_wtd:     0.227 fa_elec:    -5.106 pro_close:     0.000 hbond_sr_bb:     0.000 hbond_lr_bb:     0.000 hbond_bb_sc:     0.000 hbond_sc:    -0.614 dslf_fa13:     0.000 omega:     0.048 fa_dun:     1.280 p_aa_pp:     0.220 yhh_planarity:     0.000 ref:    -2.146 rama_prepro:    -0.074
RSD_WTD: 52  fa_atr:    -7.052 fa_rep:     0.843 fa_sol:     1.839 fa_intra_rep:     0.016 fa_intra_sol_xover4:     0.075 lk_ball_wtd:    -0.345 fa_elec:    -0.843 pro_close:     0.000 hbond_sr_bb:     0.000 hbond_lr_bb:     0.000 hbond_bb_sc:     0.000 hbond_sc:     0.000 dslf_fa13:     0.000 omega:    -0.026 fa_dun:     0.271 p_aa_pp:    -0.286 yhh_planarity:     0.000 ref:     1.661 rama_prepro:    -0.257
RSD_WTD: 53  fa_atr:    -2.138 fa_rep:     0.114 fa_sol:     2.282 fa_intra_rep:     0.000 fa_intra_sol_xover4:     0.000 lk_ball_wtd:    -0.174 fa_elec:    -0.718 pro_close:     0.000 hbond_sr_bb:     0.000 hbond_lr_bb:     0.000 hbond_bb_sc:     0.000 hbond_sc:     0.000 dslf_fa13:     0.000 omega:    -0.070 fa_dun:     0.000 p_aa_pp:    -1.450 yhh_planarity:     0.000 ref:     0.798 rama_prepro:     0.201
RSD_WTD: 54  fa_atr:    -3.673 fa_rep:     0.144 fa_sol:     1.471 fa_intra_rep:     0.001 fa_intra_sol_xover4:     0.000 lk_ball_wtd:    -0.243 fa_elec:    -0.028 pro_close:     0.000 hbond_sr_bb:     0.000 hbond_lr_bb:     0.000 hbond_bb_sc:     0.000 hbond_sc:     0.000 dslf_fa13:     0.000 omega:     0.011 fa_dun:     0.000 p_aa_pp:    -0.103 yhh_planarity:     0.000 ref:     1.325 rama_prepro:    -0.082
RSD_WTD: 55  fa_atr:    -4.020 fa_rep:     0.341 fa_sol:     3.984 fa_intra_rep:     0.008 fa_intra_sol_xover4:     0.361 lk_ball_wtd:    -0.228 fa_elec:    -0.946 pro_close:     0.000 hbond_sr_bb:     0.000 hbond_lr_bb:     0.000 hbond_bb_sc:     0.000 hbond_sc:     0.000 dslf_fa13:     0.000 omega:     0.353 fa_dun:     2.902 p_aa_pp:    -0.214 yhh_planarity:     0.000 ref:    -2.725 rama_prepro:    -0.673
RSD_WTD: 56  fa_atr:    -6.543 fa_rep:     0.422 fa_sol:     6.048 fa_intra_rep:     0.007 fa_intra_sol_xover4:     0.334 lk_ball_wtd:    -0.273 fa_elec:    -2.221 pro_close:     0.000 hbond_sr_bb:     0.000 hbond_lr_bb:     0.000 hbond_bb_sc:     0.000 hbond_sc:     0.000 dslf_fa13:     0.000 omega:     0.409 fa_dun:     2.711 p_aa_pp:     0.250 yhh_planarity:     0.000 ref:    -2.725 rama_prepro:     0.303
RSD_WTD: 57  fa_atr:    -5.432 fa_rep:     0.813 fa_sol:     2.508 fa_intra_rep:     0.003 fa_intra_sol_xover4:     0.000 lk_ball_wtd:     0.134 fa_elec:    -3.339 pro_close:     0.000 hbond_sr_bb:     0.000 hbond_lr_bb:     0.000 hbond_bb_sc:    -1.060 hbond_sc:     0.000 dslf_fa13:     0.000 omega:     0.013 fa_dun:     0.000 p_aa_pp:    -0.029 yhh_planarity:     0.000 ref:     1.325 rama_prepro:     0.738
RSD_WTD: 58  fa_atr:    -5.299 fa_rep:     0.567 fa_sol:     1.801 fa_intra_rep:     0.001 fa_intra_sol_xover4:     0.000 lk_ball_wtd:     0.121 fa_elec:    -2.192 pro_close:     0.000 hbond_sr_bb:     0.000 hbond_lr_bb:     0.000 hbond_bb_sc:     0.000 hbond_sc:     0.000 dslf_fa13:     0.000 omega:     0.002 fa_dun:     0.000 p_aa_pp:     0.414 yhh_planarity:     0.000 ref:     1.325 rama_prepro:     0.381
RSD_WTD: 59  fa_atr:    -8.628 fa_rep:     1.040 fa_sol:     1.135 fa_intra_rep:     0.028 fa_intra_sol_xover4:     0.073 lk_ball_wtd:     0.000 fa_elec:    -1.518 pro_close:     0.000 hbond_sr_bb:     0.000 hbond_lr_bb:     0.000 hbond_bb_sc:     0.000 hbond_sc:     0.000 dslf_fa13:     0.000 omega:     0.003 fa_dun:     0.168 p_aa_pp:    -0.710 yhh_planarity:     0.000 ref:     2.304 rama_prepro:     0.025
RSD_WTD: 60  fa_atr:    -9.292 fa_rep:     2.063 fa_sol:     0.692 fa_intra_rep:     0.026 fa_intra_sol_xover4:     0.077 lk_ball_wtd:     0.017 fa_elec:    -1.671 pro_close:     0.000 hbond_sr_bb:     0.000 hbond_lr_bb:     0.000 hbond_bb_sc:     0.000 hbond_sc:     0.000 dslf_fa13:     0.000 omega:    -0.003 fa_dun:     0.318 p_aa_pp:    -0.737 yhh_planarity:     0.000 ref:     2.304 rama_prepro:    -0.373
RSD_WTD: 61  fa_atr:    -9.126 fa_rep:     1.599 fa_sol:     0.947 fa_intra_rep:     0.017 fa_intra_sol_xover4:     0.073 lk_ball_wtd:    -0.046 fa_elec:    -1.987 pro_close:     0.000 hbond_sr_bb:     0.000 hbond_lr_bb:     0.000 hbond_bb_sc:     0.000 hbond_sc:     0.000 dslf_fa13:     0.000 omega:    -0.058 fa_dun:     0.774 p_aa_pp:    -0.287 yhh_planarity:     0.000 ref:     1.661 rama_prepro:    -0.147
RSD_WTD: 62  fa_atr:    -8.557 fa_rep:     1.558 fa_sol:     1.651 fa_intra_rep:     0.025 fa_intra_sol_xover4:     0.074 lk_ball_wtd:    -0.168 fa_elec:    -2.044 pro_close:     0.000 hbond_sr_bb:     0.000 hbond_lr_bb:     0.000 hbond_bb_sc:     0.000 hbond_sc:     0.000 dslf_fa13:     0.000 omega:     0.024 fa_dun:     0.441 p_aa_pp:    -0.524 yhh_planarity:     0.000 ref:     2.304 rama_prepro:    -0.202
RSD_WTD: 63  fa_atr:    -9.526 fa_rep:     1.480 fa_sol:     0.935 fa_intra_rep:     0.023 fa_intra_sol_xover4:     0.249 lk_ball_wtd:    -0.032 fa_elec:    -1.829 pro_close:     0.000 hbond_sr_bb:     0.000 hbond_lr_bb:     0.000 hbond_bb_sc:     0.000 hbond_sc:     0.000 dslf_fa13:     0.000 omega:     0.301 fa_dun:     1.364 p_aa_pp:    -0.320 yhh_planarity:     0.000 ref:     1.218 rama_prepro:    -0.416
RSD_WTD: 64  fa_atr:    -2.895 fa_rep:     0.138 fa_sol:     3.762 fa_intra_rep:     0.008 fa_intra_sol_xover4:     0.767 lk_ball_wtd:    -0.007 fa_elec:    -3.244 pro_close:     0.000 hbond_sr_bb:     0.000 hbond_lr_bb:     0.000 hbond_bb_sc:     0.000 hbond_sc:    -0.887 dslf_fa13:     0.000 omega:     0.191 fa_dun:     1.498 p_aa_pp:    -0.626 yhh_planarity:     0.000 ref:    -2.146 rama_prepro:     0.184
RSD_WTD: 65  fa_atr:    -6.410 fa_rep:     0.963 fa_sol:     2.196 fa_intra_rep:     0.033 fa_intra_sol_xover4:     0.077 lk_ball_wtd:    -0.396 fa_elec:     0.214 pro_close:     0.000 hbond_sr_bb:     0.000 hbond_lr_bb:     0.000 hbond_bb_sc:     0.000 hbond_sc:     0.000 dslf_fa13:     0.000 omega:    -0.028 fa_dun:     1.269 p_aa_pp:    -0.710 yhh_planarity:     0.000 ref:     2.304 rama_prepro:     0.182
RSD_WTD: 66  fa_atr:    -2.125 fa_rep:     0.138 fa_sol:     3.038 fa_intra_rep:     0.003 fa_intra_sol_xover4:     0.286 lk_ball_wtd:     0.085 fa_elec:    -2.357 pro_close:     0.000 hbond_sr_bb:     0.000 hbond_lr_bb:     0.000 hbond_bb_sc:     0.000 hbond_sc:    -0.450 dslf_fa13:     0.000 omega:     0.065 fa_dun:     1.535 p_aa_pp:    -0.236 yhh_planarity:     0.000 ref:    -2.146 rama_prepro:    -0.203
RSD_WTD: 67  fa_atr:    -3.825 fa_rep:     0.504 fa_sol:     4.451 fa_intra_rep:     0.010 fa_intra_sol_xover4:     0.659 lk_ball_wtd:     0.156 fa_elec:    -2.790 pro_close:     0.000 hbond_sr_bb:     0.000 hbond_lr_bb:     0.000 hbond_bb_sc:    -0.419 hbond_sc:     0.000 dslf_fa13:     0.000 omega:    -0.011 fa_dun:     1.771 p_aa_pp:    -0.586 yhh_planarity:     0.000 ref:    -2.146 rama_prepro:    -0.175
RSD_WTD: 68  fa_atr:    -4.820 fa_rep:     0.328 fa_sol:     4.449 fa_intra_rep:     0.006 fa_intra_sol_xover4:     0.274 lk_ball_wtd:    -0.162 fa_elec:    -1.962 pro_close:     0.000 hbond_sr_bb:     0.000 hbond_lr_bb:     0.000 hbond_bb_sc:     0.000 hbond_sc:     0.000 dslf_fa13:     0.000 omega:    -0.095 fa_dun:     2.787 p_aa_pp:    -0.313 yhh_planarity:     0.000 ref:    -2.725 rama_prepro:    -0.395
RSD_WTD: 69  fa_atr:    -4.194 fa_rep:     0.485 fa_sol:     6.444 fa_intra_rep:     0.003 fa_intra_sol_xover4:     0.709 lk_ball_wtd:    -0.016 fa_elec:    -5.733 pro_close:     0.000 hbond_sr_bb:     0.000 hbond_lr_bb:     0.000 hbond_bb_sc:    -0.419 hbond_sc:    -0.395 dslf_fa13:     0.000 omega:     0.029 fa_dun:     2.818 p_aa_pp:     0.143 yhh_planarity:     0.000 ref:    -2.146 rama_prepro:    -0.430
RSD_WTD: 70  fa_atr:    -5.903 fa_rep:     0.466 fa_sol:     5.705 fa_intra_rep:     0.011 fa_intra_sol_xover4:     1.006 lk_ball_wtd:    -0.183 fa_elec:    -2.564 pro_close:     0.000 hbond_sr_bb:     0.000 hbond_lr_bb:     0.000 hbond_bb_sc:     0.000 hbond_sc:    -0.856 dslf_fa13:     0.000 omega:     0.093 fa_dun:     2.838 p_aa_pp:    -0.237 yhh_planarity:     0.000 ref:    -2.725 rama_prepro:    -0.264
RSD_WTD: 71  fa_atr:   -11.516 fa_rep:     2.047 fa_sol:     2.163 fa_intra_rep:     0.022 fa_intra_sol_xover4:     0.267 lk_ball_wtd:     0.030 fa_elec:    -1.546 pro_close:     0.000 hbond_sr_bb:     0.000 hbond_lr_bb:     0.000 hbond_bb_sc:     0.000 hbond_sc:     0.000 dslf_fa13:     0.000 omega:    -0.010 fa_dun:     1.399 p_aa_pp:    -0.434 yhh_planarity:     0.000 ref:     1.218 rama_prepro:    -0.096
RSD_WTD: 72  fa_atr:    -6.720 fa_rep:     0.752 fa_sol:     4.505 fa_intra_rep:     0.007 fa_intra_sol_xover4:     0.116 lk_ball_wtd:    -0.315 fa_elec:    -2.360 pro_close:     0.000 hbond_sr_bb:     0.000 hbond_lr_bb:     0.000 hbond_bb_sc:     0.000 hbond_sc:     0.000 dslf_fa13:     0.000 omega:    -0.032 fa_dun:     1.243 p_aa_pp:     0.012 yhh_planarity:     0.000 ref:    -0.715 rama_prepro:    -0.135
RSD_WTD: 73  fa_atr:    -4.957 fa_rep:     0.388 fa_sol:     6.622 fa_intra_rep:     0.008 fa_intra_sol_xover4:     0.181 lk_ball_wtd:    -0.154 fa_elec:    -5.591 pro_close:     0.000 hbond_sr_bb:     0.000 hbond_lr_bb:     0.000 hbond_bb_sc:     0.000 hbond_sc:    -0.395 dslf_fa13:     0.000 omega:    -0.029 fa_dun:     2.449 p_aa_pp:    -0.007 yhh_planarity:     0.000 ref:    -0.715 rama_prepro:    -0.230
RSD_WTD: 74  fa_atr:    -8.082 fa_rep:     0.618 fa_sol:     5.698 fa_intra_rep:     0.007 fa_intra_sol_xover4:     0.181 lk_ball_wtd:    -0.174 fa_elec:    -3.247 pro_close:     0.000 hbond_sr_bb:     0.000 hbond_lr_bb:     0.000 hbond_bb_sc:     0.000 hbond_sc:    -0.856 dslf_fa13:     0.000 omega:    -0.033 fa_dun:     2.680 p_aa_pp:    -0.045 yhh_planarity:     0.000 ref:    -1.451 rama_prepro:    -0.162
RSD_WTD: 75  fa_atr:    -8.778 fa_rep:     1.376 fa_sol:     1.471 fa_intra_rep:     0.020 fa_intra_sol_xover4:     0.054 lk_ball_wtd:    -0.109 fa_elec:    -2.106 pro_close:     0.000 hbond_sr_bb:     0.000 hbond_lr_bb:     0.000 hbond_bb_sc:     0.000 hbond_sc:     0.000 dslf_fa13:     0.000 omega:    -0.016 fa_dun:     0.087 p_aa_pp:    -0.389 yhh_planarity:     0.000 ref:     2.643 rama_prepro:    -0.073
RSD_WTD: 76  fa_atr:    -5.250 fa_rep:     0.314 fa_sol:     4.108 fa_intra_rep:     0.009 fa_intra_sol_xover4:     0.181 lk_ball_wtd:    -0.195 fa_elec:    -1.494 pro_close:     0.000 hbond_sr_bb:     0.000 hbond_lr_bb:     0.000 hbond_bb_sc:     0.000 hbond_sc:     0.000 dslf_fa13:     0.000 omega:     0.219 fa_dun:     0.917 p_aa_pp:     0.040 yhh_planarity:     0.000 ref:    -0.715 rama_prepro:    -0.031
RSD_WTD: 77  fa_atr:    -5.445 fa_rep:     0.297 fa_sol:     6.387 fa_intra_rep:     0.010 fa_intra_sol_xover4:     0.193 lk_ball_wtd:    -0.224 fa_elec:    -3.866 pro_close:     0.000 hbond_sr_bb:     0.000 hbond_lr_bb:     0.000 hbond_bb_sc:     0.000 hbond_sc:    -0.271 dslf_fa13:     0.000 omega:     0.000 fa_dun:     1.426 p_aa_pp:     0.054 yhh_planarity:     0.000 ref:    -0.715 rama_prepro:    -0.094
RSD_WTD: 78  fa_atr:    -6.527 fa_rep:     0.916 fa_sol:     2.882 fa_intra_rep:     0.002 fa_intra_sol_xover4:     0.000 lk_ball_wtd:    -0.025 fa_elec:    -1.979 pro_close:     0.000 hbond_sr_bb:     0.000 hbond_lr_bb:     0.000 hbond_bb_sc:     0.000 hbond_sc:     0.000 dslf_fa13:     0.000 omega:    -0.001 fa_dun:     0.000 p_aa_pp:    -0.179 yhh_planarity:     0.000 ref:     1.325 rama_prepro:    -0.180
RSD_WTD: 79  fa_atr:    -9.721 fa_rep:     1.096 fa_sol:     3.405 fa_intra_rep:     0.018 fa_intra_sol_xover4:     0.074 lk_ball_wtd:    -0.288 fa_elec:    -2.509 pro_close:     0.000 hbond_sr_bb:     0.000 hbond_lr_bb:     0.000 hbond_bb_sc:     0.000 hbond_sc:     0.000 dslf_fa13:     0.000 omega:     0.066 fa_dun:     0.418 p_aa_pp:    -0.243 yhh_planarity:     0.000 ref:     1.661 rama_prepro:    -0.203
RSD_WTD: 80  fa_atr:    -5.478 fa_rep:     0.317 fa_sol:     6.795 fa_intra_rep:     0.007 fa_intra_sol_xover4:     0.779 lk_ball_wtd:    -0.061 fa_elec:    -4.601 pro_close:     0.000 hbond_sr_bb:     0.000 hbond_lr_bb:     0.000 hbond_bb_sc:     0.000 hbond_sc:    -0.495 dslf_fa13:     0.000 omega:     0.009 fa_dun:     2.724 p_aa_pp:    -0.300 yhh_planarity:     0.000 ref:    -2.725 rama_prepro:    -0.246
RSD_WTD: 81  fa_atr:    -7.752 fa_rep:     0.875 fa_sol:     3.269 fa_intra_rep:     0.020 fa_intra_sol_xover4:     0.192 lk_ball_wtd:    -0.109 fa_elec:    -1.801 pro_close:     0.000 hbond_sr_bb:     0.000 hbond_lr_bb:     0.000 hbond_bb_sc:     0.000 hbond_sc:     0.000 dslf_fa13:     0.000 omega:     0.005 fa_dun:     0.547 p_aa_pp:    -0.187 yhh_planarity:     0.000 ref:     1.661 rama_prepro:    -0.107
RSD_WTD: 82  fa_atr:   -11.137 fa_rep:     1.760 fa_sol:     3.270 fa_intra_rep:     0.007 fa_intra_sol_xover4:     0.067 lk_ball_wtd:    -0.390 fa_elec:    -2.537 pro_close:     0.000 hbond_sr_bb:     0.000 hbond_lr_bb:     0.000 hbond_bb_sc:     0.000 hbond_sc:     0.000 dslf_fa13:     0.000 omega:     0.018 fa_dun:     1.649 p_aa_pp:     0.023 yhh_planarity:     0.000 ref:     1.657 rama_prepro:     0.052
RSD_WTD: 83  fa_atr:    -5.655 fa_rep:     0.405 fa_sol:     6.452 fa_intra_rep:     0.026 fa_intra_sol_xover4:     0.270 lk_ball_wtd:    -0.099 fa_elec:    -3.224 pro_close:     0.000 hbond_sr_bb:     0.000 hbond_lr_bb:     0.000 hbond_bb_sc:     0.000 hbond_sc:    -0.495 dslf_fa13:     0.000 omega:    -0.007 fa_dun:     2.349 p_aa_pp:     0.074 yhh_planarity:     0.000 ref:    -0.715 rama_prepro:     0.015
RSD_WTD: 84  fa_atr:    -3.477 fa_rep:     0.167 fa_sol:     3.248 fa_intra_rep:     0.007 fa_intra_sol_xover4:     0.121 lk_ball_wtd:    -0.184 fa_elec:    -0.862 pro_close:     0.000 hbond_sr_bb:     0.000 hbond_lr_bb:     0.000 hbond_bb_sc:     0.000 hbond_sc:     0.000 dslf_fa13:     0.000 omega:    -0.018 fa_dun:     0.893 p_aa_pp:    -0.045 yhh_planarity:     0.000 ref:    -0.715 rama_prepro:    -0.220
RSD_WTD: 85  fa_atr:    -6.772 fa_rep:     1.730 fa_sol:     1.530 fa_intra_rep:     0.013 fa_intra_sol_xover4:     0.076 lk_ball_wtd:    -0.193 fa_elec:    -0.591 pro_close:     0.000 hbond_sr_bb:     0.000 hbond_lr_bb:     0.000 hbond_bb_sc:     0.000 hbond_sc:     0.000 dslf_fa13:     0.000 omega:     0.211 fa_dun:     0.696 p_aa_pp:    -0.310 yhh_planarity:     0.000 ref:     1.661 rama_prepro:    -0.399
RSD_WTD: 86  fa_atr:    -2.635 fa_rep:     0.100 fa_sol:     2.566 fa_intra_rep:     0.000 fa_intra_sol_xover4:     0.000 lk_ball_wtd:    -0.093 fa_elec:    -1.041 pro_close:     0.000 hbond_sr_bb:     0.000 hbond_lr_bb:     0.000 hbond_bb_sc:    -0.544 hbond_sc:     0.000 dslf_fa13:     0.000 omega:     0.102 fa_dun:     0.000 p_aa_pp:    -1.515 yhh_planarity:     0.000 ref:     0.798 rama_prepro:     0.481
RSD_WTD: 87  fa_atr:    -6.887 fa_rep:     1.739 fa_sol:     1.137 fa_intra_rep:     0.025 fa_intra_sol_xover4:     0.063 lk_ball_wtd:    -0.451 fa_elec:    -0.580 pro_close:     0.000 hbond_sr_bb:     0.000 hbond_lr_bb:     0.000 hbond_bb_sc:     0.000 hbond_sc:     0.000 dslf_fa13:     0.000 omega:     0.136 fa_dun:     1.798 p_aa_pp:     0.492 yhh_planarity:     0.000 ref:     2.643 rama_prepro:     0.600
RSD_WTD: 88  fa_atr:    -4.555 fa_rep:     0.448 fa_sol:     4.096 fa_intra_rep:     0.003 fa_intra_sol_xover4:     0.288 lk_ball_wtd:    -0.294 fa_elec:    -1.095 pro_close:     0.000 hbond_sr_bb:     0.000 hbond_lr_bb:     0.000 hbond_bb_sc:    -1.060 hbond_sc:     0.000 dslf_fa13:     0.000 omega:    -0.020 fa_dun:     1.682 p_aa_pp:    -0.230 yhh_planarity:     0.000 ref:    -2.146 rama_prepro:    -0.092
RSD_WTD: 89  fa_atr:    -6.692 fa_rep:     0.533 fa_sol:     3.757 fa_intra_rep:     0.004 fa_intra_sol_xover4:     0.419 lk_ball_wtd:    -0.251 fa_elec:    -1.228 pro_close:     0.000 hbond_sr_bb:     0.000 hbond_lr_bb:     0.000 hbond_bb_sc:     0.000 hbond_sc:     0.000 dslf_fa13:     0.000 omega:     0.186 fa_dun:     1.914 p_aa_pp:    -0.322 yhh_planarity:     0.000 ref:    -0.301 rama_prepro:     0.131
RSD_WTD: 90  fa_atr:    -8.835 fa_rep:     0.918 fa_sol:     6.725 fa_intra_rep:     0.019 fa_intra_sol_xover4:     0.551 lk_ball_wtd:     0.296 fa_elec:    -6.055 pro_close:     0.000 hbond_sr_bb:     0.000 hbond_lr_bb:     0.000 hbond_bb_sc:    -1.038 hbond_sc:    -1.396 dslf_fa13:     0.000 omega:     0.185 fa_dun:     2.295 p_aa_pp:     0.175 yhh_planarity:     0.000 ref:    -0.095 rama_prepro:     0.426
RSD_WTD: 91  fa_atr:    -8.644 fa_rep:     1.793 fa_sol:     1.794 fa_intra_rep:     0.026 fa_intra_sol_xover4:     0.072 lk_ball_wtd:    -0.123 fa_elec:    -1.852 pro_close:     0.000 hbond_sr_bb:     0.000 hbond_lr_bb:     0.000 hbond_bb_sc:     0.000 hbond_sc:     0.000 dslf_fa13:     0.000 omega:    -0.026 fa_dun:     0.974 p_aa_pp:    -0.774 yhh_planarity:     0.000 ref:     2.304 rama_prepro:     0.030
RSD_WTD: 92  fa_atr:    -8.104 fa_rep:     0.995 fa_sol:     0.384 fa_intra_rep:     0.033 fa_intra_sol_xover4:     0.085 lk_ball_wtd:     0.144 fa_elec:    -2.080 pro_close:     0.000 hbond_sr_bb:     0.000 hbond_lr_bb:     0.000 hbond_bb_sc:     0.000 hbond_sc:     0.000 dslf_fa13:     0.000 omega:    -0.040 fa_dun:     0.968 p_aa_pp:    -0.744 yhh_planarity:     0.000 ref:     2.304 rama_prepro:    -0.466
RSD_WTD: 93  fa_atr:    -6.376 fa_rep:     1.905 fa_sol:     2.046 fa_intra_rep:     0.001 fa_intra_sol_xover4:     0.000 lk_ball_wtd:     0.143 fa_elec:    -1.734 pro_close:     0.000 hbond_sr_bb:     0.000 hbond_lr_bb:     0.000 hbond_bb_sc:     0.000 hbond_sc:     0.000 dslf_fa13:     0.000 omega:    -0.027 fa_dun:     0.000 p_aa_pp:     0.426 yhh_planarity:     0.000 ref:     1.325 rama_prepro:    -0.002
RSD_WTD: 94  fa_atr:    -7.629 fa_rep:     1.036 fa_sol:     1.325 fa_intra_rep:     0.016 fa_intra_sol_xover4:     0.064 lk_ball_wtd:    -0.127 fa_elec:    -1.673 pro_close:     0.000 hbond_sr_bb:     0.000 hbond_lr_bb:     0.000 hbond_bb_sc:     0.000 hbond_sc:     0.000 dslf_fa13:     0.000 omega:    -0.035 fa_dun:     0.575 p_aa_pp:    -0.136 yhh_planarity:     0.000 ref:     1.661 rama_prepro:     0.234
RSD_WTD: 95  fa_atr:    -6.213 fa_rep:     0.722 fa_sol:     4.945 fa_intra_rep:     0.013 fa_intra_sol_xover4:     0.254 lk_ball_wtd:     0.172 fa_elec:    -4.996 pro_close:     0.000 hbond_sr_bb:     0.000 hbond_lr_bb:     0.000 hbond_bb_sc:     0.000 hbond_sc:    -1.389 dslf_fa13:     0.000 omega:    -0.016 fa_dun:     2.333 p_aa_pp:    -0.027 yhh_planarity:     0.000 ref:    -0.095 rama_prepro:    -0.117
RSD_WTD: 96  fa_atr:    -7.210 fa_rep:     0.773 fa_sol:     1.990 fa_intra_rep:     0.018 fa_intra_sol_xover4:     0.036 lk_ball_wtd:    -0.334 fa_elec:    -0.255 pro_close:     0.000 hbond_sr_bb:     0.000 hbond_lr_bb:     0.000 hbond_bb_sc:     0.000 hbond_sc:     0.000 dslf_fa13:     0.000 omega:     0.435 fa_dun:     1.915 p_aa_pp:    -0.008 yhh_planarity:     0.000 ref:     1.657 rama_prepro:     0.197
RSD_WTD: 97  fa_atr:    -3.115 fa_rep:     0.424 fa_sol:     2.711 fa_intra_rep:     0.006 fa_intra_sol_xover4:     0.061 lk_ball_wtd:    -0.295 fa_elec:    -0.554 pro_close:     0.000 hbond_sr_bb:     0.000 hbond_lr_bb:     0.000 hbond_bb_sc:     0.000 hbond_sc:     0.000 dslf_fa13:     0.000 omega:    -0.036 fa_dun:     0.030 p_aa_pp:    -0.483 yhh_planarity:     0.000 ref:     1.152 rama_prepro:     0.224
RSD_WTD: 98  fa_atr:    -4.193 fa_rep:     0.353 fa_sol:     5.248 fa_intra_rep:     0.006 fa_intra_sol_xover4:     0.517 lk_ball_wtd:    -0.058 fa_elec:    -2.356 pro_close:     0.000 hbond_sr_bb:     0.000 hbond_lr_bb:     0.000 hbond_bb_sc:    -0.686 hbond_sc:     0.000 dslf_fa13:     0.000 omega:    -0.020 fa_dun:     2.055 p_aa_pp:    -0.483 yhh_planarity:     0.000 ref:    -2.146 rama_prepro:     0.390
RSD_WTD: 99  fa_atr:    -3.626 fa_rep:     0.114 fa_sol:     4.135 fa_intra_rep:     0.009 fa_intra_sol_xover4:     0.384 lk_ball_wtd:     0.218 fa_elec:    -2.948 pro_close:     0.000 hbond_sr_bb:     0.000 hbond_lr_bb:     0.000 hbond_bb_sc:     0.000 hbond_sc:    -0.449 dslf_fa13:     0.000 omega:    -0.046 fa_dun:     4.028 p_aa_pp:    -0.305 yhh_planarity:     0.000 ref:    -2.725 rama_prepro:     0.172
RSD_WTD: 100  fa_atr:    -4.867 fa_rep:     0.454 fa_sol:     6.081 fa_intra_rep:     0.009 fa_intra_sol_xover4:     0.329 lk_ball_wtd:     0.091 fa_elec:    -3.725 pro_close:     0.000 hbond_sr_bb:     0.000 hbond_lr_bb:     0.000 hbond_bb_sc:    -0.686 hbond_sc:    -0.480 dslf_fa13:     0.000 omega:     0.147 fa_dun:     3.166 p_aa_pp:    -0.066 yhh_planarity:     0.000 ref:    -2.725 rama_prepro:    -0.195
RSD_WTD: 101  fa_atr:    -6.716 fa_rep:     0.613 fa_sol:     8.327 fa_intra_rep:     0.016 fa_intra_sol_xover4:     0.173 lk_ball_wtd:     0.067 fa_elec:    -6.887 pro_close:     0.000 hbond_sr_bb:     0.000 hbond_lr_bb:     0.000 hbond_bb_sc:     0.000 hbond_sc:    -0.954 dslf_fa13:     0.000 omega:    -0.009 fa_dun:     2.776 p_aa_pp:    -0.003 yhh_planarity:     0.000 ref:    -0.715 rama_prepro:    -0.093
RSD_WTD: 102  fa_atr:   -10.620 fa_rep:     1.492 fa_sol:     2.010 fa_intra_rep:     0.023 fa_intra_sol_xover4:     0.243 lk_ball_wtd:     0.052 fa_elec:    -2.256 pro_close:     0.000 hbond_sr_bb:     0.000 hbond_lr_bb:     0.000 hbond_bb_sc:     0.000 hbond_sc:     0.000 dslf_fa13:     0.000 omega:     0.010 fa_dun:     1.325 p_aa_pp:    -0.504 yhh_planarity:     0.000 ref:     1.218 rama_prepro:    -0.087
RSD_WTD: 103  fa_atr:    -6.269 fa_rep:     0.401 fa_sol:     3.576 fa_intra_rep:     0.009 fa_intra_sol_xover4:     0.187 lk_ball_wtd:    -0.128 fa_elec:    -1.556 pro_close:     0.000 hbond_sr_bb:     0.000 hbond_lr_bb:     0.000 hbond_bb_sc:     0.000 hbond_sc:     0.000 dslf_fa13:     0.000 omega:     0.029 fa_dun:     0.990 p_aa_pp:     0.064 yhh_planarity:     0.000 ref:    -0.715 rama_prepro:     0.054
RSD_WTD: 104  fa_atr:    -6.053 fa_rep:     0.319 fa_sol:     6.224 fa_intra_rep:     0.007 fa_intra_sol_xover4:     0.111 lk_ball_wtd:     0.153 fa_elec:    -4.190 pro_close:     0.000 hbond_sr_bb:     0.000 hbond_lr_bb:     0.000 hbond_bb_sc:     0.000 hbond_sc:    -0.480 dslf_fa13:     0.000 omega:    -0.035 fa_dun:     1.293 p_aa_pp:     0.008 yhh_planarity:     0.000 ref:    -0.715 rama_prepro:    -0.218
RSD_WTD: 105  fa_atr:    -9.478 fa_rep:     1.157 fa_sol:     2.643 fa_intra_rep:     0.021 fa_intra_sol_xover4:     0.075 lk_ball_wtd:    -0.022 fa_elec:    -2.300 pro_close:     0.000 hbond_sr_bb:     0.000 hbond_lr_bb:     0.000 hbond_bb_sc:     0.000 hbond_sc:     0.000 dslf_fa13:     0.000 omega:     0.233 fa_dun:     2.816 p_aa_pp:    -0.278 yhh_planarity:     0.000 ref:     1.661 rama_prepro:    -0.249
RSD_WTD: 106  fa_atr:    -6.343 fa_rep:     0.993 fa_sol:     1.862 fa_intra_rep:     0.001 fa_intra_sol_xover4:     0.000 lk_ball_wtd:     0.092 fa_elec:    -1.805 pro_close:     0.000 hbond_sr_bb:     0.000 hbond_lr_bb:     0.000 hbond_bb_sc:     0.000 hbond_sc:     0.000 dslf_fa13:     0.000 omega:     0.206 fa_dun:     0.000 p_aa_pp:    -0.145 yhh_planarity:     0.000 ref:     1.325 rama_prepro:    -0.192
RSD_WTD: 107  fa_atr:    -5.889 fa_rep:     0.492 fa_sol:     5.755 fa_intra_rep:     0.010 fa_intra_sol_xover4:     0.284 lk_ball_wtd:     0.016 fa_elec:    -4.118 pro_close:     0.000 hbond_sr_bb:     0.000 hbond_lr_bb:     0.000 hbond_bb_sc:     0.000 hbond_sc:     0.000 dslf_fa13:     0.000 omega:     0.035 fa_dun:     1.830 p_aa_pp:     0.062 yhh_planarity:     0.000 ref:    -0.715 rama_prepro:    -0.161
RSD_WTD: 108  fa_atr:    -8.927 fa_rep:     1.095 fa_sol:     3.912 fa_intra_rep:     0.029 fa_intra_sol_xover4:     0.073 lk_ball_wtd:    -0.345 fa_elec:    -1.275 pro_close:     0.000 hbond_sr_bb:     0.000 hbond_lr_bb:     0.000 hbond_bb_sc:     0.000 hbond_sc:     0.000 dslf_fa13:     0.000 omega:    -0.029 fa_dun:     0.081 p_aa_pp:    -0.395 yhh_planarity:     0.000 ref:     2.304 rama_prepro:    -0.026
RSD_WTD: 109  fa_atr:    -6.281 fa_rep:     0.379 fa_sol:     2.345 fa_intra_rep:     0.001 fa_intra_sol_xover4:     0.000 lk_ball_wtd:    -0.113 fa_elec:    -1.999 pro_close:     0.000 hbond_sr_bb:     0.000 hbond_lr_bb:     0.000 hbond_bb_sc:     0.000 hbond_sc:     0.000 dslf_fa13:     0.000 omega:     0.048 fa_dun:     0.000 p_aa_pp:    -0.272 yhh_planarity:     0.000 ref:     1.325 rama_prepro:    -0.144
RSD_WTD: 110  fa_atr:    -4.069 fa_rep:     0.270 fa_sol:     2.816 fa_intra_rep:     0.001 fa_intra_sol_xover4:     0.000 lk_ball_wtd:    -0.221 fa_elec:    -1.388 pro_close:     0.000 hbond_sr_bb:     0.000 hbond_lr_bb:     0.000 hbond_bb_sc:     0.000 hbond_sc:     0.000 dslf_fa13:     0.000 omega:    -0.022 fa_dun:     0.000 p_aa_pp:    -0.033 yhh_planarity:     0.000 ref:     1.325 rama_prepro:    -0.178
RSD_WTD: 111  fa_atr:    -4.122 fa_rep:     0.476 fa_sol:     5.182 fa_intra_rep:     0.006 fa_intra_sol_xover4:     0.272 lk_ball_wtd:    -0.053 fa_elec:    -3.019 pro_close:     0.000 hbond_sr_bb:     0.000 hbond_lr_bb:     0.000 hbond_bb_sc:     0.000 hbond_sc:     0.000 dslf_fa13:     0.000 omega:    -0.060 fa_dun:     2.583 p_aa_pp:    -0.351 yhh_planarity:     0.000 ref:    -2.725 rama_prepro:    -0.322
RSD_WTD: 112  fa_atr:    -6.509 fa_rep:     0.916 fa_sol:     1.461 fa_intra_rep:     0.018 fa_intra_sol_xover4:     0.098 lk_ball_wtd:    -0.232 fa_elec:    -0.898 pro_close:     0.000 hbond_sr_bb:     0.000 hbond_lr_bb:     0.000 hbond_bb_sc:     0.000 hbond_sc:     0.000 dslf_fa13:     0.000 omega:     0.402 fa_dun:     0.089 p_aa_pp:    -0.090 yhh_planarity:     0.000 ref:     1.661 rama_prepro:    -0.499
RSD_WTD: 113  fa_atr:    -2.618 fa_rep:     0.223 fa_sol:     2.823 fa_intra_rep:     0.000 fa_intra_sol_xover4:     0.000 lk_ball_wtd:    -0.328 fa_elec:    -0.960 pro_close:     0.000 hbond_sr_bb:     0.000 hbond_lr_bb:     0.000 hbond_bb_sc:     0.000 hbond_sc:     0.000 dslf_fa13:     0.000 omega:     0.044 fa_dun:     0.000 p_aa_pp:    -1.512 yhh_planarity:     0.000 ref:     0.798 rama_prepro:    -0.042
RSD_WTD: 114  fa_atr:    -4.287 fa_rep:     0.225 fa_sol:     1.400 fa_intra_rep:     0.001 fa_intra_sol_xover4:     0.000 lk_ball_wtd:    -0.370 fa_elec:    -0.419 pro_close:     0.000 hbond_sr_bb:     0.000 hbond_lr_bb:     0.000 hbond_bb_sc:     0.000 hbond_sc:     0.000 dslf_fa13:     0.000 omega:     0.016 fa_dun:     0.000 p_aa_pp:    -0.145 yhh_planarity:     0.000 ref:     1.325 rama_prepro:    -0.276
RSD_WTD: 115  fa_atr:    -4.147 fa_rep:     0.086 fa_sol:     5.605 fa_intra_rep:     0.003 fa_intra_sol_xover4:     0.290 lk_ball_wtd:     0.479 fa_elec:    -4.698 pro_close:     0.000 hbond_sr_bb:     0.000 hbond_lr_bb:     0.000 hbond_bb_sc:    -1.038 hbond_sc:    -1.396 dslf_fa13:     0.000 omega:     0.200 fa_dun:     1.808 p_aa_pp:    -0.299 yhh_planarity:     0.000 ref:    -2.146 rama_prepro:    -0.547
RSD_WTD: 116  fa_atr:    -4.587 fa_rep:     0.571 fa_sol:     1.724 fa_intra_rep:     0.001 fa_intra_sol_xover4:     0.000 lk_ball_wtd:    -0.125 fa_elec:    -1.651 pro_close:     0.000 hbond_sr_bb:     0.000 hbond_lr_bb:     0.000 hbond_bb_sc:     0.000 hbond_sc:     0.000 dslf_fa13:     0.000 omega:     0.008 fa_dun:     0.000 p_aa_pp:    -0.526 yhh_planarity:     0.000 ref:     1.325 rama_prepro:    -0.157
RSD_WTD: 117  fa_atr:    -7.635 fa_rep:     0.908 fa_sol:     0.225 fa_intra_rep:     0.026 fa_intra_sol_xover4:     0.064 lk_ball_wtd:     0.052 fa_elec:    -1.901 pro_close:     0.000 hbond_sr_bb:     0.000 hbond_lr_bb:     0.000 hbond_bb_sc:     0.000 hbond_sc:     0.000 dslf_fa13:     0.000 omega:    -0.060 fa_dun:     0.201 p_aa_pp:    -0.637 yhh_planarity:     0.000 ref:     2.304 rama_prepro:    -0.159
RSD_WTD: 118  fa_atr:    -7.894 fa_rep:     3.310 fa_sol:     1.398 fa_intra_rep:     0.002 fa_intra_sol_xover4:     0.010 lk_ball_wtd:     0.019 fa_elec:    -1.688 pro_close:     0.000 hbond_sr_bb:     0.000 hbond_lr_bb:     0.000 hbond_bb_sc:     0.000 hbond_sc:     0.000 dslf_fa13:     0.000 omega:     0.250 fa_dun:     0.286 p_aa_pp:    -0.128 yhh_planarity:     0.000 ref:     3.255 rama_prepro:    -0.157
RSD_WTD: 119  fa_atr:    -8.956 fa_rep:     1.396 fa_sol:     1.277 fa_intra_rep:     0.028 fa_intra_sol_xover4:     0.099 lk_ball_wtd:     0.177 fa_elec:    -1.706 pro_close:     0.000 hbond_sr_bb:     0.000 hbond_lr_bb:     0.000 hbond_bb_sc:     0.000 hbond_sc:     0.000 dslf_fa13:     0.000 omega:    -0.030 fa_dun:     0.314 p_aa_pp:    -0.218 yhh_planarity:     0.000 ref:     2.304 rama_prepro:     0.113
RSD_WTD: 120  fa_atr:    -7.887 fa_rep:     1.018 fa_sol:     2.900 fa_intra_rep:     0.029 fa_intra_sol_xover4:     0.328 lk_ball_wtd:    -0.094 fa_elec:    -1.868 pro_close:     0.000 hbond_sr_bb:     0.000 hbond_lr_bb:     0.000 hbond_bb_sc:     0.000 hbond_sc:    -0.763 dslf_fa13:     0.000 omega:     0.089 fa_dun:     2.910 p_aa_pp:     0.069 yhh_planarity:     0.022 ref:     0.582 rama_prepro:     0.359
RSD_WTD: 121  fa_atr:    -7.150 fa_rep:     0.718 fa_sol:     1.536 fa_intra_rep:     0.017 fa_intra_sol_xover4:     0.071 lk_ball_wtd:    -0.145 fa_elec:    -0.820 pro_close:     0.000 hbond_sr_bb:     0.000 hbond_lr_bb:     0.000 hbond_bb_sc:     0.000 hbond_sc:     0.000 dslf_fa13:     0.000 omega:     0.016 fa_dun:     0.457 p_aa_pp:    -0.163 yhh_planarity:     0.000 ref:     1.661 rama_prepro:     0.050
RSD_WTD: 122  fa_atr:    -5.564 fa_rep:     0.353 fa_sol:     6.659 fa_intra_rep:     0.003 fa_intra_sol_xover4:     0.362 lk_ball_wtd:     0.267 fa_elec:    -4.926 pro_close:     0.000 hbond_sr_bb:     0.000 hbond_lr_bb:     0.000 hbond_bb_sc:    -0.924 hbond_sc:    -1.549 dslf_fa13:     0.000 omega:     0.007 fa_dun:     3.488 p_aa_pp:     0.115 yhh_planarity:     0.000 ref:    -2.146 rama_prepro:    -0.260
RSD_WTD: 123  fa_atr:    -2.102 fa_rep:     0.342 fa_sol:     3.523 fa_intra_rep:     0.006 fa_intra_sol_xover4:     0.269 lk_ball_wtd:     0.143 fa_elec:    -2.203 pro_close:     0.000 hbond_sr_bb:     0.000 hbond_lr_bb:     0.000 hbond_bb_sc:     0.000 hbond_sc:     0.000 dslf_fa13:     0.000 omega:    -0.069 fa_dun:     2.734 p_aa_pp:    -0.337 yhh_planarity:     0.000 ref:    -2.725 rama_prepro:    -0.414
RSD_WTD: 124  fa_atr:    -2.005 fa_rep:     0.217 fa_sol:     2.804 fa_intra_rep:     0.002 fa_intra_sol_xover4:     0.062 lk_ball_wtd:     0.101 fa_elec:    -2.218 pro_close:     0.000 hbond_sr_bb:     0.000 hbond_lr_bb:     0.000 hbond_bb_sc:    -0.924 hbond_sc:    -0.542 dslf_fa13:     0.000 omega:    -0.049 fa_dun:     0.211 p_aa_pp:    -0.266 yhh_planarity:     0.000 ref:    -0.290 rama_prepro:    -0.629
RSD_WTD: 125  fa_atr:    -3.953 fa_rep:     0.440 fa_sol:     1.803 fa_intra_rep:     0.001 fa_intra_sol_xover4:     0.000 lk_ball_wtd:    -0.048 fa_elec:    -0.512 pro_close:     0.000 hbond_sr_bb:     0.000 hbond_lr_bb:     0.000 hbond_bb_sc:     0.000 hbond_sc:     0.000 dslf_fa13:     0.000 omega:     0.040 fa_dun:     0.000 p_aa_pp:     0.080 yhh_planarity:     0.000 ref:     1.325 rama_prepro:    -0.298
RSD_WTD: 126  fa_atr:    -4.494 fa_rep:     0.420 fa_sol:     4.928 fa_intra_rep:     0.006 fa_intra_sol_xover4:     0.076 lk_ball_wtd:    -0.039 fa_elec:    -3.367 pro_close:     0.000 hbond_sr_bb:     0.000 hbond_lr_bb:     0.000 hbond_bb_sc:    -1.073 hbond_sc:    -0.365 dslf_fa13:     0.000 omega:     0.012 fa_dun:     0.026 p_aa_pp:    -0.527 yhh_planarity:     0.000 ref:     1.152 rama_prepro:    -0.071
RSD_WTD: 127  fa_atr:    -7.954 fa_rep:     0.787 fa_sol:     2.924 fa_intra_rep:     0.023 fa_intra_sol_xover4:     0.416 lk_ball_wtd:    -0.235 fa_elec:    -0.723 pro_close:     0.000 hbond_sr_bb:     0.000 hbond_lr_bb:     0.000 hbond_bb_sc:     0.000 hbond_sc:     0.000 dslf_fa13:     0.000 omega:     0.074 fa_dun:     1.023 p_aa_pp:     0.029 yhh_planarity:     0.000 ref:     2.261 rama_prepro:    -0.283
RSD_WTD: 128  fa_atr:    -5.862 fa_rep:     0.703 fa_sol:     4.501 fa_intra_rep:     0.007 fa_intra_sol_xover4:     0.122 lk_ball_wtd:    -0.289 fa_elec:    -0.984 pro_close:     0.000 hbond_sr_bb:     0.000 hbond_lr_bb:     0.000 hbond_bb_sc:     0.000 hbond_sc:     0.000 dslf_fa13:     0.000 omega:    -0.056 fa_dun:     0.857 p_aa_pp:    -0.051 yhh_planarity:     0.000 ref:    -0.715 rama_prepro:    -0.474
RSD_WTD: 129  fa_atr:    -6.265 fa_rep:     0.360 fa_sol:     6.579 fa_intra_rep:     0.003 fa_intra_sol_xover4:     0.280 lk_ball_wtd:    -0.037 fa_elec:    -5.329 pro_close:     0.000 hbond_sr_bb:     0.000 hbond_lr_bb:     0.000 hbond_bb_sc:    -1.073 hbond_sc:    -0.365 dslf_fa13:     0.000 omega:     0.713 fa_dun:     1.952 p_aa_pp:    -0.200 yhh_planarity:     0.000 ref:    -2.146 rama_prepro:    -0.379
RSD_WTD: 130  fa_atr:   -11.031 fa_rep:     1.311 fa_sol:     2.040 fa_intra_rep:     0.012 fa_intra_sol_xover4:     0.015 lk_ball_wtd:     0.033 fa_elec:    -1.376 pro_close:     0.000 hbond_sr_bb:     0.000 hbond_lr_bb:     0.000 hbond_bb_sc:     0.000 hbond_sc:     0.000 dslf_fa13:     0.000 omega:     0.030 fa_dun:     1.821 p_aa_pp:     0.067 yhh_planarity:     0.000 ref:     1.657 rama_prepro:    -0.031
RSD_WTD: 131  fa_atr:    -7.100 fa_rep:     1.015 fa_sol:     5.875 fa_intra_rep:     0.010 fa_intra_sol_xover4:     0.306 lk_ball_wtd:     0.044 fa_elec:    -4.019 pro_close:     0.000 hbond_sr_bb:     0.000 hbond_lr_bb:     0.000 hbond_bb_sc:     0.000 hbond_sc:     0.000 dslf_fa13:     0.000 omega:     0.011 fa_dun:     1.644 p_aa_pp:     0.068 yhh_planarity:     0.000 ref:    -0.715 rama_prepro:     0.129
RSD_WTD: 132  fa_atr:    -6.457 fa_rep:     0.609 fa_sol:     7.081 fa_intra_rep:     0.012 fa_intra_sol_xover4:     0.213 lk_ball_wtd:     0.096 fa_elec:    -5.134 pro_close:     0.000 hbond_sr_bb:     0.000 hbond_lr_bb:     0.000 hbond_bb_sc:     0.000 hbond_sc:    -0.449 dslf_fa13:     0.000 omega:    -0.033 fa_dun:     2.320 p_aa_pp:     0.007 yhh_planarity:     0.000 ref:    -0.715 rama_prepro:    -0.121
RSD_WTD: 133  fa_atr:    -7.209 fa_rep:     1.135 fa_sol:     2.370 fa_intra_rep:     0.002 fa_intra_sol_xover4:     0.000 lk_ball_wtd:    -0.093 fa_elec:    -1.858 pro_close:     0.000 hbond_sr_bb:     0.000 hbond_lr_bb:     0.000 hbond_bb_sc:     0.000 hbond_sc:     0.000 dslf_fa13:     0.000 omega:    -0.010 fa_dun:     0.000 p_aa_pp:    -0.267 yhh_planarity:     0.000 ref:     1.325 rama_prepro:    -0.356
RSD_WTD: 134  fa_atr:   -11.931 fa_rep:     2.584 fa_sol:     2.364 fa_intra_rep:     0.007 fa_intra_sol_xover4:     0.069 lk_ball_wtd:    -0.089 fa_elec:    -1.888 pro_close:     0.000 hbond_sr_bb:     0.000 hbond_lr_bb:     0.000 hbond_bb_sc:     0.000 hbond_sc:     0.000 dslf_fa13:     0.000 omega:     0.106 fa_dun:     1.563 p_aa_pp:     0.033 yhh_planarity:     0.000 ref:     1.657 rama_prepro:    -0.199
RSD_WTD: 135  fa_atr:    -6.577 fa_rep:     0.451 fa_sol:     6.586 fa_intra_rep:     0.006 fa_intra_sol_xover4:     0.264 lk_ball_wtd:    -0.108 fa_elec:    -4.586 pro_close:     0.000 hbond_sr_bb:     0.000 hbond_lr_bb:     0.000 hbond_bb_sc:     0.000 hbond_sc:     0.000 dslf_fa13:     0.000 omega:     0.003 fa_dun:     2.650 p_aa_pp:    -0.261 yhh_planarity:     0.000 ref:    -2.725 rama_prepro:    -0.222
RSD_WTD: 136  fa_atr:    -8.578 fa_rep:     1.076 fa_sol:     3.521 fa_intra_rep:     0.029 fa_intra_sol_xover4:     0.072 lk_ball_wtd:    -0.195 fa_elec:    -1.741 pro_close:     0.000 hbond_sr_bb:     0.000 hbond_lr_bb:     0.000 hbond_bb_sc:     0.000 hbond_sc:     0.000 dslf_fa13:     0.000 omega:    -0.040 fa_dun:     0.290 p_aa_pp:    -0.419 yhh_planarity:     0.000 ref:     2.304 rama_prepro:    -0.143
RSD_WTD: 137  fa_atr:   -10.541 fa_rep:     1.870 fa_sol:     1.797 fa_intra_rep:     0.020 fa_intra_sol_xover4:     0.075 lk_ball_wtd:    -0.205 fa_elec:    -1.900 pro_close:     0.000 hbond_sr_bb:     0.000 hbond_lr_bb:     0.000 hbond_bb_sc:     0.000 hbond_sc:     0.000 dslf_fa13:     0.000 omega:     0.099 fa_dun:     0.482 p_aa_pp:    -0.242 yhh_planarity:     0.000 ref:     1.661 rama_prepro:    -0.050
RSD_WTD: 138  fa_atr:    -6.949 fa_rep:     0.630 fa_sol:     4.017 fa_intra_rep:     0.022 fa_intra_sol_xover4:     0.273 lk_ball_wtd:    -0.391 fa_elec:    -1.552 pro_close:     0.000 hbond_sr_bb:     0.000 hbond_lr_bb:     0.000 hbond_bb_sc:     0.000 hbond_sc:     0.000 dslf_fa13:     0.000 omega:    -0.010 fa_dun:     1.341 p_aa_pp:    -0.361 yhh_planarity:     0.030 ref:     0.582 rama_prepro:    -0.096
RSD_WTD: 139  fa_atr:    -3.928 fa_rep:     0.345 fa_sol:     3.523 fa_intra_rep:     0.007 fa_intra_sol_xover4:     0.124 lk_ball_wtd:    -0.256 fa_elec:    -1.015 pro_close:     0.000 hbond_sr_bb:     0.000 hbond_lr_bb:     0.000 hbond_bb_sc:     0.000 hbond_sc:     0.000 dslf_fa13:     0.000 omega:    -0.006 fa_dun:     0.920 p_aa_pp:    -0.047 yhh_planarity:     0.000 ref:    -0.715 rama_prepro:    -0.278
RSD_WTD: 140  fa_atr:    -6.679 fa_rep:     0.721 fa_sol:     1.793 fa_intra_rep:     0.018 fa_intra_sol_xover4:     0.101 lk_ball_wtd:    -0.196 fa_elec:    -0.662 pro_close:     0.000 hbond_sr_bb:     0.000 hbond_lr_bb:     0.000 hbond_bb_sc:     0.000 hbond_sc:     0.000 dslf_fa13:     0.000 omega:    -0.025 fa_dun:     0.156 p_aa_pp:    -0.081 yhh_planarity:     0.000 ref:     1.661 rama_prepro:    -0.474
RSD_WTD: 141  fa_atr:    -1.947 fa_rep:     0.189 fa_sol:     2.135 fa_intra_rep:     0.000 fa_intra_sol_xover4:     0.000 lk_ball_wtd:    -0.143 fa_elec:    -1.192 pro_close:     0.000 hbond_sr_bb:     0.000 hbond_lr_bb:     0.000 hbond_bb_sc:     0.000 hbond_sc:     0.000 dslf_fa13:     0.000 omega:    -0.142 fa_dun:     0.000 p_aa_pp:    -1.401 yhh_planarity:     0.000 ref:     0.798 rama_prepro:    -0.451
RSD_WTD: 142  fa_atr:    -6.240 fa_rep:     0.850 fa_sol:     1.127 fa_intra_rep:     0.017 fa_intra_sol_xover4:     0.049 lk_ball_wtd:    -0.257 fa_elec:    -0.305 pro_close:     0.000 hbond_sr_bb:     0.000 hbond_lr_bb:     0.000 hbond_bb_sc:     0.000 hbond_sc:     0.000 dslf_fa13:     0.000 omega:     0.045 fa_dun:     0.035 p_aa_pp:    -0.294 yhh_planarity:     0.000 ref:     2.643 rama_prepro:    -0.406
RSD_WTD: 143  fa_atr:    -4.024 fa_rep:     0.469 fa_sol:     3.644 fa_intra_rep:     0.007 fa_intra_sol_xover4:     0.113 lk_ball_wtd:    -0.283 fa_elec:    -1.393 pro_close:     0.000 hbond_sr_bb:     0.000 hbond_lr_bb:     0.000 hbond_bb_sc:     0.000 hbond_sc:     0.000 dslf_fa13:     0.000 omega:    -0.031 fa_dun:     1.180 p_aa_pp:    -0.090 yhh_planarity:     0.000 ref:    -0.715 rama_prepro:    -0.110
RSD_WTD: 144  fa_atr:    -5.628 fa_rep:     0.304 fa_sol:     4.663 fa_intra_rep:     0.009 fa_intra_sol_xover4:     0.227 lk_ball_wtd:    -0.205 fa_elec:    -3.266 pro_close:     0.000 hbond_sr_bb:     0.000 hbond_lr_bb:     0.000 hbond_bb_sc:     0.000 hbond_sc:    -0.280 dslf_fa13:     0.000 omega:    -0.040 fa_dun:     2.417 p_aa_pp:     0.342 yhh_planarity:     0.000 ref:    -0.715 rama_prepro:     0.089
RSD_WTD: 145  fa_atr:    -8.045 fa_rep:     0.778 fa_sol:     0.629 fa_intra_rep:     0.027 fa_intra_sol_xover4:     0.074 lk_ball_wtd:    -0.077 fa_elec:    -1.263 pro_close:     0.000 hbond_sr_bb:     0.000 hbond_lr_bb:     0.000 hbond_bb_sc:     0.000 hbond_sc:     0.000 dslf_fa13:     0.000 omega:    -0.069 fa_dun:     0.153 p_aa_pp:    -0.667 yhh_planarity:     0.000 ref:     2.304 rama_prepro:    -0.082
RSD_WTD: 146  fa_atr:    -7.178 fa_rep:     2.240 fa_sol:     1.022 fa_intra_rep:     0.017 fa_intra_sol_xover4:     0.044 lk_ball_wtd:     0.019 fa_elec:    -2.007 pro_close:     0.000 hbond_sr_bb:     0.000 hbond_lr_bb:     0.000 hbond_bb_sc:     0.000 hbond_sc:     0.000 dslf_fa13:     0.000 omega:     0.378 fa_dun:     0.998 p_aa_pp:    -0.648 yhh_planarity:     0.000 ref:     2.643 rama_prepro:    -0.260
RSD_WTD: 147  fa_atr:    -8.384 fa_rep:     1.671 fa_sol:     0.391 fa_intra_rep:     0.017 fa_intra_sol_xover4:     0.045 lk_ball_wtd:     0.077 fa_elec:    -1.633 pro_close:     0.000 hbond_sr_bb:     0.000 hbond_lr_bb:     0.000 hbond_bb_sc:     0.000 hbond_sc:     0.000 dslf_fa13:     0.000 omega:     0.065 fa_dun:     0.931 p_aa_pp:    -0.432 yhh_planarity:     0.000 ref:     2.643 rama_prepro:    -0.230
[truncated: 40,279 more chars]
