# Supplementary material for: De Novo Design of a Highly Stable Ovoid TIM Barrel: Unlocking Pocket Shape towards Functional Design
Source: Biodes Res. 2022 Oct 10;2022:9842315. doi: 10.34133/2022/9842315 (PMC10521652; doi:10.34133/2022/9842315)
Supplement: Supplementary Materials — The supplementary information contains further details about the design and characterization of the de novo proteins in this study, as well as Rosetta design models. [file 9842315.f1.zip › Supplementary_Materials/Rosetta_design_models/pv1.pdb]

HEADER                                            14-JUN-19   XXXX              
EXPDTA    THEORETICAL MODEL                                                     
REMARK 220                                                                      
REMARK 220 EXPERIMENTAL DETAILS                                                 
REMARK 220  EXPERIMENT TYPE                : THEORETICAL MODELLING              
REMARK 220  DATE OF DATA COLLECTION        : 14-JUN-19                          
REMARK 220                                                                      
REMARK 220 REMARK: MODEL GENERATED BY ROSETTA                                   
REMARK 220  VERSION 2019.12.post.dev+13.master.11806bb                          
ATOM      1  N   ASP A   1      -7.254   6.752   7.708  1.00  0.00           N  
ATOM      2  CA  ASP A   1      -6.311   6.450   8.763  1.00  0.00           C  
ATOM      3  C   ASP A   1      -4.896   6.708   8.292  1.00  0.00           C  
ATOM      4  O   ASP A   1      -4.056   7.204   9.049  1.00  0.00           O  
ATOM      5  CB  ASP A   1      -6.453   4.995   9.218  1.00  0.00           C  
ATOM      6  CG  ASP A   1      -7.812   4.699   9.837  1.00  0.00           C  
ATOM      7  OD1 ASP A   1      -8.339   5.557  10.505  1.00  0.00           O  
ATOM      8  OD2 ASP A   1      -8.310   3.617   9.637  1.00  0.00           O  
ATOM      9 1H   ASP A   1      -8.069   7.215   8.093  1.00  0.00           H  
ATOM     10 2H   ASP A   1      -6.809   7.368   7.042  1.00  0.00           H  
ATOM     11 3H   ASP A   1      -7.532   5.898   7.243  1.00  0.00           H  
ATOM     12  HA  ASP A   1      -6.515   7.102   9.611  1.00  0.00           H  
ATOM     13 1HB  ASP A   1      -6.306   4.332   8.365  1.00  0.00           H  
ATOM     14 2HB  ASP A   1      -5.679   4.765   9.949  1.00  0.00           H  
ATOM     15  N   ALA A   2      -4.634   6.382   7.024  1.00  0.00           N  
ATOM     16  CA  ALA A   2      -3.384   6.751   6.377  1.00  0.00           C  
ATOM     17  C   ALA A   2      -3.588   6.944   4.880  1.00  0.00           C  
ATOM     18  O   ALA A   2      -4.531   6.403   4.295  1.00  0.00           O  
ATOM     19  CB  ALA A   2      -2.339   5.695   6.621  1.00  0.00           C  
ATOM     20  H   ALA A   2      -5.326   5.868   6.494  1.00  0.00           H  
ATOM     21  HA  ALA A   2      -3.046   7.700   6.798  1.00  0.00           H  
ATOM     22 1HB  ALA A   2      -1.406   5.993   6.149  1.00  0.00           H  
ATOM     23 2HB  ALA A   2      -2.187   5.581   7.680  1.00  0.00           H  
ATOM     24 3HB  ALA A   2      -2.665   4.775   6.210  1.00  0.00           H  
ATOM     25  N   ILE A   3      -2.688   7.694   4.256  1.00  0.00           N  
ATOM     26  CA  ILE A   3      -2.721   7.880   2.809  1.00  0.00           C  
ATOM     27  C   ILE A   3      -1.461   7.313   2.167  1.00  0.00           C  
ATOM     28  O   ILE A   3      -0.348   7.515   2.666  1.00  0.00           O  
ATOM     29  CB  ILE A   3      -2.861   9.370   2.444  1.00  0.00           C  
ATOM     30  CG1 ILE A   3      -4.204   9.916   2.938  1.00  0.00           C  
ATOM     31  CG2 ILE A   3      -2.724   9.565   0.942  1.00  0.00           C  
ATOM     32  CD1 ILE A   3      -4.367  11.405   2.739  1.00  0.00           C  
ATOM     33  H   ILE A   3      -1.945   8.131   4.799  1.00  0.00           H  
ATOM     34  HA  ILE A   3      -3.575   7.338   2.412  1.00  0.00           H  
ATOM     35  HB  ILE A   3      -2.084   9.942   2.948  1.00  0.00           H  
ATOM     36 1HG1 ILE A   3      -5.016   9.411   2.416  1.00  0.00           H  
ATOM     37 2HG1 ILE A   3      -4.315   9.701   4.001  1.00  0.00           H  
ATOM     38 1HG2 ILE A   3      -2.826  10.623   0.702  1.00  0.00           H  
ATOM     39 2HG2 ILE A   3      -1.745   9.212   0.618  1.00  0.00           H  
ATOM     40 3HG2 ILE A   3      -3.501   8.999   0.429  1.00  0.00           H  
ATOM     41 1HD1 ILE A   3      -5.342  11.718   3.114  1.00  0.00           H  
ATOM     42 2HD1 ILE A   3      -3.583  11.934   3.283  1.00  0.00           H  
ATOM     43 3HD1 ILE A   3      -4.294  11.641   1.678  1.00  0.00           H  
ATOM     44  N   CYS A   4      -1.646   6.573   1.082  1.00  0.00           N  
ATOM     45  CA  CYS A   4      -0.556   5.853   0.446  1.00  0.00           C  
ATOM     46  C   CYS A   4      -0.205   6.425  -0.923  1.00  0.00           C  
ATOM     47  O   CYS A   4      -1.075   6.892  -1.662  1.00  0.00           O  
ATOM     48  CB  CYS A   4      -0.918   4.376   0.293  1.00  0.00           C  
ATOM     49  SG  CYS A   4       0.336   3.392  -0.562  1.00  0.00           S  
ATOM     50  H   CYS A   4      -2.575   6.499   0.695  1.00  0.00           H  
ATOM     51  HA  CYS A   4       0.316   5.935   1.081  1.00  0.00           H  
ATOM     52 1HB  CYS A   4      -1.077   3.936   1.278  1.00  0.00           H  
ATOM     53 2HB  CYS A   4      -1.853   4.286  -0.260  1.00  0.00           H  
ATOM     54  HG  CYS A   4       1.372   4.142  -0.198  1.00  0.00           H  
ATOM     55  N   ILE A   5       1.074   6.376  -1.253  1.00  0.00           N  
ATOM     56  CA  ILE A   5       1.548   6.774  -2.559  1.00  0.00           C  
ATOM     57  C   ILE A   5       1.784   5.567  -3.447  1.00  0.00           C  
ATOM     58  O   ILE A   5       2.651   4.739  -3.163  1.00  0.00           O  
ATOM     59  CB  ILE A   5       2.846   7.593  -2.445  1.00  0.00           C  
ATOM     60  CG1 ILE A   5       2.645   8.785  -1.505  1.00  0.00           C  
ATOM     61  CG2 ILE A   5       3.301   8.065  -3.817  1.00  0.00           C  
ATOM     62  CD1 ILE A   5       3.934   9.374  -0.981  1.00  0.00           C  
ATOM     63  H   ILE A   5       1.739   6.042  -0.571  1.00  0.00           H  
ATOM     64  HA  ILE A   5       0.792   7.403  -3.028  1.00  0.00           H  
ATOM     65  HB  ILE A   5       3.629   6.975  -2.006  1.00  0.00           H  
ATOM     66 1HG1 ILE A   5       2.097   9.570  -2.025  1.00  0.00           H  
ATOM     67 2HG1 ILE A   5       2.040   8.477  -0.651  1.00  0.00           H  
ATOM     68 1HG2 ILE A   5       4.219   8.642  -3.718  1.00  0.00           H  
ATOM     69 2HG2 ILE A   5       3.483   7.202  -4.456  1.00  0.00           H  
ATOM     70 3HG2 ILE A   5       2.526   8.689  -4.262  1.00  0.00           H  
ATOM     71 1HD1 ILE A   5       3.710  10.213  -0.322  1.00  0.00           H  
ATOM     72 2HD1 ILE A   5       4.483   8.613  -0.425  1.00  0.00           H  
ATOM     73 3HD1 ILE A   5       4.541   9.722  -1.816  1.00  0.00           H  
ATOM     74  N   TYR A   6       1.017   5.465  -4.522  1.00  0.00           N  
ATOM     75  CA  TYR A   6       1.191   4.371  -5.464  1.00  0.00           C  
ATOM     76  C   TYR A   6       1.946   4.830  -6.687  1.00  0.00           C  
ATOM     77  O   TYR A   6       1.404   5.545  -7.535  1.00  0.00           O  
ATOM     78  CB  TYR A   6      -0.163   3.785  -5.869  1.00  0.00           C  
ATOM     79  CG  TYR A   6      -0.063   2.639  -6.852  1.00  0.00           C  
ATOM     80  CD1 TYR A   6       0.670   1.508  -6.526  1.00  0.00           C  
ATOM     81  CD2 TYR A   6      -0.705   2.720  -8.078  1.00  0.00           C  
ATOM     82  CE1 TYR A   6       0.762   0.462  -7.423  1.00  0.00           C  
ATOM     83  CE2 TYR A   6      -0.614   1.674  -8.976  1.00  0.00           C  
ATOM     84  CZ  TYR A   6       0.116   0.548  -8.652  1.00  0.00           C  
ATOM     85  OH  TYR A   6       0.207  -0.494  -9.546  1.00  0.00           O  
ATOM     86  H   TYR A   6       0.297   6.161  -4.696  1.00  0.00           H  
ATOM     87  HA  TYR A   6       1.781   3.590  -4.985  1.00  0.00           H  
ATOM     88 1HB  TYR A   6      -0.685   3.427  -4.980  1.00  0.00           H  
ATOM     89 2HB  TYR A   6      -0.778   4.565  -6.317  1.00  0.00           H  
ATOM     90  HD1 TYR A   6       1.175   1.445  -5.561  1.00  0.00           H  
ATOM     91  HD2 TYR A   6      -1.281   3.609  -8.335  1.00  0.00           H  
ATOM     92  HE1 TYR A   6       1.338  -0.427  -7.167  1.00  0.00           H  
ATOM     93  HE2 TYR A   6      -1.118   1.738  -9.941  1.00  0.00           H  
ATOM     94  HH  TYR A   6       0.733  -1.199  -9.161  1.00  0.00           H  
ATOM     95  N   LEU A   7       3.211   4.440  -6.772  1.00  0.00           N  
ATOM     96  CA  LEU A   7       4.097   4.976  -7.786  1.00  0.00           C  
ATOM     97  C   LEU A   7       3.848   4.289  -9.123  1.00  0.00           C  
ATOM     98  O   LEU A   7       3.757   3.063  -9.194  1.00  0.00           O  
ATOM     99  CB  LEU A   7       5.560   4.793  -7.365  1.00  0.00           C  
ATOM    100  CG  LEU A   7       6.046   5.708  -6.234  1.00  0.00           C  
ATOM    101  CD1 LEU A   7       5.682   7.151  -6.555  1.00  0.00           C  
ATOM    102  CD2 LEU A   7       5.421   5.265  -4.919  1.00  0.00           C  
ATOM    103  H   LEU A   7       3.569   3.753  -6.106  1.00  0.00           H  
ATOM    104  HA  LEU A   7       3.894   6.036  -7.900  1.00  0.00           H  
ATOM    105 1HB  LEU A   7       5.703   3.763  -7.043  1.00  0.00           H  
ATOM    106 2HB  LEU A   7       6.196   4.972  -8.232  1.00  0.00           H  
ATOM    107  HG  LEU A   7       7.132   5.647  -6.157  1.00  0.00           H  
ATOM    108 1HD1 LEU A   7       6.027   7.801  -5.751  1.00  0.00           H  
ATOM    109 2HD1 LEU A   7       6.158   7.447  -7.489  1.00  0.00           H  
ATOM    110 3HD1 LEU A   7       4.600   7.240  -6.653  1.00  0.00           H  
ATOM    111 1HD2 LEU A   7       5.766   5.915  -4.115  1.00  0.00           H  
ATOM    112 2HD2 LEU A   7       4.335   5.327  -4.994  1.00  0.00           H  
ATOM    113 3HD2 LEU A   7       5.712   4.237  -4.706  1.00  0.00           H  
ATOM    114  N   ASP A   8       3.721   5.083 -10.179  1.00  0.00           N  
ATOM    115  CA  ASP A   8       3.637   4.542 -11.532  1.00  0.00           C  
ATOM    116  C   ASP A   8       4.999   4.085 -12.037  1.00  0.00           C  
ATOM    117  O   ASP A   8       6.030   4.588 -11.607  1.00  0.00           O  
ATOM    118  CB  ASP A   8       3.058   5.585 -12.490  1.00  0.00           C  
ATOM    119  CG  ASP A   8       2.521   4.974 -13.778  1.00  0.00           C  
ATOM    120  OD1 ASP A   8       1.400   4.523 -13.776  1.00  0.00           O  
ATOM    121  OD2 ASP A   8       3.238   4.963 -14.750  1.00  0.00           O  
ATOM    122  H   ASP A   8       3.666   6.083 -10.042  1.00  0.00           H  
ATOM    123  HA  ASP A   8       2.972   3.678 -11.515  1.00  0.00           H  
ATOM    124 1HB  ASP A   8       2.248   6.123 -11.996  1.00  0.00           H  
ATOM    125 2HB  ASP A   8       3.828   6.313 -12.745  1.00  0.00           H  
ATOM    126  N   GLU A   9       4.987   3.139 -12.967  1.00  0.00           N  
ATOM    127  CA  GLU A   9       6.216   2.651 -13.596  1.00  0.00           C  
ATOM    128  C   GLU A   9       6.947   3.768 -14.333  1.00  0.00           C  
ATOM    129  O   GLU A   9       8.166   3.730 -14.484  1.00  0.00           O  
ATOM    130  CB  GLU A   9       5.901   1.511 -14.568  1.00  0.00           C  
ATOM    131  CG  GLU A   9       5.508   0.203 -13.896  1.00  0.00           C  
ATOM    132  CD  GLU A   9       5.236  -0.900 -14.880  1.00  0.00           C  
ATOM    133  OE1 GLU A   9       5.013  -0.605 -16.029  1.00  0.00           O  
ATOM    134  OE2 GLU A   9       5.250  -2.041 -14.481  1.00  0.00           O  
ATOM    135  H   GLU A   9       4.097   2.744 -13.252  1.00  0.00           H  
ATOM    136  HA  GLU A   9       6.876   2.273 -12.814  1.00  0.00           H  
ATOM    137 1HB  GLU A   9       5.084   1.809 -15.225  1.00  0.00           H  
ATOM    138 2HB  GLU A   9       6.772   1.317 -15.194  1.00  0.00           H  
ATOM    139 1HG  GLU A   9       6.313  -0.108 -13.231  1.00  0.00           H  
ATOM    140 2HG  GLU A   9       4.618   0.371 -13.291  1.00  0.00           H  
ATOM    141  N   SER A  10       6.190   4.755 -14.802  1.00  0.00           N  
ATOM    142  CA  SER A  10       6.761   5.887 -15.524  1.00  0.00           C  
ATOM    143  C   SER A  10       7.282   6.959 -14.569  1.00  0.00           C  
ATOM    144  O   SER A  10       7.911   7.929 -14.995  1.00  0.00           O  
ATOM    145  CB  SER A  10       5.721   6.486 -16.451  1.00  0.00           C  
ATOM    146  OG  SER A  10       4.675   7.069 -15.723  1.00  0.00           O  
ATOM    147  H   SER A  10       5.189   4.714 -14.665  1.00  0.00           H  
ATOM    148  HA  SER A  10       7.599   5.527 -16.121  1.00  0.00           H  
ATOM    149 1HB  SER A  10       6.190   7.238 -17.086  1.00  0.00           H  
ATOM    150 2HB  SER A  10       5.325   5.708 -17.103  1.00  0.00           H  
ATOM    151  HG  SER A  10       4.167   6.340 -15.360  1.00  0.00           H  
ATOM    152  N   ALA A  11       7.006   6.790 -13.278  1.00  0.00           N  
ATOM    153  CA  ALA A  11       7.370   7.788 -12.280  1.00  0.00           C  
ATOM    154  C   ALA A  11       8.834   7.626 -11.876  1.00  0.00           C  
ATOM    155  O   ALA A  11       9.399   6.539 -11.978  1.00  0.00           O  
ATOM    156  CB  ALA A  11       6.467   7.673 -11.067  1.00  0.00           C  
ATOM    157  H   ALA A  11       6.536   5.944 -12.979  1.00  0.00           H  
ATOM    158  HA  ALA A  11       7.248   8.777 -12.722  1.00  0.00           H  
ATOM    159 1HB  ALA A  11       6.736   8.436 -10.342  1.00  0.00           H  
ATOM    160 2HB  ALA A  11       5.429   7.813 -11.370  1.00  0.00           H  
ATOM    161 3HB  ALA A  11       6.584   6.699 -10.624  1.00  0.00           H  
ATOM    162  N   THR A  12       9.444   8.719 -11.426  1.00  0.00           N  
ATOM    163  CA  THR A  12      10.809   8.675 -10.912  1.00  0.00           C  
ATOM    164  C   THR A  12      10.845   8.878  -9.402  1.00  0.00           C  
ATOM    165  O   THR A  12       9.852   9.272  -8.795  1.00  0.00           O  
ATOM    166  CB  THR A  12      11.691   9.736 -11.595  1.00  0.00           C  
ATOM    167  OG1 THR A  12      11.201  11.045 -11.277  1.00  0.00           O  
ATOM    168  CG2 THR A  12      11.681   9.548 -13.104  1.00  0.00           C  
ATOM    169  H   THR A  12       8.951   9.611 -11.450  1.00  0.00           H  
ATOM    170  HA  THR A  12      11.231   7.695 -11.131  1.00  0.00           H  
ATOM    171  HB  THR A  12      12.715   9.648 -11.230  1.00  0.00           H  
ATOM    172  HG1 THR A  12      10.268  11.100 -11.499  1.00  0.00           H  
ATOM    173 1HG2 THR A  12      12.310  10.306 -13.569  1.00  0.00           H  
ATOM    174 2HG2 THR A  12      12.064   8.558 -13.349  1.00  0.00           H  
ATOM    175 3HG2 THR A  12      10.661   9.645 -13.475  1.00  0.00           H  
ATOM    176  N   TRP A  13      12.011   8.628  -8.799  1.00  0.00           N  
ATOM    177  CA  TRP A  13      12.192   8.850  -7.366  1.00  0.00           C  
ATOM    178  C   TRP A  13      11.947  10.313  -7.003  1.00  0.00           C  
ATOM    179  O   TRP A  13      11.570  10.628  -5.879  1.00  0.00           O  
ATOM    180  CB  TRP A  13      13.603   8.443  -6.936  1.00  0.00           C  
ATOM    181  CG  TRP A  13      14.679   9.309  -7.518  1.00  0.00           C  
ATOM    182  CD1 TRP A  13      15.345   9.105  -8.689  1.00  0.00           C  
ATOM    183  CD2 TRP A  13      15.222  10.528  -6.955  1.00  0.00           C  
ATOM    184  NE1 TRP A  13      16.262  10.107  -8.893  1.00  0.00           N  
ATOM    185  CE2 TRP A  13      16.199  10.987  -7.842  1.00  0.00           C  
ATOM    186  CE3 TRP A  13      14.960  11.256  -5.787  1.00  0.00           C  
ATOM    187  CZ2 TRP A  13      16.922  12.145  -7.602  1.00  0.00           C  
ATOM    188  CZ3 TRP A  13      15.684  12.417  -5.547  1.00  0.00           C  
ATOM    189  CH2 TRP A  13      16.640  12.850  -6.432  1.00  0.00           C  
ATOM    190  H   TRP A  13      12.789   8.289  -9.349  1.00  0.00           H  
ATOM    191  HA  TRP A  13      11.473   8.237  -6.827  1.00  0.00           H  
ATOM    192 1HB  TRP A  13      13.678   8.486  -5.849  1.00  0.00           H  
ATOM    193 2HB  TRP A  13      13.792   7.413  -7.237  1.00  0.00           H  
ATOM    194  HD1 TRP A  13      15.175   8.268  -9.364  1.00  0.00           H  
ATOM    195  HE1 TRP A  13      16.882  10.184  -9.686  1.00  0.00           H  
ATOM    196  HE3 TRP A  13      14.200  10.918  -5.083  1.00  0.00           H  
ATOM    197  HZ2 TRP A  13      17.685  12.504  -8.292  1.00  0.00           H  
ATOM    198  HZ3 TRP A  13      15.475  12.977  -4.635  1.00  0.00           H  
ATOM    199  HH2 TRP A  13      17.190  13.765  -6.213  1.00  0.00           H  
ATOM    200  N   LYS A  14      12.157  11.204  -7.977  1.00  0.00           N  
ATOM    201  CA  LYS A  14      11.900  12.626  -7.790  1.00  0.00           C  
ATOM    202  C   LYS A  14      10.414  12.892  -7.586  1.00  0.00           C  
ATOM    203  O   LYS A  14      10.028  13.837  -6.891  1.00  0.00           O  
ATOM    204  CB  LYS A  14      12.419  13.427  -8.986  1.00  0.00           C  
ATOM    205  CG  LYS A  14      13.937  13.475  -9.099  1.00  0.00           C  
ATOM    206  CD  LYS A  14      14.375  14.312 -10.291  1.00  0.00           C  
ATOM    207  CE  LYS A  14      15.892  14.359 -10.408  1.00  0.00           C  
ATOM    208  NZ  LYS A  14      16.335  15.155 -11.584  1.00  0.00           N  
ATOM    209  H   LYS A  14      12.496  10.880  -8.871  1.00  0.00           H  
ATOM    210  HA  LYS A  14      12.426  12.958  -6.895  1.00  0.00           H  
ATOM    211 1HB  LYS A  14      12.028  12.997  -9.909  1.00  0.00           H  
ATOM    212 2HB  LYS A  14      12.055  14.452  -8.923  1.00  0.00           H  
ATOM    213 1HG  LYS A  14      14.356  13.905  -8.189  1.00  0.00           H  
ATOM    214 2HG  LYS A  14      14.325  12.463  -9.214  1.00  0.00           H  
ATOM    215 1HD  LYS A  14      13.962  13.887 -11.207  1.00  0.00           H  
ATOM    216 2HD  LYS A  14      13.998  15.329 -10.180  1.00  0.00           H  
ATOM    217 1HE  LYS A  14      16.313  14.801  -9.506  1.00  0.00           H  
ATOM    218 2HE  LYS A  14      16.281  13.345 -10.505  1.00  0.00           H  
ATOM    219 1HZ  LYS A  14      17.345  15.161 -11.626  1.00  0.00           H  
ATOM    220 2HZ  LYS A  14      15.966  14.743 -12.430  1.00  0.00           H  
ATOM    221 3HZ  LYS A  14      15.997  16.103 -11.497  1.00  0.00           H  
ATOM    222  N   ASP A  15       9.580  12.053  -8.197  1.00  0.00           N  
ATOM    223  CA  ASP A  15       8.143  12.219  -8.126  1.00  0.00           C  
ATOM    224  C   ASP A  15       7.624  11.632  -6.837  1.00  0.00           C  
ATOM    225  O   ASP A  15       6.734  12.192  -6.192  1.00  0.00           O  
ATOM    226  CB  ASP A  15       7.456  11.552  -9.320  1.00  0.00           C  
ATOM    227  CG  ASP A  15       7.853  12.171 -10.654  1.00  0.00           C  
ATOM    228  OD1 ASP A  15       7.520  13.310 -10.880  1.00  0.00           O  
ATOM    229  OD2 ASP A  15       8.484  11.498 -11.433  1.00  0.00           O  
ATOM    230  H   ASP A  15       9.958  11.273  -8.718  1.00  0.00           H  
ATOM    231  HA  ASP A  15       7.909  13.284  -8.141  1.00  0.00           H  
ATOM    232 1HB  ASP A  15       7.707  10.491  -9.339  1.00  0.00           H  
ATOM    233 2HB  ASP A  15       6.374  11.630  -9.208  1.00  0.00           H  
ATOM    234  N   MET A  16       8.215  10.514  -6.438  1.00  0.00           N  
ATOM    235  CA  MET A  16       7.913   9.895  -5.168  1.00  0.00           C  
ATOM    236  C   MET A  16       8.269  10.839  -4.027  1.00  0.00           C  
ATOM    237  O   MET A  16       7.497  11.016  -3.086  1.00  0.00           O  
ATOM    238  CB  MET A  16       8.662   8.571  -5.032  1.00  0.00           C  
ATOM    239  CG  MET A  16       8.311   7.774  -3.783  1.00  0.00           C  
ATOM    240  SD  MET A  16       9.273   6.256  -3.633  1.00  0.00           S  
ATOM    241  CE  MET A  16      10.923   6.921  -3.425  1.00  0.00           C  
ATOM    242  H   MET A  16       8.913  10.088  -7.041  1.00  0.00           H  
ATOM    243  HA  MET A  16       6.843   9.698  -5.119  1.00  0.00           H  
ATOM    244 1HB  MET A  16       8.452   7.944  -5.897  1.00  0.00           H  
ATOM    245 2HB  MET A  16       9.736   8.759  -5.017  1.00  0.00           H  
ATOM    246 1HG  MET A  16       8.491   8.386  -2.899  1.00  0.00           H  
ATOM    247 2HG  MET A  16       7.254   7.511  -3.805  1.00  0.00           H  
ATOM    248 1HE  MET A  16      11.635   6.101  -3.319  1.00  0.00           H  
ATOM    249 2HE  MET A  16      11.186   7.520  -4.297  1.00  0.00           H  
ATOM    250 3HE  MET A  16      10.954   7.546  -2.532  1.00  0.00           H  
ATOM    251  N   LYS A  17       9.451  11.458  -4.128  1.00  0.00           N  
ATOM    252  CA  LYS A  17       9.895  12.435  -3.149  1.00  0.00           C  
ATOM    253  C   LYS A  17       8.865  13.531  -2.960  1.00  0.00           C  
ATOM    254  O   LYS A  17       8.492  13.859  -1.830  1.00  0.00           O  
ATOM    255  CB  LYS A  17      11.236  13.042  -3.567  1.00  0.00           C  
ATOM    256  CG  LYS A  17      11.836  14.002  -2.549  1.00  0.00           C  
ATOM    257  CD  LYS A  17      13.244  14.420  -2.947  1.00  0.00           C  
ATOM    258  CE  LYS A  17      13.927  15.199  -1.832  1.00  0.00           C  
ATOM    259  NZ  LYS A  17      13.428  16.598  -1.745  1.00  0.00           N  
ATOM    260  H   LYS A  17      10.057  11.239  -4.911  1.00  0.00           H  
ATOM    261  HA  LYS A  17      10.024  11.937  -2.204  1.00  0.00           H  
ATOM    262 1HB  LYS A  17      11.958  12.244  -3.740  1.00  0.00           H  
ATOM    263 2HB  LYS A  17      11.114  13.582  -4.506  1.00  0.00           H  
ATOM    264 1HG  LYS A  17      11.210  14.892  -2.474  1.00  0.00           H  
ATOM    265 2HG  LYS A  17      11.871  13.522  -1.572  1.00  0.00           H  
ATOM    266 1HD  LYS A  17      13.836  13.533  -3.175  1.00  0.00           H  
ATOM    267 2HD  LYS A  17      13.200  15.045  -3.839  1.00  0.00           H  
ATOM    268 1HE  LYS A  17      13.748  14.703  -0.880  1.00  0.00           H  
ATOM    269 2HE  LYS A  17      15.002  15.221  -2.010  1.00  0.00           H  
ATOM    270 1HZ  LYS A  17      13.905  17.080  -0.996  1.00  0.00           H  
ATOM    271 2HZ  LYS A  17      13.606  17.075  -2.618  1.00  0.00           H  
ATOM    272 3HZ  LYS A  17      12.435  16.592  -1.561  1.00  0.00           H  
ATOM    273  N   LYS A  18       8.395  14.097  -4.070  1.00  0.00           N  
ATOM    274  CA  LYS A  18       7.363  15.120  -4.017  1.00  0.00           C  
ATOM    275  C   LYS A  18       6.129  14.614  -3.298  1.00  0.00           C  
ATOM    276  O   LYS A  18       5.597  15.281  -2.417  1.00  0.00           O  
ATOM    277  CB  LYS A  18       6.996  15.587  -5.426  1.00  0.00           C  
ATOM    278  CG  LYS A  18       8.039  16.479  -6.085  1.00  0.00           C  
ATOM    279  CD  LYS A  18       7.641  16.836  -7.510  1.00  0.00           C  
ATOM    280  CE  LYS A  18       8.585  17.869  -8.107  1.00  0.00           C  
ATOM    281  NZ  LYS A  18       8.261  18.163  -9.529  1.00  0.00           N  
ATOM    282  H   LYS A  18       8.762  13.806  -4.972  1.00  0.00           H  
ATOM    283  HA  LYS A  18       7.751  15.974  -3.459  1.00  0.00           H  
ATOM    284 1HB  LYS A  18       6.843  14.720  -6.069  1.00  0.00           H  
ATOM    285 2HB  LYS A  18       6.056  16.139  -5.393  1.00  0.00           H  
ATOM    286 1HG  LYS A  18       8.150  17.398  -5.507  1.00  0.00           H  
ATOM    287 2HG  LYS A  18       8.999  15.964  -6.103  1.00  0.00           H  
ATOM    288 1HD  LYS A  18       7.660  15.938  -8.129  1.00  0.00           H  
ATOM    289 2HD  LYS A  18       6.628  17.238  -7.515  1.00  0.00           H  
ATOM    290 1HE  LYS A  18       8.523  18.793  -7.534  1.00  0.00           H  
ATOM    291 2HE  LYS A  18       9.610  17.501  -8.050  1.00  0.00           H  
ATOM    292 1HZ  LYS A  18       8.908  18.850  -9.888  1.00  0.00           H  
ATOM    293 2HZ  LYS A  18       8.334  17.315 -10.074  1.00  0.00           H  
ATOM    294 3HZ  LYS A  18       7.319  18.523  -9.593  1.00  0.00           H  
ATOM    295  N   ALA A  19       5.674  13.428  -3.678  1.00  0.00           N  
ATOM    296  CA  ALA A  19       4.443  12.879  -3.134  1.00  0.00           C  
ATOM    297  C   ALA A  19       4.535  12.748  -1.613  1.00  0.00           C  
ATOM    298  O   ALA A  19       3.575  13.037  -0.895  1.00  0.00           O  
ATOM    299  CB  ALA A  19       4.152  11.541  -3.760  1.00  0.00           C  
ATOM    300  H   ALA A  19       6.192  12.895  -4.371  1.00  0.00           H  
ATOM    301  HA  ALA A  19       3.633  13.567  -3.366  1.00  0.00           H  
ATOM    302 1HB  ALA A  19       3.226  11.151  -3.368  1.00  0.00           H  
ATOM    303 2HB  ALA A  19       4.072  11.654  -4.824  1.00  0.00           H  
ATOM    304 3HB  ALA A  19       4.954  10.860  -3.535  1.00  0.00           H  
ATOM    305  N   MET A  20       5.698  12.318  -1.125  1.00  0.00           N  
ATOM    306  CA  MET A  20       5.910  12.157   0.310  1.00  0.00           C  
ATOM    307  C   MET A  20       5.888  13.502   1.022  1.00  0.00           C  
ATOM    308  O   MET A  20       5.291  13.639   2.094  1.00  0.00           O  
ATOM    309  CB  MET A  20       7.231  11.436   0.572  1.00  0.00           C  
ATOM    310  CG  MET A  20       7.233   9.964   0.183  1.00  0.00           C  
ATOM    311  SD  MET A  20       8.766   9.129   0.634  1.00  0.00           S  
ATOM    312  CE  MET A  20       9.898   9.829  -0.564  1.00  0.00           C  
ATOM    313  H   MET A  20       6.453  12.095  -1.768  1.00  0.00           H  
ATOM    314  HA  MET A  20       5.099  11.558   0.714  1.00  0.00           H  
ATOM    315 1HB  MET A  20       8.029  11.928   0.019  1.00  0.00           H  
ATOM    316 2HB  MET A  20       7.477  11.503   1.632  1.00  0.00           H  
ATOM    317 1HG  MET A  20       6.405   9.457   0.678  1.00  0.00           H  
ATOM    318 2HG  MET A  20       7.094   9.872  -0.894  1.00  0.00           H  
ATOM    319 1HE  MET A  20      10.893   9.409  -0.414  1.00  0.00           H  
ATOM    320 2HE  MET A  20       9.552   9.594  -1.572  1.00  0.00           H  
ATOM    321 3HE  MET A  20       9.938  10.911  -0.438  1.00  0.00           H  
ATOM    322  N   GLU A  21       6.530  14.501   0.413  1.00  0.00           N  
ATOM    323  CA  GLU A  21       6.557  15.844   0.981  1.00  0.00           C  
ATOM    324  C   GLU A  21       5.168  16.470   0.974  1.00  0.00           C  
ATOM    325  O   GLU A  21       4.778  17.151   1.926  1.00  0.00           O  
ATOM    326  CB  GLU A  21       7.533  16.731   0.204  1.00  0.00           C  
ATOM    327  CG  GLU A  21       8.997  16.353   0.372  1.00  0.00           C  
ATOM    328  CD  GLU A  21       9.911  17.137  -0.528  1.00  0.00           C  
ATOM    329  OE1 GLU A  21       9.424  17.957  -1.269  1.00  0.00           O  
ATOM    330  OE2 GLU A  21      11.098  16.916  -0.475  1.00  0.00           O  
ATOM    331  H   GLU A  21       7.006  14.323  -0.466  1.00  0.00           H  
ATOM    332  HA  GLU A  21       6.893  15.775   2.015  1.00  0.00           H  
ATOM    333 1HB  GLU A  21       7.296  16.689  -0.859  1.00  0.00           H  
ATOM    334 2HB  GLU A  21       7.416  17.767   0.525  1.00  0.00           H  
ATOM    335 1HG  GLU A  21       9.290  16.525   1.407  1.00  0.00           H  
ATOM    336 2HG  GLU A  21       9.113  15.290   0.163  1.00  0.00           H  
ATOM    337  N   ILE A  22       4.419  16.234  -0.104  1.00  0.00           N  
ATOM    338  CA  ILE A  22       3.086  16.797  -0.246  1.00  0.00           C  
ATOM    339  C   ILE A  22       2.160  16.322   0.861  1.00  0.00           C  
ATOM    340  O   ILE A  22       1.476  17.125   1.495  1.00  0.00           O  
ATOM    341  CB  ILE A  22       2.479  16.432  -1.613  1.00  0.00           C  
ATOM    342  CG1 ILE A  22       3.197  17.187  -2.734  1.00  0.00           C  
ATOM    343  CG2 ILE A  22       0.989  16.735  -1.632  1.00  0.00           C  
ATOM    344  CD1 ILE A  22       2.901  16.653  -4.117  1.00  0.00           C  
ATOM    345  H   ILE A  22       4.790  15.649  -0.845  1.00  0.00           H  
ATOM    346  HA  ILE A  22       3.161  17.881  -0.181  1.00  0.00           H  
ATOM    347  HB  ILE A  22       2.626  15.370  -1.804  1.00  0.00           H  
ATOM    348 1HG1 ILE A  22       2.911  18.238  -2.706  1.00  0.00           H  
ATOM    349 2HG1 ILE A  22       4.275  17.138  -2.574  1.00  0.00           H  
ATOM    350 1HG2 ILE A  22       0.576  16.472  -2.605  1.00  0.00           H  
ATOM    351 2HG2 ILE A  22       0.490  16.155  -0.857  1.00  0.00           H  
ATOM    352 3HG2 ILE A  22       0.831  17.798  -1.447  1.00  0.00           H  
ATOM    353 1HD1 ILE A  22       3.446  17.239  -4.858  1.00  0.00           H  
ATOM    354 2HD1 ILE A  22       3.213  15.610  -4.178  1.00  0.00           H  
ATOM    355 3HD1 ILE A  22       1.833  16.725  -4.314  1.00  0.00           H  
ATOM    356  N   LEU A  23       2.139  15.014   1.100  1.00  0.00           N  
ATOM    357  CA  LEU A  23       1.275  14.460   2.128  1.00  0.00           C  
ATOM    358  C   LEU A  23       1.616  15.037   3.489  1.00  0.00           C  
ATOM    359  O   LEU A  23       0.727  15.410   4.257  1.00  0.00           O  
ATOM    360  CB  LEU A  23       1.401  12.932   2.163  1.00  0.00           C  
ATOM    361  CG  LEU A  23       0.820  12.188   0.955  1.00  0.00           C  
ATOM    362  CD1 LEU A  23       1.056  10.692   1.117  1.00  0.00           C  
ATOM    363  CD2 LEU A  23      -0.665  12.497   0.834  1.00  0.00           C  
ATOM    364  H   LEU A  23       2.729  14.393   0.551  1.00  0.00           H  
ATOM    365  HA  LEU A  23       0.246  14.723   1.893  1.00  0.00           H  
ATOM    366 1HB  LEU A  23       2.456  12.673   2.236  1.00  0.00           H  
ATOM    367 2HB  LEU A  23       0.896  12.562   3.055  1.00  0.00           H  
ATOM    368  HG  LEU A  23       1.333  12.510   0.048  1.00  0.00           H  
ATOM    369 1HD1 LEU A  23       0.643  10.163   0.258  1.00  0.00           H  
ATOM    370 2HD1 LEU A  23       2.126  10.498   1.181  1.00  0.00           H  
ATOM    371 3HD1 LEU A  23       0.568  10.344   2.026  1.00  0.00           H  
ATOM    372 1HD2 LEU A  23      -1.078  11.969  -0.026  1.00  0.00           H  
ATOM    373 2HD2 LEU A  23      -1.179  12.175   1.740  1.00  0.00           H  
ATOM    374 3HD2 LEU A  23      -0.803  13.570   0.701  1.00  0.00           H  
ATOM    375  N   TYR A  24       2.907  15.145   3.776  1.00  0.00           N  
ATOM    376  CA  TYR A  24       3.356  15.726   5.029  1.00  0.00           C  
ATOM    377  C   TYR A  24       2.832  17.151   5.179  1.00  0.00           C  
ATOM    378  O   TYR A  24       2.282  17.516   6.219  1.00  0.00           O  
ATOM    379  CB  TYR A  24       4.884  15.702   5.113  1.00  0.00           C  
ATOM    380  CG  TYR A  24       5.430  16.209   6.430  1.00  0.00           C  
ATOM    381  CD1 TYR A  24       5.462  15.372   7.535  1.00  0.00           C  
ATOM    382  CD2 TYR A  24       5.898  17.510   6.531  1.00  0.00           C  
ATOM    383  CE1 TYR A  24       5.961  15.835   8.738  1.00  0.00           C  
ATOM    384  CE2 TYR A  24       6.397  17.973   7.734  1.00  0.00           C  
ATOM    385  CZ  TYR A  24       6.429  17.140   8.833  1.00  0.00           C  
ATOM    386  OH  TYR A  24       6.926  17.601  10.031  1.00  0.00           O  
ATOM    387  H   TYR A  24       3.597  14.822   3.102  1.00  0.00           H  
ATOM    388  HA  TYR A  24       2.951  15.134   5.851  1.00  0.00           H  
ATOM    389 1HB  TYR A  24       5.241  14.682   4.966  1.00  0.00           H  
ATOM    390 2HB  TYR A  24       5.302  16.314   4.314  1.00  0.00           H  
ATOM    391  HD1 TYR A  24       5.094  14.349   7.456  1.00  0.00           H  
ATOM    392  HD2 TYR A  24       5.872  18.168   5.663  1.00  0.00           H  
ATOM    393  HE1 TYR A  24       5.987  15.177   9.606  1.00  0.00           H  
ATOM    394  HE2 TYR A  24       6.765  18.996   7.814  1.00  0.00           H  
ATOM    395  HH  TYR A  24       7.069  16.859  10.624  1.00  0.00           H  
ATOM    396  N   LYS A  25       3.004  17.951   4.128  1.00  0.00           N  
ATOM    397  CA  LYS A  25       2.574  19.347   4.138  1.00  0.00           C  
ATOM    398  C   LYS A  25       1.053  19.464   4.293  1.00  0.00           C  
ATOM    399  O   LYS A  25       0.548  20.457   4.817  1.00  0.00           O  
ATOM    400  CB  LYS A  25       3.029  20.052   2.859  1.00  0.00           C  
ATOM    401  CG  LYS A  25       4.528  20.310   2.782  1.00  0.00           C  
ATOM    402  CD  LYS A  25       4.910  20.958   1.460  1.00  0.00           C  
ATOM    403  CE  LYS A  25       6.410  21.200   1.374  1.00  0.00           C  
ATOM    404  NZ  LYS A  25       6.801  21.818   0.078  1.00  0.00           N  
ATOM    405  H   LYS A  25       3.449  17.582   3.296  1.00  0.00           H  
ATOM    406  HA  LYS A  25       3.034  19.845   4.990  1.00  0.00           H  
ATOM    407 1HB  LYS A  25       2.749  19.451   1.993  1.00  0.00           H  
ATOM    408 2HB  LYS A  25       2.519  21.011   2.771  1.00  0.00           H  
ATOM    409 1HG  LYS A  25       4.826  20.969   3.599  1.00  0.00           H  
ATOM    410 2HG  LYS A  25       5.065  19.368   2.885  1.00  0.00           H  
ATOM    411 1HD  LYS A  25       4.607  20.310   0.636  1.00  0.00           H  
ATOM    412 2HD  LYS A  25       4.392  21.911   1.358  1.00  0.00           H  
ATOM    413 1HE  LYS A  25       6.719  21.859   2.184  1.00  0.00           H  
ATOM    414 2HE  LYS A  25       6.938  20.253   1.484  1.00  0.00           H  
ATOM    415 1HZ  LYS A  25       7.801  21.961   0.061  1.00  0.00           H  
ATOM    416 2HZ  LYS A  25       6.536  21.206  -0.681  1.00  0.00           H  
ATOM    417 3HZ  LYS A  25       6.332  22.706  -0.027  1.00  0.00           H  
ATOM    418  N   LEU A  26       0.330  18.444   3.823  1.00  0.00           N  
ATOM    419  CA  LEU A  26      -1.130  18.416   3.930  1.00  0.00           C  
ATOM    420  C   LEU A  26      -1.597  17.981   5.329  1.00  0.00           C  
ATOM    421  O   LEU A  26      -2.800  17.920   5.596  1.00  0.00           O  
ATOM    422  CB  LEU A  26      -1.711  17.467   2.874  1.00  0.00           C  
ATOM    423  CG  LEU A  26      -1.588  17.936   1.418  1.00  0.00           C  
ATOM    424  CD1 LEU A  26      -2.049  16.824   0.486  1.00  0.00           C  
ATOM    425  CD2 LEU A  26      -2.417  19.196   1.219  1.00  0.00           C  
ATOM    426  H   LEU A  26       0.806  17.671   3.368  1.00  0.00           H  
ATOM    427  HA  LEU A  26      -1.504  19.421   3.743  1.00  0.00           H  
ATOM    428 1HB  LEU A  26      -1.206  16.506   2.956  1.00  0.00           H  
ATOM    429 2HB  LEU A  26      -2.769  17.318   3.086  1.00  0.00           H  
ATOM    430  HG  LEU A  26      -0.543  18.150   1.192  1.00  0.00           H  
ATOM    431 1HD1 LEU A  26      -1.962  17.157  -0.549  1.00  0.00           H  
ATOM    432 2HD1 LEU A  26      -1.427  15.942   0.635  1.00  0.00           H  
ATOM    433 3HD1 LEU A  26      -3.088  16.577   0.700  1.00  0.00           H  
ATOM    434 1HD2 LEU A  26      -2.330  19.530   0.185  1.00  0.00           H  
ATOM    435 2HD2 LEU A  26      -3.463  18.983   1.444  1.00  0.00           H  
ATOM    436 3HD2 LEU A  26      -2.055  19.979   1.885  1.00  0.00           H  
ATOM    437  N   GLY A  27      -0.645  17.699   6.218  1.00  0.00           N  
ATOM    438  CA  GLY A  27      -0.965  17.345   7.600  1.00  0.00           C  
ATOM    439  C   GLY A  27      -1.143  15.837   7.785  1.00  0.00           C  
ATOM    440  O   GLY A  27      -1.710  15.390   8.782  1.00  0.00           O  
ATOM    441  H   GLY A  27       0.327  17.742   5.936  1.00  0.00           H  
ATOM    442 1HA  GLY A  27      -0.172  17.702   8.255  1.00  0.00           H  
ATOM    443 2HA  GLY A  27      -1.878  17.858   7.898  1.00  0.00           H  
ATOM    444  N   VAL A  28      -0.648  15.058   6.831  1.00  0.00           N  
ATOM    445  CA  VAL A  28      -0.748  13.606   6.910  1.00  0.00           C  
ATOM    446  C   VAL A  28       0.367  13.032   7.780  1.00  0.00           C  
ATOM    447  O   VAL A  28       1.546  13.132   7.440  1.00  0.00           O  
ATOM    448  CB  VAL A  28      -0.672  12.986   5.502  1.00  0.00           C  
ATOM    449  CG1 VAL A  28      -0.759  11.469   5.583  1.00  0.00           C  
ATOM    450  CG2 VAL A  28      -1.785  13.544   4.629  1.00  0.00           C  
ATOM    451  H   VAL A  28      -0.187  15.481   6.030  1.00  0.00           H  
ATOM    452  HA  VAL A  28      -1.709  13.350   7.359  1.00  0.00           H  
ATOM    453  HB  VAL A  28       0.294  13.229   5.060  1.00  0.00           H  
ATOM    454 1HG1 VAL A  28      -0.703  11.047   4.579  1.00  0.00           H  
ATOM    455 2HG1 VAL A  28       0.068  11.088   6.182  1.00  0.00           H  
ATOM    456 3HG1 VAL A  28      -1.704  11.183   6.044  1.00  0.00           H  
ATOM    457 1HG2 VAL A  28      -1.725  13.102   3.635  1.00  0.00           H  
ATOM    458 2HG2 VAL A  28      -2.751  13.306   5.075  1.00  0.00           H  
ATOM    459 3HG2 VAL A  28      -1.679  14.627   4.552  1.00  0.00           H  
ATOM    460  N   LYS A  29      -0.012  12.446   8.915  1.00  0.00           N  
ATOM    461  CA  LYS A  29       0.966  11.940   9.877  1.00  0.00           C  
ATOM    462  C   LYS A  29       1.434  10.537   9.512  1.00  0.00           C  
ATOM    463  O   LYS A  29       2.570  10.151   9.808  1.00  0.00           O  
ATOM    464  CB  LYS A  29       0.378  11.943  11.289  1.00  0.00           C  
ATOM    465  CG  LYS A  29       0.126  13.331  11.862  1.00  0.00           C  
ATOM    466  CD  LYS A  29      -0.450  13.253  13.268  1.00  0.00           C  
ATOM    467  CE  LYS A  29      -0.692  14.639  13.846  1.00  0.00           C  
ATOM    468  NZ  LYS A  29      -1.286  14.578  15.209  1.00  0.00           N  
ATOM    469  H   LYS A  29      -0.996  12.368   9.123  1.00  0.00           H  
ATOM    470  HA  LYS A  29       1.835  12.595   9.864  1.00  0.00           H  
ATOM    471 1HB  LYS A  29      -0.570  11.404  11.290  1.00  0.00           H  
ATOM    472 2HB  LYS A  29       1.053  11.419  11.966  1.00  0.00           H  
ATOM    473 1HG  LYS A  29       1.063  13.888  11.893  1.00  0.00           H  
ATOM    474 2HG  LYS A  29      -0.573  13.868  11.221  1.00  0.00           H  
ATOM    475 1HD  LYS A  29      -1.395  12.708  13.244  1.00  0.00           H  
ATOM    476 2HD  LYS A  29       0.242  12.715  13.915  1.00  0.00           H  
ATOM    477 1HE  LYS A  29       0.252  15.181  13.898  1.00  0.00           H  
ATOM    478 2HE  LYS A  29      -1.368  15.193  13.194  1.00  0.00           H  
ATOM    479 1HZ  LYS A  29      -1.430  15.516  15.557  1.00  0.00           H  
ATOM    480 2HZ  LYS A  29      -2.171  14.093  15.170  1.00  0.00           H  
ATOM    481 3HZ  LYS A  29      -0.659  14.083  15.828  1.00  0.00           H  
ATOM    482  N   LYS A  30       0.560   9.775   8.860  1.00  0.00           N  
ATOM    483  CA  LYS A  30       0.882   8.410   8.478  1.00  0.00           C  
ATOM    484  C   LYS A  30       0.975   8.274   6.979  1.00  0.00           C  
ATOM    485  O   LYS A  30      -0.021   8.439   6.262  1.00  0.00           O  
ATOM    486  CB  LYS A  30      -0.161   7.435   9.027  1.00  0.00           C  
ATOM    487  CG  LYS A  30      -0.232   7.380  10.547  1.00  0.00           C  
ATOM    488  CD  LYS A  30      -1.242   6.343  11.016  1.00  0.00           C  
ATOM    489  CE  LYS A  30      -1.300   6.274  12.535  1.00  0.00           C  
ATOM    490  NZ  LYS A  30      -2.277   5.255  13.008  1.00  0.00           N  
ATOM    491  H   LYS A  30      -0.346  10.152   8.624  1.00  0.00           H  
ATOM    492  HA  LYS A  30       1.858   8.157   8.890  1.00  0.00           H  
ATOM    493 1HB  LYS A  30      -1.149   7.711   8.656  1.00  0.00           H  
ATOM    494 2HB  LYS A  30       0.054   6.429   8.665  1.00  0.00           H  
ATOM    495 1HG  LYS A  30       0.750   7.126  10.948  1.00  0.00           H  
ATOM    496 2HG  LYS A  30      -0.521   8.357  10.934  1.00  0.00           H  
ATOM    497 1HD  LYS A  30      -2.231   6.599  10.634  1.00  0.00           H  
ATOM    498 2HD  LYS A  30      -0.964   5.363  10.628  1.00  0.00           H  
ATOM    499 1HE  LYS A  30      -0.315   6.024  12.926  1.00  0.00           H  
ATOM    500 2HE  LYS A  30      -1.589   7.247  12.933  1.00  0.00           H  
ATOM    501 1HZ  LYS A  30      -2.286   5.241  14.018  1.00  0.00           H  
ATOM    502 2HZ  LYS A  30      -3.199   5.488  12.667  1.00  0.00           H  
ATOM    503 3HZ  LYS A  30      -2.009   4.345  12.662  1.00  0.00           H  
ATOM    504  N   ILE A  31       2.166   7.977   6.503  1.00  0.00           N  
ATOM    505  CA  ILE A  31       2.443   7.984   5.086  1.00  0.00           C  
ATOM    506  C   ILE A  31       2.933   6.638   4.635  1.00  0.00           C  
ATOM    507  O   ILE A  31       3.896   6.100   5.185  1.00  0.00           O  
ATOM    508  CB  ILE A  31       3.488   9.057   4.730  1.00  0.00           C  
ATOM    509  CG1 ILE A  31       2.965  10.451   5.088  1.00  0.00           C  
ATOM    510  CG2 ILE A  31       3.845   8.983   3.253  1.00  0.00           C  
ATOM    511  CD1 ILE A  31       3.995  11.547   4.935  1.00  0.00           C  
ATOM    512  H   ILE A  31       2.909   7.734   7.150  1.00  0.00           H  
ATOM    513  HA  ILE A  31       1.520   8.207   4.551  1.00  0.00           H  
ATOM    514  HB  ILE A  31       4.390   8.898   5.320  1.00  0.00           H  
ATOM    515 1HG1 ILE A  31       2.112  10.693   4.456  1.00  0.00           H  
ATOM    516 2HG1 ILE A  31       2.617  10.454   6.121  1.00  0.00           H  
ATOM    517 1HG2 ILE A  31       4.584   9.748   3.018  1.00  0.00           H  
ATOM    518 2HG2 ILE A  31       4.257   8.000   3.028  1.00  0.00           H  
ATOM    519 3HG2 ILE A  31       2.949   9.147   2.654  1.00  0.00           H  
ATOM    520 1HD1 ILE A  31       3.550  12.505   5.207  1.00  0.00           H  
ATOM    521 2HD1 ILE A  31       4.844  11.343   5.587  1.00  0.00           H  
ATOM    522 3HD1 ILE A  31       4.333  11.586   3.900  1.00  0.00           H  
ATOM    523  N   VAL A  32       2.274   6.086   3.636  1.00  0.00           N  
ATOM    524  CA  VAL A  32       2.660   4.805   3.091  1.00  0.00           C  
ATOM    525  C   VAL A  32       3.150   4.955   1.664  1.00  0.00           C  
ATOM    526  O   VAL A  32       2.547   5.662   0.864  1.00  0.00           O  
ATOM    527  CB  VAL A  32       1.471   3.826   3.128  1.00  0.00           C  
ATOM    528  CG1 VAL A  32       1.892   2.458   2.613  1.00  0.00           C  
ATOM    529  CG2 VAL A  32       0.928   3.726   4.546  1.00  0.00           C  
ATOM    530  H   VAL A  32       1.476   6.575   3.237  1.00  0.00           H  
ATOM    531  HA  VAL A  32       3.467   4.400   3.697  1.00  0.00           H  
ATOM    532  HB  VAL A  32       0.689   4.194   2.464  1.00  0.00           H  
ATOM    533 1HG1 VAL A  32       1.039   1.779   2.646  1.00  0.00           H  
ATOM    534 2HG1 VAL A  32       2.243   2.548   1.586  1.00  0.00           H  
ATOM    535 3HG1 VAL A  32       2.692   2.064   3.239  1.00  0.00           H  
ATOM    536 1HG2 VAL A  32       0.087   3.033   4.564  1.00  0.00           H  
ATOM    537 2HG2 VAL A  32       1.712   3.364   5.211  1.00  0.00           H  
ATOM    538 3HG2 VAL A  32       0.595   4.709   4.878  1.00  0.00           H  
ATOM    539  N   VAL A  33       4.255   4.308   1.353  1.00  0.00           N  
ATOM    540  CA  VAL A  33       4.846   4.415   0.029  1.00  0.00           C  
ATOM    541  C   VAL A  33       4.929   3.045  -0.638  1.00  0.00           C  
ATOM    542  O   VAL A  33       5.566   2.136  -0.118  1.00  0.00           O  
ATOM    543  CB  VAL A  33       6.255   5.031   0.120  1.00  0.00           C  
ATOM    544  CG1 VAL A  33       6.821   5.274  -1.272  1.00  0.00           C  
ATOM    545  CG2 VAL A  33       6.203   6.327   0.914  1.00  0.00           C  
ATOM    546  H   VAL A  33       4.711   3.736   2.059  1.00  0.00           H  
ATOM    547  HA  VAL A  33       4.214   5.063  -0.581  1.00  0.00           H  
ATOM    548  HB  VAL A  33       6.919   4.325   0.618  1.00  0.00           H  
ATOM    549 1HG1 VAL A  33       7.817   5.709  -1.189  1.00  0.00           H  
ATOM    550 2HG1 VAL A  33       6.882   4.328  -1.809  1.00  0.00           H  
ATOM    551 3HG1 VAL A  33       6.170   5.959  -1.815  1.00  0.00           H  
ATOM    552 1HG2 VAL A  33       7.203   6.757   0.975  1.00  0.00           H  
ATOM    553 2HG2 VAL A  33       5.535   7.032   0.419  1.00  0.00           H  
ATOM    554 3HG2 VAL A  33       5.834   6.123   1.920  1.00  0.00           H  
ATOM    555  N   LEU A  34       4.238   2.893  -1.769  1.00  0.00           N  
ATOM    556  CA  LEU A  34       4.089   1.583  -2.410  1.00  0.00           C  
ATOM    557  C   LEU A  34       4.681   1.554  -3.824  1.00  0.00           C  
ATOM    558  O   LEU A  34       4.244   2.294  -4.711  1.00  0.00           O  
ATOM    559  CB  LEU A  34       2.606   1.198  -2.470  1.00  0.00           C  
ATOM    560  CG  LEU A  34       2.281  -0.079  -3.256  1.00  0.00           C  
ATOM    561  CD1 LEU A  34       2.927  -1.276  -2.571  1.00  0.00           C  
ATOM    562  CD2 LEU A  34       0.772  -0.250  -3.346  1.00  0.00           C  
ATOM    563  H   LEU A  34       3.776   3.697  -2.182  1.00  0.00           H  
ATOM    564  HA  LEU A  34       4.615   0.846  -1.807  1.00  0.00           H  
ATOM    565 1HB  LEU A  34       2.241   1.062  -1.453  1.00  0.00           H  
ATOM    566 2HB  LEU A  34       2.052   2.018  -2.926  1.00  0.00           H  
ATOM    567  HG  LEU A  34       2.699  -0.004  -4.260  1.00  0.00           H  
ATOM    568 1HD1 LEU A  34       2.697  -2.183  -3.129  1.00  0.00           H  
ATOM    569 2HD1 LEU A  34       4.008  -1.136  -2.537  1.00  0.00           H  
ATOM    570 3HD1 LEU A  34       2.541  -1.366  -1.556  1.00  0.00           H  
ATOM    571 1HD2 LEU A  34       0.541  -1.157  -3.906  1.00  0.00           H  
ATOM    572 2HD2 LEU A  34       0.354  -0.326  -2.342  1.00  0.00           H  
ATOM    573 3HD2 LEU A  34       0.338   0.611  -3.856  1.00  0.00           H  
ATOM    574  N   PHE A  35       5.676   0.680  -4.032  1.00  0.00           N  
ATOM    575  CA  PHE A  35       6.358   0.575  -5.329  1.00  0.00           C  
ATOM    576  C   PHE A  35       7.027  -0.798  -5.512  1.00  0.00           C  
ATOM    577  O   PHE A  35       7.153  -1.570  -4.561  1.00  0.00           O  
ATOM    578  CB  PHE A  35       7.407   1.679  -5.468  1.00  0.00           C  
ATOM    579  CG  PHE A  35       8.387   1.730  -4.331  1.00  0.00           C  
ATOM    580  CD1 PHE A  35       9.634   1.134  -4.445  1.00  0.00           C  
ATOM    581  CD2 PHE A  35       8.064   2.372  -3.145  1.00  0.00           C  
ATOM    582  CE1 PHE A  35      10.537   1.180  -3.400  1.00  0.00           C  
ATOM    583  CE2 PHE A  35       8.965   2.420  -2.099  1.00  0.00           C  
ATOM    584  CZ  PHE A  35      10.203   1.823  -2.227  1.00  0.00           C  
ATOM    585  H   PHE A  35       5.963   0.069  -3.270  1.00  0.00           H  
ATOM    586  HA  PHE A  35       5.612   0.695  -6.117  1.00  0.00           H  
ATOM    587 1HB  PHE A  35       7.965   1.537  -6.392  1.00  0.00           H  
ATOM    588 2HB  PHE A  35       6.910   2.647  -5.532  1.00  0.00           H  
ATOM    589  HD1 PHE A  35       9.899   0.627  -5.373  1.00  0.00           H  
ATOM    590  HD2 PHE A  35       7.086   2.844  -3.044  1.00  0.00           H  
ATOM    591  HE1 PHE A  35      11.514   0.707  -3.503  1.00  0.00           H  
ATOM    592  HE2 PHE A  35       8.699   2.929  -1.173  1.00  0.00           H  
ATOM    593  HZ  PHE A  35      10.914   1.859  -1.402  1.00  0.00           H  
ATOM    594  N   LYS A  36       7.467  -1.082  -6.742  1.00  0.00           N  
ATOM    595  CA  LYS A  36       8.173  -2.333  -7.040  1.00  0.00           C  
ATOM    596  C   LYS A  36       9.616  -2.260  -6.575  1.00  0.00           C  
ATOM    597  O   LYS A  36      10.231  -1.199  -6.616  1.00  0.00           O  
ATOM    598  CB  LYS A  36       8.120  -2.644  -8.537  1.00  0.00           C  
ATOM    599  CG  LYS A  36       6.732  -2.991  -9.059  1.00  0.00           C  
ATOM    600  CD  LYS A  36       6.754  -3.251 -10.557  1.00  0.00           C  
ATOM    601  CE  LYS A  36       5.385  -3.678 -11.066  1.00  0.00           C  
ATOM    602  NZ  LYS A  36       5.380  -3.887 -12.540  1.00  0.00           N  
ATOM    603  H   LYS A  36       7.325  -0.409  -7.482  1.00  0.00           H  
ATOM    604  HA  LYS A  36       7.702  -3.152  -6.517  1.00  0.00           H  
ATOM    605 1HB  LYS A  36       8.485  -1.785  -9.100  1.00  0.00           H  
ATOM    606 2HB  LYS A  36       8.779  -3.484  -8.757  1.00  0.00           H  
ATOM    607 1HG  LYS A  36       6.363  -3.882  -8.549  1.00  0.00           H  
ATOM    608 2HG  LYS A  36       6.050  -2.167  -8.852  1.00  0.00           H  
ATOM    609 1HD  LYS A  36       7.061  -2.344 -11.080  1.00  0.00           H  
ATOM    610 2HD  LYS A  36       7.475  -4.038 -10.779  1.00  0.00           H  
ATOM    611 1HE  LYS A  36       5.089  -4.605 -10.579  1.00  0.00           H  
ATOM    612 2HE  LYS A  36       4.650  -2.912 -10.819  1.00  0.00           H  
ATOM    613 1HZ  LYS A  36       4.456  -4.168 -12.837  1.00  0.00           H  
ATOM    614 2HZ  LYS A  36       5.635  -3.026 -13.004  1.00  0.00           H  
ATOM    615 3HZ  LYS A  36       6.044  -4.609 -12.780  1.00  0.00           H  
ATOM    616  N   TYR A  37      10.151  -3.392  -6.122  1.00  0.00           N  
ATOM    617  CA  TYR A  37      11.498  -3.419  -5.553  1.00  0.00           C  
ATOM    618  C   TYR A  37      12.484  -2.619  -6.396  1.00  0.00           C  
ATOM    619  O   TYR A  37      12.605  -2.831  -7.603  1.00  0.00           O  
ATOM    620  CB  TYR A  37      11.983  -4.863  -5.405  1.00  0.00           C  
ATOM    621  CG  TYR A  37      13.433  -4.979  -4.991  1.00  0.00           C  
ATOM    622  CD1 TYR A  37      13.798  -4.760  -3.671  1.00  0.00           C  
ATOM    623  CD2 TYR A  37      14.399  -5.305  -5.932  1.00  0.00           C  
ATOM    624  CE1 TYR A  37      15.123  -4.867  -3.293  1.00  0.00           C  
ATOM    625  CE2 TYR A  37      15.723  -5.412  -5.554  1.00  0.00           C  
ATOM    626  CZ  TYR A  37      16.086  -5.194  -4.241  1.00  0.00           C  
ATOM    627  OH  TYR A  37      17.405  -5.300  -3.864  1.00  0.00           O  
ATOM    628  H   TYR A  37       9.608  -4.251  -6.157  1.00  0.00           H  
ATOM    629  HA  TYR A  37      11.463  -2.961  -4.566  1.00  0.00           H  
ATOM    630 1HB  TYR A  37      11.374  -5.377  -4.660  1.00  0.00           H  
ATOM    631 2HB  TYR A  37      11.856  -5.388  -6.351  1.00  0.00           H  
ATOM    632  HD1 TYR A  37      13.039  -4.504  -2.931  1.00  0.00           H  
ATOM    633  HD2 TYR A  37      14.113  -5.477  -6.970  1.00  0.00           H  
ATOM    634  HE1 TYR A  37      15.409  -4.695  -2.256  1.00  0.00           H  
ATOM    635  HE2 TYR A  37      16.482  -5.668  -6.294  1.00  0.00           H  
ATOM    636  HH  TYR A  37      17.479  -5.163  -2.917  1.00  0.00           H  
ATOM    637  N   ASP A  38      13.199  -1.708  -5.740  1.00  0.00           N  
ATOM    638  CA  ASP A  38      14.231  -0.911  -6.388  1.00  0.00           C  
ATOM    639  C   ASP A  38      15.114  -0.237  -5.347  1.00  0.00           C  
ATOM    640  O   ASP A  38      14.632   0.543  -4.525  1.00  0.00           O  
ATOM    641  CB  ASP A  38      13.606   0.145  -7.303  1.00  0.00           C  
ATOM    642  CG  ASP A  38      14.638   0.891  -8.140  1.00  0.00           C  
ATOM    643  OD1 ASP A  38      15.725   1.102  -7.657  1.00  0.00           O  
ATOM    644  OD2 ASP A  38      14.329   1.241  -9.253  1.00  0.00           O  
ATOM    645  H   ASP A  38      13.022  -1.568  -4.758  1.00  0.00           H  
ATOM    646  HA  ASP A  38      14.857  -1.572  -6.990  1.00  0.00           H  
ATOM    647 1HB  ASP A  38      12.892  -0.332  -7.975  1.00  0.00           H  
ATOM    648 2HB  ASP A  38      13.056   0.869  -6.701  1.00  0.00           H  
ATOM    649  N   GLU A  39      16.402  -0.561  -5.368  1.00  0.00           N  
ATOM    650  CA  GLU A  39      17.330  -0.102  -4.331  1.00  0.00           C  
ATOM    651  C   GLU A  39      17.315   1.428  -4.190  1.00  0.00           C  
ATOM    652  O   GLU A  39      17.508   1.960  -3.094  1.00  0.00           O  
ATOM    653  CB  GLU A  39      18.749  -0.580  -4.645  1.00  0.00           C  
ATOM    654  CG  GLU A  39      18.959  -2.078  -4.480  1.00  0.00           C  
ATOM    655  CD  GLU A  39      20.371  -2.506  -4.768  1.00  0.00           C  
ATOM    656  OE1 GLU A  39      21.161  -1.672  -5.139  1.00  0.00           O  
ATOM    657  OE2 GLU A  39      20.660  -3.670  -4.616  1.00  0.00           O  
ATOM    658  H   GLU A  39      16.747  -1.158  -6.106  1.00  0.00           H  
ATOM    659  HA  GLU A  39      17.020  -0.529  -3.383  1.00  0.00           H  
ATOM    660 1HB  GLU A  39      19.003  -0.317  -5.672  1.00  0.00           H  
ATOM    661 2HB  GLU A  39      19.458  -0.069  -3.993  1.00  0.00           H  
ATOM    662 1HG  GLU A  39      18.707  -2.360  -3.458  1.00  0.00           H  
ATOM    663 2HG  GLU A  39      18.281  -2.605  -5.150  1.00  0.00           H  
ATOM    664  N   LYS A  40      17.086   2.126  -5.300  1.00  0.00           N  
ATOM    665  CA  LYS A  40      17.057   3.584  -5.284  1.00  0.00           C  
ATOM    666  C   LYS A  40      15.830   4.096  -4.552  1.00  0.00           C  
ATOM    667  O   LYS A  40      15.931   4.961  -3.679  1.00  0.00           O  
ATOM    668  CB  LYS A  40      17.088   4.139  -6.709  1.00  0.00           C  
ATOM    669  CG  LYS A  40      17.054   5.660  -6.792  1.00  0.00           C  
ATOM    670  CD  LYS A  40      18.318   6.273  -6.208  1.00  0.00           C  
ATOM    671  CE  LYS A  40      18.346   7.781  -6.408  1.00  0.00           C  
ATOM    672  NZ  LYS A  40      19.578   8.395  -5.843  1.00  0.00           N  
ATOM    673  H   LYS A  40      16.928   1.635  -6.178  1.00  0.00           H  
ATOM    674  HA  LYS A  40      17.938   3.943  -4.753  1.00  0.00           H  
ATOM    675 1HB  LYS A  40      17.992   3.797  -7.213  1.00  0.00           H  
ATOM    676 2HB  LYS A  40      16.235   3.755  -7.268  1.00  0.00           H  
ATOM    677 1HG  LYS A  40      16.961   5.965  -7.835  1.00  0.00           H  
ATOM    678 2HG  LYS A  40      16.191   6.035  -6.243  1.00  0.00           H  
ATOM    679 1HD  LYS A  40      18.368   6.056  -5.140  1.00  0.00           H  
ATOM    680 2HD  LYS A  40      19.192   5.836  -6.691  1.00  0.00           H  
ATOM    681 1HE  LYS A  40      18.296   8.008  -7.472  1.00  0.00           H  
ATOM    682 2HE  LYS A  40      17.478   8.229  -5.923  1.00  0.00           H  
ATOM    683 1HZ  LYS A  40      19.558   9.394  -5.995  1.00  0.00           H  
ATOM    684 2HZ  LYS A  40      19.624   8.207  -4.851  1.00  0.00           H  
ATOM    685 3HZ  LYS A  40      20.389   8.002  -6.298  1.00  0.00           H  
ATOM    686  N   LEU A  41      14.668   3.571  -4.916  1.00  0.00           N  
ATOM    687  CA  LEU A  41      13.422   4.013  -4.323  1.00  0.00           C  
ATOM    688  C   LEU A  41      13.353   3.645  -2.852  1.00  0.00           C  
ATOM    689  O   LEU A  41      12.773   4.369  -2.055  1.00  0.00           O  
ATOM    690  CB  LEU A  41      12.233   3.395  -5.069  1.00  0.00           C  
ATOM    691  CG  LEU A  41      12.039   3.864  -6.517  1.00  0.00           C  
ATOM    692  CD1 LEU A  41      10.887   3.096  -7.150  1.00  0.00           C  
ATOM    693  CD2 LEU A  41      11.773   5.362  -6.534  1.00  0.00           C  
ATOM    694  H   LEU A  41      14.653   2.854  -5.631  1.00  0.00           H  
ATOM    695  HA  LEU A  41      13.367   5.098  -4.408  1.00  0.00           H  
ATOM    696 1HB  LEU A  41      12.358   2.313  -5.086  1.00  0.00           H  
ATOM    697 2HB  LEU A  41      11.320   3.626  -4.521  1.00  0.00           H  
ATOM    698  HG  LEU A  41      12.940   3.649  -7.093  1.00  0.00           H  
ATOM    699 1HD1 LEU A  41      10.749   3.430  -8.179  1.00  0.00           H  
ATOM    700 2HD1 LEU A  41      11.113   2.030  -7.143  1.00  0.00           H  
ATOM    701 3HD1 LEU A  41       9.974   3.279  -6.585  1.00  0.00           H  
ATOM    702 1HD2 LEU A  41      11.636   5.696  -7.563  1.00  0.00           H  
ATOM    703 2HD2 LEU A  41      10.872   5.578  -5.959  1.00  0.00           H  
ATOM    704 3HD2 LEU A  41      12.620   5.887  -6.092  1.00  0.00           H  
ATOM    705  N   ILE A  42      13.967   2.524  -2.491  1.00  0.00           N  
ATOM    706  CA  ILE A  42      14.000   2.104  -1.096  1.00  0.00           C  
ATOM    707  C   ILE A  42      14.751   3.116  -0.251  1.00  0.00           C  
ATOM    708  O   ILE A  42      14.270   3.538   0.805  1.00  0.00           O  
ATOM    709  CB  ILE A  42      14.657   0.719  -0.949  1.00  0.00           C  
ATOM    710  CG1 ILE A  42      13.777  -0.360  -1.585  1.00  0.00           C  
ATOM    711  CG2 ILE A  42      14.915   0.406   0.517  1.00  0.00           C  
ATOM    712  CD1 ILE A  42      14.475  -1.688  -1.768  1.00  0.00           C  
ATOM    713  H   ILE A  42      14.429   1.956  -3.196  1.00  0.00           H  
ATOM    714  HA  ILE A  42      12.979   2.046  -0.729  1.00  0.00           H  
ATOM    715  HB  ILE A  42      15.605   0.708  -1.485  1.00  0.00           H  
ATOM    716 1HG1 ILE A  42      12.895  -0.520  -0.966  1.00  0.00           H  
ATOM    717 2HG1 ILE A  42      13.432  -0.020  -2.561  1.00  0.00           H  
ATOM    718 1HG2 ILE A  42      15.379  -0.576   0.602  1.00  0.00           H  
ATOM    719 2HG2 ILE A  42      15.579   1.159   0.938  1.00  0.00           H  
ATOM    720 3HG2 ILE A  42      13.970   0.410   1.061  1.00  0.00           H  
ATOM    721 1HD1 ILE A  42      13.788  -2.401  -2.224  1.00  0.00           H  
ATOM    722 2HD1 ILE A  42      15.343  -1.557  -2.415  1.00  0.00           H  
ATOM    723 3HD1 ILE A  42      14.798  -2.065  -0.799  1.00  0.00           H  
ATOM    724  N   LYS A  43      15.930   3.523  -0.727  1.00  0.00           N  
ATOM    725  CA  LYS A  43      16.755   4.483  -0.004  1.00  0.00           C  
ATOM    726  C   LYS A  43      16.075   5.843   0.077  1.00  0.00           C  
ATOM    727  O   LYS A  43      16.054   6.476   1.134  1.00  0.00           O  
ATOM    728  CB  LYS A  43      18.125   4.619  -0.669  1.00  0.00           C  
ATOM    729  CG  LYS A  43      19.026   3.402  -0.509  1.00  0.00           C  
ATOM    730  CD  LYS A  43      20.323   3.567  -1.287  1.00  0.00           C  
ATOM    731  CE  LYS A  43      21.201   2.330  -1.171  1.00  0.00           C  
ATOM    732  NZ  LYS A  43      22.435   2.444  -1.995  1.00  0.00           N  
ATOM    733  H   LYS A  43      16.261   3.156  -1.616  1.00  0.00           H  
ATOM    734  HA  LYS A  43      16.894   4.128   0.999  1.00  0.00           H  
ATOM    735 1HB  LYS A  43      17.996   4.802  -1.736  1.00  0.00           H  
ATOM    736 2HB  LYS A  43      18.648   5.480  -0.251  1.00  0.00           H  
ATOM    737 1HG  LYS A  43      19.261   3.259   0.546  1.00  0.00           H  
ATOM    738 2HG  LYS A  43      18.506   2.515  -0.870  1.00  0.00           H  
ATOM    739 1HD  LYS A  43      20.096   3.744  -2.339  1.00  0.00           H  
ATOM    740 2HD  LYS A  43      20.871   4.428  -0.902  1.00  0.00           H  
ATOM    741 1HE  LYS A  43      21.486   2.184  -0.130  1.00  0.00           H  
ATOM    742 2HE  LYS A  43      20.641   1.455  -1.498  1.00  0.00           H  
ATOM    743 1HZ  LYS A  43      22.988   1.606  -1.890  1.00  0.00           H  
ATOM    744 2HZ  LYS A  43      22.182   2.562  -2.966  1.00  0.00           H  
ATOM    745 3HZ  LYS A  43      22.973   3.242  -1.688  1.00  0.00           H  
ATOM    746  N   VAL A  44      15.506   6.287  -1.039  1.00  0.00           N  
ATOM    747  CA  VAL A  44      14.836   7.580  -1.090  1.00  0.00           C  
ATOM    748  C   VAL A  44      13.577   7.593  -0.223  1.00  0.00           C  
ATOM    749  O   VAL A  44      13.385   8.491   0.592  1.00  0.00           O  
ATOM    750  CB  VAL A  44      14.459   7.926  -2.542  1.00  0.00           C  
ATOM    751  CG1 VAL A  44      13.570   9.160  -2.583  1.00  0.00           C  
ATOM    752  CG2 VAL A  44      15.718   8.141  -3.367  1.00  0.00           C  
ATOM    753  H   VAL A  44      15.543   5.715  -1.879  1.00  0.00           H  
ATOM    754  HA  VAL A  44      15.524   8.339  -0.713  1.00  0.00           H  
ATOM    755  HB  VAL A  44      13.884   7.101  -2.965  1.00  0.00           H  
ATOM    756 1HG1 VAL A  44      13.312   9.389  -3.617  1.00  0.00           H  
ATOM    757 2HG1 VAL A  44      12.658   8.970  -2.016  1.00  0.00           H  
ATOM    758 3HG1 VAL A  44      14.100  10.005  -2.145  1.00  0.00           H  
ATOM    759 1HG2 VAL A  44      15.444   8.385  -4.393  1.00  0.00           H  
ATOM    760 2HG2 VAL A  44      16.296   8.962  -2.941  1.00  0.00           H  
ATOM    761 3HG2 VAL A  44      16.319   7.232  -3.358  1.00  0.00           H  
ATOM    762  N   ALA A  45      12.719   6.603  -0.420  1.00  0.00           N  
ATOM    763  CA  ALA A  45      11.466   6.517   0.313  1.00  0.00           C  
ATOM    764  C   ALA A  45      11.709   6.411   1.812  1.00  0.00           C  
ATOM    765  O   ALA A  45      11.041   7.070   2.604  1.00  0.00           O  
ATOM    766  CB  ALA A  45      10.659   5.322  -0.167  1.00  0.00           C  
ATOM    767  H   ALA A  45      12.929   5.900  -1.113  1.00  0.00           H  
ATOM    768  HA  ALA A  45      10.903   7.420   0.129  1.00  0.00           H  
ATOM    769 1HB  ALA A  45       9.713   5.284   0.369  1.00  0.00           H  
ATOM    770 2HB  ALA A  45      10.467   5.420  -1.234  1.00  0.00           H  
ATOM    771 3HB  ALA A  45      11.219   4.409   0.015  1.00  0.00           H  
ATOM    772  N   ALA A  46      12.648   5.561   2.203  1.00  0.00           N  
ATOM    773  CA  ALA A  46      12.942   5.357   3.619  1.00  0.00           C  
ATOM    774  C   ALA A  46      13.486   6.628   4.254  1.00  0.00           C  
ATOM    775  O   ALA A  46      13.057   7.019   5.342  1.00  0.00           O  
ATOM    776  CB  ALA A  46      13.931   4.224   3.790  1.00  0.00           C  
ATOM    777  H   ALA A  46      13.156   5.020   1.505  1.00  0.00           H  
ATOM    778  HA  ALA A  46      12.015   5.100   4.126  1.00  0.00           H  
ATOM    779 1HB  ALA A  46      14.123   4.065   4.851  1.00  0.00           H  
ATOM    780 2HB  ALA A  46      13.523   3.316   3.357  1.00  0.00           H  
ATOM    781 3HB  ALA A  46      14.839   4.476   3.294  1.00  0.00           H  
ATOM    782  N   LYS A  47      14.436   7.269   3.582  1.00  0.00           N  
ATOM    783  CA  LYS A  47      15.104   8.425   4.149  1.00  0.00           C  
ATOM    784  C   LYS A  47      14.139   9.591   4.332  1.00  0.00           C  
ATOM    785  O   LYS A  47      14.076  10.191   5.402  1.00  0.00           O  
ATOM    786  CB  LYS A  47      16.279   8.846   3.265  1.00  0.00           C  
ATOM    787  CG  LYS A  47      17.095  10.008   3.815  1.00  0.00           C  
ATOM    788  CD  LYS A  47      18.275  10.332   2.911  1.00  0.00           C  
ATOM    789  CE  LYS A  47      19.195  11.362   3.548  1.00  0.00           C  
ATOM    790  NZ  LYS A  47      18.532  12.686   3.695  1.00  0.00           N  
ATOM    791  H   LYS A  47      14.712   6.938   2.661  1.00  0.00           H  
ATOM    792  HA  LYS A  47      15.488   8.154   5.134  1.00  0.00           H  
ATOM    793 1HB  LYS A  47      16.952   8.000   3.128  1.00  0.00           H  
ATOM    794 2HB  LYS A  47      15.909   9.133   2.281  1.00  0.00           H  
ATOM    795 1HG  LYS A  47      16.460  10.891   3.901  1.00  0.00           H  
ATOM    796 2HG  LYS A  47      17.468   9.753   4.807  1.00  0.00           H  
ATOM    797 1HD  LYS A  47      18.843   9.422   2.713  1.00  0.00           H  
ATOM    798 2HD  LYS A  47      17.908  10.724   1.962  1.00  0.00           H  
ATOM    799 1HE  LYS A  47      19.506  11.014   4.531  1.00  0.00           H  
ATOM    800 2HE  LYS A  47      20.087  11.484   2.932  1.00  0.00           H  
ATOM    801 1HZ  LYS A  47      19.174  13.340   4.120  1.00  0.00           H  
ATOM    802 2HZ  LYS A  47      18.256  13.028   2.785  1.00  0.00           H  
ATOM    803 3HZ  LYS A  47      17.714  12.590   4.280  1.00  0.00           H  
ATOM    804  N   VAL A  48      13.398   9.916   3.273  1.00  0.00           N  
ATOM    805  CA  VAL A  48      12.545  11.095   3.271  1.00  0.00           C  
ATOM    806  C   VAL A  48      11.476  11.027   4.350  1.00  0.00           C  
ATOM    807  O   VAL A  48      11.223  12.009   5.041  1.00  0.00           O  
ATOM    808  CB  VAL A  48      11.867  11.256   1.898  1.00  0.00           C  
ATOM    809  CG1 VAL A  48      10.790  12.328   1.957  1.00  0.00           C  
ATOM    810  CG2 VAL A  48      12.909  11.597   0.843  1.00  0.00           C  
ATOM    811  H   VAL A  48      13.444   9.340   2.436  1.00  0.00           H  
ATOM    812  HA  VAL A  48      13.170  11.966   3.462  1.00  0.00           H  
ATOM    813  HB  VAL A  48      11.375  10.320   1.634  1.00  0.00           H  
ATOM    814 1HG1 VAL A  48      10.321  12.428   0.978  1.00  0.00           H  
ATOM    815 2HG1 VAL A  48      10.036  12.046   2.692  1.00  0.00           H  
ATOM    816 3HG1 VAL A  48      11.238  13.279   2.243  1.00  0.00           H  
ATOM    817 1HG2 VAL A  48      12.423  11.708  -0.126  1.00  0.00           H  
ATOM    818 2HG2 VAL A  48      13.406  12.530   1.110  1.00  0.00           H  
ATOM    819 3HG2 VAL A  48      13.647  10.796   0.789  1.00  0.00           H  
ATOM    820  N   LEU A  49      10.849   9.864   4.501  1.00  0.00           N  
ATOM    821  CA  LEU A  49       9.816   9.699   5.513  1.00  0.00           C  
ATOM    822  C   LEU A  49      10.369   9.952   6.902  1.00  0.00           C  
ATOM    823  O   LEU A  49       9.714  10.585   7.741  1.00  0.00           O  
ATOM    824  CB  LEU A  49       9.222   8.286   5.442  1.00  0.00           C  
ATOM    825  CG  LEU A  49       8.427   7.961   4.171  1.00  0.00           C  
ATOM    826  CD1 LEU A  49       8.029   6.491   4.182  1.00  0.00           C  
ATOM    827  CD2 LEU A  49       7.202   8.859   4.095  1.00  0.00           C  
ATOM    828  H   LEU A  49      11.092   9.082   3.900  1.00  0.00           H  
ATOM    829  HA  LEU A  49       9.021  10.417   5.319  1.00  0.00           H  
ATOM    830 1HB  LEU A  49      10.034   7.564   5.519  1.00  0.00           H  
ATOM    831 2HB  LEU A  49       8.557   8.146   6.294  1.00  0.00           H  
ATOM    832  HG  LEU A  49       9.056   8.129   3.296  1.00  0.00           H  
ATOM    833 1HD1 LEU A  49       7.465   6.261   3.279  1.00  0.00           H  
ATOM    834 2HD1 LEU A  49       8.925   5.872   4.217  1.00  0.00           H  
ATOM    835 3HD1 LEU A  49       7.412   6.289   5.057  1.00  0.00           H  
ATOM    836 1HD2 LEU A  49       6.637   8.629   3.191  1.00  0.00           H  
ATOM    837 2HD2 LEU A  49       6.572   8.691   4.969  1.00  0.00           H  
ATOM    838 3HD2 LEU A  49       7.516   9.903   4.070  1.00  0.00           H  
ATOM    839  N   HIS A  50      11.575   9.453   7.151  1.00  0.00           N  
ATOM    840  CA  HIS A  50      12.241   9.679   8.415  1.00  0.00           C  
ATOM    841  C   HIS A  50      12.569  11.167   8.603  1.00  0.00           C  
ATOM    842  O   HIS A  50      12.289  11.745   9.654  1.00  0.00           O  
ATOM    843  CB  HIS A  50      13.521   8.842   8.502  1.00  0.00           C  
ATOM    844  CG  HIS A  50      14.082   8.744   9.887  1.00  0.00           C  
ATOM    845  ND1 HIS A  50      13.600   7.854  10.824  1.00  0.00           N  
ATOM    846  CD2 HIS A  50      15.083   9.423  10.494  1.00  0.00           C  
ATOM    847  CE1 HIS A  50      14.282   7.991  11.948  1.00  0.00           C  
ATOM    848  NE2 HIS A  50      15.187   8.936  11.773  1.00  0.00           N  
ATOM    849  H   HIS A  50      12.036   8.883   6.444  1.00  0.00           H  
ATOM    850  HA  HIS A  50      11.566   9.383   9.219  1.00  0.00           H  
ATOM    851 1HB  HIS A  50      13.320   7.832   8.143  1.00  0.00           H  
ATOM    852 2HB  HIS A  50      14.283   9.274   7.855  1.00  0.00           H  
ATOM    853  HD1 HIS A  50      12.904   7.152  10.669  1.00  0.00           H  
ATOM    854  HD2 HIS A  50      15.750  10.217  10.156  1.00  0.00           H  
ATOM    855  HE1 HIS A  50      14.052   7.372  12.815  1.00  0.00           H  
ATOM    856  N   ASP A  51      13.159  11.789   7.562  1.00  0.00           N  
ATOM    857  CA  ASP A  51      13.550  13.204   7.631  1.00  0.00           C  
ATOM    858  C   ASP A  51      12.339  14.101   7.854  1.00  0.00           C  
ATOM    859  O   ASP A  51      12.402  15.068   8.613  1.00  0.00           O  
ATOM    860  CB  ASP A  51      14.272  13.628   6.350  1.00  0.00           C  
ATOM    861  CG  ASP A  51      15.669  13.033   6.232  1.00  0.00           C  
ATOM    862  OD1 ASP A  51      16.166  12.534   7.213  1.00  0.00           O  
ATOM    863  OD2 ASP A  51      16.225  13.082   5.161  1.00  0.00           O  
ATOM    864  H   ASP A  51      13.335  11.269   6.710  1.00  0.00           H  
ATOM    865  HA  ASP A  51      14.229  13.333   8.473  1.00  0.00           H  
ATOM    866 1HB  ASP A  51      13.687  13.319   5.483  1.00  0.00           H  
ATOM    867 2HB  ASP A  51      14.353  14.715   6.320  1.00  0.00           H  
ATOM    868  N   LEU A  52      11.225  13.767   7.197  1.00  0.00           N  
ATOM    869  CA  LEU A  52       9.990  14.521   7.359  1.00  0.00           C  
ATOM    870  C   LEU A  52       9.480  14.406   8.781  1.00  0.00           C  
ATOM    871  O   LEU A  52       8.969  15.369   9.346  1.00  0.00           O  
ATOM    872  CB  LEU A  52       8.921  14.015   6.382  1.00  0.00           C  
ATOM    873  CG  LEU A  52       9.150  14.364   4.906  1.00  0.00           C  
ATOM    874  CD1 LEU A  52       8.153  13.603   4.043  1.00  0.00           C  
ATOM    875  CD2 LEU A  52       9.007  15.866   4.711  1.00  0.00           C  
ATOM    876  H   LEU A  52      11.239  12.965   6.575  1.00  0.00           H  
ATOM    877  HA  LEU A  52      10.192  15.568   7.148  1.00  0.00           H  
ATOM    878 1HB  LEU A  52       8.863  12.931   6.461  1.00  0.00           H  
ATOM    879 2HB  LEU A  52       7.957  14.432   6.675  1.00  0.00           H  
ATOM    880  HG  LEU A  52      10.153  14.054   4.610  1.00  0.00           H  
ATOM    881 1HD1 LEU A  52       8.317  13.851   2.994  1.00  0.00           H  
ATOM    882 2HD1 LEU A  52       8.291  12.531   4.187  1.00  0.00           H  
ATOM    883 3HD1 LEU A  52       7.139  13.881   4.327  1.00  0.00           H  
ATOM    884 1HD2 LEU A  52       9.171  16.114   3.662  1.00  0.00           H  
ATOM    885 2HD2 LEU A  52       8.005  16.178   5.005  1.00  0.00           H  
ATOM    886 3HD2 LEU A  52       9.743  16.385   5.326  1.00  0.00           H  
ATOM    887  N   GLY A  53       9.629  13.221   9.361  1.00  0.00           N  
ATOM    888  CA  GLY A  53       9.184  12.979  10.719  1.00  0.00           C  
ATOM    889  C   GLY A  53       7.755  12.458  10.751  1.00  0.00           C  
ATOM    890  O   GLY A  53       6.973  12.823  11.630  1.00  0.00           O  
ATOM    891  H   GLY A  53      10.060  12.464   8.840  1.00  0.00           H  
ATOM    892 1HA  GLY A  53       9.848  12.256  11.193  1.00  0.00           H  
ATOM    893 2HA  GLY A  53       9.251  13.901  11.292  1.00  0.00           H  
ATOM    894  N   ALA A  54       7.414  11.598   9.792  1.00  0.00           N  
ATOM    895  CA  ALA A  54       6.093  10.987   9.759  1.00  0.00           C  
ATOM    896  C   ALA A  54       5.867  10.171  11.018  1.00  0.00           C  
ATOM    897  O   ALA A  54       6.796   9.561  11.544  1.00  0.00           O  
ATOM    898  CB  ALA A  54       5.940  10.109   8.521  1.00  0.00           C  
ATOM    899  H   ALA A  54       8.094  11.349   9.079  1.00  0.00           H  
ATOM    900  HA  ALA A  54       5.347  11.783   9.728  1.00  0.00           H  
ATOM    901 1HB  ALA A  54       4.939   9.672   8.506  1.00  0.00           H  
ATOM    902 2HB  ALA A  54       6.089  10.711   7.627  1.00  0.00           H  
ATOM    903 3HB  ALA A  54       6.684   9.310   8.548  1.00  0.00           H  
ATOM    904  N   GLU A  55       4.630  10.159  11.502  1.00  0.00           N  
ATOM    905  CA  GLU A  55       4.277   9.330  12.643  1.00  0.00           C  
ATOM    906  C   GLU A  55       4.518   7.867  12.330  1.00  0.00           C  
ATOM    907  O   GLU A  55       5.014   7.114  13.166  1.00  0.00           O  
ATOM    908  CB  GLU A  55       2.814   9.546  13.035  1.00  0.00           C  
ATOM    909  CG  GLU A  55       2.366   8.752  14.254  1.00  0.00           C  
ATOM    910  CD  GLU A  55       0.947   9.046  14.655  1.00  0.00           C  
ATOM    911  OE1 GLU A  55       0.308   9.819  13.982  1.00  0.00           O  
ATOM    912  OE2 GLU A  55       0.501   8.496  15.635  1.00  0.00           O  
ATOM    913  H   GLU A  55       3.916  10.729  11.063  1.00  0.00           H  
ATOM    914  HA  GLU A  55       4.912   9.607  13.485  1.00  0.00           H  
ATOM    915 1HB  GLU A  55       2.645  10.602  13.244  1.00  0.00           H  
ATOM    916 2HB  GLU A  55       2.169   9.270  12.201  1.00  0.00           H  
ATOM    917 1HG  GLU A  55       2.456   7.688  14.035  1.00  0.00           H  
ATOM    918 2HG  GLU A  55       3.028   8.980  15.087  1.00  0.00           H  
ATOM    919  N   GLU A  56       4.172   7.472  11.109  1.00  0.00           N  
ATOM    920  CA  GLU A  56       4.476   6.135  10.620  1.00  0.00           C  
ATOM    921  C   GLU A  56       5.128   6.182   9.234  1.00  0.00           C  
ATOM    922  O   GLU A  56       4.498   6.581   8.248  1.00  0.00           O  
ATOM    923  CB  GLU A  56       3.202   5.289  10.571  1.00  0.00           C  
ATOM    924  CG  GLU A  56       2.602   4.976  11.934  1.00  0.00           C  
ATOM    925  CD  GLU A  56       1.425   4.044  11.855  1.00  0.00           C  
ATOM    926  OE1 GLU A  56       1.075   3.650  10.769  1.00  0.00           O  
ATOM    927  OE2 GLU A  56       0.875   3.726  12.883  1.00  0.00           O  
ATOM    928  H   GLU A  56       3.696   8.126  10.497  1.00  0.00           H  
ATOM    929  HA  GLU A  56       5.188   5.672  11.303  1.00  0.00           H  
ATOM    930 1HB  GLU A  56       2.444   5.807   9.983  1.00  0.00           H  
ATOM    931 2HB  GLU A  56       3.413   4.343  10.073  1.00  0.00           H  
ATOM    932 1HG  GLU A  56       3.369   4.522  12.561  1.00  0.00           H  
ATOM    933 2HG  GLU A  56       2.291   5.908  12.405  1.00  0.00           H  
ATOM    934  N   ALA A  57       6.383   5.759   9.166  1.00  0.00           N  
ATOM    935  CA  ALA A  57       7.082   5.605   7.889  1.00  0.00           C  
ATOM    936  C   ALA A  57       6.973   4.163   7.395  1.00  0.00           C  
ATOM    937  O   ALA A  57       7.698   3.279   7.859  1.00  0.00           O  
ATOM    938  CB  ALA A  57       8.550   6.001   8.038  1.00  0.00           C  
ATOM    939  H   ALA A  57       6.876   5.535  10.025  1.00  0.00           H  
ATOM    940  HA  ALA A  57       6.606   6.254   7.157  1.00  0.00           H  
ATOM    941 1HB  ALA A  57       9.051   5.897   7.083  1.00  0.00           H  
ATOM    942 2HB  ALA A  57       8.614   7.037   8.373  1.00  0.00           H  
ATOM    943 3HB  ALA A  57       9.027   5.357   8.767  1.00  0.00           H  
ATOM    944  N   ALA A  58       6.037   3.924   6.472  1.00  0.00           N  
ATOM    945  CA  ALA A  58       5.768   2.571   5.986  1.00  0.00           C  
ATOM    946  C   ALA A  58       6.240   2.402   4.544  1.00  0.00           C  
ATOM    947  O   ALA A  58       5.875   3.186   3.664  1.00  0.00           O  
ATOM    948  CB  ALA A  58       4.286   2.261   6.092  1.00  0.00           C  
ATOM    949  H   ALA A  58       5.486   4.703   6.108  1.00  0.00           H  
ATOM    950  HA  ALA A  58       6.326   1.871   6.606  1.00  0.00           H  
ATOM    951 1HB  ALA A  58       4.101   1.243   5.750  1.00  0.00           H  
ATOM    952 2HB  ALA A  58       3.968   2.359   7.125  1.00  0.00           H  
ATOM    953 3HB  ALA A  58       3.733   2.954   5.479  1.00  0.00           H  
ATOM    954  N   ILE A  59       7.045   1.369   4.307  1.00  0.00           N  
ATOM    955  CA  ILE A  59       7.524   1.059   2.959  1.00  0.00           C  
ATOM    956  C   ILE A  59       7.001  -0.283   2.477  1.00  0.00           C  
ATOM    957  O   ILE A  59       7.218  -1.310   3.121  1.00  0.00           O  
ATOM    958  CB  ILE A  59       9.063   1.053   2.908  1.00  0.00           C  
ATOM    959  CG1 ILE A  59       9.616   2.422   3.311  1.00  0.00           C  
ATOM    960  CG2 ILE A  59       9.547   0.667   1.519  1.00  0.00           C  
ATOM    961  CD1 ILE A  59       9.199   3.545   2.389  1.00  0.00           C  
ATOM    962  H   ILE A  59       7.331   0.780   5.085  1.00  0.00           H  
ATOM    963  HA  ILE A  59       7.162   1.828   2.278  1.00  0.00           H  
ATOM    964  HB  ILE A  59       9.447   0.333   3.630  1.00  0.00           H  
ATOM    965 1HG1 ILE A  59       9.283   2.666   4.319  1.00  0.00           H  
ATOM    966 2HG1 ILE A  59      10.706   2.383   3.328  1.00  0.00           H  
ATOM    967 1HG2 ILE A  59      10.637   0.668   1.500  1.00  0.00           H  
ATOM    968 2HG2 ILE A  59       9.181  -0.328   1.269  1.00  0.00           H  
ATOM    969 3HG2 ILE A  59       9.172   1.385   0.790  1.00  0.00           H  
ATOM    970 1HD1 ILE A  59       9.631   4.483   2.739  1.00  0.00           H  
ATOM    971 2HD1 ILE A  59       9.554   3.337   1.379  1.00  0.00           H  
ATOM    972 3HD1 ILE A  59       8.113   3.626   2.383  1.00  0.00           H  
ATOM    973  N   LYS A  60       6.327  -0.274   1.327  1.00  0.00           N  
ATOM    974  CA  LYS A  60       5.790  -1.494   0.743  1.00  0.00           C  
ATOM    975  C   LYS A  60       6.473  -1.815  -0.574  1.00  0.00           C  
ATOM    976  O   LYS A  60       6.398  -1.042  -1.532  1.00  0.00           O  
ATOM    977  CB  LYS A  60       4.279  -1.372   0.535  1.00  0.00           C  
ATOM    978  CG  LYS A  60       3.475  -1.244   1.822  1.00  0.00           C  
ATOM    979  CD  LYS A  60       1.996  -1.036   1.531  1.00  0.00           C  
ATOM    980  CE  LYS A  60       1.180  -0.993   2.815  1.00  0.00           C  
ATOM    981  NZ  LYS A  60      -0.248  -0.663   2.555  1.00  0.00           N  
ATOM    982  H   LYS A  60       6.198   0.601   0.841  1.00  0.00           H  
ATOM    983  HA  LYS A  60       5.972  -2.315   1.426  1.00  0.00           H  
ATOM    984 1HB  LYS A  60       4.066  -0.497  -0.081  1.00  0.00           H  
ATOM    985 2HB  LYS A  60       3.914  -2.247  -0.003  1.00  0.00           H  
ATOM    986 1HG  LYS A  60       3.596  -2.149   2.418  1.00  0.00           H  
ATOM    987 2HG  LYS A  60       3.846  -0.398   2.400  1.00  0.00           H  
ATOM    988 1HD  LYS A  60       1.860  -0.097   0.992  1.00  0.00           H  
ATOM    989 2HD  LYS A  60       1.630  -1.850   0.906  1.00  0.00           H  
ATOM    990 1HE  LYS A  60       1.232  -1.961   3.311  1.00  0.00           H  
ATOM    991 2HE  LYS A  60       1.597  -0.242   3.486  1.00  0.00           H  
ATOM    992 1HZ  LYS A  60      -0.754  -0.644   3.429  1.00  0.00           H  
ATOM    993 2HZ  LYS A  60      -0.309   0.243   2.111  1.00  0.00           H  
ATOM    994 3HZ  LYS A  60      -0.651  -1.363   1.949  1.00  0.00           H  
ATOM    995  N   LEU A  61       7.144  -2.956  -0.618  1.00  0.00           N  
ATOM    996  CA  LEU A  61       7.954  -3.326  -1.772  1.00  0.00           C  
ATOM    997  C   LEU A  61       7.354  -4.515  -2.505  1.00  0.00           C  
ATOM    998  O   LEU A  61       7.199  -5.588  -1.931  1.00  0.00           O  
ATOM    999  CB  LEU A  61       9.385  -3.659  -1.332  1.00  0.00           C  
ATOM   1000  CG  LEU A  61      10.106  -2.567  -0.532  1.00  0.00           C  
ATOM   1001  CD1 LEU A  61      11.476  -3.072  -0.102  1.00  0.00           C  
ATOM   1002  CD2 LEU A  61      10.228  -1.311  -1.381  1.00  0.00           C  
ATOM   1003  H   LEU A  61       7.099  -3.585   0.180  1.00  0.00           H  
ATOM   1004  HA  LEU A  61       7.990  -2.481  -2.459  1.00  0.00           H  
ATOM   1005 1HB  LEU A  61       9.360  -4.558  -0.718  1.00  0.00           H  
ATOM   1006 2HB  LEU A  61       9.982  -3.867  -2.220  1.00  0.00           H  
ATOM   1007  HG  LEU A  61       9.536  -2.341   0.370  1.00  0.00           H  
ATOM   1008 1HD1 LEU A  61      11.988  -2.297   0.468  1.00  0.00           H  
ATOM   1009 2HD1 LEU A  61      11.358  -3.960   0.521  1.00  0.00           H  
ATOM   1010 3HD1 LEU A  61      12.065  -3.323  -0.984  1.00  0.00           H  
ATOM   1011 1HD2 LEU A  61      10.740  -0.534  -0.812  1.00  0.00           H  
ATOM   1012 2HD2 LEU A  61      10.799  -1.536  -2.283  1.00  0.00           H  
ATOM   1013 3HD2 LEU A  61       9.234  -0.961  -1.660  1.00  0.00           H  
ATOM   1014  N   ILE A  62       7.010  -4.316  -3.776  1.00  0.00           N  
ATOM   1015  CA  ILE A  62       6.389  -5.378  -4.569  1.00  0.00           C  
ATOM   1016  C   ILE A  62       7.429  -6.246  -5.261  1.00  0.00           C  
ATOM   1017  O   ILE A  62       8.317  -5.740  -5.954  1.00  0.00           O  
ATOM   1018  CB  ILE A  62       5.436  -4.789  -5.625  1.00  0.00           C  
ATOM   1019  CG1 ILE A  62       4.346  -3.951  -4.952  1.00  0.00           C  
ATOM   1020  CG2 ILE A  62       4.819  -5.898  -6.463  1.00  0.00           C  
ATOM   1021  CD1 ILE A  62       3.589  -3.054  -5.905  1.00  0.00           C  
ATOM   1022  H   ILE A  62       7.173  -3.406  -4.200  1.00  0.00           H  
ATOM   1023  HA  ILE A  62       5.824  -6.012  -3.906  1.00  0.00           H  
ATOM   1024  HB  ILE A  62       5.990  -4.117  -6.280  1.00  0.00           H  
ATOM   1025 1HG1 ILE A  62       3.629  -4.611  -4.464  1.00  0.00           H  
ATOM   1026 2HG1 ILE A  62       4.792  -3.326  -4.178  1.00  0.00           H  
ATOM   1027 1HG2 ILE A  62       4.148  -5.463  -7.204  1.00  0.00           H  
ATOM   1028 2HG2 ILE A  62       5.608  -6.453  -6.969  1.00  0.00           H  
ATOM   1029 3HG2 ILE A  62       4.258  -6.573  -5.817  1.00  0.00           H  
ATOM   1030 1HD1 ILE A  62       2.834  -2.492  -5.354  1.00  0.00           H  
ATOM   1031 2HD1 ILE A  62       4.284  -2.359  -6.379  1.00  0.00           H  
ATOM   1032 3HD1 ILE A  62       3.104  -3.661  -6.668  1.00  0.00           H  
ATOM   1033  N   PHE A  63       7.306  -7.556  -5.075  1.00  0.00           N  
ATOM   1034  CA  PHE A  63       8.217  -8.512  -5.679  1.00  0.00           C  
ATOM   1035  C   PHE A  63       7.482  -9.451  -6.634  1.00  0.00           C  
ATOM   1036  O   PHE A  63       6.309  -9.777  -6.422  1.00  0.00           O  
ATOM   1037  CB  PHE A  63       8.927  -9.326  -4.595  1.00  0.00           C  
ATOM   1038  CG  PHE A  63       9.807  -8.503  -3.698  1.00  0.00           C  
ATOM   1039  CD1 PHE A  63       9.278  -7.843  -2.599  1.00  0.00           C  
ATOM   1040  CD2 PHE A  63      11.166  -8.387  -3.951  1.00  0.00           C  
ATOM   1041  CE1 PHE A  63      10.087  -7.085  -1.773  1.00  0.00           C  
ATOM   1042  CE2 PHE A  63      11.977  -7.631  -3.127  1.00  0.00           C  
ATOM   1043  CZ  PHE A  63      11.436  -6.980  -2.037  1.00  0.00           C  
ATOM   1044  H   PHE A  63       6.549  -7.898  -4.493  1.00  0.00           H  
ATOM   1045  HA  PHE A  63       8.970  -7.963  -6.249  1.00  0.00           H  
ATOM   1046 1HB  PHE A  63       8.187  -9.830  -3.976  1.00  0.00           H  
ATOM   1047 2HB  PHE A  63       9.541 -10.095  -5.062  1.00  0.00           H  
ATOM   1048  HD1 PHE A  63       8.211  -7.927  -2.390  1.00  0.00           H  
ATOM   1049  HD2 PHE A  63      11.593  -8.901  -4.813  1.00  0.00           H  
ATOM   1050  HE1 PHE A  63       9.657  -6.571  -0.913  1.00  0.00           H  
ATOM   1051  HE2 PHE A  63      13.043  -7.549  -3.337  1.00  0.00           H  
ATOM   1052  HZ  PHE A  63      12.074  -6.382  -1.387  1.00  0.00           H  
ATOM   1053  N   ASP A  64       8.181  -9.895  -7.668  1.00  0.00           N  
ATOM   1054  CA  ASP A  64       7.668 -10.923  -8.567  1.00  0.00           C  
ATOM   1055  C   ASP A  64       8.800 -11.804  -9.060  1.00  0.00           C  
ATOM   1056  O   ASP A  64       9.379 -11.558 -10.117  1.00  0.00           O  
ATOM   1057  CB  ASP A  64       6.944 -10.293  -9.759  1.00  0.00           C  
ATOM   1058  CG  ASP A  64       6.247 -11.321 -10.640  1.00  0.00           C  
ATOM   1059  OD1 ASP A  64       6.319 -12.486 -10.330  1.00  0.00           O  
ATOM   1060  OD2 ASP A  64       5.650 -10.931 -11.615  1.00  0.00           O  
ATOM   1061  H   ASP A  64       9.104  -9.517  -7.833  1.00  0.00           H  
ATOM   1062  HA  ASP A  64       6.961 -11.547  -8.017  1.00  0.00           H  
ATOM   1063 1HB  ASP A  64       6.201  -9.581  -9.399  1.00  0.00           H  
ATOM   1064 2HB  ASP A  64       7.659  -9.739 -10.368  1.00  0.00           H  
ATOM   1065  N   ILE A  65       9.135 -12.810  -8.266  1.00  0.00           N  
ATOM   1066  CA  ILE A  65      10.360 -13.564  -8.448  1.00  0.00           C  
ATOM   1067  C   ILE A  65      10.075 -15.054  -8.638  1.00  0.00           C  
ATOM   1068  O   ILE A  65       9.263 -15.634  -7.920  1.00  0.00           O  
ATOM   1069  CB  ILE A  65      11.303 -13.366  -7.247  1.00  0.00           C  
ATOM   1070  CG1 ILE A  65      11.578 -11.876  -7.025  1.00  0.00           C  
ATOM   1071  CG2 ILE A  65      12.603 -14.125  -7.461  1.00  0.00           C  
ATOM   1072  CD1 ILE A  65      12.332 -11.219  -8.158  1.00  0.00           C  
ATOM   1073  H   ILE A  65       8.525 -13.048  -7.497  1.00  0.00           H  
ATOM   1074  HA  ILE A  65      10.864 -13.197  -9.343  1.00  0.00           H  
ATOM   1075  HB  ILE A  65      10.822 -13.736  -6.342  1.00  0.00           H  
ATOM   1076 1HG1 ILE A  65      10.635 -11.348  -6.891  1.00  0.00           H  
ATOM   1077 2HG1 ILE A  65      12.158 -11.746  -6.111  1.00  0.00           H  
ATOM   1078 1HG2 ILE A  65      13.258 -13.973  -6.604  1.00  0.00           H  
ATOM   1079 2HG2 ILE A  65      12.390 -15.187  -7.572  1.00  0.00           H  
ATOM   1080 3HG2 ILE A  65      13.095 -13.757  -8.362  1.00  0.00           H  
ATOM   1081 1HD1 ILE A  65      12.490 -10.165  -7.928  1.00  0.00           H  
ATOM   1082 2HD1 ILE A  65      13.297 -11.710  -8.287  1.00  0.00           H  
ATOM   1083 3HD1 ILE A  65      11.755 -11.306  -9.078  1.00  0.00           H  
ATOM   1084  N   ASP A  66      10.749 -15.667  -9.614  1.00  0.00           N  
ATOM   1085  CA  ASP A  66      10.628 -17.109  -9.842  1.00  0.00           C  
ATOM   1086  C   ASP A  66      11.685 -17.886  -9.055  1.00  0.00           C  
ATOM   1087  O   ASP A  66      11.413 -18.962  -8.525  1.00  0.00           O  
ATOM   1088  CB  ASP A  66      10.757 -17.428 -11.333  1.00  0.00           C  
ATOM   1089  CG  ASP A  66       9.626 -16.839 -12.166  1.00  0.00           C  
ATOM   1090  OD1 ASP A  66       8.490 -17.142 -11.888  1.00  0.00           O  
ATOM   1091  OD2 ASP A  66       9.909 -16.092 -13.072  1.00  0.00           O  
ATOM   1092  H   ASP A  66      11.361 -15.124 -10.205  1.00  0.00           H  
ATOM   1093  HA  ASP A  66       9.645 -17.431  -9.500  1.00  0.00           H  
ATOM   1094 1HB  ASP A  66      11.705 -17.040 -11.708  1.00  0.00           H  
ATOM   1095 2HB  ASP A  66      10.768 -18.509 -11.475  1.00  0.00           H  
ATOM   1096  N   ASP A  67      12.889 -17.327  -8.983  1.00  0.00           N  
ATOM   1097  CA  ASP A  67      13.994 -17.968  -8.281  1.00  0.00           C  
ATOM   1098  C   ASP A  67      14.090 -17.468  -6.841  1.00  0.00           C  
ATOM   1099  O   ASP A  67      14.404 -16.302  -6.599  1.00  0.00           O  
ATOM   1100  CB  ASP A  67      15.315 -17.709  -9.010  1.00  0.00           C  
ATOM   1101  CG  ASP A  67      16.497 -18.418  -8.364  1.00  0.00           C  
ATOM   1102  OD1 ASP A  67      16.338 -18.932  -7.282  1.00  0.00           O  
ATOM   1103  OD2 ASP A  67      17.549 -18.438  -8.958  1.00  0.00           O  
ATOM   1104  H   ASP A  67      13.041 -16.434  -9.426  1.00  0.00           H  
ATOM   1105  HA  ASP A  67      13.812 -19.044  -8.257  1.00  0.00           H  
ATOM   1106 1HB  ASP A  67      15.231 -18.044 -10.045  1.00  0.00           H  
ATOM   1107 2HB  ASP A  67      15.517 -16.638  -9.028  1.00  0.00           H  
ATOM   1108  N   GLU A  68      13.796 -18.352  -5.889  1.00  0.00           N  
ATOM   1109  CA  GLU A  68      13.759 -17.981  -4.476  1.00  0.00           C  
ATOM   1110  C   GLU A  68      15.104 -17.423  -3.988  1.00  0.00           C  
ATOM   1111  O   GLU A  68      15.150 -16.630  -3.046  1.00  0.00           O  
ATOM   1112  CB  GLU A  68      13.362 -19.191  -3.628  1.00  0.00           C  
ATOM   1113  CG  GLU A  68      11.915 -19.632  -3.800  1.00  0.00           C  
ATOM   1114  CD  GLU A  68      11.558 -20.815  -2.943  1.00  0.00           C  
ATOM   1115  OE1 GLU A  68      12.391 -21.246  -2.183  1.00  0.00           O  
ATOM   1116  OE2 GLU A  68      10.451 -21.287  -3.050  1.00  0.00           O  
ATOM   1117  H   GLU A  68      13.576 -19.302  -6.155  1.00  0.00           H  
ATOM   1118  HA  GLU A  68      13.008 -17.201  -4.350  1.00  0.00           H  
ATOM   1119 1HB  GLU A  68      14.002 -20.037  -3.879  1.00  0.00           H  
ATOM   1120 2HB  GLU A  68      13.519 -18.964  -2.574  1.00  0.00           H  
ATOM   1121 1HG  GLU A  68      11.260 -18.800  -3.543  1.00  0.00           H  
ATOM   1122 2HG  GLU A  68      11.745 -19.883  -4.846  1.00  0.00           H  
ATOM   1123  N   ASP A  69      16.201 -17.841  -4.633  1.00  0.00           N  
ATOM   1124  CA  ASP A  69      17.525 -17.356  -4.255  1.00  0.00           C  
ATOM   1125  C   ASP A  69      17.640 -15.859  -4.477  1.00  0.00           C  
ATOM   1126  O   ASP A  69      18.265 -15.149  -3.685  1.00  0.00           O  
ATOM   1127  CB  ASP A  69      18.614 -18.080  -5.051  1.00  0.00           C  
ATOM   1128  CG  ASP A  69      20.015 -17.815  -4.516  1.00  0.00           C  
ATOM   1129  OD1 ASP A  69      20.297 -18.229  -3.416  1.00  0.00           O  
ATOM   1130  OD2 ASP A  69      20.789 -17.202  -5.211  1.00  0.00           O  
ATOM   1131  H   ASP A  69      16.110 -18.498  -5.407  1.00  0.00           H  
ATOM   1132  HA  ASP A  69      17.674 -17.552  -3.192  1.00  0.00           H  
ATOM   1133 1HB  ASP A  69      18.429 -19.154  -5.028  1.00  0.00           H  
ATOM   1134 2HB  ASP A  69      18.573 -17.763  -6.094  1.00  0.00           H  
ATOM   1135  N   GLU A  70      17.019 -15.373  -5.547  1.00  0.00           N  
ATOM   1136  CA  GLU A  70      17.036 -13.951  -5.848  1.00  0.00           C  
ATOM   1137  C   GLU A  70      16.111 -13.197  -4.916  1.00  0.00           C  
ATOM   1138  O   GLU A  70      16.451 -12.123  -4.422  1.00  0.00           O  
ATOM   1139  CB  GLU A  70      16.626 -13.704  -7.301  1.00  0.00           C  
ATOM   1140  CG  GLU A  70      16.668 -12.243  -7.726  1.00  0.00           C  
ATOM   1141  CD  GLU A  70      18.064 -11.687  -7.774  1.00  0.00           C  
ATOM   1142  OE1 GLU A  70      18.991 -12.461  -7.788  1.00  0.00           O  
ATOM   1143  OE2 GLU A  70      18.204 -10.487  -7.798  1.00  0.00           O  
ATOM   1144  H   GLU A  70      16.517 -16.006  -6.160  1.00  0.00           H  
ATOM   1145  HA  GLU A  70      18.049 -13.576  -5.699  1.00  0.00           H  
ATOM   1146 1HB  GLU A  70      17.285 -14.264  -7.966  1.00  0.00           H  
ATOM   1147 2HB  GLU A  70      15.612 -14.070  -7.461  1.00  0.00           H  
ATOM   1148 1HG  GLU A  70      16.218 -12.149  -8.714  1.00  0.00           H  
ATOM   1149 2HG  GLU A  70      16.072 -11.655  -7.029  1.00  0.00           H  
ATOM   1150  N   PHE A  71      14.941 -13.777  -4.654  1.00  0.00           N  
ATOM   1151  CA  PHE A  71      13.976 -13.159  -3.766  1.00  0.00           C  
ATOM   1152  C   PHE A  71      14.586 -12.894  -2.417  1.00  0.00           C  
ATOM   1153  O   PHE A  71      14.509 -11.780  -1.897  1.00  0.00           O  
ATOM   1154  CB  PHE A  71      12.741 -14.048  -3.606  1.00  0.00           C  
ATOM   1155  CG  PHE A  71      11.700 -13.479  -2.684  1.00  0.00           C  
ATOM   1156  CD1 PHE A  71      10.864 -12.456  -3.106  1.00  0.00           C  
ATOM   1157  CD2 PHE A  71      11.555 -13.964  -1.393  1.00  0.00           C  
ATOM   1158  CE1 PHE A  71       9.906 -11.932  -2.259  1.00  0.00           C  
ATOM   1159  CE2 PHE A  71      10.598 -13.443  -0.545  1.00  0.00           C  
ATOM   1160  CZ  PHE A  71       9.773 -12.425  -0.979  1.00  0.00           C  
ATOM   1161  H   PHE A  71      14.724 -14.672  -5.081  1.00  0.00           H  
ATOM   1162  HA  PHE A  71      13.664 -12.208  -4.199  1.00  0.00           H  
ATOM   1163 1HB  PHE A  71      12.281 -14.209  -4.580  1.00  0.00           H  
ATOM   1164 2HB  PHE A  71      13.041 -15.021  -3.220  1.00  0.00           H  
ATOM   1165  HD1 PHE A  71      10.968 -12.067  -4.119  1.00  0.00           H  
ATOM   1166  HD2 PHE A  71      12.208 -14.768  -1.051  1.00  0.00           H  
ATOM   1167  HE1 PHE A  71       9.255 -11.128  -2.604  1.00  0.00           H  
ATOM   1168  HE2 PHE A  71      10.494 -13.834   0.467  1.00  0.00           H  
ATOM   1169  HZ  PHE A  71       9.019 -12.012  -0.310  1.00  0.00           H  
ATOM   1170  N   LYS A  72      15.203 -13.922  -1.845  1.00  0.00           N  
ATOM   1171  CA  LYS A  72      15.804 -13.820  -0.535  1.00  0.00           C  
ATOM   1172  C   LYS A  72      16.830 -12.699  -0.490  1.00  0.00           C  
ATOM   1173  O   LYS A  72      16.877 -11.928   0.470  1.00  0.00           O  
ATOM   1174  CB  LYS A  72      16.451 -15.149  -0.141  1.00  0.00           C  
ATOM   1175  CG  LYS A  72      15.461 -16.248   0.222  1.00  0.00           C  
ATOM   1176  CD  LYS A  72      16.173 -17.561   0.507  1.00  0.00           C  
ATOM   1177  CE  LYS A  72      15.182 -18.673   0.819  1.00  0.00           C  
ATOM   1178  NZ  LYS A  72      15.863 -19.972   1.070  1.00  0.00           N  
ATOM   1179  H   LYS A  72      15.249 -14.809  -2.339  1.00  0.00           H  
ATOM   1180  HA  LYS A  72      15.022 -13.590   0.186  1.00  0.00           H  
ATOM   1181 1HB  LYS A  72      17.066 -15.512  -0.965  1.00  0.00           H  
ATOM   1182 2HB  LYS A  72      17.108 -14.994   0.715  1.00  0.00           H  
ATOM   1183 1HG  LYS A  72      14.896 -15.951   1.106  1.00  0.00           H  
ATOM   1184 2HG  LYS A  72      14.762 -16.394  -0.601  1.00  0.00           H  
ATOM   1185 1HD  LYS A  72      16.767 -17.849  -0.362  1.00  0.00           H  
ATOM   1186 2HD  LYS A  72      16.842 -17.435   1.357  1.00  0.00           H  
ATOM   1187 1HE  LYS A  72      14.601 -18.405   1.700  1.00  0.00           H  
ATOM   1188 2HE  LYS A  72      14.495 -18.794  -0.018  1.00  0.00           H  
ATOM   1189 1HZ  LYS A  72      15.173 -20.681   1.273  1.00  0.00           H  
ATOM   1190 2HZ  LYS A  72      16.390 -20.240   0.251  1.00  0.00           H  
ATOM   1191 3HZ  LYS A  72      16.489 -19.877   1.857  1.00  0.00           H  
ATOM   1192  N   LYS A  73      17.659 -12.612  -1.531  1.00  0.00           N  
ATOM   1193  CA  LYS A  73      18.711 -11.603  -1.589  1.00  0.00           C  
ATOM   1194  C   LYS A  73      18.136 -10.186  -1.693  1.00  0.00           C  
ATOM   1195  O   LYS A  73      18.629  -9.257  -1.046  1.00  0.00           O  
ATOM   1196  CB  LYS A  73      19.643 -11.879  -2.770  1.00  0.00           C  
ATOM   1197  CG  LYS A  73      20.517 -13.116  -2.606  1.00  0.00           C  
ATOM   1198  CD  LYS A  73      21.234 -13.462  -3.902  1.00  0.00           C  
ATOM   1199  CE  LYS A  73      21.936 -14.809  -3.804  1.00  0.00           C  
ATOM   1200  NZ  LYS A  73      22.412 -15.286  -5.131  1.00  0.00           N  
ATOM   1201  H   LYS A  73      17.563 -13.272  -2.299  1.00  0.00           H  
ATOM   1202  HA  LYS A  73      19.292 -11.660  -0.669  1.00  0.00           H  
ATOM   1203 1HB  LYS A  73      19.053 -12.005  -3.678  1.00  0.00           H  
ATOM   1204 2HB  LYS A  73      20.301 -11.023  -2.923  1.00  0.00           H  
ATOM   1205 1HG  LYS A  73      21.259 -12.936  -1.827  1.00  0.00           H  
ATOM   1206 2HG  LYS A  73      19.898 -13.961  -2.306  1.00  0.00           H  
ATOM   1207 1HD  LYS A  73      20.513 -13.496  -4.719  1.00  0.00           H  
ATOM   1208 2HD  LYS A  73      21.974 -12.693  -4.125  1.00  0.00           H  
ATOM   1209 1HE  LYS A  73      22.791 -14.725  -3.134  1.00  0.00           H  
ATOM   1210 2HE  LYS A  73      21.250 -15.548  -3.392  1.00  0.00           H  
ATOM   1211 1HZ  LYS A  73      22.870 -16.179  -5.024  1.00  0.00           H  
ATOM   1212 2HZ  LYS A  73      21.624 -15.384  -5.757  1.00  0.00           H  
ATOM   1213 3HZ  LYS A  73      23.064 -14.617  -5.516  1.00  0.00           H  
ATOM   1214  N   GLN A  74      17.095 -10.022  -2.514  1.00  0.00           N  
ATOM   1215  CA  GLN A  74      16.484  -8.707  -2.714  1.00  0.00           C  
ATOM   1216  C   GLN A  74      15.766  -8.228  -1.458  1.00  0.00           C  
ATOM   1217  O   GLN A  74      15.875  -7.060  -1.079  1.00  0.00           O  
ATOM   1218  CB  GLN A  74      15.505  -8.745  -3.890  1.00  0.00           C  
ATOM   1219  CG  GLN A  74      16.165  -8.935  -5.244  1.00  0.00           C  
ATOM   1220  CD  GLN A  74      15.171  -8.865  -6.388  1.00  0.00           C  
ATOM   1221  OE1 GLN A  74      13.970  -8.677  -6.174  1.00  0.00           O  
ATOM   1222  NE2 GLN A  74      15.666  -9.015  -7.611  1.00  0.00           N  
ATOM   1223  H   GLN A  74      16.726 -10.823  -3.019  1.00  0.00           H  
ATOM   1224  HA  GLN A  74      17.274  -7.992  -2.941  1.00  0.00           H  
ATOM   1225 1HB  GLN A  74      14.793  -9.558  -3.745  1.00  0.00           H  
ATOM   1226 2HB  GLN A  74      14.937  -7.815  -3.920  1.00  0.00           H  
ATOM   1227 1HG  GLN A  74      16.908  -8.151  -5.388  1.00  0.00           H  
ATOM   1228 2HG  GLN A  74      16.645  -9.914  -5.268  1.00  0.00           H  
ATOM   1229 1HE2 GLN A  74      15.058  -8.977  -8.405  1.00  0.00           H  
ATOM   1230 2HE2 GLN A  74      16.647  -9.165  -7.739  1.00  0.00           H  
ATOM   1231  N   VAL A  75      15.038  -9.134  -0.809  1.00  0.00           N  
ATOM   1232  CA  VAL A  75      14.311  -8.791   0.404  1.00  0.00           C  
ATOM   1233  C   VAL A  75      15.257  -8.530   1.549  1.00  0.00           C  
ATOM   1234  O   VAL A  75      15.096  -7.561   2.287  1.00  0.00           O  
ATOM   1235  CB  VAL A  75      13.345  -9.925   0.794  1.00  0.00           C  
ATOM   1236  CG1 VAL A  75      12.754  -9.672   2.172  1.00  0.00           C  
ATOM   1237  CG2 VAL A  75      12.246 -10.050  -0.250  1.00  0.00           C  
ATOM   1238  H   VAL A  75      14.987 -10.082  -1.168  1.00  0.00           H  
ATOM   1239  HA  VAL A  75      13.736  -7.884   0.216  1.00  0.00           H  
ATOM   1240  HB  VAL A  75      13.902 -10.861   0.850  1.00  0.00           H  
ATOM   1241 1HG1 VAL A  75      12.074 -10.483   2.432  1.00  0.00           H  
ATOM   1242 2HG1 VAL A  75      13.556  -9.622   2.909  1.00  0.00           H  
ATOM   1243 3HG1 VAL A  75      12.207  -8.729   2.166  1.00  0.00           H  
ATOM   1244 1HG2 VAL A  75      11.567 -10.855   0.032  1.00  0.00           H  
ATOM   1245 2HG2 VAL A  75      11.693  -9.113  -0.310  1.00  0.00           H  
ATOM   1246 3HG2 VAL A  75      12.689 -10.273  -1.221  1.00  0.00           H  
ATOM   1247  N   LYS A  76      16.256  -9.391   1.700  1.00  0.00           N  
ATOM   1248  CA  LYS A  76      17.219  -9.244   2.770  1.00  0.00           C  
ATOM   1249  C   LYS A  76      17.867  -7.880   2.716  1.00  0.00           C  
ATOM   1250  O   LYS A  76      17.926  -7.169   3.718  1.00  0.00           O  
ATOM   1251  CB  LYS A  76      18.283 -10.340   2.695  1.00  0.00           C  
ATOM   1252  CG  LYS A  76      19.328 -10.280   3.801  1.00  0.00           C  
ATOM   1253  CD  LYS A  76      20.325 -11.423   3.682  1.00  0.00           C  
ATOM   1254  CE  LYS A  76      21.399 -11.335   4.757  1.00  0.00           C  
ATOM   1255  NZ  LYS A  76      22.383 -12.447   4.652  1.00  0.00           N  
ATOM   1256  H   LYS A  76      16.352 -10.165   1.050  1.00  0.00           H  
ATOM   1257  HA  LYS A  76      16.698  -9.331   3.724  1.00  0.00           H  
ATOM   1258 1HB  LYS A  76      17.803 -11.318   2.741  1.00  0.00           H  
ATOM   1259 2HB  LYS A  76      18.804 -10.276   1.739  1.00  0.00           H  
ATOM   1260 1HG  LYS A  76      19.866  -9.333   3.743  1.00  0.00           H  
ATOM   1261 2HG  LYS A  76      18.835 -10.339   4.771  1.00  0.00           H  
ATOM   1262 1HD  LYS A  76      19.801 -12.375   3.781  1.00  0.00           H  
ATOM   1263 2HD  LYS A  76      20.802 -11.390   2.703  1.00  0.00           H  
ATOM   1264 1HE  LYS A  76      21.929 -10.388   4.665  1.00  0.00           H  
ATOM   1265 2HE  LYS A  76      20.933 -11.372   5.741  1.00  0.00           H  
ATOM   1266 1HZ  LYS A  76      23.076 -12.353   5.381  1.00  0.00           H  
ATOM   1267 2HZ  LYS A  76      21.905 -13.331   4.755  1.00  0.00           H  
ATOM   1268 3HZ  LYS A  76      22.836 -12.412   3.750  1.00  0.00           H  
ATOM   1269  N   LYS A  77      18.336  -7.500   1.530  1.00  0.00           N  
ATOM   1270  CA  LYS A  77      18.961  -6.207   1.346  1.00  0.00           C  
ATOM   1271  C   LYS A  77      17.975  -5.086   1.629  1.00  0.00           C  
ATOM   1272  O   LYS A  77      18.329  -4.079   2.238  1.00  0.00           O  
ATOM   1273  CB  LYS A  77      19.518  -6.078  -0.073  1.00  0.00           C  
ATOM   1274  CG  LYS A  77      20.774  -6.899  -0.333  1.00  0.00           C  
ATOM   1275  CD  LYS A  77      21.214  -6.791  -1.785  1.00  0.00           C  
ATOM   1276  CE  LYS A  77      21.759  -5.405  -2.097  1.00  0.00           C  
ATOM   1277  NZ  LYS A  77      22.207  -5.289  -3.511  1.00  0.00           N  
ATOM   1278  H   LYS A  77      18.250  -8.125   0.734  1.00  0.00           H  
ATOM   1279  HA  LYS A  77      19.785  -6.117   2.053  1.00  0.00           H  
ATOM   1280 1HB  LYS A  77      18.759  -6.390  -0.791  1.00  0.00           H  
ATOM   1281 2HB  LYS A  77      19.752  -5.033  -0.278  1.00  0.00           H  
ATOM   1282 1HG  LYS A  77      21.580  -6.544   0.310  1.00  0.00           H  
ATOM   1283 2HG  LYS A  77      20.579  -7.945  -0.098  1.00  0.00           H  
ATOM   1284 1HD  LYS A  77      21.990  -7.531  -1.986  1.00  0.00           H  
ATOM   1285 2HD  LYS A  77      20.365  -6.993  -2.438  1.00  0.00           H  
ATOM   1286 1HE  LYS A  77      20.986  -4.660  -1.912  1.00  0.00           H  
ATOM   1287 2HE  LYS A  77      22.604  -5.190  -1.443  1.00  0.00           H  
ATOM   1288 1HZ  LYS A  77      22.561  -4.357  -3.677  1.00  0.00           H  
ATOM   1289 2HZ  LYS A  77      22.938  -5.963  -3.690  1.00  0.00           H  
ATOM   1290 3HZ  LYS A  77      21.428  -5.467  -4.128  1.00  0.00           H  
ATOM   1291  N   ALA A  78      16.731  -5.265   1.186  1.00  0.00           N  
ATOM   1292  CA  ALA A  78      15.695  -4.266   1.399  1.00  0.00           C  
ATOM   1293  C   ALA A  78      15.461  -4.039   2.877  1.00  0.00           C  
ATOM   1294  O   ALA A  78      15.344  -2.900   3.330  1.00  0.00           O  
ATOM   1295  CB  ALA A  78      14.406  -4.698   0.735  1.00  0.00           C  
ATOM   1296  H   ALA A  78      16.501  -6.114   0.679  1.00  0.00           H  
ATOM   1297  HA  ALA A  78      16.032  -3.328   0.958  1.00  0.00           H  
ATOM   1298 1HB  ALA A  78      13.664  -3.944   0.882  1.00  0.00           H  
ATOM   1299 2HB  ALA A  78      14.568  -4.838  -0.311  1.00  0.00           H  
ATOM   1300 3HB  ALA A  78      14.066  -5.630   1.174  1.00  0.00           H  
ATOM   1301  N   LEU A  79      15.390  -5.127   3.635  1.00  0.00           N  
ATOM   1302  CA  LEU A  79      15.172  -5.045   5.064  1.00  0.00           C  
ATOM   1303  C   LEU A  79      16.320  -4.321   5.755  1.00  0.00           C  
ATOM   1304  O   LEU A  79      16.102  -3.533   6.682  1.00  0.00           O  
ATOM   1305  CB  LEU A  79      15.013  -6.451   5.654  1.00  0.00           C  
ATOM   1306  CG  LEU A  79      13.736  -7.201   5.251  1.00  0.00           C  
ATOM   1307  CD1 LEU A  79      13.819  -8.642   5.736  1.00  0.00           C  
ATOM   1308  CD2 LEU A  79      12.525  -6.494   5.840  1.00  0.00           C  
ATOM   1309  H   LEU A  79      15.480  -6.039   3.200  1.00  0.00           H  
ATOM   1310  HA  LEU A  79      14.259  -4.483   5.241  1.00  0.00           H  
ATOM   1311 1HB  LEU A  79      15.864  -7.056   5.345  1.00  0.00           H  
ATOM   1312 2HB  LEU A  79      15.023  -6.375   6.741  1.00  0.00           H  
ATOM   1313  HG  LEU A  79      13.653  -7.220   4.164  1.00  0.00           H  
ATOM   1314 1HD1 LEU A  79      12.912  -9.175   5.450  1.00  0.00           H  
ATOM   1315 2HD1 LEU A  79      14.683  -9.129   5.284  1.00  0.00           H  
ATOM   1316 3HD1 LEU A  79      13.920  -8.655   6.821  1.00  0.00           H  
ATOM   1317 1HD2 LEU A  79      11.618  -7.027   5.553  1.00  0.00           H  
ATOM   1318 2HD2 LEU A  79      12.607  -6.477   6.927  1.00  0.00           H  
ATOM   1319 3HD2 LEU A  79      12.481  -5.473   5.463  1.00  0.00           H  
ATOM   1320  N   GLU A  80      17.549  -4.580   5.296  1.00  0.00           N  
ATOM   1321  CA  GLU A  80      18.714  -3.868   5.809  1.00  0.00           C  
ATOM   1322  C   GLU A  80      18.612  -2.370   5.534  1.00  0.00           C  
ATOM   1323  O   GLU A  80      18.783  -1.551   6.439  1.00  0.00           O  
ATOM   1324  CB  GLU A  80      19.995  -4.425   5.184  1.00  0.00           C  
ATOM   1325  CG  GLU A  80      21.267  -3.706   5.612  1.00  0.00           C  
ATOM   1326  CD  GLU A  80      22.499  -4.250   4.944  1.00  0.00           C  
ATOM   1327  OE1 GLU A  80      22.448  -5.352   4.452  1.00  0.00           O  
ATOM   1328  OE2 GLU A  80      23.493  -3.562   4.925  1.00  0.00           O  
ATOM   1329  H   GLU A  80      17.673  -5.290   4.580  1.00  0.00           H  
ATOM   1330  HA  GLU A  80      18.757  -4.011   6.885  1.00  0.00           H  
ATOM   1331 1HB  GLU A  80      20.101  -5.477   5.449  1.00  0.00           H  
ATOM   1332 2HB  GLU A  80      19.927  -4.365   4.098  1.00  0.00           H  
ATOM   1333 1HG  GLU A  80      21.173  -2.648   5.370  1.00  0.00           H  
ATOM   1334 2HG  GLU A  80      21.376  -3.795   6.692  1.00  0.00           H  
ATOM   1335  N   LEU A  81      18.315  -2.013   4.281  1.00  0.00           N  
ATOM   1336  CA  LEU A  81      18.274  -0.613   3.885  1.00  0.00           C  
ATOM   1337  C   LEU A  81      17.212   0.126   4.651  1.00  0.00           C  
ATOM   1338  O   LEU A  81      17.456   1.207   5.185  1.00  0.00           O  
ATOM   1339  CB  LEU A  81      18.004  -0.486   2.380  1.00  0.00           C  
ATOM   1340  CG  LEU A  81      19.156  -0.909   1.460  1.00  0.00           C  
ATOM   1341  CD1 LEU A  81      18.674  -0.924   0.016  1.00  0.00           C  
ATOM   1342  CD2 LEU A  81      20.325   0.050   1.636  1.00  0.00           C  
ATOM   1343  H   LEU A  81      18.114  -2.729   3.594  1.00  0.00           H  
ATOM   1344  HA  LEU A  81      19.239  -0.160   4.105  1.00  0.00           H  
ATOM   1345 1HB  LEU A  81      17.139  -1.097   2.129  1.00  0.00           H  
ATOM   1346 2HB  LEU A  81      17.766   0.554   2.156  1.00  0.00           H  
ATOM   1347  HG  LEU A  81      19.474  -1.920   1.716  1.00  0.00           H  
ATOM   1348 1HD1 LEU A  81      19.493  -1.225  -0.638  1.00  0.00           H  
ATOM   1349 2HD1 LEU A  81      17.851  -1.632  -0.085  1.00  0.00           H  
ATOM   1350 3HD1 LEU A  81      18.333   0.072  -0.265  1.00  0.00           H  
ATOM   1351 1HD2 LEU A  81      21.144  -0.252   0.982  1.00  0.00           H  
ATOM   1352 2HD2 LEU A  81      20.008   1.061   1.379  1.00  0.00           H  
ATOM   1353 3HD2 LEU A  81      20.661   0.027   2.673  1.00  0.00           H  
ATOM   1354  N   MET A  82      16.024  -0.455   4.709  1.00  0.00           N  
ATOM   1355  CA  MET A  82      14.895   0.192   5.336  1.00  0.00           C  
ATOM   1356  C   MET A  82      15.163   0.451   6.817  1.00  0.00           C  
ATOM   1357  O   MET A  82      14.853   1.528   7.337  1.00  0.00           O  
ATOM   1358  CB  MET A  82      13.639  -0.658   5.154  1.00  0.00           C  
ATOM   1359  CG  MET A  82      13.072  -0.650   3.741  1.00  0.00           C  
ATOM   1360  SD  MET A  82      11.476  -1.483   3.628  1.00  0.00           S  
ATOM   1361  CE  MET A  82      11.984  -3.198   3.691  1.00  0.00           C  
ATOM   1362  H   MET A  82      15.899  -1.371   4.289  1.00  0.00           H  
ATOM   1363  HA  MET A  82      14.737   1.155   4.858  1.00  0.00           H  
ATOM   1364 1HB  MET A  82      13.857  -1.691   5.420  1.00  0.00           H  
ATOM   1365 2HB  MET A  82      12.859  -0.304   5.829  1.00  0.00           H  
ATOM   1366 1HG  MET A  82      12.949   0.379   3.405  1.00  0.00           H  
ATOM   1367 2HG  MET A  82      13.769  -1.148   3.067  1.00  0.00           H  
ATOM   1368 1HE  MET A  82      11.106  -3.841   3.631  1.00  0.00           H  
ATOM   1369 2HE  MET A  82      12.649  -3.412   2.853  1.00  0.00           H  
ATOM   1370 3HE  MET A  82      12.509  -3.388   4.628  1.00  0.00           H  
ATOM   1371  N   LYS A  83      15.758  -0.536   7.493  1.00  0.00           N  
ATOM   1372  CA  LYS A  83      16.095  -0.399   8.907  1.00  0.00           C  
ATOM   1373  C   LYS A  83      17.103   0.728   9.132  1.00  0.00           C  
ATOM   1374  O   LYS A  83      16.928   1.559  10.022  1.00  0.00           O  
ATOM   1375  CB  LYS A  83      16.648  -1.717   9.453  1.00  0.00           C  
ATOM   1376  CG  LYS A  83      17.002  -1.685  10.934  1.00  0.00           C  
ATOM   1377  CD  LYS A  83      17.480  -3.046  11.417  1.00  0.00           C  
ATOM   1378  CE  LYS A  83      17.876  -3.005  12.886  1.00  0.00           C  
ATOM   1379  NZ  LYS A  83      18.353  -4.328  13.371  1.00  0.00           N  
ATOM   1380  H   LYS A  83      15.978  -1.405   7.016  1.00  0.00           H  
ATOM   1381  HA  LYS A  83      15.190  -0.151   9.455  1.00  0.00           H  
ATOM   1382 1HB  LYS A  83      15.915  -2.510   9.301  1.00  0.00           H  
ATOM   1383 2HB  LYS A  83      17.547  -1.991   8.900  1.00  0.00           H  
ATOM   1384 1HG  LYS A  83      17.791  -0.950  11.104  1.00  0.00           H  
ATOM   1385 2HG  LYS A  83      16.126  -1.391  11.511  1.00  0.00           H  
ATOM   1386 1HD  LYS A  83      16.684  -3.780  11.284  1.00  0.00           H  
ATOM   1387 2HD  LYS A  83      18.342  -3.359  10.827  1.00  0.00           H  
ATOM   1388 1HE  LYS A  83      18.669  -2.272  13.028  1.00  0.00           H  
ATOM   1389 2HE  LYS A  83      17.018  -2.700  13.485  1.00  0.00           H  
ATOM   1390 1HZ  LYS A  83      18.604  -4.259  14.347  1.00  0.00           H  
ATOM   1391 2HZ  LYS A  83      17.618  -5.013  13.260  1.00  0.00           H  
ATOM   1392 3HZ  LYS A  83      19.160  -4.613  12.835  1.00  0.00           H  
ATOM   1393  N   LYS A  84      18.161   0.743   8.323  1.00  0.00           N  
ATOM   1394  CA  LYS A  84      19.255   1.693   8.508  1.00  0.00           C  
ATOM   1395  C   LYS A  84      18.794   3.132   8.281  1.00  0.00           C  
ATOM   1396  O   LYS A  84      19.268   4.058   8.942  1.00  0.00           O  
ATOM   1397  CB  LYS A  84      20.414   1.359   7.567  1.00  0.00           C  
ATOM   1398  CG  LYS A  84      21.229   0.140   7.980  1.00  0.00           C  
ATOM   1399  CD  LYS A  84      22.347  -0.139   6.987  1.00  0.00           C  
ATOM   1400  CE  LYS A  84      23.311  -1.189   7.519  1.00  0.00           C  
ATOM   1401  NZ  LYS A  84      24.330  -1.574   6.505  1.00  0.00           N  
ATOM   1402  H   LYS A  84      18.213   0.072   7.561  1.00  0.00           H  
ATOM   1403  HA  LYS A  84      19.611   1.614   9.535  1.00  0.00           H  
ATOM   1404 1HB  LYS A  84      20.028   1.180   6.564  1.00  0.00           H  
ATOM   1405 2HB  LYS A  84      21.093   2.211   7.510  1.00  0.00           H  
ATOM   1406 1HG  LYS A  84      21.664   0.310   8.966  1.00  0.00           H  
ATOM   1407 2HG  LYS A  84      20.577  -0.731   8.035  1.00  0.00           H  
ATOM   1408 1HD  LYS A  84      21.919  -0.493   6.048  1.00  0.00           H  
ATOM   1409 2HD  LYS A  84      22.898   0.780   6.791  1.00  0.00           H  
ATOM   1410 1HE  LYS A  84      23.822  -0.800   8.399  1.00  0.00           H  
ATOM   1411 2HE  LYS A  84      22.755  -2.079   7.813  1.00  0.00           H  
ATOM   1412 1HZ  LYS A  84      24.948  -2.271   6.896  1.00  0.00           H  
ATOM   1413 2HZ  LYS A  84      23.867  -1.954   5.690  1.00  0.00           H  
ATOM   1414 3HZ  LYS A  84      24.865  -0.761   6.238  1.00  0.00           H  
ATOM   1415  N   LEU A  85      17.882   3.313   7.335  1.00  0.00           N  
ATOM   1416  CA  LEU A  85      17.340   4.630   7.020  1.00  0.00           C  
ATOM   1417  C   LEU A  85      16.339   5.109   8.080  1.00  0.00           C  
ATOM   1418  O   LEU A  85      16.253   6.306   8.365  1.00  0.00           O  
ATOM   1419  CB  LEU A  85      16.660   4.597   5.645  1.00  0.00           C  
ATOM   1420  CG  LEU A  85      17.538   5.016   4.459  1.00  0.00           C  
ATOM   1421  CD1 LEU A  85      18.400   6.205   4.860  1.00  0.00           C  
ATOM   1422  CD2 LEU A  85      18.397   3.839   4.023  1.00  0.00           C  
ATOM   1423  H   LEU A  85      17.557   2.510   6.807  1.00  0.00           H  
ATOM   1424  HA  LEU A  85      18.166   5.337   6.989  1.00  0.00           H  
ATOM   1425 1HB  LEU A  85      16.308   3.585   5.456  1.00  0.00           H  
ATOM   1426 2HB  LEU A  85      15.796   5.262   5.669  1.00  0.00           H  
ATOM   1427  HG  LEU A  85      16.903   5.329   3.629  1.00  0.00           H  
ATOM   1428 1HD1 LEU A  85      19.024   6.503   4.016  1.00  0.00           H  
ATOM   1429 2HD1 LEU A  85      17.760   7.039   5.148  1.00  0.00           H  
ATOM   1430 3HD1 LEU A  85      19.035   5.927   5.700  1.00  0.00           H  
ATOM   1431 1HD2 LEU A  85      19.021   4.136   3.179  1.00  0.00           H  
ATOM   1432 2HD2 LEU A  85      19.033   3.526   4.852  1.00  0.00           H  
ATOM   1433 3HD2 LEU A  85      17.755   3.010   3.725  1.00  0.00           H  
ATOM   1434  N   GLY A  86      15.594   4.168   8.674  1.00  0.00           N  
ATOM   1435  CA  GLY A  86      14.670   4.505   9.765  1.00  0.00           C  
ATOM   1436  C   GLY A  86      13.196   4.291   9.380  1.00  0.00           C  
ATOM   1437  O   GLY A  86      12.332   5.079   9.758  1.00  0.00           O  
ATOM   1438  H   GLY A  86      15.680   3.202   8.373  1.00  0.00           H  
ATOM   1439 1HA  GLY A  86      14.907   3.896  10.638  1.00  0.00           H  
ATOM   1440 2HA  GLY A  86      14.820   5.543  10.056  1.00  0.00           H  
ATOM   1441  N   VAL A  87      12.920   3.220   8.650  1.00  0.00           N  
ATOM   1442  CA  VAL A  87      11.539   2.838   8.336  1.00  0.00           C  
ATOM   1443  C   VAL A  87      10.868   2.210   9.552  1.00  0.00           C  
ATOM   1444  O   VAL A  87      11.460   1.367  10.229  1.00  0.00           O  
ATOM   1445  CB  VAL A  87      11.506   1.840   7.163  1.00  0.00           C  
ATOM   1446  CG1 VAL A  87      10.088   1.340   6.929  1.00  0.00           C  
ATOM   1447  CG2 VAL A  87      12.060   2.498   5.908  1.00  0.00           C  
ATOM   1448  H   VAL A  87      13.680   2.642   8.309  1.00  0.00           H  
ATOM   1449  HA  VAL A  87      10.984   3.729   8.044  1.00  0.00           H  
ATOM   1450  HB  VAL A  87      12.115   0.973   7.418  1.00  0.00           H  
ATOM   1451 1HG1 VAL A  87      10.083   0.636   6.096  1.00  0.00           H  
ATOM   1452 2HG1 VAL A  87       9.725   0.842   7.827  1.00  0.00           H  
ATOM   1453 3HG1 VAL A  87       9.439   2.184   6.694  1.00  0.00           H  
ATOM   1454 1HG2 VAL A  87      12.034   1.787   5.083  1.00  0.00           H  
ATOM   1455 2HG2 VAL A  87      11.455   3.369   5.657  1.00  0.00           H  
ATOM   1456 3HG2 VAL A  87      13.089   2.811   6.086  1.00  0.00           H  
ATOM   1457  N   ASP A  88       9.626   2.599   9.816  1.00  0.00           N  
ATOM   1458  CA  ASP A  88       8.906   2.070  10.967  1.00  0.00           C  
ATOM   1459  C   ASP A  88       8.233   0.728  10.635  1.00  0.00           C  
ATOM   1460  O   ASP A  88       8.141  -0.156  11.488  1.00  0.00           O  
ATOM   1461  CB  ASP A  88       7.857   3.076  11.445  1.00  0.00           C  
ATOM   1462  CG  ASP A  88       8.468   4.382  11.936  1.00  0.00           C  
ATOM   1463  OD1 ASP A  88       9.296   4.334  12.814  1.00  0.00           O  
ATOM   1464  OD2 ASP A  88       8.101   5.414  11.427  1.00  0.00           O  
ATOM   1465  H   ASP A  88       9.163   3.254   9.195  1.00  0.00           H  
ATOM   1466  HA  ASP A  88       9.623   1.899  11.771  1.00  0.00           H  
ATOM   1467 1HB  ASP A  88       7.168   3.298  10.630  1.00  0.00           H  
ATOM   1468 2HB  ASP A  88       7.274   2.637  12.256  1.00  0.00           H  
ATOM   1469  N   HIS A  89       7.761   0.586   9.385  1.00  0.00           N  
ATOM   1470  CA  HIS A  89       7.110  -0.658   8.944  1.00  0.00           C  
ATOM   1471  C   HIS A  89       7.764  -1.217   7.659  1.00  0.00           C  
ATOM   1472  O   HIS A  89       7.586  -0.667   6.566  1.00  0.00           O  
ATOM   1473  CB  HIS A  89       5.615  -0.424   8.703  1.00  0.00           C  
ATOM   1474  CG  HIS A  89       4.892   0.121   9.895  1.00  0.00           C  
ATOM   1475  ND1 HIS A  89       4.467  -0.677  10.937  1.00  0.00           N  
ATOM   1476  CD2 HIS A  89       4.517   1.383  10.211  1.00  0.00           C  
ATOM   1477  CE1 HIS A  89       3.863   0.073  11.843  1.00  0.00           C  
ATOM   1478  NE2 HIS A  89       3.880   1.325  11.426  1.00  0.00           N  
ATOM   1479  H   HIS A  89       7.856   1.357   8.731  1.00  0.00           H  
ATOM   1480  HA  HIS A  89       7.223  -1.403   9.733  1.00  0.00           H  
ATOM   1481 1HB  HIS A  89       5.484   0.274   7.876  1.00  0.00           H  
ATOM   1482 2HB  HIS A  89       5.141  -1.363   8.417  1.00  0.00           H  
ATOM   1483  HD2 HIS A  89       4.689   2.278   9.612  1.00  0.00           H  
ATOM   1484  HE1 HIS A  89       3.426  -0.283  12.776  1.00  0.00           H  
ATOM   1485  HE2 HIS A  89       3.490   2.117  11.917  1.00  0.00           H  
ATOM   1486  N   ARG A  90       8.511  -2.318   7.803  1.00  0.00           N  
ATOM   1487  CA  ARG A  90       9.155  -2.980   6.653  1.00  0.00           C  
ATOM   1488  C   ARG A  90       8.240  -4.041   6.033  1.00  0.00           C  
ATOM   1489  O   ARG A  90       8.129  -5.161   6.548  1.00  0.00           O  
ATOM   1490  CB  ARG A  90      10.464  -3.632   7.073  1.00  0.00           C  
ATOM   1491  CG  ARG A  90      11.499  -2.677   7.645  1.00  0.00           C  
ATOM   1492  CD  ARG A  90      12.598  -3.405   8.331  1.00  0.00           C  
ATOM   1493  NE  ARG A  90      12.109  -4.197   9.448  1.00  0.00           N  
ATOM   1494  CZ  ARG A  90      12.830  -5.134  10.094  1.00  0.00           C  
ATOM   1495  NH1 ARG A  90      14.067  -5.384   9.724  1.00  0.00           N  
ATOM   1496  NH2 ARG A  90      12.294  -5.803  11.101  1.00  0.00           N  
ATOM   1497  H   ARG A  90       8.643  -2.710   8.735  1.00  0.00           H  
ATOM   1498  HA  ARG A  90       9.373  -2.224   5.897  1.00  0.00           H  
ATOM   1499 1HB  ARG A  90      10.265  -4.393   7.826  1.00  0.00           H  
ATOM   1500 2HB  ARG A  90      10.914  -4.131   6.215  1.00  0.00           H  
ATOM   1501 1HG  ARG A  90      11.932  -2.084   6.840  1.00  0.00           H  
ATOM   1502 2HG  ARG A  90      11.023  -2.015   8.369  1.00  0.00           H  
ATOM   1503 1HD  ARG A  90      13.086  -4.076   7.625  1.00  0.00           H  
ATOM   1504 2HD  ARG A  90      13.325  -2.690   8.713  1.00  0.00           H  
ATOM   1505  HE  ARG A  90      11.162  -4.034   9.761  1.00  0.00           H  
ATOM   1506 1HH1 ARG A  90      14.476  -4.873   8.955  1.00  0.00           H  
ATOM   1507 2HH1 ARG A  90      14.607  -6.086  10.209  1.00  0.00           H  
ATOM   1508 1HH2 ARG A  90      11.343  -5.611  11.385  1.00  0.00           H  
ATOM   1509 2HH2 ARG A  90      12.834  -6.504  11.585  1.00  0.00           H  
ATOM   1510  N   ILE A  91       7.581  -3.682   4.927  1.00  0.00           N  
ATOM   1511  CA  ILE A  91       6.468  -4.472   4.415  1.00  0.00           C  
ATOM   1512  C   ILE A  91       6.789  -5.070   3.042  1.00  0.00           C  
ATOM   1513  O   ILE A  91       7.178  -4.353   2.116  1.00  0.00           O  
ATOM   1514  CB  ILE A  91       5.192  -3.616   4.318  1.00  0.00           C  
ATOM   1515  CG1 ILE A  91       4.910  -2.926   5.655  1.00  0.00           C  
ATOM   1516  CG2 ILE A  91       4.008  -4.472   3.897  1.00  0.00           C  
ATOM   1517  CD1 ILE A  91       3.795  -1.907   5.593  1.00  0.00           C  
ATOM   1518  H   ILE A  91       7.845  -2.828   4.442  1.00  0.00           H  
ATOM   1519  HA  ILE A  91       6.279  -5.289   5.106  1.00  0.00           H  
ATOM   1520  HB  ILE A  91       5.338  -2.827   3.581  1.00  0.00           H  
ATOM   1521 1HG1 ILE A  91       4.647  -3.674   6.402  1.00  0.00           H  
ATOM   1522 2HG1 ILE A  91       5.812  -2.422   6.002  1.00  0.00           H  
ATOM   1523 1HG2 ILE A  91       3.114  -3.852   3.834  1.00  0.00           H  
ATOM   1524 2HG2 ILE A  91       4.209  -4.918   2.923  1.00  0.00           H  
ATOM   1525 3HG2 ILE A  91       3.850  -5.262   4.631  1.00  0.00           H  
ATOM   1526 1HD1 ILE A  91       3.654  -1.461   6.577  1.00  0.00           H  
ATOM   1527 2HD1 ILE A  91       4.053  -1.128   4.875  1.00  0.00           H  
ATOM   1528 3HD1 ILE A  91       2.872  -2.396   5.282  1.00  0.00           H  
ATOM   1529  N   ILE A  92       6.616  -6.380   2.920  1.00  0.00           N  
ATOM   1530  CA  ILE A  92       6.931  -7.083   1.681  1.00  0.00           C  
ATOM   1531  C   ILE A  92       5.659  -7.462   0.932  1.00  0.00           C  
ATOM   1532  O   ILE A  92       4.773  -8.100   1.490  1.00  0.00           O  
ATOM   1533  CB  ILE A  92       7.761  -8.350   1.963  1.00  0.00           C  
ATOM   1534  CG1 ILE A  92       9.025  -7.995   2.750  1.00  0.00           C  
ATOM   1535  CG2 ILE A  92       8.119  -9.051   0.662  1.00  0.00           C  
ATOM   1536  CD1 ILE A  92       9.931  -7.014   2.042  1.00  0.00           C  
ATOM   1537  H   ILE A  92       6.247  -6.903   3.708  1.00  0.00           H  
ATOM   1538  HA  ILE A  92       7.519  -6.421   1.045  1.00  0.00           H  
ATOM   1539  HB  ILE A  92       7.183  -9.032   2.586  1.00  0.00           H  
ATOM   1540 1HG1 ILE A  92       8.747  -7.569   3.713  1.00  0.00           H  
ATOM   1541 2HG1 ILE A  92       9.597  -8.902   2.949  1.00  0.00           H  
ATOM   1542 1HG2 ILE A  92       8.706  -9.943   0.879  1.00  0.00           H  
ATOM   1543 2HG2 ILE A  92       7.207  -9.335   0.139  1.00  0.00           H  
ATOM   1544 3HG2 ILE A  92       8.703  -8.377   0.034  1.00  0.00           H  
ATOM   1545 1HD1 ILE A  92      10.805  -6.812   2.661  1.00  0.00           H  
ATOM   1546 2HD1 ILE A  92      10.251  -7.436   1.089  1.00  0.00           H  
ATOM   1547 3HD1 ILE A  92       9.391  -6.084   1.864  1.00  0.00           H  
ATOM   1548  N   ALA A  93       5.569  -7.051  -0.331  1.00  0.00           N  
ATOM   1549  CA  ALA A  93       4.364  -7.285  -1.121  1.00  0.00           C  
ATOM   1550  C   ALA A  93       4.626  -8.307  -2.200  1.00  0.00           C  
ATOM   1551  O   ALA A  93       5.587  -8.189  -2.960  1.00  0.00           O  
ATOM   1552  CB  ALA A  93       3.867  -5.987  -1.734  1.00  0.00           C  
ATOM   1553  H   ALA A  93       6.350  -6.565  -0.753  1.00  0.00           H  
ATOM   1554  HA  ALA A  93       3.600  -7.682  -0.465  1.00  0.00           H  
ATOM   1555 1HB  ALA A  93       2.958  -6.177  -2.301  1.00  0.00           H  
ATOM   1556 2HB  ALA A  93       3.664  -5.290  -0.969  1.00  0.00           H  
ATOM   1557 3HB  ALA A  93       4.606  -5.592  -2.376  1.00  0.00           H  
ATOM   1558  N   LEU A  94       3.777  -9.316  -2.264  1.00  0.00           N  
ATOM   1559  CA  LEU A  94       3.876 -10.321  -3.302  1.00  0.00           C  
ATOM   1560  C   LEU A  94       2.803 -10.144  -4.358  1.00  0.00           C  
ATOM   1561  O   LEU A  94       1.628  -9.945  -4.038  1.00  0.00           O  
ATOM   1562  CB  LEU A  94       3.768 -11.722  -2.689  1.00  0.00           C  
ATOM   1563  CG  LEU A  94       5.021 -12.228  -1.961  1.00  0.00           C  
ATOM   1564  CD1 LEU A  94       6.248 -11.974  -2.826  1.00  0.00           C  
ATOM   1565  CD2 LEU A  94       5.145 -11.527  -0.617  1.00  0.00           C  
ATOM   1566  H   LEU A  94       3.049  -9.393  -1.559  1.00  0.00           H  
ATOM   1567  HA  LEU A  94       4.849 -10.226  -3.783  1.00  0.00           H  
ATOM   1568 1HB  LEU A  94       2.946 -11.727  -1.974  1.00  0.00           H  
ATOM   1569 2HB  LEU A  94       3.536 -12.433  -3.482  1.00  0.00           H  
ATOM   1570  HG  LEU A  94       4.940 -13.304  -1.804  1.00  0.00           H  
ATOM   1571 1HD1 LEU A  94       7.138 -12.334  -2.310  1.00  0.00           H  
ATOM   1572 2HD1 LEU A  94       6.141 -12.503  -3.774  1.00  0.00           H  
ATOM   1573 3HD1 LEU A  94       6.345 -10.906  -3.015  1.00  0.00           H  
ATOM   1574 1HD2 LEU A  94       6.035 -11.887  -0.099  1.00  0.00           H  
ATOM   1575 2HD2 LEU A  94       5.226 -10.451  -0.773  1.00  0.00           H  
ATOM   1576 3HD2 LEU A  94       4.263 -11.740  -0.012  1.00  0.00           H  
ATOM   1577  N   ARG A  95       3.205 -10.238  -5.624  1.00  0.00           N  
ATOM   1578  CA  ARG A  95       2.268 -10.153  -6.741  1.00  0.00           C  
ATOM   1579  C   ARG A  95       1.447 -11.439  -6.859  1.00  0.00           C  
ATOM   1580  O   ARG A  95       1.997 -12.521  -7.080  1.00  0.00           O  
ATOM   1581  CB  ARG A  95       3.010  -9.900  -8.045  1.00  0.00           C  
ATOM   1582  CG  ARG A  95       2.117  -9.678  -9.255  1.00  0.00           C  
ATOM   1583  CD  ARG A  95       2.906  -9.592 -10.511  1.00  0.00           C  
ATOM   1584  NE  ARG A  95       2.066  -9.288 -11.659  1.00  0.00           N  
ATOM   1585  CZ  ARG A  95       2.486  -9.303 -12.939  1.00  0.00           C  
ATOM   1586  NH1 ARG A  95       3.734  -9.608 -13.218  1.00  0.00           N  
ATOM   1587  NH2 ARG A  95       1.644  -9.010 -13.914  1.00  0.00           N  
ATOM   1588  H   ARG A  95       4.194 -10.373  -5.819  1.00  0.00           H  
ATOM   1589  HA  ARG A  95       1.587  -9.322  -6.560  1.00  0.00           H  
ATOM   1590 1HB  ARG A  95       3.645  -9.022  -7.938  1.00  0.00           H  
ATOM   1591 2HB  ARG A  95       3.658 -10.748  -8.265  1.00  0.00           H  
ATOM   1592 1HG  ARG A  95       1.415 -10.507  -9.347  1.00  0.00           H  
ATOM   1593 2HG  ARG A  95       1.564  -8.746  -9.134  1.00  0.00           H  
ATOM   1594 1HD  ARG A  95       3.654  -8.806 -10.418  1.00  0.00           H  
ATOM   1595 2HD  ARG A  95       3.402 -10.544 -10.695  1.00  0.00           H  
ATOM   1596  HE  ARG A  95       1.100  -9.048 -11.484  1.00  0.00           H  
ATOM   1597 1HH1 ARG A  95       4.378  -9.832 -12.473  1.00  0.00           H  
ATOM   1598 2HH1 ARG A  95       4.049  -9.619 -14.177  1.00  0.00           H  
ATOM   1599 1HH2 ARG A  95       0.684  -8.775 -13.700  1.00  0.00           H  
ATOM   1600 2HH2 ARG A  95       1.958  -9.021 -14.873  1.00  0.00           H  
ATOM   1601  N   MET A  96       0.130 -11.321  -6.688  1.00  0.00           N  
ATOM   1602  CA  MET A  96      -0.730 -12.499  -6.613  1.00  0.00           C  
ATOM   1603  C   MET A  96      -1.226 -12.933  -7.980  1.00  0.00           C  
ATOM   1604  O   MET A  96      -2.373 -12.677  -8.350  1.00  0.00           O  
ATOM   1605  CB  MET A  96      -1.915 -12.224  -5.689  1.00  0.00           C  
ATOM   1606  CG  MET A  96      -2.792 -13.436  -5.412  1.00  0.00           C  
ATOM   1607  SD  MET A  96      -1.917 -14.740  -4.524  1.00  0.00           S  
ATOM   1608  CE  MET A  96      -3.142 -16.046  -4.548  1.00  0.00           C  
ATOM   1609  H   MET A  96      -0.277 -10.396  -6.578  1.00  0.00           H  
ATOM   1610  HA  MET A  96      -0.148 -13.321  -6.201  1.00  0.00           H  
ATOM   1611 1HB  MET A  96      -1.551 -11.850  -4.733  1.00  0.00           H  
ATOM   1612 2HB  MET A  96      -2.545 -11.448  -6.125  1.00  0.00           H  
ATOM   1613 1HG  MET A  96      -3.654 -13.133  -4.818  1.00  0.00           H  
ATOM   1614 2HG  MET A  96      -3.155 -13.845  -6.355  1.00  0.00           H  
ATOM   1615 1HE  MET A  96      -2.748 -16.924  -4.035  1.00  0.00           H  
ATOM   1616 2HE  MET A  96      -4.047 -15.706  -4.043  1.00  0.00           H  
ATOM   1617 3HE  MET A  96      -3.378 -16.305  -5.581  1.00  0.00           H  
ATOM   1618  N   THR A  97      -0.360 -13.613  -8.719  1.00  0.00           N  
ATOM   1619  CA  THR A  97      -0.749 -14.272  -9.964  1.00  0.00           C  
ATOM   1620  C   THR A  97      -0.587 -15.787  -9.862  1.00  0.00           C  
ATOM   1621  O   THR A  97      -0.979 -16.526 -10.765  1.00  0.00           O  
ATOM   1622  CB  THR A  97       0.077 -13.742 -11.152  1.00  0.00           C  
ATOM   1623  OG1 THR A  97       1.472 -13.949 -10.897  1.00  0.00           O  
ATOM   1624  CG2 THR A  97      -0.182 -12.258 -11.362  1.00  0.00           C  
ATOM   1625  H   THR A  97       0.602 -13.685  -8.401  1.00  0.00           H  
ATOM   1626  HA  THR A  97      -1.799 -14.047 -10.161  1.00  0.00           H  
ATOM   1627  HB  THR A  97      -0.197 -14.285 -12.056  1.00  0.00           H  
ATOM   1628  HG1 THR A  97       1.991 -13.427 -11.515  1.00  0.00           H  
ATOM   1629 1HG2 THR A  97       0.409 -11.901 -12.205  1.00  0.00           H  
ATOM   1630 2HG2 THR A  97      -1.240 -12.099 -11.567  1.00  0.00           H  
ATOM   1631 3HG2 THR A  97       0.099 -11.709 -10.464  1.00  0.00           H  
ATOM   1632  N   ASP A  98      -0.006 -16.240  -8.753  1.00  0.00           N  
ATOM   1633  CA  ASP A  98       0.313 -17.652  -8.566  1.00  0.00           C  
ATOM   1634  C   ASP A  98       0.328 -18.019  -7.079  1.00  0.00           C  
ATOM   1635  O   ASP A  98       1.252 -17.655  -6.347  1.00  0.00           O  
ATOM   1636  CB  ASP A  98       1.667 -17.984  -9.198  1.00  0.00           C  
ATOM   1637  CG  ASP A  98       2.037 -19.455  -9.068  1.00  0.00           C  
ATOM   1638  OD1 ASP A  98       1.735 -20.036  -8.052  1.00  0.00           O  
ATOM   1639  OD2 ASP A  98       2.618 -19.984  -9.985  1.00  0.00           O  
ATOM   1640  H   ASP A  98       0.217 -15.587  -8.017  1.00  0.00           H  
ATOM   1641  HA  ASP A  98      -0.459 -18.248  -9.055  1.00  0.00           H  
ATOM   1642 1HB  ASP A  98       1.649 -17.721 -10.256  1.00  0.00           H  
ATOM   1643 2HB  ASP A  98       2.446 -17.385  -8.725  1.00  0.00           H  
ATOM   1644  N   GLU A  99      -0.715 -18.722  -6.637  1.00  0.00           N  
ATOM   1645  CA  GLU A  99      -0.924 -18.987  -5.209  1.00  0.00           C  
ATOM   1646  C   GLU A  99       0.216 -19.807  -4.596  1.00  0.00           C  
ATOM   1647  O   GLU A  99       0.447 -19.758  -3.383  1.00  0.00           O  
ATOM   1648  CB  GLU A  99      -2.252 -19.719  -5.000  1.00  0.00           C  
ATOM   1649  CG  GLU A  99      -2.292 -21.126  -5.581  1.00  0.00           C  
ATOM   1650  CD  GLU A  99      -3.662 -21.743  -5.522  1.00  0.00           C  
ATOM   1651  OE1 GLU A  99      -4.506 -21.343  -6.287  1.00  0.00           O  
ATOM   1652  OE2 GLU A  99      -3.864 -22.617  -4.712  1.00  0.00           O  
ATOM   1653  H   GLU A  99      -1.391 -19.063  -7.303  1.00  0.00           H  
ATOM   1654  HA  GLU A  99      -0.974 -18.032  -4.686  1.00  0.00           H  
ATOM   1655 1HB  GLU A  99      -2.464 -19.791  -3.934  1.00  0.00           H  
ATOM   1656 2HB  GLU A  99      -3.059 -19.146  -5.457  1.00  0.00           H  
ATOM   1657 1HG  GLU A  99      -1.967 -21.088  -6.620  1.00  0.00           H  
ATOM   1658 2HG  GLU A  99      -1.592 -21.754  -5.032  1.00  0.00           H  
ATOM   1659  N   GLU A 100       0.911 -20.577  -5.433  1.00  0.00           N  
ATOM   1660  CA  GLU A 100       2.018 -21.407  -4.965  1.00  0.00           C  
ATOM   1661  C   GLU A 100       3.273 -20.585  -4.744  1.00  0.00           C  
ATOM   1662  O   GLU A 100       3.947 -20.725  -3.720  1.00  0.00           O  
ATOM   1663  CB  GLU A 100       2.306 -22.528  -5.966  1.00  0.00           C  
ATOM   1664  CG  GLU A 100       3.421 -23.475  -5.545  1.00  0.00           C  
ATOM   1665  CD  GLU A 100       3.589 -24.636  -6.485  1.00  0.00           C  
ATOM   1666  OE1 GLU A 100       2.772 -24.789  -7.361  1.00  0.00           O  
ATOM   1667  OE2 GLU A 100       4.535 -25.371  -6.327  1.00  0.00           O  
ATOM   1668  H   GLU A 100       0.657 -20.599  -6.414  1.00  0.00           H  
ATOM   1669  HA  GLU A 100       1.734 -21.851  -4.011  1.00  0.00           H  
ATOM   1670 1HB  GLU A 100       1.404 -23.121  -6.119  1.00  0.00           H  
ATOM   1671 2HB  GLU A 100       2.581 -22.096  -6.928  1.00  0.00           H  
ATOM   1672 1HG  GLU A 100       4.358 -22.920  -5.500  1.00  0.00           H  
ATOM   1673 2HG  GLU A 100       3.206 -23.851  -4.545  1.00  0.00           H  
ATOM   1674  N   LYS A 101       3.588 -19.717  -5.703  1.00  0.00           N  
ATOM   1675  CA  LYS A 101       4.699 -18.791  -5.548  1.00  0.00           C  
ATOM   1676  C   LYS A 101       4.432 -17.820  -4.421  1.00  0.00           C  
ATOM   1677  O   LYS A 101       5.322 -17.508  -3.635  1.00  0.00           O  
ATOM   1678  CB  LYS A 101       4.956 -18.029  -6.849  1.00  0.00           C  
ATOM   1679  CG  LYS A 101       5.529 -18.880  -7.974  1.00  0.00           C  
ATOM   1680  CD  LYS A 101       5.688 -18.072  -9.253  1.00  0.00           C  
ATOM   1681  CE  LYS A 101       6.237 -18.927 -10.385  1.00  0.00           C  
ATOM   1682  NZ  LYS A 101       6.281 -18.184 -11.673  1.00  0.00           N  
ATOM   1683  H   LYS A 101       3.038 -19.700  -6.560  1.00  0.00           H  
ATOM   1684  HA  LYS A 101       5.595 -19.360  -5.297  1.00  0.00           H  
ATOM   1685 1HB  LYS A 101       4.023 -17.590  -7.204  1.00  0.00           H  
ATOM   1686 2HB  LYS A 101       5.651 -17.211  -6.660  1.00  0.00           H  
ATOM   1687 1HG  LYS A 101       6.504 -19.268  -7.676  1.00  0.00           H  
ATOM   1688 2HG  LYS A 101       4.866 -19.723  -8.167  1.00  0.00           H  
ATOM   1689 1HD  LYS A 101       4.719 -17.668  -9.551  1.00  0.00           H  
ATOM   1690 2HD  LYS A 101       6.369 -17.240  -9.076  1.00  0.00           H  
ATOM   1691 1HE  LYS A 101       7.244 -19.257 -10.136  1.00  0.00           H  
ATOM   1692 2HE  LYS A 101       5.610 -19.810 -10.511  1.00  0.00           H  
ATOM   1693 1HZ  LYS A 101       6.650 -18.785 -12.397  1.00  0.00           H  
ATOM   1694 2HZ  LYS A 101       5.348 -17.889 -11.925  1.00  0.00           H  
ATOM   1695 3HZ  LYS A 101       6.875 -17.373 -11.575  1.00  0.00           H  
ATOM   1696  N   PHE A 102       3.198 -17.342  -4.340  1.00  0.00           N  
ATOM   1697  CA  PHE A 102       2.809 -16.424  -3.291  1.00  0.00           C  
ATOM   1698  C   PHE A 102       3.084 -17.011  -1.913  1.00  0.00           C  
ATOM   1699  O   PHE A 102       3.726 -16.376  -1.079  1.00  0.00           O  
ATOM   1700  CB  PHE A 102       1.326 -16.072  -3.417  1.00  0.00           C  
ATOM   1701  CG  PHE A 102       0.807 -15.219  -2.294  1.00  0.00           C  
ATOM   1702  CD1 PHE A 102       0.943 -13.840  -2.332  1.00  0.00           C  
ATOM   1703  CD2 PHE A 102       0.184 -15.795  -1.198  1.00  0.00           C  
ATOM   1704  CE1 PHE A 102       0.466 -13.054  -1.299  1.00  0.00           C  
ATOM   1705  CE2 PHE A 102      -0.294 -15.013  -0.164  1.00  0.00           C  
ATOM   1706  CZ  PHE A 102      -0.152 -13.641  -0.216  1.00  0.00           C  
ATOM   1707  H   PHE A 102       2.509 -17.620  -5.034  1.00  0.00           H  
ATOM   1708  HA  PHE A 102       3.396 -15.509  -3.397  1.00  0.00           H  
ATOM   1709 1HB  PHE A 102       1.157 -15.540  -4.353  1.00  0.00           H  
ATOM   1710 2HB  PHE A 102       0.736 -16.987  -3.450  1.00  0.00           H  
ATOM   1711  HD1 PHE A 102       1.431 -13.376  -3.190  1.00  0.00           H  
ATOM   1712  HD2 PHE A 102       0.073 -16.879  -1.157  1.00  0.00           H  
ATOM   1713  HE1 PHE A 102       0.580 -11.971  -1.342  1.00  0.00           H  
ATOM   1714  HE2 PHE A 102      -0.783 -15.478   0.692  1.00  0.00           H  
ATOM   1715  HZ  PHE A 102      -0.527 -13.023   0.599  1.00  0.00           H  
ATOM   1716  N   LYS A 103       2.589 -18.226  -1.679  1.00  0.00           N  
ATOM   1717  CA  LYS A 103       2.772 -18.885  -0.393  1.00  0.00           C  
ATOM   1718  C   LYS A 103       4.247 -19.028  -0.038  1.00  0.00           C  
ATOM   1719  O   LYS A 103       4.664 -18.693   1.071  1.00  0.00           O  
ATOM   1720  CB  LYS A 103       2.099 -20.259  -0.401  1.00  0.00           C  
ATOM   1721  CG  LYS A 103       2.217 -21.024   0.910  1.00  0.00           C  
ATOM   1722  CD  LYS A 103       1.459 -22.342   0.851  1.00  0.00           C  
ATOM   1723  CE  LYS A 103       1.587 -23.114   2.156  1.00  0.00           C  
ATOM   1724  NZ  LYS A 103       0.868 -24.416   2.105  1.00  0.00           N  
ATOM   1725  H   LYS A 103       2.070 -18.702  -2.410  1.00  0.00           H  
ATOM   1726  HA  LYS A 103       2.304 -18.277   0.379  1.00  0.00           H  
ATOM   1727 1HB  LYS A 103       1.039 -20.143  -0.627  1.00  0.00           H  
ATOM   1728 2HB  LYS A 103       2.536 -20.874  -1.188  1.00  0.00           H  
ATOM   1729 1HG  LYS A 103       3.268 -21.228   1.120  1.00  0.00           H  
ATOM   1730 2HG  LYS A 103       1.814 -20.419   1.722  1.00  0.00           H  
ATOM   1731 1HD  LYS A 103       0.404 -22.147   0.655  1.00  0.00           H  
ATOM   1732 2HD  LYS A 103       1.854 -22.952   0.039  1.00  0.00           H  
ATOM   1733 1HE  LYS A 103       2.639 -23.302   2.366  1.00  0.00           H  
ATOM   1734 2HE  LYS A 103       1.177 -22.520   2.972  1.00  0.00           H  
ATOM   1735 1HZ  LYS A 103       0.977 -24.896   2.987  1.00  0.00           H  
ATOM   1736 2HZ  LYS A 103      -0.113 -24.253   1.929  1.00  0.00           H  
ATOM   1737 3HZ  LYS A 103       1.253 -24.985   1.363  1.00  0.00           H  
ATOM   1738  N   LYS A 104       5.036 -19.530  -0.986  1.00  0.00           N  
ATOM   1739  CA  LYS A 104       6.449 -19.798  -0.743  1.00  0.00           C  
ATOM   1740  C   LYS A 104       7.221 -18.512  -0.473  1.00  0.00           C  
ATOM   1741  O   LYS A 104       8.040 -18.448   0.448  1.00  0.00           O  
ATOM   1742  CB  LYS A 104       7.063 -20.539  -1.932  1.00  0.00           C  
ATOM   1743  CG  LYS A 104       6.590 -21.978  -2.089  1.00  0.00           C  
ATOM   1744  CD  LYS A 104       7.191 -22.626  -3.327  1.00  0.00           C  
ATOM   1745  CE  LYS A 104       6.686 -24.050  -3.509  1.00  0.00           C  
ATOM   1746  NZ  LYS A 104       7.240 -24.684  -4.735  1.00  0.00           N  
ATOM   1747  H   LYS A 104       4.644 -19.739  -1.900  1.00  0.00           H  
ATOM   1748  HA  LYS A 104       6.533 -20.430   0.141  1.00  0.00           H  
ATOM   1749 1HB  LYS A 104       6.827 -20.007  -2.854  1.00  0.00           H  
ATOM   1750 2HB  LYS A 104       8.148 -20.553  -1.831  1.00  0.00           H  
ATOM   1751 1HG  LYS A 104       6.880 -22.555  -1.210  1.00  0.00           H  
ATOM   1752 2HG  LYS A 104       5.503 -21.997  -2.171  1.00  0.00           H  
ATOM   1753 1HD  LYS A 104       6.928 -22.040  -4.209  1.00  0.00           H  
ATOM   1754 2HD  LYS A 104       8.277 -22.645  -3.236  1.00  0.00           H  
ATOM   1755 1HE  LYS A 104       6.968 -24.649  -2.645  1.00  0.00           H  
ATOM   1756 2HE  LYS A 104       5.598 -24.043  -3.579  1.00  0.00           H  
ATOM   1757 1HZ  LYS A 104       6.881 -25.625  -4.820  1.00  0.00           H  
ATOM   1758 2HZ  LYS A 104       6.968 -24.146  -5.546  1.00  0.00           H  
ATOM   1759 3HZ  LYS A 104       8.247 -24.713  -4.674  1.00  0.00           H  
ATOM   1760  N   LEU A 105       6.961 -17.492  -1.281  1.00  0.00           N  
ATOM   1761  CA  LEU A 105       7.685 -16.239  -1.183  1.00  0.00           C  
ATOM   1762  C   LEU A 105       7.250 -15.435   0.045  1.00  0.00           C  
ATOM   1763  O   LEU A 105       8.080 -14.822   0.722  1.00  0.00           O  
ATOM   1764  CB  LEU A 105       7.465 -15.408  -2.454  1.00  0.00           C  
ATOM   1765  CG  LEU A 105       8.017 -16.016  -3.749  1.00  0.00           C  
ATOM   1766  CD1 LEU A 105       7.600 -15.155  -4.933  1.00  0.00           C  
ATOM   1767  CD2 LEU A 105       9.532 -16.120  -3.656  1.00  0.00           C  
ATOM   1768  H   LEU A 105       6.243 -17.594  -1.990  1.00  0.00           H  
ATOM   1769  HA  LEU A 105       8.747 -16.460  -1.088  1.00  0.00           H  
ATOM   1770 1HB  LEU A 105       6.396 -15.256  -2.589  1.00  0.00           H  
ATOM   1771 2HB  LEU A 105       7.935 -14.434  -2.318  1.00  0.00           H  
ATOM   1772  HG  LEU A 105       7.594 -17.010  -3.894  1.00  0.00           H  
ATOM   1773 1HD1 LEU A 105       7.992 -15.587  -5.854  1.00  0.00           H  
ATOM   1774 2HD1 LEU A 105       6.512 -15.114  -4.988  1.00  0.00           H  
ATOM   1775 3HD1 LEU A 105       7.996 -14.148  -4.808  1.00  0.00           H  
ATOM   1776 1HD2 LEU A 105       9.925 -16.553  -4.577  1.00  0.00           H  
ATOM   1777 2HD2 LEU A 105       9.957 -15.127  -3.513  1.00  0.00           H  
ATOM   1778 3HD2 LEU A 105       9.802 -16.756  -2.813  1.00  0.00           H  
ATOM   1779  N   ALA A 106       5.949 -15.447   0.333  1.00  0.00           N  
ATOM   1780  CA  ALA A 106       5.420 -14.773   1.515  1.00  0.00           C  
ATOM   1781  C   ALA A 106       5.988 -15.388   2.781  1.00  0.00           C  
ATOM   1782  O   ALA A 106       6.360 -14.678   3.718  1.00  0.00           O  
ATOM   1783  CB  ALA A 106       3.906 -14.849   1.529  1.00  0.00           C  
ATOM   1784  H   ALA A 106       5.309 -15.935  -0.284  1.00  0.00           H  
ATOM   1785  HA  ALA A 106       5.728 -13.733   1.484  1.00  0.00           H  
ATOM   1786 1HB  ALA A 106       3.530 -14.330   2.399  1.00  0.00           H  
ATOM   1787 2HB  ALA A 106       3.509 -14.383   0.632  1.00  0.00           H  
ATOM   1788 3HB  ALA A 106       3.597 -15.884   1.565  1.00  0.00           H  
ATOM   1789  N   LYS A 107       6.067 -16.710   2.805  1.00  0.00           N  
ATOM   1790  CA  LYS A 107       6.658 -17.410   3.926  1.00  0.00           C  
ATOM   1791  C   LYS A 107       8.089 -16.956   4.152  1.00  0.00           C  
ATOM   1792  O   LYS A 107       8.484 -16.650   5.277  1.00  0.00           O  
ATOM   1793  CB  LYS A 107       6.611 -18.922   3.699  1.00  0.00           C  
ATOM   1794  CG  LYS A 107       7.131 -19.750   4.867  1.00  0.00           C  
ATOM   1795  CD  LYS A 107       6.973 -21.240   4.602  1.00  0.00           C  
ATOM   1796  CE  LYS A 107       7.345 -22.063   5.826  1.00  0.00           C  
ATOM   1797  NZ  LYS A 107       8.805 -22.015   6.107  1.00  0.00           N  
ATOM   1798  H   LYS A 107       5.706 -17.245   2.020  1.00  0.00           H  
ATOM   1799  HA  LYS A 107       6.086 -17.175   4.823  1.00  0.00           H  
ATOM   1800 1HB  LYS A 107       5.584 -19.229   3.502  1.00  0.00           H  
ATOM   1801 2HB  LYS A 107       7.203 -19.177   2.819  1.00  0.00           H  
ATOM   1802 1HG  LYS A 107       8.186 -19.528   5.030  1.00  0.00           H  
ATOM   1803 2HG  LYS A 107       6.580 -19.490   5.770  1.00  0.00           H  
ATOM   1804 1HD  LYS A 107       5.939 -21.454   4.330  1.00  0.00           H  
ATOM   1805 2HD  LYS A 107       7.616 -21.531   3.771  1.00  0.00           H  
ATOM   1806 1HE  LYS A 107       6.808 -21.686   6.695  1.00  0.00           H  
ATOM   1807 2HE  LYS A 107       7.053 -23.101   5.669  1.00  0.00           H  
ATOM   1808 1HZ  LYS A 107       9.010 -22.572   6.924  1.00  0.00           H  
ATOM   1809 2HZ  LYS A 107       9.314 -22.380   5.314  1.00  0.00           H  
ATOM   1810 3HZ  LYS A 107       9.085 -21.059   6.274  1.00  0.00           H  
ATOM   1811  N   ILE A 108       8.864 -16.900   3.072  1.00  0.00           N  
ATOM   1812  CA  ILE A 108      10.240 -16.434   3.144  1.00  0.00           C  
ATOM   1813  C   ILE A 108      10.329 -15.005   3.666  1.00  0.00           C  
ATOM   1814  O   ILE A 108      11.174 -14.696   4.505  1.00  0.00           O  
ATOM   1815  CB  ILE A 108      10.914 -16.517   1.762  1.00  0.00           C  
ATOM   1816  CG1 ILE A 108      11.118 -17.979   1.355  1.00  0.00           C  
ATOM   1817  CG2 ILE A 108      12.240 -15.773   1.772  1.00  0.00           C  
ATOM   1818  CD1 ILE A 108      11.483 -18.161  -0.101  1.00  0.00           C  
ATOM   1819  H   ILE A 108       8.487 -17.195   2.175  1.00  0.00           H  
ATOM   1820  HA  ILE A 108      10.783 -17.080   3.834  1.00  0.00           H  
ATOM   1821  HB  ILE A 108      10.262 -16.069   1.013  1.00  0.00           H  
ATOM   1822 1HG1 ILE A 108      11.908 -18.419   1.963  1.00  0.00           H  
ATOM   1823 2HG1 ILE A 108      10.205 -18.542   1.549  1.00  0.00           H  
ATOM   1824 1HG2 ILE A 108      12.703 -15.842   0.788  1.00  0.00           H  
ATOM   1825 2HG2 ILE A 108      12.068 -14.727   2.019  1.00  0.00           H  
ATOM   1826 3HG2 ILE A 108      12.901 -16.218   2.516  1.00  0.00           H  
ATOM   1827 1HD1 ILE A 108      11.611 -19.223  -0.313  1.00  0.00           H  
ATOM   1828 2HD1 ILE A 108      10.688 -17.759  -0.729  1.00  0.00           H  
ATOM   1829 3HD1 ILE A 108      12.414 -17.635  -0.311  1.00  0.00           H  
ATOM   1830  N   ALA A 109       9.457 -14.133   3.173  1.00  0.00           N  
ATOM   1831  CA  ALA A 109       9.474 -12.742   3.600  1.00  0.00           C  
ATOM   1832  C   ALA A 109       9.334 -12.648   5.118  1.00  0.00           C  
ATOM   1833  O   ALA A 109      10.028 -11.859   5.769  1.00  0.00           O  
ATOM   1834  CB  ALA A 109       8.357 -11.966   2.919  1.00  0.00           C  
ATOM   1835  H   ALA A 109       8.774 -14.439   2.486  1.00  0.00           H  
ATOM   1836  HA  ALA A 109      10.433 -12.310   3.322  1.00  0.00           H  
ATOM   1837 1HB  ALA A 109       8.394 -10.924   3.233  1.00  0.00           H  
ATOM   1838 2HB  ALA A 109       8.481 -12.023   1.842  1.00  0.00           H  
ATOM   1839 3HB  ALA A 109       7.395 -12.394   3.198  1.00  0.00           H  
ATOM   1840  N   ALA A 110       8.442 -13.461   5.680  1.00  0.00           N  
ATOM   1841  CA  ALA A 110       8.241 -13.488   7.123  1.00  0.00           C  
ATOM   1842  C   ALA A 110       9.516 -13.958   7.835  1.00  0.00           C  
ATOM   1843  O   ALA A 110       9.946 -13.357   8.822  1.00  0.00           O  
ATOM   1844  CB  ALA A 110       7.076 -14.398   7.476  1.00  0.00           C  
ATOM   1845  H   ALA A 110       7.886 -14.077   5.090  1.00  0.00           H  
ATOM   1846  HA  ALA A 110       8.019 -12.476   7.458  1.00  0.00           H  
ATOM   1847 1HB  ALA A 110       6.922 -14.395   8.553  1.00  0.00           H  
ATOM   1848 2HB  ALA A 110       6.174 -14.041   6.979  1.00  0.00           H  
ATOM   1849 3HB  ALA A 110       7.294 -15.413   7.143  1.00  0.00           H  
ATOM   1850  N   GLU A 111      10.118 -15.029   7.314  1.00  0.00           N  
ATOM   1851  CA  GLU A 111      11.318 -15.621   7.914  1.00  0.00           C  
ATOM   1852  C   GLU A 111      12.497 -14.651   7.915  1.00  0.00           C  
ATOM   1853  O   GLU A 111      13.325 -14.668   8.825  1.00  0.00           O  
ATOM   1854  CB  GLU A 111      11.706 -16.899   7.167  1.00  0.00           C  
ATOM   1855  CG  GLU A 111      10.751 -18.065   7.378  1.00  0.00           C  
ATOM   1856  CD  GLU A 111      11.121 -19.277   6.569  1.00  0.00           C  
ATOM   1857  OE1 GLU A 111      12.035 -19.189   5.785  1.00  0.00           O  
ATOM   1858  OE2 GLU A 111      10.487 -20.293   6.734  1.00  0.00           O  
ATOM   1859  H   GLU A 111       9.727 -15.455   6.478  1.00  0.00           H  
ATOM   1860  HA  GLU A 111      11.093 -15.875   8.950  1.00  0.00           H  
ATOM   1861 1HB  GLU A 111      11.754 -16.695   6.097  1.00  0.00           H  
ATOM   1862 2HB  GLU A 111      12.699 -17.218   7.484  1.00  0.00           H  
ATOM   1863 1HG  GLU A 111      10.751 -18.334   8.434  1.00  0.00           H  
ATOM   1864 2HG  GLU A 111       9.744 -17.749   7.111  1.00  0.00           H  
ATOM   1865  N   LEU A 112      12.569 -13.809   6.890  1.00  0.00           N  
ATOM   1866  CA  LEU A 112      13.676 -12.870   6.751  1.00  0.00           C  
ATOM   1867  C   LEU A 112      13.545 -11.670   7.692  1.00  0.00           C  
ATOM   1868  O   LEU A 112      14.474 -10.869   7.816  1.00  0.00           O  
ATOM   1869  CB  LEU A 112      13.760 -12.379   5.301  1.00  0.00           C  
ATOM   1870  CG  LEU A 112      14.169 -13.432   4.263  1.00  0.00           C  
ATOM   1871  CD1 LEU A 112      14.019 -12.853   2.863  1.00  0.00           C  
ATOM   1872  CD2 LEU A 112      15.603 -13.870   4.523  1.00  0.00           C  
ATOM   1873  H   LEU A 112      11.845 -13.832   6.177  1.00  0.00           H  
ATOM   1874  HA  LEU A 112      14.599 -13.396   7.000  1.00  0.00           H  
ATOM   1875 1HB  LEU A 112      12.786 -11.988   5.009  1.00  0.00           H  
ATOM   1876 2HB  LEU A 112      14.484 -11.565   5.251  1.00  0.00           H  
ATOM   1877  HG  LEU A 112      13.507 -14.295   4.340  1.00  0.00           H  
ATOM   1878 1HD1 LEU A 112      14.310 -13.601   2.126  1.00  0.00           H  
ATOM   1879 2HD1 LEU A 112      12.980 -12.566   2.698  1.00  0.00           H  
ATOM   1880 3HD1 LEU A 112      14.658 -11.976   2.762  1.00  0.00           H  
ATOM   1881 1HD2 LEU A 112      15.894 -14.619   3.786  1.00  0.00           H  
ATOM   1882 2HD2 LEU A 112      16.267 -13.008   4.445  1.00  0.00           H  
ATOM   1883 3HD2 LEU A 112      15.678 -14.296   5.523  1.00  0.00           H  
ATOM   1884  N   GLY A 113      12.401 -11.556   8.367  1.00  0.00           N  
ATOM   1885  CA  GLY A 113      12.217 -10.511   9.368  1.00  0.00           C  
ATOM   1886  C   GLY A 113      11.319  -9.370   8.887  1.00  0.00           C  
ATOM   1887  O   GLY A 113      11.381  -8.264   9.418  1.00  0.00           O  
ATOM   1888  H   GLY A 113      11.650 -12.218   8.198  1.00  0.00           H  
ATOM   1889 1HA  GLY A 113      11.791 -10.951  10.269  1.00  0.00           H  
ATOM   1890 2HA  GLY A 113      13.192 -10.110   9.648  1.00  0.00           H  
ATOM   1891  N   ALA A 114      10.479  -9.641   7.893  1.00  0.00           N  
ATOM   1892  CA  ALA A 114       9.489  -8.653   7.466  1.00  0.00           C  
ATOM   1893  C   ALA A 114       8.523  -8.361   8.613  1.00  0.00           C  
ATOM   1894  O   ALA A 114       8.216  -9.240   9.417  1.00  0.00           O  
ATOM   1895  CB  ALA A 114       8.728  -9.151   6.243  1.00  0.00           C  
ATOM   1896  H   ALA A 114      10.514 -10.544   7.432  1.00  0.00           H  
ATOM   1897  HA  ALA A 114      10.008  -7.732   7.217  1.00  0.00           H  
ATOM   1898 1HB  ALA A 114       8.006  -8.396   5.932  1.00  0.00           H  
ATOM   1899 2HB  ALA A 114       9.429  -9.336   5.431  1.00  0.00           H  
ATOM   1900 3HB  ALA A 114       8.207 -10.072   6.490  1.00  0.00           H  
ATOM   1901  N   ASP A 115       8.052  -7.120   8.680  1.00  0.00           N  
ATOM   1902  CA  ASP A 115       7.130  -6.713   9.720  1.00  0.00           C  
ATOM   1903  C   ASP A 115       5.709  -7.042   9.320  1.00  0.00           C  
ATOM   1904  O   ASP A 115       4.870  -7.366  10.166  1.00  0.00           O  
ATOM   1905  CB  ASP A 115       7.260  -5.214  10.003  1.00  0.00           C  
ATOM   1906  CG  ASP A 115       8.634  -4.828  10.535  1.00  0.00           C  
ATOM   1907  OD1 ASP A 115       9.098  -5.471  11.446  1.00  0.00           O  
ATOM   1908  OD2 ASP A 115       9.205  -3.895  10.024  1.00  0.00           O  
ATOM   1909  H   ASP A 115       8.343  -6.445   7.988  1.00  0.00           H  
ATOM   1910  HA  ASP A 115       7.367  -7.262  10.630  1.00  0.00           H  
ATOM   1911 1HB  ASP A 115       7.069  -4.653   9.088  1.00  0.00           H  
ATOM   1912 2HB  ASP A 115       6.507  -4.916  10.733  1.00  0.00           H  
ATOM   1913  N   ALA A 116       5.439  -6.973   8.014  1.00  0.00           N  
ATOM   1914  CA  ALA A 116       4.128  -7.314   7.479  1.00  0.00           C  
ATOM   1915  C   ALA A 116       4.233  -7.734   6.019  1.00  0.00           C  
ATOM   1916  O   ALA A 116       5.221  -7.432   5.343  1.00  0.00           O  
ATOM   1917  CB  ALA A 116       3.190  -6.142   7.611  1.00  0.00           C  
ATOM   1918  H   ALA A 116       6.166  -6.681   7.375  1.00  0.00           H  
ATOM   1919  HA  ALA A 116       3.733  -8.158   8.049  1.00  0.00           H  
ATOM   1920 1HB  ALA A 116       2.212  -6.418   7.226  1.00  0.00           H  
ATOM   1921 2HB  ALA A 116       3.107  -5.867   8.647  1.00  0.00           H  
ATOM   1922 3HB  ALA A 116       3.572  -5.323   7.057  1.00  0.00           H  
ATOM   1923  N   ILE A 117       3.202  -8.411   5.528  1.00  0.00           N  
ATOM   1924  CA  ILE A 117       3.177  -8.858   4.137  1.00  0.00           C  
ATOM   1925  C   ILE A 117       1.907  -8.379   3.444  1.00  0.00           C  
ATOM   1926  O   ILE A 117       0.808  -8.458   4.007  1.00  0.00           O  
ATOM   1927  CB  ILE A 117       3.268 -10.392   4.047  1.00  0.00           C  
ATOM   1928  CG1 ILE A 117       4.586 -10.886   4.650  1.00  0.00           C  
ATOM   1929  CG2 ILE A 117       3.138 -10.848   2.602  1.00  0.00           C  
ATOM   1930  CD1 ILE A 117       4.679 -12.390   4.766  1.00  0.00           C  
ATOM   1931  H   ILE A 117       2.403  -8.602   6.128  1.00  0.00           H  
ATOM   1932  HA  ILE A 117       4.028  -8.423   3.622  1.00  0.00           H  
ATOM   1933  HB  ILE A 117       2.466 -10.840   4.633  1.00  0.00           H  
ATOM   1934 1HG1 ILE A 117       5.418 -10.537   4.040  1.00  0.00           H  
ATOM   1935 2HG1 ILE A 117       4.711 -10.460   5.646  1.00  0.00           H  
ATOM   1936 1HG2 ILE A 117       3.205 -11.935   2.555  1.00  0.00           H  
ATOM   1937 2HG2 ILE A 117       2.176 -10.527   2.205  1.00  0.00           H  
ATOM   1938 3HG2 ILE A 117       3.940 -10.410   2.008  1.00  0.00           H  
ATOM   1939 1HD1 ILE A 117       5.641 -12.662   5.202  1.00  0.00           H  
ATOM   1940 2HD1 ILE A 117       3.874 -12.757   5.403  1.00  0.00           H  
ATOM   1941 3HD1 ILE A 117       4.592 -12.836   3.776  1.00  0.00           H  
ATOM   1942  N   CYS A 118       2.069  -7.848   2.240  1.00  0.00           N  
ATOM   1943  CA  CYS A 118       0.947  -7.369   1.452  1.00  0.00           C  
ATOM   1944  C   CYS A 118       0.494  -8.386   0.409  1.00  0.00           C  
ATOM   1945  O   CYS A 118       1.267  -9.246  -0.021  1.00  0.00           O  
ATOM   1946  CB  CYS A 118       1.317  -6.063   0.748  1.00  0.00           C  
ATOM   1947  SG  CYS A 118       1.565  -4.665   1.869  1.00  0.00           S  
ATOM   1948  H   CYS A 118       3.004  -7.764   1.866  1.00  0.00           H  
ATOM   1949  HA  CYS A 118       0.120  -7.182   2.124  1.00  0.00           H  
ATOM   1950 1HB  CYS A 118       2.235  -6.204   0.177  1.00  0.00           H  
ATOM   1951 2HB  CYS A 118       0.531  -5.794   0.043  1.00  0.00           H  
ATOM   1952  HG  CYS A 118       2.276  -5.334   2.771  1.00  0.00           H  
ATOM   1953  N   ILE A 119      -0.758  -8.273   0.006  1.00  0.00           N  
ATOM   1954  CA  ILE A 119      -1.255  -8.957  -1.167  1.00  0.00           C  
ATOM   1955  C   ILE A 119      -1.459  -7.991  -2.319  1.00  0.00           C  
ATOM   1956  O   ILE A 119      -2.416  -7.215  -2.326  1.00  0.00           O  
ATOM   1957  CB  ILE A 119      -2.579  -9.680  -0.859  1.00  0.00           C  
ATOM   1958  CG1 ILE A 119      -2.388 -10.678   0.287  1.00  0.00           C  
ATOM   1959  CG2 ILE A 119      -3.101 -10.385  -2.101  1.00  0.00           C  
ATOM   1960  CD1 ILE A 119      -3.682 -11.141   0.914  1.00  0.00           C  
ATOM   1961  H   ILE A 119      -1.387  -7.682   0.531  1.00  0.00           H  
ATOM   1962  HA  ILE A 119      -0.523  -9.704  -1.472  1.00  0.00           H  
ATOM   1963  HB  ILE A 119      -3.320  -8.955  -0.525  1.00  0.00           H  
ATOM   1964 1HG1 ILE A 119      -1.853 -11.553  -0.079  1.00  0.00           H  
ATOM   1965 2HG1 ILE A 119      -1.775 -10.224   1.066  1.00  0.00           H  
ATOM   1966 1HG2 ILE A 119      -4.037 -10.892  -1.866  1.00  0.00           H  
ATOM   1967 2HG2 ILE A 119      -3.273  -9.653  -2.889  1.00  0.00           H  
ATOM   1968 3HG2 ILE A 119      -2.367 -11.117  -2.440  1.00  0.00           H  
ATOM   1969 1HD1 ILE A 119      -3.465 -11.846   1.718  1.00  0.00           H  
ATOM   1970 2HD1 ILE A 119      -4.218 -10.283   1.320  1.00  0.00           H  
ATOM   1971 3HD1 ILE A 119      -4.297 -11.631   0.161  1.00  0.00           H  
ATOM   1972  N   TYR A 120      -0.563  -8.035  -3.294  1.00  0.00           N  
ATOM   1973  CA  TYR A 120      -0.656  -7.143  -4.438  1.00  0.00           C  
ATOM   1974  C   TYR A 120      -1.454  -7.776  -5.551  1.00  0.00           C  
ATOM   1975  O   TYR A 120      -0.895  -8.422  -6.442  1.00  0.00           O  
ATOM   1976  CB  TYR A 120       0.738  -6.759  -4.939  1.00  0.00           C  
ATOM   1977  CG  TYR A 120       0.724  -5.767  -6.081  1.00  0.00           C  
ATOM   1978  CD1 TYR A 120       0.339  -4.454  -5.854  1.00  0.00           C  
ATOM   1979  CD2 TYR A 120       1.095  -6.171  -7.355  1.00  0.00           C  
ATOM   1980  CE1 TYR A 120       0.326  -3.548  -6.898  1.00  0.00           C  
ATOM   1981  CE2 TYR A 120       1.082  -5.265  -8.398  1.00  0.00           C  
ATOM   1982  CZ  TYR A 120       0.700  -3.959  -8.172  1.00  0.00           C  
ATOM   1983  OH  TYR A 120       0.687  -3.057  -9.211  1.00  0.00           O  
ATOM   1984  H   TYR A 120       0.202  -8.704  -3.246  1.00  0.00           H  
ATOM   1985  HA  TYR A 120      -1.180  -6.237  -4.130  1.00  0.00           H  
ATOM   1986 1HB  TYR A 120       1.313  -6.326  -4.119  1.00  0.00           H  
ATOM   1987 2HB  TYR A 120       1.264  -7.653  -5.271  1.00  0.00           H  
ATOM   1988  HD1 TYR A 120       0.047  -4.136  -4.853  1.00  0.00           H  
ATOM   1989  HD2 TYR A 120       1.396  -7.203  -7.533  1.00  0.00           H  
ATOM   1990  HE1 TYR A 120       0.024  -2.516  -6.720  1.00  0.00           H  
ATOM   1991  HE2 TYR A 120       1.374  -5.583  -9.399  1.00  0.00           H  
ATOM   1992  HH  TYR A 120       0.223  -2.262  -8.938  1.00  0.00           H  
ATOM   1993  N   LEU A 121      -2.768  -7.615  -5.490  1.00  0.00           N  
ATOM   1994  CA  LEU A 121      -3.654  -8.311  -6.402  1.00  0.00           C  
ATOM   1995  C   LEU A 121      -3.442  -7.819  -7.828  1.00  0.00           C  
ATOM   1996  O   LEU A 121      -3.456  -6.615  -8.085  1.00  0.00           O  
ATOM   1997  CB  LEU A 121      -5.116  -8.104  -5.986  1.00  0.00           C  
ATOM   1998  CG  LEU A 121      -6.147  -8.963  -6.729  1.00  0.00           C  
ATOM   1999  CD1 LEU A 121      -5.934 -10.430  -6.379  1.00  0.00           C  
ATOM   2000  CD2 LEU A 121      -7.551  -8.510  -6.354  1.00  0.00           C  
ATOM   2001  H   LEU A 121      -3.165  -6.991  -4.785  1.00  0.00           H  
ATOM   2002  HA  LEU A 121      -3.426  -9.372  -6.366  1.00  0.00           H  
ATOM   2003 1HB  LEU A 121      -5.209  -8.321  -4.923  1.00  0.00           H  
ATOM   2004 2HB  LEU A 121      -5.378  -7.059  -6.146  1.00  0.00           H  
ATOM   2005  HG  LEU A 121      -6.006  -8.853  -7.804  1.00  0.00           H  
ATOM   2006 1HD1 LEU A 121      -6.667 -11.040  -6.907  1.00  0.00           H  
ATOM   2007 2HD1 LEU A 121      -4.930 -10.732  -6.676  1.00  0.00           H  
ATOM   2008 3HD1 LEU A 121      -6.053 -10.568  -5.305  1.00  0.00           H  
ATOM   2009 1HD2 LEU A 121      -8.284  -9.120  -6.883  1.00  0.00           H  
ATOM   2010 2HD2 LEU A 121      -7.694  -8.621  -5.279  1.00  0.00           H  
ATOM   2011 3HD2 LEU A 121      -7.681  -7.464  -6.631  1.00  0.00           H  
ATOM   2012  N   ASP A 122      -3.227  -8.752  -8.748  1.00  0.00           N  
ATOM   2013  CA  ASP A 122      -3.064  -8.406 -10.157  1.00  0.00           C  
ATOM   2014  C   ASP A 122      -4.395  -8.048 -10.803  1.00  0.00           C  
ATOM   2015  O   ASP A 122      -5.444  -8.529 -10.391  1.00  0.00           O  
ATOM   2016  CB  ASP A 122      -2.416  -9.565 -10.919  1.00  0.00           C  
ATOM   2017  CG  ASP A 122      -1.830  -9.139 -12.259  1.00  0.00           C  
ATOM   2018  OD1 ASP A 122      -0.692  -8.735 -12.286  1.00  0.00           O  
ATOM   2019  OD2 ASP A 122      -2.527  -9.222 -13.242  1.00  0.00           O  
ATOM   2020  H   ASP A 122      -3.160  -9.719  -8.465  1.00  0.00           H  
ATOM   2021  HA  ASP A 122      -2.409  -7.537 -10.223  1.00  0.00           H  
ATOM   2022 1HB  ASP A 122      -1.622 -10.000 -10.314  1.00  0.00           H  
ATOM   2023 2HB  ASP A 122      -3.158 -10.344 -11.095  1.00  0.00           H  
ATOM   2024  N   GLU A 123      -4.337  -7.213 -11.832  1.00  0.00           N  
ATOM   2025  CA  GLU A 123      -5.530  -6.817 -12.582  1.00  0.00           C  
ATOM   2026  C   GLU A 123      -6.211  -8.022 -13.223  1.00  0.00           C  
ATOM   2027  O   GLU A 123      -7.423  -8.024 -13.432  1.00  0.00           O  
ATOM   2028  CB  GLU A 123      -5.166  -5.794 -13.660  1.00  0.00           C  
ATOM   2029  CG  GLU A 123      -4.792  -4.420 -13.123  1.00  0.00           C  
ATOM   2030  CD  GLU A 123      -4.460  -3.437 -14.211  1.00  0.00           C  
ATOM   2031  OE1 GLU A 123      -4.259  -3.858 -15.325  1.00  0.00           O  
ATOM   2032  OE2 GLU A 123      -4.408  -2.263 -13.927  1.00  0.00           O  
ATOM   2033  H   GLU A 123      -3.435  -6.840 -12.108  1.00  0.00           H  
ATOM   2034  HA  GLU A 123      -6.236  -6.360 -11.887  1.00  0.00           H  
ATOM   2035 1HB  GLU A 123      -4.324  -6.165 -14.245  1.00  0.00           H  
ATOM   2036 2HB  GLU A 123      -6.008  -5.669 -14.342  1.00  0.00           H  
ATOM   2037 1HG  GLU A 123      -5.625  -4.031 -12.539  1.00  0.00           H  
ATOM   2038 2HG  GLU A 123      -3.935  -4.523 -12.459  1.00  0.00           H  
ATOM   2039  N   SER A 124      -5.420  -9.040 -13.547  1.00  0.00           N  
ATOM   2040  CA  SER A 124      -5.940 -10.251 -14.171  1.00  0.00           C  
ATOM   2041  C   SER A 124      -6.475 -11.236 -13.131  1.00  0.00           C  
ATOM   2042  O   SER A 124      -7.051 -12.266 -13.480  1.00  0.00           O  
ATOM   2043  CB  SER A 124      -4.855 -10.914 -14.996  1.00  0.00           C  
ATOM   2044  OG  SER A 124      -3.836 -11.417 -14.177  1.00  0.00           O  
ATOM   2045  H   SER A 124      -4.428  -8.967 -13.366  1.00  0.00           H  
ATOM   2046  HA  SER A 124      -6.763  -9.973 -14.830  1.00  0.00           H  
ATOM   2047 1HB  SER A 124      -5.288 -11.725 -15.582  1.00  0.00           H  
ATOM   2048 2HB  SER A 124      -4.439 -10.191 -15.697  1.00  0.00           H  
ATOM   2049  HG  SER A 124      -3.384 -10.650 -13.818  1.00  0.00           H  
ATOM   2050  N   ALA A 125      -6.268 -10.922 -11.855  1.00  0.00           N  
ATOM   2051  CA  ALA A 125      -6.666 -11.814 -10.772  1.00  0.00           C  
ATOM   2052  C   ALA A 125      -8.097 -11.510 -10.333  1.00  0.00           C  
ATOM   2053  O   ALA A 125      -8.627 -10.434 -10.612  1.00  0.00           O  
ATOM   2054  CB  ALA A 125      -5.711 -11.682  -9.602  1.00  0.00           C  
ATOM   2055  H   ALA A 125      -5.828 -10.038 -11.626  1.00  0.00           H  
ATOM   2056  HA  ALA A 125      -6.637 -12.838 -11.144  1.00  0.00           H  
ATOM   2057 1HB  ALA A 125      -6.008 -12.366  -8.813  1.00  0.00           H  
ATOM   2058 2HB  ALA A 125      -4.699 -11.922  -9.929  1.00  0.00           H  
ATOM   2059 3HB  ALA A 125      -5.737 -10.671  -9.231  1.00  0.00           H  
ATOM   2060  N   THR A 126      -8.719 -12.467  -9.653  1.00  0.00           N  
ATOM   2061  CA  THR A 126     -10.086 -12.297  -9.171  1.00  0.00           C  
ATOM   2062  C   THR A 126     -10.131 -12.151  -7.654  1.00  0.00           C  
ATOM   2063  O   THR A 126      -9.149 -12.421  -6.965  1.00  0.00           O  
ATOM   2064  CB  THR A 126     -10.974 -13.479  -9.600  1.00  0.00           C  
ATOM   2065  OG1 THR A 126     -10.486 -14.688  -9.004  1.00  0.00           O  
ATOM   2066  CG2 THR A 126     -10.970 -13.628 -11.114  1.00  0.00           C  
ATOM   2067  H   THR A 126      -8.235 -13.346  -9.472  1.00  0.00           H  
ATOM   2068  HA  THR A 126     -10.499 -11.389  -9.609  1.00  0.00           H  
ATOM   2069  HB  THR A 126     -11.996 -13.310  -9.260  1.00  0.00           H  
ATOM   2070  HG1 THR A 126      -9.550 -14.785  -9.198  1.00  0.00           H  
ATOM   2071 1HG2 THR A 126     -11.603 -14.468 -11.399  1.00  0.00           H  
ATOM   2072 2HG2 THR A 126     -11.352 -12.714 -11.570  1.00  0.00           H  
ATOM   2073 3HG2 THR A 126      -9.953 -13.807 -11.459  1.00  0.00           H  
ATOM   2074  N   TRP A 127     -11.291 -11.743  -7.133  1.00  0.00           N  
ATOM   2075  CA  TRP A 127     -11.488 -11.650  -5.687  1.00  0.00           C  
ATOM   2076  C   TRP A 127     -11.287 -13.007  -5.019  1.00  0.00           C  
ATOM   2077  O   TRP A 127     -10.909 -13.085  -3.853  1.00  0.00           O  
ATOM   2078  CB  TRP A 127     -12.889 -11.123  -5.371  1.00  0.00           C  
ATOM   2079  CG  TRP A 127     -13.985 -12.069  -5.757  1.00  0.00           C  
ATOM   2080  CD1 TRP A 127     -14.652 -12.103  -6.944  1.00  0.00           C  
ATOM   2081  CD2 TRP A 127     -14.550 -13.130  -4.949  1.00  0.00           C  
ATOM   2082  NE1 TRP A 127     -15.590 -13.106  -6.932  1.00  0.00           N  
ATOM   2083  CE2 TRP A 127     -15.541 -13.745  -5.719  1.00  0.00           C  
ATOM   2084  CE3 TRP A 127     -14.298 -13.599  -3.654  1.00  0.00           C  
ATOM   2085  CZ2 TRP A 127     -16.287 -14.810  -5.239  1.00  0.00           C  
ATOM   2086  CZ3 TRP A 127     -15.046 -14.668  -3.173  1.00  0.00           C  
ATOM   2087  CH2 TRP A 127     -16.014 -15.257  -3.946  1.00  0.00           C  
ATOM   2088  H   TRP A 127     -12.054 -11.503  -7.752  1.00  0.00           H  
ATOM   2089  HA  TRP A 127     -10.754 -10.955  -5.283  1.00  0.00           H  
ATOM   2090 1HB  TRP A 127     -12.969 -10.922  -4.302  1.00  0.00           H  
ATOM   2091 2HB  TRP A 127     -13.050 -10.180  -5.894  1.00  0.00           H  
ATOM   2092  HD1 TRP A 127     -14.468 -11.432  -7.782  1.00  0.00           H  
ATOM   2093  HE1 TRP A 127     -16.216 -13.336  -7.690  1.00  0.00           H  
ATOM   2094  HE3 TRP A 127     -13.529 -13.136  -3.036  1.00  0.00           H  
ATOM   2095  HZ2 TRP A 127     -17.060 -15.292  -5.838  1.00  0.00           H  
ATOM   2096  HZ3 TRP A 127     -14.844 -15.027  -2.163  1.00  0.00           H  
ATOM   2097  HH2 TRP A 127     -16.582 -16.094  -3.538  1.00  0.00           H  
ATOM   2098  N   LYS A 128     -11.534 -14.078  -5.777  1.00  0.00           N  
ATOM   2099  CA  LYS A 128     -11.322 -15.436  -5.290  1.00  0.00           C  
ATOM   2100  C   LYS A 128      -9.848 -15.691  -5.008  1.00  0.00           C  
ATOM   2101  O   LYS A 128      -9.499 -16.491  -4.135  1.00  0.00           O  
ATOM   2102  CB  LYS A 128     -11.850 -16.457  -6.299  1.00  0.00           C  
ATOM   2103  CG  LYS A 128     -13.367 -16.488  -6.428  1.00  0.00           C  
ATOM   2104  CD  LYS A 128     -13.816 -17.544  -7.427  1.00  0.00           C  
ATOM   2105  CE  LYS A 128     -15.331 -17.575  -7.559  1.00  0.00           C  
ATOM   2106  NZ  LYS A 128     -15.783 -18.585  -8.553  1.00  0.00           N  
ATOM   2107  H   LYS A 128     -11.872 -13.943  -6.720  1.00  0.00           H  
ATOM   2108  HA  LYS A 128     -11.869 -15.556  -4.355  1.00  0.00           H  
ATOM   2109 1HB  LYS A 128     -11.435 -16.244  -7.284  1.00  0.00           H  
ATOM   2110 2HB  LYS A 128     -11.518 -17.456  -6.014  1.00  0.00           H  
ATOM   2111 1HG  LYS A 128     -13.811 -16.708  -5.456  1.00  0.00           H  
ATOM   2112 2HG  LYS A 128     -13.724 -15.513  -6.757  1.00  0.00           H  
ATOM   2113 1HD  LYS A 128     -13.379 -17.329  -8.404  1.00  0.00           H  
ATOM   2114 2HD  LYS A 128     -13.469 -18.524  -7.101  1.00  0.00           H  
ATOM   2115 1HE  LYS A 128     -15.775 -17.810  -6.593  1.00  0.00           H  
ATOM   2116 2HE  LYS A 128     -15.690 -16.593  -7.869  1.00  0.00           H  
ATOM   2117 1HZ  LYS A 128     -16.792 -18.574  -8.611  1.00  0.00           H  
ATOM   2118 2HZ  LYS A 128     -15.392 -18.366  -9.459  1.00  0.00           H  
ATOM   2119 3HZ  LYS A 128     -15.473 -19.503  -8.266  1.00  0.00           H  
ATOM   2120  N   ASP A 129      -8.982 -15.006  -5.752  1.00  0.00           N  
ATOM   2121  CA  ASP A 129      -7.551 -15.181  -5.613  1.00  0.00           C  
ATOM   2122  C   ASP A 129      -7.046 -14.353  -4.457  1.00  0.00           C  
ATOM   2123  O   ASP A 129      -6.170 -14.779  -3.700  1.00  0.00           O  
ATOM   2124  CB  ASP A 129      -6.823 -14.784  -6.900  1.00  0.00           C  
ATOM   2125  CG  ASP A 129      -7.199 -15.659  -8.088  1.00  0.00           C  
ATOM   2126  OD1 ASP A 129      -6.937 -16.838  -8.039  1.00  0.00           O  
ATOM   2127  OD2 ASP A 129      -7.743 -15.141  -9.033  1.00  0.00           O  
ATOM   2128  H   ASP A 129      -9.331 -14.341  -6.428  1.00  0.00           H  
ATOM   2129  HA  ASP A 129      -7.341 -16.231  -5.406  1.00  0.00           H  
ATOM   2130 1HB  ASP A 129      -7.055 -13.747  -7.144  1.00  0.00           H  
ATOM   2131 2HB  ASP A 129      -5.746 -14.851  -6.744  1.00  0.00           H  
ATOM   2132  N   MET A 130      -7.634 -13.176  -4.296  1.00  0.00           N  
ATOM   2133  CA  MET A 130      -7.369 -12.333  -3.153  1.00  0.00           C  
ATOM   2134  C   MET A 130      -7.744 -13.059  -1.869  1.00  0.00           C  
ATOM   2135  O   MET A 130      -6.995 -13.047  -0.892  1.00  0.00           O  
ATOM   2136  CB  MET A 130      -8.133 -11.016  -3.276  1.00  0.00           C  
ATOM   2137  CG  MET A 130      -7.749  -9.966  -2.242  1.00  0.00           C  
ATOM   2138  SD  MET A 130      -8.719  -8.453  -2.395  1.00  0.00           S  
ATOM   2139  CE  MET A 130     -10.346  -9.046  -1.940  1.00  0.00           C  
ATOM   2140  H   MET A 130      -8.304 -12.864  -4.994  1.00  0.00           H  
ATOM   2141  HA  MET A 130      -6.301 -12.116  -3.118  1.00  0.00           H  
ATOM   2142 1HB  MET A 130      -7.965 -10.589  -4.263  1.00  0.00           H  
ATOM   2143 2HB  MET A 130      -9.203 -11.205  -3.179  1.00  0.00           H  
ATOM   2144 1HG  MET A 130      -7.897 -10.371  -1.241  1.00  0.00           H  
ATOM   2145 2HG  MET A 130      -6.695  -9.713  -2.355  1.00  0.00           H  
ATOM   2146 1HE  MET A 130     -11.059  -8.223  -1.986  1.00  0.00           H  
ATOM   2147 2HE  MET A 130     -10.653  -9.833  -2.630  1.00  0.00           H  
ATOM   2148 3HE  MET A 130     -10.317  -9.445  -0.925  1.00  0.00           H  
ATOM   2149  N   LYS A 131      -8.915 -13.706  -1.884  1.00  0.00           N  
ATOM   2150  CA  LYS A 131      -9.380 -14.482  -0.747  1.00  0.00           C  
ATOM   2151  C   LYS A 131      -8.365 -15.535  -0.347  1.00  0.00           C  
ATOM   2152  O   LYS A 131      -7.984 -15.633   0.823  1.00  0.00           O  
ATOM   2153  CB  LYS A 131     -10.723 -15.141  -1.063  1.00  0.00           C  
ATOM   2154  CG  LYS A 131     -11.315 -15.946   0.087  1.00  0.00           C  
ATOM   2155  CD  LYS A 131     -12.708 -16.453  -0.252  1.00  0.00           C  
ATOM   2156  CE  LYS A 131     -13.361 -17.125   0.947  1.00  0.00           C  
ATOM   2157  NZ  LYS A 131     -12.690 -18.405   1.301  1.00  0.00           N  
ATOM   2158  H   LYS A 131      -9.495 -13.655  -2.712  1.00  0.00           H  
ATOM   2159  HA  LYS A 131      -9.512 -13.818   0.088  1.00  0.00           H  
ATOM   2160 1HB  LYS A 131     -11.448 -14.376  -1.342  1.00  0.00           H  
ATOM   2161 2HB  LYS A 131     -10.609 -15.811  -1.915  1.00  0.00           H  
ATOM   2162 1HG  LYS A 131     -10.670 -16.798   0.305  1.00  0.00           H  
ATOM   2163 2HG  LYS A 131     -11.372 -15.320   0.977  1.00  0.00           H  
ATOM   2164 1HD  LYS A 131     -13.331 -15.618  -0.574  1.00  0.00           H  
ATOM   2165 2HD  LYS A 131     -12.645 -17.172  -1.069  1.00  0.00           H  
ATOM   2166 1HE  LYS A 131     -13.319 -16.457   1.806  1.00  0.00           H  
ATOM   2167 2HE  LYS A 131     -14.409 -17.328   0.724  1.00  0.00           H  
ATOM   2168 1HZ  LYS A 131     -13.152 -18.818   2.099  1.00  0.00           H  
ATOM   2169 2HZ  LYS A 131     -12.740 -19.041   0.517  1.00  0.00           H  
ATOM   2170 3HZ  LYS A 131     -11.723 -18.227   1.528  1.00  0.00           H  
ATOM   2171  N   LYS A 132      -7.918 -16.324  -1.322  1.00  0.00           N  
ATOM   2172  CA  LYS A 132      -6.940 -17.368  -1.061  1.00  0.00           C  
ATOM   2173  C   LYS A 132      -5.666 -16.787  -0.478  1.00  0.00           C  
ATOM   2174  O   LYS A 132      -5.101 -17.333   0.464  1.00  0.00           O  
ATOM   2175  CB  LYS A 132      -6.626 -18.143  -2.341  1.00  0.00           C  
ATOM   2176  CG  LYS A 132      -7.732 -19.087  -2.793  1.00  0.00           C  
ATOM   2177  CD  LYS A 132      -7.278 -19.955  -3.957  1.00  0.00           C  
ATOM   2178  CE  LYS A 132      -7.175 -19.147  -5.243  1.00  0.00           C  
ATOM   2179  NZ  LYS A 132      -6.990 -20.019  -6.434  1.00  0.00           N  
ATOM   2180  H   LYS A 132      -8.267 -16.194  -2.268  1.00  0.00           H  
ATOM   2181  HA  LYS A 132      -7.359 -18.060  -0.330  1.00  0.00           H  
ATOM   2182 1HB  LYS A 132      -6.432 -17.442  -3.153  1.00  0.00           H  
ATOM   2183 2HB  LYS A 132      -5.721 -18.734  -2.196  1.00  0.00           H  
ATOM   2184 1HG  LYS A 132      -8.022 -19.732  -1.962  1.00  0.00           H  
ATOM   2185 2HG  LYS A 132      -8.602 -18.507  -3.100  1.00  0.00           H  
ATOM   2186 1HD  LYS A 132      -6.303 -20.387  -3.730  1.00  0.00           H  
ATOM   2187 2HD  LYS A 132      -7.990 -20.766  -4.106  1.00  0.00           H  
ATOM   2188 1HE  LYS A 132      -8.081 -18.558  -5.376  1.00  0.00           H  
ATOM   2189 2HE  LYS A 132      -6.330 -18.462  -5.175  1.00  0.00           H  
ATOM   2190 1HZ  LYS A 132      -6.926 -19.447  -7.264  1.00  0.00           H  
ATOM   2191 2HZ  LYS A 132      -6.141 -20.557  -6.330  1.00  0.00           H  
ATOM   2192 3HZ  LYS A 132      -7.777 -20.646  -6.518  1.00  0.00           H  
ATOM   2193  N   ALA A 133      -5.218 -15.674  -1.040  1.00  0.00           N  
ATOM   2194  CA  ALA A 133      -3.988 -15.043  -0.592  1.00  0.00           C  
ATOM   2195  C   ALA A 133      -4.077 -14.668   0.887  1.00  0.00           C  
ATOM   2196  O   ALA A 133      -3.121 -14.851   1.644  1.00  0.00           O  
ATOM   2197  CB  ALA A 133      -3.701 -13.821  -1.426  1.00  0.00           C  
ATOM   2198  H   ALA A 133      -5.740 -15.258  -1.806  1.00  0.00           H  
ATOM   2199  HA  ALA A 133      -3.175 -15.757  -0.713  1.00  0.00           H  
ATOM   2200 1HB  ALA A 133      -2.775 -13.372  -1.103  1.00  0.00           H  
ATOM   2201 2HB  ALA A 133      -3.621 -14.103  -2.458  1.00  0.00           H  
ATOM   2202 3HB  ALA A 133      -4.504 -13.114  -1.312  1.00  0.00           H  
ATOM   2203  N   MET A 134      -5.235 -14.153   1.298  1.00  0.00           N  
ATOM   2204  CA  MET A 134      -5.445 -13.762   2.688  1.00  0.00           C  
ATOM   2205  C   MET A 134      -5.439 -14.975   3.607  1.00  0.00           C  
ATOM   2206  O   MET A 134      -4.865 -14.938   4.700  1.00  0.00           O  
ATOM   2207  CB  MET A 134      -6.757 -12.993   2.829  1.00  0.00           C  
ATOM   2208  CG  MET A 134      -6.733 -11.592   2.236  1.00  0.00           C  
ATOM   2209  SD  MET A 134      -8.259 -10.681   2.542  1.00  0.00           S  
ATOM   2210  CE  MET A 134      -9.362 -11.463   1.369  1.00  0.00           C  
ATOM   2211  H   MET A 134      -5.989 -14.027   0.628  1.00  0.00           H  
ATOM   2212  HA  MET A 134      -4.627 -13.114   2.994  1.00  0.00           H  
ATOM   2213 1HB  MET A 134      -7.558 -13.548   2.342  1.00  0.00           H  
ATOM   2214 2HB  MET A 134      -7.016 -12.905   3.885  1.00  0.00           H  
ATOM   2215 1HG  MET A 134      -5.904 -11.030   2.665  1.00  0.00           H  
ATOM   2216 2HG  MET A 134      -6.580 -11.655   1.159  1.00  0.00           H  
ATOM   2217 1HE  MET A 134     -10.350 -11.007   1.438  1.00  0.00           H  
ATOM   2218 2HE  MET A 134      -8.971 -11.332   0.359  1.00  0.00           H  
ATOM   2219 3HE  MET A 134      -9.437 -12.527   1.594  1.00  0.00           H  
ATOM   2220  N   GLU A 135      -6.065 -16.062   3.152  1.00  0.00           N  
ATOM   2221  CA  GLU A 135      -6.091 -17.301   3.919  1.00  0.00           C  
ATOM   2222  C   GLU A 135      -4.693 -17.898   4.042  1.00  0.00           C  
ATOM   2223  O   GLU A 135      -4.318 -18.415   5.097  1.00  0.00           O  
ATOM   2224  CB  GLU A 135      -7.034 -18.313   3.265  1.00  0.00           C  
ATOM   2225  CG  GLU A 135      -8.508 -17.942   3.347  1.00  0.00           C  
ATOM   2226  CD  GLU A 135      -9.400 -18.931   2.649  1.00  0.00           C  
ATOM   2227  OE1 GLU A 135      -8.892 -19.891   2.121  1.00  0.00           O  
ATOM   2228  OE2 GLU A 135     -10.591 -18.725   2.643  1.00  0.00           O  
ATOM   2229  H   GLU A 135      -6.532 -16.025   2.250  1.00  0.00           H  
ATOM   2230  HA  GLU A 135      -6.454 -17.081   4.922  1.00  0.00           H  
ATOM   2231 1HB  GLU A 135      -6.776 -18.425   2.212  1.00  0.00           H  
ATOM   2232 2HB  GLU A 135      -6.908 -19.287   3.738  1.00  0.00           H  
ATOM   2233 1HG  GLU A 135      -8.800 -17.884   4.395  1.00  0.00           H  
ATOM   2234 2HG  GLU A 135      -8.649 -16.957   2.904  1.00  0.00           H  
ATOM   2235  N   ILE A 136      -3.921 -17.822   2.956  1.00  0.00           N  
ATOM   2236  CA  ILE A 136      -2.571 -18.363   2.940  1.00  0.00           C  
ATOM   2237  C   ILE A 136      -1.686 -17.682   3.970  1.00  0.00           C  
ATOM   2238  O   ILE A 136      -0.997 -18.348   4.743  1.00  0.00           O  
ATOM   2239  CB  ILE A 136      -1.938 -18.215   1.544  1.00  0.00           C  
ATOM   2240  CG1 ILE A 136      -2.605 -19.171   0.552  1.00  0.00           C  
ATOM   2241  CG2 ILE A 136      -0.440 -18.470   1.610  1.00  0.00           C  
ATOM   2242  CD1 ILE A 136      -2.283 -18.872  -0.894  1.00  0.00           C  
ATOM   2243  H   ILE A 136      -4.286 -17.377   2.121  1.00  0.00           H  
ATOM   2244  HA  ILE A 136      -2.622 -19.423   3.185  1.00  0.00           H  
ATOM   2245  HB  ILE A 136      -2.109 -17.206   1.173  1.00  0.00           H  
ATOM   2246 1HG1 ILE A 136      -2.294 -20.193   0.766  1.00  0.00           H  
ATOM   2247 2HG1 ILE A 136      -3.687 -19.127   0.675  1.00  0.00           H  
ATOM   2248 1HG2 ILE A 136      -0.009 -18.362   0.615  1.00  0.00           H  
ATOM   2249 2HG2 ILE A 136       0.022 -17.752   2.285  1.00  0.00           H  
ATOM   2250 3HG2 ILE A 136      -0.258 -19.481   1.976  1.00  0.00           H  
ATOM   2251 1HD1 ILE A 136      -2.791 -19.591  -1.537  1.00  0.00           H  
ATOM   2252 2HD1 ILE A 136      -2.618 -17.864  -1.141  1.00  0.00           H  
ATOM   2253 3HD1 ILE A 136      -1.207 -18.945  -1.050  1.00  0.00           H  
ATOM   2254  N   LEU A 137      -1.705 -16.353   3.987  1.00  0.00           N  
ATOM   2255  CA  LEU A 137      -0.869 -15.609   4.914  1.00  0.00           C  
ATOM   2256  C   LEU A 137      -1.217 -15.954   6.351  1.00  0.00           C  
ATOM   2257  O   LEU A 137      -0.330 -16.146   7.185  1.00  0.00           O  
ATOM   2258  CB  LEU A 137      -1.032 -14.101   4.687  1.00  0.00           C  
ATOM   2259  CG  LEU A 137      -0.455 -13.559   3.374  1.00  0.00           C  
ATOM   2260  CD1 LEU A 137      -0.761 -12.072   3.259  1.00  0.00           C  
ATOM   2261  CD2 LEU A 137       1.044 -13.814   3.334  1.00  0.00           C  
ATOM   2262  H   LEU A 137      -2.306 -15.850   3.338  1.00  0.00           H  
ATOM   2263  HA  LEU A 137       0.169 -15.882   4.738  1.00  0.00           H  
ATOM   2264 1HB  LEU A 137      -2.094 -13.860   4.707  1.00  0.00           H  
ATOM   2265 2HB  LEU A 137      -0.546 -13.571   5.506  1.00  0.00           H  
ATOM   2266  HG  LEU A 137      -0.931 -14.063   2.532  1.00  0.00           H  
ATOM   2267 1HD1 LEU A 137      -0.351 -11.687   2.325  1.00  0.00           H  
ATOM   2268 2HD1 LEU A 137      -1.840 -11.920   3.270  1.00  0.00           H  
ATOM   2269 3HD1 LEU A 137      -0.311 -11.542   4.098  1.00  0.00           H  
ATOM   2270 1HD2 LEU A 137       1.454 -13.429   2.400  1.00  0.00           H  
ATOM   2271 2HD2 LEU A 137       1.521 -13.309   4.175  1.00  0.00           H  
ATOM   2272 3HD2 LEU A 137       1.233 -14.885   3.400  1.00  0.00           H  
ATOM   2273  N   TYR A 138      -2.509 -16.068   6.632  1.00  0.00           N  
ATOM   2274  CA  TYR A 138      -2.960 -16.453   7.957  1.00  0.00           C  
ATOM   2275  C   TYR A 138      -2.399 -17.819   8.340  1.00  0.00           C  
ATOM   2276  O   TYR A 138      -1.856 -17.996   9.431  1.00  0.00           O  
ATOM   2277  CB  TYR A 138      -4.489 -16.463   8.021  1.00  0.00           C  
ATOM   2278  CG  TYR A 138      -5.041 -16.756   9.398  1.00  0.00           C  
ATOM   2279  CD1 TYR A 138      -5.099 -15.750  10.351  1.00  0.00           C  
ATOM   2280  CD2 TYR A 138      -5.488 -18.032   9.709  1.00  0.00           C  
ATOM   2281  CE1 TYR A 138      -5.603 -16.018  11.609  1.00  0.00           C  
ATOM   2282  CE2 TYR A 138      -5.992 -18.300  10.967  1.00  0.00           C  
ATOM   2283  CZ  TYR A 138      -6.050 -17.299  11.915  1.00  0.00           C  
ATOM   2284  OH  TYR A 138      -6.552 -17.566  13.168  1.00  0.00           O  
ATOM   2285  H   TYR A 138      -3.196 -15.889   5.905  1.00  0.00           H  
ATOM   2286  HA  TYR A 138      -2.586 -15.725   8.678  1.00  0.00           H  
ATOM   2287 1HB  TYR A 138      -4.873 -15.493   7.700  1.00  0.00           H  
ATOM   2288 2HB  TYR A 138      -4.877 -17.212   7.332  1.00  0.00           H  
ATOM   2289  HD1 TYR A 138      -4.748 -14.747  10.107  1.00  0.00           H  
ATOM   2290  HD2 TYR A 138      -5.441 -18.823   8.961  1.00  0.00           H  
ATOM   2291  HE1 TYR A 138      -5.649 -15.227  12.358  1.00  0.00           H  
ATOM   2292  HE2 TYR A 138      -6.342 -19.303  11.211  1.00  0.00           H  
ATOM   2293  HH  TYR A 138      -6.669 -16.742  13.647  1.00  0.00           H  
ATOM   2294  N   LYS A 139      -2.530 -18.781   7.430  1.00  0.00           N  
ATOM   2295  CA  LYS A 139      -2.059 -20.143   7.667  1.00  0.00           C  
ATOM   2296  C   LYS A 139      -0.541 -20.186   7.866  1.00  0.00           C  
ATOM   2297  O   LYS A 139      -0.018 -21.072   8.544  1.00  0.00           O  
ATOM   2298  CB  LYS A 139      -2.464 -21.055   6.508  1.00  0.00           C  
ATOM   2299  CG  LYS A 139      -3.953 -21.371   6.446  1.00  0.00           C  
ATOM   2300  CD  LYS A 139      -4.287 -22.223   5.231  1.00  0.00           C  
ATOM   2301  CE  LYS A 139      -5.777 -22.523   5.157  1.00  0.00           C  
ATOM   2302  NZ  LYS A 139      -6.121 -23.341   3.963  1.00  0.00           N  
ATOM   2303  H   LYS A 139      -2.971 -18.564   6.543  1.00  0.00           H  
ATOM   2304  HA  LYS A 139      -2.525 -20.515   8.580  1.00  0.00           H  
ATOM   2305 1HB  LYS A 139      -2.182 -20.590   5.563  1.00  0.00           H  
ATOM   2306 2HB  LYS A 139      -1.925 -21.999   6.582  1.00  0.00           H  
ATOM   2307 1HG  LYS A 139      -4.249 -21.908   7.348  1.00  0.00           H  
ATOM   2308 2HG  LYS A 139      -4.520 -20.442   6.395  1.00  0.00           H  
ATOM   2309 1HD  LYS A 139      -3.984 -21.698   4.324  1.00  0.00           H  
ATOM   2310 2HD  LYS A 139      -3.739 -23.164   5.285  1.00  0.00           H  
ATOM   2311 1HE  LYS A 139      -6.085 -23.061   6.052  1.00  0.00           H  
ATOM   2312 2HE  LYS A 139      -6.334 -21.587   5.113  1.00  0.00           H  
ATOM   2313 1HZ  LYS A 139      -7.116 -23.517   3.950  1.00  0.00           H  
ATOM   2314 2HZ  LYS A 139      -5.857 -22.843   3.124  1.00  0.00           H  
ATOM   2315 3HZ  LYS A 139      -5.625 -24.220   4.002  1.00  0.00           H  
ATOM   2316  N   LEU A 140       0.163 -19.226   7.261  1.00  0.00           N  
ATOM   2317  CA  LEU A 140       1.617 -19.129   7.395  1.00  0.00           C  
ATOM   2318  C   LEU A 140       2.031 -18.473   8.722  1.00  0.00           C  
ATOM   2319  O   LEU A 140       3.224 -18.351   9.015  1.00  0.00           O  
ATOM   2320  CB  LEU A 140       2.196 -18.328   6.221  1.00  0.00           C  
ATOM   2321  CG  LEU A 140       2.135 -19.017   4.852  1.00  0.00           C  
ATOM   2322  CD1 LEU A 140       2.600 -18.047   3.774  1.00  0.00           C  
ATOM   2323  CD2 LEU A 140       3.002 -20.267   4.873  1.00  0.00           C  
ATOM   2324  H   LEU A 140      -0.324 -18.550   6.680  1.00  0.00           H  
ATOM   2325  HA  LEU A 140       2.029 -20.136   7.371  1.00  0.00           H  
ATOM   2326 1HB  LEU A 140       1.656 -17.386   6.143  1.00  0.00           H  
ATOM   2327 2HB  LEU A 140       3.242 -18.106   6.434  1.00  0.00           H  
ATOM   2328  HG  LEU A 140       1.104 -19.293   4.629  1.00  0.00           H  
ATOM   2329 1HD1 LEU A 140       2.557 -18.536   2.801  1.00  0.00           H  
ATOM   2330 2HD1 LEU A 140       1.951 -17.171   3.768  1.00  0.00           H  
ATOM   2331 3HD1 LEU A 140       3.625 -17.739   3.979  1.00  0.00           H  
ATOM   2332 1HD2 LEU A 140       2.958 -20.757   3.900  1.00  0.00           H  
ATOM   2333 2HD2 LEU A 140       4.033 -19.991   5.094  1.00  0.00           H  
ATOM   2334 3HD2 LEU A 140       2.637 -20.950   5.640  1.00  0.00           H  
ATOM   2335  N   GLY A 141       1.046 -18.069   9.525  1.00  0.00           N  
ATOM   2336  CA  GLY A 141       1.317 -17.464  10.827  1.00  0.00           C  
ATOM   2337  C   GLY A 141       1.575 -15.959  10.724  1.00  0.00           C  
ATOM   2338  O   GLY A 141       2.163 -15.360  11.624  1.00  0.00           O  
ATOM   2339  H   GLY A 141       0.084 -18.195   9.231  1.00  0.00           H  
ATOM   2340 1HA  GLY A 141       0.470 -17.643  11.488  1.00  0.00           H  
ATOM   2341 2HA  GLY A 141       2.179 -17.950  11.276  1.00  0.00           H  
ATOM   2342  N   VAL A 142       1.125 -15.352   9.632  1.00  0.00           N  
ATOM   2343  CA  VAL A 142       1.307 -13.920   9.433  1.00  0.00           C  
ATOM   2344  C   VAL A 142       0.256 -13.127  10.205  1.00  0.00           C  
ATOM   2345  O   VAL A 142      -0.944 -13.279   9.975  1.00  0.00           O  
ATOM   2346  CB  VAL A 142       1.217 -13.571   7.936  1.00  0.00           C  
ATOM   2347  CG1 VAL A 142       1.364 -12.071   7.728  1.00  0.00           C  
ATOM   2348  CG2 VAL A 142       2.284 -14.330   7.162  1.00  0.00           C  
ATOM   2349  H   VAL A 142       0.641 -15.894   8.922  1.00  0.00           H  
ATOM   2350  HA  VAL A 142       2.295 -13.642   9.801  1.00  0.00           H  
ATOM   2351  HB  VAL A 142       0.231 -13.851   7.565  1.00  0.00           H  
ATOM   2352 1HG1 VAL A 142       1.298 -11.843   6.664  1.00  0.00           H  
ATOM   2353 2HG1 VAL A 142       0.569 -11.550   8.261  1.00  0.00           H  
ATOM   2354 3HG1 VAL A 142       2.332 -11.745   8.109  1.00  0.00           H  
ATOM   2355 1HG2 VAL A 142       2.214 -14.079   6.104  1.00  0.00           H  
ATOM   2356 2HG2 VAL A 142       3.270 -14.054   7.537  1.00  0.00           H  
ATOM   2357 3HG2 VAL A 142       2.134 -15.402   7.292  1.00  0.00           H  
ATOM   2358  N   LYS A 143       0.714 -12.290  11.137  1.00  0.00           N  
ATOM   2359  CA  LYS A 143      -0.192 -11.535  11.999  1.00  0.00           C  
ATOM   2360  C   LYS A 143      -0.721 -10.290  11.298  1.00  0.00           C  
ATOM   2361  O   LYS A 143      -1.923 -10.006  11.334  1.00  0.00           O  
ATOM   2362  CB  LYS A 143       0.510 -11.144  13.300  1.00  0.00           C  
ATOM   2363  CG  LYS A 143       0.800 -12.311  14.234  1.00  0.00           C  
ATOM   2364  CD  LYS A 143       1.488 -11.843  15.507  1.00  0.00           C  
ATOM   2365  CE  LYS A 143       1.772 -13.008  16.444  1.00  0.00           C  
ATOM   2366  NZ  LYS A 143       2.476 -12.569  17.680  1.00  0.00           N  
ATOM   2367  H   LYS A 143       1.710 -12.194  11.263  1.00  0.00           H  
ATOM   2368  HA  LYS A 143      -1.046 -12.167  12.241  1.00  0.00           H  
ATOM   2369 1HB  LYS A 143       1.457 -10.655  13.071  1.00  0.00           H  
ATOM   2370 2HB  LYS A 143      -0.105 -10.426  13.844  1.00  0.00           H  
ATOM   2371 1HG  LYS A 143      -0.135 -12.808  14.498  1.00  0.00           H  
ATOM   2372 2HG  LYS A 143       1.442 -13.031  13.727  1.00  0.00           H  
ATOM   2373 1HD  LYS A 143       2.430 -11.354  15.253  1.00  0.00           H  
ATOM   2374 2HD  LYS A 143       0.852 -11.123  16.021  1.00  0.00           H  
ATOM   2375 1HE  LYS A 143       0.835 -13.485  16.725  1.00  0.00           H  
ATOM   2376 2HE  LYS A 143       2.390 -13.745  15.932  1.00  0.00           H  
ATOM   2377 1HZ  LYS A 143       2.646 -13.369  18.273  1.00  0.00           H  
ATOM   2378 2HZ  LYS A 143       3.358 -12.141  17.432  1.00  0.00           H  
ATOM   2379 3HZ  LYS A 143       1.904 -11.899  18.174  1.00  0.00           H  
ATOM   2380  N   LYS A 144       0.178  -9.550  10.655  1.00  0.00           N  
ATOM   2381  CA  LYS A 144      -0.204  -8.334   9.954  1.00  0.00           C  
ATOM   2382  C   LYS A 144      -0.404  -8.597   8.482  1.00  0.00           C  
ATOM   2383  O   LYS A 144       0.544  -8.935   7.761  1.00  0.00           O  
ATOM   2384  CB  LYS A 144       0.849  -7.242  10.151  1.00  0.00           C  
ATOM   2385  CG  LYS A 144       0.973  -6.739  11.583  1.00  0.00           C  
ATOM   2386  CD  LYS A 144       2.067  -5.689  11.707  1.00  0.00           C  
ATOM   2387  CE  LYS A 144       2.046  -5.026  13.077  1.00  0.00           C  
ATOM   2388  NZ  LYS A 144       2.393  -5.982  14.163  1.00  0.00           N  
ATOM   2389  H   LYS A 144       1.145  -9.838  10.650  1.00  0.00           H  
ATOM   2390  HA  LYS A 144      -1.155  -7.987  10.355  1.00  0.00           H  
ATOM   2391 1HB  LYS A 144       1.825  -7.618   9.843  1.00  0.00           H  
ATOM   2392 2HB  LYS A 144       0.612  -6.388   9.516  1.00  0.00           H  
ATOM   2393 1HG  LYS A 144       0.025  -6.303  11.899  1.00  0.00           H  
ATOM   2394 2HG  LYS A 144       1.207  -7.574  12.243  1.00  0.00           H  
ATOM   2395 1HD  LYS A 144       3.040  -6.156  11.554  1.00  0.00           H  
ATOM   2396 2HD  LYS A 144       1.926  -4.925  10.943  1.00  0.00           H  
ATOM   2397 1HE  LYS A 144       2.758  -4.202  13.093  1.00  0.00           H  
ATOM   2398 2HE  LYS A 144       1.052  -4.621  13.270  1.00  0.00           H  
ATOM   2399 1HZ  LYS A 144       2.368  -5.505  15.053  1.00  0.00           H  
ATOM   2400 2HZ  LYS A 144       1.727  -6.741  14.170  1.00  0.00           H  
ATOM   2401 3HZ  LYS A 144       3.320  -6.349  14.005  1.00  0.00           H  
ATOM   2402  N   ILE A 145      -1.633  -8.448   8.035  1.00  0.00           N  
ATOM   2403  CA  ILE A 145      -1.997  -8.786   6.679  1.00  0.00           C  
ATOM   2404  C   ILE A 145      -2.550  -7.588   5.963  1.00  0.00           C  
ATOM   2405  O   ILE A 145      -3.553  -7.009   6.384  1.00  0.00           O  
ATOM   2406  CB  ILE A 145      -3.031  -9.926   6.649  1.00  0.00           C  
ATOM   2407  CG1 ILE A 145      -2.449 -11.192   7.283  1.00  0.00           C  
ATOM   2408  CG2 ILE A 145      -3.480 -10.199   5.222  1.00  0.00           C  
ATOM   2409  CD1 ILE A 145      -3.439 -12.328   7.398  1.00  0.00           C  
ATOM   2410  H   ILE A 145      -2.344  -8.079   8.660  1.00  0.00           H  
ATOM   2411  HA  ILE A 145      -1.102  -9.115   6.150  1.00  0.00           H  
ATOM   2412  HB  ILE A 145      -3.899  -9.645   7.246  1.00  0.00           H  
ATOM   2413 1HG1 ILE A 145      -1.600 -11.537   6.693  1.00  0.00           H  
ATOM   2414 2HG1 ILE A 145      -2.078 -10.961   8.282  1.00  0.00           H  
ATOM   2415 1HG2 ILE A 145      -4.211 -11.008   5.219  1.00  0.00           H  
ATOM   2416 2HG2 ILE A 145      -3.933  -9.301   4.805  1.00  0.00           H  
ATOM   2417 3HG2 ILE A 145      -2.619 -10.486   4.618  1.00  0.00           H  
ATOM   2418 1HD1 ILE A 145      -2.953 -13.189   7.857  1.00  0.00           H  
ATOM   2419 2HD1 ILE A 145      -4.282 -12.015   8.016  1.00  0.00           H  
ATOM   2420 3HD1 ILE A 145      -3.797 -12.600   6.406  1.00  0.00           H  
ATOM   2421  N   VAL A 146      -1.902  -7.209   4.880  1.00  0.00           N  
ATOM   2422  CA  VAL A 146      -2.296  -6.035   4.135  1.00  0.00           C  
ATOM   2423  C   VAL A 146      -2.781  -6.419   2.749  1.00  0.00           C  
ATOM   2424  O   VAL A 146      -2.152  -7.218   2.064  1.00  0.00           O  
ATOM   2425  CB  VAL A 146      -1.114  -5.055   4.015  1.00  0.00           C  
ATOM   2426  CG1 VAL A 146      -1.556  -3.770   3.331  1.00  0.00           C  
ATOM   2427  CG2 VAL A 146      -0.542  -4.763   5.394  1.00  0.00           C  
ATOM   2428  H   VAL A 146      -1.106  -7.756   4.560  1.00  0.00           H  
ATOM   2429  HA  VAL A 146      -3.107  -5.546   4.665  1.00  0.00           H  
ATOM   2430  HB  VAL A 146      -0.344  -5.504   3.388  1.00  0.00           H  
ATOM   2431 1HG1 VAL A 146      -0.708  -3.088   3.254  1.00  0.00           H  
ATOM   2432 2HG1 VAL A 146      -1.928  -3.998   2.333  1.00  0.00           H  
ATOM   2433 3HG1 VAL A 146      -2.346  -3.299   3.916  1.00  0.00           H  
ATOM   2434 1HG2 VAL A 146       0.294  -4.070   5.301  1.00  0.00           H  
ATOM   2435 2HG2 VAL A 146      -1.314  -4.319   6.022  1.00  0.00           H  
ATOM   2436 3HG2 VAL A 146      -0.194  -5.692   5.847  1.00  0.00           H  
ATOM   2437  N   VAL A 147      -3.909  -5.867   2.350  1.00  0.00           N  
ATOM   2438  CA  VAL A 147      -4.494  -6.193   1.059  1.00  0.00           C  
ATOM   2439  C   VAL A 147      -4.462  -4.983   0.130  1.00  0.00           C  
ATOM   2440  O   VAL A 147      -4.906  -3.901   0.500  1.00  0.00           O  
ATOM   2441  CB  VAL A 147      -5.948  -6.670   1.234  1.00  0.00           C  
ATOM   2442  CG1 VAL A 147      -6.542  -7.073  -0.107  1.00  0.00           C  
ATOM   2443  CG2 VAL A 147      -5.997  -7.831   2.216  1.00  0.00           C  
ATOM   2444  H   VAL A 147      -4.386  -5.212   2.963  1.00  0.00           H  
ATOM   2445  HA  VAL A 147      -3.909  -6.996   0.607  1.00  0.00           H  
ATOM   2446  HB  VAL A 147      -6.548  -5.844   1.617  1.00  0.00           H  
ATOM   2447 1HG1 VAL A 147      -7.570  -7.407   0.036  1.00  0.00           H  
ATOM   2448 2HG1 VAL A 147      -6.529  -6.218  -0.782  1.00  0.00           H  
ATOM   2449 3HG1 VAL A 147      -5.954  -7.884  -0.536  1.00  0.00           H  
ATOM   2450 1HG2 VAL A 147      -7.028  -8.162   2.336  1.00  0.00           H  
ATOM   2451 2HG2 VAL A 147      -5.392  -8.655   1.837  1.00  0.00           H  
ATOM   2452 3HG2 VAL A 147      -5.605  -7.508   3.181  1.00  0.00           H  
ATOM   2453  N   LEU A 148      -3.890  -5.163  -1.061  1.00  0.00           N  
ATOM   2454  CA  LEU A 148      -3.782  -4.075  -2.037  1.00  0.00           C  
ATOM   2455  C   LEU A 148      -4.635  -4.326  -3.287  1.00  0.00           C  
ATOM   2456  O   LEU A 148      -4.604  -5.416  -3.867  1.00  0.00           O  
ATOM   2457  CB  LEU A 148      -2.316  -3.888  -2.448  1.00  0.00           C  
ATOM   2458  CG  LEU A 148      -1.293  -3.939  -1.306  1.00  0.00           C  
ATOM   2459  CD1 LEU A 148       0.115  -3.872  -1.882  1.00  0.00           C  
ATOM   2460  CD2 LEU A 148      -1.547  -2.788  -0.345  1.00  0.00           C  
ATOM   2461  H   LEU A 148      -3.489  -6.069  -1.289  1.00  0.00           H  
ATOM   2462  HA  LEU A 148      -4.132  -3.159  -1.566  1.00  0.00           H  
ATOM   2463 1HB  LEU A 148      -2.054  -4.666  -3.163  1.00  0.00           H  
ATOM   2464 2HB  LEU A 148      -2.214  -2.921  -2.941  1.00  0.00           H  
ATOM   2465  HG  LEU A 148      -1.391  -4.885  -0.773  1.00  0.00           H  
ATOM   2466 1HD1 LEU A 148       0.842  -3.909  -1.070  1.00  0.00           H  
ATOM   2467 2HD1 LEU A 148       0.275  -4.718  -2.550  1.00  0.00           H  
ATOM   2468 3HD1 LEU A 148       0.237  -2.942  -2.436  1.00  0.00           H  
ATOM   2469 1HD2 LEU A 148      -0.820  -2.825   0.467  1.00  0.00           H  
ATOM   2470 2HD2 LEU A 148      -1.448  -1.841  -0.877  1.00  0.00           H  
ATOM   2471 3HD2 LEU A 148      -2.554  -2.871   0.065  1.00  0.00           H  
ATOM   2472  N   PHE A 149      -5.386  -3.299  -3.707  1.00  0.00           N  
ATOM   2473  CA  PHE A 149      -6.074  -3.320  -5.006  1.00  0.00           C  
ATOM   2474  C   PHE A 149      -6.630  -1.937  -5.381  1.00  0.00           C  
ATOM   2475  O   PHE A 149      -6.704  -1.038  -4.541  1.00  0.00           O  
ATOM   2476  CB  PHE A 149      -7.212  -4.342  -4.986  1.00  0.00           C  
ATOM   2477  CG  PHE A 149      -8.149  -4.182  -3.822  1.00  0.00           C  
ATOM   2478  CD1 PHE A 149      -9.262  -3.359  -3.918  1.00  0.00           C  
ATOM   2479  CD2 PHE A 149      -7.920  -4.852  -2.631  1.00  0.00           C  
ATOM   2480  CE1 PHE A 149     -10.125  -3.211  -2.848  1.00  0.00           C  
ATOM   2481  CE2 PHE A 149      -8.781  -4.707  -1.560  1.00  0.00           C  
ATOM   2482  CZ  PHE A 149      -9.885  -3.885  -1.670  1.00  0.00           C  
ATOM   2483  H   PHE A 149      -5.480  -2.479  -3.110  1.00  0.00           H  
ATOM   2484  HA  PHE A 149      -5.350  -3.613  -5.770  1.00  0.00           H  
ATOM   2485 1HB  PHE A 149      -7.792  -4.258  -5.904  1.00  0.00           H  
ATOM   2486 2HB  PHE A 149      -6.797  -5.348  -4.952  1.00  0.00           H  
ATOM   2487  HD1 PHE A 149      -9.452  -2.827  -4.850  1.00  0.00           H  
ATOM   2488  HD2 PHE A 149      -7.048  -5.502  -2.544  1.00  0.00           H  
ATOM   2489  HE1 PHE A 149     -10.995  -2.561  -2.937  1.00  0.00           H  
ATOM   2490  HE2 PHE A 149      -8.590  -5.241  -0.629  1.00  0.00           H  
ATOM   2491  HZ  PHE A 149     -10.563  -3.768  -0.826  1.00  0.00           H  
ATOM   2492  N   LYS A 150      -7.033  -1.784  -6.645  1.00  0.00           N  
ATOM   2493  CA  LYS A 150      -7.686  -0.553  -7.105  1.00  0.00           C  
ATOM   2494  C   LYS A 150      -9.123  -0.494  -6.621  1.00  0.00           C  
ATOM   2495  O   LYS A 150      -9.797  -1.516  -6.539  1.00  0.00           O  
ATOM   2496  CB  LYS A 150      -7.643  -0.450  -8.631  1.00  0.00           C  
ATOM   2497  CG  LYS A 150      -6.248  -0.255  -9.209  1.00  0.00           C  
ATOM   2498  CD  LYS A 150      -6.280  -0.223 -10.730  1.00  0.00           C  
ATOM   2499  CE  LYS A 150      -4.887  -0.024 -11.310  1.00  0.00           C  
ATOM   2500  NZ  LYS A 150      -4.886  -0.102 -12.796  1.00  0.00           N  
ATOM   2501  H   LYS A 150      -6.901  -2.544  -7.298  1.00  0.00           H  
ATOM   2502  HA  LYS A 150      -7.171   0.305  -6.702  1.00  0.00           H  
ATOM   2503 1HB  LYS A 150      -8.063  -1.356  -9.068  1.00  0.00           H  
ATOM   2504 2HB  LYS A 150      -8.261   0.387  -8.957  1.00  0.00           H  
ATOM   2505 1HG  LYS A 150      -5.830   0.684  -8.843  1.00  0.00           H  
ATOM   2506 2HG  LYS A 150      -5.602  -1.071  -8.885  1.00  0.00           H  
ATOM   2507 1HD  LYS A 150      -6.690  -1.162 -11.105  1.00  0.00           H  
ATOM   2508 2HD  LYS A 150      -6.921   0.593 -11.063  1.00  0.00           H  
ATOM   2509 1HE  LYS A 150      -4.504   0.950 -11.009  1.00  0.00           H  
ATOM   2510 2HE  LYS A 150      -4.217  -0.789 -10.918  1.00  0.00           H  
ATOM   2511 1HZ  LYS A 150      -3.946   0.034 -13.140  1.00  0.00           H  
ATOM   2512 2HZ  LYS A 150      -5.222  -1.010 -13.086  1.00  0.00           H  
ATOM   2513 3HZ  LYS A 150      -5.489   0.615 -13.171  1.00  0.00           H  
ATOM   2514  N   TYR A 151      -9.589   0.708  -6.289  1.00  0.00           N  
ATOM   2515  CA  TYR A 151     -10.909   0.869  -5.682  1.00  0.00           C  
ATOM   2516  C   TYR A 151     -11.956  -0.002  -6.366  1.00  0.00           C  
ATOM   2517  O   TYR A 151     -12.149   0.074  -7.581  1.00  0.00           O  
ATOM   2518  CB  TYR A 151     -11.339   2.337  -5.723  1.00  0.00           C  
ATOM   2519  CG  TYR A 151     -12.779   2.563  -5.317  1.00  0.00           C  
ATOM   2520  CD1 TYR A 151     -13.160   2.401  -3.993  1.00  0.00           C  
ATOM   2521  CD2 TYR A 151     -13.717   2.933  -6.269  1.00  0.00           C  
ATOM   2522  CE1 TYR A 151     -14.475   2.608  -3.623  1.00  0.00           C  
ATOM   2523  CE2 TYR A 151     -15.032   3.139  -5.898  1.00  0.00           C  
ATOM   2524  CZ  TYR A 151     -15.411   2.978  -4.581  1.00  0.00           C  
ATOM   2525  OH  TYR A 151     -16.721   3.184  -4.212  1.00  0.00           O  
ATOM   2526  H   TYR A 151      -9.011   1.530  -6.446  1.00  0.00           H  
ATOM   2527  HA  TYR A 151     -10.849   0.555  -4.641  1.00  0.00           H  
ATOM   2528 1HB  TYR A 151     -10.702   2.922  -5.057  1.00  0.00           H  
ATOM   2529 2HB  TYR A 151     -11.204   2.728  -6.731  1.00  0.00           H  
ATOM   2530  HD1 TYR A 151     -12.422   2.111  -3.245  1.00  0.00           H  
ATOM   2531  HD2 TYR A 151     -13.418   3.059  -7.309  1.00  0.00           H  
ATOM   2532  HE1 TYR A 151     -14.774   2.481  -2.583  1.00  0.00           H  
ATOM   2533  HE2 TYR A 151     -15.770   3.429  -6.647  1.00  0.00           H  
ATOM   2534  HH  TYR A 151     -16.843   2.908  -3.301  1.00  0.00           H  
ATOM   2535  N   ASP A 152     -12.642  -0.816  -5.567  1.00  0.00           N  
ATOM   2536  CA  ASP A 152     -13.694  -1.693  -6.065  1.00  0.00           C  
ATOM   2537  C   ASP A 152     -14.545  -2.207  -4.911  1.00  0.00           C  
ATOM   2538  O   ASP A 152     -14.039  -2.868  -4.004  1.00  0.00           O  
ATOM   2539  CB  ASP A 152     -13.097  -2.871  -6.838  1.00  0.00           C  
ATOM   2540  CG  ASP A 152     -14.154  -3.724  -7.527  1.00  0.00           C  
ATOM   2541  OD1 ASP A 152     -15.228  -3.853  -6.989  1.00  0.00           O  
ATOM   2542  OD2 ASP A 152     -13.877  -4.239  -8.584  1.00  0.00           O  
ATOM   2543  H   ASP A 152     -12.427  -0.823  -4.583  1.00  0.00           H  
ATOM   2544  HA  ASP A 152     -14.337  -1.121  -6.735  1.00  0.00           H  
ATOM   2545 1HB  ASP A 152     -12.404  -2.498  -7.592  1.00  0.00           H  
ATOM   2546 2HB  ASP A 152     -12.529  -3.504  -6.156  1.00  0.00           H  
ATOM   2547  N   GLU A 153     -15.831  -1.879  -4.936  1.00  0.00           N  
ATOM   2548  CA  GLU A 153     -16.727  -2.184  -3.819  1.00  0.00           C  
ATOM   2549  C   GLU A 153     -16.769  -3.689  -3.515  1.00  0.00           C  
ATOM   2550  O   GLU A 153     -16.988  -4.094  -2.370  1.00  0.00           O  
ATOM   2551  CB  GLU A 153     -18.139  -1.677  -4.123  1.00  0.00           C  
ATOM   2552  CG  GLU A 153     -18.273  -0.161  -4.140  1.00  0.00           C  
ATOM   2553  CD  GLU A 153     -19.685   0.299  -4.370  1.00  0.00           C  
ATOM   2554  OE1 GLU A 153     -20.551  -0.535  -4.479  1.00  0.00           O  
ATOM   2555  OE2 GLU A 153     -19.898   1.487  -4.438  1.00  0.00           O  
ATOM   2556  H   GLU A 153     -16.197  -1.386  -5.738  1.00  0.00           H  
ATOM   2557  HA  GLU A 153     -16.357  -1.674  -2.936  1.00  0.00           H  
ATOM   2558 1HB  GLU A 153     -18.459  -2.052  -5.095  1.00  0.00           H  
ATOM   2559 2HB  GLU A 153     -18.833  -2.066  -3.378  1.00  0.00           H  
ATOM   2560 1HG  GLU A 153     -17.925   0.235  -3.186  1.00  0.00           H  
ATOM   2561 2HG  GLU A 153     -17.632   0.241  -4.924  1.00  0.00           H  
ATOM   2562  N   LYS A 154     -16.558  -4.510  -4.543  1.00  0.00           N  
ATOM   2563  CA  LYS A 154     -16.553  -5.957  -4.366  1.00  0.00           C  
ATOM   2564  C   LYS A 154     -15.348  -6.404  -3.560  1.00  0.00           C  
ATOM   2565  O   LYS A 154     -15.470  -7.211  -2.636  1.00  0.00           O  
ATOM   2566  CB  LYS A 154     -16.569  -6.666  -5.722  1.00  0.00           C  
ATOM   2567  CG  LYS A 154     -16.538  -8.186  -5.637  1.00  0.00           C  
ATOM   2568  CD  LYS A 154     -17.807  -8.730  -4.999  1.00  0.00           C  
ATOM   2569  CE  LYS A 154     -17.826 -10.252  -5.014  1.00  0.00           C  
ATOM   2570  NZ  LYS A 154     -19.070 -10.798  -4.406  1.00  0.00           N  
ATOM   2571  H   LYS A 154     -16.395  -4.121  -5.470  1.00  0.00           H  
ATOM   2572  HA  LYS A 154     -17.449  -6.242  -3.815  1.00  0.00           H  
ATOM   2573 1HB  LYS A 154     -17.466  -6.379  -6.271  1.00  0.00           H  
ATOM   2574 2HB  LYS A 154     -15.709  -6.345  -6.310  1.00  0.00           H  
ATOM   2575 1HG  LYS A 154     -16.437  -8.604  -6.640  1.00  0.00           H  
ATOM   2576 2HG  LYS A 154     -15.679  -8.500  -5.044  1.00  0.00           H  
ATOM   2577 1HD  LYS A 154     -17.872  -8.384  -3.966  1.00  0.00           H  
ATOM   2578 2HD  LYS A 154     -18.675  -8.360  -5.543  1.00  0.00           H  
ATOM   2579 1HE  LYS A 154     -17.752 -10.606  -6.041  1.00  0.00           H  
ATOM   2580 2HE  LYS A 154     -16.969 -10.632  -4.459  1.00  0.00           H  
ATOM   2581 1HZ  LYS A 154     -19.044 -11.808  -4.435  1.00  0.00           H  
ATOM   2582 2HZ  LYS A 154     -19.140 -10.491  -3.446  1.00  0.00           H  
ATOM   2583 3HZ  LYS A 154     -19.871 -10.468  -4.924  1.00  0.00           H  
ATOM   2584  N   LEU A 155     -14.179  -5.888  -3.917  1.00  0.00           N  
ATOM   2585  CA  LEU A 155     -12.948  -6.289  -3.268  1.00  0.00           C  
ATOM   2586  C   LEU A 155     -12.863  -5.730  -1.859  1.00  0.00           C  
ATOM   2587  O   LEU A 155     -12.264  -6.338  -0.982  1.00  0.00           O  
ATOM   2588  CB  LEU A 155     -11.741  -5.816  -4.088  1.00  0.00           C  
ATOM   2589  CG  LEU A 155     -11.565  -6.483  -5.458  1.00  0.00           C  
ATOM   2590  CD1 LEU A 155     -10.387  -5.849  -6.184  1.00  0.00           C  
ATOM   2591  CD2 LEU A 155     -11.352  -7.978  -5.271  1.00  0.00           C  
ATOM   2592  H   LEU A 155     -14.148  -5.208  -4.667  1.00  0.00           H  
ATOM   2593  HA  LEU A 155     -12.930  -7.377  -3.207  1.00  0.00           H  
ATOM   2594 1HB  LEU A 155     -11.831  -4.743  -4.251  1.00  0.00           H  
ATOM   2595 2HB  LEU A 155     -10.835  -6.000  -3.510  1.00  0.00           H  
ATOM   2596  HG  LEU A 155     -12.458  -6.316  -6.061  1.00  0.00           H  
ATOM   2597 1HD1 LEU A 155     -10.262  -6.322  -7.158  1.00  0.00           H  
ATOM   2598 2HD1 LEU A 155     -10.574  -4.784  -6.321  1.00  0.00           H  
ATOM   2599 3HD1 LEU A 155      -9.480  -5.985  -5.596  1.00  0.00           H  
ATOM   2600 1HD2 LEU A 155     -11.228  -8.452  -6.245  1.00  0.00           H  
ATOM   2601 2HD2 LEU A 155     -10.459  -8.146  -4.669  1.00  0.00           H  
ATOM   2602 3HD2 LEU A 155     -12.217  -8.408  -4.766  1.00  0.00           H  
ATOM   2603  N   ILE A 156     -13.486  -4.578  -1.639  1.00  0.00           N  
ATOM   2604  CA  ILE A 156     -13.548  -4.003  -0.302  1.00  0.00           C  
ATOM   2605  C   ILE A 156     -14.314  -4.917   0.637  1.00  0.00           C  
ATOM   2606  O   ILE A 156     -13.869  -5.191   1.756  1.00  0.00           O  
ATOM   2607  CB  ILE A 156     -14.210  -2.613  -0.324  1.00  0.00           C  
ATOM   2608  CG1 ILE A 156     -13.311  -1.604  -1.043  1.00  0.00           C  
ATOM   2609  CG2 ILE A 156     -14.515  -2.146   1.091  1.00  0.00           C  
ATOM   2610  CD1 ILE A 156     -13.993  -0.292  -1.356  1.00  0.00           C  
ATOM   2611  H   ILE A 156     -13.932  -4.094  -2.412  1.00  0.00           H  
ATOM   2612  HA  ILE A 156     -12.534  -3.900   0.078  1.00  0.00           H  
ATOM   2613  HB  ILE A 156     -15.141  -2.663  -0.889  1.00  0.00           H  
ATOM   2614 1HG1 ILE A 156     -12.435  -1.396  -0.429  1.00  0.00           H  
ATOM   2615 2HG1 ILE A 156     -12.957  -2.035  -1.980  1.00  0.00           H  
ATOM   2616 1HG2 ILE A 156     -14.982  -1.162   1.056  1.00  0.00           H  
ATOM   2617 2HG2 ILE A 156     -15.192  -2.853   1.569  1.00  0.00           H  
ATOM   2618 3HG2 ILE A 156     -13.589  -2.088   1.662  1.00  0.00           H  
ATOM   2619 1HD1 ILE A 156     -13.292   0.370  -1.865  1.00  0.00           H  
ATOM   2620 2HD1 ILE A 156     -14.854  -0.474  -2.000  1.00  0.00           H  
ATOM   2621 3HD1 ILE A 156     -14.325   0.175  -0.429  1.00  0.00           H  
ATOM   2622  N   LYS A 157     -15.467  -5.407   0.172  1.00  0.00           N  
ATOM   2623  CA  LYS A 157     -16.307  -6.278   0.984  1.00  0.00           C  
ATOM   2624  C   LYS A 157     -15.624  -7.613   1.248  1.00  0.00           C  
ATOM   2625  O   LYS A 157     -15.640  -8.118   2.372  1.00  0.00           O  
ATOM   2626  CB  LYS A 157     -17.658  -6.504   0.304  1.00  0.00           C  
ATOM   2627  CG  LYS A 157     -18.573  -5.286   0.303  1.00  0.00           C  
ATOM   2628  CD  LYS A 157     -19.857  -5.561  -0.465  1.00  0.00           C  
ATOM   2629  CE  LYS A 157     -20.748  -4.328  -0.514  1.00  0.00           C  
ATOM   2630  NZ  LYS A 157     -21.983  -4.566  -1.310  1.00  0.00           N  
ATOM   2631  H   LYS A 157     -15.765  -5.168  -0.769  1.00  0.00           H  
ATOM   2632  HA  LYS A 157     -16.477  -5.805   1.931  1.00  0.00           H  
ATOM   2633 1HB  LYS A 157     -17.498  -6.803  -0.732  1.00  0.00           H  
ATOM   2634 2HB  LYS A 157     -18.185  -7.318   0.802  1.00  0.00           H  
ATOM   2635 1HG  LYS A 157     -18.824  -5.018   1.330  1.00  0.00           H  
ATOM   2636 2HG  LYS A 157     -18.057  -4.444  -0.158  1.00  0.00           H  
ATOM   2637 1HD  LYS A 157     -19.614  -5.865  -1.484  1.00  0.00           H  
ATOM   2638 2HD  LYS A 157     -20.403  -6.372   0.017  1.00  0.00           H  
ATOM   2639 1HE  LYS A 157     -21.032  -4.044   0.498  1.00  0.00           H  
ATOM   2640 2HE  LYS A 157     -20.198  -3.500  -0.960  1.00  0.00           H  
ATOM   2641 1HZ  LYS A 157     -22.545  -3.726  -1.318  1.00  0.00           H  
ATOM   2642 2HZ  LYS A 157     -21.732  -4.812  -2.257  1.00  0.00           H  
ATOM   2643 3HZ  LYS A 157     -22.512  -5.319  -0.895  1.00  0.00           H  
ATOM   2644  N   VAL A 158     -15.010  -8.178   0.214  1.00  0.00           N  
ATOM   2645  CA  VAL A 158     -14.301  -9.445   0.348  1.00  0.00           C  
ATOM   2646  C   VAL A 158     -13.076  -9.307   1.250  1.00  0.00           C  
ATOM   2647  O   VAL A 158     -12.873 -10.105   2.161  1.00  0.00           O  
ATOM   2648  CB  VAL A 158     -13.860  -9.956  -1.036  1.00  0.00           C  
ATOM   2649  CG1 VAL A 158     -12.935 -11.155  -0.892  1.00  0.00           C  
ATOM   2650  CG2 VAL A 158     -15.082 -10.315  -1.868  1.00  0.00           C  
ATOM   2651  H   VAL A 158     -15.041  -7.721  -0.694  1.00  0.00           H  
ATOM   2652  HA  VAL A 158     -14.981 -10.173   0.795  1.00  0.00           H  
ATOM   2653  HB  VAL A 158     -13.294  -9.172  -1.540  1.00  0.00           H  
ATOM   2654 1HG1 VAL A 158     -12.633 -11.503  -1.880  1.00  0.00           H  
ATOM   2655 2HG1 VAL A 158     -12.051 -10.866  -0.324  1.00  0.00           H  
ATOM   2656 3HG1 VAL A 158     -13.457 -11.957  -0.369  1.00  0.00           H  
ATOM   2657 1HG2 VAL A 158     -14.763 -10.675  -2.846  1.00  0.00           H  
ATOM   2658 2HG2 VAL A 158     -15.651 -11.095  -1.362  1.00  0.00           H  
ATOM   2659 3HG2 VAL A 158     -15.709  -9.433  -1.994  1.00  0.00           H  
ATOM   2660  N   ALA A 159     -12.255  -8.304   0.976  1.00  0.00           N  
ATOM   2661  CA  ALA A 159     -11.039  -8.077   1.739  1.00  0.00           C  
ATOM   2662  C   ALA A 159     -11.347  -7.828   3.210  1.00  0.00           C  
ATOM   2663  O   ALA A 159     -10.713  -8.404   4.090  1.00  0.00           O  
ATOM   2664  CB  ALA A 159     -10.269  -6.900   1.163  1.00  0.00           C  
ATOM   2665  H   ALA A 159     -12.469  -7.690   0.204  1.00  0.00           H  
ATOM   2666  HA  ALA A 159     -10.426  -8.965   1.672  1.00  0.00           H  
ATOM   2667 1HB  ALA A 159      -9.349  -6.758   1.726  1.00  0.00           H  
ATOM   2668 2HB  ALA A 159     -10.030  -7.098   0.121  1.00  0.00           H  
ATOM   2669 3HB  ALA A 159     -10.878  -6.003   1.228  1.00  0.00           H  
ATOM   2670  N   ALA A 160     -12.302  -6.948   3.475  1.00  0.00           N  
ATOM   2671  CA  ALA A 160     -12.624  -6.573   4.850  1.00  0.00           C  
ATOM   2672  C   ALA A 160     -13.172  -7.759   5.627  1.00  0.00           C  
ATOM   2673  O   ALA A 160     -12.768  -8.004   6.767  1.00  0.00           O  
ATOM   2674  CB  ALA A 160     -13.622  -5.435   4.859  1.00  0.00           C  
ATOM   2675  H   ALA A 160     -12.804  -6.506   2.707  1.00  0.00           H  
ATOM   2676  HA  ALA A 160     -11.708  -6.247   5.338  1.00  0.00           H  
ATOM   2677 1HB  ALA A 160     -13.836  -5.148   5.889  1.00  0.00           H  
ATOM   2678 2HB  ALA A 160     -13.213  -4.585   4.325  1.00  0.00           H  
ATOM   2679 3HB  ALA A 160     -14.520  -5.754   4.383  1.00  0.00           H  
ATOM   2680  N   LYS A 161     -14.100  -8.492   5.020  1.00  0.00           N  
ATOM   2681  CA  LYS A 161     -14.753  -9.591   5.705  1.00  0.00           C  
ATOM   2682  C   LYS A 161     -13.757 -10.686   6.074  1.00  0.00           C  
ATOM   2683  O   LYS A 161     -13.715 -11.136   7.217  1.00  0.00           O  
ATOM   2684  CB  LYS A 161     -15.873 -10.167   4.837  1.00  0.00           C  
ATOM   2685  CG  LYS A 161     -16.656 -11.298   5.490  1.00  0.00           C  
ATOM   2686  CD  LYS A 161     -17.757 -11.809   4.573  1.00  0.00           C  
ATOM   2687  CE  LYS A 161     -18.668 -12.791   5.295  1.00  0.00           C  
ATOM   2688  NZ  LYS A 161     -17.941 -14.019   5.718  1.00  0.00           N  
ATOM   2689  H   LYS A 161     -14.368  -8.273   4.064  1.00  0.00           H  
ATOM   2690  HA  LYS A 161     -15.188  -9.212   6.630  1.00  0.00           H  
ATOM   2691 1HB  LYS A 161     -16.579  -9.376   4.582  1.00  0.00           H  
ATOM   2692 2HB  LYS A 161     -15.454 -10.545   3.905  1.00  0.00           H  
ATOM   2693 1HG  LYS A 161     -15.980 -12.120   5.726  1.00  0.00           H  
ATOM   2694 2HG  LYS A 161     -17.104 -10.942   6.418  1.00  0.00           H  
ATOM   2695 1HD  LYS A 161     -18.353 -10.969   4.216  1.00  0.00           H  
ATOM   2696 2HD  LYS A 161     -17.311 -12.308   3.713  1.00  0.00           H  
ATOM   2697 1HE  LYS A 161     -19.092 -12.313   6.177  1.00  0.00           H  
ATOM   2698 2HE  LYS A 161     -19.487 -13.079   4.636  1.00  0.00           H  
ATOM   2699 1HZ  LYS A 161     -18.579 -14.643   6.191  1.00  0.00           H  
ATOM   2700 2HZ  LYS A 161     -17.558 -14.481   4.905  1.00  0.00           H  
ATOM   2701 3HZ  LYS A 161     -17.190 -13.766   6.345  1.00  0.00           H  
ATOM   2702  N   VAL A 162     -12.967 -11.122   5.093  1.00  0.00           N  
ATOM   2703  CA  VAL A 162     -12.051 -12.235   5.289  1.00  0.00           C  
ATOM   2704  C   VAL A 162     -10.994 -11.926   6.337  1.00  0.00           C  
ATOM   2705  O   VAL A 162     -10.692 -12.762   7.184  1.00  0.00           O  
ATOM   2706  CB  VAL A 162     -11.357 -12.589   3.960  1.00  0.00           C  
ATOM   2707  CG1 VAL A 162     -10.247 -13.603   4.193  1.00  0.00           C  
ATOM   2708  CG2 VAL A 162     -12.379 -13.125   2.969  1.00  0.00           C  
ATOM   2709  H   VAL A 162     -13.020 -10.682   4.179  1.00  0.00           H  
ATOM   2710  HA  VAL A 162     -12.628 -13.095   5.627  1.00  0.00           H  
ATOM   2711  HB  VAL A 162     -10.892 -11.691   3.553  1.00  0.00           H  
ATOM   2712 1HG1 VAL A 162      -9.767 -13.841   3.243  1.00  0.00           H  
ATOM   2713 2HG1 VAL A 162      -9.509 -13.184   4.876  1.00  0.00           H  
ATOM   2714 3HG1 VAL A 162     -10.668 -14.511   4.624  1.00  0.00           H  
ATOM   2715 1HG2 VAL A 162     -11.882 -13.373   2.032  1.00  0.00           H  
ATOM   2716 2HG2 VAL A 162     -12.848 -14.020   3.379  1.00  0.00           H  
ATOM   2717 3HG2 VAL A 162     -13.141 -12.368   2.786  1.00  0.00           H  
ATOM   2718  N   LEU A 163     -10.433 -10.723   6.285  1.00  0.00           N  
ATOM   2719  CA  LEU A 163      -9.446 -10.316   7.277  1.00  0.00           C  
ATOM   2720  C   LEU A 163     -10.032 -10.357   8.675  1.00  0.00           C  
ATOM   2721  O   LEU A 163      -9.376 -10.803   9.626  1.00  0.00           O  
ATOM   2722  CB  LEU A 163      -8.935  -8.902   6.973  1.00  0.00           C  
ATOM   2723  CG  LEU A 163      -8.106  -8.757   5.690  1.00  0.00           C  
ATOM   2724  CD1 LEU A 163      -7.898  -7.280   5.384  1.00  0.00           C  
ATOM   2725  CD2 LEU A 163      -6.775  -9.472   5.862  1.00  0.00           C  
ATOM   2726  H   LEU A 163     -10.691 -10.079   5.542  1.00  0.00           H  
ATOM   2727  HA  LEU A 163      -8.604 -11.005   7.233  1.00  0.00           H  
ATOM   2728 1HB  LEU A 163      -9.790  -8.233   6.892  1.00  0.00           H  
ATOM   2729 2HB  LEU A 163      -8.316  -8.569   7.806  1.00  0.00           H  
ATOM   2730  HG  LEU A 163      -8.650  -9.197   4.854  1.00  0.00           H  
ATOM   2731 1HD1 LEU A 163      -7.310  -7.176   4.473  1.00  0.00           H  
ATOM   2732 2HD1 LEU A 163      -8.866  -6.797   5.247  1.00  0.00           H  
ATOM   2733 3HD1 LEU A 163      -7.370  -6.808   6.212  1.00  0.00           H  
ATOM   2734 1HD2 LEU A 163      -6.186  -9.369   4.949  1.00  0.00           H  
ATOM   2735 2HD2 LEU A 163      -6.230  -9.032   6.697  1.00  0.00           H  
ATOM   2736 3HD2 LEU A 163      -6.952 -10.529   6.061  1.00  0.00           H  
ATOM   2737  N   HIS A 164     -11.268  -9.884   8.805  1.00  0.00           N  
ATOM   2738  CA  HIS A 164     -11.955  -9.905  10.078  1.00  0.00           C  
ATOM   2739  C   HIS A 164     -12.228 -11.348  10.529  1.00  0.00           C  
ATOM   2740  O   HIS A 164     -11.943 -11.714  11.671  1.00  0.00           O  
ATOM   2741  CB  HIS A 164     -13.269  -9.123   9.989  1.00  0.00           C  
ATOM   2742  CG  HIS A 164     -13.850  -8.769  11.323  1.00  0.00           C  
ATOM   2743  ND1 HIS A 164     -13.432  -7.673  12.049  1.00  0.00           N  
ATOM   2744  CD2 HIS A 164     -14.815  -9.365  12.062  1.00  0.00           C  
ATOM   2745  CE1 HIS A 164     -14.116  -7.611  13.178  1.00  0.00           C  
ATOM   2746  NE2 HIS A 164     -14.961  -8.625  13.210  1.00  0.00           N  
ATOM   2747  H   HIS A 164     -11.737  -9.482   7.995  1.00  0.00           H  
ATOM   2748  HA  HIS A 164     -11.312  -9.438  10.826  1.00  0.00           H  
ATOM   2749 1HB  HIS A 164     -13.106  -8.200   9.432  1.00  0.00           H  
ATOM   2750 2HB  HIS A 164     -14.006  -9.710   9.441  1.00  0.00           H  
ATOM   2751  HD1 HIS A 164     -12.778  -6.979  11.748  1.00  0.00           H  
ATOM   2752  HD2 HIS A 164     -15.430 -10.251  11.901  1.00  0.00           H  
ATOM   2753  HE1 HIS A 164     -13.933  -6.810  13.895  1.00  0.00           H  
ATOM   2754  N   ASP A 165     -12.774 -12.171   9.613  1.00  0.00           N  
ATOM   2755  CA  ASP A 165     -13.134 -13.558   9.940  1.00  0.00           C  
ATOM   2756  C   ASP A 165     -11.905 -14.365  10.342  1.00  0.00           C  
ATOM   2757  O   ASP A 165     -11.952 -15.155  11.285  1.00  0.00           O  
ATOM   2758  CB  ASP A 165     -13.824 -14.231   8.752  1.00  0.00           C  
ATOM   2759  CG  ASP A 165     -15.232 -13.707   8.508  1.00  0.00           C  
ATOM   2760  OD1 ASP A 165     -15.756 -13.044   9.373  1.00  0.00           O  
ATOM   2761  OD2 ASP A 165     -15.771 -13.973   7.461  1.00  0.00           O  
ATOM   2762  H   ASP A 165     -12.942 -11.826   8.674  1.00  0.00           H  
ATOM   2763  HA  ASP A 165     -13.824 -13.546  10.782  1.00  0.00           H  
ATOM   2764 1HB  ASP A 165     -13.232 -14.073   7.850  1.00  0.00           H  
ATOM   2765 2HB  ASP A 165     -13.877 -15.307   8.923  1.00  0.00           H  
ATOM   2766  N   LEU A 166     -10.796 -14.151   9.631  1.00  0.00           N  
ATOM   2767  CA  LEU A 166      -9.548 -14.835   9.940  1.00  0.00           C  
ATOM   2768  C   LEU A 166      -9.037 -14.418  11.303  1.00  0.00           C  
ATOM   2769  O   LEU A 166      -8.530 -15.240  12.063  1.00  0.00           O  
ATOM   2770  CB  LEU A 166      -8.489 -14.529   8.873  1.00  0.00           C  
ATOM   2771  CG  LEU A 166      -8.725 -15.169   7.499  1.00  0.00           C  
ATOM   2772  CD1 LEU A 166      -7.730 -14.601   6.496  1.00  0.00           C  
ATOM   2773  CD2 LEU A 166      -8.586 -16.680   7.611  1.00  0.00           C  
ATOM   2774  H   LEU A 166     -10.822 -13.491   8.861  1.00  0.00           H  
ATOM   2775  HA  LEU A 166      -9.733 -15.907   9.954  1.00  0.00           H  
ATOM   2776 1HB  LEU A 166      -8.440 -13.450   8.732  1.00  0.00           H  
ATOM   2777 2HB  LEU A 166      -7.520 -14.872   9.236  1.00  0.00           H  
ATOM   2778  HG  LEU A 166      -9.728 -14.922   7.150  1.00  0.00           H  
ATOM   2779 1HD1 LEU A 166      -7.897 -15.055   5.520  1.00  0.00           H  
ATOM   2780 2HD1 LEU A 166      -7.865 -13.521   6.421  1.00  0.00           H  
ATOM   2781 3HD1 LEU A 166      -6.715 -14.818   6.828  1.00  0.00           H  
ATOM   2782 1HD2 LEU A 166      -8.754 -17.134   6.635  1.00  0.00           H  
ATOM   2783 2HD2 LEU A 166      -7.583 -16.928   7.959  1.00  0.00           H  
ATOM   2784 3HD2 LEU A 166      -9.320 -17.061   8.321  1.00  0.00           H  
ATOM   2785  N   GLY A 167      -9.178 -13.134  11.612  1.00  0.00           N  
ATOM   2786  CA  GLY A 167      -8.700 -12.601  12.873  1.00  0.00           C  
ATOM   2787  C   GLY A 167      -7.278 -12.076  12.750  1.00  0.00           C  
ATOM   2788  O   GLY A 167      -6.453 -12.286  13.640  1.00  0.00           O  
ATOM   2789  H   GLY A 167      -9.627 -12.510  10.951  1.00  0.00           H  
ATOM   2790 1HA  GLY A 167      -9.361 -11.797  13.198  1.00  0.00           H  
ATOM   2791 2HA  GLY A 167      -8.741 -13.377  13.634  1.00  0.00           H  
ATOM   2792  N   ALA A 168      -6.993 -11.385  11.646  1.00  0.00           N  
ATOM   2793  CA  ALA A 168      -5.682 -10.782  11.451  1.00  0.00           C  
ATOM   2794  C   ALA A 168      -5.400  -9.786  12.561  1.00  0.00           C  
ATOM   2795  O   ALA A 168      -6.303  -9.091  13.024  1.00  0.00           O  
ATOM   2796  CB  ALA A 168      -5.607 -10.095  10.090  1.00  0.00           C  
ATOM   2797  H   ALA A 168      -7.707 -11.263  10.934  1.00  0.00           H  
ATOM   2798  HA  ALA A 168      -4.929 -11.569  11.499  1.00  0.00           H  
ATOM   2799 1HB  ALA A 168      -4.613  -9.663   9.955  1.00  0.00           H  
ATOM   2800 2HB  ALA A 168      -5.796 -10.825   9.305  1.00  0.00           H  
ATOM   2801 3HB  ALA A 168      -6.358  -9.305  10.039  1.00  0.00           H  
ATOM   2802  N   GLU A 169      -4.144  -9.715  12.988  1.00  0.00           N  
ATOM   2803  CA  GLU A 169      -3.739  -8.725  13.972  1.00  0.00           C  
ATOM   2804  C   GLU A 169      -3.982  -7.325  13.445  1.00  0.00           C  
ATOM   2805  O   GLU A 169      -4.443  -6.446  14.173  1.00  0.00           O  
ATOM   2806  CB  GLU A 169      -2.262  -8.897  14.336  1.00  0.00           C  
ATOM   2807  CG  GLU A 169      -1.766  -7.946  15.415  1.00  0.00           C  
ATOM   2808  CD  GLU A 169      -0.312  -8.144  15.746  1.00  0.00           C  
ATOM   2809  OE1 GLU A 169       0.502  -8.003  14.865  1.00  0.00           O  
ATOM   2810  OE2 GLU A 169      -0.016  -8.436  16.880  1.00  0.00           O  
ATOM   2811  H   GLU A 169      -3.453 -10.356  12.614  1.00  0.00           H  
ATOM   2812  HA  GLU A 169      -4.341  -8.860  14.871  1.00  0.00           H  
ATOM   2813 1HB  GLU A 169      -2.090  -9.916  14.682  1.00  0.00           H  
ATOM   2814 2HB  GLU A 169      -1.649  -8.745  13.448  1.00  0.00           H  
ATOM   2815 1HG  GLU A 169      -1.913  -6.921  15.077  1.00  0.00           H  
ATOM   2816 2HG  GLU A 169      -2.361  -8.092  16.315  1.00  0.00           H  
ATOM   2817  N   GLU A 170      -3.681  -7.127  12.166  1.00  0.00           N  
ATOM   2818  CA  GLU A 170      -3.973  -5.869  11.494  1.00  0.00           C  
ATOM   2819  C   GLU A 170      -4.674  -6.102  10.152  1.00  0.00           C  
ATOM   2820  O   GLU A 170      -4.036  -6.455   9.154  1.00  0.00           O  
ATOM   2821  CB  GLU A 170      -2.684  -5.073  11.279  1.00  0.00           C  
ATOM   2822  CG  GLU A 170      -2.890  -3.694  10.668  1.00  0.00           C  
ATOM   2823  CD  GLU A 170      -1.604  -2.941  10.475  1.00  0.00           C  
ATOM   2824  OE1 GLU A 170      -0.570  -3.478  10.792  1.00  0.00           O  
ATOM   2825  OE2 GLU A 170      -1.655  -1.827  10.009  1.00  0.00           O  
ATOM   2826  H   GLU A 170      -3.247  -7.878  11.641  1.00  0.00           H  
ATOM   2827  HA  GLU A 170      -4.650  -5.291  12.124  1.00  0.00           H  
ATOM   2828 1HB  GLU A 170      -2.172  -4.944  12.233  1.00  0.00           H  
ATOM   2829 2HB  GLU A 170      -2.016  -5.633  10.623  1.00  0.00           H  
ATOM   2830 1HG  GLU A 170      -3.382  -3.806   9.702  1.00  0.00           H  
ATOM   2831 2HG  GLU A 170      -3.550  -3.118  11.316  1.00  0.00           H  
ATOM   2832  N   ALA A 171      -5.982  -5.890  10.134  1.00  0.00           N  
ATOM   2833  CA  ALA A 171      -6.768  -5.990   8.904  1.00  0.00           C  
ATOM   2834  C   ALA A 171      -6.657  -4.700   8.093  1.00  0.00           C  
ATOM   2835  O   ALA A 171      -7.509  -3.813   8.198  1.00  0.00           O  
ATOM   2836  CB  ALA A 171      -8.232  -6.282   9.231  1.00  0.00           C  
ATOM   2837  H   ALA A 171      -6.456  -5.648  11.000  1.00  0.00           H  
ATOM   2838  HA  ALA A 171      -6.364  -6.805   8.305  1.00  0.00           H  
ATOM   2839 1HB  ALA A 171      -8.798  -6.371   8.312  1.00  0.00           H  
ATOM   2840 2HB  ALA A 171      -8.300  -7.215   9.793  1.00  0.00           H  
ATOM   2841 3HB  ALA A 171      -8.636  -5.473   9.828  1.00  0.00           H  
ATOM   2842  N   ALA A 172      -5.582  -4.585   7.310  1.00  0.00           N  
ATOM   2843  CA  ALA A 172      -5.298  -3.352   6.575  1.00  0.00           C  
ATOM   2844  C   ALA A 172      -5.682  -3.489   5.105  1.00  0.00           C  
ATOM   2845  O   ALA A 172      -5.398  -4.507   4.468  1.00  0.00           O  
ATOM   2846  CB  ALA A 172      -3.827  -2.994   6.700  1.00  0.00           C  
ATOM   2847  H   ALA A 172      -4.934  -5.372   7.232  1.00  0.00           H  
ATOM   2848  HA  ALA A 172      -5.898  -2.553   7.007  1.00  0.00           H  
ATOM   2849 1HB  ALA A 172      -3.632  -2.065   6.169  1.00  0.00           H  
ATOM   2850 2HB  ALA A 172      -3.570  -2.875   7.748  1.00  0.00           H  
ATOM   2851 3HB  ALA A 172      -3.231  -3.786   6.273  1.00  0.00           H  
ATOM   2852  N   ILE A 173      -6.322  -2.452   4.567  1.00  0.00           N  
ATOM   2853  CA  ILE A 173      -6.659  -2.410   3.143  1.00  0.00           C  
ATOM   2854  C   ILE A 173      -6.236  -1.096   2.510  1.00  0.00           C  
ATOM   2855  O   ILE A 173      -6.564  -0.022   3.012  1.00  0.00           O  
ATOM   2856  CB  ILE A 173      -8.169  -2.616   2.927  1.00  0.00           C  
ATOM   2857  CG1 ILE A 173      -8.611  -3.966   3.497  1.00  0.00           C  
ATOM   2858  CG2 ILE A 173      -8.514  -2.520   1.449  1.00  0.00           C  
ATOM   2859  CD1 ILE A 173     -10.107  -4.180   3.471  1.00  0.00           C  
ATOM   2860  H   ILE A 173      -6.579  -1.670   5.163  1.00  0.00           H  
ATOM   2861  HA  ILE A 173      -6.129  -3.217   2.638  1.00  0.00           H  
ATOM   2862  HB  ILE A 173      -8.722  -1.849   3.470  1.00  0.00           H  
ATOM   2863 1HG1 ILE A 173      -8.141  -4.771   2.932  1.00  0.00           H  
ATOM   2864 2HG1 ILE A 173      -8.273  -4.054   4.530  1.00  0.00           H  
ATOM   2865 1HG2 ILE A 173      -9.585  -2.668   1.314  1.00  0.00           H  
ATOM   2866 2HG2 ILE A 173      -8.234  -1.537   1.073  1.00  0.00           H  
ATOM   2867 3HG2 ILE A 173      -7.969  -3.287   0.898  1.00  0.00           H  
ATOM   2868 1HD1 ILE A 173     -10.343  -5.159   3.891  1.00  0.00           H  
ATOM   2869 2HD1 ILE A 173     -10.596  -3.405   4.061  1.00  0.00           H  
ATOM   2870 3HD1 ILE A 173     -10.464  -4.133   2.443  1.00  0.00           H  
ATOM   2871  N   ALA A 174      -5.523  -1.187   1.388  1.00  0.00           N  
ATOM   2872  CA  ALA A 174      -5.118  -0.006   0.637  1.00  0.00           C  
ATOM   2873  C   ALA A 174      -5.854   0.077  -0.688  1.00  0.00           C  
ATOM   2874  O   ALA A 174      -5.735  -0.812  -1.536  1.00  0.00           O  
ATOM   2875  CB  ALA A 174      -3.614  -0.011   0.406  1.00  0.00           C  
ATOM   2876  H   ALA A 174      -5.268  -2.098   1.039  1.00  0.00           H  
ATOM   2877  HA  ALA A 174      -5.369   0.874   1.217  1.00  0.00           H  
ATOM   2878 1HB  ALA A 174      -3.329   0.877  -0.159  1.00  0.00           H  
ATOM   2879 2HB  ALA A 174      -3.098  -0.010   1.366  1.00  0.00           H  
ATOM   2880 3HB  ALA A 174      -3.335  -0.902  -0.155  1.00  0.00           H  
ATOM   2881  N   LEU A 175      -6.618   1.144  -0.863  1.00  0.00           N  
ATOM   2882  CA  LEU A 175      -7.439   1.312  -2.055  1.00  0.00           C  
ATOM   2883  C   LEU A 175      -6.833   2.332  -3.003  1.00  0.00           C  
ATOM   2884  O   LEU A 175      -6.721   3.507  -2.668  1.00  0.00           O  
ATOM   2885  CB  LEU A 175      -8.857   1.749  -1.666  1.00  0.00           C  
ATOM   2886  CG  LEU A 175      -9.577   0.848  -0.655  1.00  0.00           C  
ATOM   2887  CD1 LEU A 175     -10.925   1.461  -0.298  1.00  0.00           C  
ATOM   2888  CD2 LEU A 175      -9.748  -0.543  -1.246  1.00  0.00           C  
ATOM   2889  H   LEU A 175      -6.638   1.859  -0.142  1.00  0.00           H  
ATOM   2890  HA  LEU A 175      -7.503   0.354  -2.573  1.00  0.00           H  
ATOM   2891 1HB  LEU A 175      -8.807   2.750  -1.241  1.00  0.00           H  
ATOM   2892 2HB  LEU A 175      -9.468   1.790  -2.568  1.00  0.00           H  
ATOM   2893  HG  LEU A 175      -8.988   0.784   0.260  1.00  0.00           H  
ATOM   2894 1HD1 LEU A 175     -11.437   0.821   0.421  1.00  0.00           H  
ATOM   2895 2HD1 LEU A 175     -10.772   2.447   0.140  1.00  0.00           H  
ATOM   2896 3HD1 LEU A 175     -11.532   1.553  -1.198  1.00  0.00           H  
ATOM   2897 1HD2 LEU A 175     -10.260  -1.184  -0.527  1.00  0.00           H  
ATOM   2898 2HD2 LEU A 175     -10.339  -0.480  -2.160  1.00  0.00           H  
ATOM   2899 3HD2 LEU A 175      -8.769  -0.964  -1.475  1.00  0.00           H  
ATOM   2900  N   ILE A 176      -6.430   1.876  -4.188  1.00  0.00           N  
ATOM   2901  CA  ILE A 176      -5.784   2.758  -5.161  1.00  0.00           C  
ATOM   2902  C   ILE A 176      -6.803   3.476  -6.033  1.00  0.00           C  
ATOM   2903  O   ILE A 176      -7.648   2.843  -6.673  1.00  0.00           O  
ATOM   2904  CB  ILE A 176      -4.814   1.968  -6.059  1.00  0.00           C  
ATOM   2905  CG1 ILE A 176      -3.715   1.318  -5.215  1.00  0.00           C  
ATOM   2906  CG2 ILE A 176      -4.210   2.877  -7.118  1.00  0.00           C  
ATOM   2907  CD1 ILE A 176      -2.906   0.281  -5.960  1.00  0.00           C  
ATOM   2908  H   ILE A 176      -6.566   0.894  -4.417  1.00  0.00           H  
ATOM   2909  HA  ILE A 176      -5.228   3.507  -4.624  1.00  0.00           H  
ATOM   2910  HB  ILE A 176      -5.353   1.159  -6.552  1.00  0.00           H  
ATOM   2911 1HG1 ILE A 176      -3.033   2.087  -4.853  1.00  0.00           H  
ATOM   2912 2HG1 ILE A 176      -4.160   0.840  -4.343  1.00  0.00           H  
ATOM   2913 1HG2 ILE A 176      -3.527   2.303  -7.744  1.00  0.00           H  
ATOM   2914 2HG2 ILE A 176      -5.005   3.293  -7.737  1.00  0.00           H  
ATOM   2915 3HG2 ILE A 176      -3.665   3.687  -6.635  1.00  0.00           H  
ATOM   2916 1HD1 ILE A 176      -2.147  -0.134  -5.296  1.00  0.00           H  
ATOM   2917 2HD1 ILE A 176      -3.565  -0.518  -6.302  1.00  0.00           H  
ATOM   2918 3HD1 ILE A 176      -2.422   0.745  -6.818  1.00  0.00           H  
ATOM   2919  N   PHE A 177      -6.710   4.801  -6.060  1.00  0.00           N  
ATOM   2920  CA  PHE A 177      -7.610   5.625  -6.850  1.00  0.00           C  
ATOM   2921  C   PHE A 177      -6.869   6.304  -8.000  1.00  0.00           C  
ATOM   2922  O   PHE A 177      -5.685   6.633  -7.885  1.00  0.00           O  
ATOM   2923  CB  PHE A 177      -8.276   6.681  -5.966  1.00  0.00           C  
ATOM   2924  CG  PHE A 177      -9.204   6.109  -4.933  1.00  0.00           C  
ATOM   2925  CD1 PHE A 177      -8.715   5.653  -3.717  1.00  0.00           C  
ATOM   2926  CD2 PHE A 177     -10.567   6.025  -5.173  1.00  0.00           C  
ATOM   2927  CE1 PHE A 177      -9.568   5.126  -2.766  1.00  0.00           C  
ATOM   2928  CE2 PHE A 177     -11.422   5.500  -4.224  1.00  0.00           C  
ATOM   2929  CZ  PHE A 177     -10.921   5.050  -3.019  1.00  0.00           C  
ATOM   2930  H   PHE A 177      -5.986   5.252  -5.511  1.00  0.00           H  
ATOM   2931  HA  PHE A 177      -8.386   4.985  -7.270  1.00  0.00           H  
ATOM   2932 1HB  PHE A 177      -7.510   7.261  -5.452  1.00  0.00           H  
ATOM   2933 2HB  PHE A 177      -8.844   7.370  -6.589  1.00  0.00           H  
ATOM   2934  HD1 PHE A 177      -7.645   5.714  -3.517  1.00  0.00           H  
ATOM   2935  HD2 PHE A 177     -10.962   6.380  -6.126  1.00  0.00           H  
ATOM   2936  HE1 PHE A 177      -9.171   4.771  -1.815  1.00  0.00           H  
ATOM   2937  HE2 PHE A 177     -12.491   5.441  -4.425  1.00  0.00           H  
ATOM   2938  HZ  PHE A 177     -11.594   4.634  -2.270  1.00  0.00           H  
ATOM   2939  N   ASP A 178      -7.578   6.529  -9.097  1.00  0.00           N  
ATOM   2940  CA  ASP A 178      -7.050   7.296 -10.219  1.00  0.00           C  
ATOM   2941  C   ASP A 178      -8.158   8.095 -10.879  1.00  0.00           C  
ATOM   2942  O   ASP A 178      -8.719   7.681 -11.893  1.00  0.00           O  
ATOM   2943  CB  ASP A 178      -6.391   6.375 -11.249  1.00  0.00           C  
ATOM   2944  CG  ASP A 178      -5.653   7.138 -12.341  1.00  0.00           C  
ATOM   2945  OD1 ASP A 178      -5.717   8.344 -12.342  1.00  0.00           O  
ATOM   2946  OD2 ASP A 178      -5.032   6.507 -13.162  1.00  0.00           O  
ATOM   2947  H   ASP A 178      -8.521   6.165  -9.152  1.00  0.00           H  
ATOM   2948  HA  ASP A 178      -6.301   7.995  -9.843  1.00  0.00           H  
ATOM   2949 1HB  ASP A 178      -5.684   5.714 -10.746  1.00  0.00           H  
ATOM   2950 2HB  ASP A 178      -7.151   5.747 -11.714  1.00  0.00           H  
ATOM   2951  N   ILE A 179      -8.495   9.224 -10.273  1.00  0.00           N  
ATOM   2952  CA  ILE A 179      -9.689   9.966 -10.628  1.00  0.00           C  
ATOM   2953  C   ILE A 179      -9.347  11.388 -11.076  1.00  0.00           C  
ATOM   2954  O   ILE A 179      -8.541  12.068 -10.445  1.00  0.00           O  
ATOM   2955  CB  ILE A 179     -10.669  10.017  -9.442  1.00  0.00           C  
ATOM   2956  CG1 ILE A 179     -10.954   8.605  -8.924  1.00  0.00           C  
ATOM   2957  CG2 ILE A 179     -11.961  10.709  -9.849  1.00  0.00           C  
ATOM   2958  CD1 ILE A 179     -11.663   7.719  -9.924  1.00  0.00           C  
ATOM   2959  H   ILE A 179      -7.909   9.569  -9.527  1.00  0.00           H  
ATOM   2960  HA  ILE A 179     -10.179   9.457 -11.459  1.00  0.00           H  
ATOM   2961  HB  ILE A 179     -10.216  10.569  -8.619  1.00  0.00           H  
ATOM   2962 1HG1 ILE A 179     -10.018   8.124  -8.646  1.00  0.00           H  
ATOM   2963 2HG1 ILE A 179     -11.570   8.664  -8.027  1.00  0.00           H  
ATOM   2964 1HG2 ILE A 179     -12.642  10.736  -8.999  1.00  0.00           H  
ATOM   2965 2HG2 ILE A 179     -11.742  11.727 -10.171  1.00  0.00           H  
ATOM   2966 3HG2 ILE A 179     -12.424  10.161 -10.669  1.00  0.00           H  
ATOM   2967 1HD1 ILE A 179     -11.830   6.736  -9.485  1.00  0.00           H  
ATOM   2968 2HD1 ILE A 179     -12.621   8.166 -10.191  1.00  0.00           H  
ATOM   2969 3HD1 ILE A 179     -11.049   7.617 -10.818  1.00  0.00           H  
ATOM   2970  N   ASP A 180      -9.967  11.829 -12.173  1.00  0.00           N  
ATOM   2971  CA  ASP A 180      -9.764  13.190 -12.676  1.00  0.00           C  
ATOM   2972  C   ASP A 180     -10.746  14.171 -12.035  1.00  0.00           C  
ATOM   2973  O   ASP A 180     -10.414  15.331 -11.796  1.00  0.00           O  
ATOM   2974  CB  ASP A 180      -9.919  13.229 -14.198  1.00  0.00           C  
ATOM   2975  CG  ASP A 180      -8.834  12.443 -14.924  1.00  0.00           C  
ATOM   2976  OD1 ASP A 180      -7.682  12.763 -14.754  1.00  0.00           O  
ATOM   2977  OD2 ASP A 180      -9.169  11.531 -15.641  1.00  0.00           O  
ATOM   2978  H   ASP A 180     -10.595  11.211 -12.665  1.00  0.00           H  
ATOM   2979  HA  ASP A 180      -8.753  13.505 -12.419  1.00  0.00           H  
ATOM   2980 1HB  ASP A 180     -10.890  12.819 -14.476  1.00  0.00           H  
ATOM   2981 2HB  ASP A 180      -9.889  14.263 -14.542  1.00  0.00           H  
ATOM   2982  N   ASP A 181     -11.954  13.692 -11.757  1.00  0.00           N  
ATOM   2983  CA  ASP A 181     -12.999  14.526 -11.177  1.00  0.00           C  
ATOM   2984  C   ASP A 181     -12.912  14.530  -9.652  1.00  0.00           C  
ATOM   2985  O   ASP A 181     -13.108  13.498  -9.007  1.00  0.00           O  
ATOM   2986  CB  ASP A 181     -14.381  14.039 -11.617  1.00  0.00           C  
ATOM   2987  CG  ASP A 181     -15.512  14.916 -11.098  1.00  0.00           C  
ATOM   2988  OD1 ASP A 181     -15.247  15.782 -10.298  1.00  0.00           O  
ATOM   2989  OD2 ASP A 181     -16.631  14.712 -11.506  1.00  0.00           O  
ATOM   2990  H   ASP A 181     -12.152  12.722 -11.952  1.00  0.00           H  
ATOM   2991  HA  ASP A 181     -12.860  15.549 -11.528  1.00  0.00           H  
ATOM   2992 1HB  ASP A 181     -14.429  14.016 -12.706  1.00  0.00           H  
ATOM   2993 2HB  ASP A 181     -14.538  13.020 -11.261  1.00  0.00           H  
ATOM   2994  N   GLU A 182     -12.596  15.691  -9.082  1.00  0.00           N  
ATOM   2995  CA  GLU A 182     -12.430  15.821  -7.636  1.00  0.00           C  
ATOM   2996  C   GLU A 182     -13.698  15.419  -6.869  1.00  0.00           C  
ATOM   2997  O   GLU A 182     -13.620  14.924  -5.743  1.00  0.00           O  
ATOM   2998  CB  GLU A 182     -12.045  17.259  -7.282  1.00  0.00           C  
ATOM   2999  CG  GLU A 182     -10.633  17.651  -7.694  1.00  0.00           C  
ATOM   3000  CD  GLU A 182     -10.330  19.101  -7.437  1.00  0.00           C  
ATOM   3001  OE1 GLU A 182     -10.917  19.662  -6.544  1.00  0.00           O  
ATOM   3002  OE2 GLU A 182      -9.509  19.648  -8.136  1.00  0.00           O  
ATOM   3003  H   GLU A 182     -12.449  16.501  -9.670  1.00  0.00           H  
ATOM   3004  HA  GLU A 182     -11.625  15.155  -7.325  1.00  0.00           H  
ATOM   3005 1HB  GLU A 182     -12.737  17.950  -7.762  1.00  0.00           H  
ATOM   3006 2HB  GLU A 182     -12.132  17.404  -6.205  1.00  0.00           H  
ATOM   3007 1HG  GLU A 182      -9.921  17.039  -7.140  1.00  0.00           H  
ATOM   3008 2HG  GLU A 182     -10.503  17.440  -8.754  1.00  0.00           H  
ATOM   3009  N   ASP A 183     -14.870  15.633  -7.482  1.00  0.00           N  
ATOM   3010  CA  ASP A 183     -16.133  15.337  -6.815  1.00  0.00           C  
ATOM   3011  C   ASP A 183     -16.372  13.840  -6.741  1.00  0.00           C  
ATOM   3012  O   ASP A 183     -16.803  13.319  -5.709  1.00  0.00           O  
ATOM   3013  CB  ASP A 183     -17.300  16.009  -7.543  1.00  0.00           C  
ATOM   3014  CG  ASP A 183     -18.587  16.006  -6.728  1.00  0.00           C  
ATOM   3015  OD1 ASP A 183     -18.595  16.580  -5.665  1.00  0.00           O  
ATOM   3016  OD2 ASP A 183     -19.549  15.431  -7.178  1.00  0.00           O  
ATOM   3017  H   ASP A 183     -14.880  15.998  -8.435  1.00  0.00           H  
ATOM   3018  HA  ASP A 183     -16.082  15.722  -5.795  1.00  0.00           H  
ATOM   3019 1HB  ASP A 183     -17.037  17.041  -7.777  1.00  0.00           H  
ATOM   3020 2HB  ASP A 183     -17.484  15.495  -8.487  1.00  0.00           H  
ATOM   3021  N   GLU A 184     -16.072  13.142  -7.832  1.00  0.00           N  
ATOM   3022  CA  GLU A 184     -16.210  11.695  -7.863  1.00  0.00           C  
ATOM   3023  C   GLU A 184     -15.224  11.045  -6.915  1.00  0.00           C  
ATOM   3024  O   GLU A 184     -15.565  10.111  -6.193  1.00  0.00           O  
ATOM   3025  CB  GLU A 184     -15.997  11.164  -9.282  1.00  0.00           C  
ATOM   3026  CG  GLU A 184     -16.192   9.661  -9.427  1.00  0.00           C  
ATOM   3027  CD  GLU A 184     -17.617   9.233  -9.215  1.00  0.00           C  
ATOM   3028  OE1 GLU A 184     -18.487  10.066  -9.302  1.00  0.00           O  
ATOM   3029  OE2 GLU A 184     -17.837   8.071  -8.967  1.00  0.00           O  
ATOM   3030  H   GLU A 184     -15.732  13.627  -8.654  1.00  0.00           H  
ATOM   3031  HA  GLU A 184     -17.217  11.436  -7.536  1.00  0.00           H  
ATOM   3032 1HB  GLU A 184     -16.690  11.658  -9.964  1.00  0.00           H  
ATOM   3033 2HB  GLU A 184     -14.986  11.403  -9.613  1.00  0.00           H  
ATOM   3034 1HG  GLU A 184     -15.878   9.359 -10.426  1.00  0.00           H  
ATOM   3035 2HG  GLU A 184     -15.554   9.151  -8.706  1.00  0.00           H  
ATOM   3036  N   PHE A 185     -13.995  11.558  -6.903  1.00  0.00           N  
ATOM   3037  CA  PHE A 185     -12.983  11.071  -5.985  1.00  0.00           C  
ATOM   3038  C   PHE A 185     -13.467  11.159  -4.564  1.00  0.00           C  
ATOM   3039  O   PHE A 185     -13.432  10.176  -3.822  1.00  0.00           O  
ATOM   3040  CB  PHE A 185     -11.686  11.867  -6.137  1.00  0.00           C  
ATOM   3041  CG  PHE A 185     -10.608  11.460  -5.173  1.00  0.00           C  
ATOM   3042  CD1 PHE A 185      -9.730  10.433  -5.487  1.00  0.00           C  
ATOM   3043  CD2 PHE A 185     -10.471  12.100  -3.951  1.00  0.00           C  
ATOM   3044  CE1 PHE A 185      -8.738  10.057  -4.600  1.00  0.00           C  
ATOM   3045  CE2 PHE A 185      -9.480  11.728  -3.064  1.00  0.00           C  
ATOM   3046  CZ  PHE A 185      -8.613  10.704  -3.390  1.00  0.00           C  
ATOM   3047  H   PHE A 185     -13.765  12.311  -7.545  1.00  0.00           H  
ATOM   3048  HA  PHE A 185     -12.778  10.025  -6.217  1.00  0.00           H  
ATOM   3049 1HB  PHE A 185     -11.301  11.746  -7.149  1.00  0.00           H  
ATOM   3050 2HB  PHE A 185     -11.890  12.927  -5.990  1.00  0.00           H  
ATOM   3051  HD1 PHE A 185      -9.828   9.922  -6.445  1.00  0.00           H  
ATOM   3052  HD2 PHE A 185     -11.157  12.909  -3.694  1.00  0.00           H  
ATOM   3053  HE1 PHE A 185      -8.054   9.249  -4.859  1.00  0.00           H  
ATOM   3054  HE2 PHE A 185      -9.383  12.240  -2.107  1.00  0.00           H  
ATOM   3055  HZ  PHE A 185      -7.832  10.408  -2.690  1.00  0.00           H  
ATOM   3056  N   LYS A 186     -13.926  12.344  -4.178  1.00  0.00           N  
ATOM   3057  CA  LYS A 186     -14.442  12.569  -2.847  1.00  0.00           C  
ATOM   3058  C   LYS A 186     -15.476  11.517  -2.477  1.00  0.00           C  
ATOM   3059  O   LYS A 186     -15.400  10.909  -1.409  1.00  0.00           O  
ATOM   3060  CB  LYS A 186     -15.047  13.970  -2.740  1.00  0.00           C  
ATOM   3061  CG  LYS A 186     -15.620  14.304  -1.369  1.00  0.00           C  
ATOM   3062  CD  LYS A 186     -16.338  15.645  -1.383  1.00  0.00           C  
ATOM   3063  CE  LYS A 186     -17.609  15.585  -2.219  1.00  0.00           C  
ATOM   3064  NZ  LYS A 186     -18.304  16.899  -2.270  1.00  0.00           N  
ATOM   3065  H   LYS A 186     -13.910  13.120  -4.835  1.00  0.00           H  
ATOM   3066  HA  LYS A 186     -13.618  12.492  -2.141  1.00  0.00           H  
ATOM   3067 1HB  LYS A 186     -14.285  14.714  -2.975  1.00  0.00           H  
ATOM   3068 2HB  LYS A 186     -15.847  14.077  -3.473  1.00  0.00           H  
ATOM   3069 1HG  LYS A 186     -16.324  13.527  -1.069  1.00  0.00           H  
ATOM   3070 2HG  LYS A 186     -14.813  14.341  -0.637  1.00  0.00           H  
ATOM   3071 1HD  LYS A 186     -16.598  15.929  -0.362  1.00  0.00           H  
ATOM   3072 2HD  LYS A 186     -15.679  16.407  -1.797  1.00  0.00           H  
ATOM   3073 1HE  LYS A 186     -17.361  15.278  -3.234  1.00  0.00           H  
ATOM   3074 2HE  LYS A 186     -18.288  14.845  -1.795  1.00  0.00           H  
ATOM   3075 1HZ  LYS A 186     -19.140  16.817  -2.832  1.00  0.00           H  
ATOM   3076 2HZ  LYS A 186     -18.555  17.184  -1.334  1.00  0.00           H  
ATOM   3077 3HZ  LYS A 186     -17.691  17.589  -2.679  1.00  0.00           H  
ATOM   3078  N   LYS A 187     -16.451  11.307  -3.363  1.00  0.00           N  
ATOM   3079  CA  LYS A 187     -17.565  10.407  -3.077  1.00  0.00           C  
ATOM   3080  C   LYS A 187     -17.099   8.954  -2.930  1.00  0.00           C  
ATOM   3081  O   LYS A 187     -17.563   8.232  -2.044  1.00  0.00           O  
ATOM   3082  CB  LYS A 187     -18.623  10.511  -4.176  1.00  0.00           C  
ATOM   3083  CG  LYS A 187     -19.395  11.823  -4.185  1.00  0.00           C  
ATOM   3084  CD  LYS A 187     -20.308  11.919  -5.398  1.00  0.00           C  
ATOM   3085  CE  LYS A 187     -21.002  13.272  -5.464  1.00  0.00           C  
ATOM   3086  NZ  LYS A 187     -21.723  13.466  -6.751  1.00  0.00           N  
ATOM   3087  H   LYS A 187     -16.424  11.793  -4.255  1.00  0.00           H  
ATOM   3088  HA  LYS A 187     -18.015  10.710  -2.132  1.00  0.00           H  
ATOM   3089 1HB  LYS A 187     -18.148  10.396  -5.151  1.00  0.00           H  
ATOM   3090 2HB  LYS A 187     -19.343   9.699  -4.066  1.00  0.00           H  
ATOM   3091 1HG  LYS A 187     -19.999  11.896  -3.279  1.00  0.00           H  
ATOM   3092 2HG  LYS A 187     -18.695  12.657  -4.201  1.00  0.00           H  
ATOM   3093 1HD  LYS A 187     -19.723  11.776  -6.307  1.00  0.00           H  
ATOM   3094 2HD  LYS A 187     -21.065  11.136  -5.347  1.00  0.00           H  
ATOM   3095 1HE  LYS A 187     -21.716  13.355  -4.646  1.00  0.00           H  
ATOM   3096 2HE  LYS A 187     -20.263  14.066  -5.353  1.00  0.00           H  
ATOM   3097 1HZ  LYS A 187     -22.168  14.373  -6.755  1.00  0.00           H  
ATOM   3098 2HZ  LYS A 187     -21.066  13.409  -7.517  1.00  0.00           H  
ATOM   3099 3HZ  LYS A 187     -22.424  12.747  -6.856  1.00  0.00           H  
ATOM   3100  N   GLN A 188     -16.185   8.528  -3.806  1.00  0.00           N  
ATOM   3101  CA  GLN A 188     -15.699   7.148  -3.787  1.00  0.00           C  
ATOM   3102  C   GLN A 188     -14.872   6.864  -2.538  1.00  0.00           C  
ATOM   3103  O   GLN A 188     -15.005   5.805  -1.923  1.00  0.00           O  
ATOM   3104  CB  GLN A 188     -14.868   6.855  -5.039  1.00  0.00           C  
ATOM   3105  CG  GLN A 188     -15.673   6.819  -6.326  1.00  0.00           C  
ATOM   3106  CD  GLN A 188     -14.827   6.441  -7.527  1.00  0.00           C  
ATOM   3107  OE1 GLN A 188     -13.630   6.167  -7.400  1.00  0.00           O  
ATOM   3108  NE2 GLN A 188     -15.444   6.425  -8.703  1.00  0.00           N  
ATOM   3109  H   GLN A 188     -15.829   9.171  -4.507  1.00  0.00           H  
ATOM   3110  HA  GLN A 188     -16.560   6.480  -3.776  1.00  0.00           H  
ATOM   3111 1HB  GLN A 188     -14.094   7.615  -5.147  1.00  0.00           H  
ATOM   3112 2HB  GLN A 188     -14.368   5.893  -4.927  1.00  0.00           H  
ATOM   3113 1HG  GLN A 188     -16.470   6.083  -6.224  1.00  0.00           H  
ATOM   3114 2HG  GLN A 188     -16.098   7.807  -6.505  1.00  0.00           H  
ATOM   3115 1HE2 GLN A 188     -14.937   6.183  -9.532  1.00  0.00           H  
ATOM   3116 2HE2 GLN A 188     -16.415   6.655  -8.762  1.00  0.00           H  
ATOM   3117  N   VAL A 189     -14.023   7.817  -2.161  1.00  0.00           N  
ATOM   3118  CA  VAL A 189     -13.205   7.671  -0.965  1.00  0.00           C  
ATOM   3119  C   VAL A 189     -14.053   7.699   0.282  1.00  0.00           C  
ATOM   3120  O   VAL A 189     -13.874   6.881   1.181  1.00  0.00           O  
ATOM   3121  CB  VAL A 189     -12.155   8.795  -0.889  1.00  0.00           C  
ATOM   3122  CG1 VAL A 189     -11.458   8.782   0.463  1.00  0.00           C  
ATOM   3123  CG2 VAL A 189     -11.146   8.638  -2.017  1.00  0.00           C  
ATOM   3124  H   VAL A 189     -13.945   8.663  -2.716  1.00  0.00           H  
ATOM   3125  HA  VAL A 189     -12.694   6.709  -1.016  1.00  0.00           H  
ATOM   3126  HB  VAL A 189     -12.659   9.757  -0.982  1.00  0.00           H  
ATOM   3127 1HG1 VAL A 189     -10.720   9.583   0.500  1.00  0.00           H  
ATOM   3128 2HG1 VAL A 189     -12.194   8.932   1.253  1.00  0.00           H  
ATOM   3129 3HG1 VAL A 189     -10.960   7.824   0.607  1.00  0.00           H  
ATOM   3130 1HG2 VAL A 189     -10.407   9.437  -1.958  1.00  0.00           H  
ATOM   3131 2HG2 VAL A 189     -10.647   7.674  -1.927  1.00  0.00           H  
ATOM   3132 3HG2 VAL A 189     -11.662   8.692  -2.976  1.00  0.00           H  
ATOM   3133  N   LYS A 190     -14.988   8.639   0.340  1.00  0.00           N  
ATOM   3134  CA  LYS A 190     -15.858   8.761   1.489  1.00  0.00           C  
ATOM   3135  C   LYS A 190     -16.588   7.460   1.741  1.00  0.00           C  
ATOM   3136  O   LYS A 190     -16.550   6.920   2.845  1.00  0.00           O  
ATOM   3137  CB  LYS A 190     -16.859   9.901   1.292  1.00  0.00           C  
ATOM   3138  CG  LYS A 190     -17.774  10.148   2.484  1.00  0.00           C  
ATOM   3139  CD  LYS A 190     -18.715  11.315   2.226  1.00  0.00           C  
ATOM   3140  CE  LYS A 190     -19.539  11.647   3.462  1.00  0.00           C  
ATOM   3141  NZ  LYS A 190     -20.464  10.541   3.827  1.00  0.00           N  
ATOM   3142  H   LYS A 190     -15.098   9.283  -0.436  1.00  0.00           H  
ATOM   3143  HA  LYS A 190     -15.251   8.981   2.368  1.00  0.00           H  
ATOM   3144 1HB  LYS A 190     -16.321  10.826   1.086  1.00  0.00           H  
ATOM   3145 2HB  LYS A 190     -17.487   9.688   0.427  1.00  0.00           H  
ATOM   3146 1HG  LYS A 190     -18.365   9.253   2.681  1.00  0.00           H  
ATOM   3147 2HG  LYS A 190     -17.172  10.365   3.366  1.00  0.00           H  
ATOM   3148 1HD  LYS A 190     -18.135  12.194   1.940  1.00  0.00           H  
ATOM   3149 2HD  LYS A 190     -19.390  11.065   1.408  1.00  0.00           H  
ATOM   3150 1HE  LYS A 190     -18.873  11.840   4.302  1.00  0.00           H  
ATOM   3151 2HE  LYS A 190     -20.124  12.548   3.277  1.00  0.00           H  
ATOM   3152 1HZ  LYS A 190     -20.991  10.800   4.649  1.00  0.00           H  
ATOM   3153 2HZ  LYS A 190     -21.100  10.366   3.061  1.00  0.00           H  
ATOM   3154 3HZ  LYS A 190     -19.931   9.705   4.019  1.00  0.00           H  
ATOM   3155  N   LYS A 191     -17.237   6.943   0.701  1.00  0.00           N  
ATOM   3156  CA  LYS A 191     -17.967   5.697   0.814  1.00  0.00           C  
ATOM   3157  C   LYS A 191     -17.039   4.561   1.207  1.00  0.00           C  
ATOM   3158  O   LYS A 191     -17.381   3.733   2.046  1.00  0.00           O  
ATOM   3159  CB  LYS A 191     -18.678   5.371  -0.501  1.00  0.00           C  
ATOM   3160  CG  LYS A 191     -19.562   4.132  -0.447  1.00  0.00           C  
ATOM   3161  CD  LYS A 191     -20.305   3.927  -1.759  1.00  0.00           C  
ATOM   3162  CE  LYS A 191     -21.240   2.729  -1.684  1.00  0.00           C  
ATOM   3163  NZ  LYS A 191     -21.966   2.509  -2.965  1.00  0.00           N  
ATOM   3164  H   LYS A 191     -17.218   7.426  -0.192  1.00  0.00           H  
ATOM   3165  HA  LYS A 191     -18.716   5.805   1.598  1.00  0.00           H  
ATOM   3166 1HB  LYS A 191     -19.301   6.215  -0.796  1.00  0.00           H  
ATOM   3167 2HB  LYS A 191     -17.937   5.220  -1.286  1.00  0.00           H  
ATOM   3168 1HG  LYS A 191     -18.947   3.254  -0.246  1.00  0.00           H  
ATOM   3169 2HG  LYS A 191     -20.288   4.238   0.359  1.00  0.00           H  
ATOM   3170 1HD  LYS A 191     -20.888   4.819  -1.991  1.00  0.00           H  
ATOM   3171 2HD  LYS A 191     -19.586   3.764  -2.562  1.00  0.00           H  
ATOM   3172 1HE  LYS A 191     -20.667   1.834  -1.447  1.00  0.00           H  
ATOM   3173 2HE  LYS A 191     -21.970   2.886  -0.890  1.00  0.00           H  
ATOM   3174 1HZ  LYS A 191     -22.574   1.708  -2.874  1.00  0.00           H  
ATOM   3175 2HZ  LYS A 191     -22.516   3.327  -3.185  1.00  0.00           H  
ATOM   3176 3HZ  LYS A 191     -21.299   2.342  -3.705  1.00  0.00           H  
ATOM   3177  N   ALA A 192     -15.855   4.527   0.595  1.00  0.00           N  
ATOM   3178  CA  ALA A 192     -14.889   3.473   0.865  1.00  0.00           C  
ATOM   3179  C   ALA A 192     -14.516   3.445   2.332  1.00  0.00           C  
ATOM   3180  O   ALA A 192     -14.439   2.379   2.944  1.00  0.00           O  
ATOM   3181  CB  ALA A 192     -13.646   3.672   0.024  1.00  0.00           C  
ATOM   3182  H   ALA A 192     -15.623   5.246  -0.082  1.00  0.00           H  
ATOM   3183  HA  ALA A 192     -15.347   2.518   0.611  1.00  0.00           H  
ATOM   3184 1HB  ALA A 192     -12.958   2.880   0.218  1.00  0.00           H  
ATOM   3185 2HB  ALA A 192     -13.907   3.672  -1.011  1.00  0.00           H  
ATOM   3186 3HB  ALA A 192     -13.185   4.621   0.277  1.00  0.00           H  
ATOM   3187  N   LEU A 193     -14.283   4.622   2.902  1.00  0.00           N  
ATOM   3188  CA  LEU A 193     -13.936   4.732   4.303  1.00  0.00           C  
ATOM   3189  C   LEU A 193     -15.079   4.261   5.193  1.00  0.00           C  
ATOM   3190  O   LEU A 193     -14.856   3.582   6.201  1.00  0.00           O  
ATOM   3191  CB  LEU A 193     -13.575   6.183   4.644  1.00  0.00           C  
ATOM   3192  CG  LEU A 193     -12.255   6.697   4.054  1.00  0.00           C  
ATOM   3193  CD1 LEU A 193     -12.147   8.198   4.282  1.00  0.00           C  
ATOM   3194  CD2 LEU A 193     -11.090   5.960   4.698  1.00  0.00           C  
ATOM   3195  H   LEU A 193     -14.341   5.464   2.339  1.00  0.00           H  
ATOM   3196  HA  LEU A 193     -13.073   4.101   4.494  1.00  0.00           H  
ATOM   3197 1HB  LEU A 193     -14.372   6.833   4.287  1.00  0.00           H  
ATOM   3198 2HB  LEU A 193     -13.514   6.281   5.728  1.00  0.00           H  
ATOM   3199  HG  LEU A 193     -12.245   6.521   2.978  1.00  0.00           H  
ATOM   3200 1HD1 LEU A 193     -11.209   8.563   3.862  1.00  0.00           H  
ATOM   3201 2HD1 LEU A 193     -12.982   8.701   3.794  1.00  0.00           H  
ATOM   3202 3HD1 LEU A 193     -12.171   8.406   5.351  1.00  0.00           H  
ATOM   3203 1HD2 LEU A 193     -10.152   6.325   4.278  1.00  0.00           H  
ATOM   3204 2HD2 LEU A 193     -11.099   6.136   5.774  1.00  0.00           H  
ATOM   3205 3HD2 LEU A 193     -11.184   4.891   4.505  1.00  0.00           H  
ATOM   3206  N   GLU A 194     -16.311   4.613   4.813  1.00  0.00           N  
ATOM   3207  CA  GLU A 194     -17.487   4.176   5.558  1.00  0.00           C  
ATOM   3208  C   GLU A 194     -17.669   2.663   5.467  1.00  0.00           C  
ATOM   3209  O   GLU A 194     -18.016   2.010   6.455  1.00  0.00           O  
ATOM   3210  CB  GLU A 194     -18.740   4.883   5.037  1.00  0.00           C  
ATOM   3211  CG  GLU A 194     -18.791   6.375   5.336  1.00  0.00           C  
ATOM   3212  CD  GLU A 194     -19.995   7.051   4.740  1.00  0.00           C  
ATOM   3213  OE1 GLU A 194     -20.806   6.372   4.157  1.00  0.00           O  
ATOM   3214  OE2 GLU A 194     -20.103   8.248   4.867  1.00  0.00           O  
ATOM   3215  H   GLU A 194     -16.432   5.200   3.992  1.00  0.00           H  
ATOM   3216  HA  GLU A 194     -17.347   4.438   6.603  1.00  0.00           H  
ATOM   3217 1HB  GLU A 194     -18.807   4.757   3.956  1.00  0.00           H  
ATOM   3218 2HB  GLU A 194     -19.627   4.424   5.475  1.00  0.00           H  
ATOM   3219 1HG  GLU A 194     -18.807   6.518   6.416  1.00  0.00           H  
ATOM   3220 2HG  GLU A 194     -17.888   6.844   4.948  1.00  0.00           H  
ATOM   3221  N   LEU A 195     -17.417   2.102   4.281  1.00  0.00           N  
ATOM   3222  CA  LEU A 195     -17.537   0.666   4.085  1.00  0.00           C  
ATOM   3223  C   LEU A 195     -16.554  -0.076   4.948  1.00  0.00           C  
ATOM   3224  O   LEU A 195     -16.926  -0.977   5.697  1.00  0.00           O  
ATOM   3225  CB  LEU A 195     -17.305   0.303   2.613  1.00  0.00           C  
ATOM   3226  CG  LEU A 195     -18.443   0.665   1.651  1.00  0.00           C  
ATOM   3227  CD1 LEU A 195     -17.974   0.477   0.214  1.00  0.00           C  
ATOM   3228  CD2 LEU A 195     -19.656  -0.205   1.949  1.00  0.00           C  
ATOM   3229  H   LEU A 195     -17.135   2.688   3.505  1.00  0.00           H  
ATOM   3230  HA  LEU A 195     -18.545   0.359   4.363  1.00  0.00           H  
ATOM   3231 1HB  LEU A 195     -16.406   0.810   2.267  1.00  0.00           H  
ATOM   3232 2HB  LEU A 195     -17.140  -0.772   2.542  1.00  0.00           H  
ATOM   3233  HG  LEU A 195     -18.709   1.714   1.780  1.00  0.00           H  
ATOM   3234 1HD1 LEU A 195     -18.784   0.734  -0.469  1.00  0.00           H  
ATOM   3235 2HD1 LEU A 195     -17.119   1.125   0.023  1.00  0.00           H  
ATOM   3236 3HD1 LEU A 195     -17.686  -0.562   0.059  1.00  0.00           H  
ATOM   3237 1HD2 LEU A 195     -20.466   0.053   1.265  1.00  0.00           H  
ATOM   3238 2HD2 LEU A 195     -19.392  -1.254   1.818  1.00  0.00           H  
ATOM   3239 3HD2 LEU A 195     -19.981  -0.037   2.976  1.00  0.00           H  
ATOM   3240  N   MET A 196     -15.291   0.304   4.849  1.00  0.00           N  
ATOM   3241  CA  MET A 196     -14.231  -0.406   5.529  1.00  0.00           C  
ATOM   3242  C   MET A 196     -14.432  -0.370   7.043  1.00  0.00           C  
ATOM   3243  O   MET A 196     -14.202  -1.368   7.733  1.00  0.00           O  
ATOM   3244  CB  MET A 196     -12.876   0.190   5.149  1.00  0.00           C  
ATOM   3245  CG  MET A 196     -12.419  -0.137   3.735  1.00  0.00           C  
ATOM   3246  SD  MET A 196     -10.729   0.403   3.408  1.00  0.00           S  
ATOM   3247  CE  MET A 196     -10.966   2.169   3.232  1.00  0.00           C  
ATOM   3248  H   MET A 196     -15.056   1.103   4.267  1.00  0.00           H  
ATOM   3249  HA  MET A 196     -14.255  -1.446   5.219  1.00  0.00           H  
ATOM   3250 1HB  MET A 196     -12.916   1.274   5.245  1.00  0.00           H  
ATOM   3251 2HB  MET A 196     -12.113  -0.173   5.839  1.00  0.00           H  
ATOM   3252 1HG  MET A 196     -12.475  -1.213   3.574  1.00  0.00           H  
ATOM   3253 2HG  MET A 196     -13.080   0.349   3.017  1.00  0.00           H  
ATOM   3254 1HE  MET A 196     -10.007   2.646   3.027  1.00  0.00           H  
ATOM   3255 2HE  MET A 196     -11.653   2.364   2.408  1.00  0.00           H  
ATOM   3256 3HE  MET A 196     -11.382   2.574   4.156  1.00  0.00           H  
ATOM   3257  N   LYS A 197     -14.878   0.779   7.555  1.00  0.00           N  
ATOM   3258  CA  LYS A 197     -15.180   0.917   8.977  1.00  0.00           C  
ATOM   3259  C   LYS A 197     -16.256  -0.074   9.418  1.00  0.00           C  
ATOM   3260  O   LYS A 197     -16.065  -0.825  10.374  1.00  0.00           O  
ATOM   3261  CB  LYS A 197     -15.621   2.347   9.292  1.00  0.00           C  
ATOM   3262  CG  LYS A 197     -15.934   2.599  10.761  1.00  0.00           C  
ATOM   3263  CD  LYS A 197     -16.325   4.049  11.002  1.00  0.00           C  
ATOM   3264  CE  LYS A 197     -16.694   4.290  12.459  1.00  0.00           C  
ATOM   3265  NZ  LYS A 197     -17.095   5.701  12.706  1.00  0.00           N  
ATOM   3266  H   LYS A 197     -15.010   1.580   6.944  1.00  0.00           H  
ATOM   3267  HA  LYS A 197     -14.276   0.702   9.543  1.00  0.00           H  
ATOM   3268 1HB  LYS A 197     -14.839   3.044   8.993  1.00  0.00           H  
ATOM   3269 2HB  LYS A 197     -16.514   2.588   8.714  1.00  0.00           H  
ATOM   3270 1HG  LYS A 197     -16.755   1.953  11.075  1.00  0.00           H  
ATOM   3271 2HG  LYS A 197     -15.059   2.363  11.365  1.00  0.00           H  
ATOM   3272 1HD  LYS A 197     -15.492   4.701  10.734  1.00  0.00           H  
ATOM   3273 2HD  LYS A 197     -17.179   4.305  10.375  1.00  0.00           H  
ATOM   3274 1HE  LYS A 197     -17.519   3.637  12.738  1.00  0.00           H  
ATOM   3275 2HE  LYS A 197     -15.841   4.052  13.094  1.00  0.00           H  
ATOM   3276 1HZ  LYS A 197     -17.330   5.819  13.681  1.00  0.00           H  
ATOM   3277 2HZ  LYS A 197     -16.329   6.316  12.468  1.00  0.00           H  
ATOM   3278 3HZ  LYS A 197     -17.897   5.929  12.136  1.00  0.00           H  
ATOM   3279  N   LYS A 198     -17.387  -0.065   8.716  1.00  0.00           N  
ATOM   3280  CA  LYS A 198     -18.518  -0.921   9.070  1.00  0.00           C  
ATOM   3281  C   LYS A 198     -18.164  -2.402   8.935  1.00  0.00           C  
ATOM   3282  O   LYS A 198     -18.706  -3.249   9.649  1.00  0.00           O  
ATOM   3283  CB  LYS A 198     -19.730  -0.590   8.199  1.00  0.00           C  
ATOM   3284  CG  LYS A 198     -20.365   0.763   8.493  1.00  0.00           C  
ATOM   3285  CD  LYS A 198     -21.520   1.049   7.545  1.00  0.00           C  
ATOM   3286  CE  LYS A 198     -22.131   2.417   7.812  1.00  0.00           C  
ATOM   3287  NZ  LYS A 198     -23.239   2.726   6.868  1.00  0.00           N  
ATOM   3288  H   LYS A 198     -17.472   0.557   7.918  1.00  0.00           H  
ATOM   3289  HA  LYS A 198     -18.779  -0.734  10.111  1.00  0.00           H  
ATOM   3290 1HB  LYS A 198     -19.438  -0.601   7.149  1.00  0.00           H  
ATOM   3291 2HB  LYS A 198     -20.496  -1.354   8.334  1.00  0.00           H  
ATOM   3292 1HG  LYS A 198     -20.736   0.776   9.518  1.00  0.00           H  
ATOM   3293 2HG  LYS A 198     -19.616   1.547   8.386  1.00  0.00           H  
ATOM   3294 1HD  LYS A 198     -21.162   1.015   6.515  1.00  0.00           H  
ATOM   3295 2HD  LYS A 198     -22.290   0.288   7.669  1.00  0.00           H  
ATOM   3296 1HE  LYS A 198     -22.517   2.450   8.830  1.00  0.00           H  
ATOM   3297 2HE  LYS A 198     -21.363   3.184   7.714  1.00  0.00           H  
ATOM   3298 1HZ  LYS A 198     -23.616   3.639   7.077  1.00  0.00           H  
ATOM   3299 2HZ  LYS A 198     -22.887   2.717   5.920  1.00  0.00           H  
ATOM   3300 3HZ  LYS A 198     -23.966   2.032   6.963  1.00  0.00           H  
ATOM   3301  N   LEU A 199     -17.266  -2.708   8.008  1.00  0.00           N  
ATOM   3302  CA  LEU A 199     -16.912  -4.088   7.695  1.00  0.00           C  
ATOM   3303  C   LEU A 199     -15.849  -4.642   8.654  1.00  0.00           C  
ATOM   3304  O   LEU A 199     -15.446  -5.801   8.541  1.00  0.00           O  
ATOM   3305  CB  LEU A 199     -16.402  -4.179   6.251  1.00  0.00           C  
ATOM   3306  CG  LEU A 199     -17.441  -3.890   5.160  1.00  0.00           C  
ATOM   3307  CD1 LEU A 199     -16.732  -3.661   3.832  1.00  0.00           C  
ATOM   3308  CD2 LEU A 199     -18.416  -5.054   5.066  1.00  0.00           C  
ATOM   3309  H   LEU A 199     -16.819  -1.959   7.492  1.00  0.00           H  
ATOM   3310  HA  LEU A 199     -17.808  -4.698   7.793  1.00  0.00           H  
ATOM   3311 1HB  LEU A 199     -15.585  -3.470   6.126  1.00  0.00           H  
ATOM   3312 2HB  LEU A 199     -16.014  -5.183   6.082  1.00  0.00           H  
ATOM   3313  HG  LEU A 199     -17.986  -2.979   5.408  1.00  0.00           H  
ATOM   3314 1HD1 LEU A 199     -17.470  -3.455   3.056  1.00  0.00           H  
ATOM   3315 2HD1 LEU A 199     -16.056  -2.811   3.922  1.00  0.00           H  
ATOM   3316 3HD1 LEU A 199     -16.164  -4.551   3.564  1.00  0.00           H  
ATOM   3317 1HD2 LEU A 199     -19.155  -4.848   4.291  1.00  0.00           H  
ATOM   3318 2HD2 LEU A 199     -17.872  -5.965   4.816  1.00  0.00           H  
ATOM   3319 3HD2 LEU A 199     -18.921  -5.183   6.023  1.00  0.00           H  
ATOM   3320  N   GLY A 200     -15.410  -3.813   9.609  1.00  0.00           N  
ATOM   3321  CA  GLY A 200     -14.479  -4.272  10.648  1.00  0.00           C  
ATOM   3322  C   GLY A 200     -13.011  -4.216  10.194  1.00  0.00           C  
ATOM   3323  O   GLY A 200     -12.194  -5.031  10.618  1.00  0.00           O  
ATOM   3324  H   GLY A 200     -15.737  -2.851   9.622  1.00  0.00           H  
ATOM   3325 1HA  GLY A 200     -14.605  -3.659  11.540  1.00  0.00           H  
ATOM   3326 2HA  GLY A 200     -14.732  -5.292  10.930  1.00  0.00           H  
ATOM   3327  N   VAL A 201     -12.683  -3.245   9.353  1.00  0.00           N  
ATOM   3328  CA  VAL A 201     -11.299  -3.044   8.911  1.00  0.00           C  
ATOM   3329  C   VAL A 201     -10.511  -2.263   9.955  1.00  0.00           C  
ATOM   3330  O   VAL A 201     -10.986  -1.249  10.468  1.00  0.00           O  
ATOM   3331  CB  VAL A 201     -11.264  -2.284   7.571  1.00  0.00           C  
ATOM   3332  CG1 VAL A 201      -9.828  -1.994   7.161  1.00  0.00           C  
ATOM   3333  CG2 VAL A 201     -11.979  -3.093   6.499  1.00  0.00           C  
ATOM   3334  H   VAL A 201     -13.403  -2.617   9.016  1.00  0.00           H  
ATOM   3335  HA  VAL A 201     -10.830  -4.019   8.767  1.00  0.00           H  
ATOM   3336  HB  VAL A 201     -11.763  -1.323   7.696  1.00  0.00           H  
ATOM   3337 1HG1 VAL A 201      -9.822  -1.457   6.212  1.00  0.00           H  
ATOM   3338 2HG1 VAL A 201      -9.347  -1.385   7.926  1.00  0.00           H  
ATOM   3339 3HG1 VAL A 201      -9.285  -2.933   7.049  1.00  0.00           H  
ATOM   3340 1HG2 VAL A 201     -11.951  -2.550   5.555  1.00  0.00           H  
ATOM   3341 2HG2 VAL A 201     -11.483  -4.056   6.379  1.00  0.00           H  
ATOM   3342 3HG2 VAL A 201     -13.016  -3.253   6.794  1.00  0.00           H  
ATOM   3343  N   ASP A 202      -9.298  -2.715  10.250  1.00  0.00           N  
ATOM   3344  CA  ASP A 202      -8.519  -2.120  11.328  1.00  0.00           C  
ATOM   3345  C   ASP A 202      -7.748  -0.881  10.840  1.00  0.00           C  
ATOM   3346  O   ASP A 202      -7.568   0.080  11.588  1.00  0.00           O  
ATOM   3347  CB  ASP A 202      -7.545  -3.147  11.909  1.00  0.00           C  
ATOM   3348  CG  ASP A 202      -8.248  -4.334  12.552  1.00  0.00           C  
ATOM   3349  OD1 ASP A 202      -9.111  -4.117  13.369  1.00  0.00           O  
ATOM   3350  OD2 ASP A 202      -7.915  -5.447  12.220  1.00  0.00           O  
ATOM   3351  H   ASP A 202      -8.898  -3.471   9.703  1.00  0.00           H  
ATOM   3352  HA  ASP A 202      -9.207  -1.802  12.112  1.00  0.00           H  
ATOM   3353 1HB  ASP A 202      -6.890  -3.515  11.118  1.00  0.00           H  
ATOM   3354 2HB  ASP A 202      -6.914  -2.667  12.658  1.00  0.00           H  
ATOM   3355  N   HIS A 203      -7.294  -0.918   9.575  1.00  0.00           N  
ATOM   3356  CA  HIS A 203      -6.456   0.162   9.029  1.00  0.00           C  
ATOM   3357  C   HIS A 203      -6.935   0.596   7.623  1.00  0.00           C  
ATOM   3358  O   HIS A 203      -6.698  -0.101   6.630  1.00  0.00           O  
ATOM   3359  CB  HIS A 203      -4.990  -0.278   8.964  1.00  0.00           C  
ATOM   3360  CG  HIS A 203      -4.030   0.854   8.767  1.00  0.00           C  
ATOM   3361  ND1 HIS A 203      -2.700   0.771   9.122  1.00  0.00           N  
ATOM   3362  CD2 HIS A 203      -4.207   2.094   8.254  1.00  0.00           C  
ATOM   3363  CE1 HIS A 203      -2.100   1.913   8.835  1.00  0.00           C  
ATOM   3364  NE2 HIS A 203      -2.992   2.731   8.308  1.00  0.00           N  
ATOM   3365  H   HIS A 203      -7.532  -1.703   8.986  1.00  0.00           H  
ATOM   3366  HA  HIS A 203      -6.520   1.036   9.678  1.00  0.00           H  
ATOM   3367 1HB  HIS A 203      -4.724  -0.795   9.886  1.00  0.00           H  
ATOM   3368 2HB  HIS A 203      -4.859  -0.983   8.143  1.00  0.00           H  
ATOM   3369  HD1 HIS A 203      -2.229  -0.043   9.463  1.00  0.00           H  
ATOM   3370  HD2 HIS A 203      -5.077   2.610   7.848  1.00  0.00           H  
ATOM   3371  HE1 HIS A 203      -1.038   2.049   9.040  1.00  0.00           H  
ATOM   3372  N   ARG A 204      -7.600   1.756   7.554  1.00  0.00           N  
ATOM   3373  CA  ARG A 204      -8.177   2.249   6.290  1.00  0.00           C  
ATOM   3374  C   ARG A 204      -7.185   3.134   5.528  1.00  0.00           C  
ATOM   3375  O   ARG A 204      -6.932   4.282   5.918  1.00  0.00           O  
ATOM   3376  CB  ARG A 204      -9.450   3.039   6.555  1.00  0.00           C  
ATOM   3377  CG  ARG A 204     -10.553   2.260   7.253  1.00  0.00           C  
ATOM   3378  CD  ARG A 204     -11.642   3.153   7.726  1.00  0.00           C  
ATOM   3379  NE  ARG A 204     -11.177   4.085   8.740  1.00  0.00           N  
ATOM   3380  CZ  ARG A 204     -11.872   5.156   9.170  1.00  0.00           C  
ATOM   3381  NH1 ARG A 204     -13.058   5.416   8.666  1.00  0.00           N  
ATOM   3382  NH2 ARG A 204     -11.361   5.945  10.099  1.00  0.00           N  
ATOM   3383  H   ARG A 204      -7.713   2.313   8.398  1.00  0.00           H  
ATOM   3384  HA  ARG A 204      -8.426   1.389   5.666  1.00  0.00           H  
ATOM   3385 1HB  ARG A 204      -9.218   3.907   7.171  1.00  0.00           H  
ATOM   3386 2HB  ARG A 204      -9.853   3.407   5.611  1.00  0.00           H  
ATOM   3387 1HG  ARG A 204     -10.980   1.534   6.561  1.00  0.00           H  
ATOM   3388 2HG  ARG A 204     -10.139   1.737   8.117  1.00  0.00           H  
ATOM   3389 1HD  ARG A 204     -12.030   3.728   6.886  1.00  0.00           H  
ATOM   3390 2HD  ARG A 204     -12.443   2.553   8.155  1.00  0.00           H  
ATOM   3391  HE  ARG A 204     -10.269   3.918   9.152  1.00  0.00           H  
ATOM   3392 1HH1 ARG A 204     -13.448   4.813   7.956  1.00  0.00           H  
ATOM   3393 2HH1 ARG A 204     -13.579   6.219   8.988  1.00  0.00           H  
ATOM   3394 1HH2 ARG A 204     -10.449   5.745  10.487  1.00  0.00           H  
ATOM   3395 2HH2 ARG A 204     -11.882   6.748  10.422  1.00  0.00           H  
ATOM   3396  N   ILE A 205      -6.621   2.595   4.444  1.00  0.00           N  
ATOM   3397  CA  ILE A 205      -5.588   3.300   3.693  1.00  0.00           C  
ATOM   3398  C   ILE A 205      -6.090   3.726   2.311  1.00  0.00           C  
ATOM   3399  O   ILE A 205      -6.564   2.899   1.527  1.00  0.00           O  
ATOM   3400  CB  ILE A 205      -4.333   2.422   3.537  1.00  0.00           C  
ATOM   3401  CG1 ILE A 205      -3.786   2.023   4.910  1.00  0.00           C  
ATOM   3402  CG2 ILE A 205      -3.271   3.151   2.729  1.00  0.00           C  
ATOM   3403  CD1 ILE A 205      -2.715   0.959   4.855  1.00  0.00           C  
ATOM   3404  H   ILE A 205      -6.900   1.664   4.145  1.00  0.00           H  
ATOM   3405  HA  ILE A 205      -5.312   4.194   4.245  1.00  0.00           H  
ATOM   3406  HB  ILE A 205      -4.598   1.498   3.023  1.00  0.00           H  
ATOM   3407 1HG1 ILE A 205      -3.371   2.901   5.405  1.00  0.00           H  
ATOM   3408 2HG1 ILE A 205      -4.601   1.653   5.533  1.00  0.00           H  
ATOM   3409 1HG2 ILE A 205      -2.391   2.516   2.628  1.00  0.00           H  
ATOM   3410 2HG2 ILE A 205      -3.664   3.385   1.740  1.00  0.00           H  
ATOM   3411 3HG2 ILE A 205      -2.996   4.074   3.238  1.00  0.00           H  
ATOM   3412 1HD1 ILE A 205      -2.377   0.729   5.866  1.00  0.00           H  
ATOM   3413 2HD1 ILE A 205      -3.120   0.057   4.394  1.00  0.00           H  
ATOM   3414 3HD1 ILE A 205      -1.873   1.320   4.266  1.00  0.00           H  
ATOM   3415  N   ILE A 206      -5.976   5.015   2.019  1.00  0.00           N  
ATOM   3416  CA  ILE A 206      -6.360   5.544   0.715  1.00  0.00           C  
ATOM   3417  C   ILE A 206      -5.130   5.827  -0.141  1.00  0.00           C  
ATOM   3418  O   ILE A 206      -4.308   6.668   0.208  1.00  0.00           O  
ATOM   3419  CB  ILE A 206      -7.191   6.831   0.864  1.00  0.00           C  
ATOM   3420  CG1 ILE A 206      -8.441   6.565   1.708  1.00  0.00           C  
ATOM   3421  CG2 ILE A 206      -7.574   7.379  -0.502  1.00  0.00           C  
ATOM   3422  CD1 ILE A 206      -9.347   5.499   1.136  1.00  0.00           C  
ATOM   3423  H   ILE A 206      -5.605   5.649   2.721  1.00  0.00           H  
ATOM   3424  HA  ILE A 206      -6.968   4.799   0.202  1.00  0.00           H  
ATOM   3425  HB  ILE A 206      -6.607   7.582   1.395  1.00  0.00           H  
ATOM   3426 1HG1 ILE A 206      -8.144   6.259   2.710  1.00  0.00           H  
ATOM   3427 2HG1 ILE A 206      -9.018   7.485   1.805  1.00  0.00           H  
ATOM   3428 1HG2 ILE A 206      -8.162   8.288  -0.378  1.00  0.00           H  
ATOM   3429 2HG2 ILE A 206      -6.672   7.605  -1.069  1.00  0.00           H  
ATOM   3430 3HG2 ILE A 206      -8.164   6.636  -1.040  1.00  0.00           H  
ATOM   3431 1HD1 ILE A 206     -10.211   5.367   1.789  1.00  0.00           H  
ATOM   3432 2HD1 ILE A 206      -9.685   5.801   0.144  1.00  0.00           H  
ATOM   3433 3HD1 ILE A 206      -8.802   4.559   1.063  1.00  0.00           H  
ATOM   3434  N   ALA A 207      -5.001   5.107  -1.253  1.00  0.00           N  
ATOM   3435  CA  ALA A 207      -3.824   5.237  -2.107  1.00  0.00           C  
ATOM   3436  C   ALA A 207      -4.153   6.037  -3.344  1.00  0.00           C  
ATOM   3437  O   ALA A 207      -5.251   5.934  -3.890  1.00  0.00           O  
ATOM   3438  CB  ALA A 207      -3.293   3.866  -2.493  1.00  0.00           C  
ATOM   3439  H   ALA A 207      -5.731   4.457  -1.512  1.00  0.00           H  
ATOM   3440  HA  ALA A 207      -3.062   5.771  -1.558  1.00  0.00           H  
ATOM   3441 1HB  ALA A 207      -2.405   3.981  -3.111  1.00  0.00           H  
ATOM   3442 2HB  ALA A 207      -3.043   3.327  -1.621  1.00  0.00           H  
ATOM   3443 3HB  ALA A 207      -4.029   3.337  -3.029  1.00  0.00           H  
ATOM   3444  N   LEU A 208      -3.202   6.841  -3.785  1.00  0.00           N  
ATOM   3445  CA  LEU A 208      -3.356   7.589  -5.016  1.00  0.00           C  
ATOM   3446  C   LEU A 208      -2.269   7.252  -6.016  1.00  0.00           C  
ATOM   3447  O   LEU A 208      -1.096   7.124  -5.655  1.00  0.00           O  
ATOM   3448  CB  LEU A 208      -3.338   9.094  -4.722  1.00  0.00           C  
ATOM   3449  CG  LEU A 208      -4.516   9.624  -3.895  1.00  0.00           C  
ATOM   3450  CD1 LEU A 208      -4.157   9.584  -2.415  1.00  0.00           C  
ATOM   3451  CD2 LEU A 208      -4.850  11.041  -4.338  1.00  0.00           C  
ATOM   3452  H   LEU A 208      -2.351   6.946  -3.239  1.00  0.00           H  
ATOM   3453  HA  LEU A 208      -4.318   7.331  -5.457  1.00  0.00           H  
ATOM   3454 1HB  LEU A 208      -2.422   9.331  -4.183  1.00  0.00           H  
ATOM   3455 2HB  LEU A 208      -3.328   9.633  -5.669  1.00  0.00           H  
ATOM   3456  HG  LEU A 208      -5.384   8.983  -4.045  1.00  0.00           H  
ATOM   3457 1HD1 LEU A 208      -4.994   9.961  -1.828  1.00  0.00           H  
ATOM   3458 2HD1 LEU A 208      -3.942   8.557  -2.121  1.00  0.00           H  
ATOM   3459 3HD1 LEU A 208      -3.280  10.206  -2.237  1.00  0.00           H  
ATOM   3460 1HD2 LEU A 208      -5.688  11.418  -3.751  1.00  0.00           H  
ATOM   3461 2HD2 LEU A 208      -3.983  11.684  -4.187  1.00  0.00           H  
ATOM   3462 3HD2 LEU A 208      -5.120  11.037  -5.394  1.00  0.00           H  
ATOM   3463  N   ARG A 209      -2.655   7.132  -7.285  1.00  0.00           N  
ATOM   3464  CA  ARG A 209      -1.706   6.848  -8.357  1.00  0.00           C  
ATOM   3465  C   ARG A 209      -0.917   8.105  -8.730  1.00  0.00           C  
ATOM   3466  O   ARG A 209      -1.485   9.089  -9.207  1.00  0.00           O  
ATOM   3467  CB  ARG A 209      -2.430   6.318  -9.586  1.00  0.00           C  
ATOM   3468  CG  ARG A 209      -1.521   5.807 -10.693  1.00  0.00           C  
ATOM   3469  CD  ARG A 209      -2.270   5.569 -11.953  1.00  0.00           C  
ATOM   3470  NE  ARG A 209      -1.401   5.098 -13.020  1.00  0.00           N  
ATOM   3471  CZ  ARG A 209      -1.792   4.900 -14.294  1.00  0.00           C  
ATOM   3472  NH1 ARG A 209      -3.037   5.136 -14.643  1.00  0.00           N  
ATOM   3473  NH2 ARG A 209      -0.923   4.469 -15.192  1.00  0.00           N  
ATOM   3474  H   ARG A 209      -3.641   7.240  -7.513  1.00  0.00           H  
ATOM   3475  HA  ARG A 209      -1.007   6.088  -8.011  1.00  0.00           H  
ATOM   3476 1HB  ARG A 209      -3.088   5.500  -9.296  1.00  0.00           H  
ATOM   3477 2HB  ARG A 209      -3.053   7.106 -10.009  1.00  0.00           H  
ATOM   3478 1HG  ARG A 209      -0.740   6.542 -10.891  1.00  0.00           H  
ATOM   3479 2HG  ARG A 209      -1.063   4.867 -10.383  1.00  0.00           H  
ATOM   3480 1HD  ARG A 209      -3.039   4.816 -11.782  1.00  0.00           H  
ATOM   3481 2HD  ARG A 209      -2.737   6.498 -12.279  1.00  0.00           H  
ATOM   3482  HE  ARG A 209      -0.435   4.906 -12.789  1.00  0.00           H  
ATOM   3483 1HH1 ARG A 209      -3.700   5.466 -13.957  1.00  0.00           H  
ATOM   3484 2HH1 ARG A 209      -3.330   4.988 -15.598  1.00  0.00           H  
ATOM   3485 1HH2 ARG A 209       0.034   4.288 -14.923  1.00  0.00           H  
ATOM   3486 2HH2 ARG A 209      -1.216   4.321 -16.146  1.00  0.00           H  
ATOM   3487  N   MET A 210       0.394   8.075  -8.488  1.00  0.00           N  
ATOM   3488  CA  MET A 210       1.219   9.270  -8.651  1.00  0.00           C  
ATOM   3489  C   MET A 210       1.694   9.445 -10.083  1.00  0.00           C  
ATOM   3490  O   MET A 210       2.790   9.014 -10.445  1.00  0.00           O  
ATOM   3491  CB  MET A 210       2.417   9.212  -7.704  1.00  0.00           C  
ATOM   3492  CG  MET A 210       3.282  10.464  -7.707  1.00  0.00           C  
ATOM   3493  SD  MET A 210       2.417  11.909  -7.060  1.00  0.00           S  
ATOM   3494  CE  MET A 210       3.681  13.165  -7.232  1.00  0.00           C  
ATOM   3495  H   MET A 210       0.821   7.214  -8.154  1.00  0.00           H  
ATOM   3496  HA  MET A 210       0.615  10.139  -8.398  1.00  0.00           H  
ATOM   3497 1HB  MET A 210       2.067   9.050  -6.685  1.00  0.00           H  
ATOM   3498 2HB  MET A 210       3.051   8.366  -7.971  1.00  0.00           H  
ATOM   3499 1HG  MET A 210       4.170  10.294  -7.099  1.00  0.00           H  
ATOM   3500 2HG  MET A 210       3.603  10.683  -8.725  1.00  0.00           H  
ATOM   3501 1HE  MET A 210       3.296  14.120  -6.873  1.00  0.00           H  
ATOM   3502 2HE  MET A 210       4.557  12.883  -6.647  1.00  0.00           H  
ATOM   3503 3HE  MET A 210       3.961  13.259  -8.282  1.00  0.00           H  
ATOM   3504  N   THR A 211       0.870  10.102 -10.887  1.00  0.00           N  
ATOM   3505  CA  THR A 211       1.224  10.425 -12.268  1.00  0.00           C  
ATOM   3506  C   THR A 211       1.349  11.935 -12.467  1.00  0.00           C  
ATOM   3507  O   THR A 211       1.878  12.396 -13.477  1.00  0.00           O  
ATOM   3508  CB  THR A 211       0.187   9.856 -13.254  1.00  0.00           C  
ATOM   3509  OG1 THR A 211      -1.101  10.421 -12.975  1.00  0.00           O  
ATOM   3510  CG2 THR A 211       0.109   8.342 -13.132  1.00  0.00           C  
ATOM   3511  H   THR A 211      -0.033  10.397 -10.525  1.00  0.00           H  
ATOM   3512  HA  THR A 211       2.188   9.964 -12.494  1.00  0.00           H  
ATOM   3513  HB  THR A 211       0.471  10.119 -14.273  1.00  0.00           H  
ATOM   3514  HG1 THR A 211      -1.387  10.147 -12.100  1.00  0.00           H  
ATOM   3515 1HG2 THR A 211      -0.629   7.958 -13.836  1.00  0.00           H  
ATOM   3516 2HG2 THR A 211       1.084   7.909 -13.355  1.00  0.00           H  
ATOM   3517 3HG2 THR A 211      -0.184   8.073 -12.118  1.00  0.00           H  
ATOM   3518  N   ASP A 212       0.856  12.696 -11.492  1.00  0.00           N  
ATOM   3519  CA  ASP A 212       0.793  14.150 -11.602  1.00  0.00           C  
ATOM   3520  C   ASP A 212       0.683  14.801 -10.219  1.00  0.00           C  
ATOM   3521  O   ASP A 212      -0.297  14.598  -9.500  1.00  0.00           O  
ATOM   3522  CB  ASP A 212      -0.396  14.570 -12.470  1.00  0.00           C  
ATOM   3523  CG  ASP A 212      -0.403  16.059 -12.785  1.00  0.00           C  
ATOM   3524  OD1 ASP A 212       0.013  16.826 -11.949  1.00  0.00           O  
ATOM   3525  OD2 ASP A 212      -0.825  16.417 -13.859  1.00  0.00           O  
ATOM   3526  H   ASP A 212       0.520  12.254 -10.650  1.00  0.00           H  
ATOM   3527  HA  ASP A 212       1.713  14.501 -12.072  1.00  0.00           H  
ATOM   3528 1HB  ASP A 212      -0.375  14.015 -13.408  1.00  0.00           H  
ATOM   3529 2HB  ASP A 212      -1.326  14.316 -11.961  1.00  0.00           H  
ATOM   3530  N   GLU A 213       1.711  15.565  -9.848  1.00  0.00           N  
ATOM   3531  CA  GLU A 213       1.813  16.127  -8.497  1.00  0.00           C  
ATOM   3532  C   GLU A 213       0.646  17.065  -8.167  1.00  0.00           C  
ATOM   3533  O   GLU A 213       0.312  17.266  -6.994  1.00  0.00           O  
ATOM   3534  CB  GLU A 213       3.136  16.880  -8.340  1.00  0.00           C  
ATOM   3535  CG  GLU A 213       3.237  18.153  -9.168  1.00  0.00           C  
ATOM   3536  CD  GLU A 213       4.597  18.791  -9.098  1.00  0.00           C  
ATOM   3537  OE1 GLU A 213       5.488  18.320  -9.763  1.00  0.00           O  
ATOM   3538  OE2 GLU A 213       4.745  19.749  -8.377  1.00  0.00           O  
ATOM   3539  H   GLU A 213       2.450  15.745 -10.511  1.00  0.00           H  
ATOM   3540  HA  GLU A 213       1.799  15.305  -7.782  1.00  0.00           H  
ATOM   3541 1HB  GLU A 213       3.280  17.150  -7.294  1.00  0.00           H  
ATOM   3542 2HB  GLU A 213       3.962  16.228  -8.626  1.00  0.00           H  
ATOM   3543 1HG  GLU A 213       3.013  17.916 -10.208  1.00  0.00           H  
ATOM   3544 2HG  GLU A 213       2.490  18.863  -8.817  1.00  0.00           H  
ATOM   3545  N   GLU A 214       0.046  17.654  -9.201  1.00  0.00           N  
ATOM   3546  CA  GLU A 214      -1.059  18.588  -9.010  1.00  0.00           C  
ATOM   3547  C   GLU A 214      -2.342  17.864  -8.645  1.00  0.00           C  
ATOM   3548  O   GLU A 214      -3.039  18.252  -7.703  1.00  0.00           O  
ATOM   3549  CB  GLU A 214      -1.280  19.421 -10.274  1.00  0.00           C  
ATOM   3550  CG  GLU A 214      -2.379  20.467 -10.154  1.00  0.00           C  
ATOM   3551  CD  GLU A 214      -2.459  21.372 -11.353  1.00  0.00           C  
ATOM   3552  OE1 GLU A 214      -1.602  21.283 -12.199  1.00  0.00           O  
ATOM   3553  OE2 GLU A 214      -3.379  22.153 -11.422  1.00  0.00           O  
ATOM   3554  H   GLU A 214       0.373  17.460 -10.141  1.00  0.00           H  
ATOM   3555  HA  GLU A 214      -0.805  19.257  -8.188  1.00  0.00           H  
ATOM   3556 1HB  GLU A 214      -0.355  19.936 -10.537  1.00  0.00           H  
ATOM   3557 2HB  GLU A 214      -1.534  18.762 -11.104  1.00  0.00           H  
ATOM   3558 1HG  GLU A 214      -3.336  19.961 -10.031  1.00  0.00           H  
ATOM   3559 2HG  GLU A 214      -2.199  21.068  -9.264  1.00  0.00           H  
ATOM   3560  N   LYS A 215      -2.654  16.804  -9.386  1.00  0.00           N  
ATOM   3561  CA  LYS A 215      -3.807  15.975  -9.070  1.00  0.00           C  
ATOM   3562  C   LYS A 215      -3.625  15.294  -7.733  1.00  0.00           C  
ATOM   3563  O   LYS A 215      -4.552  15.222  -6.930  1.00  0.00           O  
ATOM   3564  CB  LYS A 215      -4.041  14.932 -10.164  1.00  0.00           C  
ATOM   3565  CG  LYS A 215      -4.571  15.502 -11.473  1.00  0.00           C  
ATOM   3566  CD  LYS A 215      -4.753  14.411 -12.517  1.00  0.00           C  
ATOM   3567  CE  LYS A 215      -5.371  14.962 -13.794  1.00  0.00           C  
ATOM   3568  NZ  LYS A 215      -5.487  13.921 -14.851  1.00  0.00           N  
ATOM   3569  H   LYS A 215      -2.071  16.567 -10.188  1.00  0.00           H  
ATOM   3570  HA  LYS A 215      -4.688  16.614  -9.004  1.00  0.00           H  
ATOM   3571 1HB  LYS A 215      -3.106  14.414 -10.378  1.00  0.00           H  
ATOM   3572 2HB  LYS A 215      -4.755  14.188  -9.810  1.00  0.00           H  
ATOM   3573 1HG  LYS A 215      -5.531  15.988 -11.296  1.00  0.00           H  
ATOM   3574 2HG  LYS A 215      -3.872  16.246 -11.855  1.00  0.00           H  
ATOM   3575 1HD  LYS A 215      -3.784  13.968 -12.754  1.00  0.00           H  
ATOM   3576 2HD  LYS A 215      -5.402  13.631 -12.119  1.00  0.00           H  
ATOM   3577 1HE  LYS A 215      -6.363  15.355 -13.577  1.00  0.00           H  
ATOM   3578 2HE  LYS A 215      -4.756  15.779 -14.172  1.00  0.00           H  
ATOM   3579 1HZ  LYS A 215      -5.900  14.327 -15.679  1.00  0.00           H  
ATOM   3580 2HZ  LYS A 215      -4.569  13.563 -15.073  1.00  0.00           H  
ATOM   3581 3HZ  LYS A 215      -6.071  13.168 -14.518  1.00  0.00           H  
ATOM   3582  N   PHE A 216      -2.422  14.791  -7.490  1.00  0.00           N  
ATOM   3583  CA  PHE A 216      -2.128  14.087  -6.261  1.00  0.00           C  
ATOM   3584  C   PHE A 216      -2.415  14.956  -5.044  1.00  0.00           C  
ATOM   3585  O   PHE A 216      -3.125  14.540  -4.130  1.00  0.00           O  
ATOM   3586  CB  PHE A 216      -0.666  13.637  -6.245  1.00  0.00           C  
ATOM   3587  CG  PHE A 216      -0.257  12.952  -4.972  1.00  0.00           C  
ATOM   3588  CD1 PHE A 216      -0.514  11.603  -4.779  1.00  0.00           C  
ATOM   3589  CD2 PHE A 216       0.385  13.656  -3.964  1.00  0.00           C  
ATOM   3590  CE1 PHE A 216      -0.138  10.972  -3.608  1.00  0.00           C  
ATOM   3591  CE2 PHE A 216       0.763  13.028  -2.793  1.00  0.00           C  
ATOM   3592  CZ  PHE A 216       0.500  11.685  -2.615  1.00  0.00           C  
ATOM   3593  H   PHE A 216      -1.688  14.897  -8.186  1.00  0.00           H  
ATOM   3594  HA  PHE A 216      -2.767  13.203  -6.209  1.00  0.00           H  
ATOM   3595 1HB  PHE A 216      -0.487  12.951  -7.072  1.00  0.00           H  
ATOM   3596 2HB  PHE A 216      -0.019  14.500  -6.390  1.00  0.00           H  
ATOM   3597  HD1 PHE A 216      -1.017  11.040  -5.565  1.00  0.00           H  
ATOM   3598  HD2 PHE A 216       0.591  14.718  -4.104  1.00  0.00           H  
ATOM   3599  HE1 PHE A 216      -0.346   9.912  -3.470  1.00  0.00           H  
ATOM   3600  HE2 PHE A 216       1.267  13.593  -2.009  1.00  0.00           H  
ATOM   3601  HZ  PHE A 216       0.796  11.189  -1.692  1.00  0.00           H  
ATOM   3602  N   LYS A 217      -1.857  16.166  -5.036  1.00  0.00           N  
ATOM   3603  CA  LYS A 217      -2.027  17.075  -3.912  1.00  0.00           C  
ATOM   3604  C   LYS A 217      -3.496  17.400  -3.669  1.00  0.00           C  
ATOM   3605  O   LYS A 217      -3.981  17.323  -2.538  1.00  0.00           O  
ATOM   3606  CB  LYS A 217      -1.238  18.364  -4.146  1.00  0.00           C  
ATOM   3607  CG  LYS A 217      -1.346  19.382  -3.018  1.00  0.00           C  
ATOM   3608  CD  LYS A 217      -0.458  20.590  -3.276  1.00  0.00           C  
ATOM   3609  CE  LYS A 217      -0.576  21.614  -2.158  1.00  0.00           C  
ATOM   3610  NZ  LYS A 217       0.275  22.810  -2.406  1.00  0.00           N  
ATOM   3611  H   LYS A 217      -1.296  16.460  -5.831  1.00  0.00           H  
ATOM   3612  HA  LYS A 217      -1.644  16.591  -3.013  1.00  0.00           H  
ATOM   3613 1HB  LYS A 217      -0.183  18.125  -4.281  1.00  0.00           H  
ATOM   3614 2HB  LYS A 217      -1.585  18.842  -5.062  1.00  0.00           H  
ATOM   3615 1HG  LYS A 217      -2.380  19.715  -2.925  1.00  0.00           H  
ATOM   3616 2HG  LYS A 217      -1.047  18.916  -2.079  1.00  0.00           H  
ATOM   3617 1HD  LYS A 217       0.582  20.267  -3.355  1.00  0.00           H  
ATOM   3618 2HD  LYS A 217      -0.746  21.058  -4.217  1.00  0.00           H  
ATOM   3619 1HE  LYS A 217      -1.613  21.934  -2.066  1.00  0.00           H  
ATOM   3620 2HE  LYS A 217      -0.274  21.159  -1.214  1.00  0.00           H  
ATOM   3621 1HZ  LYS A 217       0.168  23.463  -1.643  1.00  0.00           H  
ATOM   3622 2HZ  LYS A 217       1.242  22.527  -2.474  1.00  0.00           H  
ATOM   3623 3HZ  LYS A 217      -0.008  23.252  -3.269  1.00  0.00           H  
ATOM   3624  N   LYS A 218      -4.203  17.769  -4.735  1.00  0.00           N  
ATOM   3625  CA  LYS A 218      -5.600  18.170  -4.626  1.00  0.00           C  
ATOM   3626  C   LYS A 218      -6.470  17.028  -4.113  1.00  0.00           C  
ATOM   3627  O   LYS A 218      -7.350  17.232  -3.273  1.00  0.00           O  
ATOM   3628  CB  LYS A 218      -6.121  18.662  -5.977  1.00  0.00           C  
ATOM   3629  CG  LYS A 218      -5.550  20.002  -6.421  1.00  0.00           C  
ATOM   3630  CD  LYS A 218      -6.100  20.414  -7.779  1.00  0.00           C  
ATOM   3631  CE  LYS A 218      -5.470  21.712  -8.261  1.00  0.00           C  
ATOM   3632  NZ  LYS A 218      -6.004  22.132  -9.585  1.00  0.00           N  
ATOM   3633  H   LYS A 218      -3.757  17.777  -5.648  1.00  0.00           H  
ATOM   3634  HA  LYS A 218      -5.670  18.989  -3.910  1.00  0.00           H  
ATOM   3635 1HB  LYS A 218      -5.886  17.926  -6.747  1.00  0.00           H  
ATOM   3636 2HB  LYS A 218      -7.206  18.758  -5.935  1.00  0.00           H  
ATOM   3637 1HG  LYS A 218      -5.805  20.768  -5.688  1.00  0.00           H  
ATOM   3638 2HG  LYS A 218      -4.464  19.932  -6.485  1.00  0.00           H  
ATOM   3639 1HD  LYS A 218      -5.896  19.628  -8.508  1.00  0.00           H  
ATOM   3640 2HD  LYS A 218      -7.179  20.549  -7.708  1.00  0.00           H  
ATOM   3641 1HE  LYS A 218      -5.665  22.502  -7.537  1.00  0.00           H  
ATOM   3642 2HE  LYS A 218      -4.390  21.584  -8.344  1.00  0.00           H  
ATOM   3643 1HZ  LYS A 218      -5.562  22.995  -9.869  1.00  0.00           H  
ATOM   3644 2HZ  LYS A 218      -5.812  21.414 -10.270  1.00  0.00           H  
ATOM   3645 3HZ  LYS A 218      -7.002  22.273  -9.517  1.00  0.00           H  
ATOM   3646  N   LEU A 219      -6.223  15.829  -4.624  1.00  0.00           N  
ATOM   3647  CA  LEU A 219      -7.037  14.674  -4.291  1.00  0.00           C  
ATOM   3648  C   LEU A 219      -6.653  14.094  -2.927  1.00  0.00           C  
ATOM   3649  O   LEU A 219      -7.520  13.686  -2.151  1.00  0.00           O  
ATOM   3650  CB  LEU A 219      -6.889  13.599  -5.375  1.00  0.00           C  
ATOM   3651  CG  LEU A 219      -7.365  13.998  -6.777  1.00  0.00           C  
ATOM   3652  CD1 LEU A 219      -7.037  12.884  -7.762  1.00  0.00           C  
ATOM   3653  CD2 LEU A 219      -8.861  14.277  -6.745  1.00  0.00           C  
ATOM   3654  H   LEU A 219      -5.449  15.717  -5.273  1.00  0.00           H  
ATOM   3655  HA  LEU A 219      -8.078  14.989  -4.248  1.00  0.00           H  
ATOM   3656 1HB  LEU A 219      -5.838  13.323  -5.448  1.00  0.00           H  
ATOM   3657 2HB  LEU A 219      -7.455  12.719  -5.071  1.00  0.00           H  
ATOM   3658  HG  LEU A 219      -6.836  14.895  -7.100  1.00  0.00           H  
ATOM   3659 1HD1 LEU A 219      -7.375  13.168  -8.758  1.00  0.00           H  
ATOM   3660 2HD1 LEU A 219      -5.960  12.720  -7.779  1.00  0.00           H  
ATOM   3661 3HD1 LEU A 219      -7.540  11.968  -7.455  1.00  0.00           H  
ATOM   3662 1HD2 LEU A 219      -9.200  14.561  -7.742  1.00  0.00           H  
ATOM   3663 2HD2 LEU A 219      -9.391  13.380  -6.424  1.00  0.00           H  
ATOM   3664 3HD2 LEU A 219      -9.065  15.089  -6.047  1.00  0.00           H  
ATOM   3665  N   ALA A 220      -5.352  14.068  -2.637  1.00  0.00           N  
ATOM   3666  CA  ALA A 220      -4.867  13.611  -1.338  1.00  0.00           C  
ATOM   3667  C   ALA A 220      -5.392  14.502  -0.227  1.00  0.00           C  
ATOM   3668  O   ALA A 220      -5.735  14.025   0.856  1.00  0.00           O  
ATOM   3669  CB  ALA A 220      -3.352  13.590  -1.322  1.00  0.00           C  
ATOM   3670  H   ALA A 220      -4.682  14.370  -3.336  1.00  0.00           H  
ATOM   3671  HA  ALA A 220      -5.243  12.608  -1.166  1.00  0.00           H  
ATOM   3672 1HB  ALA A 220      -3.008  13.233  -0.362  1.00  0.00           H  
ATOM   3673 2HB  ALA A 220      -2.987  12.930  -2.106  1.00  0.00           H  
ATOM   3674 3HB  ALA A 220      -2.975  14.590  -1.490  1.00  0.00           H  
ATOM   3675  N   LYS A 221      -5.466  15.795  -0.500  1.00  0.00           N  
ATOM   3676  CA  LYS A 221      -6.039  16.733   0.442  1.00  0.00           C  
ATOM   3677  C   LYS A 221      -7.477  16.365   0.762  1.00  0.00           C  
ATOM   3678  O   LYS A 221      -7.868  16.302   1.927  1.00  0.00           O  
ATOM   3679  CB  LYS A 221      -5.965  18.158  -0.108  1.00  0.00           C  
ATOM   3680  CG  LYS A 221      -6.504  19.225   0.834  1.00  0.00           C  
ATOM   3681  CD  LYS A 221      -6.347  20.617   0.241  1.00  0.00           C  
ATOM   3682  CE  LYS A 221      -6.790  21.692   1.223  1.00  0.00           C  
ATOM   3683  NZ  LYS A 221      -8.256  21.643   1.478  1.00  0.00           N  
ATOM   3684  H   LYS A 221      -5.111  16.138  -1.388  1.00  0.00           H  
ATOM   3685  HA  LYS A 221      -5.468  16.689   1.369  1.00  0.00           H  
ATOM   3686 1HB  LYS A 221      -4.928  18.407  -0.337  1.00  0.00           H  
ATOM   3687 2HB  LYS A 221      -6.529  18.218  -1.039  1.00  0.00           H  
ATOM   3688 1HG  LYS A 221      -7.561  19.039   1.029  1.00  0.00           H  
ATOM   3689 2HG  LYS A 221      -5.966  19.180   1.781  1.00  0.00           H  
ATOM   3690 1HD  LYS A 221      -5.302  20.786  -0.022  1.00  0.00           H  
ATOM   3691 2HD  LYS A 221      -6.949  20.697  -0.665  1.00  0.00           H  
ATOM   3692 1HE  LYS A 221      -6.265  21.560   2.168  1.00  0.00           H  
ATOM   3693 2HE  LYS A 221      -6.536  22.675   0.826  1.00  0.00           H  
ATOM   3694 1HZ  LYS A 221      -8.509  22.370   2.132  1.00  0.00           H  
ATOM   3695 2HZ  LYS A 221      -8.754  21.784   0.610  1.00  0.00           H  
ATOM   3696 3HZ  LYS A 221      -8.501  20.743   1.864  1.00  0.00           H  
ATOM   3697  N   ILE A 222      -8.262  16.109  -0.281  1.00  0.00           N  
ATOM   3698  CA  ILE A 222      -9.642  15.682  -0.110  1.00  0.00           C  
ATOM   3699  C   ILE A 222      -9.743  14.408   0.719  1.00  0.00           C  
ATOM   3700  O   ILE A 222     -10.566  14.315   1.627  1.00  0.00           O  
ATOM   3701  CB  ILE A 222     -10.314  15.458  -1.476  1.00  0.00           C  
ATOM   3702  CG1 ILE A 222     -10.508  16.792  -2.201  1.00  0.00           C  
ATOM   3703  CG2 ILE A 222     -11.646  14.744  -1.303  1.00  0.00           C  
ATOM   3704  CD1 ILE A 222     -10.885  16.647  -3.658  1.00  0.00           C  
ATOM   3705  H   ILE A 222      -7.890  16.220  -1.221  1.00  0.00           H  
ATOM   3706  HA  ILE A 222     -10.180  16.470   0.418  1.00  0.00           H  
ATOM   3707  HB  ILE A 222      -9.665  14.849  -2.105  1.00  0.00           H  
ATOM   3708 1HG1 ILE A 222     -11.288  17.367  -1.702  1.00  0.00           H  
ATOM   3709 2HG1 ILE A 222      -9.588  17.374  -2.145  1.00  0.00           H  
ATOM   3710 1HG2 ILE A 222     -12.107  14.594  -2.279  1.00  0.00           H  
ATOM   3711 2HG2 ILE A 222     -11.481  13.778  -0.828  1.00  0.00           H  
ATOM   3712 3HG2 ILE A 222     -12.304  15.348  -0.679  1.00  0.00           H  
ATOM   3713 1HD1 ILE A 222     -11.005  17.635  -4.103  1.00  0.00           H  
ATOM   3714 2HD1 ILE A 222     -10.099  16.104  -4.185  1.00  0.00           H  
ATOM   3715 3HD1 ILE A 222     -11.822  16.098  -3.738  1.00  0.00           H  
ATOM   3716  N   ALA A 223      -8.905  13.425   0.409  1.00  0.00           N  
ATOM   3717  CA  ALA A 223      -8.910  12.178   1.160  1.00  0.00           C  
ATOM   3718  C   ALA A 223      -8.647  12.446   2.640  1.00  0.00           C  
ATOM   3719  O   ALA A 223      -9.318  11.885   3.512  1.00  0.00           O  
ATOM   3720  CB  ALA A 223      -7.867  11.221   0.604  1.00  0.00           C  
ATOM   3721  H   ALA A 223      -8.256  13.542  -0.365  1.00  0.00           H  
ATOM   3722  HA  ALA A 223      -9.896  11.726   1.067  1.00  0.00           H  
ATOM   3723 1HB  ALA A 223      -7.895  10.287   1.162  1.00  0.00           H  
ATOM   3724 2HB  ALA A 223      -8.077  11.023  -0.444  1.00  0.00           H  
ATOM   3725 3HB  ALA A 223      -6.877  11.668   0.697  1.00  0.00           H  
ATOM   3726  N   ALA A 224      -7.673  13.310   2.919  1.00  0.00           N  
ATOM   3727  CA  ALA A 224      -7.317  13.634   4.296  1.00  0.00           C  
ATOM   3728  C   ALA A 224      -8.512  14.257   5.029  1.00  0.00           C  
ATOM   3729  O   ALA A 224      -8.788  13.923   6.182  1.00  0.00           O  
ATOM   3730  CB  ALA A 224      -6.130  14.582   4.321  1.00  0.00           C  
ATOM   3731  H   ALA A 224      -7.166  13.754   2.158  1.00  0.00           H  
ATOM   3732  HA  ALA A 224      -7.049  12.709   4.807  1.00  0.00           H  
ATOM   3733 1HB  ALA A 224      -5.859  14.800   5.352  1.00  0.00           H  
ATOM   3734 2HB  ALA A 224      -5.283  14.119   3.815  1.00  0.00           H  
ATOM   3735 3HB  ALA A 224      -6.394  15.509   3.811  1.00  0.00           H  
ATOM   3736  N   GLU A 225      -9.219  15.153   4.341  1.00  0.00           N  
ATOM   3737  CA  GLU A 225     -10.407  15.807   4.897  1.00  0.00           C  
ATOM   3738  C   GLU A 225     -11.526  14.811   5.187  1.00  0.00           C  
ATOM   3739  O   GLU A 225     -12.356  15.034   6.069  1.00  0.00           O  
ATOM   3740  CB  GLU A 225     -10.915  16.886   3.938  1.00  0.00           C  
ATOM   3741  CG  GLU A 225     -10.012  18.106   3.828  1.00  0.00           C  
ATOM   3742  CD  GLU A 225     -10.496  19.102   2.812  1.00  0.00           C  
ATOM   3743  OE1 GLU A 225     -11.485  18.837   2.172  1.00  0.00           O  
ATOM   3744  OE2 GLU A 225      -9.875  20.130   2.674  1.00  0.00           O  
ATOM   3745  H   GLU A 225      -8.920  15.400   3.400  1.00  0.00           H  
ATOM   3746  HA  GLU A 225     -10.127  16.280   5.840  1.00  0.00           H  
ATOM   3747 1HB  GLU A 225     -11.028  16.462   2.940  1.00  0.00           H  
ATOM   3748 2HB  GLU A 225     -11.899  17.226   4.262  1.00  0.00           H  
ATOM   3749 1HG  GLU A 225      -9.958  18.594   4.801  1.00  0.00           H  
ATOM   3750 2HG  GLU A 225      -9.008  17.779   3.561  1.00  0.00           H  
ATOM   3751  N   LEU A 226     -11.549  13.714   4.439  1.00  0.00           N  
ATOM   3752  CA  LEU A 226     -12.554  12.676   4.637  1.00  0.00           C  
ATOM   3753  C   LEU A 226     -12.167  11.695   5.749  1.00  0.00           C  
ATOM   3754  O   LEU A 226     -12.928  10.776   6.065  1.00  0.00           O  
ATOM   3755  CB  LEU A 226     -12.771  11.907   3.327  1.00  0.00           C  
ATOM   3756  CG  LEU A 226     -13.384  12.715   2.176  1.00  0.00           C  
ATOM   3757  CD1 LEU A 226     -13.355  11.884   0.900  1.00  0.00           C  
ATOM   3758  CD2 LEU A 226     -14.807  13.114   2.536  1.00  0.00           C  
ATOM   3759  H   LEU A 226     -10.862  13.603   3.698  1.00  0.00           H  
ATOM   3760  HA  LEU A 226     -13.488  13.159   4.923  1.00  0.00           H  
ATOM   3761 1HB  LEU A 226     -11.811  11.522   2.987  1.00  0.00           H  
ATOM   3762 2HB  LEU A 226     -13.429  11.061   3.525  1.00  0.00           H  
ATOM   3763  HG  LEU A 226     -12.788  13.612   2.003  1.00  0.00           H  
ATOM   3764 1HD1 LEU A 226     -13.790  12.458   0.082  1.00  0.00           H  
ATOM   3765 2HD1 LEU A 226     -12.324  11.630   0.655  1.00  0.00           H  
ATOM   3766 3HD1 LEU A 226     -13.930  10.971   1.048  1.00  0.00           H  
ATOM   3767 1HD2 LEU A 226     -15.242  13.689   1.718  1.00  0.00           H  
ATOM   3768 2HD2 LEU A 226     -15.404  12.218   2.708  1.00  0.00           H  
ATOM   3769 3HD2 LEU A 226     -14.796  13.722   3.441  1.00  0.00           H  
ATOM   3770  N   GLY A 227     -10.998  11.901   6.354  1.00  0.00           N  
ATOM   3771  CA  GLY A 227     -10.555  11.048   7.451  1.00  0.00           C  
ATOM   3772  C   GLY A 227      -9.535   9.995   7.019  1.00  0.00           C  
ATOM   3773  O   GLY A 227      -9.257   9.056   7.760  1.00  0.00           O  
ATOM   3774  H   GLY A 227     -10.410  12.677   6.061  1.00  0.00           H  
ATOM   3775 1HA  GLY A 227     -10.123  11.669   8.236  1.00  0.00           H  
ATOM   3776 2HA  GLY A 227     -11.422  10.552   7.888  1.00  0.00           H  
ATOM   3777  N   ALA A 228      -8.966  10.157   5.827  1.00  0.00           N  
ATOM   3778  CA  ALA A 228      -7.941   9.225   5.359  1.00  0.00           C  
ATOM   3779  C   ALA A 228      -6.593   9.587   5.978  1.00  0.00           C  
ATOM   3780  O   ALA A 228      -6.249  10.763   6.098  1.00  0.00           O  
ATOM   3781  OXT ALA A 228      -5.854   8.719   6.355  1.00  0.00           O  
ATOM   3782  CB  ALA A 228      -7.852   9.247   3.837  1.00  0.00           C  
ATOM   3783  H   ALA A 228      -9.236  10.940   5.240  1.00  0.00           H  
ATOM   3784  HA  ALA A 228      -8.210   8.226   5.689  1.00  0.00           H  
ATOM   3785 1HB  ALA A 228      -7.094   8.536   3.508  1.00  0.00           H  
ATOM   3786 2HB  ALA A 228      -8.816   8.970   3.415  1.00  0.00           H  
ATOM   3787 3HB  ALA A 228      -7.584  10.246   3.504  1.00  0.00           H  
TER                                                                             
# All scores below are weighted scores, not raw scores.
#BEGIN_POSE_ENERGIES_TABLE 
label fa_atr fa_rep fa_sol fa_intra_rep fa_intra_sol_xover4 lk_ball_wtd fa_elec pro_close hbond_sr_bb hbond_lr_bb hbond_bb_sc hbond_sc dslf_fa13 omega fa_dun p_aa_pp yhh_planarity ref rama_prepro total
weights 1 0.55 1 0.005 1 1 1 1.25 1 1 1 1 1.25 0.4 0.7 0.6 0.625 1 0.45 NA
pose -1452.06 176.936 766.684 2.7892 40.8163 -24.1425 -500.505 0 -108.65 -69.2499 -25.1666 -28.766 0 14.3419 269.185 -53.9373 0.0939 79.6326 -22.1369 -934.138
ASP:NtermProteinFull_1 -5.1733 0.45102 8.54175 0.00362 0.36626 0.70836 -9.23629 0 0 0 -1.09218 -1.29707 0 0.49017 2.04308 0 0 -2.14574 0 -6.34031
ALA_2 -5.04903 0.44704 3.02376 0.0015 0 -0.01346 -1.9163 0 0 0 0 0 0 -0.00067 0 -0.51081 0 1.32468 -0.01587 -2.70917
ILE_3 -8.16159 0.76495 0.65787 0.02823 0.06406 -0.15197 -1.63536 0 0 0 0 0 0 0.30645 0.39688 -0.71148 0 2.30374 -0.17281 -6.31104
CYS_4 -7.94538 1.74978 2.51815 0.00312 0.02903 0.00738 -2.04631 0 0 0 0 0 0 0.04092 1.70002 0.05786 0 3.25479 -0.09953 -0.73017
ILE_5 -9.27908 1.82763 1.0169 0.02519 0.08629 0.13547 -2.103 0 0 0 0 0 0 0.12278 1.0198 -0.60345 0 2.30374 -0.13815 -5.58588
TYR_6 -8.34072 0.75097 2.90548 0.02367 0.21358 0.03148 -2.40851 0 0 0 0 -0.66195 0 0.18256 2.75908 -0.04184 0.0002 0.58223 -0.02366 -4.02743
LEU_7 -7.19213 1.11898 0.83754 0.05325 0.09202 -0.31864 -0.6594 0 0 0 0 0 0 0.24899 3.59232 -0.22309 0 1.66147 0.02216 -0.76653
ASP_8 -5.1268 0.40876 6.17053 0.00283 0.34477 0.27414 -5.41242 0 0 0 -0.93159 -1.55361 0 -0.00106 3.48073 0.10597 0 -2.14574 -0.24881 -4.63228
GLU_9 -1.9955 0.17381 3.25686 0.00564 0.26746 0.1232 -1.80631 0 0 0 0 -0.37853 0 -0.05336 2.83669 -0.33395 0 -2.72453 -0.42607 -1.0546
SER_10 -2.08328 0.21505 2.83793 0.00181 0.06048 0.09171 -2.05568 0 0 0 -0.93159 -0.56879 0 -0.01656 0.19912 -0.27346 0 -0.28969 -0.64131 -3.45427
ALA_11 -3.45234 0.29753 1.96327 0.00132 0 -0.08923 -0.51337 0 0 0 0 0 0 0.00771 0 -0.03252 0 1.32468 -0.46026 -0.95321
THR_12 -4.21778 0.41511 4.89644 0.00662 0.07541 0.06665 -3.47203 0 0 0 -1.06343 -0.37221 0 -0.00465 0.02145 -0.55615 0 1.15175 -0.21848 -3.2713
TRP_13 -8.15449 0.74481 3.00489 0.023 0.4229 -0.26802 -0.68289 0 0 0 0 0 0 0.0857 1.03451 0.00274 0 2.26099 -0.27564 -1.8015
LYS_14 -5.63407 0.6501 4.29381 0.00708 0.12214 -0.28687 -0.86845 0 0 0 0 0 0 -0.05217 0.85105 -0.05306 0 -0.71458 -0.45797 -2.14297
ASP_15 -6.00698 0.46218 6.15074 0.00281 0.27849 -0.04838 -4.50126 0 0 0 -1.06343 -0.37221 0 0.48627 2.04195 -0.16598 0 -2.14574 -0.34309 -5.22462
MET_16 -10.9511 1.65257 2.24274 0.01313 0.02031 -0.01204 -1.45264 0 0 0 0 0 0 0.13038 1.79978 0.06443 0 1.65735 -0.03395 -4.86899
LYS_17 -7.00009 0.7475 5.9605 0.00966 0.24465 -0.01252 -3.80108 0 0 0 0 -0.27148 0 0.09168 1.92932 0.0353 0 -0.71458 0.08511 -2.69603
LYS_18 -6.54099 0.63865 6.71892 0.00714 0.10655 -0.07241 -4.30307 0 0 0 0 -0.6317 0 0.03419 1.5837 0.05391 0 -0.71458 0.00232 -3.11737
ALA_19 -7.34783 1.13562 2.26857 0.00151 0 -0.13195 -1.71746 0 0 0 0 0 0 -0.01432 0 -0.29141 0 1.32468 -0.22858 -5.00117
MET_20 -11.5411 2.22001 2.33089 0.00707 0.0677 -0.14034 -1.88897 0 0 0 0 0 0 0.0483 1.5602 0.07195 0 1.65735 -0.17638 -5.78333
GLU_21 -6.60973 0.34797 6.72948 0.00629 0.27533 -0.15434 -4.37862 0 0 0 0 -0.27148 0 -0.03445 2.63251 -0.2679 0 -2.72453 -0.19086 -4.64035
ILE_22 -8.86836 1.19737 3.31687 0.02898 0.07204 -0.23217 -1.7446 0 0 0 0 0 0 -0.03795 0.27641 -0.41542 0 2.30374 -0.14444 -4.24754
LEU_23 -10.3139 1.71067 1.89156 0.0213 0.07526 -0.28251 -1.83278 0 0 0 0 0 0 0.07397 0.61227 -0.2376 0 1.66147 -0.0357 -6.65595
TYR_24 -7.15533 0.63123 4.0445 0.02129 0.2719 -0.39771 -1.5237 0 0 0 0 0 0 -0.01047 1.48704 -0.35182 0.03205 0.58223 -0.10225 -2.47104
LYS_25 -3.8804 0.33626 3.49039 0.0071 0.12468 -0.2652 -0.99493 0 0 0 0 0 0 -0.00052 0.90514 -0.04181 0 -0.71458 -0.2925 -1.32636
LEU_26 -6.64913 0.69445 1.77475 0.0182 0.10066 -0.19016 -0.67659 0 0 0 0 0 0 0.06478 0.15108 -0.07792 0 1.66147 -0.46856 -3.59696
GLY_27 -1.96447 0.19547 2.13535 7e-05 0 -0.16296 -1.18316 0 0 0 0 0 0 -0.14955 0 -1.47303 0 0.79816 -0.36724 -2.17137
VAL_28 -6.46915 0.86165 1.30516 0.0169 0.04936 -0.29377 -0.31967 0 0 0 0 0 0 -0.05986 0.04429 -0.26284 0 2.64269 -0.30211 -2.78735
LYS_29 -3.80909 0.3158 3.23413 0.00719 0.12436 -0.01519 -1.48137 0 0 0 0 0 0 -0.0151 0.97929 -0.17105 0 -0.71458 -0.21308 -1.7587
LYS_30 -6.59196 0.44137 5.2122 0.00769 0.14389 -0.84193 -2.52145 0 0 0 0 0 0 0.17104 1.35619 0.37873 0 -0.71458 0.07555 -2.88327
ILE_31 -7.61445 0.58857 0.64627 0.02735 0.07419 -0.12982 -1.32434 0 0 0 0 0 0 -0.04225 0.18423 -0.72406 0 2.30374 0.01495 -5.99562
VAL_32 -7.45654 1.49724 1.68083 0.01626 0.03891 -0.0021 -2.21216 0 0 0 0 0 0 -0.0022 0.27079 -0.74445 0 2.64269 -0.31058 -4.5813
VAL_33 -8.19102 1.62441 0.27627 0.01649 0.04401 0.07875 -1.79887 0 0 0 0 0 0 0.22245 0.57913 -0.66587 0 2.64269 -0.26544 -5.437
LEU_34 -8.3901 1.14185 1.26216 0.01814 0.11508 0.06317 -2.05061 0 0 0 0 0 0 -0.06713 0.52338 -0.19322 0 1.66147 -0.02299 -5.93881
PHE_35 -10.4206 2.12855 1.71557 0.02644 0.49334 -0.15005 -1.7858 0 0 0 0 0 0 -0.00732 1.57879 -0.52315 0 1.21829 0.01343 -5.71252
LYS_36 -4.1855 0.85623 3.42713 0.0071 0.11498 0.32368 -2.52468 0 0 0 0 -0.37853 0 0.33218 0.99673 -0.05501 0 -0.71458 -0.2472 -2.04746
TYR_37 -7.67016 0.83463 2.5506 0.02262 0.17049 -0.25416 -0.71838 0 0 0 0 0 0 -0.00489 1.74614 0.04721 0.0015 0.58223 -0.09436 -2.78655
ASP_38 -5.5414 0.54217 5.46819 0.00802 0.57956 0.02992 -3.0551 0 0 0 -0.52763 0 0 0.09791 1.84657 -0.6 0 -2.14574 0.49485 -2.80269
GLU_39 -4.43147 0.36615 4.95481 0.00583 0.2675 0.04881 -3.30103 0 0 0 0 0 0 -0.07275 2.7671 -0.29443 0 -2.72453 0.20224 -2.21177
LYS_40 -5.43383 0.51305 4.46614 0.01477 0.48759 -0.26732 -2.12925 0 0 0 -0.52763 0 0 -0.0198 1.82663 0.01895 0 -0.71458 -0.16108 -1.92637
LEU_41 -8.67167 1.24225 3.05258 0.01872 0.08113 -0.29352 -1.78099 0 0 0 0 0 0 0.08028 0.16092 -0.31387 0 1.66147 -0.10733 -4.87002
ILE_42 -9.37864 1.08812 2.18767 0.02692 0.07084 -0.32024 -1.81245 0 0 0 0 0 0 -0.05154 0.07831 -0.44494 0 2.30374 -0.13122 -6.38344
LYS_43 -5.91286 0.24909 3.97873 0.00728 0.11713 -0.2806 -1.7687 0 0 0 0 0 0 -0.01407 1.11951 0.02257 0 -0.71458 -0.07878 -3.27528
VAL_44 -7.40704 0.76328 2.24142 0.01981 0.05146 -0.23059 -1.60191 0 0 0 0 0 0 -0.0496 0.05475 -0.37328 0 2.64269 -0.03775 -3.92677
ALA_45 -6.87166 1.56342 1.6468 0.00144 0 -0.18391 -1.52634 0 0 0 0 0 0 -0.02391 0 -0.09285 0 1.32468 0.03099 -4.13135
ALA_46 -5.87497 1.11091 2.45169 0.0015 0 -0.27087 -1.35785 0 0 0 0 0 0 0.04657 0 0.00541 0 1.32468 -0.02233 -2.58525
LYS_47 -5.94396 0.31244 6.25585 0.01026 0.32297 0.0519 -4.66548 0 0 0 0 -0.583 0 0.11581 1.78182 0.0643 0 -0.71458 0.05561 -2.93607
VAL_48 -7.59143 1.1611 2.97265 0.02174 0.05485 -0.21478 -2.04101 0 0 0 0 0 0 -0.03888 0.03052 -0.22806 0 2.64269 -0.04603 -3.27667
LEU_49 -9.07768 1.37006 1.95066 0.01756 0.07358 -0.35878 -1.85123 0 0 0 0 0 0 0.12164 0.40286 -0.24712 0 1.66147 -0.19899 -6.13596
HIS_D_50 -4.85307 0.26691 4.65898 0.00369 0.53442 -0.11791 -1.55275 0 0 0 -0.51 0 0 -0.01469 2.26688 -0.14197 0 -0.30065 -0.11296 0.1269
ASP_51 -3.94828 0.19582 5.42816 0.0042 0.30218 0.01132 -3.52835 0 0 0 0 -0.583 0 0.06132 1.27558 0.1906 0 -2.14574 -0.1211 -2.85729
LEU_52 -7.06606 0.81375 1.7979 0.01595 0.07635 -0.35071 -0.91002 0 0 0 0 0 0 -0.01487 0.2981 -0.28887 0 1.66147 -0.28992 -4.25694
GLY_53 -2.12985 0.12223 2.26285 0.00012 0 -0.18276 -0.70444 0 0 0 0 0 0 -0.05483 0 -1.45651 0 0.79816 0.17634 -1.1687
ALA_54 -3.58102 0.16376 1.4567 0.00128 0 -0.24722 -0.05845 0 0 0 0 0 0 0.01548 0 -0.13356 0 1.32468 -0.09093 -1.14929
GLU_55 -3.79898 0.34521 3.70162 0.00783 0.36107 -0.12402 -0.79461 0 0 0 0 0 0 0.46286 2.88174 -0.2164 0 -2.72453 -0.67427 -0.57248
GLU_56 -6.11222 0.37249 5.80132 0.0062 0.30973 -0.29436 -2.52283 0 0 0 0 0 0 0.5706 2.65906 0.24616 0 -2.72453 0.12542 -1.56295
ALA_57 -5.14737 0.49996 2.47525 0.0021 0 0.27215 -3.43991 0 0 0 -1.13563 0 0 -0.04504 0 0.36422 0 1.32468 0.81104 -4.01854
ALA_58 -5.08405 0.50985 1.40615 0.00146 0 0.1457 -1.81406 0 0 0 0 0 0 0.02334 0 0.61866 0 1.32468 0.76344 -2.10482
ILE_59 -8.68943 1.41262 1.14437 0.03595 0.08526 0.11979 -1.75608 0 0 0 0 0 0 -0.02066 1.27609 -0.76041 0 2.30374 0.12575 -4.72301
LYS_60 -9.47697 1.52883 4.87913 0.00773 0.1423 0.0235 -1.04222 0 0 0 0 0 0 0.0678 1.45459 0.36233 0 -0.71458 -0.05248 -2.82003
LEU_61 -8.85688 1.69506 0.97423 0.01635 0.07276 0.02387 -1.9404 0 0 0 0 0 0 -0.05873 0.80372 -0.27101 0 1.66147 0.20932 -5.67025
ILE_62 -8.60846 1.45551 1.67356 0.02501 0.07405 -0.1432 -2.22347 0 0 0 0 0 0 -0.05764 0.57678 -0.55562 0 2.30374 -0.19992 -5.67966
PHE_63 -9.6838 1.69147 0.91986 0.02251 0.24375 -0.02573 -1.85238 0 0 0 0 0 0 0.14018 1.35903 -0.32326 0 1.21829 -0.40876 -6.69884
ASP_64 -2.53444 0.20458 2.69756 0.00796 0.74246 -0.09388 -1.7682 0 0 0 0 -0.39331 0 0.43927 1.4628 -0.67903 0 -2.14574 0.1847 -1.87526
ILE_65 -6.07263 0.99373 1.54982 0.03362 0.07611 -0.23038 0.33934 0 0 0 0 0 0 0.0182 1.3116 -0.66317 0 2.30374 0.20264 -0.13738
ASP_66 -1.91774 0.33286 2.73417 0.00289 0.28261 0.06718 -2.85206 0 0 0 0 0 0 0.00995 1.61177 -0.16595 0 -2.14574 -0.13493 -2.17499
ASP_67 -3.9765 0.57026 4.60666 0.00931 0.63164 0.04027 -2.74139 0 0 0 -0.44541 0 0 -0.06882 1.65049 -0.53969 0 -2.14574 -0.11604 -2.52498
GLU_68 -4.76999 0.25081 4.2319 0.00597 0.28132 -0.25806 -1.77655 0 0 0 0 0 0 -0.04981 2.85549 -0.30954 0 -2.72453 -0.40813 -2.67112
ASP_69 -4.32586 0.60985 6.27411 0.00309 0.68605 -0.28212 -4.96723 0 0 0 -0.44541 0 0 0.02792 2.81232 0.12948 0 -2.14574 -0.46196 -2.08549
GLU_70 -5.98697 0.46486 5.81728 0.01088 1.01951 -0.23453 -2.51253 0 0 0 0 -0.86119 0 0.03485 2.81933 -0.22178 0 -2.72453 -0.25098 -2.62577
PHE_71 -11.5219 1.94556 2.00838 0.02251 0.2582 -0.01402 -1.52023 0 0 0 0 0 0 -0.00734 1.36354 -0.48995 0 1.21829 -0.04087 -6.77785
LYS_72 -6.70514 0.78745 4.37077 0.0072 0.11601 -0.32227 -2.29073 0 0 0 0 0 0 -0.03172 1.2462 0.00839 0 -0.71458 -0.08705 -3.61548
LYS_73 -5.59472 0.54816 6.84485 0.00817 0.13064 -0.37104 -4.93499 0 0 0 0 0 0 -0.02981 1.73246 -0.00952 0 -0.71458 -0.27994 -2.67032
GLN_74 -8.55281 0.78925 5.85644 0.00678 0.18142 -0.21246 -3.26473 0 0 0 0 -0.86119 0 0.00792 2.65648 -0.00983 0 -1.45095 -0.19449 -5.04815
VAL_75 -8.63598 1.20933 1.46543 0.02058 0.05428 -0.15696 -2.15066 0 0 0 0 0 0 -0.05059 0.06151 -0.34956 0 2.64269 -0.07452 -5.96446
LYS_76 -4.9677 0.28914 4.13323 0.00906 0.17813 -0.13276 -1.67057 0 0 0 0 0 0 0.02529 0.90077 0.05336 0 -0.71458 -0.02995 -1.92657
LYS_77 -5.54354 0.4913 6.40106 0.01413 0.15129 -0.22355 -3.99588 0 0 0 0 0 0 -0.00841 2.10628 -0.00848 0 -0.71458 -0.20526 -1.53565
ALA_78 -6.67071 1.01711 2.73975 0.00155 0 -0.09144 -1.90517 0 0 0 0 0 0 -0.00121 0 -0.12276 0 1.32468 -0.28201 -3.99019
LEU_79 -8.93071 0.80516 3.38132 0.01626 0.07486 -0.39504 -2.23932 0 0 0 0 0 0 0.28897 0.22069 -0.2779 0 1.66147 -0.23134 -5.62558
GLU_80 -5.41515 0.34772 6.27137 0.00935 0.33715 0.15788 -3.78853 0 0 0 0 -0.44955 0 0.01486 2.88911 0.00228 0 -2.72453 -0.13193 -2.47997
LEU_81 -7.37973 0.55291 3.63019 0.01693 0.07094 -0.17507 -1.84321 0 0 0 0 0 0 0.01751 0.67466 -0.20488 0 1.66147 0.01418 -2.9641
MET_82 -11.0248 1.48413 3.33447 0.00598 0.06802 -0.23182 -2.85592 0 0 0 0 0 0 0.03987 1.59549 0.0304 0 1.65735 -0.01028 -5.90711
LYS_83 -4.08231 0.17536 4.03374 0.00903 0.18762 -0.35211 -0.76228 0 0 0 0 0 0 0.06082 1.03701 0.06216 0 -0.71458 -0.06487 -0.41041
LYS_84 -4.20551 0.20391 4.50474 0.00718 0.11216 0.14832 -2.93173 0 0 0 0 -0.44955 0 0.00774 1.34734 -0.05256 0 -0.71458 -0.2952 -2.31772
LEU_85 -6.26113 0.89428 2.31401 0.09595 0.138 -0.04189 -0.52304 0 0 0 0 0 0 0.28359 3.56182 -0.28605 0 1.66147 -0.33378 1.50322
GLY_86 -2.9027 0.12035 2.77063 0.00012 0 -0.1158 -0.77802 0 0 0 -0.51 0 0 0.16743 0 -1.51086 0 0.79816 0.66613 -1.29455
VAL_87 -7.1844 1.54734 1.20728 0.01749 0.04206 -0.23747 -0.82663 0 0 0 0 0 0 -0.06669 0.01465 -0.28942 0 2.64269 0.56733 -2.56579
ASP_88 -4.15312 0.18229 4.07714 0.00295 0.28547 -0.15535 -1.27099 0 0 0 -1.13563 0 0 0.06449 1.75433 -0.24087 0 -2.14574 -0.30834 -3.04336
HIS_89 -6.43985 0.60502 3.87004 0.00444 0.42463 -0.09028 -1.69522 0 0 0 0 0 0 0.12974 1.94145 -0.33231 0 -0.30065 0.24228 -1.64072
ARG_90 -8.6424 0.48905 6.51628 0.01907 0.54894 0.26429 -5.88001 0 0 0 -1.03635 -1.3909 0 0.60245 2.06059 0.16424 0 -0.09474 0.58609 -5.7934
ILE_91 -8.83965 1.916 2.33833 0.02668 0.07207 -0.12693 -1.76354 0 0 0 0 0 0 -0.0282 0.94694 -0.77303 0 2.30374 0.02449 -3.90311
ILE_92 -8.12451 1.18529 0.23115 0.03236 0.08616 0.11832 -1.96922 0 0 0 0 0 0 -0.00536 0.96962 -0.73783 0 2.30374 -0.46142 -6.3717
ALA_93 -6.34155 1.70314 2.06731 0.0015 0 0.18618 -1.7878 0 0 0 0 0 0 0.05802 0 0.60901 0 1.32468 0.06901 -2.11049
LEU_94 -7.73441 0.6842 1.3188 0.05609 0.08953 -0.14744 -1.90795 0 0 0 0 0 0 -0.00286 3.44584 -0.32042 0 1.66147 0.2582 -2.59895
ARG_95 -5.88466 0.53473 5.34211 0.013 0.28227 0.31277 -5.00757 0 0 0 0 -1.46273 0 0.14521 1.74223 0.09037 0 -0.09474 0.02058 -3.96643
MET_96 -7.74318 0.7827 1.83213 0.01262 0.14153 -0.28531 -0.50943 0 0 0 0 0 0 1.07923 2.91429 -0.00023 0 1.65735 0.36176 0.24346
THR_97 -2.92498 0.39874 1.92197 0.00568 0.06734 -0.35431 -0.11932 0 0 0 0 0 0 -0.01792 0.06073 -0.64952 0 1.15175 0.14406 -0.31578
ASP_98 -4.97474 0.4058 6.45488 0.01182 0.76244 -0.24583 -3.67992 0 0 0 -0.65795 0 0 0.11523 2.38689 -0.83951 0 -2.14574 0.02684 -2.37978
GLU_99 -4.44413 0.3006 4.09292 0.00791 0.39915 0.07175 -2.89424 0 0 0 0 -0.48028 0 -0.06552 4.14019 -0.3074 0 -2.72453 -0.16909 -2.07266
GLU_100 -4.53523 0.41293 5.45429 0.00797 0.34387 -0.11862 -2.58354 0 0 0 -0.14664 0 0 0.43692 2.91598 -0.14189 0 -2.72453 -0.30792 -0.98641
LYS_101 -6.23856 0.65458 7.16494 0.00723 0.11787 -0.32243 -5.82143 0 0 0 -0.51131 0 0 0.03543 1.0098 -0.0007 0 -0.71458 -0.15386 -4.77302
PHE_102 -10.7987 1.35702 2.60617 0.02396 0.26452 0.01141 -2.38048 0 0 0 0 0 0 0.00046 1.41585 -0.51644 0 1.21829 -0.10344 -6.90144
LYS_103 -6.35021 0.44922 3.64138 0.0092 0.18365 -0.20036 -1.43423 0 0 0 0 0 0 0.02074 0.93797 0.06249 0 -0.71458 0.05393 -3.34081
LYS_104 -5.8105 0.2899 5.91705 0.00719 0.11606 -0.30481 -3.19104 0 0 0 0 0 0 -0.00942 1.08977 0.03197 0 -0.71458 -0.12821 -2.70663
LEU_105 -9.02474 1.06912 2.84884 0.01692 0.07382 -0.048 -2.18533 0 0 0 0 0 0 0.18147 0.33014 -0.24432 0 1.66147 -0.16546 -5.48607
ALA_106 -6.28661 0.69716 1.83812 0.00145 0 0.02091 -1.82314 0 0 0 0 0 0 0.15976 0 -0.17283 0 1.32468 -0.19383 -4.43431
LYS_107 -6.13433 0.55553 5.76709 0.00979 0.30521 0.02442 -4.12507 0 0 0 0 0 0 0.07952 1.76419 0.05293 0 -0.71458 -0.19538 -2.61068
ILE_108 -8.96534 1.13296 4.04815 0.02913 0.07432 -0.39251 -1.43771 0 0 0 0 0 0 -0.0369 0.11827 -0.34187 0 2.30374 -0.06142 -3.52918
ALA_109 -6.38607 0.55852 2.23849 0.00135 0 -0.1455 -1.89329 0 0 0 0 0 0 0.03601 0 -0.25276 0 1.32468 -0.13755 -4.65613
ALA_110 -4.0667 0.33475 2.80683 0.00133 0 -0.21414 -1.36006 0 0 0 0 0 0 -0.02356 0 -0.03707 0 1.32468 -0.14592 -1.37985
GLU_111 -4.07641 0.44563 5.08354 0.00605 0.27488 -0.05701 -2.95481 0 0 0 0 0 0 -0.0585 2.55214 -0.35213 0 -2.72453 -0.3251 -2.18626
LEU_112 -6.19503 0.94871 1.35093 0.01702 0.09624 -0.23812 -0.90464 0 0 0 0 0 0 0.23994 0.13108 -0.09717 0 1.66147 -0.502 -3.49156
GLY_113 -2.51673 0.20027 2.66785 8e-05 0 -0.34711 -0.94672 0 0 0 0 0 0 0.16953 0 -1.51355 0 0.79816 0.01922 -1.46901
ALA_114 -4.10707 0.24318 1.46968 0.00124 0 -0.33602 -0.43411 0 0 0 0 0 0 -0.00283 0 -0.15096 0 1.32468 -0.20329 -2.19551
ASP_115 -4.11523 0.11567 5.53282 0.00315 0.28987 0.45525 -4.67406 0 0 0 -1.03635 -1.3909 0 0.17911 1.87618 -0.28637 0 -2.14574 -0.53548 -5.73207
ALA_116 -4.54348 0.5703 1.66368 0.0015 0 -0.1456 -1.61766 0 0 0 0 0 0 0.03231 0 -0.50688 0 1.32468 -0.14443 -3.36557
ILE_117 -7.8322 1.00787 0.14219 0.0265 0.06451 0.04969 -1.81647 0 0 0 0 0 0 -0.0632 0.20064 -0.63256 0 2.30374 -0.14949 -6.69879
CYS_118 -8.01486 3.24828 1.87861 0.00207 0.00953 -0.13712 -1.61559 0 0 0 0 0 0 0.63753 0.22272 -0.13685 0 3.25479 -0.15453 -0.8054
ILE_119 -8.73608 1.63323 1.58297 0.02562 0.09486 0.18948 -2.01849 0 0 0 0 0 0 0.0737 0.59066 -0.4144 0 2.30374 -0.05003 -4.72474
TYR_120 -7.79332 0.98743 2.68624 0.02406 0.3245 -0.0301 -1.90219 0 0 0 0 -0.66195 0 0.05123 2.18817 0.02095 0.0281 0.58223 0.24378 -3.25085
LEU_121 -6.7088 0.57956 1.33803 0.01688 0.06983 -0.18802 -0.66642 0 0 0 0 0 0 0.01185 0.48025 -0.17015 0 1.66147 0.09406 -3.48148
ASP_122 -5.79725 0.49164 6.57514 0.00283 0.35804 0.24418 -5.26767 0 0 0 -0.95025 -1.59007 0 0.00443 3.509 0.10719 0 -2.14574 -0.28034 -4.73886
GLU_123 -2.05191 0.29202 3.44779 0.00573 0.2696 0.1522 -2.16538 0 0 0 0 0 0 -0.06004 2.72268 -0.33829 0 -2.72453 -0.43011 -0.88024
SER_124 -2.05066 0.21343 2.81107 0.00188 0.06211 0.08672 -2.18647 0 0 0 -0.95025 -0.52065 0 -0.03907 0.21738 -0.26372 0 -0.28969 -0.63067 -3.53859
ALA_125 -3.99541 0.44649 1.83828 0.00132 0 -0.0952 -0.55113 0 0 0 0 0 0 0.02435 0 0.08187 0 1.32468 -0.29397 -1.21873
THR_126 -4.51284 0.42931 4.93503 0.00644 0.07574 -0.02179 -3.39988 0 0 0 -1.07025 -0.36944 0 0.01283 0.02843 -0.53391 0 1.15175 -0.06553 -3.33412
TRP_127 -8.13082 0.84086 2.8906 0.02331 0.42122 -0.23951 -0.67604 0 0 0 0 0 0 0.09077 1.01823 0.02709 0 2.26099 -0.28362 -1.75692
LYS_128 -5.82377 0.72244 4.43802 0.00708 0.12285 -0.26616 -0.94874 0 0 0 0 0 0 -0.05735 0.85729 -0.0472 0 -0.71458 -0.48313 -2.19326
ASP_129 -6.72601 0.5324 6.85954 0.00283 0.27961 0.04724 -5.55039 0 0 0 -1.07025 -0.36944 0 0.67381 1.94182 -0.18793 0 -2.14574 -0.3767 -6.08921
MET_130 -10.9099 1.2653 2.08424 0.01122 0.01663 0.02443 -1.36582 0 0 0 0 0 0 0.07994 2.03378 0.04863 0 1.65735 -0.04983 -5.104
LYS_131 -7.05699 1.00491 5.94661 0.01018 0.29468 0.0377 -4.05589 0 0 0 0 0 0 0.01241 1.65965 0.06766 0 -0.71458 0.10152 -2.69213
LYS_132 -6.81791 0.60978 7.18721 0.01105 0.20734 0.01086 -5.08578 0 0 0 0 -0.48028 0 -0.03319 2.37674 0.01514 0 -0.71458 -0.10304 -2.81666
ALA_133 -7.43746 1.19768 2.32939 0.00151 0 -0.10643 -1.77959 0 0 0 0 0 0 -0.01042 0 -0.26355 0 1.32468 -0.33618 -5.08036
MET_134 -11.5246 2.49484 2.36354 0.00629 0.07101 -0.12414 -1.86223 0 0 0 0 0 0 0.09019 1.54873 0.04398 0 1.65735 -0.18773 -5.42273
GLU_135 -6.51712 0.43659 6.64789 0.00598 0.26502 -0.11157 -4.60479 0 0 0 0 0 0 -0.02011 2.59387 -0.26184 0 -2.72453 -0.22969 -4.52031
ILE_136 -8.78093 1.12017 3.40024 0.02919 0.07214 -0.18702 -1.72197 0 0 0 0 0 0 -0.03741 0.29571 -0.41904 0 2.30374 -0.15698 -4.08218
LEU_137 -10.28 1.64084 1.8686 0.01995 0.0751 -0.22619 -1.86898 0 0 0 0 0 0 0.10964 0.44256 -0.24812 0 1.66147 -0.05701 -6.86213
TYR_138 -6.85134 0.64011 3.89109 0.02121 0.27079 -0.36008 -1.52281 0 0 0 0 0 0 -0.00974 1.50677 -0.33106 0.01907 0.58223 -0.12377 -2.26752
LYS_139 -3.88052 0.34156 3.50393 0.00712 0.12526 -0.25308 -0.98658 0 0 0 0 0 0 0.01472 0.91726 -0.04054 0 -0.71458 -0.29982 -1.26526
LEU_140 -6.77972 0.73512 1.75166 0.01864 0.10048 -0.18751 -0.63147 0 0 0 0 0 0 -0.01209 0.16588 -0.08545 0 1.66147 -0.48848 -3.75148
GLY_141 -1.9285 0.18597 2.1256 7e-05 0 -0.14294 -1.19889 0 0 0 0 0 0 -0.1416 0 -1.42424 0 0.79816 -0.4485 -2.17486
VAL_142 -6.19275 0.68975 1.22043 0.0169 0.04744 -0.26796 -0.2795 0 0 0 0 0 0 -0.06051 0.02739 -0.33959 0 2.64269 -0.43212 -2.92783
LYS_143 -4.00014 0.44309 3.48152 0.00711 0.11257 -0.29803 -1.35476 0 0 0 0 0 0 0.01365 1.24146 -0.06634 0 -0.71458 -0.10047 -1.23492
LYS_144 -5.79499 0.24323 4.71156 0.00904 0.25411 0.04564 -3.18833 0 0 0 0 -0.33738 0 -0.00186 2.38722 0.31908 0 -0.71458 0.14574 -1.92153
ILE_145 -7.63784 0.60528 1.00179 0.0288 0.07837 -0.06945 -0.89082 0 0 0 0 0 0 -0.03391 0.23958 -0.68426 0 2.30374 -0.06093 -5.11964
VAL_146 -7.43495 1.98147 1.726 0.01627 0.03886 -0.04164 -1.9921 0 0 0 0 0 0 -0.01753 0.50092 -0.76853 0 2.64269 -0.29954 -3.64807
VAL_147 -8.02625 1.71374 0.56715 0.0162 0.04174 0.10937 -2.0747 0 0 0 0 0 0 -0.04901 0.26816 -0.74038 0 2.64269 -0.35517 -5.88646
LEU_148 -8.23417 1.4618 1.36857 0.01638 0.07475 0.15818 -1.59888 0 0 0 0 0 0 0.62603 1.77967 -0.215 0 1.66147 -0.22439 -3.12558
PHE_149 -9.85485 2.3632 1.26774 0.02504 0.51926 -0.19877 -1.79283 0 0 0 0 0 0 0.00932 1.28651 -0.31226 0 1.21829 0.06778 -5.40159
LYS_150 -4.20979 1.04032 3.62889 0.00717 0.11927 0.34802 -2.91895 0 0 0 0 0 0 0.47059 1.0259 -0.0549 0 -0.71458 -0.06406 -1.32212
TYR_151 -7.38473 0.66646 2.3117 0.02272 0.18111 -0.23124 -0.69608 0 0 0 0 0 0 -0.06305 1.94159 0.01445 0.01298 0.58223 -0.01221 -2.65406
ASP_152 -5.48561 0.42613 5.49629 0.00805 0.58091 0.05788 -3.09471 0 0 0 -0.53597 0 0 0.07981 1.83517 -0.60536 0 -2.14574 0.56173 -2.82141
GLU_153 -4.54632 0.29745 5.16873 0.00591 0.27296 0.03444 -3.39289 0 0 0 0 -0.46589 0 -0.03036 2.84473 -0.3194 0 -2.72453 0.12004 -2.73514
LYS_154 -5.14598 0.4825 4.30058 0.01515 0.52462 -0.18479 -2.19249 0 0 0 -0.53597 0 0 -0.01954 1.89006 0.00587 0 -0.71458 -0.31465 -1.88921
LEU_155 -9.26213 1.30031 2.53618 0.01891 0.08305 -0.29973 -1.88134 0 0 0 0 0 0 0.2818 0.11665 -0.29363 0 1.66147 -0.16713 -5.90558
ILE_156 -9.30597 0.91851 2.09573 0.0279 0.07166 -0.28817 -1.70044 0 0 0 0 0 0 -0.05185 0.07634 -0.43112 0 2.30374 -0.12965 -6.41334
LYS_157 -5.25781 0.40721 3.69678 0.00722 0.11647 -0.30637 -1.70959 0 0 0 0 0 0 0.04029 1.06393 0.00464 0 -0.71458 -0.10907 -2.76089
VAL_158 -7.33546 0.74962 2.06182 0.01986 0.05213 -0.17514 -1.41837 0 0 0 0 0 0 -0.05746 0.0414 -0.36841 0 2.64269 -0.06935 -3.85668
ALA_159 -7.08774 1.13396 1.63868 0.00144 0 -0.15634 -1.60288 0 0 0 0 0 0 0.00743 0 0.01597 0 1.32468 0.09569 -4.62909
ALA_160 -5.79503 1.1327 2.3874 0.0015 0 -0.25428 -1.63323 0 0 0 0 0 0 0.0039 0 -0.0041 0 1.32468 0.06162 -2.77483
LYS_161 -5.00516 0.21134 6.21176 0.01076 0.34265 -0.00775 -4.47573 0 0 0 0 -0.54193 0 0.0476 1.75991 0.07771 0 -0.71458 0.04387 -2.03953
VAL_162 -7.67243 1.1702 2.98326 0.02107 0.05457 -0.25277 -1.93685 0 0 0 0 0 0 0.01674 -0.01567 -0.25739 0 2.64269 -0.04753 -3.29412
LEU_163 -9.3511 1.28271 2.15675 0.01506 0.07101 -0.36856 -2.10503 0 0 0 0 0 0 0.05936 0.4883 -0.23671 0 1.66147 -0.18411 -6.51086
HIS_D_164 -4.52288 0.21253 4.44702 0.00368 0.52132 -0.13954 -1.73103 0 0 0 -0.55743 0 0 -0.01548 2.49297 -0.15409 0 -0.30065 -0.08901 0.16741
ASP_165 -3.9343 0.18929 5.42132 0.0042 0.30067 0.01562 -3.44251 0 0 0 0 -0.54193 0 0.04954 1.29221 0.23183 0 -2.14574 -0.08695 -2.64675
LEU_166 -6.87277 0.79573 1.81893 0.01621 0.07534 -0.35161 -0.90501 0 0 0 0 0 0 -0.03971 0.28327 -0.27902 0 1.66147 -0.24883 -4.04601
GLY_167 -2.10902 0.11232 2.23276 0.00013 0 -0.17762 -0.68133 0 0 0 0 0 0 -0.04749 0 -1.45216 0 0.79816 0.26133 -1.06291
ALA_168 -3.6691 0.18868 1.33782 0.00129 0 -0.22389 -0.06233 0 0 0 0 0 0 0.0252 0 -0.11842 0 1.32468 -0.02006 -1.21614
GLU_169 -3.81497 0.45677 4.67448 0.00685 0.33264 -0.07821 -2.5505 0 0 0 0 -0.33738 0 0.34136 3.5787 -0.21313 0 -2.72453 -0.67016 -0.9981
GLU_170 -5.58685 0.31802 4.69527 0.00843 0.45003 0.28006 -1.90244 0 0 0 0 -0.51242 0 0.34029 2.82543 0.2551 0 -2.72453 0.3275 -1.22611
ALA_171 -5.40196 0.76576 2.4916 0.00269 0 0.17149 -3.17275 0 0 0 -1.08185 0 0 -0.01751 0 0.01875 0 1.32468 0.82722 -4.07188
ALA_172 -5.53984 1.03023 2.07043 0.00136 0 0.13426 -2.17867 0 0 0 0 0 0 0.04724 0 0.37332 0 1.32468 0.45001 -2.28697
ILE_173 -8.50005 0.966 0.91891 0.02752 0.07113 0.14034 -1.63972 0 0 0 0 0 0 0.01387 0.16149 -0.54438 0 2.30374 0.08479 -5.99636
ALA_174 -4.88098 0.92922 1.77564 0.00156 0 0.01458 -1.38073 0 0 0 0 0 0 -0.03704 0 0.63286 0 1.32468 0.31392 -1.30629
LEU_175 -8.87858 1.60185 1.08815 0.01629 0.07645 -0.01565 -1.914 0 0 0 0 0 0 -0.066 0.82298 -0.31418 0 1.66147 0.46867 -5.45254
ILE_176 -8.01618 1.1167 1.94008 0.02574 0.07589 -0.15417 -2.19412 0 0 0 0 0 0 -0.0555 0.34624 -0.53415 0 2.30374 -0.22587 -5.3716
PHE_177 -9.5199 1.34634 1.19441 0.02223 0.23143 0.04692 -1.89884 0 0 0 0 0 0 0.09197 1.41234 -0.35689 0 1.21829 -0.40582 -6.61752
ASP_178 -2.52905 0.22345 2.7223 0.00844 0.77833 -0.1175 -1.80178 0 0 0 0 -0.36997 0 0.31096 1.58137 -0.62019 0 -2.14574 0.24725 -1.71212
ILE_179 -5.8099 1.01611 1.62693 0.03268 0.07786 -0.21647 0.28832 0 0 0 0 0 0 -0.03946 1.35024 -0.68195 0 2.30374 0.24661 0.19471
ASP_180 -1.91003 0.27048 2.69958 0.00286 0.28756 0.0848 -2.82999 0 0 0 0 0 0 -0.02101 1.66734 -0.2563 0 -2.14574 -0.22501 -2.37545
ASP_181 -4.44829 0.4942 5.00292 0.00903 0.61472 -0.17215 -2.97577 0 0 0 -0.43741 0 0 -0.07157 1.64012 -0.57629 0 -2.14574 -0.2215 -3.28773
GLU_182 -4.46169 0.20588 3.58223 0.00557 0.27904 -0.05999 -1.37624 0 0 0 0 0 0 -0.07813 3.33313 -0.32825 0 -2.72453 -0.43413 -2.05711
ASP_183 -4.74155 0.42576 6.73703 0.00311 0.63847 -0.54824 -5.28049 0 0 0 -0.43741 0 0 0.12941 2.94183 0.03816 0 -2.14574 -0.34379 -2.58346
GLU_184 -5.94561 0.38757 5.84551 0.01053 1.01379 -0.3181 -2.27485 0 0 0 0 -0.87111 0 0.176 2.91086 -0.20586 0 -2.72453 -0.2251 -2.22091
PHE_185 -11.4662 1.84672 2.44909 0.02421 0.26267 -0.11479 -1.82594 0 0 0 0 0 0 0.03416 1.49203 -0.52666 0 1.21829 -0.09581 -6.70229
LYS_186 -6.94047 0.53486 5.05684 0.02375 0.26976 -0.20963 -3.09752 0 0 0 0 0 0 0.05771 2.05135 0.0078 0 -0.71458 0.18957 -2.77056
LYS_187 -5.52367 0.30913 6.23027 0.0076 0.12309 -0.38473 -3.91796 0 0 0 0 0 0 -0.03537 1.30768 0.00105 0 -0.71458 -0.05774 -2.65524
GLN_188 -7.96245 0.65952 5.73102 0.00677 0.18304 -0.17261 -3.18471 0 0 0 0 -0.87111 0 0.06127 2.65866 -0.04659 0 -1.45095 -0.23253 -4.62067
VAL_189 -8.93969 0.99108 1.14688 0.02075 0.05425 -0.19187 -1.92695 0 0 0 0 0 0 -0.05072 0.06534 -0.34457 0 2.64269 -0.10269 -6.63551
LYS_190 -6.39786 0.57466 6.00503 0.01035 0.31245 0.02368 -3.96492 0 0 0 0 0 0 0.01861 1.62402 0.0837 0 -0.71458 0.04758 -2.37728
LYS_191 -6.12699 0.40405 6.53609 0.00846 0.19561 -0.27883 -4.22294 0 0 0 0 -0.46589 0 -0.03329 1.21226 0.01287 0 -0.71458 -0.09313 -3.56631
ALA_192 -6.6537 0.94399 2.77099 0.00154 0 -0.13544 -1.89227 0 0 0 0 0 0 0.01443 0 -0.16572 0 1.32468 -0.27041 -4.06191
LEU_193 -9.07879 0.51306 3.52796 0.01608 0.07458 -0.34062 -2.41477 0 0 0 0 0 0 0.09394 0.28892 -0.2704 0 1.66147 -0.23175 -6.16031
GLU_194 -5.52193 0.33094 6.68296 0.00602 0.26653 -0.16367 -4.24024 0 0 0 0 0 0 0.03065 2.65419 -0.25699 0 -2.72453 -0.3507 -3.28675
LEU_195 -7.41645 0.74625 3.79644 0.0164 0.06829 -0.2446 -1.89044 0 0 0 0 0 0 0.08732 1.02581 -0.16393 0 1.66147 -0.09158 -2.40503
MET_196 -11.0534 1.29137 3.31564 0.00616 0.06866 -0.26379 -1.93627 0 0 0 0 0 0 0.1524 1.53458 -0.0176 0 1.65735 0.07401 -5.17086
LYS_197 -4.47048 0.26241 4.38344 0.00916 0.17025 -0.3809 -1.09201 0 0 0 0 0 0 0.00959 0.88586 0.10318 0 -0.71458 0.04262 -0.79145
LYS_198 -3.31557 0.2055 3.09372 0.0072 0.12542 -0.23876 -0.93351 0 0 0 0 0 0 0.01125 0.88052 -0.0505 0 -0.71458 -0.18641 -1.11572
LEU_199 -6.34856 1.29301 2.03866 0.01413 0.09604 -0.34389 -0.63972 0 0 0 0 0 0 0.23327 0.64289 -0.10454 0 1.66147 -0.52217 -1.97941
GLY_200 -2.60847 0.14994 2.61433 0.0001 0 -0.11667 -0.94213 0 0 0 -0.55743 0 0 0.00251 0 -1.39134 0 0.79816 -0.17205 -2.22305
VAL_201 -6.99131 1.41921 1.17986 0.01699 0.04204 -0.17417 -0.86997 0 0 0 0 0 0 0.29098 0.04517 -0.37587 0 2.64269 -0.14918 -2.92355
ASP_202 -3.60886 0.27084 3.66495 0.00304 0.28692 -0.05459 -1.16592 0 0 0 -1.08185 0 0 -0.0289 1.80485 -0.24698 0 -2.14574 -0.33115 -2.6334
HIS_D_203 -7.10349 0.83048 4.68741 0.01048 0.40638 0.12356 -2.50871 0 0 0 0 -0.51242 0 -0.03773 3.28824 -0.41434 0 -0.30065 0.28372 -1.24707
ARG_204 -8.82359 0.61852 7.25173 0.01727 0.52251 0.20523 -5.51618 0 0 0 -1.09218 -1.29707 0 -0.06442 1.99986 0.17407 0 -0.09474 0.54152 -5.55747
ILE_205 -8.71633 1.13448 2.72808 0.02577 0.07434 -0.16996 -1.95614 0 0 0 0 0 0 0.05565 0.30882 -0.768 0 2.30374 -0.0875 -5.06705
ILE_206 -8.30873 0.88124 0.12185 0.03394 0.09249 0.14979 -1.97771 0 0 0 0 0 0 -0.0468 1.05944 -0.63779 0 2.30374 -0.42653 -6.75506
ALA_207 -6.35062 1.4286 2.34591 0.0014 0 0.07435 -1.75094 0 0 0 0 0 0 0.01652 0 0.21248 0 1.32468 -0.03236 -2.72999
LEU_208 -7.68969 0.51339 1.34203 0.01612 0.07516 0.01203 -2.01623 0 0 0 0 0 0 -0.02341 1.86732 -0.07997 0 1.66147 0.12997 -4.1918
ARG_209 -5.86244 0.54181 5.17317 0.01289 0.29335 0.29657 -5.4984 0 0 0 0 -1.35479 0 0.0987 2.12289 0.08794 0 -0.09474 0.07231 -4.11074
MET_210 -7.54436 0.83743 1.77169 0.01123 0.13107 -0.21249 -0.80094 0 0 0 0 0 0 0.43699 2.70347 0.02224 0 1.65735 0.41176 -0.57456
THR_211 -2.81049 0.37925 1.69381 0.00595 0.06431 -0.26246 0.00397 0 0 0 0 0 0 -0.01625 0.00807 -0.66072 0 1.15175 0.18285 -0.25995
ASP_212 -4.39926 0.26227 5.3577 0.00787 0.59615 -0.06327 -2.76337 0 0 0 -0.54996 0 0 0.08056 1.91959 -0.67612 0 -2.14574 0.15271 -2.22087
GLU_213 -4.52439 0.36207 4.38725 0.00812 0.4013 0.12772 -3.12568 0 0 0 0 -0.6317 0 -0.08115 4.11728 -0.3118 0 -2.72453 -0.04889 -2.0444
GLU_214 -4.44255 0.42118 5.35706 0.00777 0.33435 -0.24025 -2.67744 0 0 0 -0.54996 0 0 0.2992 2.88257 -0.12513 0 -2.72453 -0.29656 -1.75427
LYS_215 -5.50368 0.53006 5.98896 0.00708 0.11205 -0.06683 -4.74944 0 0 0 0 0 0 -0.03197 1.0537 0.01262 0 -0.71458 -0.12651 -3.48854
PHE_216 -10.6655 1.23746 1.97153 0.02318 0.25835 0.00293 -2.39752 0 0 0 0 0 0 -0.00286 1.34655 -0.49962 0 1.21829 -0.09455 -7.60174
LYS_217 -6.13649 0.40489 3.6345 0.00919 0.18412 -0.23316 -1.48426 0 0 0 0 0 0 -0.0003 0.97447 0.07034 0 -0.71458 0.03679 -3.25449
LYS_218 -5.6984 0.26806 5.80921 0.00714 0.11706 -0.39874 -3.06511 0 0 0 0 0 0 -0.00162 1.0348 0.01491 0 -0.71458 -0.19943 -2.82669
LEU_219 -9.26799 1.65886 2.86744 0.01675 0.07332 -0.10744 -2.14507 0 0 0 0 0 0 0.25955 0.28329 -0.23689 0 1.66147 -0.18607 -5.12277
ALA_220 -6.33206 0.47704 1.77779 0.00145 0 0.05507 -1.9981 0 0 0 0 0 0 0.24814 0 -0.2868 0 1.32468 -0.26656 -4.99935
LYS_221 -6.23749 0.60107 5.8509 0.01032 0.33096 -0.01632 -3.99218 0 0 0 0 0 0 0.1225 1.68709 0.06455 0 -0.71458 -0.29445 -2.58763
ILE_222 -8.21522 0.72873 3.6857 0.02926 0.07332 -0.11531 -1.12181 0 0 0 0 0 0 -0.00023 0.1078 -0.34248 0 2.30374 0.01262 -2.85387
ALA_223 -6.86054 0.84032 2.49392 0.00135 0 -0.15004 -1.83401 0 0 0 0 0 0 -0.02462 0 -0.17486 0 1.32468 -0.04392 -4.42773
ALA_224 -4.78164 0.39804 3.27718 0.00133 0 -0.08202 -1.79992 0 0 0 0 0 0 0.04371 0 -0.19725 0 1.32468 -0.24177 -2.05766
GLU_225 -4.03387 0.41309 5.02727 0.0061 0.28514 -0.08387 -2.93826 0 0 0 0 0 0 0.0024 2.66764 -0.33764 0 -2.72453 -0.4678 -2.18431
LEU_226 -7.01066 0.88146 1.70811 0.01681 0.09846 -0.23032 -0.66779 0 0 0 0 0 0 0.00042 0.09062 -0.11193 0 1.66147 -0.57721 -4.14057
GLY_227 -2.17408 0.15613 2.67207 7e-05 0 -0.10153 -1.99688 0 0 0 0 0 0 -0.12962 0 -1.50772 0 0.79816 -0.3154 -2.5988
ALA:CtermProteinFull_228 -5.92383 1.02158 4.77137 0.00133 0 0.05991 -2.88708 0 0 0 0 0 0 0 0 0 0 1.32468 -0.062 -1.69403
#END_POSE_ENERGIES_TABLE 

END
SS: LEEEEEELLLLLHHHHHHHHHHHHHLLLLEEEEEEELLHHHHHHHHHHHHHHLLLEEEEEEEELLLLHHHHHHHHHHHHHHHHHHLLLEEEEEEEELLHHHHHHHHHHHHHLLLLEEEEEELLLLLHHHHHHHHHHHHHLLLLEEEEEEELLHHHHHHHHHHHHHHLLLEEEEEEEELLLLHHHHHHHHHHHHHHHHHHLLLEEEEEEEELLHHHHHHHHHHHHHLLL
SCORE_INFO:
TOTAL_SCORE: -934.138
WTS:  fa_atr: 1 fa_rep: 0.55 fa_sol: 1 fa_intra_rep: 0.005 fa_intra_sol_xover4: 1 lk_ball_wtd: 1 fa_elec: 1 pro_close: 1.25 hbond_sr_bb: 1 hbond_lr_bb: 1 hbond_bb_sc: 1 hbond_sc: 1 dslf_fa13: 1.25 omega: 0.4 fa_dun: 0.7 p_aa_pp: 0.6 yhh_planarity: 0.625 ref: 1 rama_prepro: 0.45
TOTAL_WTD:  fa_atr: -1452.063 fa_rep:   176.936 fa_sol:   766.684 fa_intra_rep:     2.789 fa_intra_sol_xover4:    40.816 lk_ball_wtd:   -24.143 fa_elec:  -500.505 pro_close:     0.000 hbond_sr_bb:  -108.650 hbond_lr_bb:   -69.250 hbond_bb_sc:   -25.167 hbond_sc:   -28.766 dslf_fa13:     0.000 omega:    14.342 fa_dun:   269.185 p_aa_pp:   -53.937 yhh_planarity:     0.094 ref:    79.633 rama_prepro:   -22.137
RSD_WTD: 1  fa_atr:    -5.173 fa_rep:     0.451 fa_sol:     8.542 fa_intra_rep:     0.004 fa_intra_sol_xover4:     0.366 lk_ball_wtd:     0.708 fa_elec:    -9.236 pro_close:     0.000 hbond_sr_bb:     0.000 hbond_lr_bb:     0.000 hbond_bb_sc:    -1.092 hbond_sc:    -1.297 dslf_fa13:     0.000 omega:     0.490 fa_dun:     2.043 p_aa_pp:     0.000 yhh_planarity:     0.000 ref:    -2.146 rama_prepro:     0.000
RSD_WTD: 2  fa_atr:    -5.049 fa_rep:     0.447 fa_sol:     3.024 fa_intra_rep:     0.001 fa_intra_sol_xover4:     0.000 lk_ball_wtd:    -0.013 fa_elec:    -1.916 pro_close:     0.000 hbond_sr_bb:     0.000 hbond_lr_bb:     0.000 hbond_bb_sc:     0.000 hbond_sc:     0.000 dslf_fa13:     0.000 omega:    -0.001 fa_dun:     0.000 p_aa_pp:    -0.511 yhh_planarity:     0.000 ref:     1.325 rama_prepro:    -0.016
RSD_WTD: 3  fa_atr:    -8.162 fa_rep:     0.765 fa_sol:     0.658 fa_intra_rep:     0.028 fa_intra_sol_xover4:     0.064 lk_ball_wtd:    -0.152 fa_elec:    -1.635 pro_close:     0.000 hbond_sr_bb:     0.000 hbond_lr_bb:     0.000 hbond_bb_sc:     0.000 hbond_sc:     0.000 dslf_fa13:     0.000 omega:     0.306 fa_dun:     0.397 p_aa_pp:    -0.711 yhh_planarity:     0.000 ref:     2.304 rama_prepro:    -0.173
RSD_WTD: 4  fa_atr:    -7.945 fa_rep:     1.750 fa_sol:     2.518 fa_intra_rep:     0.003 fa_intra_sol_xover4:     0.029 lk_ball_wtd:     0.007 fa_elec:    -2.046 pro_close:     0.000 hbond_sr_bb:     0.000 hbond_lr_bb:     0.000 hbond_bb_sc:     0.000 hbond_sc:     0.000 dslf_fa13:     0.000 omega:     0.041 fa_dun:     1.700 p_aa_pp:     0.058 yhh_planarity:     0.000 ref:     3.255 rama_prepro:    -0.100
RSD_WTD: 5  fa_atr:    -9.279 fa_rep:     1.828 fa_sol:     1.017 fa_intra_rep:     0.025 fa_intra_sol_xover4:     0.086 lk_ball_wtd:     0.135 fa_elec:    -2.103 pro_close:     0.000 hbond_sr_bb:     0.000 hbond_lr_bb:     0.000 hbond_bb_sc:     0.000 hbond_sc:     0.000 dslf_fa13:     0.000 omega:     0.123 fa_dun:     1.020 p_aa_pp:    -0.603 yhh_planarity:     0.000 ref:     2.304 rama_prepro:    -0.138
RSD_WTD: 6  fa_atr:    -8.341 fa_rep:     0.751 fa_sol:     2.905 fa_intra_rep:     0.024 fa_intra_sol_xover4:     0.214 lk_ball_wtd:     0.031 fa_elec:    -2.409 pro_close:     0.000 hbond_sr_bb:     0.000 hbond_lr_bb:     0.000 hbond_bb_sc:     0.000 hbond_sc:    -0.662 dslf_fa13:     0.000 omega:     0.183 fa_dun:     2.759 p_aa_pp:    -0.042 yhh_planarity:     0.000 ref:     0.582 rama_prepro:    -0.024
RSD_WTD: 7  fa_atr:    -7.192 fa_rep:     1.119 fa_sol:     0.838 fa_intra_rep:     0.053 fa_intra_sol_xover4:     0.092 lk_ball_wtd:    -0.319 fa_elec:    -0.659 pro_close:     0.000 hbond_sr_bb:     0.000 hbond_lr_bb:     0.000 hbond_bb_sc:     0.000 hbond_sc:     0.000 dslf_fa13:     0.000 omega:     0.249 fa_dun:     3.592 p_aa_pp:    -0.223 yhh_planarity:     0.000 ref:     1.661 rama_prepro:     0.022
RSD_WTD: 8  fa_atr:    -5.127 fa_rep:     0.409 fa_sol:     6.171 fa_intra_rep:     0.003 fa_intra_sol_xover4:     0.345 lk_ball_wtd:     0.274 fa_elec:    -5.412 pro_close:     0.000 hbond_sr_bb:     0.000 hbond_lr_bb:     0.000 hbond_bb_sc:    -0.932 hbond_sc:    -1.554 dslf_fa13:     0.000 omega:    -0.001 fa_dun:     3.481 p_aa_pp:     0.106 yhh_planarity:     0.000 ref:    -2.146 rama_prepro:    -0.249
RSD_WTD: 9  fa_atr:    -1.995 fa_rep:     0.174 fa_sol:     3.257 fa_intra_rep:     0.006 fa_intra_sol_xover4:     0.267 lk_ball_wtd:     0.123 fa_elec:    -1.806 pro_close:     0.000 hbond_sr_bb:     0.000 hbond_lr_bb:     0.000 hbond_bb_sc:     0.000 hbond_sc:    -0.379 dslf_fa13:     0.000 omega:    -0.053 fa_dun:     2.837 p_aa_pp:    -0.334 yhh_planarity:     0.000 ref:    -2.725 rama_prepro:    -0.426
RSD_WTD: 10  fa_atr:    -2.083 fa_rep:     0.215 fa_sol:     2.838 fa_intra_rep:     0.002 fa_intra_sol_xover4:     0.060 lk_ball_wtd:     0.092 fa_elec:    -2.056 pro_close:     0.000 hbond_sr_bb:     0.000 hbond_lr_bb:     0.000 hbond_bb_sc:    -0.932 hbond_sc:    -0.569 dslf_fa13:     0.000 omega:    -0.017 fa_dun:     0.199 p_aa_pp:    -0.273 yhh_planarity:     0.000 ref:    -0.290 rama_prepro:    -0.641
RSD_WTD: 11  fa_atr:    -3.452 fa_rep:     0.298 fa_sol:     1.963 fa_intra_rep:     0.001 fa_intra_sol_xover4:     0.000 lk_ball_wtd:    -0.089 fa_elec:    -0.513 pro_close:     0.000 hbond_sr_bb:     0.000 hbond_lr_bb:     0.000 hbond_bb_sc:     0.000 hbond_sc:     0.000 dslf_fa13:     0.000 omega:     0.008 fa_dun:     0.000 p_aa_pp:    -0.033 yhh_planarity:     0.000 ref:     1.325 rama_prepro:    -0.460
RSD_WTD: 12  fa_atr:    -4.218 fa_rep:     0.415 fa_sol:     4.896 fa_intra_rep:     0.007 fa_intra_sol_xover4:     0.075 lk_ball_wtd:     0.067 fa_elec:    -3.472 pro_close:     0.000 hbond_sr_bb:     0.000 hbond_lr_bb:     0.000 hbond_bb_sc:    -1.063 hbond_sc:    -0.372 dslf_fa13:     0.000 omega:    -0.005 fa_dun:     0.021 p_aa_pp:    -0.556 yhh_planarity:     0.000 ref:     1.152 rama_prepro:    -0.218
RSD_WTD: 13  fa_atr:    -8.154 fa_rep:     0.745 fa_sol:     3.005 fa_intra_rep:     0.023 fa_intra_sol_xover4:     0.423 lk_ball_wtd:    -0.268 fa_elec:    -0.683 pro_close:     0.000 hbond_sr_bb:     0.000 hbond_lr_bb:     0.000 hbond_bb_sc:     0.000 hbond_sc:     0.000 dslf_fa13:     0.000 omega:     0.086 fa_dun:     1.035 p_aa_pp:     0.003 yhh_planarity:     0.000 ref:     2.261 rama_prepro:    -0.276
RSD_WTD: 14  fa_atr:    -5.634 fa_rep:     0.650 fa_sol:     4.294 fa_intra_rep:     0.007 fa_intra_sol_xover4:     0.122 lk_ball_wtd:    -0.287 fa_elec:    -0.868 pro_close:     0.000 hbond_sr_bb:     0.000 hbond_lr_bb:     0.000 hbond_bb_sc:     0.000 hbond_sc:     0.000 dslf_fa13:     0.000 omega:    -0.052 fa_dun:     0.851 p_aa_pp:    -0.053 yhh_planarity:     0.000 ref:    -0.715 rama_prepro:    -0.458
RSD_WTD: 15  fa_atr:    -6.007 fa_rep:     0.462 fa_sol:     6.151 fa_intra_rep:     0.003 fa_intra_sol_xover4:     0.278 lk_ball_wtd:    -0.048 fa_elec:    -4.501 pro_close:     0.000 hbond_sr_bb:     0.000 hbond_lr_bb:     0.000 hbond_bb_sc:    -1.063 hbond_sc:    -0.372 dslf_fa13:     0.000 omega:     0.486 fa_dun:     2.042 p_aa_pp:    -0.166 yhh_planarity:     0.000 ref:    -2.146 rama_prepro:    -0.343
RSD_WTD: 16  fa_atr:   -10.951 fa_rep:     1.653 fa_sol:     2.243 fa_intra_rep:     0.013 fa_intra_sol_xover4:     0.020 lk_ball_wtd:    -0.012 fa_elec:    -1.453 pro_close:     0.000 hbond_sr_bb:     0.000 hbond_lr_bb:     0.000 hbond_bb_sc:     0.000 hbond_sc:     0.000 dslf_fa13:     0.000 omega:     0.130 fa_dun:     1.800 p_aa_pp:     0.064 yhh_planarity:     0.000 ref:     1.657 rama_prepro:    -0.034
RSD_WTD: 17  fa_atr:    -7.000 fa_rep:     0.747 fa_sol:     5.960 fa_intra_rep:     0.010 fa_intra_sol_xover4:     0.245 lk_ball_wtd:    -0.013 fa_elec:    -3.801 pro_close:     0.000 hbond_sr_bb:     0.000 hbond_lr_bb:     0.000 hbond_bb_sc:     0.000 hbond_sc:    -0.271 dslf_fa13:     0.000 omega:     0.092 fa_dun:     1.929 p_aa_pp:     0.035 yhh_planarity:     0.000 ref:    -0.715 rama_prepro:     0.085
RSD_WTD: 18  fa_atr:    -6.541 fa_rep:     0.639 fa_sol:     6.719 fa_intra_rep:     0.007 fa_intra_sol_xover4:     0.107 lk_ball_wtd:    -0.072 fa_elec:    -4.303 pro_close:     0.000 hbond_sr_bb:     0.000 hbond_lr_bb:     0.000 hbond_bb_sc:     0.000 hbond_sc:    -0.632 dslf_fa13:     0.000 omega:     0.034 fa_dun:     1.584 p_aa_pp:     0.054 yhh_planarity:     0.000 ref:    -0.715 rama_prepro:     0.002
RSD_WTD: 19  fa_atr:    -7.348 fa_rep:     1.136 fa_sol:     2.269 fa_intra_rep:     0.002 fa_intra_sol_xover4:     0.000 lk_ball_wtd:    -0.132 fa_elec:    -1.717 pro_close:     0.000 hbond_sr_bb:     0.000 hbond_lr_bb:     0.000 hbond_bb_sc:     0.000 hbond_sc:     0.000 dslf_fa13:     0.000 omega:    -0.014 fa_dun:     0.000 p_aa_pp:    -0.291 yhh_planarity:     0.000 ref:     1.325 rama_prepro:    -0.229
RSD_WTD: 20  fa_atr:   -11.541 fa_rep:     2.220 fa_sol:     2.331 fa_intra_rep:     0.007 fa_intra_sol_xover4:     0.068 lk_ball_wtd:    -0.140 fa_elec:    -1.889 pro_close:     0.000 hbond_sr_bb:     0.000 hbond_lr_bb:     0.000 hbond_bb_sc:     0.000 hbond_sc:     0.000 dslf_fa13:     0.000 omega:     0.048 fa_dun:     1.560 p_aa_pp:     0.072 yhh_planarity:     0.000 ref:     1.657 rama_prepro:    -0.176
RSD_WTD: 21  fa_atr:    -6.610 fa_rep:     0.348 fa_sol:     6.729 fa_intra_rep:     0.006 fa_intra_sol_xover4:     0.275 lk_ball_wtd:    -0.154 fa_elec:    -4.379 pro_close:     0.000 hbond_sr_bb:     0.000 hbond_lr_bb:     0.000 hbond_bb_sc:     0.000 hbond_sc:    -0.271 dslf_fa13:     0.000 omega:    -0.034 fa_dun:     2.633 p_aa_pp:    -0.268 yhh_planarity:     0.000 ref:    -2.725 rama_prepro:    -0.191
RSD_WTD: 22  fa_atr:    -8.868 fa_rep:     1.197 fa_sol:     3.317 fa_intra_rep:     0.029 fa_intra_sol_xover4:     0.072 lk_ball_wtd:    -0.232 fa_elec:    -1.745 pro_close:     0.000 hbond_sr_bb:     0.000 hbond_lr_bb:     0.000 hbond_bb_sc:     0.000 hbond_sc:     0.000 dslf_fa13:     0.000 omega:    -0.038 fa_dun:     0.276 p_aa_pp:    -0.415 yhh_planarity:     0.000 ref:     2.304 rama_prepro:    -0.144
RSD_WTD: 23  fa_atr:   -10.314 fa_rep:     1.711 fa_sol:     1.892 fa_intra_rep:     0.021 fa_intra_sol_xover4:     0.075 lk_ball_wtd:    -0.283 fa_elec:    -1.833 pro_close:     0.000 hbond_sr_bb:     0.000 hbond_lr_bb:     0.000 hbond_bb_sc:     0.000 hbond_sc:     0.000 dslf_fa13:     0.000 omega:     0.074 fa_dun:     0.612 p_aa_pp:    -0.238 yhh_planarity:     0.000 ref:     1.661 rama_prepro:    -0.036
RSD_WTD: 24  fa_atr:    -7.155 fa_rep:     0.631 fa_sol:     4.045 fa_intra_rep:     0.021 fa_intra_sol_xover4:     0.272 lk_ball_wtd:    -0.398 fa_elec:    -1.524 pro_close:     0.000 hbond_sr_bb:     0.000 hbond_lr_bb:     0.000 hbond_bb_sc:     0.000 hbond_sc:     0.000 dslf_fa13:     0.000 omega:    -0.010 fa_dun:     1.487 p_aa_pp:    -0.352 yhh_planarity:     0.032 ref:     0.582 rama_prepro:    -0.102
RSD_WTD: 25  fa_atr:    -3.880 fa_rep:     0.336 fa_sol:     3.490 fa_intra_rep:     0.007 fa_intra_sol_xover4:     0.125 lk_ball_wtd:    -0.265 fa_elec:    -0.995 pro_close:     0.000 hbond_sr_bb:     0.000 hbond_lr_bb:     0.000 hbond_bb_sc:     0.000 hbond_sc:     0.000 dslf_fa13:     0.000 omega:    -0.001 fa_dun:     0.905 p_aa_pp:    -0.042 yhh_planarity:     0.000 ref:    -0.715 rama_prepro:    -0.293
RSD_WTD: 26  fa_atr:    -6.649 fa_rep:     0.694 fa_sol:     1.775 fa_intra_rep:     0.018 fa_intra_sol_xover4:     0.101 lk_ball_wtd:    -0.190 fa_elec:    -0.677 pro_close:     0.000 hbond_sr_bb:     0.000 hbond_lr_bb:     0.000 hbond_bb_sc:     0.000 hbond_sc:     0.000 dslf_fa13:     0.000 omega:     0.065 fa_dun:     0.151 p_aa_pp:    -0.078 yhh_planarity:     0.000 ref:     1.661 rama_prepro:    -0.469
RSD_WTD: 27  fa_atr:    -1.964 fa_rep:     0.195 fa_sol:     2.135 fa_intra_rep:     0.000 fa_intra_sol_xover4:     0.000 lk_ball_wtd:    -0.163 fa_elec:    -1.183 pro_close:     0.000 hbond_sr_bb:     0.000 hbond_lr_bb:     0.000 hbond_bb_sc:     0.000 hbond_sc:     0.000 dslf_fa13:     0.000 omega:    -0.150 fa_dun:     0.000 p_aa_pp:    -1.473 yhh_planarity:     0.000 ref:     0.798 rama_prepro:    -0.367
RSD_WTD: 28  fa_atr:    -6.469 fa_rep:     0.862 fa_sol:     1.305 fa_intra_rep:     0.017 fa_intra_sol_xover4:     0.049 lk_ball_wtd:    -0.294 fa_elec:    -0.320 pro_close:     0.000 hbond_sr_bb:     0.000 hbond_lr_bb:     0.000 hbond_bb_sc:     0.000 hbond_sc:     0.000 dslf_fa13:     0.000 omega:    -0.060 fa_dun:     0.044 p_aa_pp:    -0.263 yhh_planarity:     0.000 ref:     2.643 rama_prepro:    -0.302
RSD_WTD: 29  fa_atr:    -3.809 fa_rep:     0.316 fa_sol:     3.234 fa_intra_rep:     0.007 fa_intra_sol_xover4:     0.124 lk_ball_wtd:    -0.015 fa_elec:    -1.481 pro_close:     0.000 hbond_sr_bb:     0.000 hbond_lr_bb:     0.000 hbond_bb_sc:     0.000 hbond_sc:     0.000 dslf_fa13:     0.000 omega:    -0.015 fa_dun:     0.979 p_aa_pp:    -0.171 yhh_planarity:     0.000 ref:    -0.715 rama_prepro:    -0.213
RSD_WTD: 30  fa_atr:    -6.592 fa_rep:     0.441 fa_sol:     5.212 fa_intra_rep:     0.008 fa_intra_sol_xover4:     0.144 lk_ball_wtd:    -0.842 fa_elec:    -2.521 pro_close:     0.000 hbond_sr_bb:     0.000 hbond_lr_bb:     0.000 hbond_bb_sc:     0.000 hbond_sc:     0.000 dslf_fa13:     0.000 omega:     0.171 fa_dun:     1.356 p_aa_pp:     0.379 yhh_planarity:     0.000 ref:    -0.715 rama_prepro:     0.076
RSD_WTD: 31  fa_atr:    -7.614 fa_rep:     0.589 fa_sol:     0.646 fa_intra_rep:     0.027 fa_intra_sol_xover4:     0.074 lk_ball_wtd:    -0.130 fa_elec:    -1.324 pro_close:     0.000 hbond_sr_bb:     0.000 hbond_lr_bb:     0.000 hbond_bb_sc:     0.000 hbond_sc:     0.000 dslf_fa13:     0.000 omega:    -0.042 fa_dun:     0.184 p_aa_pp:    -0.724 yhh_planarity:     0.000 ref:     2.304 rama_prepro:     0.015
RSD_WTD: 32  fa_atr:    -7.457 fa_rep:     1.497 fa_sol:     1.681 fa_intra_rep:     0.016 fa_intra_sol_xover4:     0.039 lk_ball_wtd:    -0.002 fa_elec:    -2.212 pro_close:     0.000 hbond_sr_bb:     0.000 hbond_lr_bb:     0.000 hbond_bb_sc:     0.000 hbond_sc:     0.000 dslf_fa13:     0.000 omega:    -0.002 fa_dun:     0.271 p_aa_pp:    -0.744 yhh_planarity:     0.000 ref:     2.643 rama_prepro:    -0.311
RSD_WTD: 33  fa_atr:    -8.191 fa_rep:     1.624 fa_sol:     0.276 fa_intra_rep:     0.016 fa_intra_sol_xover4:     0.044 lk_ball_wtd:     0.079 fa_elec:    -1.799 pro_close:     0.000 hbond_sr_bb:     0.000 hbond_lr_bb:     0.000 hbond_bb_sc:     0.000 hbond_sc:     0.000 dslf_fa13:     0.000 omega:     0.222 fa_dun:     0.579 p_aa_pp:    -0.666 yhh_planarity:     0.000 ref:     2.643 rama_prepro:    -0.265
RSD_WTD: 34  fa_atr:    -8.390 fa_rep:     1.142 fa_sol:     1.262 fa_intra_rep:     0.018 fa_intra_sol_xover4:     0.115 lk_ball_wtd:     0.063 fa_elec:    -2.051 pro_close:     0.000 hbond_sr_bb:     0.000 hbond_lr_bb:     0.000 hbond_bb_sc:     0.000 hbond_sc:     0.000 dslf_fa13:     0.000 omega:    -0.067 fa_dun:     0.523 p_aa_pp:    -0.193 yhh_planarity:     0.000 ref:     1.661 rama_prepro:    -0.023
RSD_WTD: 35  fa_atr:   -10.421 fa_rep:     2.129 fa_sol:     1.716 fa_intra_rep:     0.026 fa_intra_sol_xover4:     0.493 lk_ball_wtd:    -0.150 fa_elec:    -1.786 pro_close:     0.000 hbond_sr_bb:     0.000 hbond_lr_bb:     0.000 hbond_bb_sc:     0.000 hbond_sc:     0.000 dslf_fa13:     0.000 omega:    -0.007 fa_dun:     1.579 p_aa_pp:    -0.523 yhh_planarity:     0.000 ref:     1.218 rama_prepro:     0.013
RSD_WTD: 36  fa_atr:    -4.185 fa_rep:     0.856 fa_sol:     3.427 fa_intra_rep:     0.007 fa_intra_sol_xover4:     0.115 lk_ball_wtd:     0.324 fa_elec:    -2.525 pro_close:     0.000 hbond_sr_bb:     0.000 hbond_lr_bb:     0.000 hbond_bb_sc:     0.000 hbond_sc:    -0.379 dslf_fa13:     0.000 omega:     0.332 fa_dun:     0.997 p_aa_pp:    -0.055 yhh_planarity:     0.000 ref:    -0.715 rama_prepro:    -0.247
RSD_WTD: 37  fa_atr:    -7.670 fa_rep:     0.835 fa_sol:     2.551 fa_intra_rep:     0.023 fa_intra_sol_xover4:     0.170 lk_ball_wtd:    -0.254 fa_elec:    -0.718 pro_close:     0.000 hbond_sr_bb:     0.000 hbond_lr_bb:     0.000 hbond_bb_sc:     0.000 hbond_sc:     0.000 dslf_fa13:     0.000 omega:    -0.005 fa_dun:     1.746 p_aa_pp:     0.047 yhh_planarity:     0.001 ref:     0.582 rama_prepro:    -0.094
RSD_WTD: 38  fa_atr:    -5.541 fa_rep:     0.542 fa_sol:     5.468 fa_intra_rep:     0.008 fa_intra_sol_xover4:     0.580 lk_ball_wtd:     0.030 fa_elec:    -3.055 pro_close:     0.000 hbond_sr_bb:     0.000 hbond_lr_bb:     0.000 hbond_bb_sc:    -0.528 hbond_sc:     0.000 dslf_fa13:     0.000 omega:     0.098 fa_dun:     1.847 p_aa_pp:    -0.600 yhh_planarity:     0.000 ref:    -2.146 rama_prepro:     0.495
RSD_WTD: 39  fa_atr:    -4.431 fa_rep:     0.366 fa_sol:     4.955 fa_intra_rep:     0.006 fa_intra_sol_xover4:     0.268 lk_ball_wtd:     0.049 fa_elec:    -3.301 pro_close:     0.000 hbond_sr_bb:     0.000 hbond_lr_bb:     0.000 hbond_bb_sc:     0.000 hbond_sc:     0.000 dslf_fa13:     0.000 omega:    -0.073 fa_dun:     2.767 p_aa_pp:    -0.294 yhh_planarity:     0.000 ref:    -2.725 rama_prepro:     0.202
RSD_WTD: 40  fa_atr:    -5.434 fa_rep:     0.513 fa_sol:     4.466 fa_intra_rep:     0.015 fa_intra_sol_xover4:     0.488 lk_ball_wtd:    -0.267 fa_elec:    -2.129 pro_close:     0.000 hbond_sr_bb:     0.000 hbond_lr_bb:     0.000 hbond_bb_sc:    -0.528 hbond_sc:     0.000 dslf_fa13:     0.000 omega:    -0.020 fa_dun:     1.827 p_aa_pp:     0.019 yhh_planarity:     0.000 ref:    -0.715 rama_prepro:    -0.161
RSD_WTD: 41  fa_atr:    -8.672 fa_rep:     1.242 fa_sol:     3.053 fa_intra_rep:     0.019 fa_intra_sol_xover4:     0.081 lk_ball_wtd:    -0.294 fa_elec:    -1.781 pro_close:     0.000 hbond_sr_bb:     0.000 hbond_lr_bb:     0.000 hbond_bb_sc:     0.000 hbond_sc:     0.000 dslf_fa13:     0.000 omega:     0.080 fa_dun:     0.161 p_aa_pp:    -0.314 yhh_planarity:     0.000 ref:     1.661 rama_prepro:    -0.107
RSD_WTD: 42  fa_atr:    -9.379 fa_rep:     1.088 fa_sol:     2.188 fa_intra_rep:     0.027 fa_intra_sol_xover4:     0.071 lk_ball_wtd:    -0.320 fa_elec:    -1.812 pro_close:     0.000 hbond_sr_bb:     0.000 hbond_lr_bb:     0.000 hbond_bb_sc:     0.000 hbond_sc:     0.000 dslf_fa13:     0.000 omega:    -0.052 fa_dun:     0.078 p_aa_pp:    -0.445 yhh_planarity:     0.000 ref:     2.304 rama_prepro:    -0.131
RSD_WTD: 43  fa_atr:    -5.913 fa_rep:     0.249 fa_sol:     3.979 fa_intra_rep:     0.007 fa_intra_sol_xover4:     0.117 lk_ball_wtd:    -0.281 fa_elec:    -1.769 pro_close:     0.000 hbond_sr_bb:     0.000 hbond_lr_bb:     0.000 hbond_bb_sc:     0.000 hbond_sc:     0.000 dslf_fa13:     0.000 omega:    -0.014 fa_dun:     1.120 p_aa_pp:     0.023 yhh_planarity:     0.000 ref:    -0.715 rama_prepro:    -0.079
RSD_WTD: 44  fa_atr:    -7.407 fa_rep:     0.763 fa_sol:     2.241 fa_intra_rep:     0.020 fa_intra_sol_xover4:     0.051 lk_ball_wtd:    -0.231 fa_elec:    -1.602 pro_close:     0.000 hbond_sr_bb:     0.000 hbond_lr_bb:     0.000 hbond_bb_sc:     0.000 hbond_sc:     0.000 dslf_fa13:     0.000 omega:    -0.050 fa_dun:     0.055 p_aa_pp:    -0.373 yhh_planarity:     0.000 ref:     2.643 rama_prepro:    -0.038
RSD_WTD: 45  fa_atr:    -6.872 fa_rep:     1.563 fa_sol:     1.647 fa_intra_rep:     0.001 fa_intra_sol_xover4:     0.000 lk_ball_wtd:    -0.184 fa_elec:    -1.526 pro_close:     0.000 hbond_sr_bb:     0.000 hbond_lr_bb:     0.000 hbond_bb_sc:     0.000 hbond_sc:     0.000 dslf_fa13:     0.000 omega:    -0.024 fa_dun:     0.000 p_aa_pp:    -0.093 yhh_planarity:     0.000 ref:     1.325 rama_prepro:     0.031
RSD_WTD: 46  fa_atr:    -5.875 fa_rep:     1.111 fa_sol:     2.452 fa_intra_rep:     0.001 fa_intra_sol_xover4:     0.000 lk_ball_wtd:    -0.271 fa_elec:    -1.358 pro_close:     0.000 hbond_sr_bb:     0.000 hbond_lr_bb:     0.000 hbond_bb_sc:     0.000 hbond_sc:     0.000 dslf_fa13:     0.000 omega:     0.047 fa_dun:     0.000 p_aa_pp:     0.005 yhh_planarity:     0.000 ref:     1.325 rama_prepro:    -0.022
RSD_WTD: 47  fa_atr:    -5.944 fa_rep:     0.312 fa_sol:     6.256 fa_intra_rep:     0.010 fa_intra_sol_xover4:     0.323 lk_ball_wtd:     0.052 fa_elec:    -4.665 pro_close:     0.000 hbond_sr_bb:     0.000 hbond_lr_bb:     0.000 hbond_bb_sc:     0.000 hbond_sc:    -0.583 dslf_fa13:     0.000 omega:     0.116 fa_dun:     1.782 p_aa_pp:     0.064 yhh_planarity:     0.000 ref:    -0.715 rama_prepro:     0.056
RSD_WTD: 48  fa_atr:    -7.591 fa_rep:     1.161 fa_sol:     2.973 fa_intra_rep:     0.022 fa_intra_sol_xover4:     0.055 lk_ball_wtd:    -0.215 fa_elec:    -2.041 pro_close:     0.000 hbond_sr_bb:     0.000 hbond_lr_bb:     0.000 hbond_bb_sc:     0.000 hbond_sc:     0.000 dslf_fa13:     0.000 omega:    -0.039 fa_dun:     0.031 p_aa_pp:    -0.228 yhh_planarity:     0.000 ref:     2.643 rama_prepro:    -0.046
RSD_WTD: 49  fa_atr:    -9.078 fa_rep:     1.370 fa_sol:     1.951 fa_intra_rep:     0.018 fa_intra_sol_xover4:     0.074 lk_ball_wtd:    -0.359 fa_elec:    -1.851 pro_close:     0.000 hbond_sr_bb:     0.000 hbond_lr_bb:     0.000 hbond_bb_sc:     0.000 hbond_sc:     0.000 dslf_fa13:     0.000 omega:     0.122 fa_dun:     0.403 p_aa_pp:    -0.247 yhh_planarity:     0.000 ref:     1.661 rama_prepro:    -0.199
RSD_WTD: 50  fa_atr:    -4.853 fa_rep:     0.267 fa_sol:     4.659 fa_intra_rep:     0.004 fa_intra_sol_xover4:     0.534 lk_ball_wtd:    -0.118 fa_elec:    -1.553 pro_close:     0.000 hbond_sr_bb:     0.000 hbond_lr_bb:     0.000 hbond_bb_sc:    -0.510 hbond_sc:     0.000 dslf_fa13:     0.000 omega:    -0.015 fa_dun:     2.267 p_aa_pp:    -0.142 yhh_planarity:     0.000 ref:    -0.301 rama_prepro:    -0.113
RSD_WTD: 51  fa_atr:    -3.948 fa_rep:     0.196 fa_sol:     5.428 fa_intra_rep:     0.004 fa_intra_sol_xover4:     0.302 lk_ball_wtd:     0.011 fa_elec:    -3.528 pro_close:     0.000 hbond_sr_bb:     0.000 hbond_lr_bb:     0.000 hbond_bb_sc:     0.000 hbond_sc:    -0.583 dslf_fa13:     0.000 omega:     0.061 fa_dun:     1.276 p_aa_pp:     0.191 yhh_planarity:     0.000 ref:    -2.146 rama_prepro:    -0.121
RSD_WTD: 52  fa_atr:    -7.066 fa_rep:     0.814 fa_sol:     1.798 fa_intra_rep:     0.016 fa_intra_sol_xover4:     0.076 lk_ball_wtd:    -0.351 fa_elec:    -0.910 pro_close:     0.000 hbond_sr_bb:     0.000 hbond_lr_bb:     0.000 hbond_bb_sc:     0.000 hbond_sc:     0.000 dslf_fa13:     0.000 omega:    -0.015 fa_dun:     0.298 p_aa_pp:    -0.289 yhh_planarity:     0.000 ref:     1.661 rama_prepro:    -0.290
RSD_WTD: 53  fa_atr:    -2.130 fa_rep:     0.122 fa_sol:     2.263 fa_intra_rep:     0.000 fa_intra_sol_xover4:     0.000 lk_ball_wtd:    -0.183 fa_elec:    -0.704 pro_close:     0.000 hbond_sr_bb:     0.000 hbond_lr_bb:     0.000 hbond_bb_sc:     0.000 hbond_sc:     0.000 dslf_fa13:     0.000 omega:    -0.055 fa_dun:     0.000 p_aa_pp:    -1.457 yhh_planarity:     0.000 ref:     0.798 rama_prepro:     0.176
RSD_WTD: 54  fa_atr:    -3.581 fa_rep:     0.164 fa_sol:     1.457 fa_intra_rep:     0.001 fa_intra_sol_xover4:     0.000 lk_ball_wtd:    -0.247 fa_elec:    -0.058 pro_close:     0.000 hbond_sr_bb:     0.000 hbond_lr_bb:     0.000 hbond_bb_sc:     0.000 hbond_sc:     0.000 dslf_fa13:     0.000 omega:     0.015 fa_dun:     0.000 p_aa_pp:    -0.134 yhh_planarity:     0.000 ref:     1.325 rama_prepro:    -0.091
RSD_WTD: 55  fa_atr:    -3.799 fa_rep:     0.345 fa_sol:     3.702 fa_intra_rep:     0.008 fa_intra_sol_xover4:     0.361 lk_ball_wtd:    -0.124 fa_elec:    -0.795 pro_close:     0.000 hbond_sr_bb:     0.000 hbond_lr_bb:     0.000 hbond_bb_sc:     0.000 hbond_sc:     0.000 dslf_fa13:     0.000 omega:     0.463 fa_dun:     2.882 p_aa_pp:    -0.216 yhh_planarity:     0.000 ref:    -2.725 rama_prepro:    -0.674
RSD_WTD: 56  fa_atr:    -6.112 fa_rep:     0.372 fa_sol:     5.801 fa_intra_rep:     0.006 fa_intra_sol_xover4:     0.310 lk_ball_wtd:    -0.294 fa_elec:    -2.523 pro_close:     0.000 hbond_sr_bb:     0.000 hbond_lr_bb:     0.000 hbond_bb_sc:     0.000 hbond_sc:     0.000 dslf_fa13:     0.000 omega:     0.571 fa_dun:     2.659 p_aa_pp:     0.246 yhh_planarity:     0.000 ref:    -2.725 rama_prepro:     0.125
RSD_WTD: 57  fa_atr:    -5.147 fa_rep:     0.500 fa_sol:     2.475 fa_intra_rep:     0.002 fa_intra_sol_xover4:     0.000 lk_ball_wtd:     0.272 fa_elec:    -3.440 pro_close:     0.000 hbond_sr_bb:     0.000 hbond_lr_bb:     0.000 hbond_bb_sc:    -1.136 hbond_sc:     0.000 dslf_fa13:     0.000 omega:    -0.045 fa_dun:     0.000 p_aa_pp:     0.364 yhh_planarity:     0.000 ref:     1.325 rama_prepro:     0.811
RSD_WTD: 58  fa_atr:    -5.084 fa_rep:     0.510 fa_sol:     1.406 fa_intra_rep:     0.001 fa_intra_sol_xover4:     0.000 lk_ball_wtd:     0.146 fa_elec:    -1.814 pro_close:     0.000 hbond_sr_bb:     0.000 hbond_lr_bb:     0.000 hbond_bb_sc:     0.000 hbond_sc:     0.000 dslf_fa13:     0.000 omega:     0.023 fa_dun:     0.000 p_aa_pp:     0.619 yhh_planarity:     0.000 ref:     1.325 rama_prepro:     0.763
RSD_WTD: 59  fa_atr:    -8.689 fa_rep:     1.413 fa_sol:     1.144 fa_intra_rep:     0.036 fa_intra_sol_xover4:     0.085 lk_ball_wtd:     0.120 fa_elec:    -1.756 pro_close:     0.000 hbond_sr_bb:     0.000 hbond_lr_bb:     0.000 hbond_bb_sc:     0.000 hbond_sc:     0.000 dslf_fa13:     0.000 omega:    -0.021 fa_dun:     1.276 p_aa_pp:    -0.760 yhh_planarity:     0.000 ref:     2.304 rama_prepro:     0.126
RSD_WTD: 60  fa_atr:    -9.477 fa_rep:     1.529 fa_sol:     4.879 fa_intra_rep:     0.008 fa_intra_sol_xover4:     0.142 lk_ball_wtd:     0.024 fa_elec:    -1.042 pro_close:     0.000 hbond_sr_bb:     0.000 hbond_lr_bb:     0.000 hbond_bb_sc:     0.000 hbond_sc:     0.000 dslf_fa13:     0.000 omega:     0.068 fa_dun:     1.455 p_aa_pp:     0.362 yhh_planarity:     0.000 ref:    -0.715 rama_prepro:    -0.052
RSD_WTD: 61  fa_atr:    -8.857 fa_rep:     1.695 fa_sol:     0.974 fa_intra_rep:     0.016 fa_intra_sol_xover4:     0.073 lk_ball_wtd:     0.024 fa_elec:    -1.940 pro_close:     0.000 hbond_sr_bb:     0.000 hbond_lr_bb:     0.000 hbond_bb_sc:     0.000 hbond_sc:     0.000 dslf_fa13:     0.000 omega:    -0.059 fa_dun:     0.804 p_aa_pp:    -0.271 yhh_planarity:     0.000 ref:     1.661 rama_prepro:     0.209
RSD_WTD: 62  fa_atr:    -8.608 fa_rep:     1.456 fa_sol:     1.674 fa_intra_rep:     0.025 fa_intra_sol_xover4:     0.074 lk_ball_wtd:    -0.143 fa_elec:    -2.223 pro_close:     0.000 hbond_sr_bb:     0.000 hbond_lr_bb:     0.000 hbond_bb_sc:     0.000 hbond_sc:     0.000 dslf_fa13:     0.000 omega:    -0.058 fa_dun:     0.577 p_aa_pp:    -0.556 yhh_planarity:     0.000 ref:     2.304 rama_prepro:    -0.200
RSD_WTD: 63  fa_atr:    -9.684 fa_rep:     1.691 fa_sol:     0.920 fa_intra_rep:     0.023 fa_intra_sol_xover4:     0.244 lk_ball_wtd:    -0.026 fa_elec:    -1.852 pro_close:     0.000 hbond_sr_bb:     0.000 hbond_lr_bb:     0.000 hbond_bb_sc:     0.000 hbond_sc:     0.000 dslf_fa13:     0.000 omega:     0.140 fa_dun:     1.359 p_aa_pp:    -0.323 yhh_planarity:     0.000 ref:     1.218 rama_prepro:    -0.409
RSD_WTD: 64  fa_atr:    -2.534 fa_rep:     0.205 fa_sol:     2.698 fa_intra_rep:     0.008 fa_intra_sol_xover4:     0.742 lk_ball_wtd:    -0.094 fa_elec:    -1.768 pro_close:     0.000 hbond_sr_bb:     0.000 hbond_lr_bb:     0.000 hbond_bb_sc:     0.000 hbond_sc:    -0.393 dslf_fa13:     0.000 omega:     0.439 fa_dun:     1.463 p_aa_pp:    -0.679 yhh_planarity:     0.000 ref:    -2.146 rama_prepro:     0.185
RSD_WTD: 65  fa_atr:    -6.073 fa_rep:     0.994 fa_sol:     1.550 fa_intra_rep:     0.034 fa_intra_sol_xover4:     0.076 lk_ball_wtd:    -0.230 fa_elec:     0.339 pro_close:     0.000 hbond_sr_bb:     0.000 hbond_lr_bb:     0.000 hbond_bb_sc:     0.000 hbond_sc:     0.000 dslf_fa13:     0.000 omega:     0.018 fa_dun:     1.312 p_aa_pp:    -0.663 yhh_planarity:     0.000 ref:     2.304 rama_prepro:     0.203
RSD_WTD: 66  fa_atr:    -1.918 fa_rep:     0.333 fa_sol:     2.734 fa_intra_rep:     0.003 fa_intra_sol_xover4:     0.283 lk_ball_wtd:     0.067 fa_elec:    -2.852 pro_close:     0.000 hbond_sr_bb:     0.000 hbond_lr_bb:     0.000 hbond_bb_sc:     0.000 hbond_sc:     0.000 dslf_fa13:     0.000 omega:     0.010 fa_dun:     1.612 p_aa_pp:    -0.166 yhh_planarity:     0.000 ref:    -2.146 rama_prepro:    -0.135
RSD_WTD: 67  fa_atr:    -3.977 fa_rep:     0.570 fa_sol:     4.607 fa_intra_rep:     0.009 fa_intra_sol_xover4:     0.632 lk_ball_wtd:     0.040 fa_elec:    -2.741 pro_close:     0.000 hbond_sr_bb:     0.000 hbond_lr_bb:     0.000 hbond_bb_sc:    -0.445 hbond_sc:     0.000 dslf_fa13:     0.000 omega:    -0.069 fa_dun:     1.650 p_aa_pp:    -0.540 yhh_planarity:     0.000 ref:    -2.146 rama_prepro:    -0.116
RSD_WTD: 68  fa_atr:    -4.770 fa_rep:     0.251 fa_sol:     4.232 fa_intra_rep:     0.006 fa_intra_sol_xover4:     0.281 lk_ball_wtd:    -0.258 fa_elec:    -1.777 pro_close:     0.000 hbond_sr_bb:     0.000 hbond_lr_bb:     0.000 hbond_bb_sc:     0.000 hbond_sc:     0.000 dslf_fa13:     0.000 omega:    -0.050 fa_dun:     2.855 p_aa_pp:    -0.310 yhh_planarity:     0.000 ref:    -2.725 rama_prepro:    -0.408
RSD_WTD: 69  fa_atr:    -4.326 fa_rep:     0.610 fa_sol:     6.274 fa_intra_rep:     0.003 fa_intra_sol_xover4:     0.686 lk_ball_wtd:    -0.282 fa_elec:    -4.967 pro_close:     0.000 hbond_sr_bb:     0.000 hbond_lr_bb:     0.000 hbond_bb_sc:    -0.445 hbond_sc:     0.000 dslf_fa13:     0.000 omega:     0.028 fa_dun:     2.812 p_aa_pp:     0.129 yhh_planarity:     0.000 ref:    -2.146 rama_prepro:    -0.462
RSD_WTD: 70  fa_atr:    -5.987 fa_rep:     0.465 fa_sol:     5.817 fa_intra_rep:     0.011 fa_intra_sol_xover4:     1.020 lk_ball_wtd:    -0.235 fa_elec:    -2.513 pro_close:     0.000 hbond_sr_bb:     0.000 hbond_lr_bb:     0.000 hbond_bb_sc:     0.000 hbond_sc:    -0.861 dslf_fa13:     0.000 omega:     0.035 fa_dun:     2.819 p_aa_pp:    -0.222 yhh_planarity:     0.000 ref:    -2.725 rama_prepro:    -0.251
RSD_WTD: 71  fa_atr:   -11.522 fa_rep:     1.946 fa_sol:     2.008 fa_intra_rep:     0.023 fa_intra_sol_xover4:     0.258 lk_ball_wtd:    -0.014 fa_elec:    -1.520 pro_close:     0.000 hbond_sr_bb:     0.000 hbond_lr_bb:     0.000 hbond_bb_sc:     0.000 hbond_sc:     0.000 dslf_fa13:     0.000 omega:    -0.007 fa_dun:     1.364 p_aa_pp:    -0.490 yhh_planarity:     0.000 ref:     1.218 rama_prepro:    -0.041
RSD_WTD: 72  fa_atr:    -6.705 fa_rep:     0.787 fa_sol:     4.371 fa_intra_rep:     0.007 fa_intra_sol_xover4:     0.116 lk_ball_wtd:    -0.322 fa_elec:    -2.291 pro_close:     0.000 hbond_sr_bb:     0.000 hbond_lr_bb:     0.000 hbond_bb_sc:     0.000 hbond_sc:     0.000 dslf_fa13:     0.000 omega:    -0.032 fa_dun:     1.246 p_aa_pp:     0.008 yhh_planarity:     0.000 ref:    -0.715 rama_prepro:    -0.087
RSD_WTD: 73  fa_atr:    -5.595 fa_rep:     0.548 fa_sol:     6.845 fa_intra_rep:     0.008 fa_intra_sol_xover4:     0.131 lk_ball_wtd:    -0.371 fa_elec:    -4.935 pro_close:     0.000 hbond_sr_bb:     0.000 hbond_lr_bb:     0.000 hbond_bb_sc:     0.000 hbond_sc:     0.000 dslf_fa13:     0.000 omega:    -0.030 fa_dun:     1.732 p_aa_pp:    -0.010 yhh_planarity:     0.000 ref:    -0.715 rama_prepro:    -0.280
RSD_WTD: 74  fa_atr:    -8.553 fa_rep:     0.789 fa_sol:     5.856 fa_intra_rep:     0.007 fa_intra_sol_xover4:     0.181 lk_ball_wtd:    -0.212 fa_elec:    -3.265 pro_close:     0.000 hbond_sr_bb:     0.000 hbond_lr_bb:     0.000 hbond_bb_sc:     0.000 hbond_sc:    -0.861 dslf_fa13:     0.000 omega:     0.008 fa_dun:     2.656 p_aa_pp:    -0.010 yhh_planarity:     0.000 ref:    -1.451 rama_prepro:    -0.194
RSD_WTD: 75  fa_atr:    -8.636 fa_rep:     1.209 fa_sol:     1.465 fa_intra_rep:     0.021 fa_intra_sol_xover4:     0.054 lk_ball_wtd:    -0.157 fa_elec:    -2.151 pro_close:     0.000 hbond_sr_bb:     0.000 hbond_lr_bb:     0.000 hbond_bb_sc:     0.000 hbond_sc:     0.000 dslf_fa13:     0.000 omega:    -0.051 fa_dun:     0.062 p_aa_pp:    -0.350 yhh_planarity:     0.000 ref:     2.643 rama_prepro:    -0.075
RSD_WTD: 76  fa_atr:    -4.968 fa_rep:     0.289 fa_sol:     4.133 fa_intra_rep:     0.009 fa_intra_sol_xover4:     0.178 lk_ball_wtd:    -0.133 fa_elec:    -1.671 pro_close:     0.000 hbond_sr_bb:     0.000 hbond_lr_bb:     0.000 hbond_bb_sc:     0.000 hbond_sc:     0.000 dslf_fa13:     0.000 omega:     0.025 fa_dun:     0.901 p_aa_pp:     0.053 yhh_planarity:     0.000 ref:    -0.715 rama_prepro:    -0.030
RSD_WTD: 77  fa_atr:    -5.544 fa_rep:     0.491 fa_sol:     6.401 fa_intra_rep:     0.014 fa_intra_sol_xover4:     0.151 lk_ball_wtd:    -0.224 fa_elec:    -3.996 pro_close:     0.000 hbond_sr_bb:     0.000 hbond_lr_bb:     0.000 hbond_bb_sc:     0.000 hbond_sc:     0.000 dslf_fa13:     0.000 omega:    -0.008 fa_dun:     2.106 p_aa_pp:    -0.008 yhh_planarity:     0.000 ref:    -0.715 rama_prepro:    -0.205
RSD_WTD: 78  fa_atr:    -6.671 fa_rep:     1.017 fa_sol:     2.740 fa_intra_rep:     0.002 fa_intra_sol_xover4:     0.000 lk_ball_wtd:    -0.091 fa_elec:    -1.905 pro_close:     0.000 hbond_sr_bb:     0.000 hbond_lr_bb:     0.000 hbond_bb_sc:     0.000 hbond_sc:     0.000 dslf_fa13:     0.000 omega:    -0.001 fa_dun:     0.000 p_aa_pp:    -0.123 yhh_planarity:     0.000 ref:     1.325 rama_prepro:    -0.282
RSD_WTD: 79  fa_atr:    -8.931 fa_rep:     0.805 fa_sol:     3.381 fa_intra_rep:     0.016 fa_intra_sol_xover4:     0.075 lk_ball_wtd:    -0.395 fa_elec:    -2.239 pro_close:     0.000 hbond_sr_bb:     0.000 hbond_lr_bb:     0.000 hbond_bb_sc:     0.000 hbond_sc:     0.000 dslf_fa13:     0.000 omega:     0.289 fa_dun:     0.221 p_aa_pp:    -0.278 yhh_planarity:     0.000 ref:     1.661 rama_prepro:    -0.231
RSD_WTD: 80  fa_atr:    -5.415 fa_rep:     0.348 fa_sol:     6.271 fa_intra_rep:     0.009 fa_intra_sol_xover4:     0.337 lk_ball_wtd:     0.158 fa_elec:    -3.789 pro_close:     0.000 hbond_sr_bb:     0.000 hbond_lr_bb:     0.000 hbond_bb_sc:     0.000 hbond_sc:    -0.450 dslf_fa13:     0.000 omega:     0.015 fa_dun:     2.889 p_aa_pp:     0.002 yhh_planarity:     0.000 ref:    -2.725 rama_prepro:    -0.132
RSD_WTD: 81  fa_atr:    -7.380 fa_rep:     0.553 fa_sol:     3.630 fa_intra_rep:     0.017 fa_intra_sol_xover4:     0.071 lk_ball_wtd:    -0.175 fa_elec:    -1.843 pro_close:     0.000 hbond_sr_bb:     0.000 hbond_lr_bb:     0.000 hbond_bb_sc:     0.000 hbond_sc:     0.000 dslf_fa13:     0.000 omega:     0.018 fa_dun:     0.675 p_aa_pp:    -0.205 yhh_planarity:     0.000 ref:     1.661 rama_prepro:     0.014
RSD_WTD: 82  fa_atr:   -11.025 fa_rep:     1.484 fa_sol:     3.334 fa_intra_rep:     0.006 fa_intra_sol_xover4:     0.068 lk_ball_wtd:    -0.232 fa_elec:    -2.856 pro_close:     0.000 hbond_sr_bb:     0.000 hbond_lr_bb:     0.000 hbond_bb_sc:     0.000 hbond_sc:     0.000 dslf_fa13:     0.000 omega:     0.040 fa_dun:     1.595 p_aa_pp:     0.030 yhh_planarity:     0.000 ref:     1.657 rama_prepro:    -0.010
RSD_WTD: 83  fa_atr:    -4.082 fa_rep:     0.175 fa_sol:     4.034 fa_intra_rep:     0.009 fa_intra_sol_xover4:     0.188 lk_ball_wtd:    -0.352 fa_elec:    -0.762 pro_close:     0.000 hbond_sr_bb:     0.000 hbond_lr_bb:     0.000 hbond_bb_sc:     0.000 hbond_sc:     0.000 dslf_fa13:     0.000 omega:     0.061 fa_dun:     1.037 p_aa_pp:     0.062 yhh_planarity:     0.000 ref:    -0.715 rama_prepro:    -0.065
RSD_WTD: 84  fa_atr:    -4.206 fa_rep:     0.204 fa_sol:     4.505 fa_intra_rep:     0.007 fa_intra_sol_xover4:     0.112 lk_ball_wtd:     0.148 fa_elec:    -2.932 pro_close:     0.000 hbond_sr_bb:     0.000 hbond_lr_bb:     0.000 hbond_bb_sc:     0.000 hbond_sc:    -0.450 dslf_fa13:     0.000 omega:     0.008 fa_dun:     1.347 p_aa_pp:    -0.053 yhh_planarity:     0.000 ref:    -0.715 rama_prepro:    -0.295
RSD_WTD: 85  fa_atr:    -6.261 fa_rep:     0.894 fa_sol:     2.314 fa_intra_rep:     0.096 fa_intra_sol_xover4:     0.138 lk_ball_wtd:    -0.042 fa_elec:    -0.523 pro_close:     0.000 hbond_sr_bb:     0.000 hbond_lr_bb:     0.000 hbond_bb_sc:     0.000 hbond_sc:     0.000 dslf_fa13:     0.000 omega:     0.284 fa_dun:     3.562 p_aa_pp:    -0.286 yhh_planarity:     0.000 ref:     1.661 rama_prepro:    -0.334
RSD_WTD: 86  fa_atr:    -2.903 fa_rep:     0.120 fa_sol:     2.771 fa_intra_rep:     0.000 fa_intra_sol_xover4:     0.000 lk_ball_wtd:    -0.116 fa_elec:    -0.778 pro_close:     0.000 hbond_sr_bb:     0.000 hbond_lr_bb:     0.000 hbond_bb_sc:    -0.510 hbond_sc:     0.000 dslf_fa13:     0.000 omega:     0.167 fa_dun:     0.000 p_aa_pp:    -1.511 yhh_planarity:     0.000 ref:     0.798 rama_prepro:     0.666
RSD_WTD: 87  fa_atr:    -7.184 fa_rep:     1.547 fa_sol:     1.207 fa_intra_rep:     0.017 fa_intra_sol_xover4:     0.042 lk_ball_wtd:    -0.237 fa_elec:    -0.827 pro_close:     0.000 hbond_sr_bb:     0.000 hbond_lr_bb:     0.000 hbond_bb_sc:     0.000 hbond_sc:     0.000 dslf_fa13:     0.000 omega:    -0.067 fa_dun:     0.015 p_aa_pp:    -0.289 yhh_planarity:     0.000 ref:     2.643 rama_prepro:     0.567
RSD_WTD: 88  fa_atr:    -4.153 fa_rep:     0.182 fa_sol:     4.077 fa_intra_rep:     0.003 fa_intra_sol_xover4:     0.285 lk_ball_wtd:    -0.155 fa_elec:    -1.271 pro_close:     0.000 hbond_sr_bb:     0.000 hbond_lr_bb:     0.000 hbond_bb_sc:    -1.136 hbond_sc:     0.000 dslf_fa13:     0.000 omega:     0.064 fa_dun:     1.754 p_aa_pp:    -0.241 yhh_planarity:     0.000 ref:    -2.146 rama_prepro:    -0.308
RSD_WTD: 89  fa_atr:    -6.440 fa_rep:     0.605 fa_sol:     3.870 fa_intra_rep:     0.004 fa_intra_sol_xover4:     0.425 lk_ball_wtd:    -0.090 fa_elec:    -1.695 pro_close:     0.000 hbond_sr_bb:     0.000 hbond_lr_bb:     0.000 hbond_bb_sc:     0.000 hbond_sc:     0.000 dslf_fa13:     0.000 omega:     0.130 fa_dun:     1.941 p_aa_pp:    -0.332 yhh_planarity:     0.000 ref:    -0.301 rama_prepro:     0.242
RSD_WTD: 90  fa_atr:    -8.642 fa_rep:     0.489 fa_sol:     6.516 fa_intra_rep:     0.019 fa_intra_sol_xover4:     0.549 lk_ball_wtd:     0.264 fa_elec:    -5.880 pro_close:     0.000 hbond_sr_bb:     0.000 hbond_lr_bb:     0.000 hbond_bb_sc:    -1.036 hbond_sc:    -1.391 dslf_fa13:     0.000 omega:     0.602 fa_dun:     2.061 p_aa_pp:     0.164 yhh_planarity:     0.000 ref:    -0.095 rama_prepro:     0.586
RSD_WTD: 91  fa_atr:    -8.840 fa_rep:     1.916 fa_sol:     2.338 fa_intra_rep:     0.027 fa_intra_sol_xover4:     0.072 lk_ball_wtd:    -0.127 fa_elec:    -1.764 pro_close:     0.000 hbond_sr_bb:     0.000 hbond_lr_bb:     0.000 hbond_bb_sc:     0.000 hbond_sc:     0.000 dslf_fa13:     0.000 omega:    -0.028 fa_dun:     0.947 p_aa_pp:    -0.773 yhh_planarity:     0.000 ref:     2.304 rama_prepro:     0.024
RSD_WTD: 92  fa_atr:    -8.125 fa_rep:     1.185 fa_sol:     0.231 fa_intra_rep:     0.032 fa_intra_sol_xover4:     0.086 lk_ball_wtd:     0.118 fa_elec:    -1.969 pro_close:     0.000 hbond_sr_bb:     0.000 hbond_lr_bb:     0.000 hbond_bb_sc:     0.000 hbond_sc:     0.000 dslf_fa13:     0.000 omega:    -0.005 fa_dun:     0.970 p_aa_pp:    -0.738 yhh_planarity:     0.000 ref:     2.304 rama_prepro:    -0.461
RSD_WTD: 93  fa_atr:    -6.342 fa_rep:     1.703 fa_sol:     2.067 fa_intra_rep:     0.002 fa_intra_sol_xover4:     0.000 lk_ball_wtd:     0.186 fa_elec:    -1.788 pro_close:     0.000 hbond_sr_bb:     0.000 hbond_lr_bb:     0.000 hbond_bb_sc:     0.000 hbond_sc:     0.000 dslf_fa13:     0.000 omega:     0.058 fa_dun:     0.000 p_aa_pp:     0.609 yhh_planarity:     0.000 ref:     1.325 rama_prepro:     0.069
RSD_WTD: 94  fa_atr:    -7.734 fa_rep:     0.684 fa_sol:     1.319 fa_intra_rep:     0.056 fa_intra_sol_xover4:     0.090 lk_ball_wtd:    -0.147 fa_elec:    -1.908 pro_close:     0.000 hbond_sr_bb:     0.000 hbond_lr_bb:     0.000 hbond_bb_sc:     0.000 hbond_sc:     0.000 dslf_fa13:     0.000 omega:    -0.003 fa_dun:     3.446 p_aa_pp:    -0.320 yhh_planarity:     0.000 ref:     1.661 rama_prepro:     0.258
RSD_WTD: 95  fa_atr:    -5.885 fa_rep:     0.535 fa_sol:     5.342 fa_intra_rep:     0.013 fa_intra_sol_xover4:     0.282 lk_ball_wtd:     0.313 fa_elec:    -5.008 pro_close:     0.000 hbond_sr_bb:     0.000 hbond_lr_bb:     0.000 hbond_bb_sc:     0.000 hbond_sc:    -1.463 dslf_fa13:     0.000 omega:     0.145 fa_dun:     1.742 p_aa_pp:     0.090 yhh_planarity:     0.000 ref:    -0.095 rama_prepro:     0.021
RSD_WTD: 96  fa_atr:    -7.743 fa_rep:     0.783 fa_sol:     1.832 fa_intra_rep:     0.013 fa_intra_sol_xover4:     0.142 lk_ball_wtd:    -0.285 fa_elec:    -0.509 pro_close:     0.000 hbond_sr_bb:     0.000 hbond_lr_bb:     0.000 hbond_bb_sc:     0.000 hbond_sc:     0.000 dslf_fa13:     0.000 omega:     1.079 fa_dun:     2.914 p_aa_pp:     0.000 yhh_planarity:     0.000 ref:     1.657 rama_prepro:     0.362
RSD_WTD: 97  fa_atr:    -2.925 fa_rep:     0.399 fa_sol:     1.922 fa_intra_rep:     0.006 fa_intra_sol_xover4:     0.067 lk_ball_wtd:    -0.354 fa_elec:    -0.119 pro_close:     0.000 hbond_sr_bb:     0.000 hbond_lr_bb:     0.000 hbond_bb_sc:     0.000 hbond_sc:     0.000 dslf_fa13:     0.000 omega:    -0.018 fa_dun:     0.061 p_aa_pp:    -0.650 yhh_planarity:     0.000 ref:     1.152 rama_prepro:     0.144
RSD_WTD: 98  fa_atr:    -4.975 fa_rep:     0.406 fa_sol:     6.455 fa_intra_rep:     0.012 fa_intra_sol_xover4:     0.762 lk_ball_wtd:    -0.246 fa_elec:    -3.680 pro_close:     0.000 hbond_sr_bb:     0.000 hbond_lr_bb:     0.000 hbond_bb_sc:    -0.658 hbond_sc:     0.000 dslf_fa13:     0.000 omega:     0.115 fa_dun:     2.387 p_aa_pp:    -0.840 yhh_planarity:     0.000 ref:    -2.146 rama_prepro:     0.027
RSD_WTD: 99  fa_atr:    -4.444 fa_rep:     0.301 fa_sol:     4.093 fa_intra_rep:     0.008 fa_intra_sol_xover4:     0.399 lk_ball_wtd:     0.072 fa_elec:    -2.894 pro_close:     0.000 hbond_sr_bb:     0.000 hbond_lr_bb:     0.000 hbond_bb_sc:     0.000 hbond_sc:    -0.480 dslf_fa13:     0.000 omega:    -0.066 fa_dun:     4.140 p_aa_pp:    -0.307 yhh_planarity:     0.000 ref:    -2.725 rama_prepro:    -0.169
RSD_WTD: 100  fa_atr:    -4.535 fa_rep:     0.413 fa_sol:     5.454 fa_intra_rep:     0.008 fa_intra_sol_xover4:     0.344 lk_ball_wtd:    -0.119 fa_elec:    -2.584 pro_close:     0.000 hbond_sr_bb:     0.000 hbond_lr_bb:     0.000 hbond_bb_sc:    -0.147 hbond_sc:     0.000 dslf_fa13:     0.000 omega:     0.437 fa_dun:     2.916 p_aa_pp:    -0.142 yhh_planarity:     0.000 ref:    -2.725 rama_prepro:    -0.308
RSD_WTD: 101  fa_atr:    -6.239 fa_rep:     0.655 fa_sol:     7.165 fa_intra_rep:     0.007 fa_intra_sol_xover4:     0.118 lk_ball_wtd:    -0.322 fa_elec:    -5.821 pro_close:     0.000 hbond_sr_bb:     0.000 hbond_lr_bb:     0.000 hbond_bb_sc:    -0.511 hbond_sc:     0.000 dslf_fa13:     0.000 omega:     0.035 fa_dun:     1.010 p_aa_pp:    -0.001 yhh_planarity:     0.000 ref:    -0.715 rama_prepro:    -0.154
RSD_WTD: 102  fa_atr:   -10.799 fa_rep:     1.357 fa_sol:     2.606 fa_intra_rep:     0.024 fa_intra_sol_xover4:     0.265 lk_ball_wtd:     0.011 fa_elec:    -2.380 pro_close:     0.000 hbond_sr_bb:     0.000 hbond_lr_bb:     0.000 hbond_bb_sc:     0.000 hbond_sc:     0.000 dslf_fa13:     0.000 omega:     0.000 fa_dun:     1.416 p_aa_pp:    -0.516 yhh_planarity:     0.000 ref:     1.218 rama_prepro:    -0.103
RSD_WTD: 103  fa_atr:    -6.350 fa_rep:     0.449 fa_sol:     3.641 fa_intra_rep:     0.009 fa_intra_sol_xover4:     0.184 lk_ball_wtd:    -0.200 fa_elec:    -1.434 pro_close:     0.000 hbond_sr_bb:     0.000 hbond_lr_bb:     0.000 hbond_bb_sc:     0.000 hbond_sc:     0.000 dslf_fa13:     0.000 omega:     0.021 fa_dun:     0.938 p_aa_pp:     0.062 yhh_planarity:     0.000 ref:    -0.715 rama_prepro:     0.054
RSD_WTD: 104  fa_atr:    -5.811 fa_rep:     0.290 fa_sol:     5.917 fa_intra_rep:     0.007 fa_intra_sol_xover4:     0.116 lk_ball_wtd:    -0.305 fa_elec:    -3.191 pro_close:     0.000 hbond_sr_bb:     0.000 hbond_lr_bb:     0.000 hbond_bb_sc:     0.000 hbond_sc:     0.000 dslf_fa13:     0.000 omega:    -0.009 fa_dun:     1.090 p_aa_pp:     0.032 yhh_planarity:     0.000 ref:    -0.715 rama_prepro:    -0.128
RSD_WTD: 105  fa_atr:    -9.025 fa_rep:     1.069 fa_sol:     2.849 fa_intra_rep:     0.017 fa_intra_sol_xover4:     0.074 lk_ball_wtd:    -0.048 fa_elec:    -2.185 pro_close:     0.000 hbond_sr_bb:     0.000 hbond_lr_bb:     0.000 hbond_bb_sc:     0.000 hbond_sc:     0.000 dslf_fa13:     0.000 omega:     0.181 fa_dun:     0.330 p_aa_pp:    -0.244 yhh_planarity:     0.000 ref:     1.661 rama_prepro:    -0.165
RSD_WTD: 106  fa_atr:    -6.287 fa_rep:     0.697 fa_sol:     1.838 fa_intra_rep:     0.001 fa_intra_sol_xover4:     0.000 lk_ball_wtd:     0.021 fa_elec:    -1.823 pro_close:     0.000 hbond_sr_bb:     0.000 hbond_lr_bb:     0.000 hbond_bb_sc:     0.000 hbond_sc:     0.000 dslf_fa13:     0.000 omega:     0.160 fa_dun:     0.000 p_aa_pp:    -0.173 yhh_planarity:     0.000 ref:     1.325 rama_prepro:    -0.194
RSD_WTD: 107  fa_atr:    -6.134 fa_rep:     0.556 fa_sol:     5.767 fa_intra_rep:     0.010 fa_intra_sol_xover4:     0.305 lk_ball_wtd:     0.024 fa_elec:    -4.125 pro_close:     0.000 hbond_sr_bb:     0.000 hbond_lr_bb:     0.000 hbond_bb_sc:     0.000 hbond_sc:     0.000 dslf_fa13:     0.000 omega:     0.080 fa_dun:     1.764 p_aa_pp:     0.053 yhh_planarity:     0.000 ref:    -0.715 rama_prepro:    -0.195
RSD_WTD: 108  fa_atr:    -8.965 fa_rep:     1.133 fa_sol:     4.048 fa_intra_rep:     0.029 fa_intra_sol_xover4:     0.074 lk_ball_wtd:    -0.393 fa_elec:    -1.438 pro_close:     0.000 hbond_sr_bb:     0.000 hbond_lr_bb:     0.000 hbond_bb_sc:     0.000 hbond_sc:     0.000 dslf_fa13:     0.000 omega:    -0.037 fa_dun:     0.118 p_aa_pp:    -0.342 yhh_planarity:     0.000 ref:     2.304 rama_prepro:    -0.061
RSD_WTD: 109  fa_atr:    -6.386 fa_rep:     0.559 fa_sol:     2.238 fa_intra_rep:     0.001 fa_intra_sol_xover4:     0.000 lk_ball_wtd:    -0.146 fa_elec:    -1.893 pro_close:     0.000 hbond_sr_bb:     0.000 hbond_lr_bb:     0.000 hbond_bb_sc:     0.000 hbond_sc:     0.000 dslf_fa13:     0.000 omega:     0.036 fa_dun:     0.000 p_aa_pp:    -0.253 yhh_planarity:     0.000 ref:     1.325 rama_prepro:    -0.138
RSD_WTD: 110  fa_atr:    -4.067 fa_rep:     0.335 fa_sol:     2.807 fa_intra_rep:     0.001 fa_intra_sol_xover4:     0.000 lk_ball_wtd:    -0.214 fa_elec:    -1.360 pro_close:     0.000 hbond_sr_bb:     0.000 hbond_lr_bb:     0.000 hbond_bb_sc:     0.000 hbond_sc:     0.000 dslf_fa13:     0.000 omega:    -0.024 fa_dun:     0.000 p_aa_pp:    -0.037 yhh_planarity:     0.000 ref:     1.325 rama_prepro:    -0.146
RSD_WTD: 111  fa_atr:    -4.076 fa_rep:     0.446 fa_sol:     5.084 fa_intra_rep:     0.006 fa_intra_sol_xover4:     0.275 lk_ball_wtd:    -0.057 fa_elec:    -2.955 pro_close:     0.000 hbond_sr_bb:     0.000 hbond_lr_bb:     0.000 hbond_bb_sc:     0.000 hbond_sc:     0.000 dslf_fa13:     0.000 omega:    -0.059 fa_dun:     2.552 p_aa_pp:    -0.352 yhh_planarity:     0.000 ref:    -2.725 rama_prepro:    -0.325
RSD_WTD: 112  fa_atr:    -6.195 fa_rep:     0.949 fa_sol:     1.351 fa_intra_rep:     0.017 fa_intra_sol_xover4:     0.096 lk_ball_wtd:    -0.238 fa_elec:    -0.905 pro_close:     0.000 hbond_sr_bb:     0.000 hbond_lr_bb:     0.000 hbond_bb_sc:     0.000 hbond_sc:     0.000 dslf_fa13:     0.000 omega:     0.240 fa_dun:     0.131 p_aa_pp:    -0.097 yhh_planarity:     0.000 ref:     1.661 rama_prepro:    -0.502
RSD_WTD: 113  fa_atr:    -2.517 fa_rep:     0.200 fa_sol:     2.668 fa_intra_rep:     0.000 fa_intra_sol_xover4:     0.000 lk_ball_wtd:    -0.347 fa_elec:    -0.947 pro_close:     0.000 hbond_sr_bb:     0.000 hbond_lr_bb:     0.000 hbond_bb_sc:     0.000 hbond_sc:     0.000 dslf_fa13:     0.000 omega:     0.170 fa_dun:     0.000 p_aa_pp:    -1.514 yhh_planarity:     0.000 ref:     0.798 rama_prepro:     0.019
RSD_WTD: 114  fa_atr:    -4.107 fa_rep:     0.243 fa_sol:     1.470 fa_intra_rep:     0.001 fa_intra_sol_xover4:     0.000 lk_ball_wtd:    -0.336 fa_elec:    -0.434 pro_close:     0.000 hbond_sr_bb:     0.000 hbond_lr_bb:     0.000 hbond_bb_sc:     0.000 hbond_sc:     0.000 dslf_fa13:     0.000 omega:    -0.003 fa_dun:     0.000 p_aa_pp:    -0.151 yhh_planarity:     0.000 ref:     1.325 rama_prepro:    -0.203
RSD_WTD: 115  fa_atr:    -4.115 fa_rep:     0.116 fa_sol:     5.533 fa_intra_rep:     0.003 fa_intra_sol_xover4:     0.290 lk_ball_wtd:     0.455 fa_elec:    -4.674 pro_close:     0.000 hbond_sr_bb:     0.000 hbond_lr_bb:     0.000 hbond_bb_sc:    -1.036 hbond_sc:    -1.391 dslf_fa13:     0.000 omega:     0.179 fa_dun:     1.876 p_aa_pp:    -0.286 yhh_planarity:     0.000 ref:    -2.146 rama_prepro:    -0.535
RSD_WTD: 116  fa_atr:    -4.543 fa_rep:     0.570 fa_sol:     1.664 fa_intra_rep:     0.001 fa_intra_sol_xover4:     0.000 lk_ball_wtd:    -0.146 fa_elec:    -1.618 pro_close:     0.000 hbond_sr_bb:     0.000 hbond_lr_bb:     0.000 hbond_bb_sc:     0.000 hbond_sc:     0.000 dslf_fa13:     0.000 omega:     0.032 fa_dun:     0.000 p_aa_pp:    -0.507 yhh_planarity:     0.000 ref:     1.325 rama_prepro:    -0.144
RSD_WTD: 117  fa_atr:    -7.832 fa_rep:     1.008 fa_sol:     0.142 fa_intra_rep:     0.027 fa_intra_sol_xover4:     0.065 lk_ball_wtd:     0.050 fa_elec:    -1.816 pro_close:     0.000 hbond_sr_bb:     0.000 hbond_lr_bb:     0.000 hbond_bb_sc:     0.000 hbond_sc:     0.000 dslf_fa13:     0.000 omega:    -0.063 fa_dun:     0.201 p_aa_pp:    -0.633 yhh_planarity:     0.000 ref:     2.304 rama_prepro:    -0.149
RSD_WTD: 118  fa_atr:    -8.015 fa_rep:     3.248 fa_sol:     1.879 fa_intra_rep:     0.002 fa_intra_sol_xover4:     0.010 lk_ball_wtd:    -0.137 fa_elec:    -1.616 pro_close:     0.000 hbond_sr_bb:     0.000 hbond_lr_bb:     0.000 hbond_bb_sc:     0.000 hbond_sc:     0.000 dslf_fa13:     0.000 omega:     0.638 fa_dun:     0.223 p_aa_pp:    -0.137 yhh_planarity:     0.000 ref:     3.255 rama_prepro:    -0.155
RSD_WTD: 119  fa_atr:    -8.736 fa_rep:     1.633 fa_sol:     1.583 fa_intra_rep:     0.026 fa_intra_sol_xover4:     0.095 lk_ball_wtd:     0.189 fa_elec:    -2.018 pro_close:     0.000 hbond_sr_bb:     0.000 hbond_lr_bb:     0.000 hbond_bb_sc:     0.000 hbond_sc:     0.000 dslf_fa13:     0.000 omega:     0.074 fa_dun:     0.591 p_aa_pp:    -0.414 yhh_planarity:     0.000 ref:     2.304 rama_prepro:    -0.050
RSD_WTD: 120  fa_atr:    -7.793 fa_rep:     0.987 fa_sol:     2.686 fa_intra_rep:     0.024 fa_intra_sol_xover4:     0.325 lk_ball_wtd:    -0.030 fa_elec:    -1.902 pro_close:     0.000 hbond_sr_bb:     0.000 hbond_lr_bb:     0.000 hbond_bb_sc:     0.000 hbond_sc:    -0.662 dslf_fa13:     0.000 omega:     0.051 fa_dun:     2.188 p_aa_pp:     0.021 yhh_planarity:     0.028 ref:     0.582 rama_prepro:     0.244
RSD_WTD: 121  fa_atr:    -6.709 fa_rep:     0.580 fa_sol:     1.338 fa_intra_rep:     0.017 fa_intra_sol_xover4:     0.070 lk_ball_wtd:    -0.188 fa_elec:    -0.666 pro_close:     0.000 hbond_sr_bb:     0.000 hbond_lr_bb:     0.000 hbond_bb_sc:     0.000 hbond_sc:     0.000 dslf_fa13:     0.000 omega:     0.012 fa_dun:     0.480 p_aa_pp:    -0.170 yhh_planarity:     0.000 ref:     1.661 rama_prepro:     0.094
RSD_WTD: 122  fa_atr:    -5.797 fa_rep:     0.492 fa_sol:     6.575 fa_intra_rep:     0.003 fa_intra_sol_xover4:     0.358 lk_ball_wtd:     0.244 fa_elec:    -5.268 pro_close:     0.000 hbond_sr_bb:     0.000 hbond_lr_bb:     0.000 hbond_bb_sc:    -0.950 hbond_sc:    -1.590 dslf_fa13:     0.000 omega:     0.004 fa_dun:     3.509 p_aa_pp:     0.107 yhh_planarity:     0.000 ref:    -2.146 rama_prepro:    -0.280
RSD_WTD: 123  fa_atr:    -2.052 fa_rep:     0.292 fa_sol:     3.448 fa_intra_rep:     0.006 fa_intra_sol_xover4:     0.270 lk_ball_wtd:     0.152 fa_elec:    -2.165 pro_close:     0.000 hbond_sr_bb:     0.000 hbond_lr_bb:     0.000 hbond_bb_sc:     0.000 hbond_sc:     0.000 dslf_fa13:     0.000 omega:    -0.060 fa_dun:     2.723 p_aa_pp:    -0.338 yhh_planarity:     0.000 ref:    -2.725 rama_prepro:    -0.430
RSD_WTD: 124  fa_atr:    -2.051 fa_rep:     0.213 fa_sol:     2.811 fa_intra_rep:     0.002 fa_intra_sol_xover4:     0.062 lk_ball_wtd:     0.087 fa_elec:    -2.186 pro_close:     0.000 hbond_sr_bb:     0.000 hbond_lr_bb:     0.000 hbond_bb_sc:    -0.950 hbond_sc:    -0.521 dslf_fa13:     0.000 omega:    -0.039 fa_dun:     0.217 p_aa_pp:    -0.264 yhh_planarity:     0.000 ref:    -0.290 rama_prepro:    -0.631
RSD_WTD: 125  fa_atr:    -3.995 fa_rep:     0.446 fa_sol:     1.838 fa_intra_rep:     0.001 fa_intra_sol_xover4:     0.000 lk_ball_wtd:    -0.095 fa_elec:    -0.551 pro_close:     0.000 hbond_sr_bb:     0.000 hbond_lr_bb:     0.000 hbond_bb_sc:     0.000 hbond_sc:     0.000 dslf_fa13:     0.000 omega:     0.024 fa_dun:     0.000 p_aa_pp:     0.082 yhh_planarity:     0.000 ref:     1.325 rama_prepro:    -0.294
RSD_WTD: 126  fa_atr:    -4.513 fa_rep:     0.429 fa_sol:     4.935 fa_intra_rep:     0.006 fa_intra_sol_xover4:     0.076 lk_ball_wtd:    -0.022 fa_elec:    -3.400 pro_close:     0.000 hbond_sr_bb:     0.000 hbond_lr_bb:     0.000 hbond_bb_sc:    -1.070 hbond_sc:    -0.369 dslf_fa13:     0.000 omega:     0.013 fa_dun:     0.028 p_aa_pp:    -0.534 yhh_planarity:     0.000 ref:     1.152 rama_prepro:    -0.066
RSD_WTD: 127  fa_atr:    -8.131 fa_rep:     0.841 fa_sol:     2.891 fa_intra_rep:     0.023 fa_intra_sol_xover4:     0.421 lk_ball_wtd:    -0.240 fa_elec:    -0.676 pro_close:     0.000 hbond_sr_bb:     0.000 hbond_lr_bb:     0.000 hbond_bb_sc:     0.000 hbond_sc:     0.000 dslf_fa13:     0.000 omega:     0.091 fa_dun:     1.018 p_aa_pp:     0.027 yhh_planarity:     0.000 ref:     2.261 rama_prepro:    -0.284
RSD_WTD: 128  fa_atr:    -5.824 fa_rep:     0.722 fa_sol:     4.438 fa_intra_rep:     0.007 fa_intra_sol_xover4:     0.123 lk_ball_wtd:    -0.266 fa_elec:    -0.949 pro_close:     0.000 hbond_sr_bb:     0.000 hbond_lr_bb:     0.000 hbond_bb_sc:     0.000 hbond_sc:     0.000 dslf_fa13:     0.000 omega:    -0.057 fa_dun:     0.857 p_aa_pp:    -0.047 yhh_planarity:     0.000 ref:    -0.715 rama_prepro:    -0.483
RSD_WTD: 129  fa_atr:    -6.726 fa_rep:     0.532 fa_sol:     6.860 fa_intra_rep:     0.003 fa_intra_sol_xover4:     0.280 lk_ball_wtd:     0.047 fa_elec:    -5.550 pro_close:     0.000 hbond_sr_bb:     0.000 hbond_lr_bb:     0.000 hbond_bb_sc:    -1.070 hbond_sc:    -0.369 dslf_fa13:     0.000 omega:     0.674 fa_dun:     1.942 p_aa_pp:    -0.188 yhh_planarity:     0.000 ref:    -2.146 rama_prepro:    -0.377
RSD_WTD: 130  fa_atr:   -10.910 fa_rep:     1.265 fa_sol:     2.084 fa_intra_rep:     0.011 fa_intra_sol_xover4:     0.017 lk_ball_wtd:     0.024 fa_elec:    -1.366 pro_close:     0.000 hbond_sr_bb:     0.000 hbond_lr_bb:     0.000 hbond_bb_sc:     0.000 hbond_sc:     0.000 dslf_fa13:     0.000 omega:     0.080 fa_dun:     2.034 p_aa_pp:     0.049 yhh_planarity:     0.000 ref:     1.657 rama_prepro:    -0.050
RSD_WTD: 131  fa_atr:    -7.057 fa_rep:     1.005 fa_sol:     5.947 fa_intra_rep:     0.010 fa_intra_sol_xover4:     0.295 lk_ball_wtd:     0.038 fa_elec:    -4.056 pro_close:     0.000 hbond_sr_bb:     0.000 hbond_lr_bb:     0.000 hbond_bb_sc:     0.000 hbond_sc:     0.000 dslf_fa13:     0.000 omega:     0.012 fa_dun:     1.660 p_aa_pp:     0.068 yhh_planarity:     0.000 ref:    -0.715 rama_prepro:     0.102
RSD_WTD: 132  fa_atr:    -6.818 fa_rep:     0.610 fa_sol:     7.187 fa_intra_rep:     0.011 fa_intra_sol_xover4:     0.207 lk_ball_wtd:     0.011 fa_elec:    -5.086 pro_close:     0.000 hbond_sr_bb:     0.000 hbond_lr_bb:     0.000 hbond_bb_sc:     0.000 hbond_sc:    -0.480 dslf_fa13:     0.000 omega:    -0.033 fa_dun:     2.377 p_aa_pp:     0.015 yhh_planarity:     0.000 ref:    -0.715 rama_prepro:    -0.103
RSD_WTD: 133  fa_atr:    -7.437 fa_rep:     1.198 fa_sol:     2.329 fa_intra_rep:     0.002 fa_intra_sol_xover4:     0.000 lk_ball_wtd:    -0.106 fa_elec:    -1.780 pro_close:     0.000 hbond_sr_bb:     0.000 hbond_lr_bb:     0.000 hbond_bb_sc:     0.000 hbond_sc:     0.000 dslf_fa13:     0.000 omega:    -0.010 fa_dun:     0.000 p_aa_pp:    -0.264 yhh_planarity:     0.000 ref:     1.325 rama_prepro:    -0.336
RSD_WTD: 134  fa_atr:   -11.525 fa_rep:     2.495 fa_sol:     2.364 fa_intra_rep:     0.006 fa_intra_sol_xover4:     0.071 lk_ball_wtd:    -0.124 fa_elec:    -1.862 pro_close:     0.000 hbond_sr_bb:     0.000 hbond_lr_bb:     0.000 hbond_bb_sc:     0.000 hbond_sc:     0.000 dslf_fa13:     0.000 omega:     0.090 fa_dun:     1.549 p_aa_pp:     0.044 yhh_planarity:     0.000 ref:     1.657 rama_prepro:    -0.188
RSD_WTD: 135  fa_atr:    -6.517 fa_rep:     0.437 fa_sol:     6.648 fa_intra_rep:     0.006 fa_intra_sol_xover4:     0.265 lk_ball_wtd:    -0.112 fa_elec:    -4.605 pro_close:     0.000 hbond_sr_bb:     0.000 hbond_lr_bb:     0.000 hbond_bb_sc:     0.000 hbond_sc:     0.000 dslf_fa13:     0.000 omega:    -0.020 fa_dun:     2.594 p_aa_pp:    -0.262 yhh_planarity:     0.000 ref:    -2.725 rama_prepro:    -0.230
RSD_WTD: 136  fa_atr:    -8.781 fa_rep:     1.120 fa_sol:     3.400 fa_intra_rep:     0.029 fa_intra_sol_xover4:     0.072 lk_ball_wtd:    -0.187 fa_elec:    -1.722 pro_close:     0.000 hbond_sr_bb:     0.000 hbond_lr_bb:     0.000 hbond_bb_sc:     0.000 hbond_sc:     0.000 dslf_fa13:     0.000 omega:    -0.037 fa_dun:     0.296 p_aa_pp:    -0.419 yhh_planarity:     0.000 ref:     2.304 rama_prepro:    -0.157
RSD_WTD: 137  fa_atr:   -10.280 fa_rep:     1.641 fa_sol:     1.869 fa_intra_rep:     0.020 fa_intra_sol_xover4:     0.075 lk_ball_wtd:    -0.226 fa_elec:    -1.869 pro_close:     0.000 hbond_sr_bb:     0.000 hbond_lr_bb:     0.000 hbond_bb_sc:     0.000 hbond_sc:     0.000 dslf_fa13:     0.000 omega:     0.110 fa_dun:     0.443 p_aa_pp:    -0.248 yhh_planarity:     0.000 ref:     1.661 rama_prepro:    -0.057
RSD_WTD: 138  fa_atr:    -6.851 fa_rep:     0.640 fa_sol:     3.891 fa_intra_rep:     0.021 fa_intra_sol_xover4:     0.271 lk_ball_wtd:    -0.360 fa_elec:    -1.523 pro_close:     0.000 hbond_sr_bb:     0.000 hbond_lr_bb:     0.000 hbond_bb_sc:     0.000 hbond_sc:     0.000 dslf_fa13:     0.000 omega:    -0.010 fa_dun:     1.507 p_aa_pp:    -0.331 yhh_planarity:     0.019 ref:     0.582 rama_prepro:    -0.124
RSD_WTD: 139  fa_atr:    -3.881 fa_rep:     0.342 fa_sol:     3.504 fa_intra_rep:     0.007 fa_intra_sol_xover4:     0.125 lk_ball_wtd:    -0.253 fa_elec:    -0.987 pro_close:     0.000 hbond_sr_bb:     0.000 hbond_lr_bb:     0.000 hbond_bb_sc:     0.000 hbond_sc:     0.000 dslf_fa13:     0.000 omega:     0.015 fa_dun:     0.917 p_aa_pp:    -0.041 yhh_planarity:     0.000 ref:    -0.715 rama_prepro:    -0.300
RSD_WTD: 140  fa_atr:    -6.780 fa_rep:     0.735 fa_sol:     1.752 fa_intra_rep:     0.019 fa_intra_sol_xover4:     0.100 lk_ball_wtd:    -0.188 fa_elec:    -0.631 pro_close:     0.000 hbond_sr_bb:     0.000 hbond_lr_bb:     0.000 hbond_bb_sc:     0.000 hbond_sc:     0.000 dslf_fa13:     0.000 omega:    -0.012 fa_dun:     0.166 p_aa_pp:    -0.085 yhh_planarity:     0.000 ref:     1.661 rama_prepro:    -0.488
RSD_WTD: 141  fa_atr:    -1.928 fa_rep:     0.186 fa_sol:     2.126 fa_intra_rep:     0.000 fa_intra_sol_xover4:     0.000 lk_ball_wtd:    -0.143 fa_elec:    -1.199 pro_close:     0.000 hbond_sr_bb:     0.000 hbond_lr_bb:     0.000 hbond_bb_sc:     0.000 hbond_sc:     0.000 dslf_fa13:     0.000 omega:    -0.142 fa_dun:     0.000 p_aa_pp:    -1.424 yhh_planarity:     0.000 ref:     0.798 rama_prepro:    -0.448
RSD_WTD: 142  fa_atr:    -6.193 fa_rep:     0.690 fa_sol:     1.220 fa_intra_rep:     0.017 fa_intra_sol_xover4:     0.047 lk_ball_wtd:    -0.268 fa_elec:    -0.279 pro_close:     0.000 hbond_sr_bb:     0.000 hbond_lr_bb:     0.000 hbond_bb_sc:     0.000 hbond_sc:     0.000 dslf_fa13:     0.000 omega:    -0.061 fa_dun:     0.027 p_aa_pp:    -0.340 yhh_planarity:     0.000 ref:     2.643 rama_prepro:    -0.432
RSD_WTD: 143  fa_atr:    -4.000 fa_rep:     0.443 fa_sol:     3.482 fa_intra_rep:     0.007 fa_intra_sol_xover4:     0.113 lk_ball_wtd:    -0.298 fa_elec:    -1.355 pro_close:     0.000 hbond_sr_bb:     0.000 hbond_lr_bb:     0.000 hbond_bb_sc:     0.000 hbond_sc:     0.000 dslf_fa13:     0.000 omega:     0.014 fa_dun:     1.241 p_aa_pp:    -0.066 yhh_planarity:     0.000 ref:    -0.715 rama_prepro:    -0.100
RSD_WTD: 144  fa_atr:    -5.795 fa_rep:     0.243 fa_sol:     4.712 fa_intra_rep:     0.009 fa_intra_sol_xover4:     0.254 lk_ball_wtd:     0.046 fa_elec:    -3.188 pro_close:     0.000 hbond_sr_bb:     0.000 hbond_lr_bb:     0.000 hbond_bb_sc:     0.000 hbond_sc:    -0.337 dslf_fa13:     0.000 omega:    -0.002 fa_dun:     2.387 p_aa_pp:     0.319 yhh_planarity:     0.000 ref:    -0.715 rama_prepro:     0.146
RSD_WTD: 145  fa_atr:    -7.638 fa_rep:     0.605 fa_sol:     1.002 fa_intra_rep:     0.029 fa_intra_sol_xover4:     0.078 lk_ball_wtd:    -0.069 fa_elec:    -0.891 pro_close:     0.000 hbond_sr_bb:     0.000 hbond_lr_bb:     0.000 hbond_bb_sc:     0.000 hbond_sc:     0.000 dslf_fa13:     0.000 omega:    -0.034 fa_dun:     0.240 p_aa_pp:    -0.684 yhh_planarity:     0.000 ref:     2.304 rama_prepro:    -0.061
RSD_WTD: 146  fa_atr:    -7.435 fa_rep:     1.981 fa_sol:     1.726 fa_intra_rep:     0.016 fa_intra_sol_xover4:     0.039 lk_ball_wtd:    -0.042 fa_elec:    -1.992 pro_close:     0.000 hbond_sr_bb:     0.000 hbond_lr_bb:     0.000 hbond_bb_sc:     0.000 hbond_sc:     0.000 dslf_fa13:     0.000 omega:    -0.018 fa_dun:     0.501 p_aa_pp:    -0.769 yhh_planarity:     0.000 ref:     2.643 rama_prepro:    -0.300
RSD_WTD: 147  fa_atr:    -8.026 fa_rep:     1.714 fa_sol:     0.567 fa_intra_rep:     0.016 fa_intra_sol_xover4:     0.042 lk_ball_wtd:     0.109 fa_elec:    -2.075 pro_close:     0.000 hbond_sr_bb:     0.000 hbond_lr_bb:     0.000 hbond_bb_sc:     0.000 hbond_sc:     0.000 dslf_fa13:     0.000 omega:    -0.049 fa_dun:     0.268 p_aa_pp:    -0.740 yhh_planarity:     0.000 ref:     2.643 rama_prepro:    -0.355
RSD_WTD: 148  fa_atr:    -8.234 fa_rep:     1.462 fa_sol:     1.369 fa_intra_rep:     0.016 fa_intra_sol_xover4:     0.075 lk_ball_wtd:     0.158 fa_elec:    -1.599 pro_close:     0.000 hbond_sr_bb:     0.000 hbond_lr_bb:     0.000 hbond_bb_sc:     0.000 hbond_sc:     0.000 dslf_fa13:     0.000 omega:     0.626 fa_dun:     1.780 p_aa_pp:    -0.215 yhh_planarity:     0.000 ref:     1.661 rama_prepro:    -0.224
[truncated: 39,866 more chars]
