# Supplementary material for: De Novo Design of a Highly Stable Ovoid TIM Barrel: Unlocking Pocket Shape towards Functional Design
Source: Biodes Res. 2022 Oct 10;2022:9842315. doi: 10.34133/2022/9842315 (PMC10521652; doi:10.34133/2022/9842315)
Supplement: Supplementary Materials — The supplementary information contains further details about the design and characterization of the de novo proteins in this study, as well as Rosetta design models. [file 9842315.f1.zip › Supplementary_Materials/Rosetta_design_models/hv4.pdb]

HEADER                                            14-JUN-19   XXXX              
EXPDTA    THEORETICAL MODEL                                                     
REMARK 220                                                                      
REMARK 220 EXPERIMENTAL DETAILS                                                 
REMARK 220  EXPERIMENT TYPE                : THEORETICAL MODELLING              
REMARK 220  DATE OF DATA COLLECTION        : 14-JUN-19                          
REMARK 220                                                                      
REMARK 220 REMARK: MODEL GENERATED BY ROSETTA                                   
REMARK 220  VERSION 2019.12.post.dev+13.master.11806bb                          
ATOM      1  N   ASP A   1      -6.594   7.247   7.602  1.00  0.00           N  
ATOM      2  CA  ASP A   1      -5.600   6.949   8.610  1.00  0.00           C  
ATOM      3  C   ASP A   1      -4.213   7.260   8.088  1.00  0.00           C  
ATOM      4  O   ASP A   1      -3.313   7.617   8.853  1.00  0.00           O  
ATOM      5  CB  ASP A   1      -5.681   5.480   9.034  1.00  0.00           C  
ATOM      6  CG  ASP A   1      -7.012   5.123   9.682  1.00  0.00           C  
ATOM      7  OD1 ASP A   1      -7.406   5.804  10.599  1.00  0.00           O  
ATOM      8  OD2 ASP A   1      -7.623   4.174   9.252  1.00  0.00           O  
ATOM      9 1H   ASP A   1      -7.405   7.676   8.031  1.00  0.00           H  
ATOM     10 2H   ASP A   1      -6.195   7.891   6.933  1.00  0.00           H  
ATOM     11 3H   ASP A   1      -6.866   6.396   7.128  1.00  0.00           H  
ATOM     12  HA  ASP A   1      -5.787   7.574   9.481  1.00  0.00           H  
ATOM     13 1HB  ASP A   1      -5.534   4.841   8.163  1.00  0.00           H  
ATOM     14 2HB  ASP A   1      -4.880   5.261   9.740  1.00  0.00           H  
ATOM     15  N   ALA A   2      -4.045   7.137   6.769  1.00  0.00           N  
ATOM     16  CA  ALA A   2      -2.817   7.554   6.108  1.00  0.00           C  
ATOM     17  C   ALA A   2      -3.077   7.885   4.645  1.00  0.00           C  
ATOM     18  O   ALA A   2      -4.009   7.355   4.032  1.00  0.00           O  
ATOM     19  CB  ALA A   2      -1.776   6.471   6.212  1.00  0.00           C  
ATOM     20  H   ALA A   2      -4.794   6.749   6.210  1.00  0.00           H  
ATOM     21  HA  ALA A   2      -2.451   8.457   6.601  1.00  0.00           H  
ATOM     22 1HB  ALA A   2      -0.859   6.803   5.732  1.00  0.00           H  
ATOM     23 2HB  ALA A   2      -1.584   6.259   7.249  1.00  0.00           H  
ATOM     24 3HB  ALA A   2      -2.129   5.595   5.732  1.00  0.00           H  
ATOM     25  N   ILE A   3      -2.238   8.743   4.078  1.00  0.00           N  
ATOM     26  CA  ILE A   3      -2.212   8.943   2.632  1.00  0.00           C  
ATOM     27  C   ILE A   3      -0.943   8.349   2.033  1.00  0.00           C  
ATOM     28  O   ILE A   3       0.168   8.616   2.506  1.00  0.00           O  
ATOM     29  CB  ILE A   3      -2.302  10.438   2.277  1.00  0.00           C  
ATOM     30  CG1 ILE A   3      -3.648  11.014   2.725  1.00  0.00           C  
ATOM     31  CG2 ILE A   3      -2.102  10.643   0.783  1.00  0.00           C  
ATOM     32  CD1 ILE A   3      -3.631  11.587   4.124  1.00  0.00           C  
ATOM     33  H   ILE A   3      -1.583   9.257   4.665  1.00  0.00           H  
ATOM     34  HA  ILE A   3      -3.064   8.426   2.199  1.00  0.00           H  
ATOM     35  HB  ILE A   3      -1.529  10.987   2.816  1.00  0.00           H  
ATOM     36 1HG1 ILE A   3      -3.954  11.801   2.037  1.00  0.00           H  
ATOM     37 2HG1 ILE A   3      -4.408  10.233   2.687  1.00  0.00           H  
ATOM     38 1HG2 ILE A   3      -2.169  11.705   0.550  1.00  0.00           H  
ATOM     39 2HG2 ILE A   3      -1.122  10.269   0.493  1.00  0.00           H  
ATOM     40 3HG2 ILE A   3      -2.874  10.102   0.236  1.00  0.00           H  
ATOM     41 1HD1 ILE A   3      -4.620  11.975   4.370  1.00  0.00           H  
ATOM     42 2HD1 ILE A   3      -3.361  10.806   4.835  1.00  0.00           H  
ATOM     43 3HD1 ILE A   3      -2.902  12.395   4.177  1.00  0.00           H  
ATOM     44  N   ALA A   4      -1.117   7.517   1.015  1.00  0.00           N  
ATOM     45  CA  ALA A   4      -0.005   6.824   0.388  1.00  0.00           C  
ATOM     46  C   ALA A   4       0.403   7.461  -0.935  1.00  0.00           C  
ATOM     47  O   ALA A   4      -0.430   7.993  -1.672  1.00  0.00           O  
ATOM     48  CB  ALA A   4      -0.358   5.359   0.178  1.00  0.00           C  
ATOM     49  H   ALA A   4      -2.053   7.351   0.675  1.00  0.00           H  
ATOM     50  HA  ALA A   4       0.841   6.869   1.061  1.00  0.00           H  
ATOM     51 1HB  ALA A   4       0.485   4.844  -0.281  1.00  0.00           H  
ATOM     52 2HB  ALA A   4      -0.586   4.898   1.139  1.00  0.00           H  
ATOM     53 3HB  ALA A   4      -1.227   5.285  -0.474  1.00  0.00           H  
ATOM     54  N   ILE A   5       1.690   7.397  -1.229  1.00  0.00           N  
ATOM     55  CA  ILE A   5       2.229   7.946  -2.453  1.00  0.00           C  
ATOM     56  C   ILE A   5       2.497   6.854  -3.471  1.00  0.00           C  
ATOM     57  O   ILE A   5       3.379   6.016  -3.277  1.00  0.00           O  
ATOM     58  CB  ILE A   5       3.528   8.725  -2.178  1.00  0.00           C  
ATOM     59  CG1 ILE A   5       3.269   9.863  -1.188  1.00  0.00           C  
ATOM     60  CG2 ILE A   5       4.109   9.266  -3.475  1.00  0.00           C  
ATOM     61  CD1 ILE A   5       4.521  10.402  -0.535  1.00  0.00           C  
ATOM     62  H   ILE A   5       2.315   6.941  -0.580  1.00  0.00           H  
ATOM     63  HA  ILE A   5       1.503   8.639  -2.874  1.00  0.00           H  
ATOM     64  HB  ILE A   5       4.258   8.063  -1.713  1.00  0.00           H  
ATOM     65 1HG1 ILE A   5       2.771  10.685  -1.701  1.00  0.00           H  
ATOM     66 2HG1 ILE A   5       2.598   9.516  -0.401  1.00  0.00           H  
ATOM     67 1HG2 ILE A   5       5.026   9.814  -3.263  1.00  0.00           H  
ATOM     68 2HG2 ILE A   5       4.329   8.438  -4.148  1.00  0.00           H  
ATOM     69 3HG2 ILE A   5       3.388   9.934  -3.946  1.00  0.00           H  
ATOM     70 1HD1 ILE A   5       4.256  11.205   0.154  1.00  0.00           H  
ATOM     71 2HD1 ILE A   5       5.018   9.602   0.015  1.00  0.00           H  
ATOM     72 3HD1 ILE A   5       5.193  10.788  -1.300  1.00  0.00           H  
ATOM     73  N   ALA A   6       1.739   6.862  -4.558  1.00  0.00           N  
ATOM     74  CA  ALA A   6       1.866   5.822  -5.566  1.00  0.00           C  
ATOM     75  C   ALA A   6       2.562   6.347  -6.796  1.00  0.00           C  
ATOM     76  O   ALA A   6       2.004   7.157  -7.543  1.00  0.00           O  
ATOM     77  CB  ALA A   6       0.499   5.262  -5.933  1.00  0.00           C  
ATOM     78  H   ALA A   6       1.059   7.606  -4.694  1.00  0.00           H  
ATOM     79  HA  ALA A   6       2.476   5.016  -5.159  1.00  0.00           H  
ATOM     80 1HB  ALA A   6       0.614   4.489  -6.694  1.00  0.00           H  
ATOM     81 2HB  ALA A   6       0.032   4.831  -5.047  1.00  0.00           H  
ATOM     82 3HB  ALA A   6      -0.129   6.062  -6.321  1.00  0.00           H  
ATOM     83  N   LEU A   7       3.796   5.906  -7.002  1.00  0.00           N  
ATOM     84  CA  LEU A   7       4.620   6.445  -8.065  1.00  0.00           C  
ATOM     85  C   LEU A   7       4.097   5.992  -9.422  1.00  0.00           C  
ATOM     86  O   LEU A   7       3.670   4.848  -9.582  1.00  0.00           O  
ATOM     87  CB  LEU A   7       6.077   6.000  -7.887  1.00  0.00           C  
ATOM     88  CG  LEU A   7       6.924   6.859  -6.940  1.00  0.00           C  
ATOM     89  CD1 LEU A   7       6.467   6.635  -5.505  1.00  0.00           C  
ATOM     90  CD2 LEU A   7       8.394   6.502  -7.108  1.00  0.00           C  
ATOM     91  H   LEU A   7       4.174   5.177  -6.394  1.00  0.00           H  
ATOM     92  HA  LEU A   7       4.577   7.529  -8.023  1.00  0.00           H  
ATOM     93 1HB  LEU A   7       6.084   4.980  -7.505  1.00  0.00           H  
ATOM     94 2HB  LEU A   7       6.563   6.004  -8.863  1.00  0.00           H  
ATOM     95  HG  LEU A   7       6.778   7.913  -7.176  1.00  0.00           H  
ATOM     96 1HD1 LEU A   7       7.069   7.246  -4.832  1.00  0.00           H  
ATOM     97 2HD1 LEU A   7       5.419   6.917  -5.409  1.00  0.00           H  
ATOM     98 3HD1 LEU A   7       6.587   5.584  -5.245  1.00  0.00           H  
ATOM     99 1HD2 LEU A   7       8.996   7.113  -6.435  1.00  0.00           H  
ATOM    100 2HD2 LEU A   7       8.541   5.448  -6.871  1.00  0.00           H  
ATOM    101 3HD2 LEU A   7       8.698   6.688  -8.138  1.00  0.00           H  
ATOM    102  N   ASP A   8       4.116   6.896 -10.393  1.00  0.00           N  
ATOM    103  CA  ASP A   8       3.825   6.533 -11.776  1.00  0.00           C  
ATOM    104  C   ASP A   8       5.027   5.882 -12.448  1.00  0.00           C  
ATOM    105  O   ASP A   8       6.131   5.903 -11.918  1.00  0.00           O  
ATOM    106  CB  ASP A   8       3.397   7.767 -12.575  1.00  0.00           C  
ATOM    107  CG  ASP A   8       2.548   7.421 -13.790  1.00  0.00           C  
ATOM    108  OD1 ASP A   8       2.401   6.256 -14.077  1.00  0.00           O  
ATOM    109  OD2 ASP A   8       2.053   8.325 -14.421  1.00  0.00           O  
ATOM    110  H   ASP A   8       4.320   7.860 -10.167  1.00  0.00           H  
ATOM    111  HA  ASP A   8       3.004   5.816 -11.777  1.00  0.00           H  
ATOM    112 1HB  ASP A   8       2.827   8.438 -11.931  1.00  0.00           H  
ATOM    113 2HB  ASP A   8       4.282   8.309 -12.910  1.00  0.00           H  
ATOM    114  N   GLU A   9       4.800   5.321 -13.629  1.00  0.00           N  
ATOM    115  CA  GLU A   9       5.859   4.656 -14.389  1.00  0.00           C  
ATOM    116  C   GLU A   9       7.030   5.596 -14.656  1.00  0.00           C  
ATOM    117  O   GLU A   9       8.186   5.178 -14.663  1.00  0.00           O  
ATOM    118  CB  GLU A   9       5.310   4.126 -15.716  1.00  0.00           C  
ATOM    119  CG  GLU A   9       6.308   3.314 -16.530  1.00  0.00           C  
ATOM    120  CD  GLU A   9       6.661   2.003 -15.884  1.00  0.00           C  
ATOM    121  OE1 GLU A   9       5.898   1.538 -15.072  1.00  0.00           O  
ATOM    122  OE2 GLU A   9       7.696   1.467 -16.203  1.00  0.00           O  
ATOM    123  H   GLU A   9       3.863   5.358 -14.015  1.00  0.00           H  
ATOM    124  HA  GLU A   9       6.229   3.814 -13.802  1.00  0.00           H  
ATOM    125 1HB  GLU A   9       4.443   3.494 -15.524  1.00  0.00           H  
ATOM    126 2HB  GLU A   9       4.977   4.961 -16.331  1.00  0.00           H  
ATOM    127 1HG  GLU A   9       5.884   3.119 -17.514  1.00  0.00           H  
ATOM    128 2HG  GLU A   9       7.215   3.903 -16.665  1.00  0.00           H  
ATOM    129  N   SER A  10       6.719   6.868 -14.891  1.00  0.00           N  
ATOM    130  CA  SER A  10       7.733   7.856 -15.242  1.00  0.00           C  
ATOM    131  C   SER A  10       8.262   8.583 -14.006  1.00  0.00           C  
ATOM    132  O   SER A  10       9.122   9.458 -14.112  1.00  0.00           O  
ATOM    133  CB  SER A  10       7.159   8.861 -16.222  1.00  0.00           C  
ATOM    134  OG  SER A  10       6.132   9.608 -15.631  1.00  0.00           O  
ATOM    135  H   SER A  10       5.751   7.155 -14.837  1.00  0.00           H  
ATOM    136  HA  SER A  10       8.568   7.340 -15.715  1.00  0.00           H  
ATOM    137 1HB  SER A  10       7.950   9.529 -16.562  1.00  0.00           H  
ATOM    138 2HB  SER A  10       6.775   8.337 -17.096  1.00  0.00           H  
ATOM    139  HG  SER A  10       5.310   9.208 -15.926  1.00  0.00           H  
ATOM    140  N   ALA A  11       7.735   8.228 -12.837  1.00  0.00           N  
ATOM    141  CA  ALA A  11       8.090   8.909 -11.599  1.00  0.00           C  
ATOM    142  C   ALA A  11       9.423   8.387 -11.067  1.00  0.00           C  
ATOM    143  O   ALA A  11       9.798   7.243 -11.319  1.00  0.00           O  
ATOM    144  CB  ALA A  11       6.996   8.725 -10.564  1.00  0.00           C  
ATOM    145  H   ALA A  11       7.076   7.459 -12.804  1.00  0.00           H  
ATOM    146  HA  ALA A  11       8.203   9.972 -11.812  1.00  0.00           H  
ATOM    147 1HB  ALA A  11       7.264   9.256  -9.655  1.00  0.00           H  
ATOM    148 2HB  ALA A  11       6.057   9.122 -10.952  1.00  0.00           H  
ATOM    149 3HB  ALA A  11       6.880   7.677 -10.348  1.00  0.00           H  
ATOM    150  N   THR A  12      10.139   9.238 -10.338  1.00  0.00           N  
ATOM    151  CA  THR A  12      11.378   8.829  -9.683  1.00  0.00           C  
ATOM    152  C   THR A  12      11.443   9.329  -8.246  1.00  0.00           C  
ATOM    153  O   THR A  12      10.489   9.918  -7.739  1.00  0.00           O  
ATOM    154  CB  THR A  12      12.607   9.336 -10.460  1.00  0.00           C  
ATOM    155  OG1 THR A  12      13.796   8.752  -9.912  1.00  0.00           O  
ATOM    156  CG2 THR A  12      12.705  10.852 -10.374  1.00  0.00           C  
ATOM    157  H   THR A  12       9.822  10.202 -10.241  1.00  0.00           H  
ATOM    158  HA  THR A  12      11.417   7.741  -9.664  1.00  0.00           H  
ATOM    159  HB  THR A  12      12.523   9.042 -11.506  1.00  0.00           H  
ATOM    160  HG1 THR A  12      14.558   9.044 -10.419  1.00  0.00           H  
ATOM    161 1HG2 THR A  12      13.579  11.192 -10.929  1.00  0.00           H  
ATOM    162 2HG2 THR A  12      11.807  11.299 -10.800  1.00  0.00           H  
ATOM    163 3HG2 THR A  12      12.799  11.151  -9.330  1.00  0.00           H  
ATOM    164  N   TRP A  13      12.589   9.113  -7.595  1.00  0.00           N  
ATOM    165  CA  TRP A  13      12.732   9.428  -6.175  1.00  0.00           C  
ATOM    166  C   TRP A  13      12.473  10.910  -5.914  1.00  0.00           C  
ATOM    167  O   TRP A  13      11.928  11.281  -4.879  1.00  0.00           O  
ATOM    168  CB  TRP A  13      14.132   9.056  -5.683  1.00  0.00           C  
ATOM    169  CG  TRP A  13      15.219   9.899  -6.277  1.00  0.00           C  
ATOM    170  CD1 TRP A  13      15.926   9.637  -7.412  1.00  0.00           C  
ATOM    171  CD2 TRP A  13      15.731  11.155  -5.766  1.00  0.00           C  
ATOM    172  NE1 TRP A  13      16.839  10.636  -7.641  1.00  0.00           N  
ATOM    173  CE2 TRP A  13      16.733  11.574  -6.645  1.00  0.00           C  
ATOM    174  CE3 TRP A  13      15.423  11.944  -4.651  1.00  0.00           C  
ATOM    175  CZ2 TRP A  13      17.437  12.751  -6.447  1.00  0.00           C  
ATOM    176  CZ3 TRP A  13      16.128  13.125  -4.453  1.00  0.00           C  
ATOM    177  CH2 TRP A  13      17.108  13.518  -5.329  1.00  0.00           C  
ATOM    178  H   TRP A  13      13.380   8.734  -8.098  1.00  0.00           H  
ATOM    179  HA  TRP A  13      12.000   8.847  -5.616  1.00  0.00           H  
ATOM    180 1HB  TRP A  13      14.175   9.155  -4.598  1.00  0.00           H  
ATOM    181 2HB  TRP A  13      14.337   8.013  -5.924  1.00  0.00           H  
ATOM    182  HD1 TRP A  13      15.787   8.762  -8.044  1.00  0.00           H  
ATOM    183  HE1 TRP A  13      17.486  10.676  -8.416  1.00  0.00           H  
ATOM    184  HE3 TRP A  13      14.643  11.638  -3.954  1.00  0.00           H  
ATOM    185  HZ2 TRP A  13      18.219  13.080  -7.131  1.00  0.00           H  
ATOM    186  HZ3 TRP A  13      15.882  13.733  -3.582  1.00  0.00           H  
ATOM    187  HH2 TRP A  13      17.642  14.450  -5.144  1.00  0.00           H  
ATOM    188  N   LYS A  14      12.864  11.753  -6.873  1.00  0.00           N  
ATOM    189  CA  LYS A  14      12.691  13.195  -6.752  1.00  0.00           C  
ATOM    190  C   LYS A  14      11.219  13.560  -6.613  1.00  0.00           C  
ATOM    191  O   LYS A  14      10.865  14.519  -5.920  1.00  0.00           O  
ATOM    192  CB  LYS A  14      13.301  13.913  -7.957  1.00  0.00           C  
ATOM    193  CG  LYS A  14      13.360  15.429  -7.823  1.00  0.00           C  
ATOM    194  CD  LYS A  14      14.014  16.066  -9.040  1.00  0.00           C  
ATOM    195  CE  LYS A  14      15.505  15.764  -9.089  1.00  0.00           C  
ATOM    196  NZ  LYS A  14      16.178  16.467 -10.216  1.00  0.00           N  
ATOM    197  H   LYS A  14      13.285  11.379  -7.711  1.00  0.00           H  
ATOM    198  HA  LYS A  14      13.206  13.530  -5.851  1.00  0.00           H  
ATOM    199 1HB  LYS A  14      14.316  13.551  -8.120  1.00  0.00           H  
ATOM    200 2HB  LYS A  14      12.722  13.678  -8.851  1.00  0.00           H  
ATOM    201 1HG  LYS A  14      12.350  15.824  -7.715  1.00  0.00           H  
ATOM    202 2HG  LYS A  14      13.932  15.693  -6.934  1.00  0.00           H  
ATOM    203 1HD  LYS A  14      13.544  15.684  -9.947  1.00  0.00           H  
ATOM    204 2HD  LYS A  14      13.873  17.146  -9.005  1.00  0.00           H  
ATOM    205 1HE  LYS A  14      15.970  16.074  -8.155  1.00  0.00           H  
ATOM    206 2HE  LYS A  14      15.655  14.691  -9.206  1.00  0.00           H  
ATOM    207 1HZ  LYS A  14      17.162  16.241 -10.214  1.00  0.00           H  
ATOM    208 2HZ  LYS A  14      15.767  16.172 -11.091  1.00  0.00           H  
ATOM    209 3HZ  LYS A  14      16.062  17.464 -10.108  1.00  0.00           H  
ATOM    210  N   ASP A  15      10.360  12.790  -7.278  1.00  0.00           N  
ATOM    211  CA  ASP A  15       8.942  13.080  -7.310  1.00  0.00           C  
ATOM    212  C   ASP A  15       8.289  12.576  -6.046  1.00  0.00           C  
ATOM    213  O   ASP A  15       7.424  13.236  -5.466  1.00  0.00           O  
ATOM    214  CB  ASP A  15       8.279  12.441  -8.532  1.00  0.00           C  
ATOM    215  CG  ASP A  15       8.874  12.923  -9.849  1.00  0.00           C  
ATOM    216  OD1 ASP A  15       8.854  14.106 -10.089  1.00  0.00           O  
ATOM    217  OD2 ASP A  15       9.344  12.102 -10.600  1.00  0.00           O  
ATOM    218  H   ASP A  15      10.705  11.976  -7.768  1.00  0.00           H  
ATOM    219  HA  ASP A  15       8.802  14.160  -7.364  1.00  0.00           H  
ATOM    220 1HB  ASP A  15       8.384  11.357  -8.478  1.00  0.00           H  
ATOM    221 2HB  ASP A  15       7.212  12.667  -8.528  1.00  0.00           H  
ATOM    222  N   MET A  16       8.739  11.413  -5.594  1.00  0.00           N  
ATOM    223  CA  MET A  16       8.284  10.845  -4.345  1.00  0.00           C  
ATOM    224  C   MET A  16       8.646  11.765  -3.188  1.00  0.00           C  
ATOM    225  O   MET A  16       7.831  12.023  -2.303  1.00  0.00           O  
ATOM    226  CB  MET A  16       8.885   9.455  -4.145  1.00  0.00           C  
ATOM    227  CG  MET A  16       8.409   8.738  -2.890  1.00  0.00           C  
ATOM    228  SD  MET A  16       9.227   7.150  -2.644  1.00  0.00           S  
ATOM    229  CE  MET A  16      10.928   7.673  -2.443  1.00  0.00           C  
ATOM    230  H   MET A  16       9.438  10.915  -6.137  1.00  0.00           H  
ATOM    231  HA  MET A  16       7.199  10.755  -4.376  1.00  0.00           H  
ATOM    232 1HB  MET A  16       8.642   8.827  -5.001  1.00  0.00           H  
ATOM    233 2HB  MET A  16       9.972   9.532  -4.094  1.00  0.00           H  
ATOM    234 1HG  MET A  16       8.601   9.364  -2.019  1.00  0.00           H  
ATOM    235 2HG  MET A  16       7.335   8.565  -2.955  1.00  0.00           H  
ATOM    236 1HE  MET A  16      11.560   6.800  -2.281  1.00  0.00           H  
ATOM    237 2HE  MET A  16      11.255   8.198  -3.341  1.00  0.00           H  
ATOM    238 3HE  MET A  16      11.004   8.340  -1.583  1.00  0.00           H  
ATOM    239  N   LYS A  17       9.884  12.270  -3.209  1.00  0.00           N  
ATOM    240  CA  LYS A  17      10.369  13.167  -2.173  1.00  0.00           C  
ATOM    241  C   LYS A  17       9.455  14.366  -2.013  1.00  0.00           C  
ATOM    242  O   LYS A  17       9.042  14.702  -0.899  1.00  0.00           O  
ATOM    243  CB  LYS A  17      11.792  13.631  -2.487  1.00  0.00           C  
ATOM    244  CG  LYS A  17      12.401  14.549  -1.436  1.00  0.00           C  
ATOM    245  CD  LYS A  17      13.831  14.925  -1.791  1.00  0.00           C  
ATOM    246  CE  LYS A  17      14.412  15.909  -0.787  1.00  0.00           C  
ATOM    247  NZ  LYS A  17      15.794  16.325  -1.151  1.00  0.00           N  
ATOM    248  H   LYS A  17      10.506  12.020  -3.970  1.00  0.00           H  
ATOM    249  HA  LYS A  17      10.379  12.634  -1.239  1.00  0.00           H  
ATOM    250 1HB  LYS A  17      12.443  12.762  -2.589  1.00  0.00           H  
ATOM    251 2HB  LYS A  17      11.800  14.161  -3.439  1.00  0.00           H  
ATOM    252 1HG  LYS A  17      11.804  15.459  -1.358  1.00  0.00           H  
ATOM    253 2HG  LYS A  17      12.395  14.049  -0.468  1.00  0.00           H  
ATOM    254 1HD  LYS A  17      14.450  14.026  -1.807  1.00  0.00           H  
ATOM    255 2HD  LYS A  17      13.853  15.377  -2.783  1.00  0.00           H  
ATOM    256 1HE  LYS A  17      13.781  16.795  -0.739  1.00  0.00           H  
ATOM    257 2HE  LYS A  17      14.433  15.451   0.201  1.00  0.00           H  
ATOM    258 1HZ  LYS A  17      16.143  16.976  -0.462  1.00  0.00           H  
ATOM    259 2HZ  LYS A  17      16.394  15.512  -1.180  1.00  0.00           H  
ATOM    260 3HZ  LYS A  17      15.785  16.769  -2.058  1.00  0.00           H  
ATOM    261  N   LYS A  18       9.128  15.012  -3.131  1.00  0.00           N  
ATOM    262  CA  LYS A  18       8.238  16.162  -3.106  1.00  0.00           C  
ATOM    263  C   LYS A  18       6.891  15.796  -2.516  1.00  0.00           C  
ATOM    264  O   LYS A  18       6.333  16.540  -1.716  1.00  0.00           O  
ATOM    265  CB  LYS A  18       8.057  16.733  -4.513  1.00  0.00           C  
ATOM    266  CG  LYS A  18       9.285  17.447  -5.065  1.00  0.00           C  
ATOM    267  CD  LYS A  18       9.046  17.939  -6.484  1.00  0.00           C  
ATOM    268  CE  LYS A  18      10.281  18.626  -7.048  1.00  0.00           C  
ATOM    269  NZ  LYS A  18      10.081  19.063  -8.456  1.00  0.00           N  
ATOM    270  H   LYS A  18       9.506  14.694  -4.020  1.00  0.00           H  
ATOM    271  HA  LYS A  18       8.685  16.932  -2.474  1.00  0.00           H  
ATOM    272 1HB  LYS A  18       7.801  15.928  -5.202  1.00  0.00           H  
ATOM    273 2HB  LYS A  18       7.229  17.442  -4.515  1.00  0.00           H  
ATOM    274 1HG  LYS A  18       9.526  18.300  -4.429  1.00  0.00           H  
ATOM    275 2HG  LYS A  18      10.133  16.764  -5.064  1.00  0.00           H  
ATOM    276 1HD  LYS A  18       8.786  17.094  -7.124  1.00  0.00           H  
ATOM    277 2HD  LYS A  18       8.215  18.645  -6.490  1.00  0.00           H  
ATOM    278 1HE  LYS A  18      10.522  19.497  -6.441  1.00  0.00           H  
ATOM    279 2HE  LYS A  18      11.127  17.940  -7.011  1.00  0.00           H  
ATOM    280 1HZ  LYS A  18      10.921  19.512  -8.793  1.00  0.00           H  
ATOM    281 2HZ  LYS A  18       9.875  18.259  -9.033  1.00  0.00           H  
ATOM    282 3HZ  LYS A  18       9.311  19.715  -8.501  1.00  0.00           H  
ATOM    283  N   ALA A  19       6.369  14.645  -2.914  1.00  0.00           N  
ATOM    284  CA  ALA A  19       5.073  14.195  -2.435  1.00  0.00           C  
ATOM    285  C   ALA A  19       5.085  14.026  -0.915  1.00  0.00           C  
ATOM    286  O   ALA A  19       4.132  14.402  -0.231  1.00  0.00           O  
ATOM    287  CB  ALA A  19       4.695  12.901  -3.105  1.00  0.00           C  
ATOM    288  H   ALA A  19       6.883  14.068  -3.574  1.00  0.00           H  
ATOM    289  HA  ALA A  19       4.336  14.956  -2.685  1.00  0.00           H  
ATOM    290 1HB  ALA A  19       3.722  12.586  -2.762  1.00  0.00           H  
ATOM    291 2HB  ALA A  19       4.671  13.042  -4.168  1.00  0.00           H  
ATOM    292 3HB  ALA A  19       5.424  12.147  -2.863  1.00  0.00           H  
ATOM    293  N   MET A  20       6.175  13.466  -0.392  1.00  0.00           N  
ATOM    294  CA  MET A  20       6.307  13.254   1.046  1.00  0.00           C  
ATOM    295  C   MET A  20       6.368  14.578   1.793  1.00  0.00           C  
ATOM    296  O   MET A  20       5.760  14.733   2.857  1.00  0.00           O  
ATOM    297  CB  MET A  20       7.548  12.415   1.346  1.00  0.00           C  
ATOM    298  CG  MET A  20       7.435  10.954   0.935  1.00  0.00           C  
ATOM    299  SD  MET A  20       8.840   9.966   1.485  1.00  0.00           S  
ATOM    300  CE  MET A  20      10.119  10.549   0.376  1.00  0.00           C  
ATOM    301  H   MET A  20       6.930  13.177  -1.008  1.00  0.00           H  
ATOM    302  HA  MET A  20       5.430  12.718   1.399  1.00  0.00           H  
ATOM    303 1HB  MET A  20       8.407  12.841   0.830  1.00  0.00           H  
ATOM    304 2HB  MET A  20       7.759  12.446   2.415  1.00  0.00           H  
ATOM    305 1HG  MET A  20       6.526  10.526   1.358  1.00  0.00           H  
ATOM    306 2HG  MET A  20       7.370  10.885  -0.151  1.00  0.00           H  
ATOM    307 1HE  MET A  20      11.053  10.031   0.593  1.00  0.00           H  
ATOM    308 2HE  MET A  20       9.824  10.352  -0.655  1.00  0.00           H  
ATOM    309 3HE  MET A  20      10.259  11.622   0.514  1.00  0.00           H  
ATOM    310  N   GLU A  21       7.092  15.543   1.222  1.00  0.00           N  
ATOM    311  CA  GLU A  21       7.195  16.870   1.818  1.00  0.00           C  
ATOM    312  C   GLU A  21       5.842  17.573   1.824  1.00  0.00           C  
ATOM    313  O   GLU A  21       5.493  18.260   2.787  1.00  0.00           O  
ATOM    314  CB  GLU A  21       8.219  17.718   1.060  1.00  0.00           C  
ATOM    315  CG  GLU A  21       9.664  17.277   1.250  1.00  0.00           C  
ATOM    316  CD  GLU A  21      10.634  18.085   0.435  1.00  0.00           C  
ATOM    317  OE1 GLU A  21      10.195  18.912  -0.328  1.00  0.00           O  
ATOM    318  OE2 GLU A  21      11.816  17.876   0.576  1.00  0.00           O  
ATOM    319  H   GLU A  21       7.580  15.350   0.352  1.00  0.00           H  
ATOM    320  HA  GLU A  21       7.524  16.761   2.850  1.00  0.00           H  
ATOM    321 1HB  GLU A  21       7.998  17.689  -0.007  1.00  0.00           H  
ATOM    322 2HB  GLU A  21       8.141  18.756   1.382  1.00  0.00           H  
ATOM    323 1HG  GLU A  21       9.926  17.370   2.304  1.00  0.00           H  
ATOM    324 2HG  GLU A  21       9.751  16.227   0.974  1.00  0.00           H  
ATOM    325  N   ILE A  22       5.079  17.395   0.744  1.00  0.00           N  
ATOM    326  CA  ILE A  22       3.749  17.975   0.646  1.00  0.00           C  
ATOM    327  C   ILE A  22       2.831  17.449   1.736  1.00  0.00           C  
ATOM    328  O   ILE A  22       2.136  18.220   2.398  1.00  0.00           O  
ATOM    329  CB  ILE A  22       3.126  17.686  -0.732  1.00  0.00           C  
ATOM    330  CG1 ILE A  22       3.843  18.488  -1.821  1.00  0.00           C  
ATOM    331  CG2 ILE A  22       1.640  18.006  -0.722  1.00  0.00           C  
ATOM    332  CD1 ILE A  22       3.504  18.048  -3.227  1.00  0.00           C  
ATOM    333  H   ILE A  22       5.438  16.846  -0.029  1.00  0.00           H  
ATOM    334  HA  ILE A  22       3.833  19.053   0.766  1.00  0.00           H  
ATOM    335  HB  ILE A  22       3.260  16.632  -0.977  1.00  0.00           H  
ATOM    336 1HG1 ILE A  22       3.588  19.543  -1.722  1.00  0.00           H  
ATOM    337 2HG1 ILE A  22       4.922  18.400  -1.688  1.00  0.00           H  
ATOM    338 1HG2 ILE A  22       1.215  17.796  -1.703  1.00  0.00           H  
ATOM    339 2HG2 ILE A  22       1.141  17.392   0.027  1.00  0.00           H  
ATOM    340 3HG2 ILE A  22       1.496  19.059  -0.482  1.00  0.00           H  
ATOM    341 1HD1 ILE A  22       4.050  18.663  -3.942  1.00  0.00           H  
ATOM    342 2HD1 ILE A  22       3.784  17.003  -3.359  1.00  0.00           H  
ATOM    343 3HD1 ILE A  22       2.434  18.162  -3.395  1.00  0.00           H  
ATOM    344  N   LEU A  23       2.828  16.133   1.930  1.00  0.00           N  
ATOM    345  CA  LEU A  23       1.969  15.532   2.935  1.00  0.00           C  
ATOM    346  C   LEU A  23       2.315  16.047   4.319  1.00  0.00           C  
ATOM    347  O   LEU A  23       1.427  16.342   5.122  1.00  0.00           O  
ATOM    348  CB  LEU A  23       2.099  14.004   2.901  1.00  0.00           C  
ATOM    349  CG  LEU A  23       1.526  13.315   1.656  1.00  0.00           C  
ATOM    350  CD1 LEU A  23       1.816  11.821   1.723  1.00  0.00           C  
ATOM    351  CD2 LEU A  23       0.029  13.578   1.574  1.00  0.00           C  
ATOM    352  H   LEU A  23       3.429  15.540   1.361  1.00  0.00           H  
ATOM    353  HA  LEU A  23       0.938  15.803   2.716  1.00  0.00           H  
ATOM    354 1HB  LEU A  23       3.154  13.744   2.967  1.00  0.00           H  
ATOM    355 2HB  LEU A  23       1.589  13.593   3.772  1.00  0.00           H  
ATOM    356  HG  LEU A  23       2.013  13.710   0.765  1.00  0.00           H  
ATOM    357 1HD1 LEU A  23       1.409  11.332   0.839  1.00  0.00           H  
ATOM    358 2HD1 LEU A  23       2.893  11.662   1.762  1.00  0.00           H  
ATOM    359 3HD1 LEU A  23       1.354  11.401   2.615  1.00  0.00           H  
ATOM    360 1HD2 LEU A  23      -0.378  13.089   0.688  1.00  0.00           H  
ATOM    361 2HD2 LEU A  23      -0.459  13.182   2.464  1.00  0.00           H  
ATOM    362 3HD2 LEU A  23      -0.148  14.652   1.509  1.00  0.00           H  
ATOM    363  N   TYR A  24       3.606  16.192   4.589  1.00  0.00           N  
ATOM    364  CA  TYR A  24       4.056  16.772   5.841  1.00  0.00           C  
ATOM    365  C   TYR A  24       3.472  18.170   6.027  1.00  0.00           C  
ATOM    366  O   TYR A  24       2.901  18.482   7.072  1.00  0.00           O  
ATOM    367  CB  TYR A  24       5.584  16.816   5.893  1.00  0.00           C  
ATOM    368  CG  TYR A  24       6.133  17.592   7.070  1.00  0.00           C  
ATOM    369  CD1 TYR A  24       6.183  17.005   8.326  1.00  0.00           C  
ATOM    370  CD2 TYR A  24       6.586  18.891   6.893  1.00  0.00           C  
ATOM    371  CE1 TYR A  24       6.684  17.714   9.401  1.00  0.00           C  
ATOM    372  CE2 TYR A  24       7.087  19.600   7.968  1.00  0.00           C  
ATOM    373  CZ  TYR A  24       7.136  19.016   9.217  1.00  0.00           C  
ATOM    374  OH  TYR A  24       7.635  19.722  10.288  1.00  0.00           O  
ATOM    375  H   TYR A  24       4.296  15.899   3.901  1.00  0.00           H  
ATOM    376  HA  TYR A  24       3.696  16.149   6.662  1.00  0.00           H  
ATOM    377 1HB  TYR A  24       5.977  15.799   5.944  1.00  0.00           H  
ATOM    378 2HB  TYR A  24       5.967  17.269   4.979  1.00  0.00           H  
ATOM    379  HD1 TYR A  24       5.826  15.984   8.465  1.00  0.00           H  
ATOM    380  HD2 TYR A  24       6.546  19.353   5.907  1.00  0.00           H  
ATOM    381  HE1 TYR A  24       6.723  17.253  10.387  1.00  0.00           H  
ATOM    382  HE2 TYR A  24       7.443  20.621   7.829  1.00  0.00           H  
ATOM    383  HH  TYR A  24       7.927  20.588   9.991  1.00  0.00           H  
ATOM    384  N   LYS A  25       3.617  19.005   5.000  1.00  0.00           N  
ATOM    385  CA  LYS A  25       3.133  20.382   5.047  1.00  0.00           C  
ATOM    386  C   LYS A  25       1.616  20.437   5.259  1.00  0.00           C  
ATOM    387  O   LYS A  25       1.096  21.386   5.848  1.00  0.00           O  
ATOM    388  CB  LYS A  25       3.513  21.122   3.763  1.00  0.00           C  
ATOM    389  CG  LYS A  25       4.994  21.455   3.643  1.00  0.00           C  
ATOM    390  CD  LYS A  25       5.331  21.985   2.258  1.00  0.00           C  
ATOM    391  CE  LYS A  25       4.726  23.362   2.028  1.00  0.00           C  
ATOM    392  NZ  LYS A  25       5.125  23.932   0.712  1.00  0.00           N  
ATOM    393  H   LYS A  25       4.079  18.677   4.160  1.00  0.00           H  
ATOM    394  HA  LYS A  25       3.605  20.886   5.889  1.00  0.00           H  
ATOM    395 1HB  LYS A  25       3.235  20.518   2.899  1.00  0.00           H  
ATOM    396 2HB  LYS A  25       2.954  22.056   3.703  1.00  0.00           H  
ATOM    397 1HG  LYS A  25       5.259  22.210   4.385  1.00  0.00           H  
ATOM    398 2HG  LYS A  25       5.585  20.560   3.835  1.00  0.00           H  
ATOM    399 1HD  LYS A  25       6.415  22.049   2.146  1.00  0.00           H  
ATOM    400 2HD  LYS A  25       4.947  21.299   1.503  1.00  0.00           H  
ATOM    401 1HE  LYS A  25       3.640  23.293   2.066  1.00  0.00           H  
ATOM    402 2HE  LYS A  25       5.053  24.039   2.816  1.00  0.00           H  
ATOM    403 1HZ  LYS A  25       4.704  24.844   0.598  1.00  0.00           H  
ATOM    404 2HZ  LYS A  25       6.131  24.018   0.672  1.00  0.00           H  
ATOM    405 3HZ  LYS A  25       4.810  23.322  -0.029  1.00  0.00           H  
ATOM    406  N   LEU A  26       0.912  19.415   4.766  1.00  0.00           N  
ATOM    407  CA  LEU A  26      -0.545  19.344   4.893  1.00  0.00           C  
ATOM    408  C   LEU A  26      -0.978  18.824   6.274  1.00  0.00           C  
ATOM    409  O   LEU A  26      -2.174  18.726   6.559  1.00  0.00           O  
ATOM    410  CB  LEU A  26      -1.120  18.439   3.797  1.00  0.00           C  
ATOM    411  CG  LEU A  26      -1.000  18.971   2.363  1.00  0.00           C  
ATOM    412  CD1 LEU A  26      -1.469  17.904   1.384  1.00  0.00           C  
ATOM    413  CD2 LEU A  26      -1.824  20.242   2.222  1.00  0.00           C  
ATOM    414  H   LEU A  26       1.401  18.671   4.276  1.00  0.00           H  
ATOM    415  HA  LEU A  26      -0.946  20.348   4.766  1.00  0.00           H  
ATOM    416 1HB  LEU A  26      -0.610  17.478   3.837  1.00  0.00           H  
ATOM    417 2HB  LEU A  26      -2.178  18.275   4.002  1.00  0.00           H  
ATOM    418  HG  LEU A  26       0.045  19.190   2.143  1.00  0.00           H  
ATOM    419 1HD1 LEU A  26      -1.383  18.282   0.365  1.00  0.00           H  
ATOM    420 2HD1 LEU A  26      -0.850  17.013   1.492  1.00  0.00           H  
ATOM    421 3HD1 LEU A  26      -2.508  17.652   1.590  1.00  0.00           H  
ATOM    422 1HD2 LEU A  26      -1.737  20.621   1.203  1.00  0.00           H  
ATOM    423 2HD2 LEU A  26      -2.869  20.024   2.441  1.00  0.00           H  
ATOM    424 3HD2 LEU A  26      -1.456  20.994   2.921  1.00  0.00           H  
ATOM    425  N   GLY A  27      -0.004  18.510   7.129  1.00  0.00           N  
ATOM    426  CA  GLY A  27      -0.292  18.073   8.494  1.00  0.00           C  
ATOM    427  C   GLY A  27      -0.572  16.572   8.574  1.00  0.00           C  
ATOM    428  O   GLY A  27      -1.182  16.098   9.533  1.00  0.00           O  
ATOM    429  H   GLY A  27       0.962  18.587   6.832  1.00  0.00           H  
ATOM    430 1HA  GLY A  27       0.553  18.321   9.135  1.00  0.00           H  
ATOM    431 2HA  GLY A  27      -1.151  18.624   8.872  1.00  0.00           H  
ATOM    432  N   VAL A  28      -0.118  15.827   7.573  1.00  0.00           N  
ATOM    433  CA  VAL A  28      -0.326  14.384   7.547  1.00  0.00           C  
ATOM    434  C   VAL A  28       0.713  13.670   8.406  1.00  0.00           C  
ATOM    435  O   VAL A  28       1.914  13.760   8.148  1.00  0.00           O  
ATOM    436  CB  VAL A  28      -0.246  13.858   6.101  1.00  0.00           C  
ATOM    437  CG1 VAL A  28      -0.410  12.346   6.075  1.00  0.00           C  
ATOM    438  CG2 VAL A  28      -1.310  14.530   5.246  1.00  0.00           C  
ATOM    439  H   VAL A  28       0.389  16.269   6.812  1.00  0.00           H  
ATOM    440  HA  VAL A  28      -1.318  14.171   7.948  1.00  0.00           H  
ATOM    441  HB  VAL A  28       0.741  14.081   5.697  1.00  0.00           H  
ATOM    442 1HG1 VAL A  28      -0.351  11.991   5.046  1.00  0.00           H  
ATOM    443 2HG1 VAL A  28       0.382  11.884   6.664  1.00  0.00           H  
ATOM    444 3HG1 VAL A  28      -1.379  12.077   6.496  1.00  0.00           H  
ATOM    445 1HG2 VAL A  28      -1.247  14.154   4.226  1.00  0.00           H  
ATOM    446 2HG2 VAL A  28      -2.297  14.312   5.654  1.00  0.00           H  
ATOM    447 3HG2 VAL A  28      -1.148  15.609   5.246  1.00  0.00           H  
ATOM    448  N   LYS A  29       0.245  12.974   9.442  1.00  0.00           N  
ATOM    449  CA  LYS A  29       1.143  12.361  10.419  1.00  0.00           C  
ATOM    450  C   LYS A  29       1.664  11.015   9.930  1.00  0.00           C  
ATOM    451  O   LYS A  29       2.821  10.657  10.177  1.00  0.00           O  
ATOM    452  CB  LYS A  29       0.435  12.190  11.764  1.00  0.00           C  
ATOM    453  CG  LYS A  29       0.140  13.496  12.490  1.00  0.00           C  
ATOM    454  CD  LYS A  29      -0.522  13.242  13.836  1.00  0.00           C  
ATOM    455  CE  LYS A  29      -0.703  14.535  14.617  1.00  0.00           C  
ATOM    456  NZ  LYS A  29      -1.656  15.461  13.946  1.00  0.00           N  
ATOM    457  H   LYS A  29      -0.752  12.888   9.566  1.00  0.00           H  
ATOM    458  HA  LYS A  29       2.000  13.018  10.562  1.00  0.00           H  
ATOM    459 1HB  LYS A  29      -0.511  11.670  11.613  1.00  0.00           H  
ATOM    460 2HB  LYS A  29       1.047  11.572  12.422  1.00  0.00           H  
ATOM    461 1HG  LYS A  29       1.071  14.042  12.649  1.00  0.00           H  
ATOM    462 2HG  LYS A  29      -0.521  14.110  11.880  1.00  0.00           H  
ATOM    463 1HD  LYS A  29      -1.498  12.781  13.681  1.00  0.00           H  
ATOM    464 2HD  LYS A  29       0.094  12.559  14.421  1.00  0.00           H  
ATOM    465 1HE  LYS A  29      -1.078  14.308  15.614  1.00  0.00           H  
ATOM    466 2HE  LYS A  29       0.259  15.037  14.720  1.00  0.00           H  
ATOM    467 1HZ  LYS A  29      -1.748  16.305  14.494  1.00  0.00           H  
ATOM    468 2HZ  LYS A  29      -1.308  15.694  13.026  1.00  0.00           H  
ATOM    469 3HZ  LYS A  29      -2.557  15.015  13.862  1.00  0.00           H  
ATOM    470  N   LYS A  30       0.812  10.273   9.229  1.00  0.00           N  
ATOM    471  CA  LYS A  30       1.183   8.959   8.732  1.00  0.00           C  
ATOM    472  C   LYS A  30       1.302   8.961   7.229  1.00  0.00           C  
ATOM    473  O   LYS A  30       0.329   9.237   6.514  1.00  0.00           O  
ATOM    474  CB  LYS A  30       0.165   7.906   9.174  1.00  0.00           C  
ATOM    475  CG  LYS A  30       0.094   7.694  10.680  1.00  0.00           C  
ATOM    476  CD  LYS A  30      -0.828   6.536  11.032  1.00  0.00           C  
ATOM    477  CE  LYS A  30      -0.822   6.257  12.528  1.00  0.00           C  
ATOM    478  NZ  LYS A  30      -1.567   7.296  13.290  1.00  0.00           N  
ATOM    479  H   LYS A  30      -0.113  10.630   9.036  1.00  0.00           H  
ATOM    480  HA  LYS A  30       2.162   8.700   9.136  1.00  0.00           H  
ATOM    481 1HB  LYS A  30      -0.828   8.194   8.829  1.00  0.00           H  
ATOM    482 2HB  LYS A  30       0.408   6.949   8.712  1.00  0.00           H  
ATOM    483 1HG  LYS A  30       1.092   7.483  11.066  1.00  0.00           H  
ATOM    484 2HG  LYS A  30      -0.277   8.600  11.158  1.00  0.00           H  
ATOM    485 1HD  LYS A  30      -1.846   6.772  10.718  1.00  0.00           H  
ATOM    486 2HD  LYS A  30      -0.503   5.639  10.504  1.00  0.00           H  
ATOM    487 1HE  LYS A  30      -1.279   5.287  12.719  1.00  0.00           H  
ATOM    488 2HE  LYS A  30       0.206   6.227  12.888  1.00  0.00           H  
ATOM    489 1HZ  LYS A  30      -1.539   7.076  14.276  1.00  0.00           H  
ATOM    490 2HZ  LYS A  30      -1.140   8.199  13.135  1.00  0.00           H  
ATOM    491 3HZ  LYS A  30      -2.527   7.320  12.978  1.00  0.00           H  
ATOM    492  N   ILE A  31       2.489   8.659   6.747  1.00  0.00           N  
ATOM    493  CA  ILE A  31       2.781   8.741   5.335  1.00  0.00           C  
ATOM    494  C   ILE A  31       3.283   7.423   4.820  1.00  0.00           C  
ATOM    495  O   ILE A  31       4.182   6.818   5.405  1.00  0.00           O  
ATOM    496  CB  ILE A  31       3.823   9.837   5.046  1.00  0.00           C  
ATOM    497  CG1 ILE A  31       3.278  11.211   5.445  1.00  0.00           C  
ATOM    498  CG2 ILE A  31       4.216   9.823   3.577  1.00  0.00           C  
ATOM    499  CD1 ILE A  31       4.306  12.317   5.385  1.00  0.00           C  
ATOM    500  H   ILE A  31       3.218   8.357   7.384  1.00  0.00           H  
ATOM    501  HA  ILE A  31       1.862   8.986   4.802  1.00  0.00           H  
ATOM    502  HB  ILE A  31       4.711   9.663   5.652  1.00  0.00           H  
ATOM    503 1HG1 ILE A  31       2.450  11.478   4.788  1.00  0.00           H  
ATOM    504 2HG1 ILE A  31       2.886  11.166   6.461  1.00  0.00           H  
ATOM    505 1HG2 ILE A  31       4.953  10.604   3.390  1.00  0.00           H  
ATOM    506 2HG2 ILE A  31       4.644   8.854   3.324  1.00  0.00           H  
ATOM    507 3HG2 ILE A  31       3.334  10.002   2.962  1.00  0.00           H  
ATOM    508 1HD1 ILE A  31       3.845  13.259   5.682  1.00  0.00           H  
ATOM    509 2HD1 ILE A  31       5.129  12.086   6.063  1.00  0.00           H  
ATOM    510 3HD1 ILE A  31       4.687  12.405   4.369  1.00  0.00           H  
ATOM    511  N   ALA A  32       2.705   6.970   3.724  1.00  0.00           N  
ATOM    512  CA  ALA A  32       3.123   5.734   3.105  1.00  0.00           C  
ATOM    513  C   ALA A  32       3.573   5.975   1.677  1.00  0.00           C  
ATOM    514  O   ALA A  32       3.114   6.905   1.023  1.00  0.00           O  
ATOM    515  CB  ALA A  32       1.996   4.712   3.145  1.00  0.00           C  
ATOM    516  H   ALA A  32       1.950   7.505   3.304  1.00  0.00           H  
ATOM    517  HA  ALA A  32       3.958   5.328   3.671  1.00  0.00           H  
ATOM    518 1HB  ALA A  32       2.327   3.787   2.673  1.00  0.00           H  
ATOM    519 2HB  ALA A  32       1.722   4.513   4.181  1.00  0.00           H  
ATOM    520 3HB  ALA A  32       1.132   5.103   2.610  1.00  0.00           H  
ATOM    521  N   VAL A  33       4.486   5.151   1.204  1.00  0.00           N  
ATOM    522  CA  VAL A  33       4.888   5.192  -0.193  1.00  0.00           C  
ATOM    523  C   VAL A  33       4.667   3.837  -0.859  1.00  0.00           C  
ATOM    524  O   VAL A  33       4.551   2.821  -0.182  1.00  0.00           O  
ATOM    525  CB  VAL A  33       6.372   5.588  -0.310  1.00  0.00           C  
ATOM    526  CG1 VAL A  33       6.594   6.990   0.238  1.00  0.00           C  
ATOM    527  CG2 VAL A  33       7.238   4.578   0.427  1.00  0.00           C  
ATOM    528  H   VAL A  33       4.927   4.484   1.831  1.00  0.00           H  
ATOM    529  HA  VAL A  33       4.280   5.937  -0.707  1.00  0.00           H  
ATOM    530  HB  VAL A  33       6.651   5.607  -1.364  1.00  0.00           H  
ATOM    531 1HG1 VAL A  33       7.648   7.254   0.146  1.00  0.00           H  
ATOM    532 2HG1 VAL A  33       5.992   7.701  -0.328  1.00  0.00           H  
ATOM    533 3HG1 VAL A  33       6.302   7.021   1.287  1.00  0.00           H  
ATOM    534 1HG2 VAL A  33       8.286   4.864   0.339  1.00  0.00           H  
ATOM    535 2HG2 VAL A  33       6.954   4.555   1.479  1.00  0.00           H  
ATOM    536 3HG2 VAL A  33       7.094   3.589  -0.009  1.00  0.00           H  
ATOM    537  N   ALA A  34       4.561   3.840  -2.189  1.00  0.00           N  
ATOM    538  CA  ALA A  34       4.433   2.595  -2.953  1.00  0.00           C  
ATOM    539  C   ALA A  34       5.181   2.652  -4.291  1.00  0.00           C  
ATOM    540  O   ALA A  34       5.043   3.612  -5.055  1.00  0.00           O  
ATOM    541  CB  ALA A  34       2.964   2.278  -3.190  1.00  0.00           C  
ATOM    542  H   ALA A  34       4.535   4.725  -2.684  1.00  0.00           H  
ATOM    543  HA  ALA A  34       4.856   1.786  -2.362  1.00  0.00           H  
ATOM    544 1HB  ALA A  34       2.878   1.347  -3.750  1.00  0.00           H  
ATOM    545 2HB  ALA A  34       2.455   2.174  -2.232  1.00  0.00           H  
ATOM    546 3HB  ALA A  34       2.505   3.086  -3.759  1.00  0.00           H  
ATOM    547  N   PHE A  35       5.968   1.604  -4.574  1.00  0.00           N  
ATOM    548  CA  PHE A  35       6.766   1.545  -5.806  1.00  0.00           C  
ATOM    549  C   PHE A  35       7.382   0.152  -6.020  1.00  0.00           C  
ATOM    550  O   PHE A  35       7.483  -0.643  -5.085  1.00  0.00           O  
ATOM    551  CB  PHE A  35       7.876   2.597  -5.770  1.00  0.00           C  
ATOM    552  CG  PHE A  35       8.625   2.642  -4.468  1.00  0.00           C  
ATOM    553  CD1 PHE A  35       9.615   1.712  -4.188  1.00  0.00           C  
ATOM    554  CD2 PHE A  35       8.341   3.615  -3.522  1.00  0.00           C  
ATOM    555  CE1 PHE A  35      10.304   1.753  -2.990  1.00  0.00           C  
ATOM    556  CE2 PHE A  35       9.029   3.659  -2.325  1.00  0.00           C  
ATOM    557  CZ  PHE A  35      10.012   2.727  -2.059  1.00  0.00           C  
ATOM    558  H   PHE A  35       6.009   0.827  -3.918  1.00  0.00           H  
ATOM    559  HA  PHE A  35       6.107   1.757  -6.650  1.00  0.00           H  
ATOM    560 1HB  PHE A  35       8.592   2.398  -6.567  1.00  0.00           H  
ATOM    561 2HB  PHE A  35       7.450   3.582  -5.951  1.00  0.00           H  
ATOM    562  HD1 PHE A  35       9.846   0.943  -4.925  1.00  0.00           H  
ATOM    563  HD2 PHE A  35       7.565   4.352  -3.731  1.00  0.00           H  
ATOM    564  HE1 PHE A  35      11.079   1.016  -2.783  1.00  0.00           H  
ATOM    565  HE2 PHE A  35       8.797   4.429  -1.589  1.00  0.00           H  
ATOM    566  HZ  PHE A  35      10.554   2.759  -1.115  1.00  0.00           H  
ATOM    567  N   ALA A  36       7.805  -0.124  -7.258  1.00  0.00           N  
ATOM    568  CA  ALA A  36       8.461  -1.395  -7.585  1.00  0.00           C  
ATOM    569  C   ALA A  36       9.811  -1.495  -6.897  1.00  0.00           C  
ATOM    570  O   ALA A  36      10.430  -0.482  -6.590  1.00  0.00           O  
ATOM    571  CB  ALA A  36       8.624  -1.545  -9.090  1.00  0.00           C  
ATOM    572  H   ALA A  36       7.684   0.569  -7.984  1.00  0.00           H  
ATOM    573  HA  ALA A  36       7.855  -2.219  -7.237  1.00  0.00           H  
ATOM    574 1HB  ALA A  36       9.122  -2.489  -9.310  1.00  0.00           H  
ATOM    575 2HB  ALA A  36       7.643  -1.532  -9.566  1.00  0.00           H  
ATOM    576 3HB  ALA A  36       9.224  -0.721  -9.475  1.00  0.00           H  
ATOM    577  N   TYR A  37      10.260  -2.723  -6.648  1.00  0.00           N  
ATOM    578  CA  TYR A  37      11.584  -2.943  -6.071  1.00  0.00           C  
ATOM    579  C   TYR A  37      12.613  -1.964  -6.625  1.00  0.00           C  
ATOM    580  O   TYR A  37      12.855  -1.913  -7.831  1.00  0.00           O  
ATOM    581  CB  TYR A  37      12.041  -4.382  -6.321  1.00  0.00           C  
ATOM    582  CG  TYR A  37      13.453  -4.664  -5.856  1.00  0.00           C  
ATOM    583  CD1 TYR A  37      13.730  -4.766  -4.501  1.00  0.00           C  
ATOM    584  CD2 TYR A  37      14.470  -4.820  -6.786  1.00  0.00           C  
ATOM    585  CE1 TYR A  37      15.019  -5.023  -4.077  1.00  0.00           C  
ATOM    586  CE2 TYR A  37      15.760  -5.078  -6.362  1.00  0.00           C  
ATOM    587  CZ  TYR A  37      16.035  -5.179  -5.013  1.00  0.00           C  
ATOM    588  OH  TYR A  37      17.320  -5.435  -4.591  1.00  0.00           O  
ATOM    589  H   TYR A  37       9.665  -3.524  -6.848  1.00  0.00           H  
ATOM    590  HA  TYR A  37      11.523  -2.780  -4.996  1.00  0.00           H  
ATOM    591 1HB  TYR A  37      11.370  -5.072  -5.807  1.00  0.00           H  
ATOM    592 2HB  TYR A  37      11.983  -4.602  -7.386  1.00  0.00           H  
ATOM    593  HD1 TYR A  37      12.930  -4.643  -3.770  1.00  0.00           H  
ATOM    594  HD2 TYR A  37      14.253  -4.739  -7.851  1.00  0.00           H  
ATOM    595  HE1 TYR A  37      15.237  -5.103  -3.012  1.00  0.00           H  
ATOM    596  HE2 TYR A  37      16.560  -5.200  -7.092  1.00  0.00           H  
ATOM    597  HH  TYR A  37      17.345  -5.440  -3.631  1.00  0.00           H  
ATOM    598  N   ASP A  38      13.226  -1.199  -5.725  1.00  0.00           N  
ATOM    599  CA  ASP A  38      14.284  -0.265  -6.085  1.00  0.00           C  
ATOM    600  C   ASP A  38      15.004   0.228  -4.838  1.00  0.00           C  
ATOM    601  O   ASP A  38      14.409   0.894  -3.990  1.00  0.00           O  
ATOM    602  CB  ASP A  38      13.715   0.925  -6.863  1.00  0.00           C  
ATOM    603  CG  ASP A  38      14.797   1.843  -7.415  1.00  0.00           C  
ATOM    604  OD1 ASP A  38      15.853   1.904  -6.831  1.00  0.00           O  
ATOM    605  OD2 ASP A  38      14.557   2.476  -8.416  1.00  0.00           O  
ATOM    606  H   ASP A  38      12.951  -1.272  -4.758  1.00  0.00           H  
ATOM    607  HA  ASP A  38      15.009  -0.784  -6.715  1.00  0.00           H  
ATOM    608 1HB  ASP A  38      13.110   0.561  -7.693  1.00  0.00           H  
ATOM    609 2HB  ASP A  38      13.063   1.507  -6.212  1.00  0.00           H  
ATOM    610  N   GLU A  39      16.280  -0.123  -4.716  1.00  0.00           N  
ATOM    611  CA  GLU A  39      17.059   0.202  -3.519  1.00  0.00           C  
ATOM    612  C   GLU A  39      17.115   1.717  -3.269  1.00  0.00           C  
ATOM    613  O   GLU A  39      17.218   2.162  -2.124  1.00  0.00           O  
ATOM    614  CB  GLU A  39      18.478  -0.355  -3.647  1.00  0.00           C  
ATOM    615  CG  GLU A  39      18.567  -1.873  -3.566  1.00  0.00           C  
ATOM    616  CD  GLU A  39      19.979  -2.381  -3.654  1.00  0.00           C  
ATOM    617  OE1 GLU A  39      20.833  -1.823  -3.008  1.00  0.00           O  
ATOM    618  OE2 GLU A  39      20.205  -3.329  -4.369  1.00  0.00           O  
ATOM    619  H   GLU A  39      16.718  -0.648  -5.460  1.00  0.00           H  
ATOM    620  HA  GLU A  39      16.578  -0.261  -2.664  1.00  0.00           H  
ATOM    621 1HB  GLU A  39      18.907  -0.045  -4.600  1.00  0.00           H  
ATOM    622 2HB  GLU A  39      19.104   0.059  -2.856  1.00  0.00           H  
ATOM    623 1HG  GLU A  39      18.133  -2.202  -2.623  1.00  0.00           H  
ATOM    624 2HG  GLU A  39      17.980  -2.304  -4.375  1.00  0.00           H  
ATOM    625  N   LYS A  40      17.047   2.501  -4.344  1.00  0.00           N  
ATOM    626  CA  LYS A  40      17.126   3.952  -4.228  1.00  0.00           C  
ATOM    627  C   LYS A  40      15.882   4.514  -3.564  1.00  0.00           C  
ATOM    628  O   LYS A  40      15.971   5.327  -2.642  1.00  0.00           O  
ATOM    629  CB  LYS A  40      17.323   4.593  -5.602  1.00  0.00           C  
ATOM    630  CG  LYS A  40      17.381   6.114  -5.584  1.00  0.00           C  
ATOM    631  CD  LYS A  40      18.631   6.611  -4.872  1.00  0.00           C  
ATOM    632  CE  LYS A  40      18.785   8.119  -5.010  1.00  0.00           C  
ATOM    633  NZ  LYS A  40      19.994   8.621  -4.302  1.00  0.00           N  
ATOM    634  H   LYS A  40      16.938   2.080  -5.265  1.00  0.00           H  
ATOM    635  HA  LYS A  40      17.982   4.204  -3.602  1.00  0.00           H  
ATOM    636 1HB  LYS A  40      18.250   4.227  -6.045  1.00  0.00           H  
ATOM    637 2HB  LYS A  40      16.507   4.297  -6.262  1.00  0.00           H  
ATOM    638 1HG  LYS A  40      17.383   6.491  -6.608  1.00  0.00           H  
ATOM    639 2HG  LYS A  40      16.502   6.506  -5.073  1.00  0.00           H  
ATOM    640 1HD  LYS A  40      18.573   6.355  -3.814  1.00  0.00           H  
ATOM    641 2HD  LYS A  40      19.509   6.126  -5.298  1.00  0.00           H  
ATOM    642 1HE  LYS A  40      18.860   8.381  -6.064  1.00  0.00           H  
ATOM    643 2HE  LYS A  40      17.906   8.613  -4.597  1.00  0.00           H  
ATOM    644 1HZ  LYS A  40      20.059   9.623  -4.417  1.00  0.00           H  
ATOM    645 2HZ  LYS A  40      19.926   8.399  -3.319  1.00  0.00           H  
ATOM    646 3HZ  LYS A  40      20.817   8.184  -4.690  1.00  0.00           H  
ATOM    647  N   LEU A  41      14.721   4.088  -4.041  1.00  0.00           N  
ATOM    648  CA  LEU A  41      13.464   4.587  -3.521  1.00  0.00           C  
ATOM    649  C   LEU A  41      13.262   4.169  -2.076  1.00  0.00           C  
ATOM    650  O   LEU A  41      12.686   4.907  -1.287  1.00  0.00           O  
ATOM    651  CB  LEU A  41      12.297   4.076  -4.376  1.00  0.00           C  
ATOM    652  CG  LEU A  41      12.220   4.640  -5.801  1.00  0.00           C  
ATOM    653  CD1 LEU A  41      11.119   3.924  -6.571  1.00  0.00           C  
ATOM    654  CD2 LEU A  41      11.960   6.137  -5.740  1.00  0.00           C  
ATOM    655  H   LEU A  41      14.714   3.407  -4.791  1.00  0.00           H  
ATOM    656  HA  LEU A  41      13.482   5.676  -3.564  1.00  0.00           H  
ATOM    657 1HB  LEU A  41      12.372   2.992  -4.452  1.00  0.00           H  
ATOM    658 2HB  LEU A  41      11.363   4.320  -3.871  1.00  0.00           H  
ATOM    659  HG  LEU A  41      13.162   4.455  -6.317  1.00  0.00           H  
ATOM    660 1HD1 LEU A  41      11.064   4.324  -7.584  1.00  0.00           H  
ATOM    661 2HD1 LEU A  41      11.340   2.857  -6.615  1.00  0.00           H  
ATOM    662 3HD1 LEU A  41      10.164   4.076  -6.068  1.00  0.00           H  
ATOM    663 1HD2 LEU A  41      11.905   6.538  -6.753  1.00  0.00           H  
ATOM    664 2HD2 LEU A  41      11.017   6.323  -5.226  1.00  0.00           H  
ATOM    665 3HD2 LEU A  41      12.771   6.626  -5.200  1.00  0.00           H  
ATOM    666  N   ILE A  42      13.760   2.989  -1.724  1.00  0.00           N  
ATOM    667  CA  ILE A  42      13.682   2.524  -0.345  1.00  0.00           C  
ATOM    668  C   ILE A  42      14.476   3.436   0.572  1.00  0.00           C  
ATOM    669  O   ILE A  42      13.990   3.846   1.630  1.00  0.00           O  
ATOM    670  CB  ILE A  42      14.203   1.081  -0.216  1.00  0.00           C  
ATOM    671  CG1 ILE A  42      13.276   0.111  -0.953  1.00  0.00           C  
ATOM    672  CG2 ILE A  42      14.332   0.691   1.248  1.00  0.00           C  
ATOM    673  CD1 ILE A  42      13.855  -1.275  -1.125  1.00  0.00           C  
ATOM    674  H   ILE A  42      14.211   2.406  -2.424  1.00  0.00           H  
ATOM    675  HA  ILE A  42      12.642   2.548  -0.031  1.00  0.00           H  
ATOM    676  HB  ILE A  42      15.181   1.004  -0.691  1.00  0.00           H  
ATOM    677 1HG1 ILE A  42      12.336   0.022  -0.409  1.00  0.00           H  
ATOM    678 2HG1 ILE A  42      13.044   0.508  -1.941  1.00  0.00           H  
ATOM    679 1HG2 ILE A  42      14.701  -0.332   1.321  1.00  0.00           H  
ATOM    680 2HG2 ILE A  42      15.031   1.365   1.743  1.00  0.00           H  
ATOM    681 3HG2 ILE A  42      13.357   0.760   1.731  1.00  0.00           H  
ATOM    682 1HD1 ILE A  42      13.140  -1.905  -1.656  1.00  0.00           H  
ATOM    683 2HD1 ILE A  42      14.780  -1.214  -1.699  1.00  0.00           H  
ATOM    684 3HD1 ILE A  42      14.062  -1.707  -0.147  1.00  0.00           H  
ATOM    685  N   LYS A  43      15.700   3.771   0.156  1.00  0.00           N  
ATOM    686  CA  LYS A  43      16.577   4.610   0.961  1.00  0.00           C  
ATOM    687  C   LYS A  43      16.033   6.028   1.074  1.00  0.00           C  
ATOM    688  O   LYS A  43      16.003   6.607   2.161  1.00  0.00           O  
ATOM    689  CB  LYS A  43      17.987   4.634   0.370  1.00  0.00           C  
ATOM    690  CG  LYS A  43      18.759   3.332   0.532  1.00  0.00           C  
ATOM    691  CD  LYS A  43      20.114   3.403  -0.157  1.00  0.00           C  
ATOM    692  CE  LYS A  43      20.870   2.089  -0.030  1.00  0.00           C  
ATOM    693  NZ  LYS A  43      22.181   2.130  -0.733  1.00  0.00           N  
ATOM    694  H   LYS A  43      16.028   3.433  -0.746  1.00  0.00           H  
ATOM    695  HA  LYS A  43      16.628   4.201   1.952  1.00  0.00           H  
ATOM    696 1HB  LYS A  43      17.931   4.860  -0.695  1.00  0.00           H  
ATOM    697 2HB  LYS A  43      18.567   5.428   0.843  1.00  0.00           H  
ATOM    698 1HG  LYS A  43      18.911   3.128   1.593  1.00  0.00           H  
ATOM    699 2HG  LYS A  43      18.185   2.512   0.101  1.00  0.00           H  
ATOM    700 1HD  LYS A  43      19.973   3.631  -1.214  1.00  0.00           H  
ATOM    701 2HD  LYS A  43      20.709   4.198   0.292  1.00  0.00           H  
ATOM    702 1HE  LYS A  43      21.044   1.869   1.023  1.00  0.00           H  
ATOM    703 2HE  LYS A  43      20.272   1.282  -0.452  1.00  0.00           H  
ATOM    704 1HZ  LYS A  43      22.650   1.242  -0.626  1.00  0.00           H  
ATOM    705 2HZ  LYS A  43      22.031   2.315  -1.715  1.00  0.00           H  
ATOM    706 3HZ  LYS A  43      22.753   2.863  -0.337  1.00  0.00           H  
ATOM    707  N   VAL A  44      15.589   6.581  -0.050  1.00  0.00           N  
ATOM    708  CA  VAL A  44      15.045   7.933  -0.069  1.00  0.00           C  
ATOM    709  C   VAL A  44      13.758   8.031   0.748  1.00  0.00           C  
ATOM    710  O   VAL A  44      13.582   8.957   1.536  1.00  0.00           O  
ATOM    711  CB  VAL A  44      14.765   8.372  -1.519  1.00  0.00           C  
ATOM    712  CG1 VAL A  44      13.978   9.674  -1.538  1.00  0.00           C  
ATOM    713  CG2 VAL A  44      16.075   8.521  -2.277  1.00  0.00           C  
ATOM    714  H   VAL A  44      15.634   6.053  -0.917  1.00  0.00           H  
ATOM    715  HA  VAL A  44      15.785   8.607   0.367  1.00  0.00           H  
ATOM    716  HB  VAL A  44      14.147   7.616  -2.004  1.00  0.00           H  
ATOM    717 1HG1 VAL A  44      13.788   9.969  -2.571  1.00  0.00           H  
ATOM    718 2HG1 VAL A  44      13.029   9.533  -1.021  1.00  0.00           H  
ATOM    719 3HG1 VAL A  44      14.553  10.454  -1.039  1.00  0.00           H  
ATOM    720 1HG2 VAL A  44      15.868   8.830  -3.301  1.00  0.00           H  
ATOM    721 2HG2 VAL A  44      16.694   9.273  -1.788  1.00  0.00           H  
ATOM    722 3HG2 VAL A  44      16.601   7.567  -2.286  1.00  0.00           H  
ATOM    723  N   ALA A  45      12.858   7.082   0.539  1.00  0.00           N  
ATOM    724  CA  ALA A  45      11.598   7.048   1.265  1.00  0.00           C  
ATOM    725  C   ALA A  45      11.827   6.993   2.769  1.00  0.00           C  
ATOM    726  O   ALA A  45      11.327   7.833   3.512  1.00  0.00           O  
ATOM    727  CB  ALA A  45      10.769   5.854   0.821  1.00  0.00           C  
ATOM    728  H   ALA A  45      13.040   6.375  -0.156  1.00  0.00           H  
ATOM    729  HA  ALA A  45      11.055   7.955   1.043  1.00  0.00           H  
ATOM    730 1HB  ALA A  45       9.819   5.854   1.351  1.00  0.00           H  
ATOM    731 2HB  ALA A  45      10.588   5.917  -0.250  1.00  0.00           H  
ATOM    732 3HB  ALA A  45      11.309   4.937   1.041  1.00  0.00           H  
ATOM    733  N   ALA A  46      12.560   5.985   3.220  1.00  0.00           N  
ATOM    734  CA  ALA A  46      12.742   5.764   4.653  1.00  0.00           C  
ATOM    735  C   ALA A  46      13.426   6.955   5.308  1.00  0.00           C  
ATOM    736  O   ALA A  46      13.039   7.377   6.401  1.00  0.00           O  
ATOM    737  CB  ALA A  46      13.547   4.505   4.890  1.00  0.00           C  
ATOM    738  H   ALA A  46      12.984   5.337   2.559  1.00  0.00           H  
ATOM    739  HA  ALA A  46      11.761   5.651   5.108  1.00  0.00           H  
ATOM    740 1HB  ALA A  46      13.655   4.337   5.961  1.00  0.00           H  
ATOM    741 2HB  ALA A  46      13.039   3.657   4.441  1.00  0.00           H  
ATOM    742 3HB  ALA A  46      14.509   4.616   4.445  1.00  0.00           H  
ATOM    743  N   LYS A  47      14.447   7.491   4.649  1.00  0.00           N  
ATOM    744  CA  LYS A  47      15.185   8.613   5.197  1.00  0.00           C  
ATOM    745  C   LYS A  47      14.289   9.832   5.385  1.00  0.00           C  
ATOM    746  O   LYS A  47      14.231  10.408   6.468  1.00  0.00           O  
ATOM    747  CB  LYS A  47      16.368   8.963   4.293  1.00  0.00           C  
ATOM    748  CG  LYS A  47      17.306  10.018   4.864  1.00  0.00           C  
ATOM    749  CD  LYS A  47      18.284  10.517   3.810  1.00  0.00           C  
ATOM    750  CE  LYS A  47      17.777  11.786   3.140  1.00  0.00           C  
ATOM    751  NZ  LYS A  47      17.898  12.971   4.031  1.00  0.00           N  
ATOM    752  H   LYS A  47      14.727   7.103   3.753  1.00  0.00           H  
ATOM    753  HA  LYS A  47      15.569   8.329   6.178  1.00  0.00           H  
ATOM    754 1HB  LYS A  47      16.954   8.065   4.097  1.00  0.00           H  
ATOM    755 2HB  LYS A  47      15.998   9.328   3.334  1.00  0.00           H  
ATOM    756 1HG  LYS A  47      16.723  10.862   5.234  1.00  0.00           H  
ATOM    757 2HG  LYS A  47      17.868   9.594   5.696  1.00  0.00           H  
ATOM    758 1HD  LYS A  47      19.248  10.722   4.276  1.00  0.00           H  
ATOM    759 2HD  LYS A  47      18.423   9.748   3.050  1.00  0.00           H  
ATOM    760 1HE  LYS A  47      18.348  11.970   2.231  1.00  0.00           H  
ATOM    761 2HE  LYS A  47      16.730  11.659   2.866  1.00  0.00           H  
ATOM    762 1HZ  LYS A  47      17.552  13.790   3.552  1.00  0.00           H  
ATOM    763 2HZ  LYS A  47      17.356  12.819   4.871  1.00  0.00           H  
ATOM    764 3HZ  LYS A  47      18.868  13.111   4.278  1.00  0.00           H  
ATOM    765  N   VAL A  48      13.599  10.227   4.315  1.00  0.00           N  
ATOM    766  CA  VAL A  48      12.767  11.421   4.343  1.00  0.00           C  
ATOM    767  C   VAL A  48      11.596  11.277   5.302  1.00  0.00           C  
ATOM    768  O   VAL A  48      11.273  12.207   6.035  1.00  0.00           O  
ATOM    769  CB  VAL A  48      12.230  11.725   2.931  1.00  0.00           C  
ATOM    770  CG1 VAL A  48      11.205  12.847   2.981  1.00  0.00           C  
ATOM    771  CG2 VAL A  48      13.382  12.087   2.006  1.00  0.00           C  
ATOM    772  H   VAL A  48      13.671   9.697   3.451  1.00  0.00           H  
ATOM    773  HA  VAL A  48      13.382  12.256   4.675  1.00  0.00           H  
ATOM    774  HB  VAL A  48      11.721  10.840   2.548  1.00  0.00           H  
ATOM    775 1HG1 VAL A  48      10.836  13.048   1.975  1.00  0.00           H  
ATOM    776 2HG1 VAL A  48      10.372  12.551   3.619  1.00  0.00           H  
ATOM    777 3HG1 VAL A  48      11.670  13.747   3.382  1.00  0.00           H  
ATOM    778 1HG2 VAL A  48      12.996  12.299   1.010  1.00  0.00           H  
ATOM    779 2HG2 VAL A  48      13.895  12.968   2.392  1.00  0.00           H  
ATOM    780 3HG2 VAL A  48      14.083  11.253   1.953  1.00  0.00           H  
ATOM    781  N   LEU A  49      10.960  10.110   5.301  1.00  0.00           N  
ATOM    782  CA  LEU A  49       9.840   9.869   6.200  1.00  0.00           C  
ATOM    783  C   LEU A  49      10.260  10.038   7.648  1.00  0.00           C  
ATOM    784  O   LEU A  49       9.505  10.575   8.470  1.00  0.00           O  
ATOM    785  CB  LEU A  49       9.278   8.459   5.985  1.00  0.00           C  
ATOM    786  CG  LEU A  49       8.586   8.217   4.637  1.00  0.00           C  
ATOM    787  CD1 LEU A  49       8.351   6.725   4.447  1.00  0.00           C  
ATOM    788  CD2 LEU A  49       7.274   8.987   4.595  1.00  0.00           C  
ATOM    789  H   LEU A  49      11.257   9.377   4.663  1.00  0.00           H  
ATOM    790  HA  LEU A  49       9.056  10.592   5.980  1.00  0.00           H  
ATOM    791 1HB  LEU A  49      10.094   7.743   6.071  1.00  0.00           H  
ATOM    792 2HB  LEU A  49       8.554   8.250   6.772  1.00  0.00           H  
ATOM    793  HG  LEU A  49       9.233   8.558   3.829  1.00  0.00           H  
ATOM    794 1HD1 LEU A  49       7.859   6.553   3.490  1.00  0.00           H  
ATOM    795 2HD1 LEU A  49       9.306   6.201   4.462  1.00  0.00           H  
ATOM    796 3HD1 LEU A  49       7.718   6.351   5.252  1.00  0.00           H  
ATOM    797 1HD2 LEU A  49       6.783   8.816   3.637  1.00  0.00           H  
ATOM    798 2HD2 LEU A  49       6.625   8.646   5.402  1.00  0.00           H  
ATOM    799 3HD2 LEU A  49       7.473  10.052   4.715  1.00  0.00           H  
ATOM    800  N   HIS A  50      11.463   9.572   7.966  1.00  0.00           N  
ATOM    801  CA  HIS A  50      12.035   9.788   9.277  1.00  0.00           C  
ATOM    802  C   HIS A  50      12.334  11.276   9.506  1.00  0.00           C  
ATOM    803  O   HIS A  50      11.924  11.852  10.516  1.00  0.00           O  
ATOM    804  CB  HIS A  50      13.314   8.962   9.445  1.00  0.00           C  
ATOM    805  CG  HIS A  50      13.943   9.094  10.797  1.00  0.00           C  
ATOM    806  ND1 HIS A  50      13.418   8.495  11.923  1.00  0.00           N  
ATOM    807  CD2 HIS A  50      15.051   9.757  11.204  1.00  0.00           C  
ATOM    808  CE1 HIS A  50      14.178   8.783  12.965  1.00  0.00           C  
ATOM    809  NE2 HIS A  50      15.174   9.547  12.556  1.00  0.00           N  
ATOM    810  H   HIS A  50      11.990   9.036   7.278  1.00  0.00           H  
ATOM    811  HA  HIS A  50      11.308   9.474  10.027  1.00  0.00           H  
ATOM    812 1HB  HIS A  50      13.092   7.908   9.273  1.00  0.00           H  
ATOM    813 2HB  HIS A  50      14.045   9.267   8.697  1.00  0.00           H  
ATOM    814  HD1 HIS A  50      12.638   7.869  11.951  1.00  0.00           H  
ATOM    815  HD2 HIS A  50      15.783  10.368  10.677  1.00  0.00           H  
ATOM    816  HE1 HIS A  50      13.931   8.400  13.955  1.00  0.00           H  
ATOM    817  N   ASP A  51      13.047  11.902   8.548  1.00  0.00           N  
ATOM    818  CA  ASP A  51      13.483  13.297   8.698  1.00  0.00           C  
ATOM    819  C   ASP A  51      12.293  14.231   8.883  1.00  0.00           C  
ATOM    820  O   ASP A  51      12.368  15.207   9.628  1.00  0.00           O  
ATOM    821  CB  ASP A  51      14.299  13.742   7.482  1.00  0.00           C  
ATOM    822  CG  ASP A  51      15.689  13.122   7.443  1.00  0.00           C  
ATOM    823  OD1 ASP A  51      16.119  12.608   8.449  1.00  0.00           O  
ATOM    824  OD2 ASP A  51      16.309  13.168   6.407  1.00  0.00           O  
ATOM    825  H   ASP A  51      13.285  11.398   7.701  1.00  0.00           H  
ATOM    826  HA  ASP A  51      14.112  13.367   9.585  1.00  0.00           H  
ATOM    827 1HB  ASP A  51      13.770  13.470   6.569  1.00  0.00           H  
ATOM    828 2HB  ASP A  51      14.401  14.827   7.490  1.00  0.00           H  
ATOM    829  N   LEU A  52      11.184  13.918   8.208  1.00  0.00           N  
ATOM    830  CA  LEU A  52       9.980  14.730   8.302  1.00  0.00           C  
ATOM    831  C   LEU A  52       9.367  14.615   9.683  1.00  0.00           C  
ATOM    832  O   LEU A  52       8.567  15.454  10.089  1.00  0.00           O  
ATOM    833  CB  LEU A  52       8.957  14.300   7.242  1.00  0.00           C  
ATOM    834  CG  LEU A  52       9.326  14.630   5.790  1.00  0.00           C  
ATOM    835  CD1 LEU A  52       8.322  13.976   4.850  1.00  0.00           C  
ATOM    836  CD2 LEU A  52       9.349  16.139   5.602  1.00  0.00           C  
ATOM    837  H   LEU A  52      11.179  13.090   7.622  1.00  0.00           H  
ATOM    838  HA  LEU A  52      10.248  15.770   8.130  1.00  0.00           H  
ATOM    839 1HB  LEU A  52       8.818  13.223   7.312  1.00  0.00           H  
ATOM    840 2HB  LEU A  52       8.006  14.784   7.461  1.00  0.00           H  
ATOM    841  HG  LEU A  52      10.310  14.220   5.563  1.00  0.00           H  
ATOM    842 1HD1 LEU A  52       8.583  14.210   3.818  1.00  0.00           H  
ATOM    843 2HD1 LEU A  52       8.340  12.896   4.992  1.00  0.00           H  
ATOM    844 3HD1 LEU A  52       7.323  14.354   5.065  1.00  0.00           H  
ATOM    845 1HD2 LEU A  52       9.611  16.374   4.570  1.00  0.00           H  
ATOM    846 2HD2 LEU A  52       8.364  16.549   5.828  1.00  0.00           H  
ATOM    847 3HD2 LEU A  52      10.087  16.578   6.273  1.00  0.00           H  
ATOM    848  N   GLY A  53       9.753  13.571  10.407  1.00  0.00           N  
ATOM    849  CA  GLY A  53       9.204  13.317  11.725  1.00  0.00           C  
ATOM    850  C   GLY A  53       7.820  12.691  11.640  1.00  0.00           C  
ATOM    851  O   GLY A  53       6.982  12.900  12.518  1.00  0.00           O  
ATOM    852  H   GLY A  53      10.443  12.932  10.028  1.00  0.00           H  
ATOM    853 1HA  GLY A  53       9.874  12.654  12.272  1.00  0.00           H  
ATOM    854 2HA  GLY A  53       9.152  14.251  12.281  1.00  0.00           H  
ATOM    855  N   ALA A  54       7.582  11.916  10.583  1.00  0.00           N  
ATOM    856  CA  ALA A  54       6.286  11.282  10.387  1.00  0.00           C  
ATOM    857  C   ALA A  54       5.985  10.349  11.545  1.00  0.00           C  
ATOM    858  O   ALA A  54       6.884   9.696  12.073  1.00  0.00           O  
ATOM    859  CB  ALA A  54       6.258  10.519   9.066  1.00  0.00           C  
ATOM    860  H   ALA A  54       8.324  11.750   9.908  1.00  0.00           H  
ATOM    861  HA  ALA A  54       5.522  12.061  10.368  1.00  0.00           H  
ATOM    862 1HB  ALA A  54       5.275  10.064   8.930  1.00  0.00           H  
ATOM    863 2HB  ALA A  54       6.460  11.205   8.245  1.00  0.00           H  
ATOM    864 3HB  ALA A  54       7.020   9.738   9.082  1.00  0.00           H  
ATOM    865  N   GLU A  55       4.719  10.283  11.938  1.00  0.00           N  
ATOM    866  CA  GLU A  55       4.299   9.347  12.969  1.00  0.00           C  
ATOM    867  C   GLU A  55       4.565   7.921  12.531  1.00  0.00           C  
ATOM    868  O   GLU A  55       4.951   7.073  13.333  1.00  0.00           O  
ATOM    869  CB  GLU A  55       2.814   9.527  13.290  1.00  0.00           C  
ATOM    870  CG  GLU A  55       2.292   8.609  14.387  1.00  0.00           C  
ATOM    871  CD  GLU A  55       0.836   8.830  14.691  1.00  0.00           C  
ATOM    872  OE1 GLU A  55       0.232   9.653  14.045  1.00  0.00           O  
ATOM    873  OE2 GLU A  55       0.327   8.176  15.570  1.00  0.00           O  
ATOM    874  H   GLU A  55       4.029  10.887  11.507  1.00  0.00           H  
ATOM    875  HA  GLU A  55       4.881   9.539  13.872  1.00  0.00           H  
ATOM    876 1HB  GLU A  55       2.630  10.556  13.599  1.00  0.00           H  
ATOM    877 2HB  GLU A  55       2.223   9.344  12.392  1.00  0.00           H  
ATOM    878 1HG  GLU A  55       2.433   7.574  14.078  1.00  0.00           H  
ATOM    879 2HG  GLU A  55       2.876   8.773  15.291  1.00  0.00           H  
ATOM    880  N   GLU A  56       4.365   7.665  11.242  1.00  0.00           N  
ATOM    881  CA  GLU A  56       4.588   6.342  10.678  1.00  0.00           C  
ATOM    882  C   GLU A  56       5.306   6.424   9.327  1.00  0.00           C  
ATOM    883  O   GLU A  56       4.874   7.143   8.419  1.00  0.00           O  
ATOM    884  CB  GLU A  56       3.256   5.606  10.519  1.00  0.00           C  
ATOM    885  CG  GLU A  56       3.384   4.182   9.995  1.00  0.00           C  
ATOM    886  CD  GLU A  56       2.060   3.476   9.892  1.00  0.00           C  
ATOM    887  OE1 GLU A  56       1.291   3.819   9.027  1.00  0.00           O  
ATOM    888  OE2 GLU A  56       1.819   2.593  10.681  1.00  0.00           O  
ATOM    889  H   GLU A  56       4.063   8.418  10.632  1.00  0.00           H  
ATOM    890  HA  GLU A  56       5.229   5.781  11.358  1.00  0.00           H  
ATOM    891 1HB  GLU A  56       2.747   5.563  11.482  1.00  0.00           H  
ATOM    892 2HB  GLU A  56       2.614   6.159   9.833  1.00  0.00           H  
ATOM    893 1HG  GLU A  56       3.845   4.210   9.008  1.00  0.00           H  
ATOM    894 2HG  GLU A  56       4.040   3.620  10.657  1.00  0.00           H  
ATOM    895  N   ALA A  57       6.392   5.674   9.198  1.00  0.00           N  
ATOM    896  CA  ALA A  57       7.073   5.508   7.914  1.00  0.00           C  
ATOM    897  C   ALA A  57       6.760   4.135   7.320  1.00  0.00           C  
ATOM    898  O   ALA A  57       7.297   3.116   7.765  1.00  0.00           O  
ATOM    899  CB  ALA A  57       8.582   5.675   8.088  1.00  0.00           C  
ATOM    900  H   ALA A  57       6.764   5.199  10.016  1.00  0.00           H  
ATOM    901  HA  ALA A  57       6.704   6.269   7.229  1.00  0.00           H  
ATOM    902 1HB  ALA A  57       9.072   5.565   7.128  1.00  0.00           H  
ATOM    903 2HB  ALA A  57       8.793   6.665   8.495  1.00  0.00           H  
ATOM    904 3HB  ALA A  57       8.953   4.919   8.771  1.00  0.00           H  
ATOM    905  N   ALA A  58       5.862   4.109   6.332  1.00  0.00           N  
ATOM    906  CA  ALA A  58       5.433   2.852   5.719  1.00  0.00           C  
ATOM    907  C   ALA A  58       5.883   2.770   4.264  1.00  0.00           C  
ATOM    908  O   ALA A  58       5.823   3.758   3.526  1.00  0.00           O  
ATOM    909  CB  ALA A  58       3.924   2.714   5.810  1.00  0.00           C  
ATOM    910  H   ALA A  58       5.454   4.987   6.007  1.00  0.00           H  
ATOM    911  HA  ALA A  58       5.901   2.033   6.263  1.00  0.00           H  
ATOM    912 1HB  ALA A  58       3.618   1.764   5.372  1.00  0.00           H  
ATOM    913 2HB  ALA A  58       3.617   2.748   6.850  1.00  0.00           H  
ATOM    914 3HB  ALA A  58       3.459   3.525   5.272  1.00  0.00           H  
ATOM    915  N   ILE A  59       6.324   1.583   3.852  1.00  0.00           N  
ATOM    916  CA  ILE A  59       6.680   1.337   2.453  1.00  0.00           C  
ATOM    917  C   ILE A  59       5.978   0.104   1.910  1.00  0.00           C  
ATOM    918  O   ILE A  59       6.132  -0.994   2.446  1.00  0.00           O  
ATOM    919  CB  ILE A  59       8.201   1.168   2.292  1.00  0.00           C  
ATOM    920  CG1 ILE A  59       8.933   2.415   2.797  1.00  0.00           C  
ATOM    921  CG2 ILE A  59       8.555   0.892   0.839  1.00  0.00           C  
ATOM    922  CD1 ILE A  59      10.439   2.289   2.778  1.00  0.00           C  
ATOM    923  H   ILE A  59       6.413   0.830   4.528  1.00  0.00           H  
ATOM    924  HA  ILE A  59       6.365   2.195   1.860  1.00  0.00           H  
ATOM    925  HB  ILE A  59       8.542   0.334   2.904  1.00  0.00           H  
ATOM    926 1HG1 ILE A  59       8.654   3.273   2.187  1.00  0.00           H  
ATOM    927 2HG1 ILE A  59       8.623   2.629   3.821  1.00  0.00           H  
ATOM    928 1HG2 ILE A  59       9.635   0.776   0.743  1.00  0.00           H  
ATOM    929 2HG2 ILE A  59       8.062  -0.022   0.512  1.00  0.00           H  
ATOM    930 3HG2 ILE A  59       8.223   1.725   0.219  1.00  0.00           H  
ATOM    931 1HD1 ILE A  59      10.887   3.211   3.150  1.00  0.00           H  
ATOM    932 2HD1 ILE A  59      10.743   1.456   3.412  1.00  0.00           H  
ATOM    933 3HD1 ILE A  59      10.776   2.109   1.757  1.00  0.00           H  
ATOM    934  N   ALA A  60       5.223   0.285   0.827  1.00  0.00           N  
ATOM    935  CA  ALA A  60       4.603  -0.831   0.127  1.00  0.00           C  
ATOM    936  C   ALA A  60       5.382  -1.189  -1.126  1.00  0.00           C  
ATOM    937  O   ALA A  60       5.163  -0.614  -2.195  1.00  0.00           O  
ATOM    938  CB  ALA A  60       3.159  -0.504  -0.223  1.00  0.00           C  
ATOM    939  H   ALA A  60       5.089   1.221   0.473  1.00  0.00           H  
ATOM    940  HA  ALA A  60       4.604  -1.694   0.782  1.00  0.00           H  
ATOM    941 1HB  ALA A  60       2.712  -1.348  -0.748  1.00  0.00           H  
ATOM    942 2HB  ALA A  60       2.599  -0.307   0.690  1.00  0.00           H  
ATOM    943 3HB  ALA A  60       3.131   0.377  -0.863  1.00  0.00           H  
ATOM    944  N   LEU A  61       6.296  -2.139  -0.991  1.00  0.00           N  
ATOM    945  CA  LEU A  61       7.254  -2.437  -2.048  1.00  0.00           C  
ATOM    946  C   LEU A  61       6.715  -3.496  -2.995  1.00  0.00           C  
ATOM    947  O   LEU A  61       6.424  -4.614  -2.580  1.00  0.00           O  
ATOM    948  CB  LEU A  61       8.581  -2.912  -1.444  1.00  0.00           C  
ATOM    949  CG  LEU A  61       9.777  -2.940  -2.404  1.00  0.00           C  
ATOM    950  CD1 LEU A  61      10.105  -1.521  -2.849  1.00  0.00           C  
ATOM    951  CD2 LEU A  61      10.969  -3.585  -1.712  1.00  0.00           C  
ATOM    952  H   LEU A  61       6.334  -2.665  -0.122  1.00  0.00           H  
ATOM    953  HA  LEU A  61       7.439  -1.527  -2.619  1.00  0.00           H  
ATOM    954 1HB  LEU A  61       8.839  -2.256  -0.613  1.00  0.00           H  
ATOM    955 2HB  LEU A  61       8.445  -3.921  -1.055  1.00  0.00           H  
ATOM    956  HG  LEU A  61       9.517  -3.516  -3.292  1.00  0.00           H  
ATOM    957 1HD1 LEU A  61      10.955  -1.541  -3.531  1.00  0.00           H  
ATOM    958 2HD1 LEU A  61       9.242  -1.091  -3.358  1.00  0.00           H  
ATOM    959 3HD1 LEU A  61      10.353  -0.915  -1.978  1.00  0.00           H  
ATOM    960 1HD2 LEU A  61      11.819  -3.605  -2.395  1.00  0.00           H  
ATOM    961 2HD2 LEU A  61      11.230  -3.008  -0.825  1.00  0.00           H  
ATOM    962 3HD2 LEU A  61      10.713  -4.604  -1.421  1.00  0.00           H  
ATOM    963  N   ALA A  62       6.574  -3.138  -4.270  1.00  0.00           N  
ATOM    964  CA  ALA A  62       5.878  -3.997  -5.228  1.00  0.00           C  
ATOM    965  C   ALA A  62       6.837  -4.936  -5.942  1.00  0.00           C  
ATOM    966  O   ALA A  62       7.935  -4.536  -6.344  1.00  0.00           O  
ATOM    967  CB  ALA A  62       5.120  -3.153  -6.243  1.00  0.00           C  
ATOM    968  H   ALA A  62       6.950  -2.244  -4.580  1.00  0.00           H  
ATOM    969  HA  ALA A  62       5.169  -4.602  -4.689  1.00  0.00           H  
ATOM    970 1HB  ALA A  62       4.607  -3.806  -6.948  1.00  0.00           H  
ATOM    971 2HB  ALA A  62       4.389  -2.531  -5.725  1.00  0.00           H  
ATOM    972 3HB  ALA A  62       5.821  -2.516  -6.781  1.00  0.00           H  
ATOM    973  N   PHE A  63       6.412  -6.185  -6.105  1.00  0.00           N  
ATOM    974  CA  PHE A  63       7.172  -7.170  -6.854  1.00  0.00           C  
ATOM    975  C   PHE A  63       6.308  -7.841  -7.921  1.00  0.00           C  
ATOM    976  O   PHE A  63       5.093  -7.984  -7.754  1.00  0.00           O  
ATOM    977  CB  PHE A  63       7.744  -8.228  -5.909  1.00  0.00           C  
ATOM    978  CG  PHE A  63       8.790  -7.700  -4.970  1.00  0.00           C  
ATOM    979  CD1 PHE A  63       8.428  -7.065  -3.791  1.00  0.00           C  
ATOM    980  CD2 PHE A  63      10.139  -7.835  -5.263  1.00  0.00           C  
ATOM    981  CE1 PHE A  63       9.390  -6.579  -2.926  1.00  0.00           C  
ATOM    982  CE2 PHE A  63      11.103  -7.351  -4.401  1.00  0.00           C  
ATOM    983  CZ  PHE A  63      10.727  -6.721  -3.231  1.00  0.00           C  
ATOM    984  H   PHE A  63       5.525  -6.456  -5.694  1.00  0.00           H  
ATOM    985  HA  PHE A  63       8.002  -6.664  -7.352  1.00  0.00           H  
ATOM    986 1HB  PHE A  63       6.939  -8.658  -5.315  1.00  0.00           H  
ATOM    987 2HB  PHE A  63       8.186  -9.035  -6.492  1.00  0.00           H  
ATOM    988  HD1 PHE A  63       7.371  -6.953  -3.550  1.00  0.00           H  
ATOM    989  HD2 PHE A  63      10.435  -8.332  -6.188  1.00  0.00           H  
ATOM    990  HE1 PHE A  63       9.091  -6.082  -2.004  1.00  0.00           H  
ATOM    991  HE2 PHE A  63      12.159  -7.464  -4.643  1.00  0.00           H  
ATOM    992  HZ  PHE A  63      11.486  -6.337  -2.550  1.00  0.00           H  
ATOM    993  N   ASP A  64       6.944  -8.265  -9.003  1.00  0.00           N  
ATOM    994  CA  ASP A  64       6.319  -9.160  -9.970  1.00  0.00           C  
ATOM    995  C   ASP A  64       7.356 -10.086 -10.578  1.00  0.00           C  
ATOM    996  O   ASP A  64       7.843  -9.852 -11.682  1.00  0.00           O  
ATOM    997  CB  ASP A  64       5.620  -8.366 -11.076  1.00  0.00           C  
ATOM    998  CG  ASP A  64       4.784  -9.244 -11.998  1.00  0.00           C  
ATOM    999  OD1 ASP A  64       4.771 -10.436 -11.800  1.00  0.00           O  
ATOM   1000  OD2 ASP A  64       4.166  -8.715 -12.890  1.00  0.00           O  
ATOM   1001  H   ASP A  64       7.898  -7.967  -9.159  1.00  0.00           H  
ATOM   1002  HA  ASP A  64       5.576  -9.770  -9.452  1.00  0.00           H  
ATOM   1003 1HB  ASP A  64       4.971  -7.613 -10.629  1.00  0.00           H  
ATOM   1004 2HB  ASP A  64       6.365  -7.843 -11.675  1.00  0.00           H  
ATOM   1005  N   ILE A  65       7.716 -11.119  -9.830  1.00  0.00           N  
ATOM   1006  CA  ILE A  65       8.881 -11.925 -10.136  1.00  0.00           C  
ATOM   1007  C   ILE A  65       8.492 -13.371 -10.448  1.00  0.00           C  
ATOM   1008  O   ILE A  65       7.725 -13.987  -9.712  1.00  0.00           O  
ATOM   1009  CB  ILE A  65       9.881 -11.899  -8.966  1.00  0.00           C  
ATOM   1010  CG1 ILE A  65      10.209 -10.456  -8.576  1.00  0.00           C  
ATOM   1011  CG2 ILE A  65      11.148 -12.656  -9.332  1.00  0.00           C  
ATOM   1012  CD1 ILE A  65      10.896  -9.669  -9.669  1.00  0.00           C  
ATOM   1013  H   ILE A  65       7.170 -11.339  -9.009  1.00  0.00           H  
ATOM   1014  HA  ILE A  65       9.372 -11.507 -11.015  1.00  0.00           H  
ATOM   1015  HB  ILE A  65       9.430 -12.367  -8.091  1.00  0.00           H  
ATOM   1016 1HG1 ILE A  65       9.291  -9.935  -8.305  1.00  0.00           H  
ATOM   1017 2HG1 ILE A  65      10.856 -10.454  -7.698  1.00  0.00           H  
ATOM   1018 1HG2 ILE A  65      11.845 -12.627  -8.494  1.00  0.00           H  
ATOM   1019 2HG2 ILE A  65      10.900 -13.691  -9.562  1.00  0.00           H  
ATOM   1020 3HG2 ILE A  65      11.610 -12.192 -10.204  1.00  0.00           H  
ATOM   1021 1HD1 ILE A  65      11.097  -8.657  -9.317  1.00  0.00           H  
ATOM   1022 2HD1 ILE A  65      11.837 -10.155  -9.931  1.00  0.00           H  
ATOM   1023 3HD1 ILE A  65      10.252  -9.627 -10.546  1.00  0.00           H  
ATOM   1024  N   ASP A  66       9.026 -13.903 -11.550  1.00  0.00           N  
ATOM   1025  CA  ASP A  66       8.769 -15.293 -11.933  1.00  0.00           C  
ATOM   1026  C   ASP A  66       9.735 -16.250 -11.233  1.00  0.00           C  
ATOM   1027  O   ASP A  66       9.383 -17.386 -10.919  1.00  0.00           O  
ATOM   1028  CB  ASP A  66       8.884 -15.461 -13.450  1.00  0.00           C  
ATOM   1029  CG  ASP A  66       7.812 -14.696 -14.215  1.00  0.00           C  
ATOM   1030  OD1 ASP A  66       6.653 -14.936 -13.973  1.00  0.00           O  
ATOM   1031  OD2 ASP A  66       8.163 -13.880 -15.033  1.00  0.00           O  
ATOM   1032  H   ASP A  66       9.626 -13.335 -12.129  1.00  0.00           H  
ATOM   1033  HA  ASP A  66       7.755 -15.553 -11.630  1.00  0.00           H  
ATOM   1034 1HB  ASP A  66       9.864 -15.114 -13.781  1.00  0.00           H  
ATOM   1035 2HB  ASP A  66       8.808 -16.518 -13.706  1.00  0.00           H  
ATOM   1036  N   ASP A  67      10.954 -15.777 -10.991  1.00  0.00           N  
ATOM   1037  CA  ASP A  67      11.972 -16.579 -10.324  1.00  0.00           C  
ATOM   1038  C   ASP A  67      11.958 -16.336  -8.815  1.00  0.00           C  
ATOM   1039  O   ASP A  67      12.394 -15.285  -8.343  1.00  0.00           O  
ATOM   1040  CB  ASP A  67      13.359 -16.262 -10.888  1.00  0.00           C  
ATOM   1041  CG  ASP A  67      14.463 -17.096 -10.251  1.00  0.00           C  
ATOM   1042  OD1 ASP A  67      14.418 -17.294  -9.059  1.00  0.00           O  
ATOM   1043  OD2 ASP A  67      15.340 -17.526 -10.961  1.00  0.00           O  
ATOM   1044  H   ASP A  67      11.179 -14.836 -11.277  1.00  0.00           H  
ATOM   1045  HA  ASP A  67      11.754 -17.633 -10.500  1.00  0.00           H  
ATOM   1046 1HB  ASP A  67      13.364 -16.441 -11.964  1.00  0.00           H  
ATOM   1047 2HB  ASP A  67      13.584 -15.207 -10.731  1.00  0.00           H  
ATOM   1048  N   GLU A  68      11.432 -17.303  -8.067  1.00  0.00           N  
ATOM   1049  CA  GLU A  68      11.212 -17.136  -6.633  1.00  0.00           C  
ATOM   1050  C   GLU A  68      12.530 -16.997  -5.856  1.00  0.00           C  
ATOM   1051  O   GLU A  68      12.537 -16.562  -4.704  1.00  0.00           O  
ATOM   1052  CB  GLU A  68      10.411 -18.320  -6.085  1.00  0.00           C  
ATOM   1053  CG  GLU A  68      11.108 -19.666  -6.219  1.00  0.00           C  
ATOM   1054  CD  GLU A  68      10.731 -20.397  -7.478  1.00  0.00           C  
ATOM   1055  OE1 GLU A  68      10.321 -19.755  -8.415  1.00  0.00           O  
ATOM   1056  OE2 GLU A  68      10.853 -21.599  -7.503  1.00  0.00           O  
ATOM   1057  H   GLU A  68      11.162 -18.172  -8.509  1.00  0.00           H  
ATOM   1058  HA  GLU A  68      10.637 -16.223  -6.481  1.00  0.00           H  
ATOM   1059 1HB  GLU A  68      10.199 -18.157  -5.028  1.00  0.00           H  
ATOM   1060 2HB  GLU A  68       9.456 -18.384  -6.605  1.00  0.00           H  
ATOM   1061 1HG  GLU A  68      12.186 -19.508  -6.214  1.00  0.00           H  
ATOM   1062 2HG  GLU A  68      10.855 -20.282  -5.358  1.00  0.00           H  
ATOM   1063  N   ASP A  69      13.648 -17.368  -6.493  1.00  0.00           N  
ATOM   1064  CA  ASP A  69      14.956 -17.227  -5.860  1.00  0.00           C  
ATOM   1065  C   ASP A  69      15.447 -15.793  -5.942  1.00  0.00           C  
ATOM   1066  O   ASP A  69      15.905 -15.225  -4.947  1.00  0.00           O  
ATOM   1067  CB  ASP A  69      15.978 -18.159  -6.516  1.00  0.00           C  
ATOM   1068  CG  ASP A  69      17.270 -18.277  -5.718  1.00  0.00           C  
ATOM   1069  OD1 ASP A  69      17.213 -18.181  -4.515  1.00  0.00           O  
ATOM   1070  OD2 ASP A  69      18.301 -18.462  -6.320  1.00  0.00           O  
ATOM   1071  H   ASP A  69      13.587 -17.746  -7.439  1.00  0.00           H  
ATOM   1072  HA  ASP A  69      14.859 -17.491  -4.807  1.00  0.00           H  
ATOM   1073 1HB  ASP A  69      15.545 -19.154  -6.627  1.00  0.00           H  
ATOM   1074 2HB  ASP A  69      16.217 -17.793  -7.514  1.00  0.00           H  
ATOM   1075  N   GLU A  70      15.335 -15.199  -7.125  1.00  0.00           N  
ATOM   1076  CA  GLU A  70      15.615 -13.782  -7.287  1.00  0.00           C  
ATOM   1077  C   GLU A  70      14.727 -12.955  -6.383  1.00  0.00           C  
ATOM   1078  O   GLU A  70      15.180 -12.001  -5.752  1.00  0.00           O  
ATOM   1079  CB  GLU A  70      15.417 -13.357  -8.744  1.00  0.00           C  
ATOM   1080  CG  GLU A  70      15.730 -11.893  -9.019  1.00  0.00           C  
ATOM   1081  CD  GLU A  70      15.581 -11.526 -10.470  1.00  0.00           C  
ATOM   1082  OE1 GLU A  70      15.204 -12.374 -11.242  1.00  0.00           O  
ATOM   1083  OE2 GLU A  70      15.845 -10.395 -10.806  1.00  0.00           O  
ATOM   1084  H   GLU A  70      15.040 -15.743  -7.928  1.00  0.00           H  
ATOM   1085  HA  GLU A  70      16.653 -13.599  -7.005  1.00  0.00           H  
ATOM   1086 1HB  GLU A  70      16.054 -13.962  -9.389  1.00  0.00           H  
ATOM   1087 2HB  GLU A  70      14.384 -13.539  -9.039  1.00  0.00           H  
ATOM   1088 1HG  GLU A  70      15.058 -11.271  -8.428  1.00  0.00           H  
ATOM   1089 2HG  GLU A  70      16.750 -11.684  -8.699  1.00  0.00           H  
ATOM   1090  N   PHE A  71      13.454 -13.338  -6.301  1.00  0.00           N  
ATOM   1091  CA  PHE A  71      12.518 -12.661  -5.424  1.00  0.00           C  
ATOM   1092  C   PHE A  71      13.029 -12.644  -4.010  1.00  0.00           C  
ATOM   1093  O   PHE A  71      13.114 -11.588  -3.381  1.00  0.00           O  
ATOM   1094  CB  PHE A  71      11.148 -13.340  -5.467  1.00  0.00           C  
ATOM   1095  CG  PHE A  71      10.170 -12.798  -4.463  1.00  0.00           C  
ATOM   1096  CD1 PHE A  71       9.439 -11.651  -4.736  1.00  0.00           C  
ATOM   1097  CD2 PHE A  71       9.981 -13.431  -3.244  1.00  0.00           C  
ATOM   1098  CE1 PHE A  71       8.540 -11.151  -3.813  1.00  0.00           C  
ATOM   1099  CE2 PHE A  71       9.082 -12.934  -2.321  1.00  0.00           C  
ATOM   1100  CZ  PHE A  71       8.361 -11.792  -2.606  1.00  0.00           C  
ATOM   1101  H   PHE A  71      13.135 -14.123  -6.860  1.00  0.00           H  
ATOM   1102  HA  PHE A  71      12.404 -11.631  -5.764  1.00  0.00           H  
ATOM   1103 1HB  PHE A  71      10.715 -13.225  -6.460  1.00  0.00           H  
ATOM   1104 2HB  PHE A  71      11.265 -14.408  -5.284  1.00  0.00           H  
ATOM   1105  HD1 PHE A  71       9.580 -11.145  -5.691  1.00  0.00           H  
ATOM   1106  HD2 PHE A  71      10.551 -14.333  -3.019  1.00  0.00           H  
ATOM   1107  HE1 PHE A  71       7.972 -10.249  -4.041  1.00  0.00           H  
ATOM   1108  HE2 PHE A  71       8.942 -13.442  -1.367  1.00  0.00           H  
ATOM   1109  HZ  PHE A  71       7.653 -11.398  -1.878  1.00  0.00           H  
ATOM   1110  N   LYS A  72      13.380 -13.821  -3.503  1.00  0.00           N  
ATOM   1111  CA  LYS A  72      13.857 -13.958  -2.146  1.00  0.00           C  
ATOM   1112  C   LYS A  72      15.032 -13.028  -1.883  1.00  0.00           C  
ATOM   1113  O   LYS A  72      15.074 -12.344  -0.860  1.00  0.00           O  
ATOM   1114  CB  LYS A  72      14.253 -15.408  -1.865  1.00  0.00           C  
ATOM   1115  CG  LYS A  72      14.646 -15.683  -0.420  1.00  0.00           C  
ATOM   1116  CD  LYS A  72      14.867 -17.169  -0.181  1.00  0.00           C  
ATOM   1117  CE  LYS A  72      15.192 -17.454   1.278  1.00  0.00           C  
ATOM   1118  NZ  LYS A  72      15.346 -18.911   1.540  1.00  0.00           N  
ATOM   1119  H   LYS A  72      13.305 -14.652  -4.084  1.00  0.00           H  
ATOM   1120  HA  LYS A  72      13.051 -13.682  -1.468  1.00  0.00           H  
ATOM   1121 1HB  LYS A  72      13.423 -16.068  -2.117  1.00  0.00           H  
ATOM   1122 2HB  LYS A  72      15.096 -15.684  -2.499  1.00  0.00           H  
ATOM   1123 1HG  LYS A  72      15.566 -15.145  -0.183  1.00  0.00           H  
ATOM   1124 2HG  LYS A  72      13.859 -15.330   0.245  1.00  0.00           H  
ATOM   1125 1HD  LYS A  72      13.968 -17.720  -0.458  1.00  0.00           H  
ATOM   1126 2HD  LYS A  72      15.692 -17.519  -0.801  1.00  0.00           H  
ATOM   1127 1HE  LYS A  72      16.117 -16.949   1.550  1.00  0.00           H  
ATOM   1128 2HE  LYS A  72      14.393 -17.067   1.911  1.00  0.00           H  
ATOM   1129 1HZ  LYS A  72      15.560 -19.057   2.517  1.00  0.00           H  
ATOM   1130 2HZ  LYS A  72      14.486 -19.388   1.309  1.00  0.00           H  
ATOM   1131 3HZ  LYS A  72      16.097 -19.278   0.973  1.00  0.00           H  
ATOM   1132  N   LYS A  73      15.991 -13.008  -2.809  1.00  0.00           N  
ATOM   1133  CA  LYS A  73      17.159 -12.143  -2.684  1.00  0.00           C  
ATOM   1134  C   LYS A  73      16.766 -10.663  -2.615  1.00  0.00           C  
ATOM   1135  O   LYS A  73      17.259  -9.919  -1.762  1.00  0.00           O  
ATOM   1136  CB  LYS A  73      18.118 -12.378  -3.851  1.00  0.00           C  
ATOM   1137  CG  LYS A  73      19.423 -11.597  -3.760  1.00  0.00           C  
ATOM   1138  CD  LYS A  73      20.289 -11.824  -4.990  1.00  0.00           C  
ATOM   1139  CE  LYS A  73      20.852 -13.237  -5.018  1.00  0.00           C  
ATOM   1140  NZ  LYS A  73      21.794 -13.439  -6.152  1.00  0.00           N  
ATOM   1141  H   LYS A  73      15.913 -13.620  -3.619  1.00  0.00           H  
ATOM   1142  HA  LYS A  73      17.673 -12.394  -1.756  1.00  0.00           H  
ATOM   1143 1HB  LYS A  73      18.366 -13.438  -3.910  1.00  0.00           H  
ATOM   1144 2HB  LYS A  73      17.628 -12.104  -4.786  1.00  0.00           H  
ATOM   1145 1HG  LYS A  73      19.204 -10.532  -3.672  1.00  0.00           H  
ATOM   1146 2HG  LYS A  73      19.974 -11.911  -2.875  1.00  0.00           H  
ATOM   1147 1HD  LYS A  73      19.695 -11.661  -5.890  1.00  0.00           H  
ATOM   1148 2HD  LYS A  73      21.116 -11.114  -4.988  1.00  0.00           H  
ATOM   1149 1HE  LYS A  73      21.378 -13.438  -4.085  1.00  0.00           H  
ATOM   1150 2HE  LYS A  73      20.035 -13.953  -5.109  1.00  0.00           H  
ATOM   1151 1HZ  LYS A  73      22.144 -14.386  -6.135  1.00  0.00           H  
ATOM   1152 2HZ  LYS A  73      21.312 -13.274  -7.024  1.00  0.00           H  
ATOM   1153 3HZ  LYS A  73      22.567 -12.794  -6.068  1.00  0.00           H  
ATOM   1154  N   GLN A  74      15.879 -10.237  -3.519  1.00  0.00           N  
ATOM   1155  CA  GLN A  74      15.500  -8.827  -3.606  1.00  0.00           C  
ATOM   1156  C   GLN A  74      14.760  -8.369  -2.355  1.00  0.00           C  
ATOM   1157  O   GLN A  74      15.020  -7.282  -1.833  1.00  0.00           O  
ATOM   1158  CB  GLN A  74      14.630  -8.581  -4.842  1.00  0.00           C  
ATOM   1159  CG  GLN A  74      15.372  -8.710  -6.161  1.00  0.00           C  
ATOM   1160  CD  GLN A  74      14.474  -8.460  -7.357  1.00  0.00           C  
ATOM   1161  OE1 GLN A  74      13.251  -8.357  -7.223  1.00  0.00           O  
ATOM   1162  NE2 GLN A  74      15.075  -8.361  -8.537  1.00  0.00           N  
ATOM   1163  H   GLN A  74      15.468 -10.903  -4.167  1.00  0.00           H  
ATOM   1164  HA  GLN A  74      16.407  -8.231  -3.695  1.00  0.00           H  
ATOM   1165 1HB  GLN A  74      13.802  -9.290  -4.851  1.00  0.00           H  
ATOM   1166 2HB  GLN A  74      14.202  -7.580  -4.793  1.00  0.00           H  
ATOM   1167 1HG  GLN A  74      16.182  -7.980  -6.183  1.00  0.00           H  
ATOM   1168 2HG  GLN A  74      15.777  -9.719  -6.242  1.00  0.00           H  
ATOM   1169 1HE2 GLN A  74      14.534  -8.197  -9.363  1.00  0.00           H  
ATOM   1170 2HE2 GLN A  74      16.069  -8.451  -8.602  1.00  0.00           H  
ATOM   1171  N   VAL A  75      13.843  -9.203  -1.869  1.00  0.00           N  
ATOM   1172  CA  VAL A  75      13.076  -8.872  -0.677  1.00  0.00           C  
ATOM   1173  C   VAL A  75      13.962  -8.822   0.542  1.00  0.00           C  
ATOM   1174  O   VAL A  75      13.851  -7.912   1.360  1.00  0.00           O  
ATOM   1175  CB  VAL A  75      11.959  -9.907  -0.450  1.00  0.00           C  
ATOM   1176  CG1 VAL A  75      11.307  -9.697   0.909  1.00  0.00           C  
ATOM   1177  CG2 VAL A  75      10.927  -9.808  -1.564  1.00  0.00           C  
ATOM   1178  H   VAL A  75      13.674 -10.086  -2.340  1.00  0.00           H  
ATOM   1179  HA  VAL A  75      12.626  -7.889  -0.820  1.00  0.00           H  
ATOM   1180  HB  VAL A  75      12.396 -10.905  -0.446  1.00  0.00           H  
ATOM   1181 1HG1 VAL A  75      10.520 -10.437   1.053  1.00  0.00           H  
ATOM   1182 2HG1 VAL A  75      12.056  -9.808   1.693  1.00  0.00           H  
ATOM   1183 3HG1 VAL A  75      10.877  -8.697   0.956  1.00  0.00           H  
ATOM   1184 1HG2 VAL A  75      10.140 -10.543  -1.397  1.00  0.00           H  
ATOM   1185 2HG2 VAL A  75      10.494  -8.808  -1.571  1.00  0.00           H  
ATOM   1186 3HG2 VAL A  75      11.408 -10.003  -2.523  1.00  0.00           H  
ATOM   1187  N   LYS A  76      14.852  -9.798   0.668  1.00  0.00           N  
ATOM   1188  CA  LYS A  76      15.754  -9.851   1.799  1.00  0.00           C  
ATOM   1189  C   LYS A  76      16.540  -8.564   1.910  1.00  0.00           C  
ATOM   1190  O   LYS A  76      16.603  -7.953   2.975  1.00  0.00           O  
ATOM   1191  CB  LYS A  76      16.703 -11.044   1.679  1.00  0.00           C  
ATOM   1192  CG  LYS A  76      17.650 -11.216   2.859  1.00  0.00           C  
ATOM   1193  CD  LYS A  76      18.517 -12.455   2.696  1.00  0.00           C  
ATOM   1194  CE  LYS A  76      19.573 -12.541   3.788  1.00  0.00           C  
ATOM   1195  NZ  LYS A  76      18.969 -12.756   5.131  1.00  0.00           N  
ATOM   1196  H   LYS A  76      14.908 -10.519  -0.044  1.00  0.00           H  
ATOM   1197  HA  LYS A  76      15.166  -9.964   2.710  1.00  0.00           H  
ATOM   1198 1HB  LYS A  76      16.123 -11.962   1.580  1.00  0.00           H  
ATOM   1199 2HB  LYS A  76      17.307 -10.939   0.778  1.00  0.00           H  
ATOM   1200 1HG  LYS A  76      18.295 -10.340   2.938  1.00  0.00           H  
ATOM   1201 2HG  LYS A  76      17.073 -11.304   3.779  1.00  0.00           H  
ATOM   1202 1HD  LYS A  76      17.889 -13.347   2.739  1.00  0.00           H  
ATOM   1203 2HD  LYS A  76      19.012 -12.428   1.726  1.00  0.00           H  
ATOM   1204 1HE  LYS A  76      20.253 -13.363   3.573  1.00  0.00           H  
ATOM   1205 2HE  LYS A  76      20.151 -11.617   3.808  1.00  0.00           H  
ATOM   1206 1HZ  LYS A  76      19.701 -12.807   5.826  1.00  0.00           H  
ATOM   1207 2HZ  LYS A  76      18.350 -11.989   5.350  1.00  0.00           H  
ATOM   1208 3HZ  LYS A  76      18.446 -13.620   5.131  1.00  0.00           H  
ATOM   1209  N   LYS A  77      17.126  -8.138   0.794  1.00  0.00           N  
ATOM   1210  CA  LYS A  77      17.886  -6.905   0.766  1.00  0.00           C  
ATOM   1211  C   LYS A  77      17.011  -5.723   1.147  1.00  0.00           C  
ATOM   1212  O   LYS A  77      17.428  -4.855   1.910  1.00  0.00           O  
ATOM   1213  CB  LYS A  77      18.500  -6.686  -0.618  1.00  0.00           C  
ATOM   1214  CG  LYS A  77      19.673  -7.605  -0.938  1.00  0.00           C  
ATOM   1215  CD  LYS A  77      20.110  -7.457  -2.387  1.00  0.00           C  
ATOM   1216  CE  LYS A  77      20.686  -6.075  -2.655  1.00  0.00           C  
ATOM   1217  NZ  LYS A  77      22.013  -5.890  -2.008  1.00  0.00           N  
ATOM   1218  H   LYS A  77      17.035  -8.682  -0.059  1.00  0.00           H  
ATOM   1219  HA  LYS A  77      18.690  -6.978   1.497  1.00  0.00           H  
ATOM   1220 1HB  LYS A  77      17.739  -6.838  -1.383  1.00  0.00           H  
ATOM   1221 2HB  LYS A  77      18.849  -5.657  -0.702  1.00  0.00           H  
ATOM   1222 1HG  LYS A  77      20.513  -7.362  -0.287  1.00  0.00           H  
ATOM   1223 2HG  LYS A  77      19.384  -8.640  -0.757  1.00  0.00           H  
ATOM   1224 1HD  LYS A  77      20.868  -8.208  -2.617  1.00  0.00           H  
ATOM   1225 2HD  LYS A  77      19.255  -7.617  -3.043  1.00  0.00           H  
ATOM   1226 1HE  LYS A  77      20.795  -5.928  -3.728  1.00  0.00           H  
ATOM   1227 2HE  LYS A  77      20.002  -5.316  -2.274  1.00  0.00           H  
ATOM   1228 1HZ  LYS A  77      22.360  -4.962  -2.209  1.00  0.00           H  
ATOM   1229 2HZ  LYS A  77      21.920  -6.005  -1.008  1.00  0.00           H  
ATOM   1230 3HZ  LYS A  77      22.662  -6.576  -2.367  1.00  0.00           H  
ATOM   1231  N   ALA A  78      15.790  -5.693   0.614  1.00  0.00           N  
ATOM   1232  CA  ALA A  78      14.873  -4.594   0.870  1.00  0.00           C  
ATOM   1233  C   ALA A  78      14.538  -4.503   2.343  1.00  0.00           C  
ATOM   1234  O   ALA A  78      14.559  -3.421   2.930  1.00  0.00           O  
ATOM   1235  CB  ALA A  78      13.604  -4.770   0.064  1.00  0.00           C  
ATOM   1236  H   ALA A  78      15.494  -6.451   0.006  1.00  0.00           H  
ATOM   1237  HA  ALA A  78      15.363  -3.667   0.573  1.00  0.00           H  
ATOM   1238 1HB  ALA A  78      12.953  -3.945   0.247  1.00  0.00           H  
ATOM   1239 2HB  ALA A  78      13.840  -4.814  -0.976  1.00  0.00           H  
ATOM   1240 3HB  ALA A  78      13.112  -5.691   0.360  1.00  0.00           H  
ATOM   1241  N   LEU A  79      14.225  -5.645   2.946  1.00  0.00           N  
ATOM   1242  CA  LEU A  79      13.814  -5.683   4.334  1.00  0.00           C  
ATOM   1243  C   LEU A  79      14.954  -5.276   5.257  1.00  0.00           C  
ATOM   1244  O   LEU A  79      14.741  -4.577   6.254  1.00  0.00           O  
ATOM   1245  CB  LEU A  79      13.324  -7.089   4.699  1.00  0.00           C  
ATOM   1246  CG  LEU A  79      11.996  -7.517   4.061  1.00  0.00           C  
ATOM   1247  CD1 LEU A  79      11.718  -8.976   4.397  1.00  0.00           C  
ATOM   1248  CD2 LEU A  79      10.877  -6.618   4.565  1.00  0.00           C  
ATOM   1249  H   LEU A  79      14.266  -6.510   2.418  1.00  0.00           H  
ATOM   1250  HA  LEU A  79      12.997  -4.979   4.470  1.00  0.00           H  
ATOM   1251 1HB  LEU A  79      14.083  -7.810   4.399  1.00  0.00           H  
ATOM   1252 2HB  LEU A  79      13.206  -7.146   5.781  1.00  0.00           H  
ATOM   1253  HG  LEU A  79      12.069  -7.433   2.977  1.00  0.00           H  
ATOM   1254 1HD1 LEU A  79      10.774  -9.281   3.944  1.00  0.00           H  
ATOM   1255 2HD1 LEU A  79      12.524  -9.599   4.008  1.00  0.00           H  
ATOM   1256 3HD1 LEU A  79      11.656  -9.095   5.478  1.00  0.00           H  
ATOM   1257 1HD2 LEU A  79       9.934  -6.921   4.111  1.00  0.00           H  
ATOM   1258 2HD2 LEU A  79      10.803  -6.702   5.649  1.00  0.00           H  
ATOM   1259 3HD2 LEU A  79      11.093  -5.583   4.296  1.00  0.00           H  
ATOM   1260  N   GLU A  80      16.175  -5.708   4.922  1.00  0.00           N  
ATOM   1261  CA  GLU A  80      17.349  -5.343   5.706  1.00  0.00           C  
ATOM   1262  C   GLU A  80      17.611  -3.841   5.644  1.00  0.00           C  
ATOM   1263  O   GLU A  80      17.978  -3.224   6.647  1.00  0.00           O  
ATOM   1264  CB  GLU A  80      18.579  -6.106   5.209  1.00  0.00           C  
ATOM   1265  CG  GLU A  80      18.583  -7.588   5.557  1.00  0.00           C  
ATOM   1266  CD  GLU A  80      18.715  -7.842   7.033  1.00  0.00           C  
ATOM   1267  OE1 GLU A  80      19.625  -7.315   7.628  1.00  0.00           O  
ATOM   1268  OE2 GLU A  80      17.906  -8.564   7.566  1.00  0.00           O  
ATOM   1269  H   GLU A  80      16.285  -6.305   4.107  1.00  0.00           H  
ATOM   1270  HA  GLU A  80      17.165  -5.612   6.743  1.00  0.00           H  
ATOM   1271 1HB  GLU A  80      18.649  -6.017   4.125  1.00  0.00           H  
ATOM   1272 2HB  GLU A  80      19.479  -5.661   5.633  1.00  0.00           H  
ATOM   1273 1HG  GLU A  80      17.653  -8.036   5.205  1.00  0.00           H  
ATOM   1274 2HG  GLU A  80      19.407  -8.071   5.034  1.00  0.00           H  
ATOM   1275  N   LEU A  81      17.406  -3.249   4.464  1.00  0.00           N  
ATOM   1276  CA  LEU A  81      17.527  -1.806   4.313  1.00  0.00           C  
ATOM   1277  C   LEU A  81      16.499  -1.095   5.148  1.00  0.00           C  
ATOM   1278  O   LEU A  81      16.825  -0.197   5.923  1.00  0.00           O  
ATOM   1279  CB  LEU A  81      17.363  -1.402   2.843  1.00  0.00           C  
ATOM   1280  CG  LEU A  81      18.553  -1.719   1.929  1.00  0.00           C  
ATOM   1281  CD1 LEU A  81      18.158  -1.482   0.478  1.00  0.00           C  
ATOM   1282  CD2 LEU A  81      19.740  -0.851   2.321  1.00  0.00           C  
ATOM   1283  H   LEU A  81      17.161  -3.813   3.660  1.00  0.00           H  
ATOM   1284  HA  LEU A  81      18.517  -1.502   4.649  1.00  0.00           H  
ATOM   1285 1HB  LEU A  81      16.490  -1.911   2.438  1.00  0.00           H  
ATOM   1286 2HB  LEU A  81      17.185  -0.328   2.795  1.00  0.00           H  
ATOM   1287  HG  LEU A  81      18.823  -2.770   2.033  1.00  0.00           H  
ATOM   1288 1HD1 LEU A  81      19.004  -1.707  -0.172  1.00  0.00           H  
ATOM   1289 2HD1 LEU A  81      17.320  -2.129   0.218  1.00  0.00           H  
ATOM   1290 3HD1 LEU A  81      17.867  -0.440   0.346  1.00  0.00           H  
ATOM   1291 1HD2 LEU A  81      20.586  -1.077   1.672  1.00  0.00           H  
ATOM   1292 2HD2 LEU A  81      19.472   0.201   2.215  1.00  0.00           H  
ATOM   1293 3HD2 LEU A  81      20.012  -1.054   3.357  1.00  0.00           H  
ATOM   1294  N   MET A  82      15.245  -1.495   4.996  1.00  0.00           N  
ATOM   1295  CA  MET A  82      14.151  -0.824   5.659  1.00  0.00           C  
ATOM   1296  C   MET A  82      14.341  -0.831   7.174  1.00  0.00           C  
ATOM   1297  O   MET A  82      14.116   0.183   7.844  1.00  0.00           O  
ATOM   1298  CB  MET A  82      12.827  -1.484   5.277  1.00  0.00           C  
ATOM   1299  CG  MET A  82      12.395  -1.243   3.838  1.00  0.00           C  
ATOM   1300  SD  MET A  82      10.864  -2.098   3.419  1.00  0.00           S  
ATOM   1301  CE  MET A  82      10.865  -1.941   1.635  1.00  0.00           C  
ATOM   1302  H   MET A  82      15.047  -2.282   4.385  1.00  0.00           H  
ATOM   1303  HA  MET A  82      14.131   0.212   5.334  1.00  0.00           H  
ATOM   1304 1HB  MET A  82      12.900  -2.560   5.428  1.00  0.00           H  
ATOM   1305 2HB  MET A  82      12.035  -1.115   5.930  1.00  0.00           H  
ATOM   1306 1HG  MET A  82      12.249  -0.175   3.676  1.00  0.00           H  
ATOM   1307 2HG  MET A  82      13.178  -1.586   3.161  1.00  0.00           H  
ATOM   1308 1HE  MET A  82       9.977  -2.423   1.226  1.00  0.00           H  
ATOM   1309 2HE  MET A  82      10.864  -0.885   1.363  1.00  0.00           H  
ATOM   1310 3HE  MET A  82      11.757  -2.419   1.228  1.00  0.00           H  
ATOM   1311  N   LYS A  83      14.775  -1.973   7.713  1.00  0.00           N  
ATOM   1312  CA  LYS A  83      15.011  -2.101   9.148  1.00  0.00           C  
ATOM   1313  C   LYS A  83      16.086  -1.125   9.625  1.00  0.00           C  
ATOM   1314  O   LYS A  83      15.882  -0.386  10.587  1.00  0.00           O  
ATOM   1315  CB  LYS A  83      15.410  -3.536   9.497  1.00  0.00           C  
ATOM   1316  CG  LYS A  83      15.618  -3.787  10.985  1.00  0.00           C  
ATOM   1317  CD  LYS A  83      14.315  -3.642  11.757  1.00  0.00           C  
ATOM   1318  CE  LYS A  83      14.419  -4.266  13.141  1.00  0.00           C  
ATOM   1319  NZ  LYS A  83      15.463  -3.607  13.972  1.00  0.00           N  
ATOM   1320  H   LYS A  83      14.942  -2.775   7.113  1.00  0.00           H  
ATOM   1321  HA  LYS A  83      14.089  -1.863   9.672  1.00  0.00           H  
ATOM   1322 1HB  LYS A  83      14.641  -4.224   9.146  1.00  0.00           H  
ATOM   1323 2HB  LYS A  83      16.337  -3.791   8.982  1.00  0.00           H  
ATOM   1324 1HG  LYS A  83      16.008  -4.794  11.133  1.00  0.00           H  
ATOM   1325 2HG  LYS A  83      16.344  -3.074  11.376  1.00  0.00           H  
ATOM   1326 1HD  LYS A  83      14.070  -2.584  11.861  1.00  0.00           H  
ATOM   1327 2HD  LYS A  83      13.511  -4.130  11.208  1.00  0.00           H  
ATOM   1328 1HE  LYS A  83      13.460  -4.182  13.650  1.00  0.00           H  
ATOM   1329 2HE  LYS A  83      14.663  -5.324  13.045  1.00  0.00           H  
ATOM   1330 1HZ  LYS A  83      15.500  -4.049  14.879  1.00  0.00           H  
ATOM   1331 2HZ  LYS A  83      16.361  -3.696  13.517  1.00  0.00           H  
ATOM   1332 3HZ  LYS A  83      15.237  -2.629  14.083  1.00  0.00           H  
ATOM   1333  N   LYS A  84      17.233  -1.135   8.948  1.00  0.00           N  
ATOM   1334  CA  LYS A  84      18.336  -0.241   9.293  1.00  0.00           C  
ATOM   1335  C   LYS A  84      17.941   1.226   9.130  1.00  0.00           C  
ATOM   1336  O   LYS A  84      18.438   2.097   9.847  1.00  0.00           O  
ATOM   1337  CB  LYS A  84      19.562  -0.552   8.433  1.00  0.00           C  
ATOM   1338  CG  LYS A  84      20.254  -1.864   8.777  1.00  0.00           C  
ATOM   1339  CD  LYS A  84      21.326  -2.208   7.754  1.00  0.00           C  
ATOM   1340  CE  LYS A  84      22.505  -1.250   7.842  1.00  0.00           C  
ATOM   1341  NZ  LYS A  84      23.600  -1.626   6.907  1.00  0.00           N  
ATOM   1342  H   LYS A  84      17.348  -1.786   8.175  1.00  0.00           H  
ATOM   1343  HA  LYS A  84      18.597  -0.403  10.338  1.00  0.00           H  
ATOM   1344 1HB  LYS A  84      19.270  -0.593   7.383  1.00  0.00           H  
ATOM   1345 2HB  LYS A  84      20.293   0.249   8.539  1.00  0.00           H  
ATOM   1346 1HG  LYS A  84      20.716  -1.785   9.762  1.00  0.00           H  
ATOM   1347 2HG  LYS A  84      19.519  -2.668   8.804  1.00  0.00           H  
ATOM   1348 1HD  LYS A  84      21.682  -3.225   7.926  1.00  0.00           H  
ATOM   1349 2HD  LYS A  84      20.903  -2.155   6.751  1.00  0.00           H  
ATOM   1350 1HE  LYS A  84      22.172  -0.241   7.605  1.00  0.00           H  
ATOM   1351 2HE  LYS A  84      22.898  -1.250   8.859  1.00  0.00           H  
ATOM   1352 1HZ  LYS A  84      24.361  -0.968   6.996  1.00  0.00           H  
ATOM   1353 2HZ  LYS A  84      23.930  -2.555   7.130  1.00  0.00           H  
ATOM   1354 3HZ  LYS A  84      23.253  -1.612   5.959  1.00  0.00           H  
ATOM   1355  N   LEU A  85      17.059   1.494   8.175  1.00  0.00           N  
ATOM   1356  CA  LEU A  85      16.646   2.857   7.858  1.00  0.00           C  
ATOM   1357  C   LEU A  85      15.537   3.354   8.795  1.00  0.00           C  
ATOM   1358  O   LEU A  85      15.113   4.508   8.706  1.00  0.00           O  
ATOM   1359  CB  LEU A  85      16.166   2.930   6.403  1.00  0.00           C  
ATOM   1360  CG  LEU A  85      17.240   2.686   5.335  1.00  0.00           C  
ATOM   1361  CD1 LEU A  85      16.570   2.391   4.000  1.00  0.00           C  
ATOM   1362  CD2 LEU A  85      18.144   3.905   5.236  1.00  0.00           C  
ATOM   1363  H   LEU A  85      16.667   0.726   7.641  1.00  0.00           H  
ATOM   1364  HA  LEU A  85      17.509   3.509   7.979  1.00  0.00           H  
ATOM   1365 1HB  LEU A  85      15.381   2.189   6.259  1.00  0.00           H  
ATOM   1366 2HB  LEU A  85      15.741   3.918   6.227  1.00  0.00           H  
ATOM   1367  HG  LEU A  85      17.834   1.814   5.609  1.00  0.00           H  
ATOM   1368 1HD1 LEU A  85      17.333   2.218   3.241  1.00  0.00           H  
ATOM   1369 2HD1 LEU A  85      15.945   1.503   4.094  1.00  0.00           H  
ATOM   1370 3HD1 LEU A  85      15.954   3.241   3.707  1.00  0.00           H  
ATOM   1371 1HD2 LEU A  85      18.908   3.731   4.478  1.00  0.00           H  
ATOM   1372 2HD2 LEU A  85      17.550   4.777   4.961  1.00  0.00           H  
ATOM   1373 3HD2 LEU A  85      18.623   4.082   6.200  1.00  0.00           H  
ATOM   1374  N   GLY A  86      15.079   2.482   9.703  1.00  0.00           N  
ATOM   1375  CA  GLY A  86      14.088   2.882  10.709  1.00  0.00           C  
ATOM   1376  C   GLY A  86      12.656   2.923  10.148  1.00  0.00           C  
ATOM   1377  O   GLY A  86      11.833   3.717  10.596  1.00  0.00           O  
ATOM   1378  H   GLY A  86      15.435   1.531   9.702  1.00  0.00           H  
ATOM   1379 1HA  GLY A  86      14.127   2.186  11.548  1.00  0.00           H  
ATOM   1380 2HA  GLY A  86      14.350   3.862  11.103  1.00  0.00           H  
ATOM   1381  N   VAL A  87      12.368   2.056   9.187  1.00  0.00           N  
ATOM   1382  CA  VAL A  87      11.020   1.960   8.617  1.00  0.00           C  
ATOM   1383  C   VAL A  87      10.075   1.269   9.592  1.00  0.00           C  
ATOM   1384  O   VAL A  87      10.418   0.237  10.172  1.00  0.00           O  
ATOM   1385  CB  VAL A  87      11.047   1.178   7.290  1.00  0.00           C  
ATOM   1386  CG1 VAL A  87       9.633   0.955   6.775  1.00  0.00           C  
ATOM   1387  CG2 VAL A  87      11.883   1.928   6.265  1.00  0.00           C  
ATOM   1388  H   VAL A  87      13.092   1.435   8.845  1.00  0.00           H  
ATOM   1389  HA  VAL A  87      10.649   2.965   8.415  1.00  0.00           H  
ATOM   1390  HB  VAL A  87      11.483   0.195   7.467  1.00  0.00           H  
ATOM   1391 1HG1 VAL A  87       9.671   0.401   5.836  1.00  0.00           H  
ATOM   1392 2HG1 VAL A  87       9.064   0.386   7.509  1.00  0.00           H  
ATOM   1393 3HG1 VAL A  87       9.151   1.918   6.607  1.00  0.00           H  
ATOM   1394 1HG2 VAL A  87      11.899   1.369   5.329  1.00  0.00           H  
ATOM   1395 2HG2 VAL A  87      11.450   2.913   6.092  1.00  0.00           H  
ATOM   1396 3HG2 VAL A  87      12.902   2.040   6.637  1.00  0.00           H  
ATOM   1397  N   ASP A  88       8.876   1.818   9.753  1.00  0.00           N  
ATOM   1398  CA  ASP A  88       7.951   1.310  10.758  1.00  0.00           C  
ATOM   1399  C   ASP A  88       7.120   0.138  10.208  1.00  0.00           C  
ATOM   1400  O   ASP A  88       6.815  -0.809  10.935  1.00  0.00           O  
ATOM   1401  CB  ASP A  88       7.022   2.428  11.237  1.00  0.00           C  
ATOM   1402  CG  ASP A  88       7.763   3.546  11.957  1.00  0.00           C  
ATOM   1403  OD1 ASP A  88       8.391   3.272  12.952  1.00  0.00           O  
ATOM   1404  OD2 ASP A  88       7.694   4.664  11.505  1.00  0.00           O  
ATOM   1405  H   ASP A  88       8.591   2.585   9.154  1.00  0.00           H  
ATOM   1406  HA  ASP A  88       8.531   0.945  11.606  1.00  0.00           H  
ATOM   1407 1HB  ASP A  88       6.493   2.853  10.383  1.00  0.00           H  
ATOM   1408 2HB  ASP A  88       6.273   2.014  11.913  1.00  0.00           H  
ATOM   1409  N   HIS A  89       6.757   0.213   8.917  1.00  0.00           N  
ATOM   1410  CA  HIS A  89       5.909  -0.817   8.295  1.00  0.00           C  
ATOM   1411  C   HIS A  89       6.528  -1.345   6.980  1.00  0.00           C  
ATOM   1412  O   HIS A  89       6.507  -0.661   5.950  1.00  0.00           O  
ATOM   1413  CB  HIS A  89       4.507  -0.263   8.020  1.00  0.00           C  
ATOM   1414  CG  HIS A  89       3.553  -1.281   7.479  1.00  0.00           C  
ATOM   1415  ND1 HIS A  89       2.430  -0.938   6.756  1.00  0.00           N  
ATOM   1416  CD2 HIS A  89       3.553  -2.633   7.556  1.00  0.00           C  
ATOM   1417  CE1 HIS A  89       1.780  -2.036   6.410  1.00  0.00           C  
ATOM   1418  NE2 HIS A  89       2.441  -3.077   6.884  1.00  0.00           N  
ATOM   1419  H   HIS A  89       7.075   0.999   8.359  1.00  0.00           H  
ATOM   1420  HA  HIS A  89       5.822  -1.655   8.988  1.00  0.00           H  
ATOM   1421 1HB  HIS A  89       4.088   0.142   8.942  1.00  0.00           H  
ATOM   1422 2HB  HIS A  89       4.574   0.556   7.304  1.00  0.00           H  
ATOM   1423  HD2 HIS A  89       4.296  -3.253   8.058  1.00  0.00           H  
ATOM   1424  HE1 HIS A  89       0.857  -2.076   5.833  1.00  0.00           H  
ATOM   1425  HE2 HIS A  89       2.176  -4.045   6.773  1.00  0.00           H  
ATOM   1426  N   ARG A  90       7.069  -2.569   7.026  1.00  0.00           N  
ATOM   1427  CA  ARG A  90       7.691  -3.191   5.843  1.00  0.00           C  
ATOM   1428  C   ARG A  90       6.717  -4.135   5.130  1.00  0.00           C  
ATOM   1429  O   ARG A  90       6.539  -5.290   5.539  1.00  0.00           O  
ATOM   1430  CB  ARG A  90       8.938  -3.967   6.239  1.00  0.00           C  
ATOM   1431  CG  ARG A  90       9.995  -3.151   6.967  1.00  0.00           C  
ATOM   1432  CD  ARG A  90      11.040  -4.017   7.569  1.00  0.00           C  
ATOM   1433  NE  ARG A  90      10.497  -4.886   8.600  1.00  0.00           N  
ATOM   1434  CZ  ARG A  90      11.149  -5.936   9.138  1.00  0.00           C  
ATOM   1435  NH1 ARG A  90      12.364  -6.233   8.733  1.00  0.00           N  
ATOM   1436  NH2 ARG A  90      10.567  -6.667  10.073  1.00  0.00           N  
ATOM   1437  H   ARG A  90       7.054  -3.084   7.905  1.00  0.00           H  
ATOM   1438  HA  ARG A  90       7.981  -2.402   5.149  1.00  0.00           H  
ATOM   1439 1HB  ARG A  90       8.660  -4.798   6.886  1.00  0.00           H  
ATOM   1440 2HB  ARG A  90       9.403  -4.388   5.348  1.00  0.00           H  
ATOM   1441 1HG  ARG A  90      10.476  -2.469   6.265  1.00  0.00           H  
ATOM   1442 2HG  ARG A  90       9.524  -2.576   7.766  1.00  0.00           H  
ATOM   1443 1HD  ARG A  90      11.484  -4.643   6.795  1.00  0.00           H  
ATOM   1444 2HD  ARG A  90      11.813  -3.395   8.020  1.00  0.00           H  
ATOM   1445  HE  ARG A  90       9.564  -4.689   8.938  1.00  0.00           H  
ATOM   1446 1HH1 ARG A  90      12.808  -5.674   8.018  1.00  0.00           H  
ATOM   1447 2HH1 ARG A  90      12.852  -7.019   9.136  1.00  0.00           H  
ATOM   1448 1HH2 ARG A  90       9.633  -6.438  10.385  1.00  0.00           H  
ATOM   1449 2HH2 ARG A  90      11.055  -7.452  10.476  1.00  0.00           H  
ATOM   1450  N   ALA A  91       6.083  -3.638   4.064  1.00  0.00           N  
ATOM   1451  CA  ALA A  91       5.072  -4.409   3.352  1.00  0.00           C  
ATOM   1452  C   ALA A  91       5.581  -4.875   1.985  1.00  0.00           C  
ATOM   1453  O   ALA A  91       6.145  -4.088   1.219  1.00  0.00           O  
ATOM   1454  CB  ALA A  91       3.801  -3.587   3.192  1.00  0.00           C  
ATOM   1455  H   ALA A  91       6.292  -2.692   3.754  1.00  0.00           H  
ATOM   1456  HA  ALA A  91       4.830  -5.288   3.943  1.00  0.00           H  
ATOM   1457 1HB  ALA A  91       3.051  -4.176   2.663  1.00  0.00           H  
ATOM   1458 2HB  ALA A  91       3.419  -3.312   4.175  1.00  0.00           H  
ATOM   1459 3HB  ALA A  91       4.021  -2.686   2.622  1.00  0.00           H  
ATOM   1460  N   ILE A  92       5.370  -6.150   1.686  1.00  0.00           N  
ATOM   1461  CA  ILE A  92       5.741  -6.706   0.389  1.00  0.00           C  
ATOM   1462  C   ILE A  92       4.508  -6.929  -0.480  1.00  0.00           C  
ATOM   1463  O   ILE A  92       3.685  -7.788  -0.184  1.00  0.00           O  
ATOM   1464  CB  ILE A  92       6.503  -8.034   0.555  1.00  0.00           C  
ATOM   1465  CG1 ILE A  92       7.723  -7.840   1.459  1.00  0.00           C  
ATOM   1466  CG2 ILE A  92       6.921  -8.581  -0.801  1.00  0.00           C  
ATOM   1467  CD1 ILE A  92       8.716  -6.828   0.934  1.00  0.00           C  
ATOM   1468  H   ILE A  92       4.934  -6.752   2.377  1.00  0.00           H  
ATOM   1469  HA  ILE A  92       6.394  -5.996  -0.120  1.00  0.00           H  
ATOM   1470  HB  ILE A  92       5.859  -8.762   1.048  1.00  0.00           H  
ATOM   1471 1HG1 ILE A  92       7.397  -7.517   2.447  1.00  0.00           H  
ATOM   1472 2HG1 ILE A  92       8.241  -8.792   1.581  1.00  0.00           H  
ATOM   1473 1HG2 ILE A  92       7.458  -9.519  -0.664  1.00  0.00           H  
ATOM   1474 2HG2 ILE A  92       6.036  -8.755  -1.411  1.00  0.00           H  
ATOM   1475 3HG2 ILE A  92       7.570  -7.860  -1.299  1.00  0.00           H  
ATOM   1476 1HD1 ILE A  92       9.553  -6.746   1.628  1.00  0.00           H  
ATOM   1477 2HD1 ILE A  92       9.083  -7.150  -0.041  1.00  0.00           H  
ATOM   1478 3HD1 ILE A  92       8.230  -5.858   0.837  1.00  0.00           H  
ATOM   1479  N   ALA A  93       4.380  -6.139  -1.543  1.00  0.00           N  
ATOM   1480  CA  ALA A  93       3.187  -6.186  -2.384  1.00  0.00           C  
ATOM   1481  C   ALA A  93       3.425  -7.057  -3.593  1.00  0.00           C  
ATOM   1482  O   ALA A  93       4.398  -6.870  -4.323  1.00  0.00           O  
ATOM   1483  CB  ALA A  93       2.781  -4.787  -2.813  1.00  0.00           C  
ATOM   1484  H   ALA A  93       5.122  -5.490  -1.773  1.00  0.00           H  
ATOM   1485  HA  ALA A  93       2.384  -6.628  -1.809  1.00  0.00           H  
ATOM   1486 1HB  ALA A  93       1.880  -4.840  -3.420  1.00  0.00           H  
ATOM   1487 2HB  ALA A  93       2.594  -4.196  -1.960  1.00  0.00           H  
ATOM   1488 3HB  ALA A  93       3.559  -4.348  -3.375  1.00  0.00           H  
ATOM   1489  N   LEU A  94       2.541  -8.014  -3.804  1.00  0.00           N  
ATOM   1490  CA  LEU A  94       2.683  -8.945  -4.904  1.00  0.00           C  
ATOM   1491  C   LEU A  94       1.601  -8.752  -5.947  1.00  0.00           C  
ATOM   1492  O   LEU A  94       0.408  -8.821  -5.639  1.00  0.00           O  
ATOM   1493  CB  LEU A  94       2.643 -10.386  -4.380  1.00  0.00           C  
ATOM   1494  CG  LEU A  94       3.666 -10.727  -3.289  1.00  0.00           C  
ATOM   1495  CD1 LEU A  94       3.460 -12.164  -2.830  1.00  0.00           C  
ATOM   1496  CD2 LEU A  94       5.073 -10.522  -3.830  1.00  0.00           C  
ATOM   1497  H   LEU A  94       1.752  -8.105  -3.169  1.00  0.00           H  
ATOM   1498  HA  LEU A  94       3.649  -8.774  -5.377  1.00  0.00           H  
ATOM   1499 1HB  LEU A  94       1.650 -10.581  -3.977  1.00  0.00           H  
ATOM   1500 2HB  LEU A  94       2.812 -11.065  -5.217  1.00  0.00           H  
ATOM   1501  HG  LEU A  94       3.509 -10.077  -2.428  1.00  0.00           H  
ATOM   1502 1HD1 LEU A  94       4.187 -12.406  -2.055  1.00  0.00           H  
ATOM   1503 2HD1 LEU A  94       2.452 -12.278  -2.430  1.00  0.00           H  
ATOM   1504 3HD1 LEU A  94       3.594 -12.838  -3.676  1.00  0.00           H  
ATOM   1505 1HD2 LEU A  94       5.800 -10.763  -3.054  1.00  0.00           H  
ATOM   1506 2HD2 LEU A  94       5.230 -11.173  -4.690  1.00  0.00           H  
ATOM   1507 3HD2 LEU A  94       5.198  -9.482  -4.134  1.00  0.00           H  
ATOM   1508  N   ALA A  95       2.018  -8.530  -7.191  1.00  0.00           N  
ATOM   1509  CA  ALA A  95       1.085  -8.366  -8.302  1.00  0.00           C  
ATOM   1510  C   ALA A  95       0.324  -9.667  -8.567  1.00  0.00           C  
ATOM   1511  O   ALA A  95       0.921 -10.744  -8.637  1.00  0.00           O  
ATOM   1512  CB  ALA A  95       1.823  -7.914  -9.554  1.00  0.00           C  
ATOM   1513  H   ALA A  95       3.017  -8.471  -7.374  1.00  0.00           H  
ATOM   1514  HA  ALA A  95       0.365  -7.591  -8.040  1.00  0.00           H  
ATOM   1515 1HB  ALA A  95       1.113  -7.798 -10.373  1.00  0.00           H  
ATOM   1516 2HB  ALA A  95       2.315  -6.960  -9.362  1.00  0.00           H  
ATOM   1517 3HB  ALA A  95       2.570  -8.659  -9.824  1.00  0.00           H  
ATOM   1518  N   MET A  96      -0.999  -9.566  -8.693  1.00  0.00           N  
ATOM   1519  CA  MET A  96      -1.826 -10.743  -8.946  1.00  0.00           C  
ATOM   1520  C   MET A  96      -1.826 -11.136 -10.412  1.00  0.00           C  
ATOM   1521  O   MET A  96      -2.821 -10.955 -11.117  1.00  0.00           O  
ATOM   1522  CB  MET A  96      -3.255 -10.492  -8.470  1.00  0.00           C  
ATOM   1523  CG  MET A  96      -3.402 -10.365  -6.960  1.00  0.00           C  
ATOM   1524  SD  MET A  96      -2.771 -11.804  -6.076  1.00  0.00           S  
ATOM   1525  CE  MET A  96      -3.816 -13.096  -6.742  1.00  0.00           C  
ATOM   1526  H   MET A  96      -1.443  -8.658  -8.579  1.00  0.00           H  
ATOM   1527  HA  MET A  96      -1.411 -11.579  -8.385  1.00  0.00           H  
ATOM   1528 1HB  MET A  96      -3.632  -9.575  -8.921  1.00  0.00           H  
ATOM   1529 2HB  MET A  96      -3.898 -11.309  -8.801  1.00  0.00           H  
ATOM   1530 1HG  MET A  96      -2.862  -9.484  -6.615  1.00  0.00           H  
ATOM   1531 2HG  MET A  96      -4.455 -10.240  -6.707  1.00  0.00           H  
ATOM   1532 1HE  MET A  96      -3.547 -14.051  -6.291  1.00  0.00           H  
ATOM   1533 2HE  MET A  96      -4.860 -12.870  -6.520  1.00  0.00           H  
ATOM   1534 3HE  MET A  96      -3.680 -13.154  -7.822  1.00  0.00           H  
ATOM   1535  N   THR A  97      -0.712 -11.698 -10.861  1.00  0.00           N  
ATOM   1536  CA  THR A  97      -0.580 -12.177 -12.235  1.00  0.00           C  
ATOM   1537  C   THR A  97      -0.634 -13.703 -12.295  1.00  0.00           C  
ATOM   1538  O   THR A  97      -0.845 -14.285 -13.358  1.00  0.00           O  
ATOM   1539  CB  THR A  97       0.731 -11.680 -12.871  1.00  0.00           C  
ATOM   1540  OG1 THR A  97       1.848 -12.225 -12.158  1.00  0.00           O  
ATOM   1541  CG2 THR A  97       0.801 -10.161 -12.831  1.00  0.00           C  
ATOM   1542  H   THR A  97       0.071 -11.805 -10.222  1.00  0.00           H  
ATOM   1543  HA  THR A  97      -1.410 -11.777 -12.821  1.00  0.00           H  
ATOM   1544  HB  THR A  97       0.781 -12.013 -13.908  1.00  0.00           H  
ATOM   1545  HG1 THR A  97       2.531 -11.555 -12.073  1.00  0.00           H  
ATOM   1546 1HG2 THR A  97       1.733  -9.828 -13.286  1.00  0.00           H  
ATOM   1547 2HG2 THR A  97      -0.042  -9.743 -13.383  1.00  0.00           H  
ATOM   1548 3HG2 THR A  97       0.760  -9.823 -11.797  1.00  0.00           H  
ATOM   1549  N   ASP A  98      -0.441 -14.341 -11.142  1.00  0.00           N  
ATOM   1550  CA  ASP A  98      -0.418 -15.798 -11.058  1.00  0.00           C  
ATOM   1551  C   ASP A  98      -0.558 -16.266  -9.606  1.00  0.00           C  
ATOM   1552  O   ASP A  98       0.320 -16.022  -8.775  1.00  0.00           O  
ATOM   1553  CB  ASP A  98       0.877 -16.349 -11.660  1.00  0.00           C  
ATOM   1554  CG  ASP A  98       0.901 -17.870 -11.723  1.00  0.00           C  
ATOM   1555  OD1 ASP A  98       0.209 -18.488 -10.949  1.00  0.00           O  
ATOM   1556  OD2 ASP A  98       1.611 -18.399 -12.544  1.00  0.00           O  
ATOM   1557  H   ASP A  98      -0.312 -13.801 -10.301  1.00  0.00           H  
ATOM   1558  HA  ASP A  98      -1.264 -16.190 -11.624  1.00  0.00           H  
ATOM   1559 1HB  ASP A  98       1.006 -15.956 -12.668  1.00  0.00           H  
ATOM   1560 2HB  ASP A  98       1.727 -16.011 -11.066  1.00  0.00           H  
ATOM   1561  N   GLU A  99      -1.681 -16.918  -9.305  1.00  0.00           N  
ATOM   1562  CA  GLU A  99      -1.998 -17.327  -7.932  1.00  0.00           C  
ATOM   1563  C   GLU A  99      -0.931 -18.254  -7.339  1.00  0.00           C  
ATOM   1564  O   GLU A  99      -0.718 -18.273  -6.122  1.00  0.00           O  
ATOM   1565  CB  GLU A  99      -3.361 -18.023  -7.893  1.00  0.00           C  
ATOM   1566  CG  GLU A  99      -4.540 -17.115  -8.214  1.00  0.00           C  
ATOM   1567  CD  GLU A  99      -4.799 -16.992  -9.689  1.00  0.00           C  
ATOM   1568  OE1 GLU A  99      -4.101 -17.618 -10.450  1.00  0.00           O  
ATOM   1569  OE2 GLU A  99      -5.698 -16.272 -10.056  1.00  0.00           O  
ATOM   1570  H   GLU A  99      -2.341 -17.118 -10.041  1.00  0.00           H  
ATOM   1571  HA  GLU A  99      -2.052 -16.433  -7.311  1.00  0.00           H  
ATOM   1572 1HB  GLU A  99      -3.369 -18.846  -8.607  1.00  0.00           H  
ATOM   1573 2HB  GLU A  99      -3.525 -18.446  -6.902  1.00  0.00           H  
ATOM   1574 1HG  GLU A  99      -5.432 -17.512  -7.731  1.00  0.00           H  
ATOM   1575 2HG  GLU A  99      -4.346 -16.126  -7.800  1.00  0.00           H  
ATOM   1576  N   GLU A 100      -0.280 -19.037  -8.200  1.00  0.00           N  
ATOM   1577  CA  GLU A 100       0.741 -19.979  -7.750  1.00  0.00           C  
ATOM   1578  C   GLU A 100       2.028 -19.266  -7.378  1.00  0.00           C  
ATOM   1579  O   GLU A 100       2.712 -19.656  -6.428  1.00  0.00           O  
ATOM   1580  CB  GLU A 100       1.025 -21.019  -8.836  1.00  0.00           C  
ATOM   1581  CG  GLU A 100      -0.124 -21.983  -9.098  1.00  0.00           C  
ATOM   1582  CD  GLU A 100      -0.461 -22.830  -7.903  1.00  0.00           C  
ATOM   1583  OE1 GLU A 100       0.432 -23.425  -7.348  1.00  0.00           O  
ATOM   1584  OE2 GLU A 100      -1.614 -22.883  -7.543  1.00  0.00           O  
ATOM   1585  H   GLU A 100      -0.510 -18.989  -9.185  1.00  0.00           H  
ATOM   1586  HA  GLU A 100       0.370 -20.489  -6.862  1.00  0.00           H  
ATOM   1587 1HB  GLU A 100       1.257 -20.513  -9.773  1.00  0.00           H  
ATOM   1588 2HB  GLU A 100       1.898 -21.608  -8.557  1.00  0.00           H  
ATOM   1589 1HG  GLU A 100      -1.006 -21.411  -9.384  1.00  0.00           H  
ATOM   1590 2HG  GLU A 100       0.142 -22.630  -9.933  1.00  0.00           H  
ATOM   1591  N   LYS A 101       2.357 -18.213  -8.123  1.00  0.00           N  
ATOM   1592  CA  LYS A 101       3.518 -17.397  -7.803  1.00  0.00           C  
ATOM   1593  C   LYS A 101       3.267 -16.575  -6.560  1.00  0.00           C  
ATOM   1594  O   LYS A 101       4.137 -16.447  -5.703  1.00  0.00           O  
ATOM   1595  CB  LYS A 101       3.876 -16.482  -8.975  1.00  0.00           C  
ATOM   1596  CG  LYS A 101       4.292 -17.217 -10.243  1.00  0.00           C  
ATOM   1597  CD  LYS A 101       5.651 -17.881 -10.075  1.00  0.00           C  
ATOM   1598  CE  LYS A 101       6.200 -18.364 -11.410  1.00  0.00           C  
ATOM   1599  NZ  LYS A 101       5.331 -19.403 -12.026  1.00  0.00           N  
ATOM   1600  H   LYS A 101       1.783 -17.974  -8.930  1.00  0.00           H  
ATOM   1601  HA  LYS A 101       4.364 -18.055  -7.606  1.00  0.00           H  
ATOM   1602 1HB  LYS A 101       3.021 -15.851  -9.220  1.00  0.00           H  
ATOM   1603 2HB  LYS A 101       4.696 -15.823  -8.686  1.00  0.00           H  
ATOM   1604 1HG  LYS A 101       3.551 -17.980 -10.481  1.00  0.00           H  
ATOM   1605 2HG  LYS A 101       4.342 -16.512 -11.072  1.00  0.00           H  
ATOM   1606 1HD  LYS A 101       6.353 -17.169  -9.639  1.00  0.00           H  
ATOM   1607 2HD  LYS A 101       5.559 -18.733  -9.402  1.00  0.00           H  
ATOM   1608 1HE  LYS A 101       6.280 -17.522 -12.096  1.00  0.00           H  
ATOM   1609 2HE  LYS A 101       7.196 -18.781 -11.264  1.00  0.00           H  
ATOM   1610 1HZ  LYS A 101       5.729 -19.697 -12.907  1.00  0.00           H  
ATOM   1611 2HZ  LYS A 101       5.264 -20.198 -11.405  1.00  0.00           H  
ATOM   1612 3HZ  LYS A 101       4.409 -19.022 -12.184  1.00  0.00           H  
ATOM   1613  N   PHE A 102       2.069 -16.015  -6.461  1.00  0.00           N  
ATOM   1614  CA  PHE A 102       1.683 -15.257  -5.289  1.00  0.00           C  
ATOM   1615  C   PHE A 102       1.876 -16.069  -4.017  1.00  0.00           C  
ATOM   1616  O   PHE A 102       2.479 -15.594  -3.056  1.00  0.00           O  
ATOM   1617  CB  PHE A 102       0.223 -14.812  -5.403  1.00  0.00           C  
ATOM   1618  CG  PHE A 102      -0.290 -14.101  -4.184  1.00  0.00           C  
ATOM   1619  CD1 PHE A 102      -0.117 -12.732  -4.037  1.00  0.00           C  
ATOM   1620  CD2 PHE A 102      -0.946 -14.798  -3.181  1.00  0.00           C  
ATOM   1621  CE1 PHE A 102      -0.589 -12.077  -2.916  1.00  0.00           C  
ATOM   1622  CE2 PHE A 102      -1.420 -14.145  -2.059  1.00  0.00           C  
ATOM   1623  CZ  PHE A 102      -1.241 -12.783  -1.927  1.00  0.00           C  
ATOM   1624  H   PHE A 102       1.407 -16.113  -7.226  1.00  0.00           H  
ATOM   1625  HA  PHE A 102       2.315 -14.369  -5.229  1.00  0.00           H  
ATOM   1626 1HB  PHE A 102       0.112 -14.146  -6.258  1.00  0.00           H  
ATOM   1627 2HB  PHE A 102      -0.409 -15.681  -5.581  1.00  0.00           H  
ATOM   1628  HD1 PHE A 102       0.397 -12.174  -4.820  1.00  0.00           H  
ATOM   1629  HD2 PHE A 102      -1.087 -15.874  -3.285  1.00  0.00           H  
ATOM   1630  HE1 PHE A 102      -0.447 -11.001  -2.813  1.00  0.00           H  
ATOM   1631  HE2 PHE A 102      -1.934 -14.705  -1.278  1.00  0.00           H  
ATOM   1632  HZ  PHE A 102      -1.612 -12.268  -1.042  1.00  0.00           H  
ATOM   1633  N   LYS A 103       1.357 -17.296  -4.014  1.00  0.00           N  
ATOM   1634  CA  LYS A 103       1.508 -18.182  -2.868  1.00  0.00           C  
ATOM   1635  C   LYS A 103       2.974 -18.390  -2.506  1.00  0.00           C  
ATOM   1636  O   LYS A 103       3.369 -18.211  -1.353  1.00  0.00           O  
ATOM   1637  CB  LYS A 103       0.841 -19.530  -3.148  1.00  0.00           C  
ATOM   1638  CG  LYS A 103       0.950 -20.534  -2.008  1.00  0.00           C  
ATOM   1639  CD  LYS A 103       0.310 -21.864  -2.380  1.00  0.00           C  
ATOM   1640  CE  LYS A 103       1.104 -22.577  -3.464  1.00  0.00           C  
ATOM   1641  NZ  LYS A 103       0.490 -23.880  -3.838  1.00  0.00           N  
ATOM   1642  H   LYS A 103       0.842 -17.621  -4.826  1.00  0.00           H  
ATOM   1643  HA  LYS A 103       1.017 -17.727  -2.009  1.00  0.00           H  
ATOM   1644 1HB  LYS A 103      -0.217 -19.376  -3.359  1.00  0.00           H  
ATOM   1645 2HB  LYS A 103       1.289 -19.981  -4.034  1.00  0.00           H  
ATOM   1646 1HG  LYS A 103       2.000 -20.701  -1.768  1.00  0.00           H  
ATOM   1647 2HG  LYS A 103       0.452 -20.136  -1.124  1.00  0.00           H  
ATOM   1648 1HD  LYS A 103       0.260 -22.503  -1.497  1.00  0.00           H  
ATOM   1649 2HD  LYS A 103      -0.704 -21.691  -2.740  1.00  0.00           H  
ATOM   1650 1HE  LYS A 103       1.156 -21.946  -4.351  1.00  0.00           H  
ATOM   1651 2HE  LYS A 103       2.120 -22.756  -3.113  1.00  0.00           H  
ATOM   1652 1HZ  LYS A 103       1.046 -24.320  -4.557  1.00  0.00           H  
ATOM   1653 2HZ  LYS A 103       0.454 -24.481  -3.026  1.00  0.00           H  
ATOM   1654 3HZ  LYS A 103      -0.446 -23.725  -4.183  1.00  0.00           H  
ATOM   1655  N   LYS A 104       3.778 -18.770  -3.496  1.00  0.00           N  
ATOM   1656  CA  LYS A 104       5.185 -19.077  -3.264  1.00  0.00           C  
ATOM   1657  C   LYS A 104       5.948 -17.853  -2.771  1.00  0.00           C  
ATOM   1658  O   LYS A 104       6.769 -17.946  -1.855  1.00  0.00           O  
ATOM   1659  CB  LYS A 104       5.830 -19.618  -4.541  1.00  0.00           C  
ATOM   1660  CG  LYS A 104       5.423 -21.042  -4.896  1.00  0.00           C  
ATOM   1661  CD  LYS A 104       5.995 -21.461  -6.243  1.00  0.00           C  
ATOM   1662  CE  LYS A 104       7.510 -21.585  -6.188  1.00  0.00           C  
ATOM   1663  NZ  LYS A 104       8.071 -22.122  -7.457  1.00  0.00           N  
ATOM   1664  H   LYS A 104       3.403 -18.856  -4.436  1.00  0.00           H  
ATOM   1665  HA  LYS A 104       5.248 -19.843  -2.491  1.00  0.00           H  
ATOM   1666 1HB  LYS A 104       5.568 -18.976  -5.382  1.00  0.00           H  
ATOM   1667 2HB  LYS A 104       6.915 -19.596  -4.438  1.00  0.00           H  
ATOM   1668 1HG  LYS A 104       5.786 -21.727  -4.128  1.00  0.00           H  
ATOM   1669 2HG  LYS A 104       4.337 -21.112  -4.935  1.00  0.00           H  
ATOM   1670 1HD  LYS A 104       5.570 -22.422  -6.536  1.00  0.00           H  
ATOM   1671 2HD  LYS A 104       5.728 -20.721  -6.997  1.00  0.00           H  
ATOM   1672 1HE  LYS A 104       7.948 -20.606  -5.996  1.00  0.00           H  
ATOM   1673 2HE  LYS A 104       7.791 -22.250  -5.371  1.00  0.00           H  
ATOM   1674 1HZ  LYS A 104       9.076 -22.189  -7.380  1.00  0.00           H  
ATOM   1675 2HZ  LYS A 104       7.685 -23.039  -7.635  1.00  0.00           H  
ATOM   1676 3HZ  LYS A 104       7.833 -21.504  -8.219  1.00  0.00           H  
ATOM   1677  N   LEU A 105       5.678 -16.708  -3.385  1.00  0.00           N  
ATOM   1678  CA  LEU A 105       6.401 -15.489  -3.078  1.00  0.00           C  
ATOM   1679  C   LEU A 105       5.959 -14.898  -1.736  1.00  0.00           C  
ATOM   1680  O   LEU A 105       6.781 -14.385  -0.973  1.00  0.00           O  
ATOM   1681  CB  LEU A 105       6.189 -14.460  -4.195  1.00  0.00           C  
ATOM   1682  CG  LEU A 105       7.209 -14.503  -5.340  1.00  0.00           C  
ATOM   1683  CD1 LEU A 105       7.252 -15.906  -5.930  1.00  0.00           C  
ATOM   1684  CD2 LEU A 105       6.829 -13.476  -6.397  1.00  0.00           C  
ATOM   1685  H   LEU A 105       4.951 -16.686  -4.094  1.00  0.00           H  
ATOM   1686  HA  LEU A 105       7.462 -15.725  -3.014  1.00  0.00           H  
ATOM   1687 1HB  LEU A 105       5.201 -14.613  -4.626  1.00  0.00           H  
ATOM   1688 2HB  LEU A 105       6.222 -13.461  -3.760  1.00  0.00           H  
ATOM   1689  HG  LEU A 105       8.202 -14.273  -4.952  1.00  0.00           H  
ATOM   1690 1HD1 LEU A 105       7.977 -15.936  -6.744  1.00  0.00           H  
ATOM   1691 2HD1 LEU A 105       7.546 -16.616  -5.158  1.00  0.00           H  
ATOM   1692 3HD1 LEU A 105       6.267 -16.170  -6.313  1.00  0.00           H  
ATOM   1693 1HD2 LEU A 105       7.555 -13.506  -7.211  1.00  0.00           H  
ATOM   1694 2HD2 LEU A 105       5.837 -13.706  -6.787  1.00  0.00           H  
ATOM   1695 3HD2 LEU A 105       6.823 -12.481  -5.953  1.00  0.00           H  
ATOM   1696  N   ALA A 106       4.660 -14.979  -1.451  1.00  0.00           N  
ATOM   1697  CA  ALA A 106       4.124 -14.501  -0.179  1.00  0.00           C  
ATOM   1698  C   ALA A 106       4.720 -15.279   0.979  1.00  0.00           C  
ATOM   1699  O   ALA A 106       5.060 -14.707   2.017  1.00  0.00           O  
ATOM   1700  CB  ALA A 106       2.613 -14.620  -0.169  1.00  0.00           C  
ATOM   1701  H   ALA A 106       4.026 -15.381  -2.132  1.00  0.00           H  
ATOM   1702  HA  ALA A 106       4.404 -13.460  -0.059  1.00  0.00           H  
ATOM   1703 1HB  ALA A 106       2.231 -14.246   0.770  1.00  0.00           H  
ATOM   1704 2HB  ALA A 106       2.195 -14.039  -0.986  1.00  0.00           H  
ATOM   1705 3HB  ALA A 106       2.332 -15.658  -0.284  1.00  0.00           H  
ATOM   1706  N   LYS A 107       4.860 -16.584   0.798  1.00  0.00           N  
ATOM   1707  CA  LYS A 107       5.469 -17.425   1.806  1.00  0.00           C  
ATOM   1708  C   LYS A 107       6.899 -16.992   2.077  1.00  0.00           C  
ATOM   1709  O   LYS A 107       7.310 -16.857   3.230  1.00  0.00           O  
ATOM   1710  CB  LYS A 107       5.432 -18.892   1.376  1.00  0.00           C  
ATOM   1711  CG  LYS A 107       5.969 -19.867   2.415  1.00  0.00           C  
ATOM   1712  CD  LYS A 107       5.818 -21.308   1.951  1.00  0.00           C  
ATOM   1713  CE  LYS A 107       6.486 -22.274   2.919  1.00  0.00           C  
ATOM   1714  NZ  LYS A 107       5.805 -22.295   4.242  1.00  0.00           N  
ATOM   1715  H   LYS A 107       4.532 -17.004  -0.067  1.00  0.00           H  
ATOM   1716  HA  LYS A 107       4.906 -17.320   2.733  1.00  0.00           H  
ATOM   1717 1HB  LYS A 107       4.404 -19.178   1.148  1.00  0.00           H  
ATOM   1718 2HB  LYS A 107       6.016 -19.019   0.465  1.00  0.00           H  
ATOM   1719 1HG  LYS A 107       7.024 -19.660   2.597  1.00  0.00           H  
ATOM   1720 2HG  LYS A 107       5.425 -19.737   3.351  1.00  0.00           H  
ATOM   1721 1HD  LYS A 107       4.759 -21.557   1.874  1.00  0.00           H  
ATOM   1722 2HD  LYS A 107       6.273 -21.422   0.967  1.00  0.00           H  
ATOM   1723 1HE  LYS A 107       6.468 -23.279   2.499  1.00  0.00           H  
ATOM   1724 2HE  LYS A 107       7.526 -21.983   3.065  1.00  0.00           H  
ATOM   1725 1HZ  LYS A 107       6.277 -22.946   4.854  1.00  0.00           H  
ATOM   1726 2HZ  LYS A 107       5.832 -21.371   4.650  1.00  0.00           H  
ATOM   1727 3HZ  LYS A 107       4.844 -22.582   4.123  1.00  0.00           H  
ATOM   1728  N   ILE A 108       7.655 -16.762   1.007  1.00  0.00           N  
ATOM   1729  CA  ILE A 108       9.028 -16.298   1.128  1.00  0.00           C  
ATOM   1730  C   ILE A 108       9.111 -14.952   1.838  1.00  0.00           C  
ATOM   1731  O   ILE A 108       9.947 -14.759   2.720  1.00  0.00           O  
ATOM   1732  CB  ILE A 108       9.687 -16.187  -0.258  1.00  0.00           C  
ATOM   1733  CG1 ILE A 108       9.908 -17.578  -0.857  1.00  0.00           C  
ATOM   1734  CG2 ILE A 108      11.003 -15.430  -0.163  1.00  0.00           C  
ATOM   1735  CD1 ILE A 108      10.279 -17.560  -2.323  1.00  0.00           C  
ATOM   1736  H   ILE A 108       7.265 -16.919   0.081  1.00  0.00           H  
ATOM   1737  HA  ILE A 108       9.583 -17.026   1.720  1.00  0.00           H  
ATOM   1738  HB  ILE A 108       9.021 -15.654  -0.936  1.00  0.00           H  
ATOM   1739 1HG1 ILE A 108      10.701 -18.088  -0.311  1.00  0.00           H  
ATOM   1740 2HG1 ILE A 108       9.001 -18.172  -0.744  1.00  0.00           H  
ATOM   1741 1HG2 ILE A 108      11.456 -15.361  -1.151  1.00  0.00           H  
ATOM   1742 2HG2 ILE A 108      10.819 -14.428   0.222  1.00  0.00           H  
ATOM   1743 3HG2 ILE A 108      11.679 -15.959   0.510  1.00  0.00           H  
ATOM   1744 1HD1 ILE A 108      10.419 -18.583  -2.676  1.00  0.00           H  
ATOM   1745 2HD1 ILE A 108       9.481 -17.085  -2.894  1.00  0.00           H  
ATOM   1746 3HD1 ILE A 108      11.204 -17.001  -2.457  1.00  0.00           H  
ATOM   1747  N   ALA A 109       8.245 -14.020   1.457  1.00  0.00           N  
ATOM   1748  CA  ALA A 109       8.250 -12.702   2.076  1.00  0.00           C  
ATOM   1749  C   ALA A 109       8.072 -12.822   3.587  1.00  0.00           C  
ATOM   1750  O   ALA A 109       8.785 -12.173   4.361  1.00  0.00           O  
ATOM   1751  CB  ALA A 109       7.150 -11.836   1.482  1.00  0.00           C  
ATOM   1752  H   ALA A 109       7.575 -14.227   0.722  1.00  0.00           H  
ATOM   1753  HA  ALA A 109       9.215 -12.238   1.885  1.00  0.00           H  
ATOM   1754 1HB  ALA A 109       7.178 -10.848   1.940  1.00  0.00           H  
ATOM   1755 2HB  ALA A 109       7.300 -11.742   0.411  1.00  0.00           H  
ATOM   1756 3HB  ALA A 109       6.182 -12.296   1.674  1.00  0.00           H  
ATOM   1757  N   ALA A 110       7.125 -13.659   4.006  1.00  0.00           N  
ATOM   1758  CA  ALA A 110       6.885 -13.888   5.426  1.00  0.00           C  
ATOM   1759  C   ALA A 110       8.126 -14.495   6.090  1.00  0.00           C  
ATOM   1760  O   ALA A 110       8.526 -14.080   7.180  1.00  0.00           O  
ATOM   1761  CB  ALA A 110       5.685 -14.802   5.616  1.00  0.00           C  
ATOM   1762  H   ALA A 110       6.555 -14.151   3.321  1.00  0.00           H  
ATOM   1763  HA  ALA A 110       6.682 -12.927   5.898  1.00  0.00           H  
ATOM   1764 1HB  ALA A 110       5.503 -14.948   6.679  1.00  0.00           H  
ATOM   1765 2HB  ALA A 110       4.808 -14.348   5.157  1.00  0.00           H  
ATOM   1766 3HB  ALA A 110       5.884 -15.765   5.145  1.00  0.00           H  
ATOM   1767  N   GLU A 111       8.736 -15.471   5.415  1.00  0.00           N  
ATOM   1768  CA  GLU A 111       9.951 -16.125   5.910  1.00  0.00           C  
ATOM   1769  C   GLU A 111      11.078 -15.126   6.159  1.00  0.00           C  
ATOM   1770  O   GLU A 111      11.862 -15.282   7.095  1.00  0.00           O  
ATOM   1771  CB  GLU A 111      10.419 -17.191   4.916  1.00  0.00           C  
ATOM   1772  CG  GLU A 111      11.678 -17.935   5.340  1.00  0.00           C  
ATOM   1773  CD  GLU A 111      12.106 -18.975   4.343  1.00  0.00           C  
ATOM   1774  OE1 GLU A 111      11.416 -19.157   3.369  1.00  0.00           O  
ATOM   1775  OE2 GLU A 111      13.125 -19.589   4.555  1.00  0.00           O  
ATOM   1776  H   GLU A 111       8.338 -15.780   4.531  1.00  0.00           H  
ATOM   1777  HA  GLU A 111       9.717 -16.609   6.859  1.00  0.00           H  
ATOM   1778 1HB  GLU A 111       9.628 -17.927   4.772  1.00  0.00           H  
ATOM   1779 2HB  GLU A 111      10.615 -16.726   3.950  1.00  0.00           H  
ATOM   1780 1HG  GLU A 111      12.487 -17.216   5.468  1.00  0.00           H  
ATOM   1781 2HG  GLU A 111      11.498 -18.412   6.302  1.00  0.00           H  
ATOM   1782  N   LEU A 112      11.159 -14.105   5.314  1.00  0.00           N  
ATOM   1783  CA  LEU A 112      12.249 -13.139   5.387  1.00  0.00           C  
ATOM   1784  C   LEU A 112      11.997 -12.052   6.436  1.00  0.00           C  
ATOM   1785  O   LEU A 112      12.840 -11.177   6.644  1.00  0.00           O  
ATOM   1786  CB  LEU A 112      12.457 -12.487   4.014  1.00  0.00           C  
ATOM   1787  CG  LEU A 112      12.935 -13.425   2.898  1.00  0.00           C  
ATOM   1788  CD1 LEU A 112      12.908 -12.687   1.567  1.00  0.00           C  
ATOM   1789  CD2 LEU A 112      14.337 -13.922   3.219  1.00  0.00           C  
ATOM   1790  H   LEU A 112      10.453 -14.003   4.589  1.00  0.00           H  
ATOM   1791  HA  LEU A 112      13.157 -13.674   5.665  1.00  0.00           H  
ATOM   1792 1HB  LEU A 112      11.515 -12.045   3.693  1.00  0.00           H  
ATOM   1793 2HB  LEU A 112      13.193 -11.690   4.115  1.00  0.00           H  
ATOM   1794  HG  LEU A 112      12.257 -14.275   2.822  1.00  0.00           H  
ATOM   1795 1HD1 LEU A 112      13.248 -13.353   0.774  1.00  0.00           H  
ATOM   1796 2HD1 LEU A 112      11.890 -12.359   1.353  1.00  0.00           H  
ATOM   1797 3HD1 LEU A 112      13.565 -11.820   1.618  1.00  0.00           H  
ATOM   1798 1HD2 LEU A 112      14.677 -14.590   2.426  1.00  0.00           H  
ATOM   1799 2HD2 LEU A 112      15.016 -13.073   3.294  1.00  0.00           H  
ATOM   1800 3HD2 LEU A 112      14.324 -14.461   4.166  1.00  0.00           H  
ATOM   1801  N   GLY A 113      10.848 -12.120   7.109  1.00  0.00           N  
ATOM   1802  CA  GLY A 113      10.552 -11.187   8.190  1.00  0.00           C  
ATOM   1803  C   GLY A 113       9.666 -10.020   7.752  1.00  0.00           C  
ATOM   1804  O   GLY A 113       9.579  -9.011   8.446  1.00  0.00           O  
ATOM   1805  H   GLY A 113      10.173 -12.843   6.880  1.00  0.00           H  
ATOM   1806 1HA  GLY A 113      10.065 -11.725   9.003  1.00  0.00           H  
ATOM   1807 2HA  GLY A 113      11.488 -10.799   8.592  1.00  0.00           H  
ATOM   1808  N   ALA A 114       9.001 -10.163   6.610  1.00  0.00           N  
ATOM   1809  CA  ALA A 114       8.074  -9.127   6.154  1.00  0.00           C  
ATOM   1810  C   ALA A 114       7.013  -8.877   7.224  1.00  0.00           C  
ATOM   1811  O   ALA A 114       6.532  -9.811   7.865  1.00  0.00           O  
ATOM   1812  CB  ALA A 114       7.420  -9.535   4.840  1.00  0.00           C  
ATOM   1813  H   ALA A 114       9.126 -11.002   6.052  1.00  0.00           H  
ATOM   1814  HA  ALA A 114       8.632  -8.207   6.008  1.00  0.00           H  
ATOM   1815 1HB  ALA A 114       6.744  -8.745   4.510  1.00  0.00           H  
ATOM   1816 2HB  ALA A 114       8.189  -9.691   4.085  1.00  0.00           H  
ATOM   1817 3HB  ALA A 114       6.860 -10.455   4.983  1.00  0.00           H  
ATOM   1818  N   ASP A 115       6.655  -7.611   7.410  1.00  0.00           N  
ATOM   1819  CA  ASP A 115       5.665  -7.239   8.397  1.00  0.00           C  
ATOM   1820  C   ASP A 115       4.273  -7.540   7.884  1.00  0.00           C  
ATOM   1821  O   ASP A 115       3.382  -7.916   8.652  1.00  0.00           O  
ATOM   1822  CB  ASP A 115       5.782  -5.754   8.749  1.00  0.00           C  
ATOM   1823  CG  ASP A 115       7.087  -5.414   9.456  1.00  0.00           C  
ATOM   1824  OD1 ASP A 115       7.575  -6.241  10.190  1.00  0.00           O  
ATOM   1825  OD2 ASP A 115       7.584  -4.331   9.257  1.00  0.00           O  
ATOM   1826  H   ASP A 115       7.084  -6.891   6.847  1.00  0.00           H  
ATOM   1827  HA  ASP A 115       5.833  -7.825   9.299  1.00  0.00           H  
ATOM   1828 1HB  ASP A 115       5.714  -5.157   7.839  1.00  0.00           H  
ATOM   1829 2HB  ASP A 115       4.951  -5.465   9.393  1.00  0.00           H  
ATOM   1830  N   ALA A 116       4.089  -7.387   6.571  1.00  0.00           N  
ATOM   1831  CA  ALA A 116       2.844  -7.765   5.919  1.00  0.00           C  
ATOM   1832  C   ALA A 116       3.077  -8.072   4.446  1.00  0.00           C  
ATOM   1833  O   ALA A 116       4.009  -7.548   3.830  1.00  0.00           O  
ATOM   1834  CB  ALA A 116       1.827  -6.663   6.059  1.00  0.00           C  
ATOM   1835  H   ALA A 116       4.838  -7.004   6.009  1.00  0.00           H  
ATOM   1836  HA  ALA A 116       2.465  -8.669   6.399  1.00  0.00           H  
ATOM   1837 1HB  ALA A 116       0.897  -6.965   5.586  1.00  0.00           H  
ATOM   1838 2HB  ALA A 116       1.654  -6.467   7.103  1.00  0.00           H  
ATOM   1839 3HB  ALA A 116       2.192  -5.785   5.591  1.00  0.00           H  
ATOM   1840  N   ILE A 117       2.213  -8.904   3.876  1.00  0.00           N  
ATOM   1841  CA  ILE A 117       2.166  -9.078   2.427  1.00  0.00           C  
ATOM   1842  C   ILE A 117       0.900  -8.452   1.854  1.00  0.00           C  
ATOM   1843  O   ILE A 117      -0.210  -8.708   2.337  1.00  0.00           O  
ATOM   1844  CB  ILE A 117       2.225 -10.568   2.045  1.00  0.00           C  
ATOM   1845  CG1 ILE A 117       3.566 -11.174   2.467  1.00  0.00           C  
ATOM   1846  CG2 ILE A 117       2.005 -10.743   0.550  1.00  0.00           C  
ATOM   1847  CD1 ILE A 117       3.556 -11.771   3.856  1.00  0.00           C  
ATOM   1848  H   ILE A 117       1.555  -9.414   4.462  1.00  0.00           H  
ATOM   1849  HA  ILE A 117       3.021  -8.568   1.991  1.00  0.00           H  
ATOM   1850  HB  ILE A 117       1.450 -11.112   2.583  1.00  0.00           H  
ATOM   1851 1HG1 ILE A 117       3.850 -11.955   1.762  1.00  0.00           H  
ATOM   1852 2HG1 ILE A 117       4.339 -10.406   2.432  1.00  0.00           H  
ATOM   1853 1HG2 ILE A 117       2.050 -11.802   0.298  1.00  0.00           H  
ATOM   1854 2HG2 ILE A 117       1.027 -10.348   0.278  1.00  0.00           H  
ATOM   1855 3HG2 ILE A 117       2.779 -10.206   0.003  1.00  0.00           H  
ATOM   1856 1HD1 ILE A 117       4.541 -12.180   4.083  1.00  0.00           H  
ATOM   1857 2HD1 ILE A 117       3.308 -10.996   4.583  1.00  0.00           H  
ATOM   1858 3HD1 ILE A 117       2.814 -12.566   3.905  1.00  0.00           H  
ATOM   1859  N   ALA A 118       1.075  -7.606   0.849  1.00  0.00           N  
ATOM   1860  CA  ALA A 118      -0.035  -6.890   0.242  1.00  0.00           C  
ATOM   1861  C   ALA A 118      -0.461  -7.502  -1.088  1.00  0.00           C  
ATOM   1862  O   ALA A 118       0.360  -8.033  -1.838  1.00  0.00           O  
ATOM   1863  CB  ALA A 118       0.335  -5.426   0.052  1.00  0.00           C  
ATOM   1864  H   ALA A 118       2.010  -7.445   0.504  1.00  0.00           H  
ATOM   1865  HA  ALA A 118      -0.875  -6.936   0.921  1.00  0.00           H  
ATOM   1866 1HB  ALA A 118      -0.507  -4.894  -0.392  1.00  0.00           H  
ATOM   1867 2HB  ALA A 118       0.576  -4.983   1.018  1.00  0.00           H  
ATOM   1868 3HB  ALA A 118       1.198  -5.352  -0.607  1.00  0.00           H  
ATOM   1869  N   ILE A 119      -1.749  -7.415  -1.370  1.00  0.00           N  
ATOM   1870  CA  ILE A 119      -2.307  -7.949  -2.593  1.00  0.00           C  
ATOM   1871  C   ILE A 119      -2.558  -6.848  -3.606  1.00  0.00           C  
ATOM   1872  O   ILE A 119      -3.426  -5.997  -3.406  1.00  0.00           O  
ATOM   1873  CB  ILE A 119      -3.620  -8.702  -2.313  1.00  0.00           C  
ATOM   1874  CG1 ILE A 119      -3.377  -9.850  -1.328  1.00  0.00           C  
ATOM   1875  CG2 ILE A 119      -4.219  -9.226  -3.608  1.00  0.00           C  
ATOM   1876  CD1 ILE A 119      -4.635 -10.365  -0.669  1.00  0.00           C  
ATOM   1877  H   ILE A 119      -2.361  -6.953  -0.714  1.00  0.00           H  
ATOM   1878  HA  ILE A 119      -1.597  -8.655  -3.021  1.00  0.00           H  
ATOM   1879  HB  ILE A 119      -4.333  -8.028  -1.840  1.00  0.00           H  
ATOM   1880 1HG1 ILE A 119      -2.899 -10.679  -1.848  1.00  0.00           H  
ATOM   1881 2HG1 ILE A 119      -2.694  -9.519  -0.545  1.00  0.00           H  
ATOM   1882 1HG2 ILE A 119      -5.146  -9.757  -3.392  1.00  0.00           H  
ATOM   1883 2HG2 ILE A 119      -4.427  -8.392  -4.277  1.00  0.00           H  
ATOM   1884 3HG2 ILE A 119      -3.514  -9.907  -4.086  1.00  0.00           H  
ATOM   1885 1HD1 ILE A 119      -4.382 -11.176   0.014  1.00  0.00           H  
ATOM   1886 2HD1 ILE A 119      -5.112  -9.557  -0.113  1.00  0.00           H  
ATOM   1887 3HD1 ILE A 119      -5.320 -10.735  -1.431  1.00  0.00           H  
ATOM   1888  N   ALA A 120      -1.803  -6.862  -4.694  1.00  0.00           N  
ATOM   1889  CA  ALA A 120      -1.918  -5.818  -5.699  1.00  0.00           C  
ATOM   1890  C   ALA A 120      -2.618  -6.334  -6.932  1.00  0.00           C  
ATOM   1891  O   ALA A 120      -2.065  -7.146  -7.680  1.00  0.00           O  
ATOM   1892  CB  ALA A 120      -0.546  -5.270  -6.062  1.00  0.00           C  
ATOM   1893  H   ALA A 120      -1.133  -7.615  -4.833  1.00  0.00           H  
ATOM   1894  HA  ALA A 120      -2.522  -5.008  -5.290  1.00  0.00           H  
ATOM   1895 1HB  ALA A 120      -0.653  -4.495  -6.821  1.00  0.00           H  
ATOM   1896 2HB  ALA A 120      -0.077  -4.846  -5.174  1.00  0.00           H  
ATOM   1897 3HB  ALA A 120       0.076  -6.074  -6.451  1.00  0.00           H  
ATOM   1898  N   LEU A 121      -3.847  -5.882  -7.138  1.00  0.00           N  
ATOM   1899  CA  LEU A 121      -4.675  -6.411  -8.203  1.00  0.00           C  
ATOM   1900  C   LEU A 121      -4.146  -5.961  -9.559  1.00  0.00           C  
ATOM   1901  O   LEU A 121      -3.710  -4.819  -9.717  1.00  0.00           O  
ATOM   1902  CB  LEU A 121      -6.128  -5.952  -8.027  1.00  0.00           C  
ATOM   1903  CG  LEU A 121      -6.984  -6.805  -7.082  1.00  0.00           C  
ATOM   1904  CD1 LEU A 121      -6.527  -6.588  -5.646  1.00  0.00           C  
ATOM   1905  CD2 LEU A 121      -8.450  -6.433  -7.252  1.00  0.00           C  
ATOM   1906  H   LEU A 121      -4.220  -5.150  -6.529  1.00  0.00           H  
ATOM   1907  HA  LEU A 121      -4.642  -7.495  -8.163  1.00  0.00           H  
ATOM   1908 1HB  LEU A 121      -6.126  -4.933  -7.643  1.00  0.00           H  
ATOM   1909 2HB  LEU A 121      -6.612  -5.950  -9.003  1.00  0.00           H  
ATOM   1910  HG  LEU A 121      -6.848  -7.860  -7.320  1.00  0.00           H  
ATOM   1911 1HD1 LEU A 121      -7.136  -7.194  -4.975  1.00  0.00           H  
ATOM   1912 2HD1 LEU A 121      -5.481  -6.880  -5.549  1.00  0.00           H  
ATOM   1913 3HD1 LEU A 121      -6.637  -5.536  -5.385  1.00  0.00           H  
ATOM   1914 1HD2 LEU A 121      -9.059  -7.040  -6.581  1.00  0.00           H  
ATOM   1915 2HD2 LEU A 121      -8.588  -5.379  -7.013  1.00  0.00           H  
ATOM   1916 3HD2 LEU A 121      -8.755  -6.615  -8.282  1.00  0.00           H  
ATOM   1917  N   ASP A 122      -4.168  -6.864 -10.530  1.00  0.00           N  
ATOM   1918  CA  ASP A 122      -3.871  -6.502 -11.913  1.00  0.00           C  
ATOM   1919  C   ASP A 122      -5.068  -5.844 -12.587  1.00  0.00           C  
ATOM   1920  O   ASP A 122      -6.173  -5.859 -12.060  1.00  0.00           O  
ATOM   1921  CB  ASP A 122      -3.448  -7.738 -12.710  1.00  0.00           C  
ATOM   1922  CG  ASP A 122      -2.593  -7.397 -13.924  1.00  0.00           C  
ATOM   1923  OD1 ASP A 122      -2.440  -6.233 -14.209  1.00  0.00           O  
ATOM   1924  OD2 ASP A 122      -2.101  -8.303 -14.553  1.00  0.00           O  
ATOM   1925  H   ASP A 122      -4.379  -7.827 -10.305  1.00  0.00           H  
ATOM   1926  HA  ASP A 122      -3.046  -5.790 -11.911  1.00  0.00           H  
ATOM   1927 1HB  ASP A 122      -2.884  -8.413 -12.065  1.00  0.00           H  
ATOM   1928 2HB  ASP A 122      -4.335  -8.275 -13.049  1.00  0.00           H  
ATOM   1929  N   GLU A 123      -4.835  -5.285 -13.768  1.00  0.00           N  
ATOM   1930  CA  GLU A 123      -5.889  -4.615 -14.532  1.00  0.00           C  
ATOM   1931  C   GLU A 123      -7.063  -5.549 -14.801  1.00  0.00           C  
ATOM   1932  O   GLU A 123      -8.217  -5.125 -14.811  1.00  0.00           O  
ATOM   1933  CB  GLU A 123      -5.333  -4.089 -15.857  1.00  0.00           C  
ATOM   1934  CG  GLU A 123      -6.325  -3.273 -16.674  1.00  0.00           C  
ATOM   1935  CD  GLU A 123      -6.673  -1.960 -16.031  1.00  0.00           C  
ATOM   1936  OE1 GLU A 123      -5.909  -1.497 -15.218  1.00  0.00           O  
ATOM   1937  OE2 GLU A 123      -7.704  -1.418 -16.353  1.00  0.00           O  
ATOM   1938  H   GLU A 123      -3.897  -5.326 -14.151  1.00  0.00           H  
ATOM   1939  HA  GLU A 123      -6.255  -3.771 -13.946  1.00  0.00           H  
ATOM   1940 1HB  GLU A 123      -4.463  -3.461 -15.664  1.00  0.00           H  
ATOM   1941 2HB  GLU A 123      -5.003  -4.926 -16.471  1.00  0.00           H  
ATOM   1942 1HG  GLU A 123      -5.898  -3.080 -17.658  1.00  0.00           H  
ATOM   1943 2HG  GLU A 123      -7.234  -3.857 -16.812  1.00  0.00           H  
ATOM   1944  N   SER A 124      -6.759  -6.823 -15.034  1.00  0.00           N  
ATOM   1945  CA  SER A 124      -7.777  -7.806 -15.384  1.00  0.00           C  
ATOM   1946  C   SER A 124      -8.310  -8.529 -14.148  1.00  0.00           C  
ATOM   1947  O   SER A 124      -9.174  -9.400 -14.253  1.00  0.00           O  
ATOM   1948  CB  SER A 124      -7.207  -8.815 -16.363  1.00  0.00           C  
ATOM   1949  OG  SER A 124      -6.184  -9.566 -15.771  1.00  0.00           O  
ATOM   1950  H   SER A 124      -5.792  -7.114 -14.978  1.00  0.00           H  
ATOM   1951  HA  SER A 124      -8.609  -7.287 -15.858  1.00  0.00           H  
ATOM   1952 1HB  SER A 124      -8.001  -9.480 -16.703  1.00  0.00           H  
ATOM   1953 2HB  SER A 124      -6.820  -8.293 -17.237  1.00  0.00           H  
ATOM   1954  HG  SER A 124      -5.360  -9.170 -16.066  1.00  0.00           H  
ATOM   1955  N   ALA A 125      -7.782  -8.176 -12.979  1.00  0.00           N  
ATOM   1956  CA  ALA A 125      -8.140  -8.855 -11.740  1.00  0.00           C  
ATOM   1957  C   ALA A 125      -9.470  -8.325 -11.209  1.00  0.00           C  
ATOM   1958  O   ALA A 125      -9.839  -7.179 -11.463  1.00  0.00           O  
ATOM   1959  CB  ALA A 125      -7.045  -8.676 -10.706  1.00  0.00           C  
ATOM   1960  H   ALA A 125      -7.118  -7.411 -12.946  1.00  0.00           H  
ATOM   1961  HA  ALA A 125      -8.259  -9.917 -11.952  1.00  0.00           H  
ATOM   1962 1HB  ALA A 125      -7.317  -9.204  -9.796  1.00  0.00           H  
ATOM   1963 2HB  ALA A 125      -6.109  -9.078 -11.093  1.00  0.00           H  
ATOM   1964 3HB  ALA A 125      -6.924  -7.628 -10.490  1.00  0.00           H  
ATOM   1965  N   THR A 126     -10.191  -9.171 -10.479  1.00  0.00           N  
ATOM   1966  CA  THR A 126     -11.427  -8.754  -9.824  1.00  0.00           C  
ATOM   1967  C   THR A 126     -11.495  -9.253  -8.386  1.00  0.00           C  
ATOM   1968  O   THR A 126     -10.544  -9.846  -7.879  1.00  0.00           O  
ATOM   1969  CB  THR A 126     -12.660  -9.254 -10.600  1.00  0.00           C  
ATOM   1970  OG1 THR A 126     -13.845  -8.663 -10.052  1.00  0.00           O  
ATOM   1971  CG2 THR A 126     -12.766 -10.769 -10.512  1.00  0.00           C  
ATOM   1972  H   THR A 126      -9.879 -10.136 -10.381  1.00  0.00           H  
ATOM   1973  HA  THR A 126     -11.460  -7.665  -9.806  1.00  0.00           H  
ATOM   1974  HB  THR A 126     -12.574  -8.962 -11.646  1.00  0.00           H  
ATOM   1975  HG1 THR A 126     -14.609  -8.950 -10.559  1.00  0.00           H  
ATOM   1976 1HG2 THR A 126     -13.642 -11.105 -11.067  1.00  0.00           H  
ATOM   1977 2HG2 THR A 126     -11.871 -11.222 -10.938  1.00  0.00           H  
ATOM   1978 3HG2 THR A 126     -12.862 -11.067  -9.469  1.00  0.00           H  
ATOM   1979  N   TRP A 127     -12.640  -9.029  -7.735  1.00  0.00           N  
ATOM   1980  CA  TRP A 127     -12.784  -9.343  -6.315  1.00  0.00           C  
ATOM   1981  C   TRP A 127     -12.533 -10.826  -6.053  1.00  0.00           C  
ATOM   1982  O   TRP A 127     -11.990 -11.199  -5.017  1.00  0.00           O  
ATOM   1983  CB  TRP A 127     -14.182  -8.964  -5.823  1.00  0.00           C  
ATOM   1984  CG  TRP A 127     -15.273  -9.802  -6.417  1.00  0.00           C  
ATOM   1985  CD1 TRP A 127     -15.979  -9.536  -7.552  1.00  0.00           C  
ATOM   1986  CD2 TRP A 127     -15.791 -11.054  -5.906  1.00  0.00           C  
ATOM   1987  NE1 TRP A 127     -16.897 -10.531  -7.782  1.00  0.00           N  
ATOM   1988  CE2 TRP A 127     -16.795 -11.469  -6.785  1.00  0.00           C  
ATOM   1989  CE3 TRP A 127     -15.487 -11.845  -4.791  1.00  0.00           C  
ATOM   1990  CZ2 TRP A 127     -17.506 -12.642  -6.587  1.00  0.00           C  
ATOM   1991  CZ3 TRP A 127     -16.199 -13.022  -4.593  1.00  0.00           C  
ATOM   1992  CH2 TRP A 127     -17.181 -13.410  -5.468  1.00  0.00           C  
ATOM   1993  H   TRP A 127     -13.428  -8.646  -8.239  1.00  0.00           H  
ATOM   1994  HA  TRP A 127     -12.049  -8.766  -5.757  1.00  0.00           H  
ATOM   1995 1HB  TRP A 127     -14.226  -9.063  -4.738  1.00  0.00           H  
ATOM   1996 2HB  TRP A 127     -14.382  -7.920  -6.064  1.00  0.00           H  
ATOM   1997  HD1 TRP A 127     -15.836  -8.662  -8.184  1.00  0.00           H  
ATOM   1998  HE1 TRP A 127     -17.544 -10.567  -8.557  1.00  0.00           H  
ATOM   1999  HE3 TRP A 127     -14.706 -11.542  -4.094  1.00  0.00           H  
ATOM   2000  HZ2 TRP A 127     -18.290 -12.968  -7.271  1.00  0.00           H  
ATOM   2001  HZ3 TRP A 127     -15.956 -13.631  -3.721  1.00  0.00           H  
ATOM   2002  HH2 TRP A 127     -17.719 -14.340  -5.283  1.00  0.00           H  
ATOM   2003  N   LYS A 128     -12.926 -11.668  -7.013  1.00  0.00           N  
ATOM   2004  CA  LYS A 128     -12.760 -13.111  -6.890  1.00  0.00           C  
ATOM   2005  C   LYS A 128     -11.290 -13.482  -6.749  1.00  0.00           C  
ATOM   2006  O   LYS A 128     -10.943 -14.443  -6.056  1.00  0.00           O  
ATOM   2007  CB  LYS A 128     -13.371 -13.825  -8.097  1.00  0.00           C  
ATOM   2008  CG  LYS A 128     -13.438 -15.341  -7.962  1.00  0.00           C  
ATOM   2009  CD  LYS A 128     -14.093 -15.975  -9.180  1.00  0.00           C  
ATOM   2010  CE  LYS A 128     -15.582 -15.667  -9.233  1.00  0.00           C  
ATOM   2011  NZ  LYS A 128     -16.255 -16.366 -10.361  1.00  0.00           N  
ATOM   2012  H   LYS A 128     -13.344 -11.292  -7.851  1.00  0.00           H  
ATOM   2013  HA  LYS A 128     -13.279 -13.442  -5.991  1.00  0.00           H  
ATOM   2014 1HB  LYS A 128     -14.385 -13.459  -8.262  1.00  0.00           H  
ATOM   2015 2HB  LYS A 128     -12.790 -13.594  -8.989  1.00  0.00           H  
ATOM   2016 1HG  LYS A 128     -12.430 -15.742  -7.852  1.00  0.00           H  
ATOM   2017 2HG  LYS A 128     -14.012 -15.602  -7.074  1.00  0.00           H  
ATOM   2018 1HD  LYS A 128     -13.619 -15.597 -10.087  1.00  0.00           H  
ATOM   2019 2HD  LYS A 128     -13.957 -17.056  -9.145  1.00  0.00           H  
ATOM   2020 1HE  LYS A 128     -16.050 -15.974  -8.299  1.00  0.00           H  
ATOM   2021 2HE  LYS A 128     -15.727 -14.593  -9.350  1.00  0.00           H  
ATOM   2022 1HZ  LYS A 128     -17.239 -16.136 -10.361  1.00  0.00           H  
ATOM   2023 2HZ  LYS A 128     -15.841 -16.074 -11.235  1.00  0.00           H  
ATOM   2024 3HZ  LYS A 128     -16.144 -17.364 -10.253  1.00  0.00           H  
ATOM   2025  N   ASP A 129     -10.426 -12.716  -7.411  1.00  0.00           N  
ATOM   2026  CA  ASP A 129      -9.009 -13.012  -7.440  1.00  0.00           C  
ATOM   2027  C   ASP A 129      -8.357 -12.514  -6.173  1.00  0.00           C  
ATOM   2028  O   ASP A 129      -7.496 -13.180  -5.594  1.00  0.00           O  
ATOM   2029  CB  ASP A 129      -8.341 -12.373  -8.660  1.00  0.00           C  
ATOM   2030  CG  ASP A 129      -8.935 -12.850  -9.978  1.00  0.00           C  
ATOM   2031  OD1 ASP A 129      -8.918 -14.034 -10.221  1.00  0.00           O  
ATOM   2032  OD2 ASP A 129      -9.399 -12.026 -10.730  1.00  0.00           O  
ATOM   2033  H   ASP A 129     -10.766 -11.899  -7.901  1.00  0.00           H  
ATOM   2034  HA  ASP A 129      -8.875 -14.093  -7.497  1.00  0.00           H  
ATOM   2035 1HB  ASP A 129      -8.441 -11.289  -8.604  1.00  0.00           H  
ATOM   2036 2HB  ASP A 129      -7.275 -12.604  -8.653  1.00  0.00           H  
ATOM   2037  N   MET A 130      -8.803 -11.351  -5.719  1.00  0.00           N  
ATOM   2038  CA  MET A 130      -8.349 -10.788  -4.468  1.00  0.00           C  
ATOM   2039  C   MET A 130      -8.719 -11.709  -3.314  1.00  0.00           C  
ATOM   2040  O   MET A 130      -7.907 -11.974  -2.428  1.00  0.00           O  
ATOM   2041  CB  MET A 130      -8.944  -9.396  -4.266  1.00  0.00           C  
ATOM   2042  CG  MET A 130      -8.468  -8.685  -3.007  1.00  0.00           C  
ATOM   2043  SD  MET A 130      -9.280  -7.093  -2.759  1.00  0.00           S  
ATOM   2044  CE  MET A 130     -10.983  -7.610  -2.563  1.00  0.00           C  
ATOM   2045  H   MET A 130      -9.497 -10.847  -6.264  1.00  0.00           H  
ATOM   2046  HA  MET A 130      -7.263 -10.703  -4.496  1.00  0.00           H  
ATOM   2047 1HB  MET A 130      -8.695  -8.767  -5.119  1.00  0.00           H  
ATOM   2048 2HB  MET A 130     -10.031  -9.468  -4.218  1.00  0.00           H  
ATOM   2049 1HG  MET A 130      -8.665  -9.312  -2.138  1.00  0.00           H  
ATOM   2050 2HG  MET A 130      -7.393  -8.517  -3.069  1.00  0.00           H  
ATOM   2051 1HE  MET A 130     -11.613  -6.734  -2.401  1.00  0.00           H  
ATOM   2052 2HE  MET A 130     -11.311  -8.131  -3.464  1.00  0.00           H  
ATOM   2053 3HE  MET A 130     -11.065  -8.279  -1.706  1.00  0.00           H  
ATOM   2054  N   LYS A 131      -9.959 -12.209  -3.341  1.00  0.00           N  
ATOM   2055  CA  LYS A 131     -10.450 -13.108  -2.309  1.00  0.00           C  
ATOM   2056  C   LYS A 131      -9.542 -14.312  -2.151  1.00  0.00           C  
ATOM   2057  O   LYS A 131      -9.135 -14.655  -1.037  1.00  0.00           O  
ATOM   2058  CB  LYS A 131     -11.874 -13.564  -2.629  1.00  0.00           C  
ATOM   2059  CG  LYS A 131     -12.490 -14.484  -1.582  1.00  0.00           C  
ATOM   2060  CD  LYS A 131     -13.921 -14.852  -1.944  1.00  0.00           C  
ATOM   2061  CE  LYS A 131     -14.510 -15.837  -0.945  1.00  0.00           C  
ATOM   2062  NZ  LYS A 131     -15.892 -16.246  -1.314  1.00  0.00           N  
ATOM   2063  H   LYS A 131     -10.578 -11.954  -4.103  1.00  0.00           H  
ATOM   2064  HA  LYS A 131     -10.461 -12.579  -1.373  1.00  0.00           H  
ATOM   2065 1HB  LYS A 131     -12.522 -12.693  -2.730  1.00  0.00           H  
ATOM   2066 2HB  LYS A 131     -11.883 -14.091  -3.583  1.00  0.00           H  
ATOM   2067 1HG  LYS A 131     -11.898 -15.397  -1.506  1.00  0.00           H  
ATOM   2068 2HG  LYS A 131     -12.485 -13.987  -0.613  1.00  0.00           H  
ATOM   2069 1HD  LYS A 131     -14.536 -13.951  -1.958  1.00  0.00           H  
ATOM   2070 2HD  LYS A 131     -13.942 -15.300  -2.937  1.00  0.00           H  
ATOM   2071 1HE  LYS A 131     -13.882 -16.726  -0.898  1.00  0.00           H  
ATOM   2072 2HE  LYS A 131     -14.531 -15.383   0.046  1.00  0.00           H  
ATOM   2073 1HZ  LYS A 131     -16.246 -16.898  -0.628  1.00  0.00           H  
ATOM   2074 2HZ  LYS A 131     -16.488 -15.430  -1.341  1.00  0.00           H  
ATOM   2075 3HZ  LYS A 131     -15.883 -16.686  -2.222  1.00  0.00           H  
ATOM   2076  N   LYS A 132      -9.214 -14.954  -3.270  1.00  0.00           N  
ATOM   2077  CA  LYS A 132      -8.330 -16.109  -3.247  1.00  0.00           C  
ATOM   2078  C   LYS A 132      -6.984 -15.754  -2.647  1.00  0.00           C  
ATOM   2079  O   LYS A 132      -6.435 -16.505  -1.848  1.00  0.00           O  
ATOM   2080  CB  LYS A 132      -8.144 -16.673  -4.657  1.00  0.00           C  
ATOM   2081  CG  LYS A 132      -9.372 -17.377  -5.219  1.00  0.00           C  
ATOM   2082  CD  LYS A 132      -9.127 -17.862  -6.640  1.00  0.00           C  
ATOM   2083  CE  LYS A 132     -10.363 -18.539  -7.215  1.00  0.00           C  
ATOM   2084  NZ  LYS A 132     -10.157 -18.969  -8.625  1.00  0.00           N  
ATOM   2085  H   LYS A 132      -9.585 -14.630  -4.160  1.00  0.00           H  
ATOM   2086  HA  LYS A 132      -8.784 -16.880  -2.623  1.00  0.00           H  
ATOM   2087 1HB  LYS A 132      -7.879 -15.865  -5.340  1.00  0.00           H  
ATOM   2088 2HB  LYS A 132      -7.320 -17.386  -4.657  1.00  0.00           H  
ATOM   2089 1HG  LYS A 132      -9.622 -18.232  -4.590  1.00  0.00           H  
ATOM   2090 2HG  LYS A 132     -10.217 -16.689  -5.220  1.00  0.00           H  
ATOM   2091 1HD  LYS A 132      -8.859 -17.015  -7.274  1.00  0.00           H  
ATOM   2092 2HD  LYS A 132      -8.301 -18.572  -6.645  1.00  0.00           H  
ATOM   2093 1HE  LYS A 132     -10.612 -19.412  -6.614  1.00  0.00           H  
ATOM   2094 2HE  LYS A 132     -11.206 -17.849  -7.179  1.00  0.00           H  
ATOM   2095 1HZ  LYS A 132     -10.997 -19.412  -8.968  1.00  0.00           H  
ATOM   2096 2HZ  LYS A 132      -9.944 -18.163  -9.196  1.00  0.00           H  
ATOM   2097 3HZ  LYS A 132      -9.390 -19.625  -8.669  1.00  0.00           H  
ATOM   2098  N   ALA A 133      -6.454 -14.603  -3.035  1.00  0.00           N  
ATOM   2099  CA  ALA A 133      -5.158 -14.163  -2.546  1.00  0.00           C  
ATOM   2100  C   ALA A 133      -5.180 -14.001  -1.025  1.00  0.00           C  
ATOM   2101  O   ALA A 133      -4.233 -14.386  -0.336  1.00  0.00           O  
ATOM   2102  CB  ALA A 133      -4.769 -12.867  -3.206  1.00  0.00           C  
ATOM   2103  H   ALA A 133      -6.960 -14.020  -3.696  1.00  0.00           H  
ATOM   2104  HA  ALA A 133      -4.424 -14.926  -2.795  1.00  0.00           H  
ATOM   2105 1HB  ALA A 133      -3.797 -12.559  -2.855  1.00  0.00           H  
ATOM   2106 2HB  ALA A 133      -4.740 -13.002  -4.270  1.00  0.00           H  
ATOM   2107 3HB  ALA A 133      -5.496 -12.111  -2.965  1.00  0.00           H  
ATOM   2108  N   MET A 134      -6.270 -13.439  -0.506  1.00  0.00           N  
ATOM   2109  CA  MET A 134      -6.410 -13.235   0.933  1.00  0.00           C  
ATOM   2110  C   MET A 134      -6.484 -14.564   1.670  1.00  0.00           C  
ATOM   2111  O   MET A 134      -5.885 -14.728   2.738  1.00  0.00           O  
ATOM   2112  CB  MET A 134      -7.649 -12.392   1.229  1.00  0.00           C  
ATOM   2113  CG  MET A 134      -7.525 -10.928   0.828  1.00  0.00           C  
ATOM   2114  SD  MET A 134      -8.929  -9.937   1.374  1.00  0.00           S  
ATOM   2115  CE  MET A 134     -10.203 -10.506   0.252  1.00  0.00           C  
ATOM   2116  H   MET A 134      -7.019 -13.142  -1.125  1.00  0.00           H  
ATOM   2117  HA  MET A 134      -5.533 -12.706   1.295  1.00  0.00           H  
ATOM   2118 1HB  MET A 134      -8.507 -12.810   0.705  1.00  0.00           H  
ATOM   2119 2HB  MET A 134      -7.867 -12.428   2.297  1.00  0.00           H  
ATOM   2120 1HG  MET A 134      -6.617 -10.508   1.260  1.00  0.00           H  
ATOM   2121 2HG  MET A 134      -7.452 -10.853  -0.257  1.00  0.00           H  
ATOM   2122 1HE  MET A 134     -11.136  -9.984   0.465  1.00  0.00           H  
ATOM   2123 2HE  MET A 134      -9.899 -10.304  -0.776  1.00  0.00           H  
ATOM   2124 3HE  MET A 134     -10.350 -11.579   0.383  1.00  0.00           H  
ATOM   2125  N   GLU A 135      -7.209 -15.521   1.088  1.00  0.00           N  
ATOM   2126  CA  GLU A 135      -7.321 -16.852   1.674  1.00  0.00           C  
ATOM   2127  C   GLU A 135      -5.971 -17.561   1.684  1.00  0.00           C  
ATOM   2128  O   GLU A 135      -5.632 -18.257   2.644  1.00  0.00           O  
ATOM   2129  CB  GLU A 135      -8.344 -17.690   0.904  1.00  0.00           C  
ATOM   2130  CG  GLU A 135      -9.788 -17.244   1.088  1.00  0.00           C  
ATOM   2131  CD  GLU A 135     -10.756 -18.043   0.261  1.00  0.00           C  
ATOM   2132  OE1 GLU A 135     -10.316 -18.866  -0.506  1.00  0.00           O  
ATOM   2133  OE2 GLU A 135     -11.938 -17.830   0.395  1.00  0.00           O  
ATOM   2134  H   GLU A 135      -7.691 -15.319   0.217  1.00  0.00           H  
ATOM   2135  HA  GLU A 135      -7.657 -16.749   2.705  1.00  0.00           H  
ATOM   2136 1HB  GLU A 135      -8.116 -17.654  -0.161  1.00  0.00           H  
ATOM   2137 2HB  GLU A 135      -8.272 -18.731   1.219  1.00  0.00           H  
ATOM   2138 1HG  GLU A 135     -10.057 -17.344   2.139  1.00  0.00           H  
ATOM   2139 2HG  GLU A 135      -9.869 -16.192   0.819  1.00  0.00           H  
ATOM   2140  N   ILE A 136      -5.200 -17.377   0.611  1.00  0.00           N  
ATOM   2141  CA  ILE A 136      -3.871 -17.961   0.518  1.00  0.00           C  
ATOM   2142  C   ILE A 136      -2.959 -17.447   1.620  1.00  0.00           C  
ATOM   2143  O   ILE A 136      -2.271 -18.227   2.279  1.00  0.00           O  
ATOM   2144  CB  ILE A 136      -3.236 -17.661  -0.852  1.00  0.00           C  
ATOM   2145  CG1 ILE A 136      -3.947 -18.452  -1.954  1.00  0.00           C  
ATOM   2146  CG2 ILE A 136      -1.751 -17.986  -0.833  1.00  0.00           C  
ATOM   2147  CD1 ILE A 136      -3.595 -18.000  -3.353  1.00  0.00           C  
ATOM   2148  H   ILE A 136      -5.551 -16.820  -0.160  1.00  0.00           H  
ATOM   2149  HA  ILE A 136      -3.959 -19.040   0.628  1.00  0.00           H  
ATOM   2150  HB  ILE A 136      -3.365 -16.605  -1.089  1.00  0.00           H  
ATOM   2151 1HG1 ILE A 136      -3.697 -19.508  -1.862  1.00  0.00           H  
ATOM   2152 2HG1 ILE A 136      -5.026 -18.361  -1.829  1.00  0.00           H  
ATOM   2153 1HG2 ILE A 136      -1.318 -17.769  -1.809  1.00  0.00           H  
ATOM   2154 2HG2 ILE A 136      -1.256 -17.381  -0.074  1.00  0.00           H  
ATOM   2155 3HG2 ILE A 136      -1.612 -19.042  -0.601  1.00  0.00           H  
ATOM   2156 1HD1 ILE A 136      -4.138 -18.607  -4.078  1.00  0.00           H  
ATOM   2157 2HD1 ILE A 136      -3.871 -16.953  -3.478  1.00  0.00           H  
ATOM   2158 3HD1 ILE A 136      -2.524 -18.116  -3.514  1.00  0.00           H  
ATOM   2159  N   LEU A 137      -2.955 -16.134   1.828  1.00  0.00           N  
ATOM   2160  CA  LEU A 137      -2.101 -15.545   2.844  1.00  0.00           C  
ATOM   2161  C   LEU A 137      -2.456 -16.076   4.221  1.00  0.00           C  
ATOM   2162  O   LEU A 137      -1.573 -16.381   5.025  1.00  0.00           O  
ATOM   2163  CB  LEU A 137      -2.230 -14.017   2.827  1.00  0.00           C  
ATOM   2164  CG  LEU A 137      -1.649 -13.314   1.593  1.00  0.00           C  
ATOM   2165  CD1 LEU A 137      -1.939 -11.821   1.675  1.00  0.00           C  
ATOM   2166  CD2 LEU A 137      -0.153 -13.577   1.516  1.00  0.00           C  
ATOM   2167  H   LEU A 137      -3.551 -15.534   1.261  1.00  0.00           H  
ATOM   2168  HA  LEU A 137      -1.070 -15.814   2.628  1.00  0.00           H  
ATOM   2169 1HB  LEU A 137      -3.285 -13.756   2.890  1.00  0.00           H  
ATOM   2170 2HB  LEU A 137      -1.725 -13.616   3.705  1.00  0.00           H  
ATOM   2171  HG  LEU A 137      -2.132 -13.698   0.694  1.00  0.00           H  
ATOM   2172 1HD1 LEU A 137      -1.526 -11.322   0.798  1.00  0.00           H  
ATOM   2173 2HD1 LEU A 137      -3.017 -11.661   1.709  1.00  0.00           H  
ATOM   2174 3HD1 LEU A 137      -1.482 -11.411   2.575  1.00  0.00           H  
ATOM   2175 1HD2 LEU A 137       0.260 -13.078   0.639  1.00  0.00           H  
ATOM   2176 2HD2 LEU A 137       0.331 -13.192   2.414  1.00  0.00           H  
ATOM   2177 3HD2 LEU A 137       0.025 -14.650   1.441  1.00  0.00           H  
ATOM   2178  N   TYR A 138      -3.749 -16.221   4.482  1.00  0.00           N  
ATOM   2179  CA  TYR A 138      -4.206 -16.814   5.725  1.00  0.00           C  
ATOM   2180  C   TYR A 138      -3.627 -18.215   5.898  1.00  0.00           C  
ATOM   2181  O   TYR A 138      -3.061 -18.541   6.942  1.00  0.00           O  
ATOM   2182  CB  TYR A 138      -5.735 -16.854   5.769  1.00  0.00           C  
ATOM   2183  CG  TYR A 138      -6.291 -17.643   6.934  1.00  0.00           C  
ATOM   2184  CD1 TYR A 138      -6.345 -17.070   8.197  1.00  0.00           C  
ATOM   2185  CD2 TYR A 138      -6.748 -18.938   6.740  1.00  0.00           C  
ATOM   2186  CE1 TYR A 138      -6.854 -17.790   9.261  1.00  0.00           C  
ATOM   2187  CE2 TYR A 138      -7.256 -19.658   7.804  1.00  0.00           C  
ATOM   2188  CZ  TYR A 138      -7.309 -19.088   9.060  1.00  0.00           C  
ATOM   2189  OH  TYR A 138      -7.816 -19.805  10.120  1.00  0.00           O  
ATOM   2190  H   TYR A 138      -4.434 -15.919   3.793  1.00  0.00           H  
ATOM   2191  HA  TYR A 138      -3.848 -16.202   6.554  1.00  0.00           H  
ATOM   2192 1HB  TYR A 138      -6.125 -15.837   5.830  1.00  0.00           H  
ATOM   2193 2HB  TYR A 138      -6.114 -17.296   4.848  1.00  0.00           H  
ATOM   2194  HD1 TYR A 138      -5.987 -16.052   8.349  1.00  0.00           H  
ATOM   2195  HD2 TYR A 138      -6.704 -19.388   5.749  1.00  0.00           H  
ATOM   2196  HE1 TYR A 138      -6.896 -17.340  10.252  1.00  0.00           H  
ATOM   2197  HE2 TYR A 138      -7.614 -20.676   7.652  1.00  0.00           H  
ATOM   2198  HH  TYR A 138      -8.108 -20.667   9.811  1.00  0.00           H  
ATOM   2199  N   LYS A 139      -3.771 -19.039   4.861  1.00  0.00           N  
ATOM   2200  CA  LYS A 139      -3.293 -20.419   4.895  1.00  0.00           C  
ATOM   2201  C   LYS A 139      -1.777 -20.482   5.112  1.00  0.00           C  
ATOM   2202  O   LYS A 139      -1.264 -21.438   5.696  1.00  0.00           O  
ATOM   2203  CB  LYS A 139      -3.671 -21.144   3.602  1.00  0.00           C  
ATOM   2204  CG  LYS A 139      -5.153 -21.469   3.473  1.00  0.00           C  
ATOM   2205  CD  LYS A 139      -5.488 -21.982   2.081  1.00  0.00           C  
ATOM   2206  CE  LYS A 139      -4.888 -23.359   1.839  1.00  0.00           C  
ATOM   2207  NZ  LYS A 139      -5.284 -23.914   0.516  1.00  0.00           N  
ATOM   2208  H   LYS A 139      -4.226 -18.699   4.022  1.00  0.00           H  
ATOM   2209  HA  LYS A 139      -3.770 -20.929   5.730  1.00  0.00           H  
ATOM   2210 1HB  LYS A 139      -3.387 -20.532   2.746  1.00  0.00           H  
ATOM   2211 2HB  LYS A 139      -3.116 -22.080   3.534  1.00  0.00           H  
ATOM   2212 1HG  LYS A 139      -5.424 -22.229   4.207  1.00  0.00           H  
ATOM   2213 2HG  LYS A 139      -5.741 -20.573   3.672  1.00  0.00           H  
ATOM   2214 1HD  LYS A 139      -6.571 -22.040   1.965  1.00  0.00           H  
ATOM   2215 2HD  LYS A 139      -5.097 -21.290   1.335  1.00  0.00           H  
ATOM   2216 1HE  LYS A 139      -3.802 -23.296   1.882  1.00  0.00           H  
ATOM   2217 2HE  LYS A 139      -5.221 -24.043   2.619  1.00  0.00           H  
ATOM   2218 1HZ  LYS A 139      -4.867 -24.826   0.394  1.00  0.00           H  
ATOM   2219 2HZ  LYS A 139      -6.290 -23.995   0.471  1.00  0.00           H  
ATOM   2220 3HZ  LYS A 139      -4.964 -23.298  -0.218  1.00  0.00           H  
ATOM   2221  N   LEU A 140      -1.066 -19.460   4.630  1.00  0.00           N  
ATOM   2222  CA  LEU A 140       0.390 -19.398   4.762  1.00  0.00           C  
ATOM   2223  C   LEU A 140       0.822 -18.889   6.148  1.00  0.00           C  
ATOM   2224  O   LEU A 140       2.017 -18.801   6.438  1.00  0.00           O  
ATOM   2225  CB  LEU A 140       0.975 -18.489   3.674  1.00  0.00           C  
ATOM   2226  CG  LEU A 140       0.856 -19.011   2.236  1.00  0.00           C  
ATOM   2227  CD1 LEU A 140       1.335 -17.941   1.265  1.00  0.00           C  
ATOM   2228  CD2 LEU A 140       1.672 -20.287   2.091  1.00  0.00           C  
ATOM   2229  H   LEU A 140      -1.550 -18.710   4.145  1.00  0.00           H  
ATOM   2230  HA  LEU A 140       0.787 -20.403   4.631  1.00  0.00           H  
ATOM   2231 1HB  LEU A 140       0.470 -17.525   3.719  1.00  0.00           H  
ATOM   2232 2HB  LEU A 140       2.033 -18.332   3.883  1.00  0.00           H  
ATOM   2233  HG  LEU A 140      -0.190 -19.222   2.011  1.00  0.00           H  
ATOM   2234 1HD1 LEU A 140       1.250 -18.312   0.244  1.00  0.00           H  
ATOM   2235 2HD1 LEU A 140       0.721 -17.047   1.378  1.00  0.00           H  
ATOM   2236 3HD1 LEU A 140       2.375 -17.697   1.478  1.00  0.00           H  
ATOM   2237 1HD2 LEU A 140       1.587 -20.658   1.069  1.00  0.00           H  
ATOM   2238 2HD2 LEU A 140       2.718 -20.077   2.314  1.00  0.00           H  
ATOM   2239 3HD2 LEU A 140       1.297 -21.040   2.783  1.00  0.00           H  
ATOM   2240  N   GLY A 141      -0.154 -18.572   7.001  1.00  0.00           N  
ATOM   2241  CA  GLY A 141       0.132 -18.144   8.368  1.00  0.00           C  
ATOM   2242  C   GLY A 141       0.425 -16.645   8.456  1.00  0.00           C  
ATOM   2243  O   GLY A 141       1.035 -16.180   9.420  1.00  0.00           O  
ATOM   2244  H   GLY A 141      -1.119 -18.642   6.700  1.00  0.00           H  
ATOM   2245 1HA  GLY A 141      -0.717 -18.387   9.005  1.00  0.00           H  
ATOM   2246 2HA  GLY A 141       0.985 -18.703   8.749  1.00  0.00           H  
ATOM   2247  N   VAL A 142      -0.018 -15.892   7.456  1.00  0.00           N  
ATOM   2248  CA  VAL A 142       0.206 -14.452   7.434  1.00  0.00           C  
ATOM   2249  C   VAL A 142      -0.827 -13.728   8.293  1.00  0.00           C  
ATOM   2250  O   VAL A 142      -2.028 -13.805   8.033  1.00  0.00           O  
ATOM   2251  CB  VAL A 142       0.135 -13.920   5.990  1.00  0.00           C  
ATOM   2252  CG1 VAL A 142       0.316 -12.410   5.969  1.00  0.00           C  
ATOM   2253  CG2 VAL A 142       1.193 -14.602   5.135  1.00  0.00           C  
ATOM   2254  H   VAL A 142      -0.527 -16.326   6.692  1.00  0.00           H  
ATOM   2255  HA  VAL A 142       1.200 -14.251   7.838  1.00  0.00           H  
ATOM   2256  HB  VAL A 142      -0.854 -14.131   5.583  1.00  0.00           H  
ATOM   2257 1HG1 VAL A 142       0.263 -12.051   4.941  1.00  0.00           H  
ATOM   2258 2HG1 VAL A 142      -0.472 -11.941   6.557  1.00  0.00           H  
ATOM   2259 3HG1 VAL A 142       1.287 -12.154   6.392  1.00  0.00           H  
ATOM   2260 1HG2 VAL A 142       1.137 -14.223   4.116  1.00  0.00           H  
ATOM   2261 2HG2 VAL A 142       2.181 -14.396   5.546  1.00  0.00           H  
ATOM   2262 3HG2 VAL A 142       1.019 -15.679   5.131  1.00  0.00           H  
ATOM   2263  N   LYS A 143      -0.354 -13.041   9.332  1.00  0.00           N  
ATOM   2264  CA  LYS A 143      -1.247 -12.419  10.308  1.00  0.00           C  
ATOM   2265  C   LYS A 143      -1.751 -11.067   9.821  1.00  0.00           C  
ATOM   2266  O   LYS A 143      -2.904 -10.694  10.068  1.00  0.00           O  
ATOM   2267  CB  LYS A 143      -0.540 -12.259  11.655  1.00  0.00           C  
ATOM   2268  CG  LYS A 143      -0.262 -13.570  12.379  1.00  0.00           C  
ATOM   2269  CD  LYS A 143       0.399 -13.326  13.727  1.00  0.00           C  
ATOM   2270  CE  LYS A 143       0.564 -14.623  14.506  1.00  0.00           C  
ATOM   2271  NZ  LYS A 143       1.508 -15.559  13.835  1.00  0.00           N  
ATOM   2272  H   LYS A 143       0.644 -12.966   9.458  1.00  0.00           H  
ATOM   2273  HA  LYS A 143      -2.112 -13.067  10.448  1.00  0.00           H  
ATOM   2274 1HB  LYS A 143       0.412 -11.749  11.508  1.00  0.00           H  
ATOM   2275 2HB  LYS A 143      -1.147 -11.636  12.313  1.00  0.00           H  
ATOM   2276 1HG  LYS A 143      -1.199 -14.105  12.535  1.00  0.00           H  
ATOM   2277 2HG  LYS A 143       0.394 -14.190  11.769  1.00  0.00           H  
ATOM   2278 1HD  LYS A 143       1.381 -12.876  13.575  1.00  0.00           H  
ATOM   2279 2HD  LYS A 143      -0.210 -12.638  14.313  1.00  0.00           H  
ATOM   2280 1HE  LYS A 143       0.939 -14.403  15.504  1.00  0.00           H  
ATOM   2281 2HE  LYS A 143      -0.404 -15.114  14.605  1.00  0.00           H  
ATOM   2282 1HZ  LYS A 143       1.589 -16.405  14.381  1.00  0.00           H  
ATOM   2283 2HZ  LYS A 143       1.160 -15.785  12.914  1.00  0.00           H  
ATOM   2284 3HZ  LYS A 143       2.415 -15.122  13.754  1.00  0.00           H  
ATOM   2285  N   LYS A 144      -0.890 -10.334   9.121  1.00  0.00           N  
ATOM   2286  CA  LYS A 144      -1.245  -9.013   8.628  1.00  0.00           C  
ATOM   2287  C   LYS A 144      -1.367  -9.011   7.125  1.00  0.00           C  
ATOM   2288  O   LYS A 144      -0.399  -9.298   6.407  1.00  0.00           O  
ATOM   2289  CB  LYS A 144      -0.211  -7.976   9.069  1.00  0.00           C  
ATOM   2290  CG  LYS A 144      -0.132  -7.768  10.576  1.00  0.00           C  
ATOM   2291  CD  LYS A 144       0.807  -6.625  10.928  1.00  0.00           C  
ATOM   2292  CE  LYS A 144       0.809  -6.350  12.425  1.00  0.00           C  
ATOM   2293  NZ  LYS A 144       1.539  -7.402  13.183  1.00  0.00           N  
ATOM   2294  H   LYS A 144       0.030 -10.702   8.927  1.00  0.00           H  
ATOM   2295  HA  LYS A 144      -2.218  -8.742   9.035  1.00  0.00           H  
ATOM   2296 1HB  LYS A 144       0.778  -8.276   8.721  1.00  0.00           H  
ATOM   2297 2HB  LYS A 144      -0.442  -7.014   8.611  1.00  0.00           H  
ATOM   2298 1HG  LYS A 144      -1.126  -7.544  10.965  1.00  0.00           H  
ATOM   2299 2HG  LYS A 144       0.226  -8.681  11.051  1.00  0.00           H  
ATOM   2300 1HD  LYS A 144       1.820  -6.875  10.611  1.00  0.00           H  
ATOM   2301 2HD  LYS A 144       0.494  -5.722  10.403  1.00  0.00           H  
ATOM   2302 1HE  LYS A 144       1.281  -5.387  12.617  1.00  0.00           H  
ATOM   2303 2HE  LYS A 144      -0.217  -6.305  12.788  1.00  0.00           H  
ATOM   2304 1HZ  LYS A 144       1.518  -7.183  14.169  1.00  0.00           H  
ATOM   2305 2HZ  LYS A 144       1.098  -8.297  13.027  1.00  0.00           H  
ATOM   2306 3HZ  LYS A 144       2.498  -7.440  12.868  1.00  0.00           H  
ATOM   2307  N   ILE A 145      -2.550  -8.691   6.646  1.00  0.00           N  
ATOM   2308  CA  ILE A 145      -2.847  -8.766   5.235  1.00  0.00           C  
ATOM   2309  C   ILE A 145      -3.332  -7.440   4.724  1.00  0.00           C  
ATOM   2310  O   ILE A 145      -4.222  -6.824   5.313  1.00  0.00           O  
ATOM   2311  CB  ILE A 145      -3.905  -9.847   4.947  1.00  0.00           C  
ATOM   2312  CG1 ILE A 145      -3.378 -11.229   5.340  1.00  0.00           C  
ATOM   2313  CG2 ILE A 145      -4.303  -9.823   3.479  1.00  0.00           C  
ATOM   2314  CD1 ILE A 145      -4.422 -12.321   5.280  1.00  0.00           C  
ATOM   2315  H   ILE A 145      -3.274  -8.380   7.286  1.00  0.00           H  
ATOM   2316  HA  ILE A 145      -1.933  -9.023   4.700  1.00  0.00           H  
ATOM   2317  HB  ILE A 145      -4.789  -9.662   5.556  1.00  0.00           H  
ATOM   2318 1HG1 ILE A 145      -2.556 -11.506   4.680  1.00  0.00           H  
ATOM   2319 2HG1 ILE A 145      -2.982 -11.193   6.355  1.00  0.00           H  
ATOM   2320 1HG2 ILE A 145      -5.051 -10.593   3.292  1.00  0.00           H  
ATOM   2321 2HG2 ILE A 145      -4.718  -8.847   3.230  1.00  0.00           H  
ATOM   2322 3HG2 ILE A 145      -3.426 -10.012   2.861  1.00  0.00           H  
ATOM   2323 1HD1 ILE A 145      -3.973 -13.270   5.572  1.00  0.00           H  
ATOM   2324 2HD1 ILE A 145      -5.239 -12.081   5.961  1.00  0.00           H  
ATOM   2325 3HD1 ILE A 145      -4.807 -12.400   4.265  1.00  0.00           H  
ATOM   2326  N   ALA A 146      -2.750  -6.993   3.629  1.00  0.00           N  
ATOM   2327  CA  ALA A 146      -3.153  -5.750   3.012  1.00  0.00           C  
ATOM   2328  C   ALA A 146      -3.606  -5.982   1.584  1.00  0.00           C  
ATOM   2329  O   ALA A 146      -3.158  -6.915   0.927  1.00  0.00           O  
ATOM   2330  CB  ALA A 146      -2.013  -4.743   3.054  1.00  0.00           C  
ATOM   2331  H   ALA A 146      -2.002  -7.537   3.206  1.00  0.00           H  
ATOM   2332  HA  ALA A 146      -3.982  -5.335   3.579  1.00  0.00           H  
ATOM   2333 1HB  ALA A 146      -2.332  -3.812   2.584  1.00  0.00           H  
ATOM   2334 2HB  ALA A 146      -1.735  -4.550   4.090  1.00  0.00           H  
ATOM   2335 3HB  ALA A 146      -1.154  -5.143   2.518  1.00  0.00           H  
ATOM   2336  N   VAL A 147      -4.510  -5.147   1.114  1.00  0.00           N  
ATOM   2337  CA  VAL A 147      -4.914  -5.178  -0.283  1.00  0.00           C  
ATOM   2338  C   VAL A 147      -4.679  -3.823  -0.944  1.00  0.00           C  
ATOM   2339  O   VAL A 147      -4.553  -2.811  -0.264  1.00  0.00           O  
ATOM   2340  CB  VAL A 147      -6.402  -5.559  -0.401  1.00  0.00           C  
ATOM   2341  CG1 VAL A 147      -6.637  -6.961   0.141  1.00  0.00           C  
ATOM   2342  CG2 VAL A 147      -7.257  -4.543   0.340  1.00  0.00           C  
ATOM   2343  H   VAL A 147      -4.945  -4.477   1.744  1.00  0.00           H  
ATOM   2344  HA  VAL A 147      -4.313  -5.928  -0.800  1.00  0.00           H  
ATOM   2345  HB  VAL A 147      -6.681  -5.571  -1.455  1.00  0.00           H  
ATOM   2346 1HG1 VAL A 147      -7.694  -7.214   0.050  1.00  0.00           H  
ATOM   2347 2HG1 VAL A 147      -6.043  -7.676  -0.427  1.00  0.00           H  
ATOM   2348 3HG1 VAL A 147      -6.346  -6.999   1.191  1.00  0.00           H  
ATOM   2349 1HG2 VAL A 147      -8.307  -4.818   0.251  1.00  0.00           H  
ATOM   2350 2HG2 VAL A 147      -6.973  -4.527   1.392  1.00  0.00           H  
ATOM   2351 3HG2 VAL A 147      -7.103  -3.554  -0.092  1.00  0.00           H  
ATOM   2352  N   ALA A 148      -4.573  -3.822  -2.274  1.00  0.00           N  
ATOM   2353  CA  ALA A 148      -4.433  -2.576  -3.034  1.00  0.00           C  
ATOM   2354  C   ALA A 148      -5.182  -2.621  -4.371  1.00  0.00           C  
ATOM   2355  O   ALA A 148      -5.053  -3.579  -5.140  1.00  0.00           O  
ATOM   2356  CB  ALA A 148      -2.960  -2.273  -3.270  1.00  0.00           C  
ATOM   2357  H   ALA A 148      -4.556  -4.706  -2.772  1.00  0.00           H  
ATOM   2358  HA  ALA A 148      -4.847  -1.764  -2.440  1.00  0.00           H  
ATOM   2359 1HB  ALA A 148      -2.865  -1.340  -3.826  1.00  0.00           H  
ATOM   2360 2HB  ALA A 148      -2.450  -2.178  -2.311  1.00  0.00           H  
ATOM   2361 3HB  ALA A 148      -2.510  -3.083  -3.841  1.00  0.00           H  
ATOM   2362  N   PHE A 149      -5.959  -1.564  -4.649  1.00  0.00           N  
ATOM   2363  CA  PHE A 149      -6.756  -1.492  -5.882  1.00  0.00           C  
ATOM   2364  C   PHE A 149      -7.361  -0.093  -6.088  1.00  0.00           C  
ATOM   2365  O   PHE A 149      -7.457   0.697  -5.149  1.00  0.00           O  
ATOM   2366  CB  PHE A 149      -7.874  -2.535  -5.852  1.00  0.00           C  
ATOM   2367  CG  PHE A 149      -8.624  -2.582  -4.552  1.00  0.00           C  
ATOM   2368  CD1 PHE A 149      -9.607  -1.645  -4.267  1.00  0.00           C  
ATOM   2369  CD2 PHE A 149      -8.349  -3.562  -3.610  1.00  0.00           C  
ATOM   2370  CE1 PHE A 149     -10.297  -1.688  -3.070  1.00  0.00           C  
ATOM   2371  CE2 PHE A 149      -9.038  -3.608  -2.414  1.00  0.00           C  
ATOM   2372  CZ  PHE A 149     -10.013  -2.669  -2.144  1.00  0.00           C  
ATOM   2373  H   PHE A 149      -5.994  -0.790  -3.990  1.00  0.00           H  
ATOM   2374  HA  PHE A 149      -6.097  -1.704  -6.726  1.00  0.00           H  
ATOM   2375 1HB  PHE A 149      -8.587  -2.326  -6.649  1.00  0.00           H  
ATOM   2376 2HB  PHE A 149      -7.455  -3.523  -6.039  1.00  0.00           H  
ATOM   2377  HD1 PHE A 149      -9.832  -0.870  -5.000  1.00  0.00           H  
ATOM   2378  HD2 PHE A 149      -7.578  -4.304  -3.824  1.00  0.00           H  
ATOM   2379  HE1 PHE A 149     -11.067  -0.945  -2.859  1.00  0.00           H  
ATOM   2380  HE2 PHE A 149      -8.812  -4.384  -1.683  1.00  0.00           H  
ATOM   2381  HZ  PHE A 149     -10.556  -2.702  -1.201  1.00  0.00           H  
ATOM   2382  N   ALA A 150      -7.780   0.193  -7.325  1.00  0.00           N  
ATOM   2383  CA  ALA A 150      -8.425   1.471  -7.645  1.00  0.00           C  
ATOM   2384  C   ALA A 150      -9.775   1.578  -6.959  1.00  0.00           C  
ATOM   2385  O   ALA A 150     -10.403   0.567  -6.659  1.00  0.00           O  
ATOM   2386  CB  ALA A 150      -8.585   1.631  -9.150  1.00  0.00           C  
ATOM   2387  H   ALA A 150      -7.663  -0.496  -8.055  1.00  0.00           H  
ATOM   2388  HA  ALA A 150      -7.814   2.288  -7.292  1.00  0.00           H  
ATOM   2389 1HB  ALA A 150      -9.076   2.581  -9.365  1.00  0.00           H  
ATOM   2390 2HB  ALA A 150      -7.604   1.614  -9.624  1.00  0.00           H  
ATOM   2391 3HB  ALA A 150      -9.191   0.815  -9.540  1.00  0.00           H  
ATOM   2392  N   TYR A 151     -10.215   2.808  -6.702  1.00  0.00           N  
ATOM   2393  CA  TYR A 151     -11.539   3.034  -6.126  1.00  0.00           C  
ATOM   2394  C   TYR A 151     -12.574   2.066  -6.688  1.00  0.00           C  
ATOM   2395  O   TYR A 151     -12.815   2.025  -7.895  1.00  0.00           O  
ATOM   2396  CB  TYR A 151     -11.984   4.478  -6.367  1.00  0.00           C  
ATOM   2397  CG  TYR A 151     -13.394   4.768  -5.903  1.00  0.00           C  
ATOM   2398  CD1 TYR A 151     -13.672   4.864  -4.547  1.00  0.00           C  
ATOM   2399  CD2 TYR A 151     -14.409   4.938  -6.832  1.00  0.00           C  
ATOM   2400  CE1 TYR A 151     -14.960   5.129  -4.123  1.00  0.00           C  
ATOM   2401  CE2 TYR A 151     -15.697   5.203  -6.408  1.00  0.00           C  
ATOM   2402  CZ  TYR A 151     -15.973   5.298  -5.059  1.00  0.00           C  
ATOM   2403  OH  TYR A 151     -17.256   5.562  -4.637  1.00  0.00           O  
ATOM   2404  H   TYR A 151      -9.614   3.605  -6.896  1.00  0.00           H  
ATOM   2405  HA  TYR A 151     -11.480   2.864  -5.052  1.00  0.00           H  
ATOM   2406 1HB  TYR A 151     -11.308   5.159  -5.848  1.00  0.00           H  
ATOM   2407 2HB  TYR A 151     -11.923   4.705  -7.431  1.00  0.00           H  
ATOM   2408  HD1 TYR A 151     -12.874   4.731  -3.816  1.00  0.00           H  
ATOM   2409  HD2 TYR A 151     -14.191   4.862  -7.898  1.00  0.00           H  
ATOM   2410  HE1 TYR A 151     -15.178   5.204  -3.058  1.00  0.00           H  
ATOM   2411  HE2 TYR A 151     -16.495   5.336  -7.139  1.00  0.00           H  
ATOM   2412  HH  TYR A 151     -17.282   5.562  -3.677  1.00  0.00           H  
ATOM   2413  N   ASP A 152     -13.195   1.301  -5.794  1.00  0.00           N  
ATOM   2414  CA  ASP A 152     -14.260   0.377  -6.162  1.00  0.00           C  
ATOM   2415  C   ASP A 152     -14.986  -0.117  -4.919  1.00  0.00           C  
ATOM   2416  O   ASP A 152     -14.398  -0.793  -4.074  1.00  0.00           O  
ATOM   2417  CB  ASP A 152     -13.699  -0.812  -6.945  1.00  0.00           C  
ATOM   2418  CG  ASP A 152     -14.787  -1.719  -7.505  1.00  0.00           C  
ATOM   2419  OD1 ASP A 152     -15.844  -1.774  -6.923  1.00  0.00           O  
ATOM   2420  OD2 ASP A 152     -14.549  -2.347  -8.509  1.00  0.00           O  
ATOM   2421  H   ASP A 152     -12.921   1.366  -4.826  1.00  0.00           H  
ATOM   2422  HA  ASP A 152     -14.979   0.906  -6.790  1.00  0.00           H  
ATOM   2423 1HB  ASP A 152     -13.088  -0.448  -7.772  1.00  0.00           H  
ATOM   2424 2HB  ASP A 152     -13.052  -1.403  -6.296  1.00  0.00           H  
ATOM   2425  N   GLU A 153     -16.259   0.243  -4.798  1.00  0.00           N  
ATOM   2426  CA  GLU A 153     -17.043  -0.083  -3.604  1.00  0.00           C  
ATOM   2427  C   GLU A 153     -17.112  -1.598  -3.364  1.00  0.00           C  
ATOM   2428  O   GLU A 153     -17.221  -2.050  -2.221  1.00  0.00           O  
ATOM   2429  CB  GLU A 153     -18.458   0.487  -3.731  1.00  0.00           C  
ATOM   2430  CG  GLU A 153     -18.535   2.004  -3.642  1.00  0.00           C  
ATOM   2431  CD  GLU A 153     -19.943   2.524  -3.729  1.00  0.00           C  
ATOM   2432  OE1 GLU A 153     -20.802   1.969  -3.088  1.00  0.00           O  
ATOM   2433  OE2 GLU A 153     -20.159   3.478  -4.439  1.00  0.00           O  
ATOM   2434  H   GLU A 153     -16.692   0.776  -5.539  1.00  0.00           H  
ATOM   2435  HA  GLU A 153     -16.561   0.371  -2.745  1.00  0.00           H  
ATOM   2436 1HB  GLU A 153     -18.887   0.186  -4.687  1.00  0.00           H  
ATOM   2437 2HB  GLU A 153     -19.089   0.073  -2.944  1.00  0.00           H  
ATOM   2438 1HG  GLU A 153     -18.100   2.324  -2.695  1.00  0.00           H  
ATOM   2439 2HG  GLU A 153     -17.942   2.436  -4.447  1.00  0.00           H  
ATOM   2440  N   LYS A 154     -17.048  -2.376  -4.443  1.00  0.00           N  
ATOM   2441  CA  LYS A 154     -17.140  -3.827  -4.336  1.00  0.00           C  
ATOM   2442  C   LYS A 154     -15.902  -4.404  -3.674  1.00  0.00           C  
ATOM   2443  O   LYS A 154     -16.000  -5.223  -2.758  1.00  0.00           O  
ATOM   2444  CB  LYS A 154     -17.340  -4.458  -5.715  1.00  0.00           C  
ATOM   2445  CG  LYS A 154     -17.411  -5.979  -5.707  1.00  0.00           C  
ATOM   2446  CD  LYS A 154     -18.666  -6.470  -5.000  1.00  0.00           C  
ATOM   2447  CE  LYS A 154     -18.833  -7.975  -5.148  1.00  0.00           C  
ATOM   2448  NZ  LYS A 154     -20.047  -8.472  -4.446  1.00  0.00           N  
ATOM   2449  H   LYS A 154     -16.934  -1.951  -5.361  1.00  0.00           H  
ATOM   2450  HA  LYS A 154     -18.000  -4.076  -3.714  1.00  0.00           H  
ATOM   2451 1HB  LYS A 154     -18.263  -4.082  -6.157  1.00  0.00           H  
ATOM   2452 2HB  LYS A 154     -16.520  -4.165  -6.371  1.00  0.00           H  
ATOM   2453 1HG  LYS A 154     -17.414  -6.349  -6.733  1.00  0.00           H  
ATOM   2454 2HG  LYS A 154     -16.536  -6.382  -5.197  1.00  0.00           H  
ATOM   2455 1HD  LYS A 154     -18.608  -6.221  -3.940  1.00  0.00           H  
ATOM   2456 2HD  LYS A 154     -19.539  -5.974  -5.424  1.00  0.00           H  
ATOM   2457 1HE  LYS A 154     -18.908  -8.231  -6.204  1.00  0.00           H  
ATOM   2458 2HE  LYS A 154     -17.959  -8.480  -4.736  1.00  0.00           H  
ATOM   2459 1HZ  LYS A 154     -20.121  -9.472  -4.567  1.00  0.00           H  
ATOM   2460 2HZ  LYS A 154     -19.979  -8.257  -3.461  1.00  0.00           H  
ATOM   2461 3HZ  LYS A 154     -20.866  -8.025  -4.832  1.00  0.00           H  
ATOM   2462  N   LEU A 155     -14.736  -3.985  -4.145  1.00  0.00           N  
ATOM   2463  CA  LEU A 155     -13.484  -4.498  -3.627  1.00  0.00           C  
ATOM   2464  C   LEU A 155     -13.283  -4.092  -2.178  1.00  0.00           C  
ATOM   2465  O   LEU A 155     -12.714  -4.839  -1.394  1.00  0.00           O  
ATOM   2466  CB  LEU A 155     -12.312  -3.991  -4.476  1.00  0.00           C  
ATOM   2467  CG  LEU A 155     -12.237  -4.547  -5.904  1.00  0.00           C  
ATOM   2468  CD1 LEU A 155     -11.128  -3.835  -6.668  1.00  0.00           C  
ATOM   2469  CD2 LEU A 155     -11.990  -6.047  -5.853  1.00  0.00           C  
ATOM   2470  H   LEU A 155     -14.722  -3.300  -4.892  1.00  0.00           H  
ATOM   2471  HA  LEU A 155     -13.512  -5.587  -3.676  1.00  0.00           H  
ATOM   2472 1HB  LEU A 155     -12.377  -2.907  -4.546  1.00  0.00           H  
ATOM   2473 2HB  LEU A 155     -11.381  -4.247  -3.971  1.00  0.00           H  
ATOM   2474  HG  LEU A 155     -13.177  -4.351  -6.421  1.00  0.00           H  
ATOM   2475 1HD1 LEU A 155     -11.075  -4.230  -7.683  1.00  0.00           H  
ATOM   2476 2HD1 LEU A 155     -11.340  -2.767  -6.706  1.00  0.00           H  
ATOM   2477 3HD1 LEU A 155     -10.176  -4.000  -6.164  1.00  0.00           H  
ATOM   2478 1HD2 LEU A 155     -11.937  -6.442  -6.869  1.00  0.00           H  
ATOM   2479 2HD2 LEU A 155     -11.050  -6.244  -5.338  1.00  0.00           H  
ATOM   2480 3HD2 LEU A 155     -12.806  -6.532  -5.318  1.00  0.00           H  
ATOM   2481  N   ILE A 156     -13.771  -2.910  -1.819  1.00  0.00           N  
ATOM   2482  CA  ILE A 156     -13.692  -2.454  -0.438  1.00  0.00           C  
ATOM   2483  C   ILE A 156     -14.497  -3.365   0.471  1.00  0.00           C  
ATOM   2484  O   ILE A 156     -14.018  -3.786   1.528  1.00  0.00           O  
ATOM   2485  CB  ILE A 156     -14.200  -1.007  -0.301  1.00  0.00           C  
ATOM   2486  CG1 ILE A 156     -13.262  -0.041  -1.027  1.00  0.00           C  
ATOM   2487  CG2 ILE A 156     -14.330  -0.626   1.166  1.00  0.00           C  
ATOM   2488  CD1 ILE A 156     -13.828   1.351  -1.192  1.00  0.00           C  
ATOM   2489  H   ILE A 156     -14.214  -2.318  -2.517  1.00  0.00           H  
ATOM   2490  HA  ILE A 156     -12.653  -2.490  -0.121  1.00  0.00           H  
ATOM   2491  HB  ILE A 156     -15.176  -0.918  -0.777  1.00  0.00           H  
ATOM   2492 1HG1 ILE A 156     -12.323   0.035  -0.480  1.00  0.00           H  
ATOM   2493 2HG1 ILE A 156     -13.031  -0.433  -2.018  1.00  0.00           H  
ATOM   2494 1HG2 ILE A 156     -14.690   0.399   1.245  1.00  0.00           H  
ATOM   2495 2HG2 ILE A 156     -15.036  -1.297   1.655  1.00  0.00           H  
ATOM   2496 3HG2 ILE A 156     -13.357  -0.708   1.651  1.00  0.00           H  
ATOM   2497 1HD1 ILE A 156     -13.106   1.978  -1.716  1.00  0.00           H  
ATOM   2498 2HD1 ILE A 156     -14.752   1.303  -1.769  1.00  0.00           H  
ATOM   2499 3HD1 ILE A 156     -14.033   1.779  -0.212  1.00  0.00           H  
ATOM   2500  N   LYS A 157     -15.723  -3.686   0.049  1.00  0.00           N  
ATOM   2501  CA  LYS A 157     -16.609  -4.524   0.846  1.00  0.00           C  
ATOM   2502  C   LYS A 157     -16.078  -5.946   0.951  1.00  0.00           C  
ATOM   2503  O   LYS A 157     -16.056  -6.534   2.034  1.00  0.00           O  
ATOM   2504  CB  LYS A 157     -18.018  -4.531   0.251  1.00  0.00           C  
ATOM   2505  CG  LYS A 157     -18.779  -3.223   0.420  1.00  0.00           C  
ATOM   2506  CD  LYS A 157     -20.132  -3.278  -0.274  1.00  0.00           C  
ATOM   2507  CE  LYS A 157     -20.878  -1.958  -0.139  1.00  0.00           C  
ATOM   2508  NZ  LYS A 157     -22.187  -1.984  -0.847  1.00  0.00           N  
ATOM   2509  H   LYS A 157     -16.045  -3.340  -0.851  1.00  0.00           H  
ATOM   2510  HA  LYS A 157     -16.659  -4.121   1.840  1.00  0.00           H  
ATOM   2511 1HB  LYS A 157     -17.961  -4.750  -0.816  1.00  0.00           H  
ATOM   2512 2HB  LYS A 157     -18.606  -5.323   0.716  1.00  0.00           H  
ATOM   2513 1HG  LYS A 157     -18.932  -3.025   1.481  1.00  0.00           H  
ATOM   2514 2HG  LYS A 157     -18.196  -2.406  -0.004  1.00  0.00           H  
ATOM   2515 1HD  LYS A 157     -19.990  -3.500  -1.332  1.00  0.00           H  
ATOM   2516 2HD  LYS A 157     -20.736  -4.071   0.168  1.00  0.00           H  
ATOM   2517 1HE  LYS A 157     -21.052  -1.745   0.914  1.00  0.00           H  
ATOM   2518 2HE  LYS A 157     -20.271  -1.154  -0.554  1.00  0.00           H  
ATOM   2519 1HZ  LYS A 157     -22.648  -1.092  -0.734  1.00  0.00           H  
ATOM   2520 2HZ  LYS A 157     -22.035  -2.163  -1.830  1.00  0.00           H  
ATOM   2521 3HZ  LYS A 157     -22.766  -2.714  -0.458  1.00  0.00           H  
ATOM   2522  N   VAL A 158     -15.634  -6.496  -0.175  1.00  0.00           N  
ATOM   2523  CA  VAL A 158     -15.101  -7.852  -0.202  1.00  0.00           C  
ATOM   2524  C   VAL A 158     -13.818  -7.966   0.618  1.00  0.00           C  
ATOM   2525  O   VAL A 158     -13.652  -8.898   1.400  1.00  0.00           O  
ATOM   2526  CB  VAL A 158     -14.819  -8.282  -1.654  1.00  0.00           C  
ATOM   2527  CG1 VAL A 158     -14.042  -9.590  -1.680  1.00  0.00           C  
ATOM   2528  CG2 VAL A 158     -16.127  -8.416  -2.418  1.00  0.00           C  
ATOM   2529  H   VAL A 158     -15.673  -5.961  -1.039  1.00  0.00           H  
ATOM   2530  HA  VAL A 158     -15.848  -8.523   0.226  1.00  0.00           H  
ATOM   2531  HB  VAL A 158     -14.194  -7.528  -2.132  1.00  0.00           H  
ATOM   2532 1HG1 VAL A 158     -13.851  -9.879  -2.714  1.00  0.00           H  
ATOM   2533 2HG1 VAL A 158     -13.094  -9.461  -1.159  1.00  0.00           H  
ATOM   2534 3HG1 VAL A 158     -14.625 -10.369  -1.188  1.00  0.00           H  
ATOM   2535 1HG2 VAL A 158     -15.920  -8.720  -3.444  1.00  0.00           H  
ATOM   2536 2HG2 VAL A 158     -16.755  -9.167  -1.937  1.00  0.00           H  
ATOM   2537 3HG2 VAL A 158     -16.646  -7.458  -2.422  1.00  0.00           H  
ATOM   2538  N   ALA A 159     -12.909  -7.022   0.420  1.00  0.00           N  
ATOM   2539  CA  ALA A 159     -11.652  -7.002   1.150  1.00  0.00           C  
ATOM   2540  C   ALA A 159     -11.887  -6.955   2.654  1.00  0.00           C  
ATOM   2541  O   ALA A 159     -11.395  -7.804   3.393  1.00  0.00           O  
ATOM   2542  CB  ALA A 159     -10.813  -5.811   0.718  1.00  0.00           C  
ATOM   2543  H   ALA A 159     -13.083  -6.309  -0.272  1.00  0.00           H  
ATOM   2544  HA  ALA A 159     -11.115  -7.912   0.925  1.00  0.00           H  
ATOM   2545 1HB  ALA A 159      -9.865  -5.822   1.252  1.00  0.00           H  
ATOM   2546 2HB  ALA A 159     -10.628  -5.868  -0.352  1.00  0.00           H  
ATOM   2547 3HB  ALA A 159     -11.346  -4.892   0.942  1.00  0.00           H  
ATOM   2548  N   ALA A 160     -12.615  -5.946   3.109  1.00  0.00           N  
ATOM   2549  CA  ALA A 160     -12.801  -5.733   4.543  1.00  0.00           C  
ATOM   2550  C   ALA A 160     -13.495  -6.924   5.187  1.00  0.00           C  
ATOM   2551  O   ALA A 160     -13.115  -7.356   6.278  1.00  0.00           O  
ATOM   2552  CB  ALA A 160     -13.599  -4.470   4.784  1.00  0.00           C  
ATOM   2553  H   ALA A 160     -13.033  -5.291   2.450  1.00  0.00           H  
ATOM   2554  HA  ALA A 160     -11.821  -5.629   5.002  1.00  0.00           H  
ATOM   2555 1HB  ALA A 160     -13.711  -4.309   5.856  1.00  0.00           H  
ATOM   2556 2HB  ALA A 160     -13.084  -3.623   4.343  1.00  0.00           H  
ATOM   2557 3HB  ALA A 160     -14.560  -4.573   4.335  1.00  0.00           H  
ATOM   2558  N   LYS A 161     -14.517  -7.449   4.521  1.00  0.00           N  
ATOM   2559  CA  LYS A 161     -15.265  -8.570   5.059  1.00  0.00           C  
ATOM   2560  C   LYS A 161     -14.377  -9.796   5.241  1.00  0.00           C  
ATOM   2561  O   LYS A 161     -14.328 -10.379   6.321  1.00  0.00           O  
ATOM   2562  CB  LYS A 161     -16.447  -8.905   4.148  1.00  0.00           C  
ATOM   2563  CG  LYS A 161     -17.394  -9.958   4.708  1.00  0.00           C  
ATOM   2564  CD  LYS A 161     -18.371 -10.443   3.648  1.00  0.00           C  
ATOM   2565  CE  LYS A 161     -17.871 -11.711   2.971  1.00  0.00           C  
ATOM   2566  NZ  LYS A 161     -18.003 -12.902   3.854  1.00  0.00           N  
ATOM   2567  H   LYS A 161     -14.792  -7.053   3.626  1.00  0.00           H  
ATOM   2568  HA  LYS A 161     -15.650  -8.290   6.040  1.00  0.00           H  
ATOM   2569 1HB  LYS A 161     -17.027  -8.002   3.956  1.00  0.00           H  
ATOM   2570 2HB  LYS A 161     -16.076  -9.266   3.188  1.00  0.00           H  
ATOM   2571 1HG  LYS A 161     -16.818 -10.808   5.075  1.00  0.00           H  
ATOM   2572 2HG  LYS A 161     -17.956  -9.536   5.541  1.00  0.00           H  
ATOM   2573 1HD  LYS A 161     -19.339 -10.645   4.109  1.00  0.00           H  
ATOM   2574 2HD  LYS A 161     -18.503  -9.668   2.893  1.00  0.00           H  
ATOM   2575 1HE  LYS A 161     -18.440 -11.885   2.059  1.00  0.00           H  
ATOM   2576 2HE  LYS A 161     -16.822 -11.590   2.701  1.00  0.00           H  
ATOM   2577 1HZ  LYS A 161     -17.661 -13.720   3.370  1.00  0.00           H  
ATOM   2578 2HZ  LYS A 161     -17.463 -12.759   4.696  1.00  0.00           H  
ATOM   2579 3HZ  LYS A 161     -18.974 -13.036   4.096  1.00  0.00           H  
ATOM   2580  N   VAL A 162     -13.687 -10.189   4.171  1.00  0.00           N  
ATOM   2581  CA  VAL A 162     -12.864 -11.389   4.193  1.00  0.00           C  
ATOM   2582  C   VAL A 162     -11.695 -11.261   5.158  1.00  0.00           C  
ATOM   2583  O   VAL A 162     -11.382 -12.199   5.886  1.00  0.00           O  
ATOM   2584  CB  VAL A 162     -12.324 -11.686   2.781  1.00  0.00           C  
ATOM   2585  CG1 VAL A 162     -11.307 -12.817   2.827  1.00  0.00           C  
ATOM   2586  CG2 VAL A 162     -13.475 -12.033   1.849  1.00  0.00           C  
ATOM   2587  H   VAL A 162     -13.752  -9.652   3.310  1.00  0.00           H  
ATOM   2588  HA  VAL A 162     -13.487 -12.222   4.517  1.00  0.00           H  
ATOM   2589  HB  VAL A 162     -11.806 -10.803   2.407  1.00  0.00           H  
ATOM   2590 1HG1 VAL A 162     -10.936 -13.013   1.821  1.00  0.00           H  
ATOM   2591 2HG1 VAL A 162     -10.476 -12.532   3.471  1.00  0.00           H  
ATOM   2592 3HG1 VAL A 162     -11.781 -13.717   3.220  1.00  0.00           H  
ATOM   2593 1HG2 VAL A 162     -13.087 -12.241   0.853  1.00  0.00           H  
ATOM   2594 2HG2 VAL A 162     -13.997 -12.913   2.227  1.00  0.00           H  
ATOM   2595 3HG2 VAL A 162     -14.169 -11.194   1.800  1.00  0.00           H  
ATOM   2596  N   LEU A 163     -11.051 -10.099   5.168  1.00  0.00           N  
ATOM   2597  CA  LEU A 163      -9.932  -9.874   6.072  1.00  0.00           C  
ATOM   2598  C   LEU A 163     -10.357 -10.051   7.518  1.00  0.00           C  
ATOM   2599  O   LEU A 163      -9.609 -10.600   8.337  1.00  0.00           O  
ATOM   2600  CB  LEU A 163      -9.359  -8.466   5.870  1.00  0.00           C  
ATOM   2601  CG  LEU A 163      -8.661  -8.218   4.527  1.00  0.00           C  
ATOM   2602  CD1 LEU A 163      -8.414  -6.726   4.349  1.00  0.00           C  
ATOM   2603  CD2 LEU A 163      -7.355  -8.998   4.482  1.00  0.00           C  
ATOM   2604  H   LEU A 163     -11.340  -9.359   4.535  1.00  0.00           H  
ATOM   2605  HA  LEU A 163      -9.152 -10.600   5.849  1.00  0.00           H  
ATOM   2606 1HB  LEU A 163     -10.169  -7.745   5.960  1.00  0.00           H  
ATOM   2607 2HB  LEU A 163      -8.635  -8.268   6.661  1.00  0.00           H  
ATOM   2608  HG  LEU A 163      -9.308  -8.548   3.714  1.00  0.00           H  
ATOM   2609 1HD1 LEU A 163      -7.918  -6.551   3.395  1.00  0.00           H  
ATOM   2610 2HD1 LEU A 163      -9.366  -6.196   4.366  1.00  0.00           H  
ATOM   2611 3HD1 LEU A 163      -7.781  -6.364   5.159  1.00  0.00           H  
ATOM   2612 1HD2 LEU A 163      -6.859  -8.823   3.526  1.00  0.00           H  
ATOM   2613 2HD2 LEU A 163      -6.706  -8.668   5.293  1.00  0.00           H  
ATOM   2614 3HD2 LEU A 163      -7.562 -10.062   4.593  1.00  0.00           H  
ATOM   2615  N   HIS A 164     -11.558  -9.579   7.836  1.00  0.00           N  
ATOM   2616  CA  HIS A 164     -12.135  -9.800   9.143  1.00  0.00           C  
ATOM   2617  C   HIS A 164     -12.445 -11.288   9.361  1.00  0.00           C  
ATOM   2618  O   HIS A 164     -12.043 -11.874  10.367  1.00  0.00           O  
ATOM   2619  CB  HIS A 164     -13.409  -8.966   9.314  1.00  0.00           C  
ATOM   2620  CG  HIS A 164     -14.042  -9.104  10.663  1.00  0.00           C  
ATOM   2621  ND1 HIS A 164     -13.516  -8.517  11.795  1.00  0.00           N  
ATOM   2622  CD2 HIS A 164     -15.156  -9.761  11.063  1.00  0.00           C  
ATOM   2623  CE1 HIS A 164     -14.281  -8.807  12.833  1.00  0.00           C  
ATOM   2624  NE2 HIS A 164     -15.282  -9.561  12.415  1.00  0.00           N  
ATOM   2625  H   HIS A 164     -12.079  -9.034   7.150  1.00  0.00           H  
ATOM   2626  HA  HIS A 164     -11.408  -9.497   9.898  1.00  0.00           H  
ATOM   2627 1HB  HIS A 164     -13.178  -7.912   9.151  1.00  0.00           H  
ATOM   2628 2HB  HIS A 164     -14.140  -9.261   8.562  1.00  0.00           H  
ATOM   2629  HD1 HIS A 164     -12.732  -7.897  11.830  1.00  0.00           H  
ATOM   2630  HD2 HIS A 164     -15.892 -10.364  10.529  1.00  0.00           H  
ATOM   2631  HE1 HIS A 164     -14.034  -8.433  13.827  1.00  0.00           H  
ATOM   2632  N   ASP A 165     -13.160 -11.901   8.396  1.00  0.00           N  
ATOM   2633  CA  ASP A 165     -13.608 -13.294   8.535  1.00  0.00           C  
ATOM   2634  C   ASP A 165     -12.426 -14.238   8.718  1.00  0.00           C  
ATOM   2635  O   ASP A 165     -12.511 -15.218   9.456  1.00  0.00           O  
ATOM   2636  CB  ASP A 165     -14.423 -13.724   7.314  1.00  0.00           C  
ATOM   2637  CG  ASP A 165     -15.808 -13.093   7.273  1.00  0.00           C  
ATOM   2638  OD1 ASP A 165     -16.237 -12.583   8.281  1.00  0.00           O  
ATOM   2639  OD2 ASP A 165     -16.424 -13.127   6.235  1.00  0.00           O  
ATOM   2640  H   ASP A 165     -13.392 -11.390   7.552  1.00  0.00           H  
ATOM   2641  HA  ASP A 165     -14.240 -13.365   9.419  1.00  0.00           H  
ATOM   2642 1HB  ASP A 165     -13.888 -13.450   6.404  1.00  0.00           H  
ATOM   2643 2HB  ASP A 165     -14.534 -14.809   7.314  1.00  0.00           H  
ATOM   2644  N   LEU A 166     -11.312 -13.929   8.048  1.00  0.00           N  
ATOM   2645  CA  LEU A 166     -10.115 -14.753   8.140  1.00  0.00           C  
ATOM   2646  C   LEU A 166      -9.505 -14.652   9.523  1.00  0.00           C  
ATOM   2647  O   LEU A 166      -8.714 -15.501   9.926  1.00  0.00           O  
ATOM   2648  CB  LEU A 166      -9.086 -14.324   7.086  1.00  0.00           C  
ATOM   2649  CG  LEU A 166      -9.453 -14.640   5.631  1.00  0.00           C  
ATOM   2650  CD1 LEU A 166      -8.441 -13.988   4.698  1.00  0.00           C  
ATOM   2651  CD2 LEU A 166      -9.488 -16.148   5.432  1.00  0.00           C  
ATOM   2652  H   LEU A 166     -11.298 -13.097   7.468  1.00  0.00           H  
ATOM   2653  HA  LEU A 166     -10.391 -15.789   7.959  1.00  0.00           H  
ATOM   2654 1HB  LEU A 166      -8.937 -13.248   7.164  1.00  0.00           H  
ATOM   2655 2HB  LEU A 166      -8.139 -14.817   7.304  1.00  0.00           H  
ATOM   2656  HG  LEU A 166     -10.434 -14.221   5.403  1.00  0.00           H  
ATOM   2657 1HD1 LEU A 166      -8.702 -14.213   3.664  1.00  0.00           H  
ATOM   2658 2HD1 LEU A 166      -8.451 -12.909   4.848  1.00  0.00           H  
ATOM   2659 3HD1 LEU A 166      -7.446 -14.376   4.913  1.00  0.00           H  
ATOM   2660 1HD2 LEU A 166      -9.750 -16.372   4.397  1.00  0.00           H  
ATOM   2661 2HD2 LEU A 166      -8.508 -16.568   5.657  1.00  0.00           H  
ATOM   2662 3HD2 LEU A 166     -10.232 -16.585   6.097  1.00  0.00           H  
ATOM   2663  N   GLY A 167      -9.884 -13.610  10.253  1.00  0.00           N  
ATOM   2664  CA  GLY A 167      -9.336 -13.370  11.574  1.00  0.00           C  
ATOM   2665  C   GLY A 167      -7.947 -12.755  11.497  1.00  0.00           C  
ATOM   2666  O   GLY A 167      -7.113 -12.977  12.376  1.00  0.00           O  
ATOM   2667  H   GLY A 167     -10.568 -12.962   9.878  1.00  0.00           H  
ATOM   2668 1HA  GLY A 167     -10.002 -12.704  12.125  1.00  0.00           H  
ATOM   2669 2HA  GLY A 167      -9.293 -14.308  12.124  1.00  0.00           H  
ATOM   2670  N   ALA A 168      -7.699 -11.976  10.445  1.00  0.00           N  
ATOM   2671  CA  ALA A 168      -6.398 -11.352  10.257  1.00  0.00           C  
ATOM   2672  C   ALA A 168      -6.093 -10.427  11.421  1.00  0.00           C  
ATOM   2673  O   ALA A 168      -6.989  -9.771  11.951  1.00  0.00           O  
ATOM   2674  CB  ALA A 168      -6.359 -10.582   8.940  1.00  0.00           C  
ATOM   2675  H   ALA A 168      -8.437 -11.800   9.769  1.00  0.00           H  
ATOM   2676  HA  ALA A 168      -5.640 -12.136  10.236  1.00  0.00           H  
ATOM   2677 1HB  ALA A 168      -5.372 -10.133   8.810  1.00  0.00           H  
ATOM   2678 2HB  ALA A 168      -6.563 -11.261   8.115  1.00  0.00           H  
ATOM   2679 3HB  ALA A 168      -7.115  -9.795   8.958  1.00  0.00           H  
ATOM   2680  N   GLU A 169      -4.827 -10.372  11.818  1.00  0.00           N  
ATOM   2681  CA  GLU A 169      -4.404  -9.445  12.855  1.00  0.00           C  
ATOM   2682  C   GLU A 169      -4.660  -8.015  12.425  1.00  0.00           C  
ATOM   2683  O   GLU A 169      -5.043  -7.169  13.231  1.00  0.00           O  
ATOM   2684  CB  GLU A 169      -2.920  -9.636  13.178  1.00  0.00           C  
ATOM   2685  CG  GLU A 169      -2.395  -8.728  14.281  1.00  0.00           C  
ATOM   2686  CD  GLU A 169      -0.941  -8.960  14.586  1.00  0.00           C  
ATOM   2687  OE1 GLU A 169      -0.341  -9.782  13.937  1.00  0.00           O  
ATOM   2688  OE2 GLU A 169      -0.430  -8.313  15.470  1.00  0.00           O  
ATOM   2689  H   GLU A 169      -4.141 -10.978  11.385  1.00  0.00           H  
ATOM   2690  HA  GLU A 169      -4.988  -9.639  13.756  1.00  0.00           H  
ATOM   2691 1HB  GLU A 169      -2.744 -10.668  13.481  1.00  0.00           H  
ATOM   2692 2HB  GLU A 169      -2.327  -9.452  12.282  1.00  0.00           H  
ATOM   2693 1HG  GLU A 169      -2.530  -7.690  13.978  1.00  0.00           H  
ATOM   2694 2HG  GLU A 169      -2.981  -8.894  15.184  1.00  0.00           H  
ATOM   2695  N   GLU A 170      -4.455  -7.753  11.138  1.00  0.00           N  
ATOM   2696  CA  GLU A 170      -4.670  -6.425  10.581  1.00  0.00           C  
ATOM   2697  C   GLU A 170      -5.384  -6.495   9.227  1.00  0.00           C  
ATOM   2698  O   GLU A 170      -4.951  -7.211   8.316  1.00  0.00           O  
ATOM   2699  CB  GLU A 170      -3.334  -5.694  10.431  1.00  0.00           C  
ATOM   2700  CG  GLU A 170      -3.452  -4.267   9.915  1.00  0.00           C  
ATOM   2701  CD  GLU A 170      -2.126  -3.567   9.821  1.00  0.00           C  
ATOM   2702  OE1 GLU A 170      -1.355  -3.908   8.957  1.00  0.00           O  
ATOM   2703  OE2 GLU A 170      -1.883  -2.689  10.616  1.00  0.00           O  
ATOM   2704  H   GLU A 170      -4.155  -8.503  10.525  1.00  0.00           H  
ATOM   2705  HA  GLU A 170      -5.310  -5.865  11.263  1.00  0.00           H  
ATOM   2706 1HB  GLU A 170      -2.827  -5.660  11.396  1.00  0.00           H  
ATOM   2707 2HB  GLU A 170      -2.692  -6.246   9.744  1.00  0.00           H  
ATOM   2708 1HG  GLU A 170      -3.910  -4.287   8.926  1.00  0.00           H  
ATOM   2709 2HG  GLU A 170      -4.109  -3.706  10.578  1.00  0.00           H  
ATOM   2710  N   ALA A 171      -6.466  -5.740   9.100  1.00  0.00           N  
ATOM   2711  CA  ALA A 171      -7.141  -5.561   7.814  1.00  0.00           C  
ATOM   2712  C   ALA A 171      -6.819  -4.185   7.231  1.00  0.00           C  
ATOM   2713  O   ALA A 171      -7.353  -3.167   7.682  1.00  0.00           O  
ATOM   2714  CB  ALA A 171      -8.650  -5.722   7.980  1.00  0.00           C  
ATOM   2715  H   ALA A 171      -6.839  -5.269   9.919  1.00  0.00           H  
ATOM   2716  HA  ALA A 171      -6.772  -6.318   7.124  1.00  0.00           H  
ATOM   2717 1HB  ALA A 171      -9.136  -5.603   7.019  1.00  0.00           H  
ATOM   2718 2HB  ALA A 171      -8.868  -6.714   8.379  1.00  0.00           H  
ATOM   2719 3HB  ALA A 171      -9.021  -4.970   8.667  1.00  0.00           H  
ATOM   2720  N   ALA A 172      -5.916  -4.157   6.248  1.00  0.00           N  
ATOM   2721  CA  ALA A 172      -5.476  -2.897   5.647  1.00  0.00           C  
ATOM   2722  C   ALA A 172      -5.922  -2.798   4.192  1.00  0.00           C  
ATOM   2723  O   ALA A 172      -5.867  -3.779   3.445  1.00  0.00           O  
ATOM   2724  CB  ALA A 172      -3.966  -2.770   5.744  1.00  0.00           C  
ATOM   2725  H   ALA A 172      -5.512  -5.035   5.916  1.00  0.00           H  
ATOM   2726  HA  ALA A 172      -5.940  -2.079   6.198  1.00  0.00           H  
ATOM   2727 1HB  ALA A 172      -3.653  -1.819   5.316  1.00  0.00           H  
ATOM   2728 2HB  ALA A 172      -3.664  -2.817   6.785  1.00  0.00           H  
ATOM   2729 3HB  ALA A 172      -3.506  -3.580   5.200  1.00  0.00           H  
ATOM   2730  N   ILE A 173      -6.352  -1.604   3.789  1.00  0.00           N  
ATOM   2731  CA  ILE A 173      -6.700  -1.341   2.392  1.00  0.00           C  
ATOM   2732  C   ILE A 173      -5.987  -0.109   1.863  1.00  0.00           C  
ATOM   2733  O   ILE A 173      -6.134   0.985   2.407  1.00  0.00           O  
ATOM   2734  CB  ILE A 173      -8.220  -1.159   2.227  1.00  0.00           C  
ATOM   2735  CG1 ILE A 173      -8.964  -2.404   2.717  1.00  0.00           C  
ATOM   2736  CG2 ILE A 173      -8.566  -0.866   0.775  1.00  0.00           C  
ATOM   2737  CD1 ILE A 173     -10.469  -2.265   2.693  1.00  0.00           C  
ATOM   2738  H   ILE A 173      -6.438  -0.856   4.473  1.00  0.00           H  
ATOM   2739  HA  ILE A 173      -6.390  -2.196   1.792  1.00  0.00           H  
ATOM   2740  HB  ILE A 173      -8.555  -0.327   2.845  1.00  0.00           H  
ATOM   2741 1HG1 ILE A 173      -8.689  -3.258   2.100  1.00  0.00           H  
ATOM   2742 2HG1 ILE A 173      -8.660  -2.630   3.740  1.00  0.00           H  
ATOM   2743 1HG2 ILE A 173      -9.644  -0.740   0.676  1.00  0.00           H  
ATOM   2744 2HG2 ILE A 173      -8.064   0.048   0.459  1.00  0.00           H  
ATOM   2745 3HG2 ILE A 173      -8.239  -1.695   0.148  1.00  0.00           H  
ATOM   2746 1HD1 ILE A 173     -10.925  -3.187   3.055  1.00  0.00           H  
ATOM   2747 2HD1 ILE A 173     -10.768  -1.435   3.335  1.00  0.00           H  
ATOM   2748 3HD1 ILE A 173     -10.800  -2.073   1.673  1.00  0.00           H  
ATOM   2749  N   ALA A 174      -5.227  -0.287   0.782  1.00  0.00           N  
ATOM   2750  CA  ALA A 174      -4.596   0.831   0.095  1.00  0.00           C  
ATOM   2751  C   ALA A 174      -5.365   1.204  -1.160  1.00  0.00           C  
ATOM   2752  O   ALA A 174      -5.145   0.635  -2.231  1.00  0.00           O  
ATOM   2753  CB  ALA A 174      -3.152   0.496  -0.250  1.00  0.00           C  
ATOM   2754  H   ALA A 174      -5.098  -1.220   0.421  1.00  0.00           H  
ATOM   2755  HA  ALA A 174      -4.595   1.688   0.757  1.00  0.00           H  
ATOM   2756 1HB  ALA A 174      -2.696   1.342  -0.765  1.00  0.00           H  
ATOM   2757 2HB  ALA A 174      -2.598   0.288   0.666  1.00  0.00           H  
ATOM   2758 3HB  ALA A 174      -3.126  -0.379  -0.897  1.00  0.00           H  
ATOM   2759  N   LEU A 175      -6.271   2.161  -1.023  1.00  0.00           N  
ATOM   2760  CA  LEU A 175      -7.222   2.473  -2.082  1.00  0.00           C  
ATOM   2761  C   LEU A 175      -6.670   3.532  -3.021  1.00  0.00           C  
ATOM   2762  O   LEU A 175      -6.373   4.646  -2.601  1.00  0.00           O  
ATOM   2763  CB  LEU A 175      -8.547   2.957  -1.480  1.00  0.00           C  
ATOM   2764  CG  LEU A 175      -9.739   3.002  -2.444  1.00  0.00           C  
ATOM   2765  CD1 LEU A 175     -10.079   1.589  -2.898  1.00  0.00           C  
ATOM   2766  CD2 LEU A 175     -10.927   3.655  -1.753  1.00  0.00           C  
ATOM   2767  H   LEU A 175      -6.307   2.683  -0.151  1.00  0.00           H  
ATOM   2768  HA  LEU A 175      -7.414   1.568  -2.657  1.00  0.00           H  
ATOM   2769 1HB  LEU A 175      -8.814   2.300  -0.654  1.00  0.00           H  
ATOM   2770 2HB  LEU A 175      -8.403   3.963  -1.085  1.00  0.00           H  
ATOM   2771  HG  LEU A 175      -9.471   3.581  -3.328  1.00  0.00           H  
ATOM   2772 1HD1 LEU A 175     -10.926   1.621  -3.584  1.00  0.00           H  
ATOM   2773 2HD1 LEU A 175      -9.219   1.153  -3.406  1.00  0.00           H  
ATOM   2774 3HD1 LEU A 175     -10.337   0.981  -2.032  1.00  0.00           H  
ATOM   2775 1HD2 LEU A 175     -11.774   3.688  -2.439  1.00  0.00           H  
ATOM   2776 2HD2 LEU A 175     -11.198   3.077  -0.870  1.00  0.00           H  
ATOM   2777 3HD2 LEU A 175     -10.662   4.670  -1.456  1.00  0.00           H  
ATOM   2778  N   ALA A 176      -6.526   3.177  -4.297  1.00  0.00           N  
ATOM   2779  CA  ALA A 176      -5.820   4.035  -5.249  1.00  0.00           C  
ATOM   2780  C   ALA A 176      -6.772   4.980  -5.968  1.00  0.00           C  
ATOM   2781  O   ALA A 176      -7.870   4.586  -6.372  1.00  0.00           O  
ATOM   2782  CB  ALA A 176      -5.059   3.190  -6.261  1.00  0.00           C  
ATOM   2783  H   ALA A 176      -6.905   2.287  -4.613  1.00  0.00           H  
ATOM   2784  HA  ALA A 176      -5.112   4.637  -4.705  1.00  0.00           H  
ATOM   2785 1HB  ALA A 176      -4.539   3.843  -6.962  1.00  0.00           H  
ATOM   2786 2HB  ALA A 176      -4.334   2.565  -5.740  1.00  0.00           H  
ATOM   2787 3HB  ALA A 176      -5.759   2.558  -6.805  1.00  0.00           H  
ATOM   2788  N   PHE A 177      -6.338   6.225  -6.131  1.00  0.00           N  
ATOM   2789  CA  PHE A 177      -7.088   7.214  -6.885  1.00  0.00           C  
ATOM   2790  C   PHE A 177      -6.218   7.872  -7.954  1.00  0.00           C  
ATOM   2791  O   PHE A 177      -5.003   8.012  -7.784  1.00  0.00           O  
ATOM   2792  CB  PHE A 177      -7.652   8.282  -5.945  1.00  0.00           C  
ATOM   2793  CG  PHE A 177      -8.702   7.766  -5.003  1.00  0.00           C  
ATOM   2794  CD1 PHE A 177      -8.344   7.136  -3.820  1.00  0.00           C  
ATOM   2795  CD2 PHE A 177     -10.049   7.910  -5.296  1.00  0.00           C  
ATOM   2796  CE1 PHE A 177      -9.309   6.661  -2.952  1.00  0.00           C  
ATOM   2797  CE2 PHE A 177     -11.016   7.438  -4.430  1.00  0.00           C  
ATOM   2798  CZ  PHE A 177     -10.645   6.812  -3.257  1.00  0.00           C  
ATOM   2799  H   PHE A 177      -5.452   6.492  -5.716  1.00  0.00           H  
ATOM   2800  HA  PHE A 177      -7.923   6.713  -7.380  1.00  0.00           H  
ATOM   2801 1HB  PHE A 177      -6.843   8.708  -5.353  1.00  0.00           H  
ATOM   2802 2HB  PHE A 177      -8.088   9.089  -6.532  1.00  0.00           H  
ATOM   2803  HD1 PHE A 177      -7.287   7.017  -3.579  1.00  0.00           H  
ATOM   2804  HD2 PHE A 177     -10.343   8.404  -6.223  1.00  0.00           H  
ATOM   2805  HE1 PHE A 177      -9.014   6.168  -2.027  1.00  0.00           H  
ATOM   2806  HE2 PHE A 177     -12.072   7.558  -4.672  1.00  0.00           H  
ATOM   2807  HZ  PHE A 177     -11.406   6.438  -2.574  1.00  0.00           H  
ATOM   2808  N   ASP A 178      -6.849   8.289  -9.042  1.00  0.00           N  
ATOM   2809  CA  ASP A 178      -6.216   9.173 -10.015  1.00  0.00           C  
ATOM   2810  C   ASP A 178      -7.248  10.092 -10.641  1.00  0.00           C  
ATOM   2811  O   ASP A 178      -7.729   9.844 -11.745  1.00  0.00           O  
ATOM   2812  CB  ASP A 178      -5.510   8.365 -11.107  1.00  0.00           C  
ATOM   2813  CG  ASP A 178      -4.666   9.232 -12.033  1.00  0.00           C  
ATOM   2814  OD1 ASP A 178      -4.653  10.426 -11.849  1.00  0.00           O  
ATOM   2815  OD2 ASP A 178      -4.043   8.691 -12.915  1.00  0.00           O  
ATOM   2816  H   ASP A 178      -7.803   7.994  -9.198  1.00  0.00           H  
ATOM   2817  HA  ASP A 178      -5.476   9.787  -9.499  1.00  0.00           H  
ATOM   2818 1HB  ASP A 178      -4.865   7.617 -10.647  1.00  0.00           H  
ATOM   2819 2HB  ASP A 178      -6.251   7.835 -11.705  1.00  0.00           H  
ATOM   2820  N   ILE A 179      -7.610  11.135  -9.909  1.00  0.00           N  
ATOM   2821  CA  ILE A 179      -8.774  11.937 -10.230  1.00  0.00           C  
ATOM   2822  C   ILE A 179      -8.384  13.377 -10.566  1.00  0.00           C  
ATOM   2823  O   ILE A 179      -7.618  14.006  -9.839  1.00  0.00           O  
ATOM   2824  CB  ILE A 179      -9.776  11.932  -9.060  1.00  0.00           C  
ATOM   2825  CG1 ILE A 179     -10.105  10.496  -8.646  1.00  0.00           C  
ATOM   2826  CG2 ILE A 179     -11.042  12.684  -9.441  1.00  0.00           C  
ATOM   2827  CD1 ILE A 179     -10.791   9.691  -9.726  1.00  0.00           C  
ATOM   2828  H   ILE A 179      -7.067  11.367  -9.090  1.00  0.00           H  
ATOM   2829  HA  ILE A 179      -9.264  11.504 -11.102  1.00  0.00           H  
ATOM   2830  HB  ILE A 179      -9.325  12.415  -8.193  1.00  0.00           H  
ATOM   2831 1HG1 ILE A 179      -9.188   9.979  -8.366  1.00  0.00           H  
ATOM   2832 2HG1 ILE A 179     -10.753  10.509  -7.769  1.00  0.00           H  
ATOM   2833 1HG2 ILE A 179     -11.739  12.670  -8.604  1.00  0.00           H  
ATOM   2834 2HG2 ILE A 179     -10.792  13.715  -9.688  1.00  0.00           H  
ATOM   2835 3HG2 ILE A 179     -11.503  12.205 -10.305  1.00  0.00           H  
ATOM   2836 1HD1 ILE A 179     -10.993   8.685  -9.358  1.00  0.00           H  
ATOM   2837 2HD1 ILE A 179     -11.731  10.173  -9.998  1.00  0.00           H  
ATOM   2838 3HD1 ILE A 179     -10.147   9.633 -10.602  1.00  0.00           H  
ATOM   2839  N   ASP A 180      -8.916  13.891 -11.678  1.00  0.00           N  
ATOM   2840  CA  ASP A 180      -8.656  15.273 -12.085  1.00  0.00           C  
ATOM   2841  C   ASP A 180      -9.623  16.244 -11.403  1.00  0.00           C  
ATOM   2842  O   ASP A 180      -9.270  17.385 -11.109  1.00  0.00           O  
ATOM   2843  CB  ASP A 180      -8.769  15.415 -13.605  1.00  0.00           C  
ATOM   2844  CG  ASP A 180      -7.697  14.636 -14.354  1.00  0.00           C  
ATOM   2845  OD1 ASP A 180      -6.537  14.879 -14.115  1.00  0.00           O  
ATOM   2846  OD2 ASP A 180      -8.047  13.806 -15.159  1.00  0.00           O  
ATOM   2847  H   ASP A 180      -9.515  13.313 -12.248  1.00  0.00           H  
ATOM   2848  HA  ASP A 180      -7.643  15.537 -11.785  1.00  0.00           H  
ATOM   2849 1HB  ASP A 180      -9.748  15.063 -13.931  1.00  0.00           H  
ATOM   2850 2HB  ASP A 180      -8.691  16.468 -13.879  1.00  0.00           H  
ATOM   2851  N   ASP A 181     -10.841  15.776 -11.153  1.00  0.00           N  
ATOM   2852  CA  ASP A 181     -11.860  16.590 -10.502  1.00  0.00           C  
ATOM   2853  C   ASP A 181     -11.845  16.376  -8.989  1.00  0.00           C  
ATOM   2854  O   ASP A 181     -12.282  15.335  -8.496  1.00  0.00           O  
ATOM   2855  CB  ASP A 181     -13.247  16.262 -11.059  1.00  0.00           C  
ATOM   2856  CG  ASP A 181     -14.350  17.107 -10.438  1.00  0.00           C  
ATOM   2857  OD1 ASP A 181     -14.305  17.328  -9.251  1.00  0.00           O  
ATOM   2858  OD2 ASP A 181     -15.228  17.524 -11.156  1.00  0.00           O  
ATOM   2859  H   ASP A 181     -11.067  14.830 -11.422  1.00  0.00           H  
ATOM   2860  HA  ASP A 181     -11.642  17.641 -10.699  1.00  0.00           H  
ATOM   2861 1HB  ASP A 181     -13.252  16.420 -12.138  1.00  0.00           H  
ATOM   2862 2HB  ASP A 181     -13.471  15.210 -10.882  1.00  0.00           H  
ATOM   2863  N   GLU A 182     -11.318  17.358  -8.260  1.00  0.00           N  
ATOM   2864  CA  GLU A 182     -11.098  17.218  -6.822  1.00  0.00           C  
ATOM   2865  C   GLU A 182     -12.415  17.094  -6.042  1.00  0.00           C  
ATOM   2866  O   GLU A 182     -12.421  16.680  -4.882  1.00  0.00           O  
ATOM   2867  CB  GLU A 182     -10.296  18.411  -6.298  1.00  0.00           C  
ATOM   2868  CG  GLU A 182     -10.992  19.755  -6.458  1.00  0.00           C  
ATOM   2869  CD  GLU A 182     -10.616  20.461  -7.731  1.00  0.00           C  
ATOM   2870  OE1 GLU A 182     -10.207  19.800  -8.656  1.00  0.00           O  
ATOM   2871  OE2 GLU A 182     -10.737  21.662  -7.779  1.00  0.00           O  
ATOM   2872  H   GLU A 182     -11.049  18.218  -8.718  1.00  0.00           H  
ATOM   2873  HA  GLU A 182     -10.523  16.307  -6.654  1.00  0.00           H  
ATOM   2874 1HB  GLU A 182     -10.083  18.269  -5.238  1.00  0.00           H  
ATOM   2875 2HB  GLU A 182      -9.340  18.465  -6.819  1.00  0.00           H  
ATOM   2876 1HG  GLU A 182     -12.070  19.598  -6.449  1.00  0.00           H  
ATOM   2877 2HG  GLU A 182     -10.737  20.388  -5.609  1.00  0.00           H  
ATOM   2878  N   ASP A 183     -13.533  17.454  -6.684  1.00  0.00           N  
ATOM   2879  CA  ASP A 183     -14.840  17.326  -6.047  1.00  0.00           C  
ATOM   2880  C   ASP A 183     -15.333  15.891  -6.102  1.00  0.00           C  
ATOM   2881  O   ASP A 183     -15.791  15.342  -5.097  1.00  0.00           O  
ATOM   2882  CB  ASP A 183     -15.862  18.247  -6.718  1.00  0.00           C  
ATOM   2883  CG  ASP A 183     -17.153  18.381  -5.921  1.00  0.00           C  
ATOM   2884  OD1 ASP A 183     -17.095  18.306  -4.717  1.00  0.00           O  
ATOM   2885  OD2 ASP A 183     -18.184  18.556  -6.525  1.00  0.00           O  
ATOM   2886  H   ASP A 183     -13.473  17.814  -7.637  1.00  0.00           H  
ATOM   2887  HA  ASP A 183     -14.742  17.609  -4.999  1.00  0.00           H  
ATOM   2888 1HB  ASP A 183     -15.428  19.239  -6.847  1.00  0.00           H  
ATOM   2889 2HB  ASP A 183     -16.103  17.863  -7.710  1.00  0.00           H  
ATOM   2890  N   GLU A 184     -15.222  15.275  -7.274  1.00  0.00           N  
ATOM   2891  CA  GLU A 184     -15.506  13.856  -7.411  1.00  0.00           C  
ATOM   2892  C   GLU A 184     -14.623  13.043  -6.489  1.00  0.00           C  
ATOM   2893  O   GLU A 184     -15.081  12.102  -5.844  1.00  0.00           O  
ATOM   2894  CB  GLU A 184     -15.306  13.403  -8.859  1.00  0.00           C  
ATOM   2895  CG  GLU A 184     -15.623  11.936  -9.108  1.00  0.00           C  
ATOM   2896  CD  GLU A 184     -15.472  11.541 -10.551  1.00  0.00           C  
ATOM   2897  OE1 GLU A 184     -15.090  12.374 -11.338  1.00  0.00           O  
ATOM   2898  OE2 GLU A 184     -15.738  10.406 -10.866  1.00  0.00           O  
ATOM   2899  H   GLU A 184     -14.924  15.803  -8.087  1.00  0.00           H  
ATOM   2900  HA  GLU A 184     -16.545  13.682  -7.128  1.00  0.00           H  
ATOM   2901 1HB  GLU A 184     -15.939  13.999  -9.517  1.00  0.00           H  
ATOM   2902 2HB  GLU A 184     -14.271  13.577  -9.154  1.00  0.00           H  
ATOM   2903 1HG  GLU A 184     -14.955  11.323  -8.504  1.00  0.00           H  
ATOM   2904 2HG  GLU A 184     -16.644  11.736  -8.787  1.00  0.00           H  
ATOM   2905  N   PHE A 185     -13.350  13.425  -6.408  1.00  0.00           N  
ATOM   2906  CA  PHE A 185     -12.418  12.760  -5.518  1.00  0.00           C  
ATOM   2907  C   PHE A 185     -12.936  12.763  -4.106  1.00  0.00           C  
ATOM   2908  O   PHE A 185     -13.022  11.716  -3.463  1.00  0.00           O  
ATOM   2909  CB  PHE A 185     -11.047  13.439  -5.564  1.00  0.00           C  
ATOM   2910  CG  PHE A 185     -10.075  12.909  -4.549  1.00  0.00           C  
ATOM   2911  CD1 PHE A 185      -9.343  11.759  -4.802  1.00  0.00           C  
ATOM   2912  CD2 PHE A 185      -9.890  13.560  -3.338  1.00  0.00           C  
ATOM   2913  CE1 PHE A 185      -8.448  11.271  -3.869  1.00  0.00           C  
ATOM   2914  CE2 PHE A 185      -8.995  13.076  -2.404  1.00  0.00           C  
ATOM   2915  CZ  PHE A 185      -8.274  11.929  -2.670  1.00  0.00           C  
ATOM   2916  H   PHE A 185     -13.027  14.201  -6.978  1.00  0.00           H  
ATOM   2917  HA  PHE A 185     -12.303  11.726  -5.844  1.00  0.00           H  
ATOM   2918 1HB  PHE A 185     -10.610  13.309  -6.553  1.00  0.00           H  
ATOM   2919 2HB  PHE A 185     -11.165  14.509  -5.396  1.00  0.00           H  
ATOM   2920  HD1 PHE A 185      -9.480  11.239  -5.751  1.00  0.00           H  
ATOM   2921  HD2 PHE A 185     -10.460  14.466  -3.128  1.00  0.00           H  
ATOM   2922  HE1 PHE A 185      -7.880  10.365  -4.081  1.00  0.00           H  
ATOM   2923  HE2 PHE A 185      -8.859  13.597  -1.457  1.00  0.00           H  
ATOM   2924  HZ  PHE A 185      -7.570  11.544  -1.934  1.00  0.00           H  
ATOM   2925  N   LYS A 186     -13.291  13.946  -3.618  1.00  0.00           N  
ATOM   2926  CA  LYS A 186     -13.772  14.102  -2.265  1.00  0.00           C  
ATOM   2927  C   LYS A 186     -14.945  13.173  -1.992  1.00  0.00           C  
ATOM   2928  O   LYS A 186     -14.988  12.502  -0.959  1.00  0.00           O  
ATOM   2929  CB  LYS A 186     -14.175  15.555  -2.007  1.00  0.00           C  
ATOM   2930  CG  LYS A 186     -14.574  15.851  -0.567  1.00  0.00           C  
ATOM   2931  CD  LYS A 186     -14.802  17.339  -0.352  1.00  0.00           C  
ATOM   2932  CE  LYS A 186     -15.134  17.645   1.101  1.00  0.00           C  
ATOM   2933  NZ  LYS A 186     -15.294  19.105   1.341  1.00  0.00           N  
ATOM   2934  H   LYS A 186     -13.215  14.769  -4.210  1.00  0.00           H  
ATOM   2935  HA  LYS A 186     -12.968  13.840  -1.580  1.00  0.00           H  
ATOM   2936 1HB  LYS A 186     -13.346  16.214  -2.266  1.00  0.00           H  
ATOM   2937 2HB  LYS A 186     -15.016  15.819  -2.648  1.00  0.00           H  
ATOM   2938 1HG  LYS A 186     -15.492  15.313  -0.326  1.00  0.00           H  
ATOM   2939 2HG  LYS A 186     -13.788  15.511   0.106  1.00  0.00           H  
ATOM   2940 1HD  LYS A 186     -13.903  17.890  -0.634  1.00  0.00           H  
ATOM   2941 2HD  LYS A 186     -15.626  17.676  -0.981  1.00  0.00           H  
ATOM   2942 1HE  LYS A 186     -16.058  17.140   1.377  1.00  0.00           H  
ATOM   2943 2HE  LYS A 186     -14.336  17.270   1.743  1.00  0.00           H  
ATOM   2944 1HZ  LYS A 186     -15.513  19.265   2.314  1.00  0.00           H  
ATOM   2945 2HZ  LYS A 186     -14.435  19.582   1.106  1.00  0.00           H  
ATOM   2946 3HZ  LYS A 186     -16.044  19.460   0.765  1.00  0.00           H  
ATOM   2947  N   LYS A 187     -15.902  13.137  -2.920  1.00  0.00           N  
ATOM   2948  CA  LYS A 187     -17.068  12.270  -2.784  1.00  0.00           C  
ATOM   2949  C   LYS A 187     -16.671  10.792  -2.694  1.00  0.00           C  
ATOM   2950  O   LYS A 187     -17.166  10.059  -1.833  1.00  0.00           O  
ATOM   2951  CB  LYS A 187     -18.026  12.487  -3.957  1.00  0.00           C  
ATOM   2952  CG  LYS A 187     -19.328  11.704  -3.857  1.00  0.00           C  
ATOM   2953  CD  LYS A 187     -20.193  11.912  -5.091  1.00  0.00           C  
ATOM   2954  CE  LYS A 187     -20.760  13.323  -5.140  1.00  0.00           C  
ATOM   2955  NZ  LYS A 187     -21.700  13.507  -6.278  1.00  0.00           N  
ATOM   2956  H   LYS A 187     -15.823  13.736  -3.738  1.00  0.00           H  
ATOM   2957  HA  LYS A 187     -17.584  12.533  -1.861  1.00  0.00           H  
ATOM   2958 1HB  LYS A 187     -18.276  13.545  -4.031  1.00  0.00           H  
ATOM   2959 2HB  LYS A 187     -17.534  12.201  -4.886  1.00  0.00           H  
ATOM   2960 1HG  LYS A 187     -19.107  10.641  -3.754  1.00  0.00           H  
ATOM   2961 2HG  LYS A 187     -19.882  12.029  -2.977  1.00  0.00           H  
ATOM   2962 1HD  LYS A 187     -19.597  11.738  -5.988  1.00  0.00           H  
ATOM   2963 2HD  LYS A 187     -21.019  11.200  -5.081  1.00  0.00           H  
ATOM   2964 1HE  LYS A 187     -21.288  13.535  -4.211  1.00  0.00           H  
ATOM   2965 2HE  LYS A 187     -19.944  14.039  -5.240  1.00  0.00           H  
ATOM   2966 1HZ  LYS A 187     -22.053  14.454  -6.275  1.00  0.00           H  
ATOM   2967 2HZ  LYS A 187     -21.216  13.331  -7.148  1.00  0.00           H  
ATOM   2968 3HZ  LYS A 187     -22.471  12.861  -6.186  1.00  0.00           H  
ATOM   2969  N   GLN A 188     -15.781  10.357  -3.590  1.00  0.00           N  
ATOM   2970  CA  GLN A 188     -15.402   8.945  -3.661  1.00  0.00           C  
ATOM   2971  C   GLN A 188     -14.670   8.499  -2.401  1.00  0.00           C  
ATOM   2972  O   GLN A 188     -14.933   7.417  -1.871  1.00  0.00           O  
ATOM   2973  CB  GLN A 188     -14.525   8.686  -4.889  1.00  0.00           C  
ATOM   2974  CG  GLN A 188     -15.260   8.803  -6.214  1.00  0.00           C  
ATOM   2975  CD  GLN A 188     -14.355   8.539  -7.402  1.00  0.00           C  
ATOM   2976  OE1 GLN A 188     -13.133   8.436  -7.259  1.00  0.00           O  
ATOM   2977  NE2 GLN A 188     -14.949   8.429  -8.584  1.00  0.00           N  
ATOM   2978  H   GLN A 188     -15.366  11.016  -4.243  1.00  0.00           H  
ATOM   2979  HA  GLN A 188     -16.309   8.349  -3.749  1.00  0.00           H  
ATOM   2980 1HB  GLN A 188     -13.697   9.395  -4.900  1.00  0.00           H  
ATOM   2981 2HB  GLN A 188     -14.099   7.685  -4.827  1.00  0.00           H  
ATOM   2982 1HG  GLN A 188     -16.070   8.074  -6.233  1.00  0.00           H  
ATOM   2983 2HG  GLN A 188     -15.662   9.811  -6.307  1.00  0.00           H  
ATOM   2984 1HE2 GLN A 188     -14.404   8.256  -9.405  1.00  0.00           H  
ATOM   2985 2HE2 GLN A 188     -15.943   8.520  -8.656  1.00  0.00           H  
ATOM   2986  N   VAL A 189     -13.756   9.337  -1.917  1.00  0.00           N  
ATOM   2987  CA  VAL A 189     -12.991   9.013  -0.722  1.00  0.00           C  
ATOM   2988  C   VAL A 189     -13.879   8.965   0.496  1.00  0.00           C  
ATOM   2989  O   VAL A 189     -13.769   8.057   1.315  1.00  0.00           O  
ATOM   2990  CB  VAL A 189     -11.878  10.054  -0.496  1.00  0.00           C  
ATOM   2991  CG1 VAL A 189     -11.229   9.852   0.865  1.00  0.00           C  
ATOM   2992  CG2 VAL A 189     -10.843   9.955  -1.607  1.00  0.00           C  
ATOM   2993  H   VAL A 189     -13.589  10.219  -2.392  1.00  0.00           H  
ATOM   2994  HA  VAL A 189     -12.537   8.032  -0.860  1.00  0.00           H  
ATOM   2995  HB  VAL A 189     -12.319  11.050  -0.497  1.00  0.00           H  
ATOM   2996 1HG1 VAL A 189     -10.445  10.596   1.008  1.00  0.00           H  
ATOM   2997 2HG1 VAL A 189     -11.980   9.963   1.646  1.00  0.00           H  
ATOM   2998 3HG1 VAL A 189     -10.795   8.854   0.917  1.00  0.00           H  
ATOM   2999 1HG2 VAL A 189     -10.060  10.693  -1.441  1.00  0.00           H  
ATOM   3000 2HG2 VAL A 189     -10.406   8.956  -1.609  1.00  0.00           H  
ATOM   3001 3HG2 VAL A 189     -11.322  10.144  -2.568  1.00  0.00           H  
ATOM   3002  N   LYS A 190     -14.771   9.940   0.617  1.00  0.00           N  
ATOM   3003  CA  LYS A 190     -15.677   9.993   1.745  1.00  0.00           C  
ATOM   3004  C   LYS A 190     -16.465   8.708   1.851  1.00  0.00           C  
ATOM   3005  O   LYS A 190     -16.533   8.095   2.915  1.00  0.00           O  
ATOM   3006  CB  LYS A 190     -16.624  11.188   1.623  1.00  0.00           C  
ATOM   3007  CG  LYS A 190     -17.575  11.359   2.799  1.00  0.00           C  
ATOM   3008  CD  LYS A 190     -18.440  12.600   2.635  1.00  0.00           C  
ATOM   3009  CE  LYS A 190     -19.500  12.686   3.723  1.00  0.00           C  
ATOM   3010  NZ  LYS A 190     -18.901  12.899   5.069  1.00  0.00           N  
ATOM   3011  H   LYS A 190     -14.825  10.661  -0.096  1.00  0.00           H  
ATOM   3012  HA  LYS A 190     -15.092  10.105   2.658  1.00  0.00           H  
ATOM   3013 1HB  LYS A 190     -16.042  12.105   1.527  1.00  0.00           H  
ATOM   3014 2HB  LYS A 190     -17.224  11.085   0.719  1.00  0.00           H  
ATOM   3015 1HG  LYS A 190     -18.222  10.484   2.875  1.00  0.00           H  
ATOM   3016 2HG  LYS A 190     -17.002  11.445   3.722  1.00  0.00           H  
ATOM   3017 1HD  LYS A 190     -17.811  13.491   2.682  1.00  0.00           H  
ATOM   3018 2HD  LYS A 190     -18.932  12.575   1.663  1.00  0.00           H  
ATOM   3019 1HE  LYS A 190     -20.178  13.510   3.506  1.00  0.00           H  
ATOM   3020 2HE  LYS A 190     -20.079  11.763   3.740  1.00  0.00           H  
ATOM   3021 1HZ  LYS A 190     -19.636  12.949   5.760  1.00  0.00           H  
ATOM   3022 2HZ  LYS A 190     -18.284  12.130   5.289  1.00  0.00           H  
ATOM   3023 3HZ  LYS A 190     -18.377  13.762   5.071  1.00  0.00           H  
ATOM   3024  N   LYS A 191     -17.048   8.283   0.733  1.00  0.00           N  
ATOM   3025  CA  LYS A 191     -17.812   7.054   0.701  1.00  0.00           C  
ATOM   3026  C   LYS A 191     -16.943   5.868   1.084  1.00  0.00           C  
ATOM   3027  O   LYS A 191     -17.367   5.000   1.843  1.00  0.00           O  
ATOM   3028  CB  LYS A 191     -18.423   6.838  -0.685  1.00  0.00           C  
ATOM   3029  CG  LYS A 191     -19.591   7.761  -1.008  1.00  0.00           C  
ATOM   3030  CD  LYS A 191     -20.024   7.617  -2.459  1.00  0.00           C  
ATOM   3031  CE  LYS A 191     -20.605   6.237  -2.729  1.00  0.00           C  
ATOM   3032  NZ  LYS A 191     -21.935   6.057  -2.087  1.00  0.00           N  
ATOM   3033  H   LYS A 191     -16.952   8.828  -0.120  1.00  0.00           H  
ATOM   3034  HA  LYS A 191     -18.619   7.129   1.430  1.00  0.00           H  
ATOM   3035 1HB  LYS A 191     -17.658   6.987  -1.447  1.00  0.00           H  
ATOM   3036 2HB  LYS A 191     -18.776   5.810  -0.771  1.00  0.00           H  
ATOM   3037 1HG  LYS A 191     -20.434   7.522  -0.360  1.00  0.00           H  
ATOM   3038 2HG  LYS A 191     -19.298   8.795  -0.826  1.00  0.00           H  
ATOM   3039 1HD  LYS A 191     -20.778   8.371  -2.691  1.00  0.00           H  
ATOM   3040 2HD  LYS A 191     -19.166   7.774  -3.112  1.00  0.00           H  
ATOM   3041 1HE  LYS A 191     -20.711   6.091  -3.803  1.00  0.00           H  
ATOM   3042 2HE  LYS A 191     -19.925   5.475  -2.347  1.00  0.00           H  
ATOM   3043 1HZ  LYS A 191     -22.285   5.131  -2.289  1.00  0.00           H  
ATOM   3044 2HZ  LYS A 191     -21.845   6.172  -1.087  1.00  0.00           H  
ATOM   3045 3HZ  LYS A 191     -22.579   6.746  -2.448  1.00  0.00           H  
ATOM   3046  N   ALA A 192     -15.719   5.836   0.557  1.00  0.00           N  
ATOM   3047  CA  ALA A 192     -14.809   4.730   0.810  1.00  0.00           C  
ATOM   3048  C   ALA A 192     -14.486   4.625   2.285  1.00  0.00           C  
ATOM   3049  O   ALA A 192     -14.515   3.538   2.862  1.00  0.00           O  
ATOM   3050  CB  ALA A 192     -13.533   4.908   0.016  1.00  0.00           C  
ATOM   3051  H   ALA A 192     -15.417   6.596  -0.045  1.00  0.00           H  
ATOM   3052  HA  ALA A 192     -15.301   3.808   0.502  1.00  0.00           H  
ATOM   3053 1HB  ALA A 192     -12.888   4.078   0.196  1.00  0.00           H  
ATOM   3054 2HB  ALA A 192     -13.761   4.962  -1.026  1.00  0.00           H  
ATOM   3055 3HB  ALA A 192     -13.040   5.824   0.323  1.00  0.00           H  
ATOM   3056  N   LEU A 193     -14.173   5.760   2.900  1.00  0.00           N  
ATOM   3057  CA  LEU A 193     -13.771   5.784   4.291  1.00  0.00           C  
ATOM   3058  C   LEU A 193     -14.919   5.372   5.203  1.00  0.00           C  
ATOM   3059  O   LEU A 193     -14.714   4.662   6.194  1.00  0.00           O  
ATOM   3060  CB  LEU A 193     -13.280   7.186   4.672  1.00  0.00           C  
ATOM   3061  CG  LEU A 193     -11.947   7.616   4.047  1.00  0.00           C  
ATOM   3062  CD1 LEU A 193     -11.667   9.072   4.398  1.00  0.00           C  
ATOM   3063  CD2 LEU A 193     -10.834   6.709   4.550  1.00  0.00           C  
ATOM   3064  H   LEU A 193     -14.208   6.630   2.380  1.00  0.00           H  
ATOM   3065  HA  LEU A 193     -12.957   5.077   4.426  1.00  0.00           H  
ATOM   3066 1HB  LEU A 193     -14.035   7.912   4.375  1.00  0.00           H  
ATOM   3067 2HB  LEU A 193     -13.168   7.232   5.756  1.00  0.00           H  
ATOM   3068  HG  LEU A 193     -12.013   7.542   2.961  1.00  0.00           H  
ATOM   3069 1HD1 LEU A 193     -10.720   9.377   3.953  1.00  0.00           H  
ATOM   3070 2HD1 LEU A 193     -12.469   9.700   4.009  1.00  0.00           H  
ATOM   3071 3HD1 LEU A 193     -11.612   9.181   5.480  1.00  0.00           H  
ATOM   3072 1HD2 LEU A 193      -9.886   7.015   4.105  1.00  0.00           H  
ATOM   3073 2HD2 LEU A 193     -10.765   6.784   5.636  1.00  0.00           H  
ATOM   3074 3HD2 LEU A 193     -11.050   5.678   4.270  1.00  0.00           H  
ATOM   3075  N   GLU A 194     -16.135   5.811   4.864  1.00  0.00           N  
ATOM   3076  CA  GLU A 194     -17.316   5.445   5.639  1.00  0.00           C  
ATOM   3077  C   GLU A 194     -17.584   3.944   5.560  1.00  0.00           C  
ATOM   3078  O   GLU A 194     -17.961   3.320   6.555  1.00  0.00           O  
ATOM   3079  CB  GLU A 194     -18.539   6.219   5.143  1.00  0.00           C  
ATOM   3080  CG  GLU A 194     -18.537   7.697   5.506  1.00  0.00           C  
ATOM   3081  CD  GLU A 194     -18.676   7.937   6.983  1.00  0.00           C  
ATOM   3082  OE1 GLU A 194     -19.591   7.409   7.568  1.00  0.00           O  
ATOM   3083  OE2 GLU A 194     -17.867   8.650   7.528  1.00  0.00           O  
ATOM   3084  H   GLU A 194     -16.238   6.416   4.054  1.00  0.00           H  
ATOM   3085  HA  GLU A 194     -17.136   5.702   6.679  1.00  0.00           H  
ATOM   3086 1HB  GLU A 194     -18.604   6.141   4.058  1.00  0.00           H  
ATOM   3087 2HB  GLU A 194     -19.444   5.774   5.558  1.00  0.00           H  
ATOM   3088 1HG  GLU A 194     -17.604   8.143   5.163  1.00  0.00           H  
ATOM   3089 2HG  GLU A 194     -19.357   8.190   4.984  1.00  0.00           H  
ATOM   3090  N   LEU A 195     -17.375   3.363   4.376  1.00  0.00           N  
ATOM   3091  CA  LEU A 195     -17.509   1.923   4.208  1.00  0.00           C  
ATOM   3092  C   LEU A 195     -16.497   1.192   5.046  1.00  0.00           C  
ATOM   3093  O   LEU A 195     -16.840   0.291   5.808  1.00  0.00           O  
ATOM   3094  CB  LEU A 195     -17.334   1.533   2.735  1.00  0.00           C  
ATOM   3095  CG  LEU A 195     -18.512   1.872   1.813  1.00  0.00           C  
ATOM   3096  CD1 LEU A 195     -18.104   1.646   0.363  1.00  0.00           C  
ATOM   3097  CD2 LEU A 195     -19.711   1.012   2.184  1.00  0.00           C  
ATOM   3098  H   LEU A 195     -17.117   3.933   3.581  1.00  0.00           H  
ATOM   3099  HA  LEU A 195     -18.505   1.626   4.531  1.00  0.00           H  
ATOM   3100 1HB  LEU A 195     -16.452   2.038   2.345  1.00  0.00           H  
ATOM   3101 2HB  LEU A 195     -17.167   0.458   2.678  1.00  0.00           H  
ATOM   3102  HG  LEU A 195     -18.772   2.925   1.926  1.00  0.00           H  
ATOM   3103 1HD1 LEU A 195     -18.941   1.887  -0.292  1.00  0.00           H  
ATOM   3104 2HD1 LEU A 195     -17.257   2.288   0.119  1.00  0.00           H  
ATOM   3105 3HD1 LEU A 195     -17.822   0.603   0.223  1.00  0.00           H  
ATOM   3106 1HD2 LEU A 195     -20.549   1.254   1.529  1.00  0.00           H  
ATOM   3107 2HD2 LEU A 195     -19.453  -0.041   2.069  1.00  0.00           H  
ATOM   3108 3HD2 LEU A 195     -19.992   1.207   3.219  1.00  0.00           H  
ATOM   3109  N   MET A 196     -15.238   1.580   4.910  1.00  0.00           N  
ATOM   3110  CA  MET A 196     -14.157   0.889   5.574  1.00  0.00           C  
ATOM   3111  C   MET A 196     -14.361   0.879   7.088  1.00  0.00           C  
ATOM   3112  O   MET A 196     -14.153  -0.146   7.746  1.00  0.00           O  
ATOM   3113  CB  MET A 196     -12.822   1.538   5.212  1.00  0.00           C  
ATOM   3114  CG  MET A 196     -12.381   1.310   3.773  1.00  0.00           C  
ATOM   3115  SD  MET A 196     -10.836   2.154   3.378  1.00  0.00           S  
ATOM   3116  CE  MET A 196     -10.824   2.019   1.593  1.00  0.00           C  
ATOM   3117  H   MET A 196     -15.025   2.372   4.311  1.00  0.00           H  
ATOM   3118  HA  MET A 196     -14.146  -0.143   5.236  1.00  0.00           H  
ATOM   3119 1HB  MET A 196     -12.885   2.613   5.376  1.00  0.00           H  
ATOM   3120 2HB  MET A 196     -12.040   1.152   5.867  1.00  0.00           H  
ATOM   3121 1HG  MET A 196     -12.245   0.244   3.599  1.00  0.00           H  
ATOM   3122 2HG  MET A 196     -13.153   1.671   3.094  1.00  0.00           H  
ATOM   3123 1HE  MET A 196      -9.926   2.496   1.198  1.00  0.00           H  
ATOM   3124 2HE  MET A 196     -10.832   0.966   1.307  1.00  0.00           H  
ATOM   3125 3HE  MET A 196     -11.706   2.513   1.185  1.00  0.00           H  
ATOM   3126  N   LYS A 197     -14.785   2.020   7.637  1.00  0.00           N  
ATOM   3127  CA  LYS A 197     -15.032   2.133   9.071  1.00  0.00           C  
ATOM   3128  C   LYS A 197     -16.123   1.164   9.527  1.00  0.00           C  
ATOM   3129  O   LYS A 197     -15.936   0.411  10.482  1.00  0.00           O  
ATOM   3130  CB  LYS A 197     -15.417   3.568   9.435  1.00  0.00           C  
ATOM   3131  CG  LYS A 197     -15.634   3.803  10.924  1.00  0.00           C  
ATOM   3132  CD  LYS A 197     -14.339   3.632  11.705  1.00  0.00           C  
ATOM   3133  CE  LYS A 197     -14.447   4.240  13.095  1.00  0.00           C  
ATOM   3134  NZ  LYS A 197     -15.506   3.584  13.909  1.00  0.00           N  
ATOM   3135  H   LYS A 197     -14.938   2.831   7.046  1.00  0.00           H  
ATOM   3136  HA  LYS A 197     -14.117   1.877   9.600  1.00  0.00           H  
ATOM   3137 1HB  LYS A 197     -14.635   4.250   9.099  1.00  0.00           H  
ATOM   3138 2HB  LYS A 197     -16.335   3.841   8.915  1.00  0.00           H  
ATOM   3139 1HG  LYS A 197     -16.013   4.813  11.081  1.00  0.00           H  
ATOM   3140 2HG  LYS A 197     -16.371   3.095  11.300  1.00  0.00           H  
ATOM   3141 1HD  LYS A 197     -14.108   2.570  11.798  1.00  0.00           H  
ATOM   3142 2HD  LYS A 197     -13.524   4.117  11.168  1.00  0.00           H  
ATOM   3143 1HE  LYS A 197     -13.493   4.138  13.611  1.00  0.00           H  
ATOM   3144 2HE  LYS A 197     -14.677   5.302  13.011  1.00  0.00           H  
ATOM   3145 1HZ  LYS A 197     -15.545   4.016  14.822  1.00  0.00           H  
ATOM   3146 2HZ  LYS A 197     -16.399   3.689  13.449  1.00  0.00           H  
ATOM   3147 3HZ  LYS A 197     -15.293   2.602  14.011  1.00  0.00           H  
ATOM   3148  N   LYS A 198     -17.264   1.197   8.840  1.00  0.00           N  
ATOM   3149  CA  LYS A 198     -18.382   0.314   9.167  1.00  0.00           C  
ATOM   3150  C   LYS A 198     -18.006  -1.156   8.992  1.00  0.00           C  
ATOM   3151  O   LYS A 198     -18.520  -2.028   9.696  1.00  0.00           O  
ATOM   3152  CB  LYS A 198     -19.596   0.651   8.300  1.00  0.00           C  
ATOM   3153  CG  LYS A 198     -20.274   1.969   8.652  1.00  0.00           C  
ATOM   3154  CD  LYS A 198     -21.332   2.338   7.623  1.00  0.00           C  
ATOM   3155  CE  LYS A 198     -22.524   1.395   7.692  1.00  0.00           C  
ATOM   3156  NZ  LYS A 198     -23.606   1.795   6.751  1.00  0.00           N  
ATOM   3157  H   LYS A 198     -17.363   1.857   8.074  1.00  0.00           H  
ATOM   3158  HA  LYS A 198     -18.650   0.469  10.212  1.00  0.00           H  
ATOM   3159 1HB  LYS A 198     -19.295   0.698   7.253  1.00  0.00           H  
ATOM   3160 2HB  LYS A 198     -20.339  -0.142   8.391  1.00  0.00           H  
ATOM   3161 1HG  LYS A 198     -20.745   1.886   9.632  1.00  0.00           H  
ATOM   3162 2HG  LYS A 198     -19.527   2.762   8.693  1.00  0.00           H  
ATOM   3163 1HD  LYS A 198     -21.675   3.357   7.803  1.00  0.00           H  
ATOM   3164 2HD  LYS A 198     -20.900   2.289   6.623  1.00  0.00           H  
ATOM   3165 1HE  LYS A 198     -22.203   0.383   7.447  1.00  0.00           H  
ATOM   3166 2HE  LYS A 198     -22.926   1.389   8.705  1.00  0.00           H  
ATOM   3167 1HZ  LYS A 198     -24.376   1.146   6.827  1.00  0.00           H  
ATOM   3168 2HZ  LYS A 198     -23.925   2.726   6.981  1.00  0.00           H  
ATOM   3169 3HZ  LYS A 198     -23.251   1.785   5.806  1.00  0.00           H  
ATOM   3170  N   LEU A 199     -17.119  -1.426   8.042  1.00  0.00           N  
ATOM   3171  CA  LEU A 199     -16.724  -2.791   7.713  1.00  0.00           C  
ATOM   3172  C   LEU A 199     -15.631  -3.317   8.654  1.00  0.00           C  
ATOM   3173  O   LEU A 199     -15.226  -4.477   8.557  1.00  0.00           O  
ATOM   3174  CB  LEU A 199     -16.230  -2.855   6.262  1.00  0.00           C  
ATOM   3175  CG  LEU A 199     -17.289  -2.581   5.187  1.00  0.00           C  
ATOM   3176  CD1 LEU A 199     -16.602  -2.282   3.862  1.00  0.00           C  
ATOM   3177  CD2 LEU A 199     -18.211  -3.785   5.065  1.00  0.00           C  
ATOM   3178  H   LEU A 199     -16.710  -0.658   7.521  1.00  0.00           H  
ATOM   3179  HA  LEU A 199     -17.598  -3.431   7.818  1.00  0.00           H  
ATOM   3180 1HB  LEU A 199     -15.433  -2.124   6.135  1.00  0.00           H  
ATOM   3181 2HB  LEU A 199     -15.819  -3.847   6.078  1.00  0.00           H  
ATOM   3182  HG  LEU A 199     -17.873  -1.704   5.466  1.00  0.00           H  
ATOM   3183 1HD1 LEU A 199     -17.355  -2.087   3.097  1.00  0.00           H  
ATOM   3184 2HD1 LEU A 199     -15.964  -1.405   3.973  1.00  0.00           H  
ATOM   3185 3HD1 LEU A 199     -15.996  -3.137   3.564  1.00  0.00           H  
ATOM   3186 1HD2 LEU A 199     -18.965  -3.591   4.301  1.00  0.00           H  
ATOM   3187 2HD2 LEU A 199     -17.629  -4.663   4.785  1.00  0.00           H  
ATOM   3188 3HD2 LEU A 199     -18.703  -3.966   6.021  1.00  0.00           H  
ATOM   3189  N   GLY A 200     -15.168  -2.463   9.576  1.00  0.00           N  
ATOM   3190  CA  GLY A 200     -14.193  -2.890  10.587  1.00  0.00           C  
ATOM   3191  C   GLY A 200     -12.757  -2.951  10.038  1.00  0.00           C  
ATOM   3192  O   GLY A 200     -11.953  -3.765  10.485  1.00  0.00           O  
ATOM   3193  H   GLY A 200     -15.508  -1.506   9.583  1.00  0.00           H  
ATOM   3194 1HA  GLY A 200     -14.227  -2.202  11.433  1.00  0.00           H  
ATOM   3195 2HA  GLY A 200     -14.476  -3.869  10.969  1.00  0.00           H  
ATOM   3196  N   VAL A 201     -12.445  -2.080   9.089  1.00  0.00           N  
ATOM   3197  CA  VAL A 201     -11.091  -2.005   8.529  1.00  0.00           C  
ATOM   3198  C   VAL A 201     -10.138  -1.347   9.520  1.00  0.00           C  
ATOM   3199  O   VAL A 201     -10.463  -0.318  10.113  1.00  0.00           O  
ATOM   3200  CB  VAL A 201     -11.093  -1.205   7.213  1.00  0.00           C  
ATOM   3201  CG1 VAL A 201      -9.671  -1.006   6.709  1.00  0.00           C  
ATOM   3202  CG2 VAL A 201     -11.938  -1.923   6.172  1.00  0.00           C  
ATOM   3203  H   VAL A 201     -13.154  -1.440   8.750  1.00  0.00           H  
ATOM   3204  HA  VAL A 201     -10.741  -3.015   8.316  1.00  0.00           H  
ATOM   3205  HB  VAL A 201     -11.509  -0.215   7.401  1.00  0.00           H  
ATOM   3206 1HG1 VAL A 201      -9.691  -0.439   5.778  1.00  0.00           H  
ATOM   3207 2HG1 VAL A 201      -9.094  -0.459   7.455  1.00  0.00           H  
ATOM   3208 3HG1 VAL A 201      -9.209  -1.977   6.532  1.00  0.00           H  
ATOM   3209 1HG2 VAL A 201     -11.935  -1.351   5.244  1.00  0.00           H  
ATOM   3210 2HG2 VAL A 201     -11.525  -2.915   5.989  1.00  0.00           H  
ATOM   3211 3HG2 VAL A 201     -12.961  -2.017   6.536  1.00  0.00           H  
ATOM   3212  N   ASP A 202      -8.952  -1.924   9.680  1.00  0.00           N  
ATOM   3213  CA  ASP A 202      -8.021  -1.448  10.695  1.00  0.00           C  
ATOM   3214  C   ASP A 202      -7.166  -0.284  10.166  1.00  0.00           C  
ATOM   3215  O   ASP A 202      -6.844   0.645  10.908  1.00  0.00           O  
ATOM   3216  CB  ASP A 202      -7.116  -2.590  11.162  1.00  0.00           C  
ATOM   3217  CG  ASP A 202      -7.882  -3.704  11.863  1.00  0.00           C  
ATOM   3218  OD1 ASP A 202      -8.509  -3.432  12.859  1.00  0.00           O  
ATOM   3219  OD2 ASP A 202      -7.832  -4.817  11.395  1.00  0.00           O  
ATOM   3220  H   ASP A 202      -8.680  -2.689   9.072  1.00  0.00           H  
ATOM   3221  HA  ASP A 202      -8.598  -1.084  11.545  1.00  0.00           H  
ATOM   3222 1HB  ASP A 202      -6.592  -3.013  10.305  1.00  0.00           H  
ATOM   3223 2HB  ASP A 202      -6.362  -2.201  11.847  1.00  0.00           H  
ATOM   3224  N   HIS A 203      -6.801  -0.347   8.874  1.00  0.00           N  
ATOM   3225  CA  HIS A 203      -5.934   0.678   8.269  1.00  0.00           C  
ATOM   3226  C   HIS A 203      -6.543   1.238   6.963  1.00  0.00           C  
ATOM   3227  O   HIS A 203      -6.529   0.572   5.920  1.00  0.00           O  
ATOM   3228  CB  HIS A 203      -4.542   0.103   7.986  1.00  0.00           C  
ATOM   3229  CG  HIS A 203      -3.569   1.113   7.462  1.00  0.00           C  
ATOM   3230  ND1 HIS A 203      -2.452   0.761   6.733  1.00  0.00           N  
ATOM   3231  CD2 HIS A 203      -3.545   2.463   7.562  1.00  0.00           C  
ATOM   3232  CE1 HIS A 203      -1.783   1.853   6.407  1.00  0.00           C  
ATOM   3233  NE2 HIS A 203      -2.424   2.898   6.897  1.00  0.00           N  
ATOM   3234  H   HIS A 203      -7.131  -1.119   8.304  1.00  0.00           H  
ATOM   3235  HA  HIS A 203      -5.833   1.503   8.975  1.00  0.00           H  
ATOM   3236 1HB  HIS A 203      -4.132  -0.324   8.901  1.00  0.00           H  
ATOM   3237 2HB  HIS A 203      -4.623  -0.703   7.257  1.00  0.00           H  
ATOM   3238  HD2 HIS A 203      -4.277   3.088   8.074  1.00  0.00           H  
ATOM   3239  HE1 HIS A 203      -0.859   1.886   5.830  1.00  0.00           H  
ATOM   3240  HE2 HIS A 203      -2.142   3.863   6.803  1.00  0.00           H  
ATOM   3241  N   ARG A 204      -7.066   2.468   7.030  1.00  0.00           N  
ATOM   3242  CA  ARG A 204      -7.680   3.119   5.858  1.00  0.00           C  
ATOM   3243  C   ARG A 204      -6.694   4.062   5.160  1.00  0.00           C  
ATOM   3244  O   ARG A 204      -6.499   5.206   5.590  1.00  0.00           O  
ATOM   3245  CB  ARG A 204      -8.917   3.904   6.268  1.00  0.00           C  
ATOM   3246  CG  ARG A 204      -9.986   3.089   6.979  1.00  0.00           C  
ATOM   3247  CD  ARG A 204     -11.018   3.958   7.599  1.00  0.00           C  
ATOM   3248  NE  ARG A 204     -10.463   4.793   8.652  1.00  0.00           N  
ATOM   3249  CZ  ARG A 204     -11.098   5.840   9.214  1.00  0.00           C  
ATOM   3250  NH1 ARG A 204     -12.307   6.167   8.814  1.00  0.00           N  
ATOM   3251  NH2 ARG A 204     -10.507   6.538  10.167  1.00  0.00           N  
ATOM   3252  H   ARG A 204      -7.043   2.969   7.917  1.00  0.00           H  
ATOM   3253  HA  ARG A 204      -7.981   2.345   5.151  1.00  0.00           H  
ATOM   3254 1HB  ARG A 204      -8.628   4.718   6.932  1.00  0.00           H  
ATOM   3255 2HB  ARG A 204      -9.375   4.349   5.385  1.00  0.00           H  
ATOM   3256 1HG  ARG A 204     -10.477   2.430   6.262  1.00  0.00           H  
ATOM   3257 2HG  ARG A 204      -9.524   2.490   7.765  1.00  0.00           H  
ATOM   3258 1HD  ARG A 204     -11.449   4.609   6.840  1.00  0.00           H  
ATOM   3259 2HD  ARG A 204     -11.802   3.338   8.033  1.00  0.00           H  
ATOM   3260  HE  ARG A 204      -9.534   4.572   8.987  1.00  0.00           H  
ATOM   3261 1HH1 ARG A 204     -12.759   5.633   8.085  1.00  0.00           H  
ATOM   3262 2HH1 ARG A 204     -12.783   6.951   9.234  1.00  0.00           H  
ATOM   3263 1HH2 ARG A 204      -9.577   6.286  10.475  1.00  0.00           H  
ATOM   3264 2HH2 ARG A 204     -10.982   7.322  10.588  1.00  0.00           H  
ATOM   3265  N   ALA A 205      -6.070   3.575   4.083  1.00  0.00           N  
ATOM   3266  CA  ALA A 205      -5.054   4.348   3.379  1.00  0.00           C  
ATOM   3267  C   ALA A 205      -5.563   4.838   2.020  1.00  0.00           C  
ATOM   3268  O   ALA A 205      -6.135   4.068   1.245  1.00  0.00           O  
ATOM   3269  CB  ALA A 205      -3.791   3.517   3.204  1.00  0.00           C  
ATOM   3270  H   ALA A 205      -6.290   2.637   3.758  1.00  0.00           H  
ATOM   3271  HA  ALA A 205      -4.802   5.216   3.983  1.00  0.00           H  
ATOM   3272 1HB  ALA A 205      -3.037   4.106   2.682  1.00  0.00           H  
ATOM   3273 2HB  ALA A 205      -3.410   3.224   4.182  1.00  0.00           H  
ATOM   3274 3HB  ALA A 205      -4.021   2.625   2.622  1.00  0.00           H  
ATOM   3275  N   ILE A 206      -5.342   6.116   1.740  1.00  0.00           N  
ATOM   3276  CA  ILE A 206      -5.709   6.693   0.452  1.00  0.00           C  
ATOM   3277  C   ILE A 206      -4.475   6.919  -0.415  1.00  0.00           C  
ATOM   3278  O   ILE A 206      -3.646   7.769  -0.110  1.00  0.00           O  
ATOM   3279  CB  ILE A 206      -6.459   8.025   0.639  1.00  0.00           C  
ATOM   3280  CG1 ILE A 206      -7.683   7.827   1.537  1.00  0.00           C  
ATOM   3281  CG2 ILE A 206      -6.872   8.597  -0.709  1.00  0.00           C  
ATOM   3282  CD1 ILE A 206      -8.684   6.833   0.996  1.00  0.00           C  
ATOM   3283  H   ILE A 206      -4.899   6.704   2.440  1.00  0.00           H  
ATOM   3284  HA  ILE A 206      -6.368   5.997  -0.067  1.00  0.00           H  
ATOM   3285  HB  ILE A 206      -5.810   8.740   1.143  1.00  0.00           H  
ATOM   3286 1HG1 ILE A 206      -7.360   7.486   2.520  1.00  0.00           H  
ATOM   3287 2HG1 ILE A 206      -8.192   8.782   1.674  1.00  0.00           H  
ATOM   3288 1HG2 ILE A 206      -7.401   9.537  -0.559  1.00  0.00           H  
ATOM   3289 2HG2 ILE A 206      -5.985   8.773  -1.316  1.00  0.00           H  
ATOM   3290 3HG2 ILE A 206      -7.526   7.890  -1.219  1.00  0.00           H  
ATOM   3291 1HD1 ILE A 206      -9.522   6.747   1.687  1.00  0.00           H  
ATOM   3292 2HD1 ILE A 206      -9.047   7.173   0.025  1.00  0.00           H  
ATOM   3293 3HD1 ILE A 206      -8.206   5.860   0.884  1.00  0.00           H  
ATOM   3294  N   ALA A 207      -4.352   6.140  -1.487  1.00  0.00           N  
ATOM   3295  CA  ALA A 207      -3.160   6.190  -2.328  1.00  0.00           C  
ATOM   3296  C   ALA A 207      -3.394   7.071  -3.531  1.00  0.00           C  
ATOM   3297  O   ALA A 207      -4.370   6.895  -4.261  1.00  0.00           O  
ATOM   3298  CB  ALA A 207      -2.759   4.793  -2.769  1.00  0.00           C  
ATOM   3299  H   ALA A 207      -5.099   5.500  -1.725  1.00  0.00           H  
ATOM   3300  HA  ALA A 207      -2.355   6.624  -1.749  1.00  0.00           H  
ATOM   3301 1HB  ALA A 207      -1.858   4.846  -3.376  1.00  0.00           H  
ATOM   3302 2HB  ALA A 207      -2.574   4.194  -1.920  1.00  0.00           H  
ATOM   3303 3HB  ALA A 207      -3.539   4.361  -3.334  1.00  0.00           H  
ATOM   3304  N   LEU A 208      -2.505   8.025  -3.735  1.00  0.00           N  
ATOM   3305  CA  LEU A 208      -2.638   8.960  -4.833  1.00  0.00           C  
ATOM   3306  C   LEU A 208      -1.556   8.761  -5.874  1.00  0.00           C  
ATOM   3307  O   LEU A 208      -0.363   8.826  -5.565  1.00  0.00           O  
ATOM   3308  CB  LEU A 208      -2.589  10.399  -4.306  1.00  0.00           C  
ATOM   3309  CG  LEU A 208      -3.611  10.744  -3.215  1.00  0.00           C  
ATOM   3310  CD1 LEU A 208      -3.397  12.179  -2.753  1.00  0.00           C  
ATOM   3311  CD2 LEU A 208      -5.019  10.550  -3.759  1.00  0.00           C  
ATOM   3312  H   LEU A 208      -1.718   8.110  -3.097  1.00  0.00           H  
ATOM   3313  HA  LEU A 208      -3.605   8.797  -5.308  1.00  0.00           H  
ATOM   3314 1HB  LEU A 208      -1.596  10.587  -3.900  1.00  0.00           H  
ATOM   3315 2HB  LEU A 208      -2.752  11.081  -5.140  1.00  0.00           H  
ATOM   3316  HG  LEU A 208      -3.461  10.091  -2.356  1.00  0.00           H  
ATOM   3317 1HD1 LEU A 208      -4.123  12.424  -1.978  1.00  0.00           H  
ATOM   3318 2HD1 LEU A 208      -2.389  12.285  -2.351  1.00  0.00           H  
ATOM   3319 3HD1 LEU A 208      -3.524  12.856  -3.597  1.00  0.00           H  
ATOM   3320 1HD2 LEU A 208      -5.746  10.794  -2.984  1.00  0.00           H  
ATOM   3321 2HD2 LEU A 208      -5.171  11.204  -4.618  1.00  0.00           H  
ATOM   3322 3HD2 LEU A 208      -5.150   9.512  -4.066  1.00  0.00           H  
ATOM   3323  N   ALA A 209      -1.972   8.539  -7.119  1.00  0.00           N  
ATOM   3324  CA  ALA A 209      -1.038   8.362  -8.227  1.00  0.00           C  
ATOM   3325  C   ALA A 209      -0.267   9.656  -8.498  1.00  0.00           C  
ATOM   3326  O   ALA A 209      -0.856  10.736  -8.583  1.00  0.00           O  
ATOM   3327  CB  ALA A 209      -1.777   7.909  -9.477  1.00  0.00           C  
ATOM   3328  H   ALA A 209      -2.971   8.491  -7.304  1.00  0.00           H  
ATOM   3329  HA  ALA A 209      -0.325   7.583  -7.959  1.00  0.00           H  
ATOM   3330 1HB  ALA A 209      -1.067   7.782 -10.294  1.00  0.00           H  
ATOM   3331 2HB  ALA A 209      -2.277   6.960  -9.281  1.00  0.00           H  
ATOM   3332 3HB  ALA A 209      -2.518   8.658  -9.754  1.00  0.00           H  
ATOM   3333  N   MET A 210       1.057   9.545  -8.611  1.00  0.00           N  
ATOM   3334  CA  MET A 210       1.892  10.713  -8.883  1.00  0.00           C  
ATOM   3335  C   MET A 210       1.915  11.068 -10.359  1.00  0.00           C  
ATOM   3336  O   MET A 210       2.918  10.864 -11.045  1.00  0.00           O  
ATOM   3337  CB  MET A 210       3.313  10.468  -8.380  1.00  0.00           C  
ATOM   3338  CG  MET A 210       3.438  10.377  -6.866  1.00  0.00           C  
ATOM   3339  SD  MET A 210       2.798  11.839  -6.025  1.00  0.00           S  
ATOM   3340  CE  MET A 210       3.859  13.111  -6.706  1.00  0.00           C  
ATOM   3341  H   MET A 210       1.495   8.638  -8.476  1.00  0.00           H  
ATOM   3342  HA  MET A 210       1.473  11.564  -8.350  1.00  0.00           H  
ATOM   3343 1HB  MET A 210       3.694   9.540  -8.803  1.00  0.00           H  
ATOM   3344 2HB  MET A 210       3.964  11.275  -8.721  1.00  0.00           H  
ATOM   3345 1HG  MET A 210       2.890   9.506  -6.507  1.00  0.00           H  
ATOM   3346 2HG  MET A 210       4.486  10.255  -6.594  1.00  0.00           H  
ATOM   3347 1HE  MET A 210       3.587  14.078  -6.281  1.00  0.00           H  
ATOM   3348 2HE  MET A 210       4.899  12.887  -6.462  1.00  0.00           H  
ATOM   3349 3HE  MET A 210       3.740  13.144  -7.789  1.00  0.00           H  
ATOM   3350  N   THR A 211       0.810  11.623 -10.837  1.00  0.00           N  
ATOM   3351  CA  THR A 211       0.697  12.059 -12.227  1.00  0.00           C  
ATOM   3352  C   THR A 211       0.768  13.581 -12.336  1.00  0.00           C  
ATOM   3353  O   THR A 211       0.997  14.127 -13.415  1.00  0.00           O  
ATOM   3354  CB  THR A 211      -0.613  11.555 -12.861  1.00  0.00           C  
ATOM   3355  OG1 THR A 211      -1.731  12.135 -12.177  1.00  0.00           O  
ATOM   3356  CG2 THR A 211      -0.700  10.039 -12.772  1.00  0.00           C  
ATOM   3357  H   THR A 211       0.021  11.757 -10.211  1.00  0.00           H  
ATOM   3358  HA  THR A 211       1.528  11.632 -12.791  1.00  0.00           H  
ATOM   3359  HB  THR A 211      -0.649  11.855 -13.908  1.00  0.00           H  
ATOM   3360  HG1 THR A 211      -2.422  11.475 -12.077  1.00  0.00           H  
ATOM   3361 1HG2 THR A 211      -1.631   9.701 -13.225  1.00  0.00           H  
ATOM   3362 2HG2 THR A 211       0.143   9.595 -13.301  1.00  0.00           H  
ATOM   3363 3HG2 THR A 211      -0.673   9.734 -11.727  1.00  0.00           H  
ATOM   3364  N   ASP A 212       0.568  14.259 -11.206  1.00  0.00           N  
ATOM   3365  CA  ASP A 212       0.561  15.718 -11.169  1.00  0.00           C  
ATOM   3366  C   ASP A 212       0.686  16.231  -9.731  1.00  0.00           C  
ATOM   3367  O   ASP A 212      -0.207  16.023  -8.905  1.00  0.00           O  
ATOM   3368  CB  ASP A 212      -0.720  16.263 -11.807  1.00  0.00           C  
ATOM   3369  CG  ASP A 212      -0.725  17.782 -11.919  1.00  0.00           C  
ATOM   3370  OD1 ASP A 212      -0.037  18.417 -11.156  1.00  0.00           O  
ATOM   3371  OD2 ASP A 212      -1.418  18.292 -12.767  1.00  0.00           O  
ATOM   3372  H   ASP A 212       0.422  13.747 -10.350  1.00  0.00           H  
ATOM   3373  HA  ASP A 212       1.419  16.082 -11.735  1.00  0.00           H  
ATOM   3374 1HB  ASP A 212      -0.839  15.839 -12.804  1.00  0.00           H  
ATOM   3375 2HB  ASP A 212      -1.581  15.954 -11.215  1.00  0.00           H  
ATOM   3376  N   GLU A 213       1.812  16.880  -9.435  1.00  0.00           N  
ATOM   3377  CA  GLU A 213       2.113  17.332  -8.073  1.00  0.00           C  
ATOM   3378  C   GLU A 213       1.048  18.292  -7.529  1.00  0.00           C  
ATOM   3379  O   GLU A 213       0.816  18.355  -6.317  1.00  0.00           O  
ATOM   3380  CB  GLU A 213       3.483  18.013  -8.036  1.00  0.00           C  
ATOM   3381  CG  GLU A 213       4.656  17.081  -8.307  1.00  0.00           C  
ATOM   3382  CD  GLU A 213       4.936  16.905  -9.773  1.00  0.00           C  
ATOM   3383  OE1 GLU A 213       4.257  17.512 -10.566  1.00  0.00           O  
ATOM   3384  OE2 GLU A 213       5.831  16.162 -10.101  1.00  0.00           O  
ATOM   3385  H   GLU A 213       2.486  17.046 -10.168  1.00  0.00           H  
ATOM   3386  HA  GLU A 213       2.147  16.460  -7.421  1.00  0.00           H  
ATOM   3387 1HB  GLU A 213       3.512  18.812  -8.778  1.00  0.00           H  
ATOM   3388 2HB  GLU A 213       3.637  18.469  -7.058  1.00  0.00           H  
ATOM   3389 1HG  GLU A 213       5.546  17.485  -7.825  1.00  0.00           H  
ATOM   3390 2HG  GLU A 213       4.444  16.110  -7.863  1.00  0.00           H  
ATOM   3391  N   GLU A 214       0.421  19.052  -8.426  1.00  0.00           N  
ATOM   3392  CA  GLU A 214      -0.599  20.018  -8.026  1.00  0.00           C  
ATOM   3393  C   GLU A 214      -1.900  19.331  -7.656  1.00  0.00           C  
ATOM   3394  O   GLU A 214      -2.598  19.758  -6.733  1.00  0.00           O  
ATOM   3395  CB  GLU A 214      -0.851  21.026  -9.150  1.00  0.00           C  
ATOM   3396  CG  GLU A 214       0.313  21.970  -9.421  1.00  0.00           C  
ATOM   3397  CD  GLU A 214       0.637  22.851  -8.247  1.00  0.00           C  
ATOM   3398  OE1 GLU A 214      -0.260  23.472  -7.728  1.00  0.00           O  
ATOM   3399  OE2 GLU A 214       1.783  22.903  -7.867  1.00  0.00           O  
ATOM   3400  H   GLU A 214       0.667  18.970  -9.406  1.00  0.00           H  
ATOM   3401  HA  GLU A 214      -0.239  20.553  -7.148  1.00  0.00           H  
ATOM   3402 1HB  GLU A 214      -1.071  20.493 -10.075  1.00  0.00           H  
ATOM   3403 2HB  GLU A 214      -1.723  21.633  -8.906  1.00  0.00           H  
ATOM   3404 1HG  GLU A 214       1.194  21.380  -9.672  1.00  0.00           H  
ATOM   3405 2HG  GLU A 214       0.069  22.593 -10.280  1.00  0.00           H  
ATOM   3406  N   LYS A 215      -2.226  18.258  -8.373  1.00  0.00           N  
ATOM   3407  CA  LYS A 215      -3.401  17.463  -8.050  1.00  0.00           C  
ATOM   3408  C   LYS A 215      -3.183  16.681  -6.776  1.00  0.00           C  
ATOM   3409  O   LYS A 215      -4.070  16.592  -5.931  1.00  0.00           O  
ATOM   3410  CB  LYS A 215      -3.745  16.513  -9.198  1.00  0.00           C  
ATOM   3411  CG  LYS A 215      -4.130  17.209 -10.497  1.00  0.00           C  
ATOM   3412  CD  LYS A 215      -5.484  17.892 -10.378  1.00  0.00           C  
ATOM   3413  CE  LYS A 215      -6.003  18.335 -11.738  1.00  0.00           C  
ATOM   3414  NZ  LYS A 215      -5.112  19.345 -12.371  1.00  0.00           N  
ATOM   3415  H   LYS A 215      -1.638  17.986  -9.160  1.00  0.00           H  
ATOM   3416  HA  LYS A 215      -4.244  18.136  -7.891  1.00  0.00           H  
ATOM   3417 1HB  LYS A 215      -2.892  15.867  -9.404  1.00  0.00           H  
ATOM   3418 2HB  LYS A 215      -4.577  15.873  -8.903  1.00  0.00           H  
ATOM   3419 1HG  LYS A 215      -3.376  17.958 -10.745  1.00  0.00           H  
ATOM   3420 2HG  LYS A 215      -4.170  16.478 -11.303  1.00  0.00           H  
ATOM   3421 1HD  LYS A 215      -6.202  17.201  -9.932  1.00  0.00           H  
ATOM   3422 2HD  LYS A 215      -5.397  18.765  -9.732  1.00  0.00           H  
ATOM   3423 1HE  LYS A 215      -6.078  17.471 -12.398  1.00  0.00           H  
ATOM   3424 2HE  LYS A 215      -6.997  18.766 -11.626  1.00  0.00           H  
ATOM   3425 1HZ  LYS A 215      -5.490  19.612 -13.269  1.00  0.00           H  
ATOM   3426 2HZ  LYS A 215      -5.049  20.159 -11.776  1.00  0.00           H  
ATOM   3427 3HZ  LYS A 215      -4.191  18.950 -12.499  1.00  0.00           H  
ATOM   3428  N   PHE A 216      -1.993  16.111  -6.635  1.00  0.00           N  
ATOM   3429  CA  PHE A 216      -1.637  15.391  -5.430  1.00  0.00           C  
ATOM   3430  C   PHE A 216      -1.839  16.252  -4.191  1.00  0.00           C  
ATOM   3431  O   PHE A 216      -2.462  15.820  -3.223  1.00  0.00           O  
ATOM   3432  CB  PHE A 216      -0.182  14.923  -5.503  1.00  0.00           C  
ATOM   3433  CG  PHE A 216       0.300  14.245  -4.253  1.00  0.00           C  
ATOM   3434  CD1 PHE A 216       0.106  12.884  -4.065  1.00  0.00           C  
ATOM   3435  CD2 PHE A 216       0.947  14.966  -3.261  1.00  0.00           C  
ATOM   3436  CE1 PHE A 216       0.549  12.259  -2.915  1.00  0.00           C  
ATOM   3437  CE2 PHE A 216       1.392  14.343  -2.110  1.00  0.00           C  
ATOM   3438  CZ  PHE A 216       1.192  12.989  -1.938  1.00  0.00           C  
ATOM   3439  H   PHE A 216      -1.318  16.173  -7.391  1.00  0.00           H  
ATOM   3440  HA  PHE A 216      -2.282  14.515  -5.347  1.00  0.00           H  
ATOM   3441 1HB  PHE A 216      -0.066  14.228  -6.334  1.00  0.00           H  
ATOM   3442 2HB  PHE A 216       0.465  15.777  -5.698  1.00  0.00           H  
ATOM   3443  HD1 PHE A 216      -0.402  12.308  -4.839  1.00  0.00           H  
ATOM   3444  HD2 PHE A 216       1.105  16.036  -3.397  1.00  0.00           H  
ATOM   3445  HE1 PHE A 216       0.389  11.190  -2.781  1.00  0.00           H  
ATOM   3446  HE2 PHE A 216       1.900  14.921  -1.339  1.00  0.00           H  
ATOM   3447  HZ  PHE A 216       1.540  12.497  -1.030  1.00  0.00           H  
ATOM   3448  N   LYS A 217      -1.306  17.473  -4.226  1.00  0.00           N  
ATOM   3449  CA  LYS A 217      -1.466  18.403  -3.118  1.00  0.00           C  
ATOM   3450  C   LYS A 217      -2.935  18.640  -2.789  1.00  0.00           C  
ATOM   3451  O   LYS A 217      -3.352  18.512  -1.637  1.00  0.00           O  
ATOM   3452  CB  LYS A 217      -0.780  19.733  -3.437  1.00  0.00           C  
ATOM   3453  CG  LYS A 217      -0.895  20.780  -2.338  1.00  0.00           C  
ATOM   3454  CD  LYS A 217      -0.235  22.088  -2.749  1.00  0.00           C  
ATOM   3455  CE  LYS A 217      -1.002  22.767  -3.873  1.00  0.00           C  
ATOM   3456  NZ  LYS A 217      -0.368  24.049  -4.285  1.00  0.00           N  
ATOM   3457  H   LYS A 217      -0.772  17.760  -5.040  1.00  0.00           H  
ATOM   3458  HA  LYS A 217      -0.994  17.976  -2.233  1.00  0.00           H  
ATOM   3459 1HB  LYS A 217       0.281  19.559  -3.624  1.00  0.00           H  
ATOM   3460 2HB  LYS A 217      -1.208  20.154  -4.347  1.00  0.00           H  
ATOM   3461 1HG  LYS A 217      -1.948  20.967  -2.122  1.00  0.00           H  
ATOM   3462 2HG  LYS A 217      -0.417  20.411  -1.431  1.00  0.00           H  
ATOM   3463 1HD  LYS A 217      -0.192  22.760  -1.891  1.00  0.00           H  
ATOM   3464 2HD  LYS A 217       0.784  21.891  -3.085  1.00  0.00           H  
ATOM   3465 1HE  LYS A 217      -1.047  22.104  -4.736  1.00  0.00           H  
ATOM   3466 2HE  LYS A 217      -2.022  22.971  -3.546  1.00  0.00           H  
ATOM   3467 1HZ  LYS A 217      -0.906  24.468  -5.030  1.00  0.00           H  
ATOM   3468 2HZ  LYS A 217      -0.338  24.680  -3.496  1.00  0.00           H  
ATOM   3469 3HZ  LYS A 217       0.572  23.871  -4.608  1.00  0.00           H  
ATOM   3470  N   LYS A 218      -3.719  18.989  -3.807  1.00  0.00           N  
ATOM   3471  CA  LYS A 218      -5.127  19.313  -3.612  1.00  0.00           C  
ATOM   3472  C   LYS A 218      -5.907  18.114  -3.086  1.00  0.00           C  
ATOM   3473  O   LYS A 218      -6.742  18.247  -2.188  1.00  0.00           O  
ATOM   3474  CB  LYS A 218      -5.746  19.809  -4.920  1.00  0.00           C  
ATOM   3475  CG  LYS A 218      -5.324  21.215  -5.323  1.00  0.00           C  
ATOM   3476  CD  LYS A 218      -5.871  21.586  -6.693  1.00  0.00           C  
ATOM   3477  CE  LYS A 218      -7.386  21.722  -6.667  1.00  0.00           C  
ATOM   3478  NZ  LYS A 218      -7.923  22.214  -7.965  1.00  0.00           N  
ATOM   3479  H   LYS A 218      -3.326  19.038  -4.742  1.00  0.00           H  
ATOM   3480  HA  LYS A 218      -5.198  20.109  -2.871  1.00  0.00           H  
ATOM   3481 1HB  LYS A 218      -5.473  19.133  -5.731  1.00  0.00           H  
ATOM   3482 2HB  LYS A 218      -6.833  19.797  -4.836  1.00  0.00           H  
ATOM   3483 1HG  LYS A 218      -5.694  21.931  -4.588  1.00  0.00           H  
ATOM   3484 2HG  LYS A 218      -4.236  21.276  -5.347  1.00  0.00           H  
ATOM   3485 1HD  LYS A 218      -5.434  22.532  -7.016  1.00  0.00           H  
ATOM   3486 2HD  LYS A 218      -5.597  20.815  -7.415  1.00  0.00           H  
ATOM   3487 1HE  LYS A 218      -7.834  20.754  -6.446  1.00  0.00           H  
ATOM   3488 2HE  LYS A 218      -7.675  22.420  -5.882  1.00  0.00           H  
ATOM   3489 1HZ  LYS A 218      -8.928  22.290  -7.907  1.00  0.00           H  
ATOM   3490 2HZ  LYS A 218      -7.528  23.120  -8.172  1.00  0.00           H  
ATOM   3491 3HZ  LYS A 218      -7.678  21.565  -8.699  1.00  0.00           H  
ATOM   3492  N   LEU A 219      -5.635  16.945  -3.651  1.00  0.00           N  
ATOM   3493  CA  LEU A 219      -6.363  15.740  -3.300  1.00  0.00           C  
ATOM   3494  C   LEU A 219      -5.930  15.202  -1.934  1.00  0.00           C  
ATOM   3495  O   LEU A 219      -6.758  14.723  -1.155  1.00  0.00           O  
ATOM   3496  CB  LEU A 219      -6.148  14.667  -4.375  1.00  0.00           C  
ATOM   3497  CG  LEU A 219      -7.161  14.667  -5.526  1.00  0.00           C  
ATOM   3498  CD1 LEU A 219      -7.198  16.045  -6.172  1.00  0.00           C  
ATOM   3499  CD2 LEU A 219      -6.778  13.598  -6.539  1.00  0.00           C  
ATOM   3500  H   LEU A 219      -4.904  16.893  -4.353  1.00  0.00           H  
ATOM   3501  HA  LEU A 219      -7.424  15.981  -3.251  1.00  0.00           H  
ATOM   3502 1HB  LEU A 219      -5.157  14.801  -4.806  1.00  0.00           H  
ATOM   3503 2HB  LEU A 219      -6.185  13.687  -3.900  1.00  0.00           H  
ATOM   3504  HG  LEU A 219      -8.157  14.456  -5.135  1.00  0.00           H  
ATOM   3505 1HD1 LEU A 219      -7.918  16.045  -6.990  1.00  0.00           H  
ATOM   3506 2HD1 LEU A 219      -7.493  16.787  -5.430  1.00  0.00           H  
ATOM   3507 3HD1 LEU A 219      -6.210  16.292  -6.559  1.00  0.00           H  
ATOM   3508 1HD2 LEU A 219      -7.499  13.598  -7.357  1.00  0.00           H  
ATOM   3509 2HD2 LEU A 219      -5.784  13.810  -6.932  1.00  0.00           H  
ATOM   3510 3HD2 LEU A 219      -6.778  12.622  -6.055  1.00  0.00           H  
ATOM   3511  N   ALA A 220      -4.632  15.291  -1.645  1.00  0.00           N  
ATOM   3512  CA  ALA A 220      -4.106  14.872  -0.349  1.00  0.00           C  
ATOM   3513  C   ALA A 220      -4.704  15.706   0.768  1.00  0.00           C  
ATOM   3514  O   ALA A 220      -5.048  15.187   1.832  1.00  0.00           O  
ATOM   3515  CB  ALA A 220      -2.594  14.983  -0.336  1.00  0.00           C  
ATOM   3516  H   ALA A 220      -3.992  15.658  -2.340  1.00  0.00           H  
ATOM   3517  HA  ALA A 220      -4.392  13.838  -0.181  1.00  0.00           H  
ATOM   3518 1HB  ALA A 220      -2.219  14.652   0.622  1.00  0.00           H  
ATOM   3519 2HB  ALA A 220      -2.175  14.362  -1.122  1.00  0.00           H  
ATOM   3520 3HB  ALA A 220      -2.307  16.012  -0.498  1.00  0.00           H  
ATOM   3521  N   LYS A 221      -4.840  17.001   0.523  1.00  0.00           N  
ATOM   3522  CA  LYS A 221      -5.453  17.891   1.485  1.00  0.00           C  
ATOM   3523  C   LYS A 221      -6.884  17.473   1.771  1.00  0.00           C  
ATOM   3524  O   LYS A 221      -7.298  17.388   2.928  1.00  0.00           O  
ATOM   3525  CB  LYS A 221      -5.413  19.335   0.982  1.00  0.00           C  
ATOM   3526  CG  LYS A 221      -5.956  20.360   1.969  1.00  0.00           C  
ATOM   3527  CD  LYS A 221      -5.803  21.776   1.435  1.00  0.00           C  
ATOM   3528  CE  LYS A 221      -6.476  22.790   2.349  1.00  0.00           C  
ATOM   3529  NZ  LYS A 221      -5.802  22.877   3.673  1.00  0.00           N  
ATOM   3530  H   LYS A 221      -4.506  17.378  -0.360  1.00  0.00           H  
ATOM   3531  HA  LYS A 221      -4.894  17.833   2.418  1.00  0.00           H  
ATOM   3532 1HB  LYS A 221      -4.385  19.610   0.746  1.00  0.00           H  
ATOM   3533 2HB  LYS A 221      -5.993  19.416   0.063  1.00  0.00           H  
ATOM   3534 1HG  LYS A 221      -7.012  20.163   2.156  1.00  0.00           H  
ATOM   3535 2HG  LYS A 221      -5.417  20.277   2.913  1.00  0.00           H  
ATOM   3536 1HD  LYS A 221      -4.744  22.022   1.351  1.00  0.00           H  
ATOM   3537 2HD  LYS A 221      -6.253  21.842   0.444  1.00  0.00           H  
ATOM   3538 1HE  LYS A 221      -6.456  23.772   1.880  1.00  0.00           H  
ATOM   3539 2HE  LYS A 221      -7.517  22.506   2.504  1.00  0.00           H  
ATOM   3540 1HZ  LYS A 221      -6.278  23.558   4.249  1.00  0.00           H  
ATOM   3541 2HZ  LYS A 221      -5.831  21.974   4.127  1.00  0.00           H  
ATOM   3542 3HZ  LYS A 221      -4.841  23.158   3.545  1.00  0.00           H  
ATOM   3543  N   ILE A 222      -7.638  17.197   0.711  1.00  0.00           N  
ATOM   3544  CA  ILE A 222      -9.005  16.721   0.849  1.00  0.00           C  
ATOM   3545  C   ILE A 222      -9.070  15.394   1.598  1.00  0.00           C  
ATOM   3546  O   ILE A 222      -9.901  15.218   2.487  1.00  0.00           O  
ATOM   3547  CB  ILE A 222      -9.667  16.562  -0.532  1.00  0.00           C  
ATOM   3548  CG1 ILE A 222      -9.906  17.933  -1.170  1.00  0.00           C  
ATOM   3549  CG2 ILE A 222     -10.972  15.792  -0.411  1.00  0.00           C  
ATOM   3550  CD1 ILE A 222     -10.281  17.869  -2.633  1.00  0.00           C  
ATOM   3551  H   ILE A 222      -7.251  17.329  -0.221  1.00  0.00           H  
ATOM   3552  HA  ILE A 222      -9.567  17.459   1.421  1.00  0.00           H  
ATOM   3553  HB  ILE A 222      -8.996  16.019  -1.197  1.00  0.00           H  
ATOM   3554 1HG1 ILE A 222     -10.704  18.448  -0.636  1.00  0.00           H  
ATOM   3555 2HG1 ILE A 222      -9.006  18.541  -1.076  1.00  0.00           H  
ATOM   3556 1HG2 ILE A 222     -11.427  15.689  -1.396  1.00  0.00           H  
ATOM   3557 2HG2 ILE A 222     -10.775  14.804   0.002  1.00  0.00           H  
ATOM   3558 3HG2 ILE A 222     -11.653  16.331   0.249  1.00  0.00           H  
ATOM   3559 1HD1 ILE A 222     -10.434  18.879  -3.014  1.00  0.00           H  
ATOM   3560 2HD1 ILE A 222      -9.479  17.387  -3.193  1.00  0.00           H  
ATOM   3561 3HD1 ILE A 222     -11.200  17.295  -2.748  1.00  0.00           H  
ATOM   3562  N   ALA A 223      -8.194  14.463   1.240  1.00  0.00           N  
ATOM   3563  CA  ALA A 223      -8.171  13.169   1.908  1.00  0.00           C  
ATOM   3564  C   ALA A 223      -7.975  13.349   3.411  1.00  0.00           C  
ATOM   3565  O   ALA A 223      -8.657  12.707   4.219  1.00  0.00           O  
ATOM   3566  CB  ALA A 223      -7.064  12.298   1.333  1.00  0.00           C  
ATOM   3567  H   ALA A 223      -7.536  14.652   0.490  1.00  0.00           H  
ATOM   3568  HA  ALA A 223      -9.131  12.684   1.748  1.00  0.00           H  
ATOM   3569 1HB  ALA A 223      -7.071  11.328   1.828  1.00  0.00           H  
ATOM   3570 2HB  ALA A 223      -7.227  12.161   0.268  1.00  0.00           H  
ATOM   3571 3HB  ALA A 223      -6.101  12.779   1.495  1.00  0.00           H  
ATOM   3572  N   ALA A 224      -7.047  14.227   3.786  1.00  0.00           N  
ATOM   3573  CA  ALA A 224      -6.788  14.506   5.193  1.00  0.00           C  
ATOM   3574  C   ALA A 224      -8.042  15.071   5.870  1.00  0.00           C  
ATOM   3575  O   ALA A 224      -8.397  14.669   6.980  1.00  0.00           O  
ATOM   3576  CB  ALA A 224      -5.630  15.481   5.331  1.00  0.00           C  
ATOM   3577  H   ALA A 224      -6.507  14.716   3.076  1.00  0.00           H  
ATOM   3578  HA  ALA A 224      -6.528  13.570   5.686  1.00  0.00           H  
ATOM   3579 1HB  ALA A 224      -5.432  15.666   6.385  1.00  0.00           H  
ATOM   3580 2HB  ALA A 224      -4.741  15.058   4.864  1.00  0.00           H  
ATOM   3581 3HB  ALA A 224      -5.885  16.420   4.840  1.00  0.00           H  
ATOM   3582  N   GLU A 225      -8.713  15.997   5.183  1.00  0.00           N  
ATOM   3583  CA  GLU A 225      -9.959  16.591   5.678  1.00  0.00           C  
ATOM   3584  C   GLU A 225     -11.025  15.535   5.960  1.00  0.00           C  
ATOM   3585  O   GLU A 225     -11.801  15.660   6.906  1.00  0.00           O  
ATOM   3586  CB  GLU A 225     -10.498  17.608   4.670  1.00  0.00           C  
ATOM   3587  CG  GLU A 225     -11.792  18.288   5.094  1.00  0.00           C  
ATOM   3588  CD  GLU A 225     -12.289  19.282   4.082  1.00  0.00           C  
ATOM   3589  OE1 GLU A 225     -11.621  19.483   3.097  1.00  0.00           O  
ATOM   3590  OE2 GLU A 225     -13.339  19.842   4.295  1.00  0.00           O  
ATOM   3591  H   GLU A 225      -8.344  16.310   4.289  1.00  0.00           H  
ATOM   3592  HA  GLU A 225      -9.743  17.106   6.616  1.00  0.00           H  
ATOM   3593 1HB  GLU A 225      -9.752  18.384   4.502  1.00  0.00           H  
ATOM   3594 2HB  GLU A 225     -10.677  17.114   3.715  1.00  0.00           H  
ATOM   3595 1HG  GLU A 225     -12.558  17.527   5.245  1.00  0.00           H  
ATOM   3596 2HG  GLU A 225     -11.630  18.794   6.045  1.00  0.00           H  
ATOM   3597  N   LEU A 226     -11.061  14.498   5.130  1.00  0.00           N  
ATOM   3598  CA  LEU A 226     -12.075  13.457   5.254  1.00  0.00           C  
ATOM   3599  C   LEU A 226     -11.703  12.400   6.297  1.00  0.00           C  
ATOM   3600  O   LEU A 226     -12.467  11.461   6.535  1.00  0.00           O  
ATOM   3601  CB  LEU A 226     -12.293  12.782   3.894  1.00  0.00           C  
ATOM   3602  CG  LEU A 226     -12.881  13.676   2.794  1.00  0.00           C  
ATOM   3603  CD1 LEU A 226     -12.858  12.930   1.467  1.00  0.00           C  
ATOM   3604  CD2 LEU A 226     -14.299  14.078   3.171  1.00  0.00           C  
ATOM   3605  H   LEU A 226     -10.375  14.436   4.382  1.00  0.00           H  
ATOM   3606  HA  LEU A 226     -13.007  13.929   5.568  1.00  0.00           H  
ATOM   3607 1HB  LEU A 226     -11.337  12.403   3.537  1.00  0.00           H  
ATOM   3608 2HB  LEU A 226     -12.968  11.937   4.030  1.00  0.00           H  
ATOM   3609  HG  LEU A 226     -12.267  14.570   2.685  1.00  0.00           H  
ATOM   3610 1HD1 LEU A 226     -13.276  13.565   0.685  1.00  0.00           H  
ATOM   3611 2HD1 LEU A 226     -11.830  12.671   1.213  1.00  0.00           H  
ATOM   3612 3HD1 LEU A 226     -13.452  12.020   1.551  1.00  0.00           H  
ATOM   3613 1HD2 LEU A 226     -14.717  14.714   2.390  1.00  0.00           H  
ATOM   3614 2HD2 LEU A 226     -14.915  13.185   3.279  1.00  0.00           H  
ATOM   3615 3HD2 LEU A 226     -14.284  14.625   4.114  1.00  0.00           H  
ATOM   3616  N   GLY A 227     -10.541  12.561   6.930  1.00  0.00           N  
ATOM   3617  CA  GLY A 227     -10.123  11.642   7.983  1.00  0.00           C  
ATOM   3618  C   GLY A 227      -9.136  10.581   7.496  1.00  0.00           C  
ATOM   3619  O   GLY A 227      -8.927   9.572   8.166  1.00  0.00           O  
ATOM   3620  H   GLY A 227      -9.944  13.347   6.692  1.00  0.00           H  
ATOM   3621 1HA  GLY A 227      -9.670  12.211   8.794  1.00  0.00           H  
ATOM   3622 2HA  GLY A 227     -11.003  11.153   8.399  1.00  0.00           H  
ATOM   3623  N   ALA A 228      -8.522  10.812   6.340  1.00  0.00           N  
ATOM   3624  CA  ALA A 228      -7.504   9.887   5.840  1.00  0.00           C  
ATOM   3625  C   ALA A 228      -6.138  10.269   6.405  1.00  0.00           C  
ATOM   3626  O   ALA A 228      -5.798  11.450   6.488  1.00  0.00           O  
ATOM   3627  OXT ALA A 228      -5.381   9.415   6.775  1.00  0.00           O  
ATOM   3628  CB  ALA A 228      -7.473   9.898   4.317  1.00  0.00           C  
ATOM   3629  H   ALA A 228      -8.750  11.641   5.802  1.00  0.00           H  
ATOM   3630  HA  ALA A 228      -7.747   8.887   6.188  1.00  0.00           H  
ATOM   3631 1HB  ALA A 228      -6.719   9.194   3.963  1.00  0.00           H  
ATOM   3632 2HB  ALA A 228      -8.448   9.607   3.932  1.00  0.00           H  
ATOM   3633 3HB  ALA A 228      -7.228  10.898   3.966  1.00  0.00           H  
TER                                                                             
# All scores below are weighted scores, not raw scores.
#BEGIN_POSE_ENERGIES_TABLE 
label fa_atr fa_rep fa_sol fa_intra_rep fa_intra_sol_xover4 lk_ball_wtd fa_elec pro_close hbond_sr_bb hbond_lr_bb hbond_bb_sc hbond_sc dslf_fa13 omega fa_dun p_aa_pp yhh_planarity ref rama_prepro total
weights 1 0.55 1 0.005 1 1 1 1.25 1 1 1 1 1.25 0.4 0.7 0.6 0.625 1 0.45 NA
pose -1360.15 161.789 704.971 2.57303 47.9452 -29.6058 -420.551 0 -111.254 -63.4945 -23.0887 -7.58355 0 14.0249 281.997 -45.0285 0.00281 78.9881 -16.9798 -785.446
ASP:NtermProteinFull_1 -5.22947 0.95774 8.75007 0.00322 0.3651 0.90694 -9.07881 0 0 0 -1.06097 -1.24242 0 0.32512 1.65475 0 0 -2.14574 0 -5.79447
ALA_2 -4.80351 0.41068 2.95526 0.0015 0 -0.07654 -1.88907 0 0 0 0 0 0 0.42711 0 -0.54191 0 1.32468 -0.02572 -2.21751
ILE_3 -7.75687 0.50399 0.57997 0.02672 0.10735 -0.20564 -1.31546 0 0 0 0 0 0 -0.00404 2.55591 -0.75797 0 2.30374 -0.26828 -4.23059
ALA_4 -4.99479 0.9469 1.98018 0.00131 0 -0.03646 -1.88284 0 0 0 0 0 0 0.02183 0 0.14147 0 1.32468 -0.12017 -2.61789
ILE_5 -9.02654 1.5398 1.07068 0.02476 0.08893 0.24772 -2.06823 0 0 0 0 0 0 -0.04304 0.66522 -0.56638 0 2.30374 -0.03601 -5.79935
ALA_6 -4.32955 0.27894 2.32019 0.00187 0 0.04264 -2.09605 0 0 0 0 0 0 0.02442 0 0.54529 0 1.32468 0.33271 -1.55486
LEU_7 -6.76021 0.74649 0.38756 0.01683 0.06376 -0.27228 -0.71151 0 0 0 0 0 0 0.27865 2.31089 -0.13983 0 1.66147 0.24295 -2.17523
ASP_8 -4.25094 0.44704 4.45302 0.0051 0.31041 -0.29329 -1.91584 0 0 0 -0.55012 0 0 0.00195 2.67537 0.00936 0 -2.14574 -0.32368 -1.57736
GLU_9 -1.50402 0.20908 2.01732 0.01066 1.0219 -0.06747 -0.76918 0 0 0 -0.55012 0 0 -0.0341 3.14885 -0.2827 0 -2.72453 -0.34497 0.13073
SER_10 -1.60746 0.17369 1.99745 0.00191 0.06434 -0.26973 0.09851 0 0 0 0 0 0 0.00894 0.31078 -0.1577 0 -0.28969 -0.50707 -0.17603
ALA_11 -3.80436 0.2875 1.63846 0.00132 0 -0.06401 -0.44256 0 0 0 0 0 0 0.01179 0 -0.04267 0 1.32468 -0.40391 -1.49377
THR_12 -4.76404 0.58831 3.59757 0.0117 0.06263 0.04583 -2.77231 0 0 0 -1.39313 0 0 0.18723 0.75284 -0.72391 0 1.15175 -0.0756 -3.33113
TRP_13 -8.23618 1.22448 3.02895 0.02312 0.37307 -0.24272 -1.40763 0 0 0 -0.35297 0 0 -0.05628 1.32603 0.17855 0 2.26099 -0.10437 -1.98495
LYS_14 -5.2838 0.77922 3.81742 0.01583 0.26869 -0.31102 -0.58325 0 0 0 0 0 0 -0.01703 2.78749 -0.06753 0 -0.71458 -0.46549 0.22596
ASP_15 -5.54921 0.26657 5.65407 0.00302 0.27775 -0.16466 -2.84045 0 0 0 -1.04016 0 0 0.35995 2.27876 -0.13946 0 -2.14574 -0.35062 -3.39016
MET_16 -10.9505 1.13188 2.19303 0.0158 0.02408 0.0235 -1.71345 0 0 0 0 0 0 0.00296 1.80998 0.06155 0 1.65735 -0.03725 -5.78108
LYS_17 -6.9398 0.80528 5.15253 0.00919 0.18019 -0.35385 -1.97092 0 0 0 0 0 0 0.03423 0.90434 0.05006 0 -0.71458 0.06423 -2.77912
LYS_18 -5.56555 0.43799 5.12395 0.00716 0.11575 -0.29435 -1.94389 0 0 0 0 0 0 -0.02912 1.10722 0.01504 0 -0.71458 -0.13437 -1.87476
ALA_19 -7.15137 1.22933 2.33896 0.00151 0 -0.07799 -1.74363 0 0 0 0 0 0 -0.00991 0 -0.22623 0 1.32468 -0.32427 -4.63891
MET_20 -11.788 2.22912 2.50738 0.00669 0.06572 -0.14935 -2.04783 0 0 0 0 0 0 0.07691 1.43514 0.03173 0 1.65735 -0.18705 -6.16221
GLU_21 -6.10635 0.31038 5.45002 0.00597 0.26533 -0.31934 -2.1688 0 0 0 0 0 0 0.08412 2.51855 -0.27417 0 -2.72453 -0.26208 -3.2209
ILE_22 -8.25417 0.92095 3.55888 0.02945 0.07272 -0.18213 -1.60653 0 0 0 0 0 0 -0.04126 0.19715 -0.4163 0 2.30374 -0.20742 -3.62492
LEU_23 -10.542 1.85284 2.03952 0.01919 0.07533 -0.20291 -1.90811 0 0 0 0 0 0 0.26132 0.32734 -0.26111 0 1.66147 -0.1049 -6.78204
TYR_24 -6.316 0.76217 3.86164 0.02262 0.28035 -0.13309 -1.31746 0 0 0 0 0 0 -0.00698 1.42241 -0.41494 0.0005 0.58223 -0.0968 -1.35336
LYS_25 -3.88335 0.30173 3.2458 0.01269 0.16097 -0.14461 -0.65169 0 0 0 0 0 0 -0.05844 2.06783 -0.05831 0 -0.71458 -0.24374 0.03431
LEU_26 -6.53606 0.77401 1.89979 0.01813 0.09949 -0.22565 -0.63743 0 0 0 0 0 0 0.07275 0.07623 -0.08913 0 1.66147 -0.4922 -3.3786
GLY_27 -1.95896 0.17329 2.28104 7e-05 0 -0.13319 -1.46696 0 0 0 0 0 0 -0.14511 0 -1.42197 0 0.79816 -0.45577 -2.32939
VAL_28 -6.19153 0.62257 1.0951 0.01701 0.04816 -0.26959 -0.29348 0 0 0 0 0 0 0.04313 0.00946 -0.33015 0 2.64269 -0.41655 -3.02318
LYS_29 -3.71427 0.29272 3.27323 0.0087 0.23063 -0.00308 -1.56059 0 0 0 0 0 0 -0.01714 2.18197 -0.14269 0 -0.71458 -0.21854 -0.38363
LYS_30 -6.58524 0.46799 5.63514 0.00858 0.22061 -0.49861 -3.21586 0 0 0 0 0 0 0.05624 2.44721 0.3727 0 -0.71458 0.06395 -1.74186
ILE_31 -7.54549 1.06668 0.6814 0.02708 0.07039 -0.14627 -1.33407 0 0 0 0 0 0 -0.04651 0.20548 -0.69877 0 2.30374 -0.04155 -5.45791
ALA_32 -4.65163 0.79059 1.63018 0.00131 0 -0.01314 -1.88815 0 0 0 0 0 0 0.08061 0 0.17298 0 1.32468 0.02742 -2.52514
VAL_33 -7.78609 1.54578 0.29698 0.01754 0.05029 0.20272 -2.18007 0 0 0 0 0 0 0.00391 0.01912 -0.35977 0 2.64269 0.03941 -5.5075
ALA_34 -4.05529 0.36197 1.86185 0.00133 0 0.17139 -2.09732 0 0 0 0 0 0 0.01096 0 0.06079 0 1.32468 0.14665 -2.21299
PHE_35 -9.77594 2.24928 0.52112 0.0254 0.57888 -0.07304 -2.11346 0 0 0 0 0 0 0.02739 2.1175 -0.2612 0 1.21829 0.42701 -5.05877
ALA_36 -2.99427 0.56588 1.62424 0.0013 0 0.02188 -0.78821 0 0 0 0 0 0 0.00089 0 -0.1592 0 1.32468 -0.14393 -0.54674
TYR_37 -7.1849 1.21261 2.32598 0.0222 0.18325 -0.31545 -0.64488 0 0 0 0 0 0 0.03329 1.60847 -0.06209 0.0009 0.58223 0.17387 -2.06451
ASP_38 -5.36874 0.46244 5.51246 0.00826 0.5979 0.00639 -2.83505 0 0 0 -0.48523 0 0 -0.04235 1.77721 -0.70912 0 -2.14574 0.91936 -2.30223
GLU_39 -4.49158 0.20772 4.36475 0.00514 0.26529 -0.22115 -2.0767 0 0 0 0 0 0 -0.08638 3.71858 -0.32775 0 -2.72453 0.16322 -1.20342
LYS_40 -5.5113 0.52323 4.52322 0.01464 0.48874 -0.32009 -2.34625 0 0 0 -0.48523 0 0 -0.02147 1.89339 0.01261 0 -0.71458 -0.27928 -2.22238
LEU_41 -9.40801 1.63796 2.44342 0.01745 0.08011 -0.3759 -1.80261 0 0 0 0 0 0 0.15185 0.12285 -0.313 0 1.66147 -0.14646 -5.93086
ILE_42 -9.46856 0.66464 1.58603 0.02701 0.0713 -0.23983 -1.48853 0 0 0 0 0 0 -0.04905 0.0705 -0.43908 0 2.30374 -0.15843 -7.12026
LYS_43 -5.97042 0.49721 3.95865 0.00719 0.11493 -0.28324 -1.89086 0 0 0 0 0 0 0.00317 1.11975 0.01188 0 -0.71458 -0.06496 -3.2113
VAL_44 -7.21654 0.70915 2.32235 0.0205 0.05353 -0.27262 -1.6649 0 0 0 0 0 0 -0.03592 0.05542 -0.34086 0 2.64269 -0.0925 -3.81969
ALA_45 -6.99896 1.32103 2.02757 0.00145 0 -0.10593 -1.7497 0 0 0 0 0 0 0.10672 0 0.27374 0 1.32468 0.32835 -3.47107
ALA_46 -5.41524 0.90447 2.30085 0.0015 0 -0.24187 -1.48622 0 0 0 0 0 0 -0.03103 0 -0.18019 0 1.32468 0.21188 -2.61116
LYS_47 -5.27098 0.26203 6.21779 0.01263 0.50334 -0.08299 -4.13882 0 0 0 0 -0.37871 0 0.02135 3.86332 0.10195 0 -0.71458 -0.03578 0.36056
VAL_48 -7.90451 1.21627 3.4587 0.02089 0.05489 -0.30777 -1.9933 0 0 0 0 0 0 -0.03487 -0.0024 -0.24505 0 2.64269 0.00769 -3.08675
LEU_49 -9.24952 1.46683 2.23628 0.01454 0.07262 -0.30351 -1.84958 0 0 0 0 0 0 0.41398 0.45045 -0.25032 0 1.66147 -0.22225 -5.55901
HIS_D_50 -3.96123 0.34721 4.2468 0.00413 0.59916 -0.20578 -2.01508 0 0 0 0 0 0 0.02812 1.29745 -0.23172 0 -0.30065 -0.05501 -0.24662
ASP_51 -4.14763 0.38274 5.44342 0.00431 0.30594 -0.02975 -3.02819 0 0 0 0 -0.37871 0 -0.03639 1.3316 0.06443 0 -2.14574 -0.09148 -2.32544
LEU_52 -6.94214 1.05555 1.71177 0.01685 0.08911 -0.19485 -0.94627 0 0 0 0 0 0 -0.04696 0.18722 -0.12841 0 1.66147 -0.31415 -3.85079
GLY_53 -1.82472 0.32459 2.21136 0.0001 0 -0.10525 -0.95638 0 0 0 0 0 0 -0.15138 0 -1.2682 0 0.79816 -0.29304 -1.26475
ALA_54 -3.49355 0.22662 1.72068 0.00129 0 -0.23581 -0.46286 0 0 0 0 0 0 0.01463 0 -0.11317 0 1.32468 -0.58132 -1.59882
GLU_55 -3.98066 0.40203 4.94942 0.00836 0.38229 -0.12277 -2.76078 0 0 0 0 0 0 -0.01579 3.07428 -0.29912 0 -2.72453 -0.72892 -1.81619
GLU_56 -5.4832 0.28321 4.42693 0.00635 0.31339 -0.21272 -1.38851 0 0 0 0 0 0 0.4301 3.07677 0.01863 0 -2.72453 -0.10952 -1.36309
ALA_57 -4.82182 0.40147 2.3903 0.00197 0 0.26273 -3.43033 0 0 0 -1.12794 0 0 -0.03727 0 0.46185 0 1.32468 0.71516 -3.8592
ALA_58 -4.80069 0.61167 2.08097 0.00133 0 0.1776 -1.99034 0 0 0 0 0 0 0.05809 0 0.35951 0 1.32468 0.77488 -1.4023
ILE_59 -7.91389 0.89566 0.00499 0.02835 0.07602 0.11827 -1.55194 0 0 0 0 0 0 0.32813 0.18901 -0.57814 0 2.30374 0.14609 -5.95371
ALA_60 -3.54444 0.30261 1.58462 0.00237 0 0.16408 -1.64986 0 0 0 0 0 0 0.13739 0 0.31844 0 1.32468 0.4861 -0.87399
LEU_61 -8.93313 1.97576 1.143 0.01938 0.08246 -0.04558 -2.37931 0 0 0 0 0 0 0.35933 1.55191 -0.3 0 1.66147 0.53491 -4.3298
ALA_62 -4.43549 0.63301 2.39418 0.00132 0 0.10931 -2.19543 0 0 0 0 0 0 0.02762 0 0.23721 0 1.32468 0.01947 -1.88412
PHE_63 -9.45079 1.55597 0.69321 0.02234 0.22713 0.11136 -1.66498 0 0 0 0 0 0 0.5669 1.53092 -0.2846 0 1.21829 -0.08787 -5.56211
ASP_64 -2.25115 0.11318 1.82821 0.00829 0.77661 -0.06731 -0.55179 0 0 0 0 0 0 0.4335 1.63402 -0.63465 0 -2.14574 0.24296 -0.61388
ILE_65 -5.96352 0.75299 1.69371 0.03242 0.08073 -0.17074 0.27146 0 0 0 0 0 0 -0.03063 1.24041 -0.74905 0 2.30374 0.22049 -0.31799
ASP_66 -2.11579 0.11891 2.00761 0.00289 0.28901 -0.06512 0.11724 0 0 0 0 0 0 0.04569 1.70595 -0.28743 0 -2.14574 -0.30928 -0.63605
ASP_67 -4.70757 0.71015 5.69537 0.01156 0.77545 0.03059 -3.95747 0 0 0 -0.76919 0 0 0.01328 2.5302 -0.69795 0 -2.14574 -0.27752 -2.78883
GLU_68 -5.1984 0.51952 5.41349 0.01352 1.2492 -0.0929 -2.90065 0 0 0 0 -0.23484 0 0.00808 3.08109 -0.21078 0 -2.72453 -0.38117 -1.45839
ASP_69 -3.80835 0.61385 4.71623 0.00406 0.67931 -0.04109 -2.2494 0 0 0 -0.27817 0 0 0.70816 3.40615 0.01251 0 -2.14574 -0.15741 1.46011
GLU_70 -5.52812 0.27931 5.62014 0.00796 0.35703 -0.50175 -2.26644 0 0 0 -0.49102 0 0 0.09516 2.76743 -0.17965 0 -2.72453 -0.14697 -2.71146
PHE_71 -12.2405 2.54759 2.39435 0.02405 0.25916 -0.14365 -1.79473 0 0 0 0 0 0 -0.00341 1.4211 -0.53639 0 1.21829 -0.12187 -6.97598
LYS_72 -6.96015 0.76808 4.71045 0.00818 0.18078 -0.29531 -2.47976 0 0 0 0 0 0 0.02297 1.16652 0.01777 0 -0.71458 0.05025 -3.5248
LYS_73 -4.59364 0.18926 4.36504 0.01529 0.23902 -0.14681 -1.87634 0 0 0 0 0 0 0.01582 2.33208 0.05813 0 -0.71458 -0.12417 -0.2409
GLN_74 -8.64047 0.7383 5.69979 0.00674 0.1834 -0.52489 -2.77339 0 0 0 0 0 0 0.00087 2.38374 -0.00956 0 -1.45095 -0.13861 -4.52503
VAL_75 -8.99548 1.64476 1.38982 0.02077 0.05461 -0.25004 -2.18989 0 0 0 0 0 0 -0.05332 0.03738 -0.30704 0 2.64269 -0.11835 -6.12409
LYS_76 -5.89454 0.50246 4.59992 0.01014 0.24305 -0.19636 -1.71902 0 0 0 0 0 0 0.03581 1.74281 0.05379 0 -0.71458 -0.04945 -1.38598
LYS_77 -5.65549 0.2383 5.5566 0.02057 0.25984 -0.49146 -2.27031 0 0 0 0 0 0 -0.03333 3.21435 0.0198 0 -0.71458 -0.15302 -0.00876
ALA_78 -6.40171 0.80854 2.79793 0.00155 0 -0.03032 -1.91227 0 0 0 0 0 0 -0.0069 0 -0.03496 0 1.32468 -0.16556 -3.61903
LEU_79 -9.25563 0.65105 3.53752 0.01818 0.07707 -0.30215 -2.51788 0 0 0 0 0 0 0.08823 0.22647 -0.28443 0 1.66147 -0.14283 -6.24293
GLU_80 -4.5697 0.19227 4.60654 0.00676 0.74023 -0.25236 -1.76729 0 0 0 0 0 0 0.27908 2.95857 -0.27335 0 -2.72453 -0.38355 -1.1873
LEU_81 -7.46164 0.76329 3.8848 0.01678 0.06958 -0.28099 -1.75396 0 0 0 0 0 0 0.05061 0.98321 -0.17414 0 1.66147 -0.15285 -2.39384
MET_82 -11.2101 1.81952 3.31032 0.00458 0.04771 -0.11069 -2.12418 0 0 0 0 0 0 0.00567 1.62293 0.01298 0 1.65735 0.10925 -4.8547
LYS_83 -4.2413 0.25167 4.23335 0.01446 0.76046 -0.38244 -1.28082 0 0 0 0 0 0 0.03019 2.86518 0.08679 0 -0.71458 0.05306 1.67603
LYS_84 -3.19745 0.17019 2.93553 0.01289 0.16024 -0.21005 -0.64548 0 0 0 0 0 0 -0.04633 2.03279 -0.05842 0 -0.71458 -0.24605 0.19329
LEU_85 -6.53358 1.50581 1.87247 0.01356 0.09376 -0.32352 -0.75058 0 0 0 0 0 0 0.18947 0.84118 -0.11908 0 1.66147 -0.54017 -2.08922
GLY_86 -1.98964 0.12895 2.31285 0.0001 0 -0.15289 -0.52674 0 0 0 0 0 0 -0.0282 0 -1.29214 0 0.79816 -0.35343 -1.10298
VAL_87 -6.86849 1.01637 1.06557 0.01759 0.04249 -0.17242 -0.92246 0 0 0 0 0 0 0.27746 0.00624 -0.29467 0 2.64269 -0.30246 -3.49211
ASP_88 -3.58128 0.16319 3.79283 0.00286 0.28385 0.08319 -1.65814 0 0 0 -1.12794 0 0 -0.04133 1.72677 -0.20969 0 -2.14574 -0.28681 -2.99825
HIS_89 -5.69103 0.42561 3.67333 0.00827 0.48973 0.09398 -1.57031 0 0 0 0 0 0 0.03894 2.19382 -0.36626 0 -0.30065 0.28934 -0.71523
ARG_90 -8.76535 0.66265 7.32268 0.01842 0.53925 -0.07629 -5.66532 0 0 0 -1.06472 -1.26944 0 -0.03857 2.29279 0.158 0 -0.09474 0.67079 -5.30986
ALA_91 -4.50643 0.31203 2.31145 0.00131 0 0.05869 -2.02953 0 0 0 0 0 0 0.01603 0 0.5252 0 1.32468 0.57111 -1.41547
ILE_92 -7.92069 0.68425 0.46132 0.03281 0.0961 0.14065 -2.03166 0 0 0 0 0 0 -0.03085 0.94503 -0.54931 0 2.30374 0.14562 -5.72299
ALA_93 -5.17544 0.81744 2.11955 0.00153 0 0.11868 -2.10202 0 0 0 0 0 0 -0.0235 0 0.50288 0 1.32468 0.11014 -2.30606
LEU_94 -7.95873 0.92161 1.21734 0.01674 0.07024 -0.09453 -2.05846 0 0 0 0 0 0 0.00316 0.77666 -0.26196 0 1.66147 0.25905 -5.44741
ALA_95 -3.31187 0.24663 1.85061 0.00131 0 -0.09942 -1.75155 0 0 0 0 0 0 -0.04676 0 0.19918 0 1.32468 -0.14611 -1.73332
MET_96 -6.57466 0.6169 2.10692 0.01794 0.04333 -0.22372 -0.63482 0 0 0 0 0 0 0.20286 1.91918 -0.00097 0 1.65735 0.13728 -0.7324
THR_97 -2.4332 0.17232 2.07872 0.00671 0.06442 -0.13746 -1.08742 0 0 0 0 0 0 -0.03592 0.04708 -0.56503 0 1.15175 0.17951 -0.55853
ASP_98 -4.62472 0.37075 6.24929 0.00923 0.62355 -0.15796 -3.72126 0 0 0 -0.38542 0 0 -0.04 1.77275 -0.73871 0 -2.14574 0.269 -2.51923
GLU_99 -3.77064 0.08421 3.44211 0.01038 1.17601 -0.12877 -1.00176 0 0 0 0 0 0 -0.08173 3.19975 -0.32965 0 -2.72453 0.0933 -0.03131
GLU_100 -4.11796 0.23556 5.04831 0.0073 0.78725 -0.18902 -2.69642 0 0 0 -0.38542 0 0 0.30207 2.71106 -0.28806 0 -2.72453 -0.4393 -1.74916
LYS_101 -6.54104 0.77115 6.05811 0.01269 0.52321 -0.20899 -3.00093 0 0 0 0 0 0 0.16403 3.28488 -0.06854 0 -0.71458 -0.22265 0.05733
PHE_102 -10.6773 1.44269 1.88006 0.02415 0.28226 0.05483 -2.39234 0 0 0 0 0 0 0.0514 1.44138 -0.50168 0 1.21829 -0.02688 -7.20313
LYS_103 -6.52237 0.38009 4.56018 0.02063 0.25123 -0.24387 -2.45559 0 0 0 0 0 0 0.01888 1.99411 0.07911 0 -0.71458 0.13376 -2.49843
LYS_104 -5.95367 0.31087 5.97856 0.01352 0.14909 -0.17477 -3.59027 0 0 0 0 -0.23484 0 0.00453 2.15931 0.02131 0 -0.71458 -0.08653 -2.11745
LEU_105 -9.79336 1.61695 2.64265 0.01893 0.07222 0.00756 -2.45201 0 0 0 0 0 0 0.15134 2.87451 -0.25402 0 1.66147 -0.21986 -3.67363
ALA_106 -6.39258 0.97539 1.93501 0.00145 0 0.04625 -1.96903 0 0 0 0 0 0 0.1105 0 -0.2224 0 1.32468 -0.24085 -4.43157
LYS_107 -5.09028 0.31398 3.8955 0.00991 0.25517 -0.1385 -1.68185 0 0 0 0 0 0 0.07775 1.87289 0.05556 0 -0.71458 -0.27131 -1.41577
ILE_108 -8.68798 1.06563 3.59606 0.02949 0.07365 -0.11431 -1.13669 0 0 0 0 0 0 -0.03767 0.10947 -0.38862 0 2.30374 -0.08303 -3.27025
ALA_109 -6.57598 0.50083 2.38369 0.00135 0 -0.13695 -1.98368 0 0 0 0 0 0 0.05048 0 -0.13183 0 1.32468 -0.04328 -4.61068
ALA_110 -4.1376 0.29951 2.78765 0.00133 0 -0.22895 -1.42208 0 0 0 0 0 0 0.0441 0 -0.12766 0 1.32468 -0.14109 -1.60011
GLU_111 -3.55997 0.31854 3.90901 0.00958 0.404 -0.28163 -1.32826 0 0 0 0 0 0 -0.00909 3.01396 -0.29319 0 -2.72453 -0.36657 -0.90813
LEU_112 -7.51808 1.29558 1.71136 0.0168 0.09848 -0.27417 -0.73319 0 0 0 0 0 0 0.1444 0.07104 -0.10295 0 1.66147 -0.51352 -4.14278
GLY_113 -2.48681 0.19491 2.76839 7e-05 0 -0.3629 -0.94593 0 0 0 0 0 0 -0.07588 0 -1.50326 0 0.79816 -0.27129 -1.88453
ALA_114 -4.42377 0.28422 1.29925 0.00125 0 -0.42242 -0.43898 0 0 0 0 0 0 -0.04136 0 -0.0753 0 1.32468 -0.41748 -2.9099
ASP_115 -4.6166 0.20613 5.96066 0.0036 0.29615 0.24299 -4.03445 0 0 0 -1.06472 -1.26944 0 0.51894 2.06205 -0.20372 0 -2.14574 -0.5168 -4.56096
ALA_116 -4.53169 0.23957 2.0049 0.0015 0 -0.05811 -1.86917 0 0 0 0 0 0 0.40877 0 -0.54081 0 1.32468 -0.15857 -3.17893
ILE_117 -7.74641 0.61517 -0.23959 0.02674 0.10737 -0.04057 -1.28263 0 0 0 0 0 0 -0.01699 2.55714 -0.75901 0 2.30374 -0.26701 -4.74207
ALA_118 -4.94967 0.88249 1.95367 0.00131 0 -0.0306 -1.89873 0 0 0 0 0 0 0.03828 0 0.13994 0 1.32468 -0.1207 -2.65932
ILE_119 -9.10548 1.69492 1.01326 0.02478 0.08926 0.25395 -2.05063 0 0 0 0 0 0 -0.03987 0.67361 -0.55734 0 2.30374 -0.03351 -5.73331
ALA_120 -4.22651 0.22882 2.27451 0.00187 0 0.02483 -2.0423 0 0 0 0 0 0 0.02713 0 0.54469 0 1.32468 0.34033 -1.50196
LEU_121 -6.63716 0.70662 0.34078 0.01684 0.06386 -0.27541 -0.68909 0 0 0 0 0 0 0.28111 2.31367 -0.14023 0 1.66147 0.2471 -2.11043
ASP_122 -4.05773 0.41623 4.2907 0.0051 0.31031 -0.27639 -1.88333 0 0 0 -0.55054 0 0 -0.00014 2.67913 0.00843 0 -2.14574 -0.32393 -1.5279
GLU_123 -1.5043 0.20899 2.01746 0.01066 1.02186 -0.06747 -0.76953 0 0 0 -0.55054 0 0 -0.03728 3.14739 -0.28216 0 -2.72453 -0.34438 0.12615
SER_124 -1.60878 0.17422 1.99587 0.00191 0.06433 -0.26976 0.0983 0 0 0 0 0 0 0.00829 0.31092 -0.15775 0 -0.28969 -0.50602 -0.17817
ALA_125 -3.77941 0.29253 1.65139 0.00132 0 -0.06501 -0.45049 0 0 0 0 0 0 0.01242 0 -0.04248 0 1.32468 -0.40336 -1.45841
THR_126 -4.75545 0.59269 3.60203 0.0117 0.06262 0.05071 -2.77912 0 0 0 -1.39674 0 0 0.1853 0.75137 -0.72388 0 1.15175 -0.07459 -3.32163
TRP_127 -8.20009 1.19469 3.00978 0.02312 0.37342 -0.23861 -1.40441 0 0 0 -0.35283 0 0 -0.05678 1.31578 0.17853 0 2.26099 -0.10402 -2.00043
LYS_128 -5.28838 0.78701 3.82186 0.01584 0.26886 -0.30771 -0.5861 0 0 0 0 0 0 -0.01626 2.78992 -0.06783 0 -0.71458 -0.46603 0.2366
ASP_129 -5.46394 0.26515 5.58148 0.00302 0.27777 -0.18344 -2.91171 0 0 0 -1.0439 0 0 0.3651 2.27921 -0.13951 0 -2.14574 -0.35157 -3.46808
MET_130 -10.9348 1.10297 2.18381 0.01579 0.0241 0.0269 -1.70613 0 0 0 0 0 0 0.00421 1.81042 0.06122 0 1.65735 -0.03833 -5.79254
LYS_131 -6.96392 0.82458 5.1612 0.00919 0.18048 -0.35478 -1.98457 0 0 0 0 0 0 0.03125 0.90522 0.04933 0 -0.71458 0.06152 -2.79507
LYS_132 -5.56727 0.44944 5.13179 0.00716 0.11575 -0.28894 -1.95687 0 0 0 0 0 0 -0.02871 1.10886 0.01464 0 -0.71458 -0.13623 -1.86497
ALA_133 -7.13039 1.2812 2.34071 0.00151 0 -0.08031 -1.73692 0 0 0 0 0 0 -0.00837 0 -0.22615 0 1.32468 -0.32367 -4.5577
MET_134 -11.8146 2.27712 2.50574 0.00669 0.06576 -0.14877 -2.02844 0 0 0 0 0 0 0.08226 1.43513 0.03108 0 1.65735 -0.18747 -6.11819
GLU_135 -6.13019 0.31218 5.45857 0.00597 0.2654 -0.32294 -2.18291 0 0 0 0 0 0 0.08725 2.51778 -0.27598 0 -2.72453 -0.26413 -3.25352
ILE_136 -8.31138 0.91936 3.61138 0.02947 0.07278 -0.18248 -1.66487 0 0 0 0 0 0 -0.04072 0.19708 -0.4144 0 2.30374 -0.21034 -3.6904
LEU_137 -10.7097 2.29971 1.98852 0.01917 0.07527 -0.20652 -1.9069 0 0 0 0 0 0 0.25826 0.3316 -0.26002 0 1.66147 -0.10533 -6.55446
TYR_138 -6.27808 0.74196 3.85813 0.02262 0.27998 -0.13461 -1.29913 0 0 0 0 0 0 -0.0072 1.4219 -0.4146 0.0005 0.58223 -0.09495 -1.32125
LYS_139 -3.87994 0.29541 3.23819 0.01269 0.16078 -0.14549 -0.64525 0 0 0 0 0 0 -0.05831 2.06483 -0.05873 0 -0.71458 -0.24278 0.02682
LEU_140 -6.62301 0.71927 1.86975 0.01815 0.09943 -0.20279 -0.6876 0 0 0 0 0 0 0.06813 0.07658 -0.09091 0 1.66147 -0.49629 -3.58781
GLY_141 -1.96143 0.17068 2.28414 7e-05 0 -0.133 -1.46378 0 0 0 0 0 0 -0.14572 0 -1.42029 0 0.79816 -0.46366 -2.33482
VAL_142 -6.19207 0.66584 1.07654 0.01701 0.04814 -0.26212 -0.22805 0 0 0 0 0 0 0.04036 0.0098 -0.33055 0 2.64269 -0.42062 -2.93305
LYS_143 -3.75679 0.32852 3.32172 0.0087 0.23073 0.0112 -1.57252 0 0 0 0 0 0 -0.02007 2.17754 -0.14349 0 -0.71458 -0.22048 -0.34954
LYS_144 -6.35023 0.36154 5.3978 0.00858 0.22099 -0.55106 -2.98294 0 0 0 0 0 0 0.05617 2.44428 0.37293 0 -0.71458 0.06169 -1.67483
ILE_145 -7.53285 1.22495 0.66532 0.0271 0.07043 -0.14412 -1.37323 0 0 0 0 0 0 -0.04524 0.20842 -0.69905 0 2.30374 -0.0424 -5.33695
ALA_146 -4.56865 0.71828 1.58974 0.00131 0 -0.0187 -1.8224 0 0 0 0 0 0 0.0832 0 0.173 0 1.32468 0.02732 -2.49222
VAL_147 -7.76266 1.56184 0.29688 0.01754 0.05029 0.20243 -2.14837 0 0 0 0 0 0 0.00386 0.01921 -0.35999 0 2.64269 0.03918 -5.4371
ALA_148 -4.01973 0.34299 1.85587 0.00133 0 0.16717 -2.09378 0 0 0 0 0 0 0.00859 0 0.06185 0 1.32468 0.14753 -2.20348
PHE_149 -9.73054 2.18055 0.51915 0.0254 0.579 -0.07721 -2.09222 0 0 0 0 0 0 0.02719 2.11286 -0.25958 0 1.21829 0.4303 -5.06679
ALA_150 -2.97852 0.54217 1.62826 0.0013 0 0.01834 -0.79383 0 0 0 0 0 0 0.00097 0 -0.15919 0 1.32468 -0.14226 -0.55806
TYR_151 -7.19217 1.19502 2.33509 0.0222 0.18315 -0.32426 -0.62725 0 0 0 0 0 0 0.03258 1.60727 -0.06196 0.0009 0.58223 0.17279 -2.07439
ASP_152 -5.3642 0.46023 5.51068 0.00826 0.59786 0.00579 -2.83586 0 0 0 -0.48501 0 0 -0.0429 1.77722 -0.70908 0 -2.14574 0.91782 -2.30493
GLU_153 -4.50095 0.21066 4.36793 0.00514 0.26527 -0.22454 -2.08385 0 0 0 0 0 0 -0.0863 3.71815 -0.3279 0 -2.72453 0.16213 -1.21879
LYS_154 -5.49296 0.52622 4.51312 0.01464 0.48883 -0.31578 -2.34967 0 0 0 -0.48501 0 0 -0.02152 1.89335 0.01241 0 -0.71458 -0.27952 -2.21047
LEU_155 -9.39447 1.58392 2.44105 0.01746 0.0801 -0.37291 -1.80085 0 0 0 0 0 0 0.15521 0.12287 -0.313 0 1.66147 -0.14647 -5.96561
ILE_156 -9.43919 0.64001 1.59675 0.02702 0.07131 -0.2392 -1.49479 0 0 0 0 0 0 -0.04951 0.07017 -0.43902 0 2.30374 -0.15871 -7.11142
LYS_157 -5.97401 0.51577 3.95715 0.00719 0.11494 -0.28473 -1.89499 0 0 0 0 0 0 0.00473 1.11865 0.01179 0 -0.71458 -0.06618 -3.20426
VAL_158 -7.22642 0.71582 2.32283 0.0205 0.05353 -0.26956 -1.66804 0 0 0 0 0 0 -0.03478 0.05496 -0.34045 0 2.64269 -0.0936 -3.82252
ALA_159 -7.00188 1.28605 2.03288 0.00145 0 -0.10461 -1.74975 0 0 0 0 0 0 0.10651 0 0.27317 0 1.32468 0.32637 -3.50513
ALA_160 -5.40901 0.86232 2.3016 0.0015 0 -0.24289 -1.49339 0 0 0 0 0 0 -0.03119 0 -0.17994 0 1.32468 0.21052 -2.65581
LYS_161 -5.25414 0.25948 6.208 0.01263 0.50328 -0.08404 -4.12478 0 0 0 0 -0.3783 0 0.02272 3.86455 0.10194 0 -0.71458 -0.03515 0.38163
VAL_162 -7.92181 1.23309 3.4497 0.02088 0.05489 -0.30933 -1.98926 0 0 0 0 0 0 -0.03623 -0.00237 -0.24475 0 2.64269 0.0078 -3.0947
LEU_163 -9.26129 1.54532 2.22573 0.01454 0.07261 -0.30322 -1.84193 0 0 0 0 0 0 0.40944 0.45099 -0.2502 0 1.66147 -0.22223 -5.49878
HIS_D_164 -3.95358 0.34628 4.23856 0.00413 0.59919 -0.20527 -2.0099 0 0 0 0 0 0 0.02965 1.29749 -0.23165 0 -0.30065 -0.05494 -0.24069
ASP_165 -4.14159 0.37914 5.43524 0.00431 0.30593 -0.03124 -3.02128 0 0 0 0 -0.3783 0 -0.0381 1.33135 0.06465 0 -2.14574 -0.09127 -2.3269
LEU_166 -6.94904 1.04207 1.72054 0.01685 0.0891 -0.19734 -0.94314 0 0 0 0 0 0 -0.04648 0.18734 -0.12914 0 1.66147 -0.31417 -3.86193
GLY_167 -1.82279 0.32299 2.20684 0.0001 0 -0.10508 -0.96309 0 0 0 0 0 0 -0.1519 0 -1.26823 0 0.79816 -0.29493 -1.27793
ALA_168 -3.48828 0.22715 1.71225 0.00129 0 -0.24086 -0.44028 0 0 0 0 0 0 0.01494 0 -0.11426 0 1.32468 -0.58278 -1.58614
GLU_169 -3.95595 0.39221 4.8878 0.00837 0.38228 -0.13456 -2.63651 0 0 0 0 0 0 -0.01401 3.071 -0.29829 0 -2.72453 -0.72865 -1.75085
GLU_170 -5.51778 0.27517 4.45842 0.00635 0.31351 -0.22181 -1.40156 0 0 0 0 0 0 0.44156 3.07613 0.01822 0 -2.72453 -0.10853 -1.38485
ALA_171 -4.90771 0.45043 2.44004 0.00197 0 0.27302 -3.42729 0 0 0 -1.1231 0 0 -0.03978 0 0.46211 0 1.32468 0.7153 -3.83035
ALA_172 -4.87866 0.72094 2.10561 0.00133 0 0.18387 -1.98962 0 0 0 0 0 0 0.06031 0 0.35793 0 1.32468 0.77344 -1.34017
ILE_173 -7.93137 0.88784 0.03626 0.02836 0.0761 0.12752 -1.56945 0 0 0 0 0 0 0.33213 0.18833 -0.57837 0 2.30374 0.14577 -5.95314
ALA_174 -3.54452 0.2973 1.57127 0.00237 0 0.1623 -1.63127 0 0 0 0 0 0 0.14569 0 0.32008 0 1.32468 0.48649 -0.86562
LEU_175 -8.88679 1.92237 1.13785 0.01937 0.08276 -0.04759 -2.35153 0 0 0 0 0 0 0.34116 1.54258 -0.29798 0 1.66147 0.53537 -4.34096
ALA_176 -4.41782 0.597 2.39771 0.00132 0 0.098 -2.18677 0 0 0 0 0 0 0.02931 0 0.23081 0 1.32468 0.01928 -1.90648
PHE_177 -9.34423 1.35821 0.72079 0.02235 0.22778 0.12478 -1.66235 0 0 0 0 0 0 0.5649 1.51253 -0.28219 0 1.21829 -0.08833 -5.62746
ASP_178 -2.26776 0.11583 1.84632 0.00828 0.77526 -0.06592 -0.57772 0 0 0 0 0 0 0.44799 1.62823 -0.64183 0 -2.14574 0.24379 -0.63327
ILE_179 -5.96308 0.73854 1.6877 0.03242 0.08076 -0.16945 0.27173 0 0 0 0 0 0 -0.03086 1.23215 -0.7499 0 2.30374 0.21987 -0.34639
ASP_180 -2.11931 0.10049 1.99573 0.00289 0.28908 -0.06263 0.13513 0 0 0 0 0 0 0.04548 1.70619 -0.28878 0 -2.14574 -0.31109 -0.65255
ASP_181 -4.70358 0.70321 5.68092 0.01157 0.7758 0.02786 -3.94445 0 0 0 -0.77212 0 0 0.01614 2.53101 -0.6997 0 -2.14574 -0.27883 -2.79792
GLU_182 -5.29672 0.63223 5.37287 0.01352 1.24969 -0.09208 -2.8217 0 0 0 0 -0.28806 0 0.00795 3.08211 -0.2109 0 -2.72453 -0.38327 -1.4589
ASP_183 -3.79737 0.61314 4.69931 0.00406 0.6798 -0.04348 -2.23001 0 0 0 -0.27756 0 0 0.6913 3.41109 0.01124 0 -2.14574 -0.16063 1.45514
GLU_184 -5.5302 0.2861 5.63557 0.00796 0.35763 -0.50581 -2.28468 0 0 0 -0.49456 0 0 0.08733 2.76964 -0.18273 0 -2.72453 -0.15114 -2.72943
PHE_185 -12.0608 2.26728 2.44567 0.02404 0.25995 -0.15873 -1.76547 0 0 0 0 0 0 -0.00396 1.42056 -0.53661 0 1.21829 -0.12502 -7.01483
LYS_186 -6.98446 0.87321 4.84121 0.00819 0.18056 -0.28532 -2.65619 0 0 0 0 0 0 0.02114 1.16248 0.01764 0 -0.71458 0.05263 -3.4835
LYS_187 -4.56897 0.18908 4.34164 0.0153 0.23924 -0.14942 -1.85526 0 0 0 0 0 0 0.0242 2.3347 0.05766 0 -0.71458 -0.12307 -0.20948
GLN_188 -8.69443 0.76322 5.72925 0.00674 0.18335 -0.52918 -2.79237 0 0 0 0 0 0 -0.00986 2.38414 -0.01222 0 -1.45095 -0.14258 -4.56491
VAL_189 -8.77335 1.36053 1.39393 0.02076 0.05456 -0.25934 -2.14641 0 0 0 0 0 0 -0.05166 0.0365 -0.31037 0 2.64269 -0.11821 -6.15036
LYS_190 -5.77557 0.42315 4.50367 0.01014 0.2429 -0.20134 -1.65871 0 0 0 0 0 0 0.03108 1.7435 0.05537 0 -0.71458 -0.04837 -1.38875
LYS_191 -5.67521 0.23966 5.56002 0.02056 0.25991 -0.49661 -2.27343 0 0 0 0 0 0 -0.03321 3.20846 0.01835 0 -0.71458 -0.15643 -0.04253
ALA_192 -6.3601 0.75877 2.79344 0.00155 0 -0.03556 -1.91146 0 0 0 0 0 0 -0.0057 0 -0.03866 0 1.32468 -0.17094 -3.64397
LEU_193 -8.5591 0.478 3.53387 0.01815 0.077 -0.33818 -2.52735 0 0 0 0 0 0 0.08225 0.22726 -0.28389 0 1.66147 -0.14536 -5.77588
GLU_194 -4.52701 0.17999 4.5514 0.00676 0.74038 -0.2484 -1.74257 0 0 0 0 0 0 0.24837 2.95388 -0.27515 0 -2.72453 -0.38271 -1.21956
LEU_195 -7.44905 0.76294 3.86955 0.01678 0.06954 -0.28416 -1.75806 0 0 0 0 0 0 0.05647 0.98702 -0.17365 0 1.66147 -0.15085 -2.392
MET_196 -11.1076 1.73808 3.29662 0.00458 0.04771 -0.12091 -2.09232 0 0 0 0 0 0 0.00446 1.62222 0.01341 0 1.65735 0.11147 -4.8249
LYS_197 -4.25587 0.25252 4.23874 0.01446 0.76059 -0.39258 -1.25011 0 0 0 0 0 0 0.02655 2.86335 0.08667 0 -0.71458 0.05357 1.68331
LYS_198 -3.19606 0.16997 2.93368 0.01289 0.16026 -0.20985 -0.65093 0 0 0 0 0 0 -0.04273 2.03295 -0.0584 0 -0.71458 -0.24641 0.19079
LEU_199 -6.53567 1.45738 1.8574 0.01355 0.09373 -0.33057 -0.75121 0 0 0 0 0 0 0.19051 0.83945 -0.11943 0 1.66147 -0.54039 -2.16376
GLY_200 -1.9805 0.12874 2.30741 0.0001 0 -0.15302 -0.53005 0 0 0 0 0 0 -0.04225 0 -1.28886 0 0.79816 -0.35456 -1.11483
VAL_201 -6.87049 0.99209 1.05208 0.01758 0.04244 -0.17665 -0.89608 0 0 0 0 0 0 0.26669 0.00627 -0.2912 0 2.64269 -0.30232 -3.5169
ASP_202 -3.65305 0.16924 3.85372 0.00286 0.28399 0.07587 -1.60358 0 0 0 -1.1231 0 0 -0.04 1.72873 -0.21247 0 -2.14574 -0.28856 -2.9521
HIS_203 -5.86003 0.64037 3.7858 0.00828 0.49122 0.0787 -1.61365 0 0 0 0 0 0 0.03133 2.19919 -0.36601 0 -0.30065 0.29017 -0.61529
ARG_204 -8.14663 0.56335 7.47071 0.01831 0.53859 0.29538 -5.57765 0 0 0 -1.06097 -1.24242 0 -0.03631 2.27985 0.15953 0 -0.09474 0.67232 -4.16067
ALA_205 -4.53969 0.44886 2.36877 0.00131 0 0.04345 -2.01179 0 0 0 0 0 0 0.01959 0 0.52759 0 1.32468 0.57043 -1.24679
ILE_206 -7.82991 0.62756 0.49158 0.0329 0.09622 0.14208 -1.93502 0 0 0 0 0 0 -0.03056 0.94606 -0.54518 0 2.30374 0.14977 -5.55075
ALA_207 -5.23903 0.81618 2.11423 0.00153 0 0.11571 -2.08623 0 0 0 0 0 0 -0.03203 0 0.50345 0 1.32468 0.11425 -2.36727
LEU_208 -7.64948 0.66704 1.25389 0.01675 0.07045 -0.10302 -2.03665 0 0 0 0 0 0 -0.01117 0.77932 -0.26499 0 1.66147 0.26197 -5.35441
ALA_209 -3.38675 0.28573 1.86833 0.00131 0 -0.08653 -1.76119 0 0 0 0 0 0 -0.04653 0 0.20931 0 1.32468 -0.12991 -1.72155
MET_210 -6.77877 0.60253 2.22227 0.0179 0.0434 -0.22597 -0.69882 0 0 0 0 0 0 0.17611 1.91225 -0.00171 0 1.65735 0.14671 -0.92676
THR_211 -2.56222 0.19763 2.17276 0.00671 0.06437 -0.15408 -1.10399 0 0 0 0 0 0 -0.03482 0.04705 -0.56208 0 1.15175 0.17482 -0.6021
ASP_212 -4.65754 0.39621 6.298 0.00923 0.62353 -0.16167 -3.76618 0 0 0 -0.38009 0 0 -0.04459 1.77199 -0.73882 0 -2.14574 0.27259 -2.52308
GLU_213 -3.74439 0.08217 3.56694 0.01039 1.17618 -0.10007 -0.93684 0 0 0 0 0 0 -0.07955 3.20008 -0.32966 0 -2.72453 0.09641 0.21712
GLU_214 -4.16035 0.23971 5.11109 0.0073 0.78734 -0.17987 -2.75882 0 0 0 -0.38009 0 0 0.30237 2.70991 -0.28791 0 -2.72453 -0.43874 -1.77259
LYS_215 -6.53344 0.73982 6.07817 0.01269 0.52283 -0.21634 -2.9985 0 0 0 0 0 0 0.17568 3.2905 -0.0672 0 -0.71458 -0.22081 0.06882
PHE_216 -10.4624 1.21089 1.9215 0.02411 0.28288 0.05307 -2.39291 0 0 0 0 0 0 0.05829 1.44175 -0.49805 0 1.21829 -0.0293 -7.17182
LYS_217 -6.24998 0.27014 4.70863 0.02062 0.25147 -0.22463 -2.56041 0 0 0 0 0 0 0.01254 1.99322 0.07779 0 -0.71458 0.12817 -2.28702
LYS_218 -5.97795 0.27247 5.98391 0.01355 0.14902 -0.16743 -3.54206 0 0 0 0 -0.28806 0 -0.01277 2.16173 0.02252 0 -0.71458 -0.08714 -2.18679
LEU_219 -9.66423 1.42777 2.78634 0.01892 0.0722 0.01207 -2.49536 0 0 0 0 0 0 0.18359 2.87134 -0.25343 0 1.66147 -0.21778 -3.5971
ALA_220 -6.13901 0.72603 2.08269 0.00145 0 0.02336 -2.02166 0 0 0 0 0 0 0.11983 0 -0.22707 0 1.32468 -0.24538 -4.35508
LYS_221 -5.2001 0.39527 3.88384 0.00991 0.25349 -0.13571 -1.5623 0 0 0 0 0 0 0.13213 1.8606 0.05827 0 -0.71458 -0.26732 -1.28649
ILE_222 -8.57887 1.15357 3.63779 0.02951 0.07365 -0.10534 -1.12757 0 0 0 0 0 0 -0.02831 0.11201 -0.39301 0 2.30374 -0.07539 -2.99822
ALA_223 -6.63519 0.82122 2.82727 0.00135 0 -0.10661 -2.07255 0 0 0 0 0 0 0.02941 0 -0.16599 0 1.32468 -0.07136 -4.04776
ALA_224 -4.42477 0.35457 3.32037 0.00133 0 -0.10495 -1.6822 0 0 0 0 0 0 0.08984 0 -0.14671 0 1.32468 -0.17782 -1.44565
GLU_225 -3.56515 0.33161 4.03329 0.00953 0.40192 -0.28274 -1.47759 0 0 0 0 0 0 -0.05274 2.99699 -0.28782 0 -2.72453 -0.3761 -0.99333
LEU_226 -7.29585 0.96872 1.73116 0.01684 0.09879 -0.27307 -0.69549 0 0 0 0 0 0 0.04206 0.07001 -0.10175 0 1.66147 -0.5126 -4.2897
GLY_227 -2.10579 0.16826 2.60574 7e-05 0 -0.15149 -1.86476 0 0 0 0 0 0 -0.06066 0 -1.50503 0 0.79816 -0.25711 -2.37261
ALA:CtermProteinFull_228 -5.75672 1.64489 4.90336 0.00133 0 0.06734 -3.2533 0 0 0 0 0 0 0 0 0 0 1.32468 -0.02007 -1.08849
#END_POSE_ENERGIES_TABLE 

END
SS: LEEEEEELLLLLHHHHHHHHHHHHHLLLLEEEEEEELLHHHHHHHHHHHHHHLLLEEEEEEEELLLLHHHHHHHHHHHHHHHHHHLLLEEEEEEEELLHHHHHHHHHHHHHLLLLLLLLLLLLLLLLLLLLLLLLLLLLLLLLLLLLLLLLLLLLLLLLLLLLLLLLLLLLLLLLLLLLLLLLLLLLLLLLLLLLLLLLLLLLLLLLLLLLLLLLLLLLLLLLLLLLL
SCORE_INFO:
TOTAL_SCORE: -785.446
WTS:  fa_atr: 1 fa_rep: 0.55 fa_sol: 1 fa_intra_rep: 0.005 fa_intra_sol_xover4: 1 lk_ball_wtd: 1 fa_elec: 1 pro_close: 1.25 hbond_sr_bb: 1 hbond_lr_bb: 1 hbond_bb_sc: 1 hbond_sc: 1 dslf_fa13: 1.25 omega: 0.4 fa_dun: 0.7 p_aa_pp: 0.6 yhh_planarity: 0.625 ref: 1 rama_prepro: 0.45
TOTAL_WTD:  fa_atr: -1360.151 fa_rep:   161.789 fa_sol:   704.971 fa_intra_rep:     2.573 fa_intra_sol_xover4:    47.945 lk_ball_wtd:   -29.606 fa_elec:  -420.551 pro_close:     0.000 hbond_sr_bb:  -111.254 hbond_lr_bb:   -63.494 hbond_bb_sc:   -23.089 hbond_sc:    -7.584 dslf_fa13:     0.000 omega:    14.025 fa_dun:   281.997 p_aa_pp:   -45.028 yhh_planarity:     0.003 ref:    78.988 rama_prepro:   -16.980
RSD_WTD: 1  fa_atr:    -5.229 fa_rep:     0.958 fa_sol:     8.750 fa_intra_rep:     0.003 fa_intra_sol_xover4:     0.365 lk_ball_wtd:     0.907 fa_elec:    -9.079 pro_close:     0.000 hbond_sr_bb:     0.000 hbond_lr_bb:     0.000 hbond_bb_sc:    -1.061 hbond_sc:    -1.242 dslf_fa13:     0.000 omega:     0.325 fa_dun:     1.655 p_aa_pp:     0.000 yhh_planarity:     0.000 ref:    -2.146 rama_prepro:     0.000
RSD_WTD: 2  fa_atr:    -4.804 fa_rep:     0.411 fa_sol:     2.955 fa_intra_rep:     0.001 fa_intra_sol_xover4:     0.000 lk_ball_wtd:    -0.077 fa_elec:    -1.889 pro_close:     0.000 hbond_sr_bb:     0.000 hbond_lr_bb:     0.000 hbond_bb_sc:     0.000 hbond_sc:     0.000 dslf_fa13:     0.000 omega:     0.427 fa_dun:     0.000 p_aa_pp:    -0.542 yhh_planarity:     0.000 ref:     1.325 rama_prepro:    -0.026
RSD_WTD: 3  fa_atr:    -7.757 fa_rep:     0.504 fa_sol:     0.580 fa_intra_rep:     0.027 fa_intra_sol_xover4:     0.107 lk_ball_wtd:    -0.206 fa_elec:    -1.315 pro_close:     0.000 hbond_sr_bb:     0.000 hbond_lr_bb:     0.000 hbond_bb_sc:     0.000 hbond_sc:     0.000 dslf_fa13:     0.000 omega:    -0.004 fa_dun:     2.556 p_aa_pp:    -0.758 yhh_planarity:     0.000 ref:     2.304 rama_prepro:    -0.268
RSD_WTD: 4  fa_atr:    -4.995 fa_rep:     0.947 fa_sol:     1.980 fa_intra_rep:     0.001 fa_intra_sol_xover4:     0.000 lk_ball_wtd:    -0.036 fa_elec:    -1.883 pro_close:     0.000 hbond_sr_bb:     0.000 hbond_lr_bb:     0.000 hbond_bb_sc:     0.000 hbond_sc:     0.000 dslf_fa13:     0.000 omega:     0.022 fa_dun:     0.000 p_aa_pp:     0.141 yhh_planarity:     0.000 ref:     1.325 rama_prepro:    -0.120
RSD_WTD: 5  fa_atr:    -9.027 fa_rep:     1.540 fa_sol:     1.071 fa_intra_rep:     0.025 fa_intra_sol_xover4:     0.089 lk_ball_wtd:     0.248 fa_elec:    -2.068 pro_close:     0.000 hbond_sr_bb:     0.000 hbond_lr_bb:     0.000 hbond_bb_sc:     0.000 hbond_sc:     0.000 dslf_fa13:     0.000 omega:    -0.043 fa_dun:     0.665 p_aa_pp:    -0.566 yhh_planarity:     0.000 ref:     2.304 rama_prepro:    -0.036
RSD_WTD: 6  fa_atr:    -4.330 fa_rep:     0.279 fa_sol:     2.320 fa_intra_rep:     0.002 fa_intra_sol_xover4:     0.000 lk_ball_wtd:     0.043 fa_elec:    -2.096 pro_close:     0.000 hbond_sr_bb:     0.000 hbond_lr_bb:     0.000 hbond_bb_sc:     0.000 hbond_sc:     0.000 dslf_fa13:     0.000 omega:     0.024 fa_dun:     0.000 p_aa_pp:     0.545 yhh_planarity:     0.000 ref:     1.325 rama_prepro:     0.333
RSD_WTD: 7  fa_atr:    -6.760 fa_rep:     0.746 fa_sol:     0.388 fa_intra_rep:     0.017 fa_intra_sol_xover4:     0.064 lk_ball_wtd:    -0.272 fa_elec:    -0.712 pro_close:     0.000 hbond_sr_bb:     0.000 hbond_lr_bb:     0.000 hbond_bb_sc:     0.000 hbond_sc:     0.000 dslf_fa13:     0.000 omega:     0.279 fa_dun:     2.311 p_aa_pp:    -0.140 yhh_planarity:     0.000 ref:     1.661 rama_prepro:     0.243
RSD_WTD: 8  fa_atr:    -4.251 fa_rep:     0.447 fa_sol:     4.453 fa_intra_rep:     0.005 fa_intra_sol_xover4:     0.310 lk_ball_wtd:    -0.293 fa_elec:    -1.916 pro_close:     0.000 hbond_sr_bb:     0.000 hbond_lr_bb:     0.000 hbond_bb_sc:    -0.550 hbond_sc:     0.000 dslf_fa13:     0.000 omega:     0.002 fa_dun:     2.675 p_aa_pp:     0.009 yhh_planarity:     0.000 ref:    -2.146 rama_prepro:    -0.324
RSD_WTD: 9  fa_atr:    -1.504 fa_rep:     0.209 fa_sol:     2.017 fa_intra_rep:     0.011 fa_intra_sol_xover4:     1.022 lk_ball_wtd:    -0.067 fa_elec:    -0.769 pro_close:     0.000 hbond_sr_bb:     0.000 hbond_lr_bb:     0.000 hbond_bb_sc:    -0.550 hbond_sc:     0.000 dslf_fa13:     0.000 omega:    -0.034 fa_dun:     3.149 p_aa_pp:    -0.283 yhh_planarity:     0.000 ref:    -2.725 rama_prepro:    -0.345
RSD_WTD: 10  fa_atr:    -1.607 fa_rep:     0.174 fa_sol:     1.997 fa_intra_rep:     0.002 fa_intra_sol_xover4:     0.064 lk_ball_wtd:    -0.270 fa_elec:     0.099 pro_close:     0.000 hbond_sr_bb:     0.000 hbond_lr_bb:     0.000 hbond_bb_sc:     0.000 hbond_sc:     0.000 dslf_fa13:     0.000 omega:     0.009 fa_dun:     0.311 p_aa_pp:    -0.158 yhh_planarity:     0.000 ref:    -0.290 rama_prepro:    -0.507
RSD_WTD: 11  fa_atr:    -3.804 fa_rep:     0.288 fa_sol:     1.638 fa_intra_rep:     0.001 fa_intra_sol_xover4:     0.000 lk_ball_wtd:    -0.064 fa_elec:    -0.443 pro_close:     0.000 hbond_sr_bb:     0.000 hbond_lr_bb:     0.000 hbond_bb_sc:     0.000 hbond_sc:     0.000 dslf_fa13:     0.000 omega:     0.012 fa_dun:     0.000 p_aa_pp:    -0.043 yhh_planarity:     0.000 ref:     1.325 rama_prepro:    -0.404
RSD_WTD: 12  fa_atr:    -4.764 fa_rep:     0.588 fa_sol:     3.598 fa_intra_rep:     0.012 fa_intra_sol_xover4:     0.063 lk_ball_wtd:     0.046 fa_elec:    -2.772 pro_close:     0.000 hbond_sr_bb:     0.000 hbond_lr_bb:     0.000 hbond_bb_sc:    -1.393 hbond_sc:     0.000 dslf_fa13:     0.000 omega:     0.187 fa_dun:     0.753 p_aa_pp:    -0.724 yhh_planarity:     0.000 ref:     1.152 rama_prepro:    -0.076
RSD_WTD: 13  fa_atr:    -8.236 fa_rep:     1.224 fa_sol:     3.029 fa_intra_rep:     0.023 fa_intra_sol_xover4:     0.373 lk_ball_wtd:    -0.243 fa_elec:    -1.408 pro_close:     0.000 hbond_sr_bb:     0.000 hbond_lr_bb:     0.000 hbond_bb_sc:    -0.353 hbond_sc:     0.000 dslf_fa13:     0.000 omega:    -0.056 fa_dun:     1.326 p_aa_pp:     0.179 yhh_planarity:     0.000 ref:     2.261 rama_prepro:    -0.104
RSD_WTD: 14  fa_atr:    -5.284 fa_rep:     0.779 fa_sol:     3.817 fa_intra_rep:     0.016 fa_intra_sol_xover4:     0.269 lk_ball_wtd:    -0.311 fa_elec:    -0.583 pro_close:     0.000 hbond_sr_bb:     0.000 hbond_lr_bb:     0.000 hbond_bb_sc:     0.000 hbond_sc:     0.000 dslf_fa13:     0.000 omega:    -0.017 fa_dun:     2.787 p_aa_pp:    -0.068 yhh_planarity:     0.000 ref:    -0.715 rama_prepro:    -0.465
RSD_WTD: 15  fa_atr:    -5.549 fa_rep:     0.267 fa_sol:     5.654 fa_intra_rep:     0.003 fa_intra_sol_xover4:     0.278 lk_ball_wtd:    -0.165 fa_elec:    -2.840 pro_close:     0.000 hbond_sr_bb:     0.000 hbond_lr_bb:     0.000 hbond_bb_sc:    -1.040 hbond_sc:     0.000 dslf_fa13:     0.000 omega:     0.360 fa_dun:     2.279 p_aa_pp:    -0.139 yhh_planarity:     0.000 ref:    -2.146 rama_prepro:    -0.351
RSD_WTD: 16  fa_atr:   -10.951 fa_rep:     1.132 fa_sol:     2.193 fa_intra_rep:     0.016 fa_intra_sol_xover4:     0.024 lk_ball_wtd:     0.024 fa_elec:    -1.713 pro_close:     0.000 hbond_sr_bb:     0.000 hbond_lr_bb:     0.000 hbond_bb_sc:     0.000 hbond_sc:     0.000 dslf_fa13:     0.000 omega:     0.003 fa_dun:     1.810 p_aa_pp:     0.062 yhh_planarity:     0.000 ref:     1.657 rama_prepro:    -0.037
RSD_WTD: 17  fa_atr:    -6.940 fa_rep:     0.805 fa_sol:     5.153 fa_intra_rep:     0.009 fa_intra_sol_xover4:     0.180 lk_ball_wtd:    -0.354 fa_elec:    -1.971 pro_close:     0.000 hbond_sr_bb:     0.000 hbond_lr_bb:     0.000 hbond_bb_sc:     0.000 hbond_sc:     0.000 dslf_fa13:     0.000 omega:     0.034 fa_dun:     0.904 p_aa_pp:     0.050 yhh_planarity:     0.000 ref:    -0.715 rama_prepro:     0.064
RSD_WTD: 18  fa_atr:    -5.566 fa_rep:     0.438 fa_sol:     5.124 fa_intra_rep:     0.007 fa_intra_sol_xover4:     0.116 lk_ball_wtd:    -0.294 fa_elec:    -1.944 pro_close:     0.000 hbond_sr_bb:     0.000 hbond_lr_bb:     0.000 hbond_bb_sc:     0.000 hbond_sc:     0.000 dslf_fa13:     0.000 omega:    -0.029 fa_dun:     1.107 p_aa_pp:     0.015 yhh_planarity:     0.000 ref:    -0.715 rama_prepro:    -0.134
RSD_WTD: 19  fa_atr:    -7.151 fa_rep:     1.229 fa_sol:     2.339 fa_intra_rep:     0.002 fa_intra_sol_xover4:     0.000 lk_ball_wtd:    -0.078 fa_elec:    -1.744 pro_close:     0.000 hbond_sr_bb:     0.000 hbond_lr_bb:     0.000 hbond_bb_sc:     0.000 hbond_sc:     0.000 dslf_fa13:     0.000 omega:    -0.010 fa_dun:     0.000 p_aa_pp:    -0.226 yhh_planarity:     0.000 ref:     1.325 rama_prepro:    -0.324
RSD_WTD: 20  fa_atr:   -11.788 fa_rep:     2.229 fa_sol:     2.507 fa_intra_rep:     0.007 fa_intra_sol_xover4:     0.066 lk_ball_wtd:    -0.149 fa_elec:    -2.048 pro_close:     0.000 hbond_sr_bb:     0.000 hbond_lr_bb:     0.000 hbond_bb_sc:     0.000 hbond_sc:     0.000 dslf_fa13:     0.000 omega:     0.077 fa_dun:     1.435 p_aa_pp:     0.032 yhh_planarity:     0.000 ref:     1.657 rama_prepro:    -0.187
RSD_WTD: 21  fa_atr:    -6.106 fa_rep:     0.310 fa_sol:     5.450 fa_intra_rep:     0.006 fa_intra_sol_xover4:     0.265 lk_ball_wtd:    -0.319 fa_elec:    -2.169 pro_close:     0.000 hbond_sr_bb:     0.000 hbond_lr_bb:     0.000 hbond_bb_sc:     0.000 hbond_sc:     0.000 dslf_fa13:     0.000 omega:     0.084 fa_dun:     2.519 p_aa_pp:    -0.274 yhh_planarity:     0.000 ref:    -2.725 rama_prepro:    -0.262
RSD_WTD: 22  fa_atr:    -8.254 fa_rep:     0.921 fa_sol:     3.559 fa_intra_rep:     0.029 fa_intra_sol_xover4:     0.073 lk_ball_wtd:    -0.182 fa_elec:    -1.607 pro_close:     0.000 hbond_sr_bb:     0.000 hbond_lr_bb:     0.000 hbond_bb_sc:     0.000 hbond_sc:     0.000 dslf_fa13:     0.000 omega:    -0.041 fa_dun:     0.197 p_aa_pp:    -0.416 yhh_planarity:     0.000 ref:     2.304 rama_prepro:    -0.207
RSD_WTD: 23  fa_atr:   -10.542 fa_rep:     1.853 fa_sol:     2.040 fa_intra_rep:     0.019 fa_intra_sol_xover4:     0.075 lk_ball_wtd:    -0.203 fa_elec:    -1.908 pro_close:     0.000 hbond_sr_bb:     0.000 hbond_lr_bb:     0.000 hbond_bb_sc:     0.000 hbond_sc:     0.000 dslf_fa13:     0.000 omega:     0.261 fa_dun:     0.327 p_aa_pp:    -0.261 yhh_planarity:     0.000 ref:     1.661 rama_prepro:    -0.105
RSD_WTD: 24  fa_atr:    -6.316 fa_rep:     0.762 fa_sol:     3.862 fa_intra_rep:     0.023 fa_intra_sol_xover4:     0.280 lk_ball_wtd:    -0.133 fa_elec:    -1.317 pro_close:     0.000 hbond_sr_bb:     0.000 hbond_lr_bb:     0.000 hbond_bb_sc:     0.000 hbond_sc:     0.000 dslf_fa13:     0.000 omega:    -0.007 fa_dun:     1.422 p_aa_pp:    -0.415 yhh_planarity:     0.001 ref:     0.582 rama_prepro:    -0.097
RSD_WTD: 25  fa_atr:    -3.883 fa_rep:     0.302 fa_sol:     3.246 fa_intra_rep:     0.013 fa_intra_sol_xover4:     0.161 lk_ball_wtd:    -0.145 fa_elec:    -0.652 pro_close:     0.000 hbond_sr_bb:     0.000 hbond_lr_bb:     0.000 hbond_bb_sc:     0.000 hbond_sc:     0.000 dslf_fa13:     0.000 omega:    -0.058 fa_dun:     2.068 p_aa_pp:    -0.058 yhh_planarity:     0.000 ref:    -0.715 rama_prepro:    -0.244
RSD_WTD: 26  fa_atr:    -6.536 fa_rep:     0.774 fa_sol:     1.900 fa_intra_rep:     0.018 fa_intra_sol_xover4:     0.099 lk_ball_wtd:    -0.226 fa_elec:    -0.637 pro_close:     0.000 hbond_sr_bb:     0.000 hbond_lr_bb:     0.000 hbond_bb_sc:     0.000 hbond_sc:     0.000 dslf_fa13:     0.000 omega:     0.073 fa_dun:     0.076 p_aa_pp:    -0.089 yhh_planarity:     0.000 ref:     1.661 rama_prepro:    -0.492
RSD_WTD: 27  fa_atr:    -1.959 fa_rep:     0.173 fa_sol:     2.281 fa_intra_rep:     0.000 fa_intra_sol_xover4:     0.000 lk_ball_wtd:    -0.133 fa_elec:    -1.467 pro_close:     0.000 hbond_sr_bb:     0.000 hbond_lr_bb:     0.000 hbond_bb_sc:     0.000 hbond_sc:     0.000 dslf_fa13:     0.000 omega:    -0.145 fa_dun:     0.000 p_aa_pp:    -1.422 yhh_planarity:     0.000 ref:     0.798 rama_prepro:    -0.456
RSD_WTD: 28  fa_atr:    -6.192 fa_rep:     0.623 fa_sol:     1.095 fa_intra_rep:     0.017 fa_intra_sol_xover4:     0.048 lk_ball_wtd:    -0.270 fa_elec:    -0.293 pro_close:     0.000 hbond_sr_bb:     0.000 hbond_lr_bb:     0.000 hbond_bb_sc:     0.000 hbond_sc:     0.000 dslf_fa13:     0.000 omega:     0.043 fa_dun:     0.009 p_aa_pp:    -0.330 yhh_planarity:     0.000 ref:     2.643 rama_prepro:    -0.417
RSD_WTD: 29  fa_atr:    -3.714 fa_rep:     0.293 fa_sol:     3.273 fa_intra_rep:     0.009 fa_intra_sol_xover4:     0.231 lk_ball_wtd:    -0.003 fa_elec:    -1.561 pro_close:     0.000 hbond_sr_bb:     0.000 hbond_lr_bb:     0.000 hbond_bb_sc:     0.000 hbond_sc:     0.000 dslf_fa13:     0.000 omega:    -0.017 fa_dun:     2.182 p_aa_pp:    -0.143 yhh_planarity:     0.000 ref:    -0.715 rama_prepro:    -0.219
RSD_WTD: 30  fa_atr:    -6.585 fa_rep:     0.468 fa_sol:     5.635 fa_intra_rep:     0.009 fa_intra_sol_xover4:     0.221 lk_ball_wtd:    -0.499 fa_elec:    -3.216 pro_close:     0.000 hbond_sr_bb:     0.000 hbond_lr_bb:     0.000 hbond_bb_sc:     0.000 hbond_sc:     0.000 dslf_fa13:     0.000 omega:     0.056 fa_dun:     2.447 p_aa_pp:     0.373 yhh_planarity:     0.000 ref:    -0.715 rama_prepro:     0.064
RSD_WTD: 31  fa_atr:    -7.545 fa_rep:     1.067 fa_sol:     0.681 fa_intra_rep:     0.027 fa_intra_sol_xover4:     0.070 lk_ball_wtd:    -0.146 fa_elec:    -1.334 pro_close:     0.000 hbond_sr_bb:     0.000 hbond_lr_bb:     0.000 hbond_bb_sc:     0.000 hbond_sc:     0.000 dslf_fa13:     0.000 omega:    -0.047 fa_dun:     0.205 p_aa_pp:    -0.699 yhh_planarity:     0.000 ref:     2.304 rama_prepro:    -0.042
RSD_WTD: 32  fa_atr:    -4.652 fa_rep:     0.791 fa_sol:     1.630 fa_intra_rep:     0.001 fa_intra_sol_xover4:     0.000 lk_ball_wtd:    -0.013 fa_elec:    -1.888 pro_close:     0.000 hbond_sr_bb:     0.000 hbond_lr_bb:     0.000 hbond_bb_sc:     0.000 hbond_sc:     0.000 dslf_fa13:     0.000 omega:     0.081 fa_dun:     0.000 p_aa_pp:     0.173 yhh_planarity:     0.000 ref:     1.325 rama_prepro:     0.027
RSD_WTD: 33  fa_atr:    -7.786 fa_rep:     1.546 fa_sol:     0.297 fa_intra_rep:     0.018 fa_intra_sol_xover4:     0.050 lk_ball_wtd:     0.203 fa_elec:    -2.180 pro_close:     0.000 hbond_sr_bb:     0.000 hbond_lr_bb:     0.000 hbond_bb_sc:     0.000 hbond_sc:     0.000 dslf_fa13:     0.000 omega:     0.004 fa_dun:     0.019 p_aa_pp:    -0.360 yhh_planarity:     0.000 ref:     2.643 rama_prepro:     0.039
RSD_WTD: 34  fa_atr:    -4.055 fa_rep:     0.362 fa_sol:     1.862 fa_intra_rep:     0.001 fa_intra_sol_xover4:     0.000 lk_ball_wtd:     0.171 fa_elec:    -2.097 pro_close:     0.000 hbond_sr_bb:     0.000 hbond_lr_bb:     0.000 hbond_bb_sc:     0.000 hbond_sc:     0.000 dslf_fa13:     0.000 omega:     0.011 fa_dun:     0.000 p_aa_pp:     0.061 yhh_planarity:     0.000 ref:     1.325 rama_prepro:     0.147
RSD_WTD: 35  fa_atr:    -9.776 fa_rep:     2.249 fa_sol:     0.521 fa_intra_rep:     0.025 fa_intra_sol_xover4:     0.579 lk_ball_wtd:    -0.073 fa_elec:    -2.113 pro_close:     0.000 hbond_sr_bb:     0.000 hbond_lr_bb:     0.000 hbond_bb_sc:     0.000 hbond_sc:     0.000 dslf_fa13:     0.000 omega:     0.027 fa_dun:     2.118 p_aa_pp:    -0.261 yhh_planarity:     0.000 ref:     1.218 rama_prepro:     0.427
RSD_WTD: 36  fa_atr:    -2.994 fa_rep:     0.566 fa_sol:     1.624 fa_intra_rep:     0.001 fa_intra_sol_xover4:     0.000 lk_ball_wtd:     0.022 fa_elec:    -0.788 pro_close:     0.000 hbond_sr_bb:     0.000 hbond_lr_bb:     0.000 hbond_bb_sc:     0.000 hbond_sc:     0.000 dslf_fa13:     0.000 omega:     0.001 fa_dun:     0.000 p_aa_pp:    -0.159 yhh_planarity:     0.000 ref:     1.325 rama_prepro:    -0.144
RSD_WTD: 37  fa_atr:    -7.185 fa_rep:     1.213 fa_sol:     2.326 fa_intra_rep:     0.022 fa_intra_sol_xover4:     0.183 lk_ball_wtd:    -0.315 fa_elec:    -0.645 pro_close:     0.000 hbond_sr_bb:     0.000 hbond_lr_bb:     0.000 hbond_bb_sc:     0.000 hbond_sc:     0.000 dslf_fa13:     0.000 omega:     0.033 fa_dun:     1.608 p_aa_pp:    -0.062 yhh_planarity:     0.001 ref:     0.582 rama_prepro:     0.174
RSD_WTD: 38  fa_atr:    -5.369 fa_rep:     0.462 fa_sol:     5.512 fa_intra_rep:     0.008 fa_intra_sol_xover4:     0.598 lk_ball_wtd:     0.006 fa_elec:    -2.835 pro_close:     0.000 hbond_sr_bb:     0.000 hbond_lr_bb:     0.000 hbond_bb_sc:    -0.485 hbond_sc:     0.000 dslf_fa13:     0.000 omega:    -0.042 fa_dun:     1.777 p_aa_pp:    -0.709 yhh_planarity:     0.000 ref:    -2.146 rama_prepro:     0.919
RSD_WTD: 39  fa_atr:    -4.492 fa_rep:     0.208 fa_sol:     4.365 fa_intra_rep:     0.005 fa_intra_sol_xover4:     0.265 lk_ball_wtd:    -0.221 fa_elec:    -2.077 pro_close:     0.000 hbond_sr_bb:     0.000 hbond_lr_bb:     0.000 hbond_bb_sc:     0.000 hbond_sc:     0.000 dslf_fa13:     0.000 omega:    -0.086 fa_dun:     3.719 p_aa_pp:    -0.328 yhh_planarity:     0.000 ref:    -2.725 rama_prepro:     0.163
RSD_WTD: 40  fa_atr:    -5.511 fa_rep:     0.523 fa_sol:     4.523 fa_intra_rep:     0.015 fa_intra_sol_xover4:     0.489 lk_ball_wtd:    -0.320 fa_elec:    -2.346 pro_close:     0.000 hbond_sr_bb:     0.000 hbond_lr_bb:     0.000 hbond_bb_sc:    -0.485 hbond_sc:     0.000 dslf_fa13:     0.000 omega:    -0.021 fa_dun:     1.893 p_aa_pp:     0.013 yhh_planarity:     0.000 ref:    -0.715 rama_prepro:    -0.279
RSD_WTD: 41  fa_atr:    -9.408 fa_rep:     1.638 fa_sol:     2.443 fa_intra_rep:     0.017 fa_intra_sol_xover4:     0.080 lk_ball_wtd:    -0.376 fa_elec:    -1.803 pro_close:     0.000 hbond_sr_bb:     0.000 hbond_lr_bb:     0.000 hbond_bb_sc:     0.000 hbond_sc:     0.000 dslf_fa13:     0.000 omega:     0.152 fa_dun:     0.123 p_aa_pp:    -0.313 yhh_planarity:     0.000 ref:     1.661 rama_prepro:    -0.146
RSD_WTD: 42  fa_atr:    -9.469 fa_rep:     0.665 fa_sol:     1.586 fa_intra_rep:     0.027 fa_intra_sol_xover4:     0.071 lk_ball_wtd:    -0.240 fa_elec:    -1.489 pro_close:     0.000 hbond_sr_bb:     0.000 hbond_lr_bb:     0.000 hbond_bb_sc:     0.000 hbond_sc:     0.000 dslf_fa13:     0.000 omega:    -0.049 fa_dun:     0.071 p_aa_pp:    -0.439 yhh_planarity:     0.000 ref:     2.304 rama_prepro:    -0.158
RSD_WTD: 43  fa_atr:    -5.970 fa_rep:     0.497 fa_sol:     3.959 fa_intra_rep:     0.007 fa_intra_sol_xover4:     0.115 lk_ball_wtd:    -0.283 fa_elec:    -1.891 pro_close:     0.000 hbond_sr_bb:     0.000 hbond_lr_bb:     0.000 hbond_bb_sc:     0.000 hbond_sc:     0.000 dslf_fa13:     0.000 omega:     0.003 fa_dun:     1.120 p_aa_pp:     0.012 yhh_planarity:     0.000 ref:    -0.715 rama_prepro:    -0.065
RSD_WTD: 44  fa_atr:    -7.217 fa_rep:     0.709 fa_sol:     2.322 fa_intra_rep:     0.021 fa_intra_sol_xover4:     0.054 lk_ball_wtd:    -0.273 fa_elec:    -1.665 pro_close:     0.000 hbond_sr_bb:     0.000 hbond_lr_bb:     0.000 hbond_bb_sc:     0.000 hbond_sc:     0.000 dslf_fa13:     0.000 omega:    -0.036 fa_dun:     0.055 p_aa_pp:    -0.341 yhh_planarity:     0.000 ref:     2.643 rama_prepro:    -0.092
RSD_WTD: 45  fa_atr:    -6.999 fa_rep:     1.321 fa_sol:     2.028 fa_intra_rep:     0.001 fa_intra_sol_xover4:     0.000 lk_ball_wtd:    -0.106 fa_elec:    -1.750 pro_close:     0.000 hbond_sr_bb:     0.000 hbond_lr_bb:     0.000 hbond_bb_sc:     0.000 hbond_sc:     0.000 dslf_fa13:     0.000 omega:     0.107 fa_dun:     0.000 p_aa_pp:     0.274 yhh_planarity:     0.000 ref:     1.325 rama_prepro:     0.328
RSD_WTD: 46  fa_atr:    -5.415 fa_rep:     0.904 fa_sol:     2.301 fa_intra_rep:     0.001 fa_intra_sol_xover4:     0.000 lk_ball_wtd:    -0.242 fa_elec:    -1.486 pro_close:     0.000 hbond_sr_bb:     0.000 hbond_lr_bb:     0.000 hbond_bb_sc:     0.000 hbond_sc:     0.000 dslf_fa13:     0.000 omega:    -0.031 fa_dun:     0.000 p_aa_pp:    -0.180 yhh_planarity:     0.000 ref:     1.325 rama_prepro:     0.212
RSD_WTD: 47  fa_atr:    -5.271 fa_rep:     0.262 fa_sol:     6.218 fa_intra_rep:     0.013 fa_intra_sol_xover4:     0.503 lk_ball_wtd:    -0.083 fa_elec:    -4.139 pro_close:     0.000 hbond_sr_bb:     0.000 hbond_lr_bb:     0.000 hbond_bb_sc:     0.000 hbond_sc:    -0.379 dslf_fa13:     0.000 omega:     0.021 fa_dun:     3.863 p_aa_pp:     0.102 yhh_planarity:     0.000 ref:    -0.715 rama_prepro:    -0.036
RSD_WTD: 48  fa_atr:    -7.905 fa_rep:     1.216 fa_sol:     3.459 fa_intra_rep:     0.021 fa_intra_sol_xover4:     0.055 lk_ball_wtd:    -0.308 fa_elec:    -1.993 pro_close:     0.000 hbond_sr_bb:     0.000 hbond_lr_bb:     0.000 hbond_bb_sc:     0.000 hbond_sc:     0.000 dslf_fa13:     0.000 omega:    -0.035 fa_dun:    -0.002 p_aa_pp:    -0.245 yhh_planarity:     0.000 ref:     2.643 rama_prepro:     0.008
RSD_WTD: 49  fa_atr:    -9.250 fa_rep:     1.467 fa_sol:     2.236 fa_intra_rep:     0.015 fa_intra_sol_xover4:     0.073 lk_ball_wtd:    -0.304 fa_elec:    -1.850 pro_close:     0.000 hbond_sr_bb:     0.000 hbond_lr_bb:     0.000 hbond_bb_sc:     0.000 hbond_sc:     0.000 dslf_fa13:     0.000 omega:     0.414 fa_dun:     0.450 p_aa_pp:    -0.250 yhh_planarity:     0.000 ref:     1.661 rama_prepro:    -0.222
RSD_WTD: 50  fa_atr:    -3.961 fa_rep:     0.347 fa_sol:     4.247 fa_intra_rep:     0.004 fa_intra_sol_xover4:     0.599 lk_ball_wtd:    -0.206 fa_elec:    -2.015 pro_close:     0.000 hbond_sr_bb:     0.000 hbond_lr_bb:     0.000 hbond_bb_sc:     0.000 hbond_sc:     0.000 dslf_fa13:     0.000 omega:     0.028 fa_dun:     1.297 p_aa_pp:    -0.232 yhh_planarity:     0.000 ref:    -0.301 rama_prepro:    -0.055
RSD_WTD: 51  fa_atr:    -4.148 fa_rep:     0.383 fa_sol:     5.443 fa_intra_rep:     0.004 fa_intra_sol_xover4:     0.306 lk_ball_wtd:    -0.030 fa_elec:    -3.028 pro_close:     0.000 hbond_sr_bb:     0.000 hbond_lr_bb:     0.000 hbond_bb_sc:     0.000 hbond_sc:    -0.379 dslf_fa13:     0.000 omega:    -0.036 fa_dun:     1.332 p_aa_pp:     0.064 yhh_planarity:     0.000 ref:    -2.146 rama_prepro:    -0.091
RSD_WTD: 52  fa_atr:    -6.942 fa_rep:     1.056 fa_sol:     1.712 fa_intra_rep:     0.017 fa_intra_sol_xover4:     0.089 lk_ball_wtd:    -0.195 fa_elec:    -0.946 pro_close:     0.000 hbond_sr_bb:     0.000 hbond_lr_bb:     0.000 hbond_bb_sc:     0.000 hbond_sc:     0.000 dslf_fa13:     0.000 omega:    -0.047 fa_dun:     0.187 p_aa_pp:    -0.128 yhh_planarity:     0.000 ref:     1.661 rama_prepro:    -0.314
RSD_WTD: 53  fa_atr:    -1.825 fa_rep:     0.325 fa_sol:     2.211 fa_intra_rep:     0.000 fa_intra_sol_xover4:     0.000 lk_ball_wtd:    -0.105 fa_elec:    -0.956 pro_close:     0.000 hbond_sr_bb:     0.000 hbond_lr_bb:     0.000 hbond_bb_sc:     0.000 hbond_sc:     0.000 dslf_fa13:     0.000 omega:    -0.151 fa_dun:     0.000 p_aa_pp:    -1.268 yhh_planarity:     0.000 ref:     0.798 rama_prepro:    -0.293
RSD_WTD: 54  fa_atr:    -3.494 fa_rep:     0.227 fa_sol:     1.721 fa_intra_rep:     0.001 fa_intra_sol_xover4:     0.000 lk_ball_wtd:    -0.236 fa_elec:    -0.463 pro_close:     0.000 hbond_sr_bb:     0.000 hbond_lr_bb:     0.000 hbond_bb_sc:     0.000 hbond_sc:     0.000 dslf_fa13:     0.000 omega:     0.015 fa_dun:     0.000 p_aa_pp:    -0.113 yhh_planarity:     0.000 ref:     1.325 rama_prepro:    -0.581
RSD_WTD: 55  fa_atr:    -3.981 fa_rep:     0.402 fa_sol:     4.949 fa_intra_rep:     0.008 fa_intra_sol_xover4:     0.382 lk_ball_wtd:    -0.123 fa_elec:    -2.761 pro_close:     0.000 hbond_sr_bb:     0.000 hbond_lr_bb:     0.000 hbond_bb_sc:     0.000 hbond_sc:     0.000 dslf_fa13:     0.000 omega:    -0.016 fa_dun:     3.074 p_aa_pp:    -0.299 yhh_planarity:     0.000 ref:    -2.725 rama_prepro:    -0.729
RSD_WTD: 56  fa_atr:    -5.483 fa_rep:     0.283 fa_sol:     4.427 fa_intra_rep:     0.006 fa_intra_sol_xover4:     0.313 lk_ball_wtd:    -0.213 fa_elec:    -1.389 pro_close:     0.000 hbond_sr_bb:     0.000 hbond_lr_bb:     0.000 hbond_bb_sc:     0.000 hbond_sc:     0.000 dslf_fa13:     0.000 omega:     0.430 fa_dun:     3.077 p_aa_pp:     0.019 yhh_planarity:     0.000 ref:    -2.725 rama_prepro:    -0.110
RSD_WTD: 57  fa_atr:    -4.822 fa_rep:     0.401 fa_sol:     2.390 fa_intra_rep:     0.002 fa_intra_sol_xover4:     0.000 lk_ball_wtd:     0.263 fa_elec:    -3.430 pro_close:     0.000 hbond_sr_bb:     0.000 hbond_lr_bb:     0.000 hbond_bb_sc:    -1.128 hbond_sc:     0.000 dslf_fa13:     0.000 omega:    -0.037 fa_dun:     0.000 p_aa_pp:     0.462 yhh_planarity:     0.000 ref:     1.325 rama_prepro:     0.715
RSD_WTD: 58  fa_atr:    -4.801 fa_rep:     0.612 fa_sol:     2.081 fa_intra_rep:     0.001 fa_intra_sol_xover4:     0.000 lk_ball_wtd:     0.178 fa_elec:    -1.990 pro_close:     0.000 hbond_sr_bb:     0.000 hbond_lr_bb:     0.000 hbond_bb_sc:     0.000 hbond_sc:     0.000 dslf_fa13:     0.000 omega:     0.058 fa_dun:     0.000 p_aa_pp:     0.360 yhh_planarity:     0.000 ref:     1.325 rama_prepro:     0.775
RSD_WTD: 59  fa_atr:    -7.914 fa_rep:     0.896 fa_sol:     0.005 fa_intra_rep:     0.028 fa_intra_sol_xover4:     0.076 lk_ball_wtd:     0.118 fa_elec:    -1.552 pro_close:     0.000 hbond_sr_bb:     0.000 hbond_lr_bb:     0.000 hbond_bb_sc:     0.000 hbond_sc:     0.000 dslf_fa13:     0.000 omega:     0.328 fa_dun:     0.189 p_aa_pp:    -0.578 yhh_planarity:     0.000 ref:     2.304 rama_prepro:     0.146
RSD_WTD: 60  fa_atr:    -3.544 fa_rep:     0.303 fa_sol:     1.585 fa_intra_rep:     0.002 fa_intra_sol_xover4:     0.000 lk_ball_wtd:     0.164 fa_elec:    -1.650 pro_close:     0.000 hbond_sr_bb:     0.000 hbond_lr_bb:     0.000 hbond_bb_sc:     0.000 hbond_sc:     0.000 dslf_fa13:     0.000 omega:     0.137 fa_dun:     0.000 p_aa_pp:     0.318 yhh_planarity:     0.000 ref:     1.325 rama_prepro:     0.486
RSD_WTD: 61  fa_atr:    -8.933 fa_rep:     1.976 fa_sol:     1.143 fa_intra_rep:     0.019 fa_intra_sol_xover4:     0.082 lk_ball_wtd:    -0.046 fa_elec:    -2.379 pro_close:     0.000 hbond_sr_bb:     0.000 hbond_lr_bb:     0.000 hbond_bb_sc:     0.000 hbond_sc:     0.000 dslf_fa13:     0.000 omega:     0.359 fa_dun:     1.552 p_aa_pp:    -0.300 yhh_planarity:     0.000 ref:     1.661 rama_prepro:     0.535
RSD_WTD: 62  fa_atr:    -4.435 fa_rep:     0.633 fa_sol:     2.394 fa_intra_rep:     0.001 fa_intra_sol_xover4:     0.000 lk_ball_wtd:     0.109 fa_elec:    -2.195 pro_close:     0.000 hbond_sr_bb:     0.000 hbond_lr_bb:     0.000 hbond_bb_sc:     0.000 hbond_sc:     0.000 dslf_fa13:     0.000 omega:     0.028 fa_dun:     0.000 p_aa_pp:     0.237 yhh_planarity:     0.000 ref:     1.325 rama_prepro:     0.019
RSD_WTD: 63  fa_atr:    -9.451 fa_rep:     1.556 fa_sol:     0.693 fa_intra_rep:     0.022 fa_intra_sol_xover4:     0.227 lk_ball_wtd:     0.111 fa_elec:    -1.665 pro_close:     0.000 hbond_sr_bb:     0.000 hbond_lr_bb:     0.000 hbond_bb_sc:     0.000 hbond_sc:     0.000 dslf_fa13:     0.000 omega:     0.567 fa_dun:     1.531 p_aa_pp:    -0.285 yhh_planarity:     0.000 ref:     1.218 rama_prepro:    -0.088
RSD_WTD: 64  fa_atr:    -2.251 fa_rep:     0.113 fa_sol:     1.828 fa_intra_rep:     0.008 fa_intra_sol_xover4:     0.777 lk_ball_wtd:    -0.067 fa_elec:    -0.552 pro_close:     0.000 hbond_sr_bb:     0.000 hbond_lr_bb:     0.000 hbond_bb_sc:     0.000 hbond_sc:     0.000 dslf_fa13:     0.000 omega:     0.433 fa_dun:     1.634 p_aa_pp:    -0.635 yhh_planarity:     0.000 ref:    -2.146 rama_prepro:     0.243
RSD_WTD: 65  fa_atr:    -5.964 fa_rep:     0.753 fa_sol:     1.694 fa_intra_rep:     0.032 fa_intra_sol_xover4:     0.081 lk_ball_wtd:    -0.171 fa_elec:     0.271 pro_close:     0.000 hbond_sr_bb:     0.000 hbond_lr_bb:     0.000 hbond_bb_sc:     0.000 hbond_sc:     0.000 dslf_fa13:     0.000 omega:    -0.031 fa_dun:     1.240 p_aa_pp:    -0.749 yhh_planarity:     0.000 ref:     2.304 rama_prepro:     0.220
RSD_WTD: 66  fa_atr:    -2.116 fa_rep:     0.119 fa_sol:     2.008 fa_intra_rep:     0.003 fa_intra_sol_xover4:     0.289 lk_ball_wtd:    -0.065 fa_elec:     0.117 pro_close:     0.000 hbond_sr_bb:     0.000 hbond_lr_bb:     0.000 hbond_bb_sc:     0.000 hbond_sc:     0.000 dslf_fa13:     0.000 omega:     0.046 fa_dun:     1.706 p_aa_pp:    -0.287 yhh_planarity:     0.000 ref:    -2.146 rama_prepro:    -0.309
RSD_WTD: 67  fa_atr:    -4.708 fa_rep:     0.710 fa_sol:     5.695 fa_intra_rep:     0.012 fa_intra_sol_xover4:     0.775 lk_ball_wtd:     0.031 fa_elec:    -3.957 pro_close:     0.000 hbond_sr_bb:     0.000 hbond_lr_bb:     0.000 hbond_bb_sc:    -0.769 hbond_sc:     0.000 dslf_fa13:     0.000 omega:     0.013 fa_dun:     2.530 p_aa_pp:    -0.698 yhh_planarity:     0.000 ref:    -2.146 rama_prepro:    -0.278
RSD_WTD: 68  fa_atr:    -5.198 fa_rep:     0.520 fa_sol:     5.413 fa_intra_rep:     0.014 fa_intra_sol_xover4:     1.249 lk_ball_wtd:    -0.093 fa_elec:    -2.901 pro_close:     0.000 hbond_sr_bb:     0.000 hbond_lr_bb:     0.000 hbond_bb_sc:     0.000 hbond_sc:    -0.235 dslf_fa13:     0.000 omega:     0.008 fa_dun:     3.081 p_aa_pp:    -0.211 yhh_planarity:     0.000 ref:    -2.725 rama_prepro:    -0.381
RSD_WTD: 69  fa_atr:    -3.808 fa_rep:     0.614 fa_sol:     4.716 fa_intra_rep:     0.004 fa_intra_sol_xover4:     0.679 lk_ball_wtd:    -0.041 fa_elec:    -2.249 pro_close:     0.000 hbond_sr_bb:     0.000 hbond_lr_bb:     0.000 hbond_bb_sc:    -0.278 hbond_sc:     0.000 dslf_fa13:     0.000 omega:     0.708 fa_dun:     3.406 p_aa_pp:     0.013 yhh_planarity:     0.000 ref:    -2.146 rama_prepro:    -0.157
RSD_WTD: 70  fa_atr:    -5.528 fa_rep:     0.279 fa_sol:     5.620 fa_intra_rep:     0.008 fa_intra_sol_xover4:     0.357 lk_ball_wtd:    -0.502 fa_elec:    -2.266 pro_close:     0.000 hbond_sr_bb:     0.000 hbond_lr_bb:     0.000 hbond_bb_sc:    -0.491 hbond_sc:     0.000 dslf_fa13:     0.000 omega:     0.095 fa_dun:     2.767 p_aa_pp:    -0.180 yhh_planarity:     0.000 ref:    -2.725 rama_prepro:    -0.147
RSD_WTD: 71  fa_atr:   -12.240 fa_rep:     2.548 fa_sol:     2.394 fa_intra_rep:     0.024 fa_intra_sol_xover4:     0.259 lk_ball_wtd:    -0.144 fa_elec:    -1.795 pro_close:     0.000 hbond_sr_bb:     0.000 hbond_lr_bb:     0.000 hbond_bb_sc:     0.000 hbond_sc:     0.000 dslf_fa13:     0.000 omega:    -0.003 fa_dun:     1.421 p_aa_pp:    -0.536 yhh_planarity:     0.000 ref:     1.218 rama_prepro:    -0.122
RSD_WTD: 72  fa_atr:    -6.960 fa_rep:     0.768 fa_sol:     4.710 fa_intra_rep:     0.008 fa_intra_sol_xover4:     0.181 lk_ball_wtd:    -0.295 fa_elec:    -2.480 pro_close:     0.000 hbond_sr_bb:     0.000 hbond_lr_bb:     0.000 hbond_bb_sc:     0.000 hbond_sc:     0.000 dslf_fa13:     0.000 omega:     0.023 fa_dun:     1.167 p_aa_pp:     0.018 yhh_planarity:     0.000 ref:    -0.715 rama_prepro:     0.050
RSD_WTD: 73  fa_atr:    -4.594 fa_rep:     0.189 fa_sol:     4.365 fa_intra_rep:     0.015 fa_intra_sol_xover4:     0.239 lk_ball_wtd:    -0.147 fa_elec:    -1.876 pro_close:     0.000 hbond_sr_bb:     0.000 hbond_lr_bb:     0.000 hbond_bb_sc:     0.000 hbond_sc:     0.000 dslf_fa13:     0.000 omega:     0.016 fa_dun:     2.332 p_aa_pp:     0.058 yhh_planarity:     0.000 ref:    -0.715 rama_prepro:    -0.124
RSD_WTD: 74  fa_atr:    -8.640 fa_rep:     0.738 fa_sol:     5.700 fa_intra_rep:     0.007 fa_intra_sol_xover4:     0.183 lk_ball_wtd:    -0.525 fa_elec:    -2.773 pro_close:     0.000 hbond_sr_bb:     0.000 hbond_lr_bb:     0.000 hbond_bb_sc:     0.000 hbond_sc:     0.000 dslf_fa13:     0.000 omega:     0.001 fa_dun:     2.384 p_aa_pp:    -0.010 yhh_planarity:     0.000 ref:    -1.451 rama_prepro:    -0.139
RSD_WTD: 75  fa_atr:    -8.995 fa_rep:     1.645 fa_sol:     1.390 fa_intra_rep:     0.021 fa_intra_sol_xover4:     0.055 lk_ball_wtd:    -0.250 fa_elec:    -2.190 pro_close:     0.000 hbond_sr_bb:     0.000 hbond_lr_bb:     0.000 hbond_bb_sc:     0.000 hbond_sc:     0.000 dslf_fa13:     0.000 omega:    -0.053 fa_dun:     0.037 p_aa_pp:    -0.307 yhh_planarity:     0.000 ref:     2.643 rama_prepro:    -0.118
RSD_WTD: 76  fa_atr:    -5.895 fa_rep:     0.502 fa_sol:     4.600 fa_intra_rep:     0.010 fa_intra_sol_xover4:     0.243 lk_ball_wtd:    -0.196 fa_elec:    -1.719 pro_close:     0.000 hbond_sr_bb:     0.000 hbond_lr_bb:     0.000 hbond_bb_sc:     0.000 hbond_sc:     0.000 dslf_fa13:     0.000 omega:     0.036 fa_dun:     1.743 p_aa_pp:     0.054 yhh_planarity:     0.000 ref:    -0.715 rama_prepro:    -0.049
RSD_WTD: 77  fa_atr:    -5.655 fa_rep:     0.238 fa_sol:     5.557 fa_intra_rep:     0.021 fa_intra_sol_xover4:     0.260 lk_ball_wtd:    -0.491 fa_elec:    -2.270 pro_close:     0.000 hbond_sr_bb:     0.000 hbond_lr_bb:     0.000 hbond_bb_sc:     0.000 hbond_sc:     0.000 dslf_fa13:     0.000 omega:    -0.033 fa_dun:     3.214 p_aa_pp:     0.020 yhh_planarity:     0.000 ref:    -0.715 rama_prepro:    -0.153
RSD_WTD: 78  fa_atr:    -6.402 fa_rep:     0.809 fa_sol:     2.798 fa_intra_rep:     0.002 fa_intra_sol_xover4:     0.000 lk_ball_wtd:    -0.030 fa_elec:    -1.912 pro_close:     0.000 hbond_sr_bb:     0.000 hbond_lr_bb:     0.000 hbond_bb_sc:     0.000 hbond_sc:     0.000 dslf_fa13:     0.000 omega:    -0.007 fa_dun:     0.000 p_aa_pp:    -0.035 yhh_planarity:     0.000 ref:     1.325 rama_prepro:    -0.166
RSD_WTD: 79  fa_atr:    -9.256 fa_rep:     0.651 fa_sol:     3.538 fa_intra_rep:     0.018 fa_intra_sol_xover4:     0.077 lk_ball_wtd:    -0.302 fa_elec:    -2.518 pro_close:     0.000 hbond_sr_bb:     0.000 hbond_lr_bb:     0.000 hbond_bb_sc:     0.000 hbond_sc:     0.000 dslf_fa13:     0.000 omega:     0.088 fa_dun:     0.226 p_aa_pp:    -0.284 yhh_planarity:     0.000 ref:     1.661 rama_prepro:    -0.143
RSD_WTD: 80  fa_atr:    -4.570 fa_rep:     0.192 fa_sol:     4.607 fa_intra_rep:     0.007 fa_intra_sol_xover4:     0.740 lk_ball_wtd:    -0.252 fa_elec:    -1.767 pro_close:     0.000 hbond_sr_bb:     0.000 hbond_lr_bb:     0.000 hbond_bb_sc:     0.000 hbond_sc:     0.000 dslf_fa13:     0.000 omega:     0.279 fa_dun:     2.959 p_aa_pp:    -0.273 yhh_planarity:     0.000 ref:    -2.725 rama_prepro:    -0.384
RSD_WTD: 81  fa_atr:    -7.462 fa_rep:     0.763 fa_sol:     3.885 fa_intra_rep:     0.017 fa_intra_sol_xover4:     0.070 lk_ball_wtd:    -0.281 fa_elec:    -1.754 pro_close:     0.000 hbond_sr_bb:     0.000 hbond_lr_bb:     0.000 hbond_bb_sc:     0.000 hbond_sc:     0.000 dslf_fa13:     0.000 omega:     0.051 fa_dun:     0.983 p_aa_pp:    -0.174 yhh_planarity:     0.000 ref:     1.661 rama_prepro:    -0.153
RSD_WTD: 82  fa_atr:   -11.210 fa_rep:     1.820 fa_sol:     3.310 fa_intra_rep:     0.005 fa_intra_sol_xover4:     0.048 lk_ball_wtd:    -0.111 fa_elec:    -2.124 pro_close:     0.000 hbond_sr_bb:     0.000 hbond_lr_bb:     0.000 hbond_bb_sc:     0.000 hbond_sc:     0.000 dslf_fa13:     0.000 omega:     0.006 fa_dun:     1.623 p_aa_pp:     0.013 yhh_planarity:     0.000 ref:     1.657 rama_prepro:     0.109
RSD_WTD: 83  fa_atr:    -4.241 fa_rep:     0.252 fa_sol:     4.233 fa_intra_rep:     0.014 fa_intra_sol_xover4:     0.760 lk_ball_wtd:    -0.382 fa_elec:    -1.281 pro_close:     0.000 hbond_sr_bb:     0.000 hbond_lr_bb:     0.000 hbond_bb_sc:     0.000 hbond_sc:     0.000 dslf_fa13:     0.000 omega:     0.030 fa_dun:     2.865 p_aa_pp:     0.087 yhh_planarity:     0.000 ref:    -0.715 rama_prepro:     0.053
RSD_WTD: 84  fa_atr:    -3.197 fa_rep:     0.170 fa_sol:     2.936 fa_intra_rep:     0.013 fa_intra_sol_xover4:     0.160 lk_ball_wtd:    -0.210 fa_elec:    -0.645 pro_close:     0.000 hbond_sr_bb:     0.000 hbond_lr_bb:     0.000 hbond_bb_sc:     0.000 hbond_sc:     0.000 dslf_fa13:     0.000 omega:    -0.046 fa_dun:     2.033 p_aa_pp:    -0.058 yhh_planarity:     0.000 ref:    -0.715 rama_prepro:    -0.246
RSD_WTD: 85  fa_atr:    -6.534 fa_rep:     1.506 fa_sol:     1.872 fa_intra_rep:     0.014 fa_intra_sol_xover4:     0.094 lk_ball_wtd:    -0.324 fa_elec:    -0.751 pro_close:     0.000 hbond_sr_bb:     0.000 hbond_lr_bb:     0.000 hbond_bb_sc:     0.000 hbond_sc:     0.000 dslf_fa13:     0.000 omega:     0.189 fa_dun:     0.841 p_aa_pp:    -0.119 yhh_planarity:     0.000 ref:     1.661 rama_prepro:    -0.540
RSD_WTD: 86  fa_atr:    -1.990 fa_rep:     0.129 fa_sol:     2.313 fa_intra_rep:     0.000 fa_intra_sol_xover4:     0.000 lk_ball_wtd:    -0.153 fa_elec:    -0.527 pro_close:     0.000 hbond_sr_bb:     0.000 hbond_lr_bb:     0.000 hbond_bb_sc:     0.000 hbond_sc:     0.000 dslf_fa13:     0.000 omega:    -0.028 fa_dun:     0.000 p_aa_pp:    -1.292 yhh_planarity:     0.000 ref:     0.798 rama_prepro:    -0.353
RSD_WTD: 87  fa_atr:    -6.868 fa_rep:     1.016 fa_sol:     1.066 fa_intra_rep:     0.018 fa_intra_sol_xover4:     0.042 lk_ball_wtd:    -0.172 fa_elec:    -0.922 pro_close:     0.000 hbond_sr_bb:     0.000 hbond_lr_bb:     0.000 hbond_bb_sc:     0.000 hbond_sc:     0.000 dslf_fa13:     0.000 omega:     0.277 fa_dun:     0.006 p_aa_pp:    -0.295 yhh_planarity:     0.000 ref:     2.643 rama_prepro:    -0.302
RSD_WTD: 88  fa_atr:    -3.581 fa_rep:     0.163 fa_sol:     3.793 fa_intra_rep:     0.003 fa_intra_sol_xover4:     0.284 lk_ball_wtd:     0.083 fa_elec:    -1.658 pro_close:     0.000 hbond_sr_bb:     0.000 hbond_lr_bb:     0.000 hbond_bb_sc:    -1.128 hbond_sc:     0.000 dslf_fa13:     0.000 omega:    -0.041 fa_dun:     1.727 p_aa_pp:    -0.210 yhh_planarity:     0.000 ref:    -2.146 rama_prepro:    -0.287
RSD_WTD: 89  fa_atr:    -5.691 fa_rep:     0.426 fa_sol:     3.673 fa_intra_rep:     0.008 fa_intra_sol_xover4:     0.490 lk_ball_wtd:     0.094 fa_elec:    -1.570 pro_close:     0.000 hbond_sr_bb:     0.000 hbond_lr_bb:     0.000 hbond_bb_sc:     0.000 hbond_sc:     0.000 dslf_fa13:     0.000 omega:     0.039 fa_dun:     2.194 p_aa_pp:    -0.366 yhh_planarity:     0.000 ref:    -0.301 rama_prepro:     0.289
RSD_WTD: 90  fa_atr:    -8.765 fa_rep:     0.663 fa_sol:     7.323 fa_intra_rep:     0.018 fa_intra_sol_xover4:     0.539 lk_ball_wtd:    -0.076 fa_elec:    -5.665 pro_close:     0.000 hbond_sr_bb:     0.000 hbond_lr_bb:     0.000 hbond_bb_sc:    -1.065 hbond_sc:    -1.269 dslf_fa13:     0.000 omega:    -0.039 fa_dun:     2.293 p_aa_pp:     0.158 yhh_planarity:     0.000 ref:    -0.095 rama_prepro:     0.671
RSD_WTD: 91  fa_atr:    -4.506 fa_rep:     0.312 fa_sol:     2.311 fa_intra_rep:     0.001 fa_intra_sol_xover4:     0.000 lk_ball_wtd:     0.059 fa_elec:    -2.030 pro_close:     0.000 hbond_sr_bb:     0.000 hbond_lr_bb:     0.000 hbond_bb_sc:     0.000 hbond_sc:     0.000 dslf_fa13:     0.000 omega:     0.016 fa_dun:     0.000 p_aa_pp:     0.525 yhh_planarity:     0.000 ref:     1.325 rama_prepro:     0.571
RSD_WTD: 92  fa_atr:    -7.921 fa_rep:     0.684 fa_sol:     0.461 fa_intra_rep:     0.033 fa_intra_sol_xover4:     0.096 lk_ball_wtd:     0.141 fa_elec:    -2.032 pro_close:     0.000 hbond_sr_bb:     0.000 hbond_lr_bb:     0.000 hbond_bb_sc:     0.000 hbond_sc:     0.000 dslf_fa13:     0.000 omega:    -0.031 fa_dun:     0.945 p_aa_pp:    -0.549 yhh_planarity:     0.000 ref:     2.304 rama_prepro:     0.146
RSD_WTD: 93  fa_atr:    -5.175 fa_rep:     0.817 fa_sol:     2.120 fa_intra_rep:     0.002 fa_intra_sol_xover4:     0.000 lk_ball_wtd:     0.119 fa_elec:    -2.102 pro_close:     0.000 hbond_sr_bb:     0.000 hbond_lr_bb:     0.000 hbond_bb_sc:     0.000 hbond_sc:     0.000 dslf_fa13:     0.000 omega:    -0.023 fa_dun:     0.000 p_aa_pp:     0.503 yhh_planarity:     0.000 ref:     1.325 rama_prepro:     0.110
RSD_WTD: 94  fa_atr:    -7.959 fa_rep:     0.922 fa_sol:     1.217 fa_intra_rep:     0.017 fa_intra_sol_xover4:     0.070 lk_ball_wtd:    -0.095 fa_elec:    -2.058 pro_close:     0.000 hbond_sr_bb:     0.000 hbond_lr_bb:     0.000 hbond_bb_sc:     0.000 hbond_sc:     0.000 dslf_fa13:     0.000 omega:     0.003 fa_dun:     0.777 p_aa_pp:    -0.262 yhh_planarity:     0.000 ref:     1.661 rama_prepro:     0.259
RSD_WTD: 95  fa_atr:    -3.312 fa_rep:     0.247 fa_sol:     1.851 fa_intra_rep:     0.001 fa_intra_sol_xover4:     0.000 lk_ball_wtd:    -0.099 fa_elec:    -1.752 pro_close:     0.000 hbond_sr_bb:     0.000 hbond_lr_bb:     0.000 hbond_bb_sc:     0.000 hbond_sc:     0.000 dslf_fa13:     0.000 omega:    -0.047 fa_dun:     0.000 p_aa_pp:     0.199 yhh_planarity:     0.000 ref:     1.325 rama_prepro:    -0.146
RSD_WTD: 96  fa_atr:    -6.575 fa_rep:     0.617 fa_sol:     2.107 fa_intra_rep:     0.018 fa_intra_sol_xover4:     0.043 lk_ball_wtd:    -0.224 fa_elec:    -0.635 pro_close:     0.000 hbond_sr_bb:     0.000 hbond_lr_bb:     0.000 hbond_bb_sc:     0.000 hbond_sc:     0.000 dslf_fa13:     0.000 omega:     0.203 fa_dun:     1.919 p_aa_pp:    -0.001 yhh_planarity:     0.000 ref:     1.657 rama_prepro:     0.137
RSD_WTD: 97  fa_atr:    -2.433 fa_rep:     0.172 fa_sol:     2.079 fa_intra_rep:     0.007 fa_intra_sol_xover4:     0.064 lk_ball_wtd:    -0.137 fa_elec:    -1.087 pro_close:     0.000 hbond_sr_bb:     0.000 hbond_lr_bb:     0.000 hbond_bb_sc:     0.000 hbond_sc:     0.000 dslf_fa13:     0.000 omega:    -0.036 fa_dun:     0.047 p_aa_pp:    -0.565 yhh_planarity:     0.000 ref:     1.152 rama_prepro:     0.180
RSD_WTD: 98  fa_atr:    -4.625 fa_rep:     0.371 fa_sol:     6.249 fa_intra_rep:     0.009 fa_intra_sol_xover4:     0.624 lk_ball_wtd:    -0.158 fa_elec:    -3.721 pro_close:     0.000 hbond_sr_bb:     0.000 hbond_lr_bb:     0.000 hbond_bb_sc:    -0.385 hbond_sc:     0.000 dslf_fa13:     0.000 omega:    -0.040 fa_dun:     1.773 p_aa_pp:    -0.739 yhh_planarity:     0.000 ref:    -2.146 rama_prepro:     0.269
RSD_WTD: 99  fa_atr:    -3.771 fa_rep:     0.084 fa_sol:     3.442 fa_intra_rep:     0.010 fa_intra_sol_xover4:     1.176 lk_ball_wtd:    -0.129 fa_elec:    -1.002 pro_close:     0.000 hbond_sr_bb:     0.000 hbond_lr_bb:     0.000 hbond_bb_sc:     0.000 hbond_sc:     0.000 dslf_fa13:     0.000 omega:    -0.082 fa_dun:     3.200 p_aa_pp:    -0.330 yhh_planarity:     0.000 ref:    -2.725 rama_prepro:     0.093
RSD_WTD: 100  fa_atr:    -4.118 fa_rep:     0.236 fa_sol:     5.048 fa_intra_rep:     0.007 fa_intra_sol_xover4:     0.787 lk_ball_wtd:    -0.189 fa_elec:    -2.696 pro_close:     0.000 hbond_sr_bb:     0.000 hbond_lr_bb:     0.000 hbond_bb_sc:    -0.385 hbond_sc:     0.000 dslf_fa13:     0.000 omega:     0.302 fa_dun:     2.711 p_aa_pp:    -0.288 yhh_planarity:     0.000 ref:    -2.725 rama_prepro:    -0.439
RSD_WTD: 101  fa_atr:    -6.541 fa_rep:     0.771 fa_sol:     6.058 fa_intra_rep:     0.013 fa_intra_sol_xover4:     0.523 lk_ball_wtd:    -0.209 fa_elec:    -3.001 pro_close:     0.000 hbond_sr_bb:     0.000 hbond_lr_bb:     0.000 hbond_bb_sc:     0.000 hbond_sc:     0.000 dslf_fa13:     0.000 omega:     0.164 fa_dun:     3.285 p_aa_pp:    -0.069 yhh_planarity:     0.000 ref:    -0.715 rama_prepro:    -0.223
RSD_WTD: 102  fa_atr:   -10.677 fa_rep:     1.443 fa_sol:     1.880 fa_intra_rep:     0.024 fa_intra_sol_xover4:     0.282 lk_ball_wtd:     0.055 fa_elec:    -2.392 pro_close:     0.000 hbond_sr_bb:     0.000 hbond_lr_bb:     0.000 hbond_bb_sc:     0.000 hbond_sc:     0.000 dslf_fa13:     0.000 omega:     0.051 fa_dun:     1.441 p_aa_pp:    -0.502 yhh_planarity:     0.000 ref:     1.218 rama_prepro:    -0.027
RSD_WTD: 103  fa_atr:    -6.522 fa_rep:     0.380 fa_sol:     4.560 fa_intra_rep:     0.021 fa_intra_sol_xover4:     0.251 lk_ball_wtd:    -0.244 fa_elec:    -2.456 pro_close:     0.000 hbond_sr_bb:     0.000 hbond_lr_bb:     0.000 hbond_bb_sc:     0.000 hbond_sc:     0.000 dslf_fa13:     0.000 omega:     0.019 fa_dun:     1.994 p_aa_pp:     0.079 yhh_planarity:     0.000 ref:    -0.715 rama_prepro:     0.134
RSD_WTD: 104  fa_atr:    -5.954 fa_rep:     0.311 fa_sol:     5.979 fa_intra_rep:     0.014 fa_intra_sol_xover4:     0.149 lk_ball_wtd:    -0.175 fa_elec:    -3.590 pro_close:     0.000 hbond_sr_bb:     0.000 hbond_lr_bb:     0.000 hbond_bb_sc:     0.000 hbond_sc:    -0.235 dslf_fa13:     0.000 omega:     0.005 fa_dun:     2.159 p_aa_pp:     0.021 yhh_planarity:     0.000 ref:    -0.715 rama_prepro:    -0.087
RSD_WTD: 105  fa_atr:    -9.793 fa_rep:     1.617 fa_sol:     2.643 fa_intra_rep:     0.019 fa_intra_sol_xover4:     0.072 lk_ball_wtd:     0.008 fa_elec:    -2.452 pro_close:     0.000 hbond_sr_bb:     0.000 hbond_lr_bb:     0.000 hbond_bb_sc:     0.000 hbond_sc:     0.000 dslf_fa13:     0.000 omega:     0.151 fa_dun:     2.875 p_aa_pp:    -0.254 yhh_planarity:     0.000 ref:     1.661 rama_prepro:    -0.220
RSD_WTD: 106  fa_atr:    -6.393 fa_rep:     0.975 fa_sol:     1.935 fa_intra_rep:     0.001 fa_intra_sol_xover4:     0.000 lk_ball_wtd:     0.046 fa_elec:    -1.969 pro_close:     0.000 hbond_sr_bb:     0.000 hbond_lr_bb:     0.000 hbond_bb_sc:     0.000 hbond_sc:     0.000 dslf_fa13:     0.000 omega:     0.111 fa_dun:     0.000 p_aa_pp:    -0.222 yhh_planarity:     0.000 ref:     1.325 rama_prepro:    -0.241
RSD_WTD: 107  fa_atr:    -5.090 fa_rep:     0.314 fa_sol:     3.895 fa_intra_rep:     0.010 fa_intra_sol_xover4:     0.255 lk_ball_wtd:    -0.139 fa_elec:    -1.682 pro_close:     0.000 hbond_sr_bb:     0.000 hbond_lr_bb:     0.000 hbond_bb_sc:     0.000 hbond_sc:     0.000 dslf_fa13:     0.000 omega:     0.078 fa_dun:     1.873 p_aa_pp:     0.056 yhh_planarity:     0.000 ref:    -0.715 rama_prepro:    -0.271
RSD_WTD: 108  fa_atr:    -8.688 fa_rep:     1.066 fa_sol:     3.596 fa_intra_rep:     0.029 fa_intra_sol_xover4:     0.074 lk_ball_wtd:    -0.114 fa_elec:    -1.137 pro_close:     0.000 hbond_sr_bb:     0.000 hbond_lr_bb:     0.000 hbond_bb_sc:     0.000 hbond_sc:     0.000 dslf_fa13:     0.000 omega:    -0.038 fa_dun:     0.109 p_aa_pp:    -0.389 yhh_planarity:     0.000 ref:     2.304 rama_prepro:    -0.083
RSD_WTD: 109  fa_atr:    -6.576 fa_rep:     0.501 fa_sol:     2.384 fa_intra_rep:     0.001 fa_intra_sol_xover4:     0.000 lk_ball_wtd:    -0.137 fa_elec:    -1.984 pro_close:     0.000 hbond_sr_bb:     0.000 hbond_lr_bb:     0.000 hbond_bb_sc:     0.000 hbond_sc:     0.000 dslf_fa13:     0.000 omega:     0.050 fa_dun:     0.000 p_aa_pp:    -0.132 yhh_planarity:     0.000 ref:     1.325 rama_prepro:    -0.043
RSD_WTD: 110  fa_atr:    -4.138 fa_rep:     0.300 fa_sol:     2.788 fa_intra_rep:     0.001 fa_intra_sol_xover4:     0.000 lk_ball_wtd:    -0.229 fa_elec:    -1.422 pro_close:     0.000 hbond_sr_bb:     0.000 hbond_lr_bb:     0.000 hbond_bb_sc:     0.000 hbond_sc:     0.000 dslf_fa13:     0.000 omega:     0.044 fa_dun:     0.000 p_aa_pp:    -0.128 yhh_planarity:     0.000 ref:     1.325 rama_prepro:    -0.141
RSD_WTD: 111  fa_atr:    -3.560 fa_rep:     0.319 fa_sol:     3.909 fa_intra_rep:     0.010 fa_intra_sol_xover4:     0.404 lk_ball_wtd:    -0.282 fa_elec:    -1.328 pro_close:     0.000 hbond_sr_bb:     0.000 hbond_lr_bb:     0.000 hbond_bb_sc:     0.000 hbond_sc:     0.000 dslf_fa13:     0.000 omega:    -0.009 fa_dun:     3.014 p_aa_pp:    -0.293 yhh_planarity:     0.000 ref:    -2.725 rama_prepro:    -0.367
RSD_WTD: 112  fa_atr:    -7.518 fa_rep:     1.296 fa_sol:     1.711 fa_intra_rep:     0.017 fa_intra_sol_xover4:     0.098 lk_ball_wtd:    -0.274 fa_elec:    -0.733 pro_close:     0.000 hbond_sr_bb:     0.000 hbond_lr_bb:     0.000 hbond_bb_sc:     0.000 hbond_sc:     0.000 dslf_fa13:     0.000 omega:     0.144 fa_dun:     0.071 p_aa_pp:    -0.103 yhh_planarity:     0.000 ref:     1.661 rama_prepro:    -0.514
RSD_WTD: 113  fa_atr:    -2.487 fa_rep:     0.195 fa_sol:     2.768 fa_intra_rep:     0.000 fa_intra_sol_xover4:     0.000 lk_ball_wtd:    -0.363 fa_elec:    -0.946 pro_close:     0.000 hbond_sr_bb:     0.000 hbond_lr_bb:     0.000 hbond_bb_sc:     0.000 hbond_sc:     0.000 dslf_fa13:     0.000 omega:    -0.076 fa_dun:     0.000 p_aa_pp:    -1.503 yhh_planarity:     0.000 ref:     0.798 rama_prepro:    -0.271
RSD_WTD: 114  fa_atr:    -4.424 fa_rep:     0.284 fa_sol:     1.299 fa_intra_rep:     0.001 fa_intra_sol_xover4:     0.000 lk_ball_wtd:    -0.422 fa_elec:    -0.439 pro_close:     0.000 hbond_sr_bb:     0.000 hbond_lr_bb:     0.000 hbond_bb_sc:     0.000 hbond_sc:     0.000 dslf_fa13:     0.000 omega:    -0.041 fa_dun:     0.000 p_aa_pp:    -0.075 yhh_planarity:     0.000 ref:     1.325 rama_prepro:    -0.417
RSD_WTD: 115  fa_atr:    -4.617 fa_rep:     0.206 fa_sol:     5.961 fa_intra_rep:     0.004 fa_intra_sol_xover4:     0.296 lk_ball_wtd:     0.243 fa_elec:    -4.034 pro_close:     0.000 hbond_sr_bb:     0.000 hbond_lr_bb:     0.000 hbond_bb_sc:    -1.065 hbond_sc:    -1.269 dslf_fa13:     0.000 omega:     0.519 fa_dun:     2.062 p_aa_pp:    -0.204 yhh_planarity:     0.000 ref:    -2.146 rama_prepro:    -0.517
RSD_WTD: 116  fa_atr:    -4.532 fa_rep:     0.240 fa_sol:     2.005 fa_intra_rep:     0.001 fa_intra_sol_xover4:     0.000 lk_ball_wtd:    -0.058 fa_elec:    -1.869 pro_close:     0.000 hbond_sr_bb:     0.000 hbond_lr_bb:     0.000 hbond_bb_sc:     0.000 hbond_sc:     0.000 dslf_fa13:     0.000 omega:     0.409 fa_dun:     0.000 p_aa_pp:    -0.541 yhh_planarity:     0.000 ref:     1.325 rama_prepro:    -0.159
RSD_WTD: 117  fa_atr:    -7.746 fa_rep:     0.615 fa_sol:    -0.240 fa_intra_rep:     0.027 fa_intra_sol_xover4:     0.107 lk_ball_wtd:    -0.041 fa_elec:    -1.283 pro_close:     0.000 hbond_sr_bb:     0.000 hbond_lr_bb:     0.000 hbond_bb_sc:     0.000 hbond_sc:     0.000 dslf_fa13:     0.000 omega:    -0.017 fa_dun:     2.557 p_aa_pp:    -0.759 yhh_planarity:     0.000 ref:     2.304 rama_prepro:    -0.267
RSD_WTD: 118  fa_atr:    -4.950 fa_rep:     0.882 fa_sol:     1.954 fa_intra_rep:     0.001 fa_intra_sol_xover4:     0.000 lk_ball_wtd:    -0.031 fa_elec:    -1.899 pro_close:     0.000 hbond_sr_bb:     0.000 hbond_lr_bb:     0.000 hbond_bb_sc:     0.000 hbond_sc:     0.000 dslf_fa13:     0.000 omega:     0.038 fa_dun:     0.000 p_aa_pp:     0.140 yhh_planarity:     0.000 ref:     1.325 rama_prepro:    -0.121
RSD_WTD: 119  fa_atr:    -9.105 fa_rep:     1.695 fa_sol:     1.013 fa_intra_rep:     0.025 fa_intra_sol_xover4:     0.089 lk_ball_wtd:     0.254 fa_elec:    -2.051 pro_close:     0.000 hbond_sr_bb:     0.000 hbond_lr_bb:     0.000 hbond_bb_sc:     0.000 hbond_sc:     0.000 dslf_fa13:     0.000 omega:    -0.040 fa_dun:     0.674 p_aa_pp:    -0.557 yhh_planarity:     0.000 ref:     2.304 rama_prepro:    -0.034
RSD_WTD: 120  fa_atr:    -4.227 fa_rep:     0.229 fa_sol:     2.275 fa_intra_rep:     0.002 fa_intra_sol_xover4:     0.000 lk_ball_wtd:     0.025 fa_elec:    -2.042 pro_close:     0.000 hbond_sr_bb:     0.000 hbond_lr_bb:     0.000 hbond_bb_sc:     0.000 hbond_sc:     0.000 dslf_fa13:     0.000 omega:     0.027 fa_dun:     0.000 p_aa_pp:     0.545 yhh_planarity:     0.000 ref:     1.325 rama_prepro:     0.340
RSD_WTD: 121  fa_atr:    -6.637 fa_rep:     0.707 fa_sol:     0.341 fa_intra_rep:     0.017 fa_intra_sol_xover4:     0.064 lk_ball_wtd:    -0.275 fa_elec:    -0.689 pro_close:     0.000 hbond_sr_bb:     0.000 hbond_lr_bb:     0.000 hbond_bb_sc:     0.000 hbond_sc:     0.000 dslf_fa13:     0.000 omega:     0.281 fa_dun:     2.314 p_aa_pp:    -0.140 yhh_planarity:     0.000 ref:     1.661 rama_prepro:     0.247
RSD_WTD: 122  fa_atr:    -4.058 fa_rep:     0.416 fa_sol:     4.291 fa_intra_rep:     0.005 fa_intra_sol_xover4:     0.310 lk_ball_wtd:    -0.276 fa_elec:    -1.883 pro_close:     0.000 hbond_sr_bb:     0.000 hbond_lr_bb:     0.000 hbond_bb_sc:    -0.551 hbond_sc:     0.000 dslf_fa13:     0.000 omega:     0.000 fa_dun:     2.679 p_aa_pp:     0.008 yhh_planarity:     0.000 ref:    -2.146 rama_prepro:    -0.324
RSD_WTD: 123  fa_atr:    -1.504 fa_rep:     0.209 fa_sol:     2.017 fa_intra_rep:     0.011 fa_intra_sol_xover4:     1.022 lk_ball_wtd:    -0.067 fa_elec:    -0.770 pro_close:     0.000 hbond_sr_bb:     0.000 hbond_lr_bb:     0.000 hbond_bb_sc:    -0.551 hbond_sc:     0.000 dslf_fa13:     0.000 omega:    -0.037 fa_dun:     3.147 p_aa_pp:    -0.282 yhh_planarity:     0.000 ref:    -2.725 rama_prepro:    -0.344
RSD_WTD: 124  fa_atr:    -1.609 fa_rep:     0.174 fa_sol:     1.996 fa_intra_rep:     0.002 fa_intra_sol_xover4:     0.064 lk_ball_wtd:    -0.270 fa_elec:     0.098 pro_close:     0.000 hbond_sr_bb:     0.000 hbond_lr_bb:     0.000 hbond_bb_sc:     0.000 hbond_sc:     0.000 dslf_fa13:     0.000 omega:     0.008 fa_dun:     0.311 p_aa_pp:    -0.158 yhh_planarity:     0.000 ref:    -0.290 rama_prepro:    -0.506
RSD_WTD: 125  fa_atr:    -3.779 fa_rep:     0.293 fa_sol:     1.651 fa_intra_rep:     0.001 fa_intra_sol_xover4:     0.000 lk_ball_wtd:    -0.065 fa_elec:    -0.450 pro_close:     0.000 hbond_sr_bb:     0.000 hbond_lr_bb:     0.000 hbond_bb_sc:     0.000 hbond_sc:     0.000 dslf_fa13:     0.000 omega:     0.012 fa_dun:     0.000 p_aa_pp:    -0.042 yhh_planarity:     0.000 ref:     1.325 rama_prepro:    -0.403
RSD_WTD: 126  fa_atr:    -4.755 fa_rep:     0.593 fa_sol:     3.602 fa_intra_rep:     0.012 fa_intra_sol_xover4:     0.063 lk_ball_wtd:     0.051 fa_elec:    -2.779 pro_close:     0.000 hbond_sr_bb:     0.000 hbond_lr_bb:     0.000 hbond_bb_sc:    -1.397 hbond_sc:     0.000 dslf_fa13:     0.000 omega:     0.185 fa_dun:     0.751 p_aa_pp:    -0.724 yhh_planarity:     0.000 ref:     1.152 rama_prepro:    -0.075
RSD_WTD: 127  fa_atr:    -8.200 fa_rep:     1.195 fa_sol:     3.010 fa_intra_rep:     0.023 fa_intra_sol_xover4:     0.373 lk_ball_wtd:    -0.239 fa_elec:    -1.404 pro_close:     0.000 hbond_sr_bb:     0.000 hbond_lr_bb:     0.000 hbond_bb_sc:    -0.353 hbond_sc:     0.000 dslf_fa13:     0.000 omega:    -0.057 fa_dun:     1.316 p_aa_pp:     0.179 yhh_planarity:     0.000 ref:     2.261 rama_prepro:    -0.104
RSD_WTD: 128  fa_atr:    -5.288 fa_rep:     0.787 fa_sol:     3.822 fa_intra_rep:     0.016 fa_intra_sol_xover4:     0.269 lk_ball_wtd:    -0.308 fa_elec:    -0.586 pro_close:     0.000 hbond_sr_bb:     0.000 hbond_lr_bb:     0.000 hbond_bb_sc:     0.000 hbond_sc:     0.000 dslf_fa13:     0.000 omega:    -0.016 fa_dun:     2.790 p_aa_pp:    -0.068 yhh_planarity:     0.000 ref:    -0.715 rama_prepro:    -0.466
RSD_WTD: 129  fa_atr:    -5.464 fa_rep:     0.265 fa_sol:     5.581 fa_intra_rep:     0.003 fa_intra_sol_xover4:     0.278 lk_ball_wtd:    -0.183 fa_elec:    -2.912 pro_close:     0.000 hbond_sr_bb:     0.000 hbond_lr_bb:     0.000 hbond_bb_sc:    -1.044 hbond_sc:     0.000 dslf_fa13:     0.000 omega:     0.365 fa_dun:     2.279 p_aa_pp:    -0.140 yhh_planarity:     0.000 ref:    -2.146 rama_prepro:    -0.352
RSD_WTD: 130  fa_atr:   -10.935 fa_rep:     1.103 fa_sol:     2.184 fa_intra_rep:     0.016 fa_intra_sol_xover4:     0.024 lk_ball_wtd:     0.027 fa_elec:    -1.706 pro_close:     0.000 hbond_sr_bb:     0.000 hbond_lr_bb:     0.000 hbond_bb_sc:     0.000 hbond_sc:     0.000 dslf_fa13:     0.000 omega:     0.004 fa_dun:     1.810 p_aa_pp:     0.061 yhh_planarity:     0.000 ref:     1.657 rama_prepro:    -0.038
RSD_WTD: 131  fa_atr:    -6.964 fa_rep:     0.825 fa_sol:     5.161 fa_intra_rep:     0.009 fa_intra_sol_xover4:     0.180 lk_ball_wtd:    -0.355 fa_elec:    -1.985 pro_close:     0.000 hbond_sr_bb:     0.000 hbond_lr_bb:     0.000 hbond_bb_sc:     0.000 hbond_sc:     0.000 dslf_fa13:     0.000 omega:     0.031 fa_dun:     0.905 p_aa_pp:     0.049 yhh_planarity:     0.000 ref:    -0.715 rama_prepro:     0.062
RSD_WTD: 132  fa_atr:    -5.567 fa_rep:     0.449 fa_sol:     5.132 fa_intra_rep:     0.007 fa_intra_sol_xover4:     0.116 lk_ball_wtd:    -0.289 fa_elec:    -1.957 pro_close:     0.000 hbond_sr_bb:     0.000 hbond_lr_bb:     0.000 hbond_bb_sc:     0.000 hbond_sc:     0.000 dslf_fa13:     0.000 omega:    -0.029 fa_dun:     1.109 p_aa_pp:     0.015 yhh_planarity:     0.000 ref:    -0.715 rama_prepro:    -0.136
RSD_WTD: 133  fa_atr:    -7.130 fa_rep:     1.281 fa_sol:     2.341 fa_intra_rep:     0.002 fa_intra_sol_xover4:     0.000 lk_ball_wtd:    -0.080 fa_elec:    -1.737 pro_close:     0.000 hbond_sr_bb:     0.000 hbond_lr_bb:     0.000 hbond_bb_sc:     0.000 hbond_sc:     0.000 dslf_fa13:     0.000 omega:    -0.008 fa_dun:     0.000 p_aa_pp:    -0.226 yhh_planarity:     0.000 ref:     1.325 rama_prepro:    -0.324
RSD_WTD: 134  fa_atr:   -11.815 fa_rep:     2.277 fa_sol:     2.506 fa_intra_rep:     0.007 fa_intra_sol_xover4:     0.066 lk_ball_wtd:    -0.149 fa_elec:    -2.028 pro_close:     0.000 hbond_sr_bb:     0.000 hbond_lr_bb:     0.000 hbond_bb_sc:     0.000 hbond_sc:     0.000 dslf_fa13:     0.000 omega:     0.082 fa_dun:     1.435 p_aa_pp:     0.031 yhh_planarity:     0.000 ref:     1.657 rama_prepro:    -0.187
RSD_WTD: 135  fa_atr:    -6.130 fa_rep:     0.312 fa_sol:     5.459 fa_intra_rep:     0.006 fa_intra_sol_xover4:     0.265 lk_ball_wtd:    -0.323 fa_elec:    -2.183 pro_close:     0.000 hbond_sr_bb:     0.000 hbond_lr_bb:     0.000 hbond_bb_sc:     0.000 hbond_sc:     0.000 dslf_fa13:     0.000 omega:     0.087 fa_dun:     2.518 p_aa_pp:    -0.276 yhh_planarity:     0.000 ref:    -2.725 rama_prepro:    -0.264
RSD_WTD: 136  fa_atr:    -8.311 fa_rep:     0.919 fa_sol:     3.611 fa_intra_rep:     0.029 fa_intra_sol_xover4:     0.073 lk_ball_wtd:    -0.182 fa_elec:    -1.665 pro_close:     0.000 hbond_sr_bb:     0.000 hbond_lr_bb:     0.000 hbond_bb_sc:     0.000 hbond_sc:     0.000 dslf_fa13:     0.000 omega:    -0.041 fa_dun:     0.197 p_aa_pp:    -0.414 yhh_planarity:     0.000 ref:     2.304 rama_prepro:    -0.210
RSD_WTD: 137  fa_atr:   -10.710 fa_rep:     2.300 fa_sol:     1.989 fa_intra_rep:     0.019 fa_intra_sol_xover4:     0.075 lk_ball_wtd:    -0.207 fa_elec:    -1.907 pro_close:     0.000 hbond_sr_bb:     0.000 hbond_lr_bb:     0.000 hbond_bb_sc:     0.000 hbond_sc:     0.000 dslf_fa13:     0.000 omega:     0.258 fa_dun:     0.332 p_aa_pp:    -0.260 yhh_planarity:     0.000 ref:     1.661 rama_prepro:    -0.105
RSD_WTD: 138  fa_atr:    -6.278 fa_rep:     0.742 fa_sol:     3.858 fa_intra_rep:     0.023 fa_intra_sol_xover4:     0.280 lk_ball_wtd:    -0.135 fa_elec:    -1.299 pro_close:     0.000 hbond_sr_bb:     0.000 hbond_lr_bb:     0.000 hbond_bb_sc:     0.000 hbond_sc:     0.000 dslf_fa13:     0.000 omega:    -0.007 fa_dun:     1.422 p_aa_pp:    -0.415 yhh_planarity:     0.001 ref:     0.582 rama_prepro:    -0.095
RSD_WTD: 139  fa_atr:    -3.880 fa_rep:     0.295 fa_sol:     3.238 fa_intra_rep:     0.013 fa_intra_sol_xover4:     0.161 lk_ball_wtd:    -0.145 fa_elec:    -0.645 pro_close:     0.000 hbond_sr_bb:     0.000 hbond_lr_bb:     0.000 hbond_bb_sc:     0.000 hbond_sc:     0.000 dslf_fa13:     0.000 omega:    -0.058 fa_dun:     2.065 p_aa_pp:    -0.059 yhh_planarity:     0.000 ref:    -0.715 rama_prepro:    -0.243
RSD_WTD: 140  fa_atr:    -6.623 fa_rep:     0.719 fa_sol:     1.870 fa_intra_rep:     0.018 fa_intra_sol_xover4:     0.099 lk_ball_wtd:    -0.203 fa_elec:    -0.688 pro_close:     0.000 hbond_sr_bb:     0.000 hbond_lr_bb:     0.000 hbond_bb_sc:     0.000 hbond_sc:     0.000 dslf_fa13:     0.000 omega:     0.068 fa_dun:     0.077 p_aa_pp:    -0.091 yhh_planarity:     0.000 ref:     1.661 rama_prepro:    -0.496
RSD_WTD: 141  fa_atr:    -1.961 fa_rep:     0.171 fa_sol:     2.284 fa_intra_rep:     0.000 fa_intra_sol_xover4:     0.000 lk_ball_wtd:    -0.133 fa_elec:    -1.464 pro_close:     0.000 hbond_sr_bb:     0.000 hbond_lr_bb:     0.000 hbond_bb_sc:     0.000 hbond_sc:     0.000 dslf_fa13:     0.000 omega:    -0.146 fa_dun:     0.000 p_aa_pp:    -1.420 yhh_planarity:     0.000 ref:     0.798 rama_prepro:    -0.464
RSD_WTD: 142  fa_atr:    -6.192 fa_rep:     0.666 fa_sol:     1.077 fa_intra_rep:     0.017 fa_intra_sol_xover4:     0.048 lk_ball_wtd:    -0.262 fa_elec:    -0.228 pro_close:     0.000 hbond_sr_bb:     0.000 hbond_lr_bb:     0.000 hbond_bb_sc:     0.000 hbond_sc:     0.000 dslf_fa13:     0.000 omega:     0.040 fa_dun:     0.010 p_aa_pp:    -0.331 yhh_planarity:     0.000 ref:     2.643 rama_prepro:    -0.421
RSD_WTD: 143  fa_atr:    -3.757 fa_rep:     0.329 fa_sol:     3.322 fa_intra_rep:     0.009 fa_intra_sol_xover4:     0.231 lk_ball_wtd:     0.011 fa_elec:    -1.573 pro_close:     0.000 hbond_sr_bb:     0.000 hbond_lr_bb:     0.000 hbond_bb_sc:     0.000 hbond_sc:     0.000 dslf_fa13:     0.000 omega:    -0.020 fa_dun:     2.178 p_aa_pp:    -0.143 yhh_planarity:     0.000 ref:    -0.715 rama_prepro:    -0.220
RSD_WTD: 144  fa_atr:    -6.350 fa_rep:     0.362 fa_sol:     5.398 fa_intra_rep:     0.009 fa_intra_sol_xover4:     0.221 lk_ball_wtd:    -0.551 fa_elec:    -2.983 pro_close:     0.000 hbond_sr_bb:     0.000 hbond_lr_bb:     0.000 hbond_bb_sc:     0.000 hbond_sc:     0.000 dslf_fa13:     0.000 omega:     0.056 fa_dun:     2.444 p_aa_pp:     0.373 yhh_planarity:     0.000 ref:    -0.715 rama_prepro:     0.062
RSD_WTD: 145  fa_atr:    -7.533 fa_rep:     1.225 fa_sol:     0.665 fa_intra_rep:     0.027 fa_intra_sol_xover4:     0.070 lk_ball_wtd:    -0.144 fa_elec:    -1.373 pro_close:     0.000 hbond_sr_bb:     0.000 hbond_lr_bb:     0.000 hbond_bb_sc:     0.000 hbond_sc:     0.000 dslf_fa13:     0.000 omega:    -0.045 fa_dun:     0.208 p_aa_pp:    -0.699 yhh_planarity:     0.000 ref:     2.304 rama_prepro:    -0.042
RSD_WTD: 146  fa_atr:    -4.569 fa_rep:     0.718 fa_sol:     1.590 fa_intra_rep:     0.001 fa_intra_sol_xover4:     0.000 lk_ball_wtd:    -0.019 fa_elec:    -1.822 pro_close:     0.000 hbond_sr_bb:     0.000 hbond_lr_bb:     0.000 hbond_bb_sc:     0.000 hbond_sc:     0.000 dslf_fa13:     0.000 omega:     0.083 fa_dun:     0.000 p_aa_pp:     0.173 yhh_planarity:     0.000 ref:     1.325 rama_prepro:     0.027
RSD_WTD: 147  fa_atr:    -7.763 fa_rep:     1.562 fa_sol:     0.297 fa_intra_rep:     0.018 fa_intra_sol_xover4:     0.050 lk_ball_wtd:     0.202 fa_elec:    -2.148 pro_close:     0.000 hbond_sr_bb:     0.000 hbond_lr_bb:     0.000 hbond_bb_sc:     0.000 hbond_sc:     0.000 dslf_fa13:     0.000 omega:     0.004 fa_dun:     0.019 p_aa_pp:    -0.360 yhh_planarity:     0.000 ref:     2.643 rama_prepro:     0.039
RSD_WTD: 148  fa_atr:    -4.020 fa_rep:     0.343 fa_sol:     1.856 fa_intra_rep:     0.001 fa_intra_sol_xover4:     0.000 lk_ball_wtd:     0.167 fa_elec:    -2.094 pro_close:     0.000 hbond_sr_bb:     0.000 hbond_lr_bb:     0.000 hbond_bb_sc:     0.000 hbond_sc:     0.000 dslf_fa13:     0.000 omega:     0.009 fa_dun:     0.000 p_aa_pp:     0.062 yhh_planarity:     0.000 ref:     1.325 rama_prepro:     0.148
RSD_WTD: 149  fa_atr:    -9.731 fa_rep:     2.181 fa_sol:     0.519 fa_intra_rep:     0.025 fa_intra_sol_xover4:     0.579 lk_ball_wtd:    -0.077 fa_elec:    -2.092 pro_close:     0.000 hbond_sr_bb:     0.000 hbond_lr_bb:     0.000 hbond_bb_sc:     0.000 hbond_sc:     0.000 dslf_fa13:     0.000 omega:     0.027 fa_dun:     2.113 p_aa_pp:    -0.260 yhh_planarity:     0.000 ref:     1.218 rama_prepro:     0.430
RSD_WTD: 150  fa_atr:    -2.979 fa_rep:     0.542 fa_sol:     1.628 fa_intra_rep:     0.001 fa_intra_sol_xover4:     0.000 lk_ball_wtd:     0.018 fa_elec:    -0.794 pro_close:     0.000 hbond_sr_bb:     0.000 hbond_lr_bb:     0.000 hbond_bb_sc:     0.000 hbond_sc:     0.000 dslf_fa13:     0.000 omega:     0.001 fa_dun:     0.000 p_aa_pp:    -0.159 yhh_planarity:     0.000 ref:     1.325 rama_prepro:    -0.142
RSD_WTD: 151  fa_atr:    -7.192 fa_rep:     1.195 fa_sol:     2.335 fa_intra_rep:     0.022 fa_intra_sol_xover4:     0.183 lk_ball_wtd:    -0.324 fa_elec:    -0.627 pro_close:     0.000 hbond_sr_bb:     0.000 hbond_lr_bb:     0.000 hbond_bb_sc:     0.000 hbond_sc:     0.000 dslf_fa13:     0.000 omega:     0.033 fa_dun:     1.607 p_aa_pp:    -0.062 yhh_planarity:     0.001 ref:     0.582 rama_prepro:     0.173
RSD_WTD: 152  fa_atr:    -5.364 fa_rep:     0.460 fa_sol:     5.511 fa_intra_rep:     0.008 fa_intra_sol_xover4:     0.598 lk_ball_wtd:     0.006 fa_elec:    -2.836 pro_close:     0.000 hbond_sr_bb:     0.000 hbond_lr_bb:     0.000 hbond_bb_sc:    -0.485 hbond_sc:     0.000 dslf_fa13:     0.000 omega:    -0.043 fa_dun:     1.777 p_aa_pp:    -0.709 yhh_planarity:     0.000 ref:    -2.146 rama_prepro:     0.918
RSD_WTD: 153  fa_atr:    -4.501 fa_rep:     0.211 fa_sol:     4.368 fa_intra_rep:     0.005 fa_intra_sol_xover4:     0.265 lk_ball_wtd:    -0.225 fa_elec:    -2.084 pro_close:     0.000 hbond_sr_bb:     0.000 hbond_lr_bb:     0.000 hbond_bb_sc:     0.000 hbond_sc:     0.000 dslf_fa13:     0.000 omega:    -0.086 fa_dun:     3.718 p_aa_pp:    -0.328 yhh_planarity:     0.000 ref:    -2.725 rama_prepro:     0.162
RSD_WTD: 154  fa_atr:    -5.493 fa_rep:     0.526 fa_sol:     4.513 fa_intra_rep:     0.015 fa_intra_sol_xover4:     0.489 lk_ball_wtd:    -0.316 fa_elec:    -2.350 pro_close:     0.000 hbond_sr_bb:     0.000 hbond_lr_bb:     0.000 hbond_bb_sc:    -0.485 hbond_sc:     0.000 dslf_fa13:     0.000 omega:    -0.022 fa_dun:     1.893 p_aa_pp:     0.012 yhh_planarity:     0.000 ref:    -0.715 rama_prepro:    -0.280
RSD_WTD: 155  fa_atr:    -9.394 fa_rep:     1.584 fa_sol:     2.441 fa_intra_rep:     0.017 fa_intra_sol_xover4:     0.080 lk_ball_wtd:    -0.373 fa_elec:    -1.801 pro_close:     0.000 hbond_sr_bb:     0.000 hbond_lr_bb:     0.000 hbond_bb_sc:     0.000 hbond_sc:     0.000 dslf_fa13:     0.000 omega:     0.155 fa_dun:     0.123 p_aa_pp:    -0.313 yhh_planarity:     0.000 ref:     1.661 rama_prepro:    -0.146
RSD_WTD: 156  fa_atr:    -9.439 fa_rep:     0.640 fa_sol:     1.597 fa_intra_rep:     0.027 fa_intra_sol_xover4:     0.071 lk_ball_wtd:    -0.239 fa_elec:    -1.495 pro_close:     0.000 hbond_sr_bb:     0.000 hbond_lr_bb:     0.000 hbond_bb_sc:     0.000 hbond_sc:     0.000 dslf_fa13:     0.000 omega:    -0.050 fa_dun:     0.070 p_aa_pp:    -0.439 yhh_planarity:     0.000 ref:     2.304 rama_prepro:    -0.159
RSD_WTD: 157  fa_atr:    -5.974 fa_rep:     0.516 fa_sol:     3.957 fa_intra_rep:     0.007 fa_intra_sol_xover4:     0.115 lk_ball_wtd:    -0.285 fa_elec:    -1.895 pro_close:     0.000 hbond_sr_bb:     0.000 hbond_lr_bb:     0.000 hbond_bb_sc:     0.000 hbond_sc:     0.000 dslf_fa13:     0.000 omega:     0.005 fa_dun:     1.119 p_aa_pp:     0.012 yhh_planarity:     0.000 ref:    -0.715 rama_prepro:    -0.066
RSD_WTD: 158  fa_atr:    -7.226 fa_rep:     0.716 fa_sol:     2.323 fa_intra_rep:     0.021 fa_intra_sol_xover4:     0.054 lk_ball_wtd:    -0.270 fa_elec:    -1.668 pro_close:     0.000 hbond_sr_bb:     0.000 hbond_lr_bb:     0.000 hbond_bb_sc:     0.000 hbond_sc:     0.000 dslf_fa13:     0.000 omega:    -0.035 fa_dun:     0.055 p_aa_pp:    -0.340 yhh_planarity:     0.000 ref:     2.643 rama_prepro:    -0.094
RSD_WTD: 159  fa_atr:    -7.002 fa_rep:     1.286 fa_sol:     2.033 fa_intra_rep:     0.001 fa_intra_sol_xover4:     0.000 lk_ball_wtd:    -0.105 fa_elec:    -1.750 pro_close:     0.000 hbond_sr_bb:     0.000 hbond_lr_bb:     0.000 hbond_bb_sc:     0.000 hbond_sc:     0.000 dslf_fa13:     0.000 omega:     0.107 fa_dun:     0.000 p_aa_pp:     0.273 yhh_planarity:     0.000 ref:     1.325 rama_prepro:     0.326
RSD_WTD: 160  fa_atr:    -5.409 fa_rep:     0.862 fa_sol:     2.302 fa_intra_rep:     0.001 fa_intra_sol_xover4:     0.000 lk_ball_wtd:    -0.243 fa_elec:    -1.493 pro_close:     0.000 hbond_sr_bb:     0.000 hbond_lr_bb:     0.000 hbond_bb_sc:     0.000 hbond_sc:     0.000 dslf_fa13:     0.000 omega:    -0.031 fa_dun:     0.000 p_aa_pp:    -0.180 yhh_planarity:     0.000 ref:     1.325 rama_prepro:     0.211
RSD_WTD: 161  fa_atr:    -5.254 fa_rep:     0.259 fa_sol:     6.208 fa_intra_rep:     0.013 fa_intra_sol_xover4:     0.503 lk_ball_wtd:    -0.084 fa_elec:    -4.125 pro_close:     0.000 hbond_sr_bb:     0.000 hbond_lr_bb:     0.000 hbond_bb_sc:     0.000 hbond_sc:    -0.378 dslf_fa13:     0.000 omega:     0.023 fa_dun:     3.865 p_aa_pp:     0.102 yhh_planarity:     0.000 ref:    -0.715 rama_prepro:    -0.035
RSD_WTD: 162  fa_atr:    -7.922 fa_rep:     1.233 fa_sol:     3.450 fa_intra_rep:     0.021 fa_intra_sol_xover4:     0.055 lk_ball_wtd:    -0.309 fa_elec:    -1.989 pro_close:     0.000 hbond_sr_bb:     0.000 hbond_lr_bb:     0.000 hbond_bb_sc:     0.000 hbond_sc:     0.000 dslf_fa13:     0.000 omega:    -0.036 fa_dun:    -0.002 p_aa_pp:    -0.245 yhh_planarity:     0.000 ref:     2.643 rama_prepro:     0.008
RSD_WTD: 163  fa_atr:    -9.261 fa_rep:     1.545 fa_sol:     2.226 fa_intra_rep:     0.015 fa_intra_sol_xover4:     0.073 lk_ball_wtd:    -0.303 fa_elec:    -1.842 pro_close:     0.000 hbond_sr_bb:     0.000 hbond_lr_bb:     0.000 hbond_bb_sc:     0.000 hbond_sc:     0.000 dslf_fa13:     0.000 omega:     0.409 fa_dun:     0.451 p_aa_pp:    -0.250 yhh_planarity:     0.000 ref:     1.661 rama_prepro:    -0.222
RSD_WTD: 164  fa_atr:    -3.954 fa_rep:     0.346 fa_sol:     4.239 fa_intra_rep:     0.004 fa_intra_sol_xover4:     0.599 lk_ball_wtd:    -0.205 fa_elec:    -2.010 pro_close:     0.000 hbond_sr_bb:     0.000 hbond_lr_bb:     0.000 hbond_bb_sc:     0.000 hbond_sc:     0.000 dslf_fa13:     0.000 omega:     0.030 fa_dun:     1.297 p_aa_pp:    -0.232 yhh_planarity:     0.000 ref:    -0.301 rama_prepro:    -0.055
RSD_WTD: 165  fa_atr:    -4.142 fa_rep:     0.379 fa_sol:     5.435 fa_intra_rep:     0.004 fa_intra_sol_xover4:     0.306 lk_ball_wtd:    -0.031 fa_elec:    -3.021 pro_close:     0.000 hbond_sr_bb:     0.000 hbond_lr_bb:     0.000 hbond_bb_sc:     0.000 hbond_sc:    -0.378 dslf_fa13:     0.000 omega:    -0.038 fa_dun:     1.331 p_aa_pp:     0.065 yhh_planarity:     0.000 ref:    -2.146 rama_prepro:    -0.091
RSD_WTD: 166  fa_atr:    -6.949 fa_rep:     1.042 fa_sol:     1.721 fa_intra_rep:     0.017 fa_intra_sol_xover4:     0.089 lk_ball_wtd:    -0.197 fa_elec:    -0.943 pro_close:     0.000 hbond_sr_bb:     0.000 hbond_lr_bb:     0.000 hbond_bb_sc:     0.000 hbond_sc:     0.000 dslf_fa13:     0.000 omega:    -0.046 fa_dun:     0.187 p_aa_pp:    -0.129 yhh_planarity:     0.000 ref:     1.661 rama_prepro:    -0.314
RSD_WTD: 167  fa_atr:    -1.823 fa_rep:     0.323 fa_sol:     2.207 fa_intra_rep:     0.000 fa_intra_sol_xover4:     0.000 lk_ball_wtd:    -0.105 fa_elec:    -0.963 pro_close:     0.000 hbond_sr_bb:     0.000 hbond_lr_bb:     0.000 hbond_bb_sc:     0.000 hbond_sc:     0.000 dslf_fa13:     0.000 omega:    -0.152 fa_dun:     0.000 p_aa_pp:    -1.268 yhh_planarity:     0.000 ref:     0.798 rama_prepro:    -0.295
RSD_WTD: 168  fa_atr:    -3.488 fa_rep:     0.227 fa_sol:     1.712 fa_intra_rep:     0.001 fa_intra_sol_xover4:     0.000 lk_ball_wtd:    -0.241 fa_elec:    -0.440 pro_close:     0.000 hbond_sr_bb:     0.000 hbond_lr_bb:     0.000 hbond_bb_sc:     0.000 hbond_sc:     0.000 dslf_fa13:     0.000 omega:     0.015 fa_dun:     0.000 p_aa_pp:    -0.114 yhh_planarity:     0.000 ref:     1.325 rama_prepro:    -0.583
RSD_WTD: 169  fa_atr:    -3.956 fa_rep:     0.392 fa_sol:     4.888 fa_intra_rep:     0.008 fa_intra_sol_xover4:     0.382 lk_ball_wtd:    -0.135 fa_elec:    -2.637 pro_close:     0.000 hbond_sr_bb:     0.000 hbond_lr_bb:     0.000 hbond_bb_sc:     0.000 hbond_sc:     0.000 dslf_fa13:     0.000 omega:    -0.014 fa_dun:     3.071 p_aa_pp:    -0.298 yhh_planarity:     0.000 ref:    -2.725 rama_prepro:    -0.729
RSD_WTD: 170  fa_atr:    -5.518 fa_rep:     0.275 fa_sol:     4.458 fa_intra_rep:     0.006 fa_intra_sol_xover4:     0.314 lk_ball_wtd:    -0.222 fa_elec:    -1.402 pro_close:     0.000 hbond_sr_bb:     0.000 hbond_lr_bb:     0.000 hbond_bb_sc:     0.000 hbond_sc:     0.000 dslf_fa13:     0.000 omega:     0.442 fa_dun:     3.076 p_aa_pp:     0.018 yhh_planarity:     0.000 ref:    -2.725 rama_prepro:    -0.109
RSD_WTD: 171  fa_atr:    -4.908 fa_rep:     0.450 fa_sol:     2.440 fa_intra_rep:     0.002 fa_intra_sol_xover4:     0.000 lk_ball_wtd:     0.273 fa_elec:    -3.427 pro_close:     0.000 hbond_sr_bb:     0.000 hbond_lr_bb:     0.000 hbond_bb_sc:    -1.123 hbond_sc:     0.000 dslf_fa13:     0.000 omega:    -0.040 fa_dun:     0.000 p_aa_pp:     0.462 yhh_planarity:     0.000 ref:     1.325 rama_prepro:     0.715
RSD_WTD: 172  fa_atr:    -4.879 fa_rep:     0.721 fa_sol:     2.106 fa_intra_rep:     0.001 fa_intra_sol_xover4:     0.000 lk_ball_wtd:     0.184 fa_elec:    -1.990 pro_close:     0.000 hbond_sr_bb:     0.000 hbond_lr_bb:     0.000 hbond_bb_sc:     0.000 hbond_sc:     0.000 dslf_fa13:     0.000 omega:     0.060 fa_dun:     0.000 p_aa_pp:     0.358 yhh_planarity:     0.000 ref:     1.325 rama_prepro:     0.773
RSD_WTD: 173  fa_atr:    -7.931 fa_rep:     0.888 fa_sol:     0.036 fa_intra_rep:     0.028 fa_intra_sol_xover4:     0.076 lk_ball_wtd:     0.128 fa_elec:    -1.569 pro_close:     0.000 hbond_sr_bb:     0.000 hbond_lr_bb:     0.000 hbond_bb_sc:     0.000 hbond_sc:     0.000 dslf_fa13:     0.000 omega:     0.332 fa_dun:     0.188 p_aa_pp:    -0.578 yhh_planarity:     0.000 ref:     2.304 rama_prepro:     0.146
RSD_WTD: 174  fa_atr:    -3.545 fa_rep:     0.297 fa_sol:     1.571 fa_intra_rep:     0.002 fa_intra_sol_xover4:     0.000 lk_ball_wtd:     0.162 fa_elec:    -1.631 pro_close:     0.000 hbond_sr_bb:     0.000 hbond_lr_bb:     0.000 hbond_bb_sc:     0.000 hbond_sc:     0.000 dslf_fa13:     0.000 omega:     0.146 fa_dun:     0.000 p_aa_pp:     0.320 yhh_planarity:     0.000 ref:     1.325 rama_prepro:     0.486
RSD_WTD: 175  fa_atr:    -8.887 fa_rep:     1.922 fa_sol:     1.138 fa_intra_rep:     0.019 fa_intra_sol_xover4:     0.083 lk_ball_wtd:    -0.048 fa_elec:    -2.352 pro_close:     0.000 hbond_sr_bb:     0.000 hbond_lr_bb:     0.000 hbond_bb_sc:     0.000 hbond_sc:     0.000 dslf_fa13:     0.000 omega:     0.341 fa_dun:     1.543 p_aa_pp:    -0.298 yhh_planarity:     0.000 ref:     1.661 rama_prepro:     0.535
RSD_WTD: 176  fa_atr:    -4.418 fa_rep:     0.597 fa_sol:     2.398 fa_intra_rep:     0.001 fa_intra_sol_xover4:     0.000 lk_ball_wtd:     0.098 fa_elec:    -2.187 pro_close:     0.000 hbond_sr_bb:     0.000 hbond_lr_bb:     0.000 hbond_bb_sc:     0.000 hbond_sc:     0.000 dslf_fa13:     0.000 omega:     0.029 fa_dun:     0.000 p_aa_pp:     0.231 yhh_planarity:     0.000 ref:     1.325 rama_prepro:     0.019
RSD_WTD: 177  fa_atr:    -9.344 fa_rep:     1.358 fa_sol:     0.721 fa_intra_rep:     0.022 fa_intra_sol_xover4:     0.228 lk_ball_wtd:     0.125 fa_elec:    -1.662 pro_close:     0.000 hbond_sr_bb:     0.000 hbond_lr_bb:     0.000 hbond_bb_sc:     0.000 hbond_sc:     0.000 dslf_fa13:     0.000 omega:     0.565 fa_dun:     1.513 p_aa_pp:    -0.282 yhh_planarity:     0.000 ref:     1.218 rama_prepro:    -0.088
RSD_WTD: 178  fa_atr:    -2.268 fa_rep:     0.116 fa_sol:     1.846 fa_intra_rep:     0.008 fa_intra_sol_xover4:     0.775 lk_ball_wtd:    -0.066 fa_elec:    -0.578 pro_close:     0.000 hbond_sr_bb:     0.000 hbond_lr_bb:     0.000 hbond_bb_sc:     0.000 hbond_sc:     0.000 dslf_fa13:     0.000 omega:     0.448 fa_dun:     1.628 p_aa_pp:    -0.642 yhh_planarity:     0.000 ref:    -2.146 rama_prepro:     0.244
RSD_WTD: 179  fa_atr:    -5.963 fa_rep:     0.739 fa_sol:     1.688 fa_intra_rep:     0.032 fa_intra_sol_xover4:     0.081 lk_ball_wtd:    -0.169 fa_elec:     0.272 pro_close:     0.000 hbond_sr_bb:     0.000 hbond_lr_bb:     0.000 hbond_bb_sc:     0.000 hbond_sc:     0.000 dslf_fa13:     0.000 omega:    -0.031 fa_dun:     1.232 p_aa_pp:    -0.750 yhh_planarity:     0.000 ref:     2.304 rama_prepro:     0.220
[truncated: 27,063 more chars]
