# Supplementary material for: De Novo Design of a Highly Stable Ovoid TIM Barrel: Unlocking Pocket Shape towards Functional Design
Source: Biodes Res. 2022 Oct 10;2022:9842315. doi: 10.34133/2022/9842315 (PMC10521652; doi:10.34133/2022/9842315)
Supplement: Supplementary Materials — The supplementary information contains further details about the design and characterization of the de novo proteins in this study, as well as Rosetta design models. [file 9842315.f1.zip › Supplementary_Materials/Rosetta_design_models/hv5.pdb]

HEADER                                            10-MAY-19   XXXX              
EXPDTA    THEORETICAL MODEL                                                     
REMARK 220                                                                      
REMARK 220 EXPERIMENTAL DETAILS                                                 
REMARK 220  EXPERIMENT TYPE                : THEORETICAL MODELLING              
REMARK 220  DATE OF DATA COLLECTION        : 10-MAY-19                          
REMARK 220                                                                      
REMARK 220 REMARK: MODEL GENERATED BY ROSETTA                                   
REMARK 220  VERSION 2019.12.post.dev+13.master.11806bb                          
ATOM      1  N   ASP A   1      -7.307   7.192   7.755  1.00  0.00           N  
ATOM      2  CA  ASP A   1      -6.372   6.928   8.827  1.00  0.00           C  
ATOM      3  C   ASP A   1      -4.959   7.237   8.379  1.00  0.00           C  
ATOM      4  O   ASP A   1      -4.109   7.625   9.186  1.00  0.00           O  
ATOM      5  CB  ASP A   1      -6.468   5.471   9.284  1.00  0.00           C  
ATOM      6  CG  ASP A   1      -7.824   5.126   9.884  1.00  0.00           C  
ATOM      7  OD1 ASP A   1      -8.243   5.808  10.789  1.00  0.00           O  
ATOM      8  OD2 ASP A   1      -8.429   4.184   9.430  1.00  0.00           O  
ATOM      9 1H   ASP A   1      -8.145   7.625   8.124  1.00  0.00           H  
ATOM     10 2H   ASP A   1      -6.874   7.822   7.094  1.00  0.00           H  
ATOM     11 3H   ASP A   1      -7.545   6.327   7.288  1.00  0.00           H  
ATOM     12  HA  ASP A   1      -6.614   7.575   9.669  1.00  0.00           H  
ATOM     13 1HB  ASP A   1      -6.283   4.810   8.437  1.00  0.00           H  
ATOM     14 2HB  ASP A   1      -5.697   5.271  10.029  1.00  0.00           H  
ATOM     15  N   ALA A   2      -4.712   7.079   7.077  1.00  0.00           N  
ATOM     16  CA  ALA A   2      -3.438   7.458   6.484  1.00  0.00           C  
ATOM     17  C   ALA A   2      -3.608   7.791   5.007  1.00  0.00           C  
ATOM     18  O   ALA A   2      -4.530   7.301   4.350  1.00  0.00           O  
ATOM     19  CB  ALA A   2      -2.435   6.347   6.647  1.00  0.00           C  
ATOM     20  H   ALA A   2      -5.432   6.689   6.482  1.00  0.00           H  
ATOM     21  HA  ALA A   2      -3.074   8.352   6.994  1.00  0.00           H  
ATOM     22 1HB  ALA A   2      -1.485   6.651   6.218  1.00  0.00           H  
ATOM     23 2HB  ALA A   2      -2.307   6.133   7.694  1.00  0.00           H  
ATOM     24 3HB  ALA A   2      -2.786   5.479   6.150  1.00  0.00           H  
ATOM     25  N   ILE A   3      -2.702   8.607   4.481  1.00  0.00           N  
ATOM     26  CA  ILE A   3      -2.679   8.899   3.051  1.00  0.00           C  
ATOM     27  C   ILE A   3      -1.487   8.222   2.385  1.00  0.00           C  
ATOM     28  O   ILE A   3      -0.359   8.286   2.887  1.00  0.00           O  
ATOM     29  CB  ILE A   3      -2.621  10.416   2.796  1.00  0.00           C  
ATOM     30  CG1 ILE A   3      -3.722  11.132   3.583  1.00  0.00           C  
ATOM     31  CG2 ILE A   3      -2.746  10.711   1.309  1.00  0.00           C  
ATOM     32  CD1 ILE A   3      -5.121  10.722   3.186  1.00  0.00           C  
ATOM     33  H   ILE A   3      -1.995   9.019   5.087  1.00  0.00           H  
ATOM     34  HA  ILE A   3      -3.586   8.501   2.604  1.00  0.00           H  
ATOM     35  HB  ILE A   3      -1.670  10.809   3.156  1.00  0.00           H  
ATOM     36 1HG1 ILE A   3      -3.596  10.934   4.647  1.00  0.00           H  
ATOM     37 2HG1 ILE A   3      -3.630  12.209   3.439  1.00  0.00           H  
ATOM     38 1HG2 ILE A   3      -2.704  11.788   1.147  1.00  0.00           H  
ATOM     39 2HG2 ILE A   3      -1.929  10.231   0.773  1.00  0.00           H  
ATOM     40 3HG2 ILE A   3      -3.698  10.326   0.941  1.00  0.00           H  
ATOM     41 1HD1 ILE A   3      -5.846  11.272   3.787  1.00  0.00           H  
ATOM     42 2HD1 ILE A   3      -5.281  10.945   2.131  1.00  0.00           H  
ATOM     43 3HD1 ILE A   3      -5.248   9.653   3.355  1.00  0.00           H  
ATOM     44  N   ALA A   4      -1.750   7.544   1.277  1.00  0.00           N  
ATOM     45  CA  ALA A   4      -0.737   6.753   0.599  1.00  0.00           C  
ATOM     46  C   ALA A   4      -0.280   7.394  -0.707  1.00  0.00           C  
ATOM     47  O   ALA A   4      -1.011   8.167  -1.329  1.00  0.00           O  
ATOM     48  CB  ALA A   4      -1.264   5.350   0.338  1.00  0.00           C  
ATOM     49  H   ALA A   4      -2.687   7.570   0.900  1.00  0.00           H  
ATOM     50  HA  ALA A   4       0.119   6.672   1.254  1.00  0.00           H  
ATOM     51 1HB  ALA A   4      -0.494   4.759  -0.159  1.00  0.00           H  
ATOM     52 2HB  ALA A   4      -1.528   4.878   1.285  1.00  0.00           H  
ATOM     53 3HB  ALA A   4      -2.146   5.404  -0.297  1.00  0.00           H  
ATOM     54  N   ILE A   5       0.931   7.058  -1.115  1.00  0.00           N  
ATOM     55  CA  ILE A   5       1.505   7.580  -2.335  1.00  0.00           C  
ATOM     56  C   ILE A   5       1.683   6.484  -3.369  1.00  0.00           C  
ATOM     57  O   ILE A   5       2.485   5.568  -3.182  1.00  0.00           O  
ATOM     58  CB  ILE A   5       2.862   8.253  -2.058  1.00  0.00           C  
ATOM     59  CG1 ILE A   5       2.681   9.451  -1.122  1.00  0.00           C  
ATOM     60  CG2 ILE A   5       3.517   8.685  -3.361  1.00  0.00           C  
ATOM     61  CD1 ILE A   5       3.981  10.010  -0.588  1.00  0.00           C  
ATOM     62  H   ILE A   5       1.469   6.409  -0.560  1.00  0.00           H  
ATOM     63  HA  ILE A   5       0.832   8.332  -2.743  1.00  0.00           H  
ATOM     64  HB  ILE A   5       3.519   7.550  -1.547  1.00  0.00           H  
ATOM     65 1HG1 ILE A   5       2.157  10.248  -1.648  1.00  0.00           H  
ATOM     66 2HG1 ILE A   5       2.063   9.160  -0.273  1.00  0.00           H  
ATOM     67 1HG2 ILE A   5       4.474   9.160  -3.146  1.00  0.00           H  
ATOM     68 2HG2 ILE A   5       3.678   7.814  -3.993  1.00  0.00           H  
ATOM     69 3HG2 ILE A   5       2.868   9.394  -3.877  1.00  0.00           H  
ATOM     70 1HD1 ILE A   5       3.771  10.856   0.067  1.00  0.00           H  
ATOM     71 2HD1 ILE A   5       4.506   9.237  -0.027  1.00  0.00           H  
ATOM     72 3HD1 ILE A   5       4.602  10.341  -1.419  1.00  0.00           H  
ATOM     73  N   ALA A   6       0.938   6.575  -4.461  1.00  0.00           N  
ATOM     74  CA  ALA A   6       1.005   5.561  -5.500  1.00  0.00           C  
ATOM     75  C   ALA A   6       1.887   6.013  -6.637  1.00  0.00           C  
ATOM     76  O   ALA A   6       1.420   6.653  -7.584  1.00  0.00           O  
ATOM     77  CB  ALA A   6      -0.387   5.227  -6.013  1.00  0.00           C  
ATOM     78  H   ALA A   6       0.310   7.367  -4.579  1.00  0.00           H  
ATOM     79  HA  ALA A   6       1.448   4.659  -5.076  1.00  0.00           H  
ATOM     80 1HB  ALA A   6      -0.315   4.471  -6.795  1.00  0.00           H  
ATOM     81 2HB  ALA A   6      -0.995   4.844  -5.194  1.00  0.00           H  
ATOM     82 3HB  ALA A   6      -0.850   6.125  -6.419  1.00  0.00           H  
ATOM     83  N   LEU A   7       3.172   5.704  -6.538  1.00  0.00           N  
ATOM     84  CA  LEU A   7       4.149   6.238  -7.466  1.00  0.00           C  
ATOM     85  C   LEU A   7       3.876   5.727  -8.875  1.00  0.00           C  
ATOM     86  O   LEU A   7       3.756   4.521  -9.094  1.00  0.00           O  
ATOM     87  CB  LEU A   7       5.567   5.849  -7.031  1.00  0.00           C  
ATOM     88  CG  LEU A   7       6.708   6.542  -7.785  1.00  0.00           C  
ATOM     89  CD1 LEU A   7       6.668   8.038  -7.504  1.00  0.00           C  
ATOM     90  CD2 LEU A   7       8.039   5.941  -7.358  1.00  0.00           C  
ATOM     91  H   LEU A   7       3.481   5.081  -5.788  1.00  0.00           H  
ATOM     92  HA  LEU A   7       4.068   7.321  -7.471  1.00  0.00           H  
ATOM     93 1HB  LEU A   7       5.681   6.079  -5.973  1.00  0.00           H  
ATOM     94 2HB  LEU A   7       5.688   4.773  -7.162  1.00  0.00           H  
ATOM     95  HG  LEU A   7       6.574   6.401  -8.858  1.00  0.00           H  
ATOM     96 1HD1 LEU A   7       7.480   8.531  -8.040  1.00  0.00           H  
ATOM     97 2HD1 LEU A   7       5.714   8.446  -7.838  1.00  0.00           H  
ATOM     98 3HD1 LEU A   7       6.784   8.210  -6.435  1.00  0.00           H  
ATOM     99 1HD2 LEU A   7       8.850   6.433  -7.895  1.00  0.00           H  
ATOM    100 2HD2 LEU A   7       8.174   6.083  -6.285  1.00  0.00           H  
ATOM    101 3HD2 LEU A   7       8.047   4.875  -7.587  1.00  0.00           H  
ATOM    102  N   ASP A   8       3.760   6.646  -9.824  1.00  0.00           N  
ATOM    103  CA  ASP A   8       3.522   6.277 -11.216  1.00  0.00           C  
ATOM    104  C   ASP A   8       4.800   5.796 -11.892  1.00  0.00           C  
ATOM    105  O   ASP A   8       5.899   6.146 -11.481  1.00  0.00           O  
ATOM    106  CB  ASP A   8       2.946   7.463 -11.994  1.00  0.00           C  
ATOM    107  CG  ASP A   8       2.333   7.056 -13.327  1.00  0.00           C  
ATOM    108  OD1 ASP A   8       1.191   6.663 -13.338  1.00  0.00           O  
ATOM    109  OD2 ASP A   8       3.013   7.142 -14.321  1.00  0.00           O  
ATOM    110  H   ASP A   8       3.821   7.624  -9.575  1.00  0.00           H  
ATOM    111  HA  ASP A   8       2.798   5.463 -11.236  1.00  0.00           H  
ATOM    112 1HB  ASP A   8       2.180   7.954 -11.393  1.00  0.00           H  
ATOM    113 2HB  ASP A   8       3.734   8.193 -12.181  1.00  0.00           H  
ATOM    114  N   GLU A   9       4.638   5.004 -12.945  1.00  0.00           N  
ATOM    115  CA  GLU A   9       5.768   4.542 -13.751  1.00  0.00           C  
ATOM    116  C   GLU A   9       6.529   5.711 -14.368  1.00  0.00           C  
ATOM    117  O   GLU A   9       7.722   5.610 -14.645  1.00  0.00           O  
ATOM    118  CB  GLU A   9       5.285   3.599 -14.856  1.00  0.00           C  
ATOM    119  CG  GLU A   9       4.773   2.256 -14.357  1.00  0.00           C  
ATOM    120  CD  GLU A   9       4.284   1.367 -15.467  1.00  0.00           C  
ATOM    121  OE1 GLU A   9       4.111   1.853 -16.558  1.00  0.00           O  
ATOM    122  OE2 GLU A   9       4.083   0.201 -15.222  1.00  0.00           O  
ATOM    123  H   GLU A   9       3.699   4.713 -13.198  1.00  0.00           H  
ATOM    124  HA  GLU A   9       6.455   3.997 -13.101  1.00  0.00           H  
ATOM    125 1HB  GLU A   9       4.481   4.077 -15.416  1.00  0.00           H  
ATOM    126 2HB  GLU A   9       6.101   3.408 -15.553  1.00  0.00           H  
ATOM    127 1HG  GLU A   9       5.577   1.746 -13.826  1.00  0.00           H  
ATOM    128 2HG  GLU A   9       3.961   2.428 -13.651  1.00  0.00           H  
ATOM    129  N   SER A  10       5.824   6.815 -14.594  1.00  0.00           N  
ATOM    130  CA  SER A  10       6.425   8.003 -15.190  1.00  0.00           C  
ATOM    131  C   SER A  10       7.022   8.925 -14.127  1.00  0.00           C  
ATOM    132  O   SER A  10       7.611   9.958 -14.450  1.00  0.00           O  
ATOM    133  CB  SER A  10       5.388   8.757 -15.999  1.00  0.00           C  
ATOM    134  OG  SER A  10       4.902   7.970 -17.051  1.00  0.00           O  
ATOM    135  H   SER A  10       4.841   6.827 -14.357  1.00  0.00           H  
ATOM    136  HA  SER A  10       7.228   7.687 -15.855  1.00  0.00           H  
ATOM    137 1HB  SER A  10       4.563   9.051 -15.350  1.00  0.00           H  
ATOM    138 2HB  SER A  10       5.830   9.669 -16.398  1.00  0.00           H  
ATOM    139  HG  SER A  10       4.098   7.558 -16.725  1.00  0.00           H  
ATOM    140  N   ALA A  11       6.857   8.556 -12.859  1.00  0.00           N  
ATOM    141  CA  ALA A  11       7.327   9.381 -11.754  1.00  0.00           C  
ATOM    142  C   ALA A  11       8.652   8.846 -11.217  1.00  0.00           C  
ATOM    143  O   ALA A  11       9.021   7.702 -11.475  1.00  0.00           O  
ATOM    144  CB  ALA A  11       6.286   9.427 -10.652  1.00  0.00           C  
ATOM    145  H   ALA A  11       6.399   7.675 -12.656  1.00  0.00           H  
ATOM    146  HA  ALA A  11       7.495  10.392 -12.127  1.00  0.00           H  
ATOM    147 1HB  ALA A  11       6.641  10.062  -9.845  1.00  0.00           H  
ATOM    148 2HB  ALA A  11       5.353   9.831 -11.048  1.00  0.00           H  
ATOM    149 3HB  ALA A  11       6.116   8.432 -10.278  1.00  0.00           H  
ATOM    150  N   THR A  12       9.369   9.687 -10.477  1.00  0.00           N  
ATOM    151  CA  THR A  12      10.652   9.296  -9.900  1.00  0.00           C  
ATOM    152  C   THR A  12      10.762   9.718  -8.441  1.00  0.00           C  
ATOM    153  O   THR A  12       9.816  10.254  -7.866  1.00  0.00           O  
ATOM    154  CB  THR A  12      11.823   9.896 -10.699  1.00  0.00           C  
ATOM    155  OG1 THR A  12      13.057   9.327 -10.244  1.00  0.00           O  
ATOM    156  CG2 THR A  12      11.870  11.407 -10.524  1.00  0.00           C  
ATOM    157  H   THR A  12       9.020  10.631 -10.315  1.00  0.00           H  
ATOM    158  HA  THR A  12      10.735   8.210  -9.945  1.00  0.00           H  
ATOM    159  HB  THR A  12      11.699   9.663 -11.757  1.00  0.00           H  
ATOM    160  HG1 THR A  12      13.224   8.507 -10.715  1.00  0.00           H  
ATOM    161 1HG2 THR A  12      12.703  11.814 -11.096  1.00  0.00           H  
ATOM    162 2HG2 THR A  12      10.937  11.843 -10.880  1.00  0.00           H  
ATOM    163 3HG2 THR A  12      12.003  11.646  -9.469  1.00  0.00           H  
ATOM    164  N   TRP A  13      11.938   9.495  -7.847  1.00  0.00           N  
ATOM    165  CA  TRP A  13      12.125   9.720  -6.415  1.00  0.00           C  
ATOM    166  C   TRP A  13      11.849  11.176  -6.049  1.00  0.00           C  
ATOM    167  O   TRP A  13      11.359  11.471  -4.963  1.00  0.00           O  
ATOM    168  CB  TRP A  13      13.547   9.345  -5.996  1.00  0.00           C  
ATOM    169  CG  TRP A  13      14.597  10.250  -6.567  1.00  0.00           C  
ATOM    170  CD1 TRP A  13      15.271  10.079  -7.739  1.00  0.00           C  
ATOM    171  CD2 TRP A  13      15.102  11.478  -5.990  1.00  0.00           C  
ATOM    172  NE1 TRP A  13      16.156  11.110  -7.931  1.00  0.00           N  
ATOM    173  CE2 TRP A  13      16.065  11.977  -6.871  1.00  0.00           C  
ATOM    174  CE3 TRP A  13      14.817  12.185  -4.815  1.00  0.00           C  
ATOM    175  CZ2 TRP A  13      16.753  13.153  -6.617  1.00  0.00           C  
ATOM    176  CZ3 TRP A  13      15.506  13.365  -4.561  1.00  0.00           C  
ATOM    177  CH2 TRP A  13      16.448  13.836  -5.439  1.00  0.00           C  
ATOM    178  H   TRP A  13      12.719   9.174  -8.403  1.00  0.00           H  
ATOM    179  HA  TRP A  13      11.423   9.090  -5.871  1.00  0.00           H  
ATOM    180 1HB  TRP A  13      13.626   9.372  -4.909  1.00  0.00           H  
ATOM    181 2HB  TRP A  13      13.764   8.326  -6.315  1.00  0.00           H  
ATOM    182  HD1 TRP A  13      15.127   9.245  -8.424  1.00  0.00           H  
ATOM    183  HE1 TRP A  13      16.775  11.215  -8.722  1.00  0.00           H  
ATOM    184  HE3 TRP A  13      14.067  11.816  -4.115  1.00  0.00           H  
ATOM    185  HZ2 TRP A  13      17.506  13.544  -7.302  1.00  0.00           H  
ATOM    186  HZ3 TRP A  13      15.278  13.908  -3.643  1.00  0.00           H  
ATOM    187  HH2 TRP A  13      16.970  14.766  -5.209  1.00  0.00           H  
ATOM    188  N   LYS A  14      12.161  12.086  -6.977  1.00  0.00           N  
ATOM    189  CA  LYS A  14      11.937  13.511  -6.769  1.00  0.00           C  
ATOM    190  C   LYS A  14      10.469  13.797  -6.482  1.00  0.00           C  
ATOM    191  O   LYS A  14      10.139  14.673  -5.677  1.00  0.00           O  
ATOM    192  CB  LYS A  14      12.402  14.311  -7.986  1.00  0.00           C  
ATOM    193  CG  LYS A  14      12.297  15.822  -7.823  1.00  0.00           C  
ATOM    194  CD  LYS A  14      12.850  16.548  -9.040  1.00  0.00           C  
ATOM    195  CE  LYS A  14      12.720  18.057  -8.892  1.00  0.00           C  
ATOM    196  NZ  LYS A  14      13.257  18.781 -10.076  1.00  0.00           N  
ATOM    197  H   LYS A  14      12.558  11.774  -7.852  1.00  0.00           H  
ATOM    198  HA  LYS A  14      12.517  13.828  -5.902  1.00  0.00           H  
ATOM    199 1HB  LYS A  14      13.442  14.069  -8.205  1.00  0.00           H  
ATOM    200 2HB  LYS A  14      11.810  14.026  -8.856  1.00  0.00           H  
ATOM    201 1HG  LYS A  14      11.252  16.102  -7.688  1.00  0.00           H  
ATOM    202 2HG  LYS A  14      12.855  16.132  -6.941  1.00  0.00           H  
ATOM    203 1HD  LYS A  14      13.903  16.293  -9.169  1.00  0.00           H  
ATOM    204 2HD  LYS A  14      12.307  16.233  -9.931  1.00  0.00           H  
ATOM    205 1HE  LYS A  14      11.671  18.321  -8.764  1.00  0.00           H  
ATOM    206 2HE  LYS A  14      13.264  18.383  -8.005  1.00  0.00           H  
ATOM    207 1HZ  LYS A  14      13.153  19.776  -9.938  1.00  0.00           H  
ATOM    208 2HZ  LYS A  14      14.236  18.558 -10.192  1.00  0.00           H  
ATOM    209 3HZ  LYS A  14      12.747  18.501 -10.901  1.00  0.00           H  
ATOM    210  N   ASP A  15       9.586  13.053  -7.146  1.00  0.00           N  
ATOM    211  CA  ASP A  15       8.161  13.286  -7.043  1.00  0.00           C  
ATOM    212  C   ASP A  15       7.629  12.649  -5.783  1.00  0.00           C  
ATOM    213  O   ASP A  15       6.779  13.215  -5.091  1.00  0.00           O  
ATOM    214  CB  ASP A  15       7.426  12.728  -8.264  1.00  0.00           C  
ATOM    215  CG  ASP A  15       7.905  13.338  -9.574  1.00  0.00           C  
ATOM    216  OD1 ASP A  15       7.763  14.526  -9.741  1.00  0.00           O  
ATOM    217  OD2 ASP A  15       8.407  12.610 -10.396  1.00  0.00           O  
ATOM    218  H   ASP A  15       9.919  12.300  -7.732  1.00  0.00           H  
ATOM    219  HA  ASP A  15       7.981  14.361  -6.991  1.00  0.00           H  
ATOM    220 1HB  ASP A  15       7.565  11.648  -8.310  1.00  0.00           H  
ATOM    221 2HB  ASP A  15       6.356  12.916  -8.162  1.00  0.00           H  
ATOM    222  N   MET A  16       8.164  11.480  -5.462  1.00  0.00           N  
ATOM    223  CA  MET A  16       7.824  10.786  -4.242  1.00  0.00           C  
ATOM    224  C   MET A  16       8.148  11.657  -3.036  1.00  0.00           C  
ATOM    225  O   MET A  16       7.334  11.810  -2.126  1.00  0.00           O  
ATOM    226  CB  MET A  16       8.565   9.452  -4.165  1.00  0.00           C  
ATOM    227  CG  MET A  16       8.265   8.637  -2.915  1.00  0.00           C  
ATOM    228  SD  MET A  16       9.215   7.105  -2.840  1.00  0.00           S  
ATOM    229  CE  MET A  16      10.880   7.746  -2.692  1.00  0.00           C  
ATOM    230  H   MET A  16       8.848  11.066  -6.091  1.00  0.00           H  
ATOM    231  HA  MET A  16       6.752  10.591  -4.237  1.00  0.00           H  
ATOM    232 1HB  MET A  16       8.307   8.844  -5.030  1.00  0.00           H  
ATOM    233 2HB  MET A  16       9.640   9.631  -4.198  1.00  0.00           H  
ATOM    234 1HG  MET A  16       8.496   9.229  -2.030  1.00  0.00           H  
ATOM    235 2HG  MET A  16       7.205   8.386  -2.890  1.00  0.00           H  
ATOM    236 1HE  MET A  16      11.586   6.917  -2.635  1.00  0.00           H  
ATOM    237 2HE  MET A  16      11.112   8.362  -3.562  1.00  0.00           H  
ATOM    238 3HE  MET A  16      10.958   8.352  -1.789  1.00  0.00           H  
ATOM    239  N   LYS A  17       9.352  12.241  -3.044  1.00  0.00           N  
ATOM    240  CA  LYS A  17       9.801  13.096  -1.958  1.00  0.00           C  
ATOM    241  C   LYS A  17       8.869  14.277  -1.767  1.00  0.00           C  
ATOM    242  O   LYS A  17       8.431  14.561  -0.648  1.00  0.00           O  
ATOM    243  CB  LYS A  17      11.225  13.590  -2.218  1.00  0.00           C  
ATOM    244  CG  LYS A  17      11.750  14.571  -1.179  1.00  0.00           C  
ATOM    245  CD  LYS A  17      13.255  14.755  -1.303  1.00  0.00           C  
ATOM    246  CE  LYS A  17      13.599  15.907  -2.236  1.00  0.00           C  
ATOM    247  NZ  LYS A  17      13.342  17.229  -1.605  1.00  0.00           N  
ATOM    248  H   LYS A  17       9.972  12.082  -3.831  1.00  0.00           H  
ATOM    249  HA  LYS A  17       9.797  12.523  -1.049  1.00  0.00           H  
ATOM    250 1HB  LYS A  17      11.905  12.738  -2.248  1.00  0.00           H  
ATOM    251 2HB  LYS A  17      11.269  14.078  -3.192  1.00  0.00           H  
ATOM    252 1HG  LYS A  17      11.263  15.538  -1.312  1.00  0.00           H  
ATOM    253 2HG  LYS A  17      11.518  14.202  -0.180  1.00  0.00           H  
ATOM    254 1HD  LYS A  17      13.680  14.956  -0.318  1.00  0.00           H  
ATOM    255 2HD  LYS A  17      13.702  13.840  -1.691  1.00  0.00           H  
ATOM    256 1HE  LYS A  17      14.650  15.848  -2.513  1.00  0.00           H  
ATOM    257 2HE  LYS A  17      13.001  15.830  -3.144  1.00  0.00           H  
ATOM    258 1HZ  LYS A  17      13.581  17.965  -2.254  1.00  0.00           H  
ATOM    259 2HZ  LYS A  17      12.364  17.302  -1.360  1.00  0.00           H  
ATOM    260 3HZ  LYS A  17      13.905  17.321  -0.771  1.00  0.00           H  
ATOM    261  N   LYS A  18       8.554  14.963  -2.864  1.00  0.00           N  
ATOM    262  CA  LYS A  18       7.708  16.144  -2.798  1.00  0.00           C  
ATOM    263  C   LYS A  18       6.327  15.798  -2.277  1.00  0.00           C  
ATOM    264  O   LYS A  18       5.744  16.545  -1.499  1.00  0.00           O  
ATOM    265  CB  LYS A  18       7.599  16.805  -4.173  1.00  0.00           C  
ATOM    266  CG  LYS A  18       8.873  17.498  -4.640  1.00  0.00           C  
ATOM    267  CD  LYS A  18       9.239  18.657  -3.725  1.00  0.00           C  
ATOM    268  CE  LYS A  18       8.299  19.838  -3.923  1.00  0.00           C  
ATOM    269  NZ  LYS A  18       8.679  20.999  -3.074  1.00  0.00           N  
ATOM    270  H   LYS A  18       8.910  14.655  -3.765  1.00  0.00           H  
ATOM    271  HA  LYS A  18       8.160  16.856  -2.106  1.00  0.00           H  
ATOM    272 1HB  LYS A  18       7.334  16.055  -4.918  1.00  0.00           H  
ATOM    273 2HB  LYS A  18       6.801  17.548  -4.158  1.00  0.00           H  
ATOM    274 1HG  LYS A  18       9.694  16.781  -4.651  1.00  0.00           H  
ATOM    275 2HG  LYS A  18       8.731  17.876  -5.652  1.00  0.00           H  
ATOM    276 1HD  LYS A  18       9.186  18.331  -2.686  1.00  0.00           H  
ATOM    277 2HD  LYS A  18      10.259  18.978  -3.935  1.00  0.00           H  
ATOM    278 1HE  LYS A  18       8.316  20.145  -4.967  1.00  0.00           H  
ATOM    279 2HE  LYS A  18       7.281  19.538  -3.672  1.00  0.00           H  
ATOM    280 1HZ  LYS A  18       8.033  21.759  -3.234  1.00  0.00           H  
ATOM    281 2HZ  LYS A  18       8.648  20.731  -2.101  1.00  0.00           H  
ATOM    282 3HZ  LYS A  18       9.614  21.298  -3.311  1.00  0.00           H  
ATOM    283  N   ALA A  19       5.806  14.659  -2.710  1.00  0.00           N  
ATOM    284  CA  ALA A  19       4.495  14.210  -2.269  1.00  0.00           C  
ATOM    285  C   ALA A  19       4.467  14.030  -0.751  1.00  0.00           C  
ATOM    286  O   ALA A  19       3.502  14.416  -0.088  1.00  0.00           O  
ATOM    287  CB  ALA A  19       4.132  12.922  -2.958  1.00  0.00           C  
ATOM    288  H   ALA A  19       6.329  14.091  -3.370  1.00  0.00           H  
ATOM    289  HA  ALA A  19       3.768  14.975  -2.533  1.00  0.00           H  
ATOM    290 1HB  ALA A  19       3.149  12.608  -2.644  1.00  0.00           H  
ATOM    291 2HB  ALA A  19       4.137  13.070  -4.021  1.00  0.00           H  
ATOM    292 3HB  ALA A  19       4.851  12.164  -2.702  1.00  0.00           H  
ATOM    293  N   MET A  20       5.534  13.449  -0.204  1.00  0.00           N  
ATOM    294  CA  MET A  20       5.652  13.280   1.241  1.00  0.00           C  
ATOM    295  C   MET A  20       5.716  14.626   1.947  1.00  0.00           C  
ATOM    296  O   MET A  20       5.056  14.835   2.970  1.00  0.00           O  
ATOM    297  CB  MET A  20       6.886  12.444   1.576  1.00  0.00           C  
ATOM    298  CG  MET A  20       6.797  10.988   1.140  1.00  0.00           C  
ATOM    299  SD  MET A  20       8.316  10.071   1.466  1.00  0.00           S  
ATOM    300  CE  MET A  20       7.823   8.418   0.985  1.00  0.00           C  
ATOM    301  H   MET A  20       6.280  13.114  -0.807  1.00  0.00           H  
ATOM    302  HA  MET A  20       4.770  12.761   1.602  1.00  0.00           H  
ATOM    303 1HB  MET A  20       7.762  12.882   1.100  1.00  0.00           H  
ATOM    304 2HB  MET A  20       7.055  12.460   2.653  1.00  0.00           H  
ATOM    305 1HG  MET A  20       5.979  10.499   1.668  1.00  0.00           H  
ATOM    306 2HG  MET A  20       6.589  10.940   0.071  1.00  0.00           H  
ATOM    307 1HE  MET A  20       8.658   7.732   1.129  1.00  0.00           H  
ATOM    308 2HE  MET A  20       6.979   8.097   1.597  1.00  0.00           H  
ATOM    309 3HE  MET A  20       7.530   8.417  -0.066  1.00  0.00           H  
ATOM    310  N   GLU A  21       6.502  15.548   1.389  1.00  0.00           N  
ATOM    311  CA  GLU A  21       6.596  16.898   1.932  1.00  0.00           C  
ATOM    312  C   GLU A  21       5.229  17.573   1.962  1.00  0.00           C  
ATOM    313  O   GLU A  21       4.870  18.228   2.944  1.00  0.00           O  
ATOM    314  CB  GLU A  21       7.574  17.739   1.109  1.00  0.00           C  
ATOM    315  CG  GLU A  21       7.797  19.147   1.643  1.00  0.00           C  
ATOM    316  CD  GLU A  21       8.764  19.942   0.811  1.00  0.00           C  
ATOM    317  OE1 GLU A  21       8.466  20.197  -0.331  1.00  0.00           O  
ATOM    318  OE2 GLU A  21       9.803  20.295   1.318  1.00  0.00           O  
ATOM    319  H   GLU A  21       7.045  15.306   0.565  1.00  0.00           H  
ATOM    320  HA  GLU A  21       6.964  16.834   2.956  1.00  0.00           H  
ATOM    321 1HB  GLU A  21       8.542  17.239   1.071  1.00  0.00           H  
ATOM    322 2HB  GLU A  21       7.209  17.823   0.085  1.00  0.00           H  
ATOM    323 1HG  GLU A  21       6.841  19.670   1.668  1.00  0.00           H  
ATOM    324 2HG  GLU A  21       8.171  19.082   2.664  1.00  0.00           H  
ATOM    325  N   ILE A  22       4.465  17.406   0.881  1.00  0.00           N  
ATOM    326  CA  ILE A  22       3.123  17.960   0.803  1.00  0.00           C  
ATOM    327  C   ILE A  22       2.223  17.397   1.891  1.00  0.00           C  
ATOM    328  O   ILE A  22       1.526  18.144   2.578  1.00  0.00           O  
ATOM    329  CB  ILE A  22       2.495  17.682  -0.575  1.00  0.00           C  
ATOM    330  CG1 ILE A  22       3.195  18.510  -1.656  1.00  0.00           C  
ATOM    331  CG2 ILE A  22       1.005  17.983  -0.551  1.00  0.00           C  
ATOM    332  CD1 ILE A  22       2.852  18.087  -3.066  1.00  0.00           C  
ATOM    333  H   ILE A  22       4.831  16.882   0.094  1.00  0.00           H  
ATOM    334  HA  ILE A  22       3.186  19.038   0.942  1.00  0.00           H  
ATOM    335  HB  ILE A  22       2.641  16.635  -0.836  1.00  0.00           H  
ATOM    336 1HG1 ILE A  22       2.928  19.560  -1.541  1.00  0.00           H  
ATOM    337 2HG1 ILE A  22       4.275  18.433  -1.532  1.00  0.00           H  
ATOM    338 1HG2 ILE A  22       0.577  17.782  -1.533  1.00  0.00           H  
ATOM    339 2HG2 ILE A  22       0.518  17.353   0.192  1.00  0.00           H  
ATOM    340 3HG2 ILE A  22       0.849  19.031  -0.295  1.00  0.00           H  
ATOM    341 1HD1 ILE A  22       3.386  18.719  -3.776  1.00  0.00           H  
ATOM    342 2HD1 ILE A  22       3.144  17.046  -3.216  1.00  0.00           H  
ATOM    343 3HD1 ILE A  22       1.780  18.189  -3.226  1.00  0.00           H  
ATOM    344  N   LEU A  23       2.239  16.077   2.054  1.00  0.00           N  
ATOM    345  CA  LEU A  23       1.398  15.442   3.053  1.00  0.00           C  
ATOM    346  C   LEU A  23       1.744  15.938   4.444  1.00  0.00           C  
ATOM    347  O   LEU A  23       0.855  16.221   5.251  1.00  0.00           O  
ATOM    348  CB  LEU A  23       1.556  13.917   2.990  1.00  0.00           C  
ATOM    349  CG  LEU A  23       0.959  13.237   1.752  1.00  0.00           C  
ATOM    350  CD1 LEU A  23       1.235  11.740   1.812  1.00  0.00           C  
ATOM    351  CD2 LEU A  23      -0.536  13.515   1.691  1.00  0.00           C  
ATOM    352  H   LEU A  23       2.842  15.505   1.466  1.00  0.00           H  
ATOM    353  HA  LEU A  23       0.362  15.697   2.846  1.00  0.00           H  
ATOM    354 1HB  LEU A  23       2.618  13.677   3.020  1.00  0.00           H  
ATOM    355 2HB  LEU A  23       1.081  13.482   3.869  1.00  0.00           H  
ATOM    356  HG  LEU A  23       1.438  13.628   0.854  1.00  0.00           H  
ATOM    357 1HD1 LEU A  23       0.810  11.257   0.932  1.00  0.00           H  
ATOM    358 2HD1 LEU A  23       2.311  11.569   1.835  1.00  0.00           H  
ATOM    359 3HD1 LEU A  23       0.781  11.323   2.710  1.00  0.00           H  
ATOM    360 1HD2 LEU A  23      -0.960  13.032   0.810  1.00  0.00           H  
ATOM    361 2HD2 LEU A  23      -1.016  13.123   2.587  1.00  0.00           H  
ATOM    362 3HD2 LEU A  23      -0.703  14.591   1.631  1.00  0.00           H  
ATOM    363  N   TYR A  24       3.035  16.080   4.716  1.00  0.00           N  
ATOM    364  CA  TYR A  24       3.484  16.638   5.979  1.00  0.00           C  
ATOM    365  C   TYR A  24       2.884  18.024   6.197  1.00  0.00           C  
ATOM    366  O   TYR A  24       2.310  18.306   7.250  1.00  0.00           O  
ATOM    367  CB  TYR A  24       5.012  16.700   6.024  1.00  0.00           C  
ATOM    368  CG  TYR A  24       5.557  17.461   7.212  1.00  0.00           C  
ATOM    369  CD1 TYR A  24       5.632  16.848   8.454  1.00  0.00           C  
ATOM    370  CD2 TYR A  24       5.982  18.773   7.059  1.00  0.00           C  
ATOM    371  CE1 TYR A  24       6.130  17.544   9.539  1.00  0.00           C  
ATOM    372  CE2 TYR A  24       6.479  19.468   8.144  1.00  0.00           C  
ATOM    373  CZ  TYR A  24       6.554  18.858   9.380  1.00  0.00           C  
ATOM    374  OH  TYR A  24       7.050  19.551  10.460  1.00  0.00           O  
ATOM    375  H   TYR A  24       3.724  15.799   4.023  1.00  0.00           H  
ATOM    376  HA  TYR A  24       3.136  15.993   6.787  1.00  0.00           H  
ATOM    377 1HB  TYR A  24       5.417  15.687   6.054  1.00  0.00           H  
ATOM    378 2HB  TYR A  24       5.384  17.174   5.116  1.00  0.00           H  
ATOM    379  HD1 TYR A  24       5.299  15.817   8.574  1.00  0.00           H  
ATOM    380  HD2 TYR A  24       5.921  19.255   6.084  1.00  0.00           H  
ATOM    381  HE1 TYR A  24       6.189  17.062  10.514  1.00  0.00           H  
ATOM    382  HE2 TYR A  24       6.812  20.500   8.024  1.00  0.00           H  
ATOM    383  HH  TYR A  24       7.046  18.981  11.233  1.00  0.00           H  
ATOM    384  N   LYS A  25       3.019  18.885   5.190  1.00  0.00           N  
ATOM    385  CA  LYS A  25       2.532  20.259   5.274  1.00  0.00           C  
ATOM    386  C   LYS A  25       1.011  20.306   5.454  1.00  0.00           C  
ATOM    387  O   LYS A  25       0.475  21.245   6.045  1.00  0.00           O  
ATOM    388  CB  LYS A  25       2.940  21.045   4.026  1.00  0.00           C  
ATOM    389  CG  LYS A  25       4.427  21.360   3.939  1.00  0.00           C  
ATOM    390  CD  LYS A  25       4.787  21.956   2.586  1.00  0.00           C  
ATOM    391  CE  LYS A  25       4.282  23.385   2.457  1.00  0.00           C  
ATOM    392  NZ  LYS A  25       4.751  24.030   1.201  1.00  0.00           N  
ATOM    393  H   LYS A  25       3.474  18.578   4.338  1.00  0.00           H  
ATOM    394  HA  LYS A  25       2.985  20.734   6.144  1.00  0.00           H  
ATOM    395 1HB  LYS A  25       2.665  20.480   3.135  1.00  0.00           H  
ATOM    396 2HB  LYS A  25       2.395  21.989   3.997  1.00  0.00           H  
ATOM    397 1HG  LYS A  25       4.695  22.071   4.722  1.00  0.00           H  
ATOM    398 2HG  LYS A  25       5.002  20.447   4.090  1.00  0.00           H  
ATOM    399 1HD  LYS A  25       5.871  21.950   2.463  1.00  0.00           H  
ATOM    400 2HD  LYS A  25       4.345  21.352   1.794  1.00  0.00           H  
ATOM    401 1HE  LYS A  25       3.193  23.388   2.467  1.00  0.00           H  
ATOM    402 2HE  LYS A  25       4.632  23.973   3.305  1.00  0.00           H  
ATOM    403 1HZ  LYS A  25       4.396  24.975   1.154  1.00  0.00           H  
ATOM    404 2HZ  LYS A  25       5.762  24.050   1.190  1.00  0.00           H  
ATOM    405 3HZ  LYS A  25       4.416  23.505   0.407  1.00  0.00           H  
ATOM    406  N   LEU A  26       0.321  19.288   4.933  1.00  0.00           N  
ATOM    407  CA  LEU A  26      -1.136  19.202   5.043  1.00  0.00           C  
ATOM    408  C   LEU A  26      -1.579  18.660   6.412  1.00  0.00           C  
ATOM    409  O   LEU A  26      -2.777  18.564   6.689  1.00  0.00           O  
ATOM    410  CB  LEU A  26      -1.691  18.306   3.929  1.00  0.00           C  
ATOM    411  CG  LEU A  26      -1.574  18.865   2.505  1.00  0.00           C  
ATOM    412  CD1 LEU A  26      -2.048  17.817   1.507  1.00  0.00           C  
ATOM    413  CD2 LEU A  26      -2.395  20.140   2.391  1.00  0.00           C  
ATOM    414  H   LEU A  26       0.822  18.559   4.434  1.00  0.00           H  
ATOM    415  HA  LEU A  26      -1.546  20.204   4.925  1.00  0.00           H  
ATOM    416 1HB  LEU A  26      -1.164  17.353   3.955  1.00  0.00           H  
ATOM    417 2HB  LEU A  26      -2.746  18.120   4.126  1.00  0.00           H  
ATOM    418  HG  LEU A  26      -0.529  19.085   2.285  1.00  0.00           H  
ATOM    419 1HD1 LEU A  26      -1.964  18.214   0.495  1.00  0.00           H  
ATOM    420 2HD1 LEU A  26      -1.431  16.923   1.597  1.00  0.00           H  
ATOM    421 3HD1 LEU A  26      -3.087  17.564   1.712  1.00  0.00           H  
ATOM    422 1HD2 LEU A  26      -2.311  20.538   1.379  1.00  0.00           H  
ATOM    423 2HD2 LEU A  26      -3.441  19.921   2.609  1.00  0.00           H  
ATOM    424 3HD2 LEU A  26      -2.023  20.878   3.102  1.00  0.00           H  
ATOM    425  N   GLY A  27      -0.612  18.325   7.266  1.00  0.00           N  
ATOM    426  CA  GLY A  27      -0.910  17.850   8.616  1.00  0.00           C  
ATOM    427  C   GLY A  27      -1.066  16.329   8.673  1.00  0.00           C  
ATOM    428  O   GLY A  27      -1.533  15.783   9.672  1.00  0.00           O  
ATOM    429  H   GLY A  27       0.356  18.414   6.980  1.00  0.00           H  
ATOM    430 1HA  GLY A  27      -0.112  18.159   9.289  1.00  0.00           H  
ATOM    431 2HA  GLY A  27      -1.825  18.322   8.968  1.00  0.00           H  
ATOM    432  N   VAL A  28      -0.666  15.650   7.604  1.00  0.00           N  
ATOM    433  CA  VAL A  28      -0.762  14.196   7.551  1.00  0.00           C  
ATOM    434  C   VAL A  28       0.461  13.547   8.192  1.00  0.00           C  
ATOM    435  O   VAL A  28       1.582  13.693   7.702  1.00  0.00           O  
ATOM    436  CB  VAL A  28      -0.890  13.721   6.091  1.00  0.00           C  
ATOM    437  CG1 VAL A  28      -0.933  12.201   6.028  1.00  0.00           C  
ATOM    438  CG2 VAL A  28      -2.135  14.323   5.458  1.00  0.00           C  
ATOM    439  H   VAL A  28      -0.281  16.151   6.809  1.00  0.00           H  
ATOM    440  HA  VAL A  28      -1.651  13.888   8.104  1.00  0.00           H  
ATOM    441  HB  VAL A  28      -0.008  14.041   5.536  1.00  0.00           H  
ATOM    442 1HG1 VAL A  28      -1.024  11.883   4.989  1.00  0.00           H  
ATOM    443 2HG1 VAL A  28      -0.017  11.793   6.453  1.00  0.00           H  
ATOM    444 3HG1 VAL A  28      -1.791  11.838   6.593  1.00  0.00           H  
ATOM    445 1HG2 VAL A  28      -2.219  13.983   4.426  1.00  0.00           H  
ATOM    446 2HG2 VAL A  28      -3.017  14.007   6.017  1.00  0.00           H  
ATOM    447 3HG2 VAL A  28      -2.064  15.410   5.477  1.00  0.00           H  
ATOM    448  N   LYS A  29       0.243  12.843   9.302  1.00  0.00           N  
ATOM    449  CA  LYS A  29       1.346  12.280  10.079  1.00  0.00           C  
ATOM    450  C   LYS A  29       1.640  10.842   9.670  1.00  0.00           C  
ATOM    451  O   LYS A  29       2.700  10.296   9.994  1.00  0.00           O  
ATOM    452  CB  LYS A  29       1.033  12.343  11.575  1.00  0.00           C  
ATOM    453  CG  LYS A  29       0.898  13.755  12.130  1.00  0.00           C  
ATOM    454  CD  LYS A  29       0.638  13.737  13.629  1.00  0.00           C  
ATOM    455  CE  LYS A  29       0.566  15.148  14.196  1.00  0.00           C  
ATOM    456  NZ  LYS A  29      -0.624  15.888  13.695  1.00  0.00           N  
ATOM    457  H   LYS A  29      -0.705  12.714   9.624  1.00  0.00           H  
ATOM    458  HA  LYS A  29       2.240  12.871   9.889  1.00  0.00           H  
ATOM    459 1HB  LYS A  29       0.101  11.814  11.775  1.00  0.00           H  
ATOM    460 2HB  LYS A  29       1.822  11.839  12.133  1.00  0.00           H  
ATOM    461 1HG  LYS A  29       1.815  14.313  11.935  1.00  0.00           H  
ATOM    462 2HG  LYS A  29       0.072  14.263  11.633  1.00  0.00           H  
ATOM    463 1HD  LYS A  29      -0.304  13.225  13.829  1.00  0.00           H  
ATOM    464 2HD  LYS A  29       1.439  13.195  14.130  1.00  0.00           H  
ATOM    465 1HE  LYS A  29       0.519  15.100  15.283  1.00  0.00           H  
ATOM    466 2HE  LYS A  29       1.464  15.698  13.917  1.00  0.00           H  
ATOM    467 1HZ  LYS A  29      -0.635  16.817  14.093  1.00  0.00           H  
ATOM    468 2HZ  LYS A  29      -0.581  15.955  12.688  1.00  0.00           H  
ATOM    469 3HZ  LYS A  29      -1.464  15.398  13.965  1.00  0.00           H  
ATOM    470  N   LYS A  30       0.704  10.231   8.949  1.00  0.00           N  
ATOM    471  CA  LYS A  30       0.839   8.839   8.555  1.00  0.00           C  
ATOM    472  C   LYS A  30       0.872   8.701   7.054  1.00  0.00           C  
ATOM    473  O   LYS A  30      -0.109   9.013   6.365  1.00  0.00           O  
ATOM    474  CB  LYS A  30      -0.302   8.000   9.132  1.00  0.00           C  
ATOM    475  CG  LYS A  30      -0.319   7.922  10.653  1.00  0.00           C  
ATOM    476  CD  LYS A  30      -1.425   7.002  11.146  1.00  0.00           C  
ATOM    477  CE  LYS A  30      -1.420   6.893  12.664  1.00  0.00           C  
ATOM    478  NZ  LYS A  30      -2.501   6.000  13.162  1.00  0.00           N  
ATOM    479  H   LYS A  30      -0.119  10.745   8.668  1.00  0.00           H  
ATOM    480  HA  LYS A  30       1.788   8.462   8.938  1.00  0.00           H  
ATOM    481 1HB  LYS A  30      -1.257   8.414   8.808  1.00  0.00           H  
ATOM    482 2HB  LYS A  30      -0.238   6.983   8.745  1.00  0.00           H  
ATOM    483 1HG  LYS A  30       0.641   7.545  11.008  1.00  0.00           H  
ATOM    484 2HG  LYS A  30      -0.474   8.918  11.067  1.00  0.00           H  
ATOM    485 1HD  LYS A  30      -2.392   7.388  10.821  1.00  0.00           H  
ATOM    486 2HD  LYS A  30      -1.289   6.008  10.721  1.00  0.00           H  
ATOM    487 1HE  LYS A  30      -0.460   6.501  12.997  1.00  0.00           H  
ATOM    488 2HE  LYS A  30      -1.554   7.883  13.100  1.00  0.00           H  
ATOM    489 1HZ  LYS A  30      -2.464   5.956  14.171  1.00  0.00           H  
ATOM    490 2HZ  LYS A  30      -3.399   6.365  12.875  1.00  0.00           H  
ATOM    491 3HZ  LYS A  30      -2.377   5.074  12.780  1.00  0.00           H  
ATOM    492  N   ILE A  31       1.994   8.239   6.545  1.00  0.00           N  
ATOM    493  CA  ILE A  31       2.217   8.181   5.119  1.00  0.00           C  
ATOM    494  C   ILE A  31       2.586   6.788   4.697  1.00  0.00           C  
ATOM    495  O   ILE A  31       3.517   6.189   5.240  1.00  0.00           O  
ATOM    496  CB  ILE A  31       3.325   9.160   4.689  1.00  0.00           C  
ATOM    497  CG1 ILE A  31       2.941  10.595   5.058  1.00  0.00           C  
ATOM    498  CG2 ILE A  31       3.588   9.042   3.196  1.00  0.00           C  
ATOM    499  CD1 ILE A  31       4.041  11.603   4.814  1.00  0.00           C  
ATOM    500  H   ILE A  31       2.723   7.912   7.171  1.00  0.00           H  
ATOM    501  HA  ILE A  31       1.293   8.456   4.610  1.00  0.00           H  
ATOM    502  HB  ILE A  31       4.243   8.930   5.229  1.00  0.00           H  
ATOM    503 1HG1 ILE A  31       2.067  10.898   4.481  1.00  0.00           H  
ATOM    504 2HG1 ILE A  31       2.667  10.639   6.112  1.00  0.00           H  
ATOM    505 1HG2 ILE A  31       4.373   9.742   2.909  1.00  0.00           H  
ATOM    506 2HG2 ILE A  31       3.903   8.027   2.961  1.00  0.00           H  
ATOM    507 3HG2 ILE A  31       2.675   9.276   2.646  1.00  0.00           H  
ATOM    508 1HD1 ILE A  31       3.694  12.596   5.100  1.00  0.00           H  
ATOM    509 2HD1 ILE A  31       4.915  11.339   5.410  1.00  0.00           H  
ATOM    510 3HD1 ILE A  31       4.308  11.602   3.758  1.00  0.00           H  
ATOM    511  N   VAL A  32       1.861   6.264   3.729  1.00  0.00           N  
ATOM    512  CA  VAL A  32       2.113   4.930   3.232  1.00  0.00           C  
ATOM    513  C   VAL A  32       2.488   4.967   1.764  1.00  0.00           C  
ATOM    514  O   VAL A  32       1.636   5.149   0.902  1.00  0.00           O  
ATOM    515  CB  VAL A  32       0.869   4.043   3.425  1.00  0.00           C  
ATOM    516  CG1 VAL A  32       1.148   2.624   2.954  1.00  0.00           C  
ATOM    517  CG2 VAL A  32       0.446   4.054   4.886  1.00  0.00           C  
ATOM    518  H   VAL A  32       1.109   6.811   3.319  1.00  0.00           H  
ATOM    519  HA  VAL A  32       2.939   4.502   3.794  1.00  0.00           H  
ATOM    520  HB  VAL A  32       0.058   4.432   2.809  1.00  0.00           H  
ATOM    521 1HG1 VAL A  32       0.258   2.011   3.097  1.00  0.00           H  
ATOM    522 2HG1 VAL A  32       1.413   2.637   1.897  1.00  0.00           H  
ATOM    523 3HG1 VAL A  32       1.973   2.205   3.531  1.00  0.00           H  
ATOM    524 1HG2 VAL A  32      -0.434   3.425   5.015  1.00  0.00           H  
ATOM    525 2HG2 VAL A  32       1.259   3.670   5.503  1.00  0.00           H  
ATOM    526 3HG2 VAL A  32       0.211   5.074   5.190  1.00  0.00           H  
ATOM    527  N   VAL A  33       3.767   4.816   1.483  1.00  0.00           N  
ATOM    528  CA  VAL A  33       4.270   5.001   0.131  1.00  0.00           C  
ATOM    529  C   VAL A  33       4.500   3.653  -0.548  1.00  0.00           C  
ATOM    530  O   VAL A  33       4.977   2.713   0.077  1.00  0.00           O  
ATOM    531  CB  VAL A  33       5.587   5.799   0.154  1.00  0.00           C  
ATOM    532  CG1 VAL A  33       6.631   5.079   0.995  1.00  0.00           C  
ATOM    533  CG2 VAL A  33       6.090   6.009  -1.266  1.00  0.00           C  
ATOM    534  H   VAL A  33       4.416   4.581   2.229  1.00  0.00           H  
ATOM    535  HA  VAL A  33       3.528   5.558  -0.442  1.00  0.00           H  
ATOM    536  HB  VAL A  33       5.407   6.766   0.624  1.00  0.00           H  
ATOM    537 1HG1 VAL A  33       7.555   5.657   1.001  1.00  0.00           H  
ATOM    538 2HG1 VAL A  33       6.265   4.971   2.016  1.00  0.00           H  
ATOM    539 3HG1 VAL A  33       6.823   4.093   0.571  1.00  0.00           H  
ATOM    540 1HG2 VAL A  33       7.021   6.575  -1.241  1.00  0.00           H  
ATOM    541 2HG2 VAL A  33       6.265   5.042  -1.737  1.00  0.00           H  
ATOM    542 3HG2 VAL A  33       5.345   6.562  -1.837  1.00  0.00           H  
ATOM    543  N   ALA A  34       4.111   3.556  -1.821  1.00  0.00           N  
ATOM    544  CA  ALA A  34       4.255   2.309  -2.577  1.00  0.00           C  
ATOM    545  C   ALA A  34       4.980   2.516  -3.912  1.00  0.00           C  
ATOM    546  O   ALA A  34       4.754   3.509  -4.610  1.00  0.00           O  
ATOM    547  CB  ALA A  34       2.889   1.684  -2.816  1.00  0.00           C  
ATOM    548  H   ALA A  34       3.674   4.355  -2.270  1.00  0.00           H  
ATOM    549  HA  ALA A  34       4.839   1.612  -1.979  1.00  0.00           H  
ATOM    550 1HB  ALA A  34       3.006   0.752  -3.369  1.00  0.00           H  
ATOM    551 2HB  ALA A  34       2.409   1.479  -1.858  1.00  0.00           H  
ATOM    552 3HB  ALA A  34       2.270   2.371  -3.391  1.00  0.00           H  
ATOM    553  N   PHE A  35       5.847   1.558  -4.270  1.00  0.00           N  
ATOM    554  CA  PHE A  35       6.555   1.595  -5.557  1.00  0.00           C  
ATOM    555  C   PHE A  35       7.246   0.256  -5.866  1.00  0.00           C  
ATOM    556  O   PHE A  35       7.449  -0.569  -4.975  1.00  0.00           O  
ATOM    557  CB  PHE A  35       7.593   2.719  -5.558  1.00  0.00           C  
ATOM    558  CG  PHE A  35       8.438   2.765  -4.317  1.00  0.00           C  
ATOM    559  CD1 PHE A  35       9.596   2.008  -4.221  1.00  0.00           C  
ATOM    560  CD2 PHE A  35       8.077   3.565  -3.243  1.00  0.00           C  
ATOM    561  CE1 PHE A  35      10.374   2.049  -3.079  1.00  0.00           C  
ATOM    562  CE2 PHE A  35       8.853   3.609  -2.102  1.00  0.00           C  
ATOM    563  CZ  PHE A  35      10.003   2.850  -2.020  1.00  0.00           C  
ATOM    564  H   PHE A  35       6.014   0.781  -3.634  1.00  0.00           H  
ATOM    565  HA  PHE A  35       5.824   1.789  -6.343  1.00  0.00           H  
ATOM    566 1HB  PHE A  35       8.254   2.602  -6.416  1.00  0.00           H  
ATOM    567 2HB  PHE A  35       7.089   3.679  -5.662  1.00  0.00           H  
ATOM    568  HD1 PHE A  35       9.890   1.376  -5.059  1.00  0.00           H  
ATOM    569  HD2 PHE A  35       7.168   4.164  -3.308  1.00  0.00           H  
ATOM    570  HE1 PHE A  35      11.282   1.449  -3.017  1.00  0.00           H  
ATOM    571  HE2 PHE A  35       8.558   4.242  -1.265  1.00  0.00           H  
ATOM    572  HZ  PHE A  35      10.615   2.882  -1.120  1.00  0.00           H  
ATOM    573  N   ALA A  36       7.615   0.061  -7.136  1.00  0.00           N  
ATOM    574  CA  ALA A  36       8.403  -1.109  -7.540  1.00  0.00           C  
ATOM    575  C   ALA A  36       9.743  -1.127  -6.826  1.00  0.00           C  
ATOM    576  O   ALA A  36      10.367  -0.086  -6.646  1.00  0.00           O  
ATOM    577  CB  ALA A  36       8.610  -1.124  -9.048  1.00  0.00           C  
ATOM    578  H   ALA A  36       7.360   0.747  -7.833  1.00  0.00           H  
ATOM    579  HA  ALA A  36       7.878  -2.013  -7.273  1.00  0.00           H  
ATOM    580 1HB  ALA A  36       9.205  -1.994  -9.325  1.00  0.00           H  
ATOM    581 2HB  ALA A  36       7.642  -1.173  -9.547  1.00  0.00           H  
ATOM    582 3HB  ALA A  36       9.130  -0.217  -9.353  1.00  0.00           H  
ATOM    583  N   TYR A  37      10.178  -2.315  -6.411  1.00  0.00           N  
ATOM    584  CA  TYR A  37      11.463  -2.455  -5.730  1.00  0.00           C  
ATOM    585  C   TYR A  37      12.566  -1.675  -6.436  1.00  0.00           C  
ATOM    586  O   TYR A  37      12.804  -1.854  -7.632  1.00  0.00           O  
ATOM    587  CB  TYR A  37      11.850  -3.932  -5.623  1.00  0.00           C  
ATOM    588  CG  TYR A  37      13.274  -4.159  -5.166  1.00  0.00           C  
ATOM    589  CD1 TYR A  37      13.627  -3.911  -3.847  1.00  0.00           C  
ATOM    590  CD2 TYR A  37      14.226  -4.615  -6.064  1.00  0.00           C  
ATOM    591  CE1 TYR A  37      14.927  -4.118  -3.429  1.00  0.00           C  
ATOM    592  CE2 TYR A  37      15.527  -4.823  -5.646  1.00  0.00           C  
ATOM    593  CZ  TYR A  37      15.878  -4.576  -4.335  1.00  0.00           C  
ATOM    594  OH  TYR A  37      17.173  -4.782  -3.919  1.00  0.00           O  
ATOM    595  H   TYR A  37       9.598  -3.138  -6.556  1.00  0.00           H  
ATOM    596  HA  TYR A  37      11.367  -2.048  -4.725  1.00  0.00           H  
ATOM    597 1HB  TYR A  37      11.183  -4.433  -4.920  1.00  0.00           H  
ATOM    598 2HB  TYR A  37      11.724  -4.412  -6.593  1.00  0.00           H  
ATOM    599  HD1 TYR A  37      12.878  -3.552  -3.141  1.00  0.00           H  
ATOM    600  HD2 TYR A  37      13.949  -4.810  -7.100  1.00  0.00           H  
ATOM    601  HE1 TYR A  37      15.204  -3.923  -2.394  1.00  0.00           H  
ATOM    602  HE2 TYR A  37      16.276  -5.181  -6.353  1.00  0.00           H  
ATOM    603  HH  TYR A  37      17.703  -5.080  -4.662  1.00  0.00           H  
ATOM    604  N   ASP A  38      13.247  -0.821  -5.677  1.00  0.00           N  
ATOM    605  CA  ASP A  38      14.343  -0.015  -6.199  1.00  0.00           C  
ATOM    606  C   ASP A  38      15.152   0.583  -5.056  1.00  0.00           C  
ATOM    607  O   ASP A  38      14.615   1.311  -4.220  1.00  0.00           O  
ATOM    608  CB  ASP A  38      13.814   1.101  -7.103  1.00  0.00           C  
ATOM    609  CG  ASP A  38      14.921   1.837  -7.845  1.00  0.00           C  
ATOM    610  OD1 ASP A  38      15.984   1.987  -7.290  1.00  0.00           O  
ATOM    611  OD2 ASP A  38      14.693   2.243  -8.960  1.00  0.00           O  
ATOM    612  H   ASP A  38      12.998  -0.731  -4.705  1.00  0.00           H  
ATOM    613  HA  ASP A  38      15.003  -0.660  -6.783  1.00  0.00           H  
ATOM    614 1HB  ASP A  38      13.124   0.680  -7.834  1.00  0.00           H  
ATOM    615 2HB  ASP A  38      13.256   1.821  -6.503  1.00  0.00           H  
ATOM    616  N   GLU A  39      16.438   0.253  -5.008  1.00  0.00           N  
ATOM    617  CA  GLU A  39      17.307   0.691  -3.913  1.00  0.00           C  
ATOM    618  C   GLU A  39      17.249   2.213  -3.714  1.00  0.00           C  
ATOM    619  O   GLU A  39      17.347   2.705  -2.587  1.00  0.00           O  
ATOM    620  CB  GLU A  39      18.750   0.258  -4.179  1.00  0.00           C  
ATOM    621  CG  GLU A  39      19.721   0.580  -3.053  1.00  0.00           C  
ATOM    622  CD  GLU A  39      21.103   0.041  -3.299  1.00  0.00           C  
ATOM    623  OE1 GLU A  39      21.308  -0.569  -4.321  1.00  0.00           O  
ATOM    624  OE2 GLU A  39      21.954   0.240  -2.465  1.00  0.00           O  
ATOM    625  H   GLU A  39      16.822  -0.334  -5.734  1.00  0.00           H  
ATOM    626  HA  GLU A  39      16.965   0.220  -2.997  1.00  0.00           H  
ATOM    627 1HB  GLU A  39      18.781  -0.819  -4.350  1.00  0.00           H  
ATOM    628 2HB  GLU A  39      19.114   0.743  -5.085  1.00  0.00           H  
ATOM    629 1HG  GLU A  39      19.781   1.662  -2.938  1.00  0.00           H  
ATOM    630 2HG  GLU A  39      19.334   0.165  -2.124  1.00  0.00           H  
ATOM    631  N   LYS A  40      17.090   2.952  -4.811  1.00  0.00           N  
ATOM    632  CA  LYS A  40      17.067   4.408  -4.745  1.00  0.00           C  
ATOM    633  C   LYS A  40      15.820   4.902  -4.035  1.00  0.00           C  
ATOM    634  O   LYS A  40      15.895   5.749  -3.142  1.00  0.00           O  
ATOM    635  CB  LYS A  40      17.147   5.013  -6.147  1.00  0.00           C  
ATOM    636  CG  LYS A  40      17.095   6.534  -6.181  1.00  0.00           C  
ATOM    637  CD  LYS A  40      18.334   7.144  -5.543  1.00  0.00           C  
ATOM    638  CE  LYS A  40      18.354   8.657  -5.705  1.00  0.00           C  
ATOM    639  NZ  LYS A  40      19.578   9.264  -5.115  1.00  0.00           N  
ATOM    640  H   LYS A  40      16.982   2.493  -5.713  1.00  0.00           H  
ATOM    641  HA  LYS A  40      17.932   4.744  -4.174  1.00  0.00           H  
ATOM    642 1HB  LYS A  40      18.075   4.699  -6.626  1.00  0.00           H  
ATOM    643 2HB  LYS A  40      16.323   4.636  -6.753  1.00  0.00           H  
ATOM    644 1HG  LYS A  40      17.024   6.874  -7.215  1.00  0.00           H  
ATOM    645 2HG  LYS A  40      16.212   6.880  -5.643  1.00  0.00           H  
ATOM    646 1HD  LYS A  40      18.353   6.901  -4.479  1.00  0.00           H  
ATOM    647 2HD  LYS A  40      19.226   6.726  -6.009  1.00  0.00           H  
ATOM    648 1HE  LYS A  40      18.312   8.909  -6.764  1.00  0.00           H  
ATOM    649 2HE  LYS A  40      17.479   9.087  -5.217  1.00  0.00           H  
ATOM    650 1HZ  LYS A  40      19.552  10.266  -5.243  1.00  0.00           H  
ATOM    651 2HZ  LYS A  40      19.617   9.052  -4.128  1.00  0.00           H  
ATOM    652 3HZ  LYS A  40      20.395   8.887  -5.573  1.00  0.00           H  
ATOM    653  N   LEU A  41      14.670   4.381  -4.440  1.00  0.00           N  
ATOM    654  CA  LEU A  41      13.409   4.792  -3.857  1.00  0.00           C  
ATOM    655  C   LEU A  41      13.308   4.358  -2.406  1.00  0.00           C  
ATOM    656  O   LEU A  41      12.736   5.061  -1.583  1.00  0.00           O  
ATOM    657  CB  LEU A  41      12.240   4.203  -4.657  1.00  0.00           C  
ATOM    658  CG  LEU A  41      12.051   4.766  -6.071  1.00  0.00           C  
ATOM    659  CD1 LEU A  41      10.990   3.955  -6.803  1.00  0.00           C  
ATOM    660  CD2 LEU A  41      11.655   6.233  -5.985  1.00  0.00           C  
ATOM    661  H   LEU A  41      14.674   3.689  -5.180  1.00  0.00           H  
ATOM    662  HA  LEU A  41      13.350   5.879  -3.895  1.00  0.00           H  
ATOM    663 1HB  LEU A  41      12.386   3.128  -4.745  1.00  0.00           H  
ATOM    664 2HB  LEU A  41      11.317   4.378  -4.104  1.00  0.00           H  
ATOM    665  HG  LEU A  41      12.984   4.674  -6.627  1.00  0.00           H  
ATOM    666 1HD1 LEU A  41      10.856   4.355  -7.808  1.00  0.00           H  
ATOM    667 2HD1 LEU A  41      11.307   2.914  -6.867  1.00  0.00           H  
ATOM    668 3HD1 LEU A  41      10.047   4.015  -6.260  1.00  0.00           H  
ATOM    669 1HD2 LEU A  41      11.522   6.633  -6.990  1.00  0.00           H  
ATOM    670 2HD2 LEU A  41      10.721   6.326  -5.430  1.00  0.00           H  
ATOM    671 3HD2 LEU A  41      12.439   6.791  -5.473  1.00  0.00           H  
ATOM    672  N   ILE A  42      13.886   3.205  -2.088  1.00  0.00           N  
ATOM    673  CA  ILE A  42      13.898   2.726  -0.713  1.00  0.00           C  
ATOM    674  C   ILE A  42      14.668   3.684   0.179  1.00  0.00           C  
ATOM    675  O   ILE A  42      14.193   4.067   1.252  1.00  0.00           O  
ATOM    676  CB  ILE A  42      14.519   1.321  -0.619  1.00  0.00           C  
ATOM    677  CG1 ILE A  42      13.619   0.292  -1.309  1.00  0.00           C  
ATOM    678  CG2 ILE A  42      14.754   0.939   0.834  1.00  0.00           C  
ATOM    679  CD1 ILE A  42      14.286  -1.045  -1.539  1.00  0.00           C  
ATOM    680  H   ILE A  42      14.334   2.653  -2.814  1.00  0.00           H  
ATOM    681  HA  ILE A  42      12.873   2.679  -0.354  1.00  0.00           H  
ATOM    682  HB  ILE A  42      15.473   1.309  -1.147  1.00  0.00           H  
ATOM    683 1HG1 ILE A  42      12.726   0.129  -0.707  1.00  0.00           H  
ATOM    684 2HG1 ILE A  42      13.295   0.681  -2.274  1.00  0.00           H  
ATOM    685 1HG2 ILE A  42      15.193  -0.058   0.881  1.00  0.00           H  
ATOM    686 2HG2 ILE A  42      15.432   1.656   1.294  1.00  0.00           H  
ATOM    687 3HG2 ILE A  42      13.804   0.942   1.369  1.00  0.00           H  
ATOM    688 1HD1 ILE A  42      13.586  -1.720  -2.032  1.00  0.00           H  
ATOM    689 2HD1 ILE A  42      15.165  -0.910  -2.171  1.00  0.00           H  
ATOM    690 3HD1 ILE A  42      14.587  -1.470  -0.583  1.00  0.00           H  
ATOM    691  N   LYS A  43      15.857   4.087  -0.276  1.00  0.00           N  
ATOM    692  CA  LYS A  43      16.684   5.022   0.475  1.00  0.00           C  
ATOM    693  C   LYS A  43      15.975   6.356   0.664  1.00  0.00           C  
ATOM    694  O   LYS A  43      15.866   6.859   1.784  1.00  0.00           O  
ATOM    695  CB  LYS A  43      18.025   5.235  -0.229  1.00  0.00           C  
ATOM    696  CG  LYS A  43      18.985   6.156   0.512  1.00  0.00           C  
ATOM    697  CD  LYS A  43      20.322   6.255  -0.207  1.00  0.00           C  
ATOM    698  CE  LYS A  43      21.331   7.054   0.605  1.00  0.00           C  
ATOM    699  NZ  LYS A  43      20.981   8.499   0.661  1.00  0.00           N  
ATOM    700  H   LYS A  43      16.193   3.734  -1.169  1.00  0.00           H  
ATOM    701  HA  LYS A  43      16.869   4.611   1.449  1.00  0.00           H  
ATOM    702 1HB  LYS A  43      18.522   4.274  -0.365  1.00  0.00           H  
ATOM    703 2HB  LYS A  43      17.853   5.658  -1.219  1.00  0.00           H  
ATOM    704 1HG  LYS A  43      18.548   7.153   0.587  1.00  0.00           H  
ATOM    705 2HG  LYS A  43      19.151   5.775   1.519  1.00  0.00           H  
ATOM    706 1HD  LYS A  43      20.718   5.253  -0.378  1.00  0.00           H  
ATOM    707 2HD  LYS A  43      20.181   6.741  -1.172  1.00  0.00           H  
ATOM    708 1HE  LYS A  43      21.371   6.663   1.621  1.00  0.00           H  
ATOM    709 2HE  LYS A  43      22.320   6.950   0.160  1.00  0.00           H  
ATOM    710 1HZ  LYS A  43      21.672   8.993   1.207  1.00  0.00           H  
ATOM    711 2HZ  LYS A  43      20.959   8.877  -0.276  1.00  0.00           H  
ATOM    712 3HZ  LYS A  43      20.073   8.610   1.090  1.00  0.00           H  
ATOM    713  N   VAL A  44      15.480   6.923  -0.431  1.00  0.00           N  
ATOM    714  CA  VAL A  44      14.826   8.225  -0.385  1.00  0.00           C  
ATOM    715  C   VAL A  44      13.549   8.181   0.453  1.00  0.00           C  
ATOM    716  O   VAL A  44      13.316   9.048   1.289  1.00  0.00           O  
ATOM    717  CB  VAL A  44      14.485   8.698  -1.810  1.00  0.00           C  
ATOM    718  CG1 VAL A  44      13.616   9.946  -1.764  1.00  0.00           C  
ATOM    719  CG2 VAL A  44      15.765   8.960  -2.589  1.00  0.00           C  
ATOM    720  H   VAL A  44      15.564   6.442  -1.322  1.00  0.00           H  
ATOM    721  HA  VAL A  44      15.514   8.939   0.069  1.00  0.00           H  
ATOM    722  HB  VAL A  44      13.906   7.922  -2.312  1.00  0.00           H  
ATOM    723 1HG1 VAL A  44      13.384  10.266  -2.780  1.00  0.00           H  
ATOM    724 2HG1 VAL A  44      12.690   9.725  -1.234  1.00  0.00           H  
ATOM    725 3HG1 VAL A  44      14.150  10.742  -1.246  1.00  0.00           H  
ATOM    726 1HG2 VAL A  44      15.517   9.294  -3.596  1.00  0.00           H  
ATOM    727 2HG2 VAL A  44      16.346   9.732  -2.084  1.00  0.00           H  
ATOM    728 3HG2 VAL A  44      16.352   8.043  -2.645  1.00  0.00           H  
ATOM    729  N   ALA A  45      12.721   7.176   0.207  1.00  0.00           N  
ATOM    730  CA  ALA A  45      11.448   7.044   0.899  1.00  0.00           C  
ATOM    731  C   ALA A  45      11.643   6.984   2.408  1.00  0.00           C  
ATOM    732  O   ALA A  45      10.980   7.698   3.156  1.00  0.00           O  
ATOM    733  CB  ALA A  45      10.717   5.801   0.420  1.00  0.00           C  
ATOM    734  H   ALA A  45      12.968   6.494  -0.493  1.00  0.00           H  
ATOM    735  HA  ALA A  45      10.849   7.914   0.674  1.00  0.00           H  
ATOM    736 1HB  ALA A  45       9.756   5.729   0.924  1.00  0.00           H  
ATOM    737 2HB  ALA A  45      10.558   5.866  -0.655  1.00  0.00           H  
ATOM    738 3HB  ALA A  45      11.313   4.921   0.643  1.00  0.00           H  
ATOM    739  N   ALA A  46      12.533   6.111   2.857  1.00  0.00           N  
ATOM    740  CA  ALA A  46      12.756   5.924   4.289  1.00  0.00           C  
ATOM    741  C   ALA A  46      13.320   7.187   4.924  1.00  0.00           C  
ATOM    742  O   ALA A  46      12.920   7.567   6.027  1.00  0.00           O  
ATOM    743  CB  ALA A  46      13.690   4.758   4.525  1.00  0.00           C  
ATOM    744  H   ALA A  46      13.055   5.540   2.194  1.00  0.00           H  
ATOM    745  HA  ALA A  46      11.797   5.714   4.758  1.00  0.00           H  
ATOM    746 1HB  ALA A  46      13.829   4.614   5.597  1.00  0.00           H  
ATOM    747 2HB  ALA A  46      13.268   3.858   4.091  1.00  0.00           H  
ATOM    748 3HB  ALA A  46      14.629   4.965   4.067  1.00  0.00           H  
ATOM    749  N   LYS A  47      14.255   7.832   4.235  1.00  0.00           N  
ATOM    750  CA  LYS A  47      14.913   9.004   4.782  1.00  0.00           C  
ATOM    751  C   LYS A  47      13.944  10.173   4.920  1.00  0.00           C  
ATOM    752  O   LYS A  47      13.902  10.834   5.954  1.00  0.00           O  
ATOM    753  CB  LYS A  47      16.101   9.403   3.906  1.00  0.00           C  
ATOM    754  CG  LYS A  47      16.905  10.583   4.436  1.00  0.00           C  
ATOM    755  CD  LYS A  47      17.697  10.199   5.676  1.00  0.00           C  
ATOM    756  CE  LYS A  47      18.395  11.406   6.284  1.00  0.00           C  
ATOM    757  NZ  LYS A  47      19.271  12.097   5.299  1.00  0.00           N  
ATOM    758  H   LYS A  47      14.526   7.494   3.316  1.00  0.00           H  
ATOM    759  HA  LYS A  47      15.282   8.759   5.780  1.00  0.00           H  
ATOM    760 1HB  LYS A  47      16.778   8.555   3.803  1.00  0.00           H  
ATOM    761 2HB  LYS A  47      15.746   9.662   2.908  1.00  0.00           H  
ATOM    762 1HG  LYS A  47      17.596  10.928   3.666  1.00  0.00           H  
ATOM    763 2HG  LYS A  47      16.230  11.401   4.685  1.00  0.00           H  
ATOM    764 1HD  LYS A  47      17.025   9.766   6.418  1.00  0.00           H  
ATOM    765 2HD  LYS A  47      18.447   9.453   5.412  1.00  0.00           H  
ATOM    766 1HE  LYS A  47      17.650  12.112   6.647  1.00  0.00           H  
ATOM    767 2HE  LYS A  47      19.003  11.087   7.131  1.00  0.00           H  
ATOM    768 1HZ  LYS A  47      19.715  12.890   5.741  1.00  0.00           H  
ATOM    769 2HZ  LYS A  47      19.979  11.456   4.969  1.00  0.00           H  
ATOM    770 3HZ  LYS A  47      18.715  12.415   4.519  1.00  0.00           H  
ATOM    771  N   VAL A  48      13.175  10.430   3.862  1.00  0.00           N  
ATOM    772  CA  VAL A  48      12.219  11.527   3.863  1.00  0.00           C  
ATOM    773  C   VAL A  48      11.127  11.331   4.903  1.00  0.00           C  
ATOM    774  O   VAL A  48      10.766  12.265   5.613  1.00  0.00           O  
ATOM    775  CB  VAL A  48      11.572  11.666   2.472  1.00  0.00           C  
ATOM    776  CG1 VAL A  48      10.422  12.661   2.516  1.00  0.00           C  
ATOM    777  CG2 VAL A  48      12.619  12.096   1.455  1.00  0.00           C  
ATOM    778  H   VAL A  48      13.272   9.862   3.025  1.00  0.00           H  
ATOM    779  HA  VAL A  48      12.756  12.445   4.097  1.00  0.00           H  
ATOM    780  HB  VAL A  48      11.153  10.704   2.178  1.00  0.00           H  
ATOM    781 1HG1 VAL A  48       9.976  12.747   1.525  1.00  0.00           H  
ATOM    782 2HG1 VAL A  48       9.669  12.315   3.223  1.00  0.00           H  
ATOM    783 3HG1 VAL A  48      10.796  13.636   2.830  1.00  0.00           H  
ATOM    784 1HG2 VAL A  48      12.155  12.191   0.474  1.00  0.00           H  
ATOM    785 2HG2 VAL A  48      13.042  13.056   1.752  1.00  0.00           H  
ATOM    786 3HG2 VAL A  48      13.411  11.348   1.410  1.00  0.00           H  
ATOM    787  N   LEU A  49      10.603  10.113   5.000  1.00  0.00           N  
ATOM    788  CA  LEU A  49       9.590   9.814   6.002  1.00  0.00           C  
ATOM    789  C   LEU A  49      10.117  10.070   7.401  1.00  0.00           C  
ATOM    790  O   LEU A  49       9.399  10.593   8.265  1.00  0.00           O  
ATOM    791  CB  LEU A  49       9.134   8.355   5.880  1.00  0.00           C  
ATOM    792  CG  LEU A  49       8.313   8.017   4.629  1.00  0.00           C  
ATOM    793  CD1 LEU A  49       8.231   6.505   4.469  1.00  0.00           C  
ATOM    794  CD2 LEU A  49       6.926   8.630   4.750  1.00  0.00           C  
ATOM    795  H   LEU A  49      10.910   9.383   4.364  1.00  0.00           H  
ATOM    796  HA  LEU A  49       8.730  10.460   5.832  1.00  0.00           H  
ATOM    797 1HB  LEU A  49      10.015   7.715   5.881  1.00  0.00           H  
ATOM    798 2HB  LEU A  49       8.528   8.106   6.751  1.00  0.00           H  
ATOM    799  HG  LEU A  49       8.812   8.419   3.747  1.00  0.00           H  
ATOM    800 1HD1 LEU A  49       7.648   6.264   3.580  1.00  0.00           H  
ATOM    801 2HD1 LEU A  49       9.236   6.094   4.364  1.00  0.00           H  
ATOM    802 3HD1 LEU A  49       7.751   6.072   5.345  1.00  0.00           H  
ATOM    803 1HD2 LEU A  49       6.343   8.390   3.861  1.00  0.00           H  
ATOM    804 2HD2 LEU A  49       6.426   8.227   5.632  1.00  0.00           H  
ATOM    805 3HD2 LEU A  49       7.014   9.712   4.846  1.00  0.00           H  
ATOM    806  N   HIS A  50      11.371   9.696   7.631  1.00  0.00           N  
ATOM    807  CA  HIS A  50      12.014   9.946   8.902  1.00  0.00           C  
ATOM    808  C   HIS A  50      12.169  11.453   9.151  1.00  0.00           C  
ATOM    809  O   HIS A  50      11.764  11.963  10.197  1.00  0.00           O  
ATOM    810  CB  HIS A  50      13.382   9.259   8.954  1.00  0.00           C  
ATOM    811  CG  HIS A  50      14.103   9.450  10.252  1.00  0.00           C  
ATOM    812  ND1 HIS A  50      13.758   8.769  11.401  1.00  0.00           N  
ATOM    813  CD2 HIS A  50      15.147  10.244  10.584  1.00  0.00           C  
ATOM    814  CE1 HIS A  50      14.561   9.137  12.384  1.00  0.00           C  
ATOM    815  NE2 HIS A  50      15.412  10.030  11.915  1.00  0.00           N  
ATOM    816  H   HIS A  50      11.889   9.208   6.902  1.00  0.00           H  
ATOM    817  HA  HIS A  50      11.382   9.541   9.694  1.00  0.00           H  
ATOM    818 1HB  HIS A  50      13.259   8.189   8.786  1.00  0.00           H  
ATOM    819 2HB  HIS A  50      14.013   9.645   8.154  1.00  0.00           H  
ATOM    820  HD1 HIS A  50      13.070   8.047  11.476  1.00  0.00           H  
ATOM    821  HD2 HIS A  50      15.747  10.955  10.016  1.00  0.00           H  
ATOM    822  HE1 HIS A  50      14.451   8.708  13.380  1.00  0.00           H  
ATOM    823  N   ASP A  51      12.754  12.168   8.169  1.00  0.00           N  
ATOM    824  CA  ASP A  51      13.076  13.592   8.339  1.00  0.00           C  
ATOM    825  C   ASP A  51      11.821  14.413   8.609  1.00  0.00           C  
ATOM    826  O   ASP A  51      11.862  15.405   9.335  1.00  0.00           O  
ATOM    827  CB  ASP A  51      13.787  14.137   7.098  1.00  0.00           C  
ATOM    828  CG  ASP A  51      15.250  13.721   7.023  1.00  0.00           C  
ATOM    829  OD1 ASP A  51      15.757  13.224   8.000  1.00  0.00           O  
ATOM    830  OD2 ASP A  51      15.847  13.904   5.989  1.00  0.00           O  
ATOM    831  H   ASP A  51      12.975  11.713   7.290  1.00  0.00           H  
ATOM    832  HA  ASP A  51      13.741  13.694   9.195  1.00  0.00           H  
ATOM    833 1HB  ASP A  51      13.278  13.782   6.201  1.00  0.00           H  
ATOM    834 2HB  ASP A  51      13.733  15.226   7.096  1.00  0.00           H  
ATOM    835  N   LEU A  52      10.697  13.985   8.029  1.00  0.00           N  
ATOM    836  CA  LEU A  52       9.440  14.704   8.180  1.00  0.00           C  
ATOM    837  C   LEU A  52       8.802  14.383   9.516  1.00  0.00           C  
ATOM    838  O   LEU A  52       7.792  14.974   9.890  1.00  0.00           O  
ATOM    839  CB  LEU A  52       8.475  14.344   7.044  1.00  0.00           C  
ATOM    840  CG  LEU A  52       8.891  14.812   5.644  1.00  0.00           C  
ATOM    841  CD1 LEU A  52       7.933  14.238   4.610  1.00  0.00           C  
ATOM    842  CD2 LEU A  52       8.898  16.333   5.598  1.00  0.00           C  
ATOM    843  H   LEU A  52      10.718  13.135   7.475  1.00  0.00           H  
ATOM    844  HA  LEU A  52       9.644  15.772   8.143  1.00  0.00           H  
ATOM    845 1HB  LEU A  52       8.365  13.261   7.012  1.00  0.00           H  
ATOM    846 2HB  LEU A  52       7.501  14.781   7.263  1.00  0.00           H  
ATOM    847  HG  LEU A  52       9.890  14.438   5.417  1.00  0.00           H  
ATOM    848 1HD1 LEU A  52       8.229  14.571   3.615  1.00  0.00           H  
ATOM    849 2HD1 LEU A  52       7.963  13.149   4.651  1.00  0.00           H  
ATOM    850 3HD1 LEU A  52       6.921  14.582   4.821  1.00  0.00           H  
ATOM    851 1HD2 LEU A  52       9.194  16.666   4.603  1.00  0.00           H  
ATOM    852 2HD2 LEU A  52       7.899  16.708   5.824  1.00  0.00           H  
ATOM    853 3HD2 LEU A  52       9.604  16.716   6.335  1.00  0.00           H  
ATOM    854  N   GLY A  53       9.403  13.446  10.240  1.00  0.00           N  
ATOM    855  CA  GLY A  53       8.921  13.078  11.557  1.00  0.00           C  
ATOM    856  C   GLY A  53       7.588  12.350  11.478  1.00  0.00           C  
ATOM    857  O   GLY A  53       6.745  12.486  12.365  1.00  0.00           O  
ATOM    858  H   GLY A  53      10.215  12.971   9.862  1.00  0.00           H  
ATOM    859 1HA  GLY A  53       9.658  12.442  12.046  1.00  0.00           H  
ATOM    860 2HA  GLY A  53       8.815  13.974  12.167  1.00  0.00           H  
ATOM    861  N   ALA A  54       7.399  11.569  10.414  1.00  0.00           N  
ATOM    862  CA  ALA A  54       6.136  10.878  10.199  1.00  0.00           C  
ATOM    863  C   ALA A  54       5.836   9.968  11.375  1.00  0.00           C  
ATOM    864  O   ALA A  54       6.736   9.332  11.921  1.00  0.00           O  
ATOM    865  CB  ALA A  54       6.180  10.076   8.902  1.00  0.00           C  
ATOM    866  H   ALA A  54       8.156  11.440   9.749  1.00  0.00           H  
ATOM    867  HA  ALA A  54       5.343  11.624  10.132  1.00  0.00           H  
ATOM    868 1HB  ALA A  54       5.220   9.577   8.750  1.00  0.00           H  
ATOM    869 2HB  ALA A  54       6.380  10.744   8.067  1.00  0.00           H  
ATOM    870 3HB  ALA A  54       6.972   9.327   8.965  1.00  0.00           H  
ATOM    871  N   GLU A  55       4.568   9.903  11.765  1.00  0.00           N  
ATOM    872  CA  GLU A  55       4.142   8.957  12.785  1.00  0.00           C  
ATOM    873  C   GLU A  55       4.203   7.540  12.252  1.00  0.00           C  
ATOM    874  O   GLU A  55       4.564   6.609  12.969  1.00  0.00           O  
ATOM    875  CB  GLU A  55       2.723   9.277  13.259  1.00  0.00           C  
ATOM    876  CG  GLU A  55       2.216   8.377  14.376  1.00  0.00           C  
ATOM    877  CD  GLU A  55       2.987   8.542  15.656  1.00  0.00           C  
ATOM    878  OE1 GLU A  55       3.556   9.589  15.853  1.00  0.00           O  
ATOM    879  OE2 GLU A  55       3.006   7.621  16.438  1.00  0.00           O  
ATOM    880  H   GLU A  55       3.882  10.514  11.339  1.00  0.00           H  
ATOM    881  HA  GLU A  55       4.823   9.031  13.634  1.00  0.00           H  
ATOM    882 1HB  GLU A  55       2.681  10.307  13.614  1.00  0.00           H  
ATOM    883 2HB  GLU A  55       2.031   9.191  12.421  1.00  0.00           H  
ATOM    884 1HG  GLU A  55       1.167   8.605  14.565  1.00  0.00           H  
ATOM    885 2HG  GLU A  55       2.280   7.340  14.051  1.00  0.00           H  
ATOM    886  N   GLU A  56       3.856   7.386  10.978  1.00  0.00           N  
ATOM    887  CA  GLU A  56       3.949   6.097  10.308  1.00  0.00           C  
ATOM    888  C   GLU A  56       4.805   6.186   9.040  1.00  0.00           C  
ATOM    889  O   GLU A  56       4.370   6.725   8.016  1.00  0.00           O  
ATOM    890  CB  GLU A  56       2.551   5.582   9.960  1.00  0.00           C  
ATOM    891  CG  GLU A  56       2.536   4.242   9.239  1.00  0.00           C  
ATOM    892  CD  GLU A  56       1.146   3.719   9.004  1.00  0.00           C  
ATOM    893  OE1 GLU A  56       0.237   4.196   9.639  1.00  0.00           O  
ATOM    894  OE2 GLU A  56       0.993   2.841   8.187  1.00  0.00           O  
ATOM    895  H   GLU A  56       3.532   8.192  10.455  1.00  0.00           H  
ATOM    896  HA  GLU A  56       4.433   5.391  10.983  1.00  0.00           H  
ATOM    897 1HB  GLU A  56       1.964   5.476  10.873  1.00  0.00           H  
ATOM    898 2HB  GLU A  56       2.042   6.309   9.327  1.00  0.00           H  
ATOM    899 1HG  GLU A  56       3.037   4.353   8.277  1.00  0.00           H  
ATOM    900 2HG  GLU A  56       3.097   3.517   9.828  1.00  0.00           H  
ATOM    901  N   ALA A  57       6.013   5.643   9.113  1.00  0.00           N  
ATOM    902  CA  ALA A  57       6.889   5.540   7.947  1.00  0.00           C  
ATOM    903  C   ALA A  57       6.758   4.160   7.303  1.00  0.00           C  
ATOM    904  O   ALA A  57       7.590   3.276   7.528  1.00  0.00           O  
ATOM    905  CB  ALA A  57       8.340   5.798   8.349  1.00  0.00           C  
ATOM    906  H   ALA A  57       6.340   5.286  10.006  1.00  0.00           H  
ATOM    907  HA  ALA A  57       6.580   6.287   7.218  1.00  0.00           H  
ATOM    908 1HB  ALA A  57       8.976   5.735   7.474  1.00  0.00           H  
ATOM    909 2HB  ALA A  57       8.423   6.793   8.790  1.00  0.00           H  
ATOM    910 3HB  ALA A  57       8.652   5.056   9.076  1.00  0.00           H  
ATOM    911  N   ALA A  58       5.689   3.969   6.527  1.00  0.00           N  
ATOM    912  CA  ALA A  58       5.404   2.668   5.921  1.00  0.00           C  
ATOM    913  C   ALA A  58       5.794   2.652   4.446  1.00  0.00           C  
ATOM    914  O   ALA A  58       5.470   3.577   3.697  1.00  0.00           O  
ATOM    915  CB  ALA A  58       3.932   2.329   6.078  1.00  0.00           C  
ATOM    916  H   ALA A  58       5.047   4.747   6.363  1.00  0.00           H  
ATOM    917  HA  ALA A  58       6.002   1.917   6.436  1.00  0.00           H  
ATOM    918 1HB  ALA A  58       3.736   1.348   5.646  1.00  0.00           H  
ATOM    919 2HB  ALA A  58       3.673   2.318   7.132  1.00  0.00           H  
ATOM    920 3HB  ALA A  58       3.340   3.073   5.570  1.00  0.00           H  
ATOM    921  N   ILE A  59       6.482   1.590   4.032  1.00  0.00           N  
ATOM    922  CA  ILE A  59       6.885   1.431   2.634  1.00  0.00           C  
ATOM    923  C   ILE A  59       6.437   0.092   2.075  1.00  0.00           C  
ATOM    924  O   ILE A  59       6.749  -0.960   2.634  1.00  0.00           O  
ATOM    925  CB  ILE A  59       8.412   1.560   2.482  1.00  0.00           C  
ATOM    926  CG1 ILE A  59       8.884   2.929   2.977  1.00  0.00           C  
ATOM    927  CG2 ILE A  59       8.823   1.342   1.034  1.00  0.00           C  
ATOM    928  CD1 ILE A  59      10.384   3.113   2.928  1.00  0.00           C  
ATOM    929  H   ILE A  59       6.729   0.872   4.707  1.00  0.00           H  
ATOM    930  HA  ILE A  59       6.415   2.218   2.046  1.00  0.00           H  
ATOM    931  HB  ILE A  59       8.903   0.813   3.106  1.00  0.00           H  
ATOM    932 1HG1 ILE A  59       8.424   3.712   2.374  1.00  0.00           H  
ATOM    933 2HG1 ILE A  59       8.557   3.077   4.006  1.00  0.00           H  
ATOM    934 1HG2 ILE A  59       9.905   1.437   0.945  1.00  0.00           H  
ATOM    935 2HG2 ILE A  59       8.519   0.346   0.716  1.00  0.00           H  
ATOM    936 3HG2 ILE A  59       8.340   2.088   0.403  1.00  0.00           H  
ATOM    937 1HD1 ILE A  59      10.641   4.107   3.294  1.00  0.00           H  
ATOM    938 2HD1 ILE A  59      10.863   2.360   3.554  1.00  0.00           H  
ATOM    939 3HD1 ILE A  59      10.730   3.004   1.901  1.00  0.00           H  
ATOM    940  N   ALA A  60       5.719   0.133   0.952  1.00  0.00           N  
ATOM    941  CA  ALA A  60       5.283  -1.080   0.275  1.00  0.00           C  
ATOM    942  C   ALA A  60       6.039  -1.280  -1.026  1.00  0.00           C  
ATOM    943  O   ALA A  60       5.896  -0.498  -1.969  1.00  0.00           O  
ATOM    944  CB  ALA A  60       3.784  -1.034   0.014  1.00  0.00           C  
ATOM    945  H   ALA A  60       5.484   1.029   0.552  1.00  0.00           H  
ATOM    946  HA  ALA A  60       5.487  -1.927   0.918  1.00  0.00           H  
ATOM    947 1HB  ALA A  60       3.475  -1.947  -0.496  1.00  0.00           H  
ATOM    948 2HB  ALA A  60       3.252  -0.949   0.961  1.00  0.00           H  
ATOM    949 3HB  ALA A  60       3.551  -0.173  -0.612  1.00  0.00           H  
ATOM    950  N   LEU A  61       6.848  -2.328  -1.073  1.00  0.00           N  
ATOM    951  CA  LEU A  61       7.708  -2.582  -2.222  1.00  0.00           C  
ATOM    952  C   LEU A  61       7.119  -3.656  -3.121  1.00  0.00           C  
ATOM    953  O   LEU A  61       6.926  -4.791  -2.695  1.00  0.00           O  
ATOM    954  CB  LEU A  61       9.105  -3.009  -1.755  1.00  0.00           C  
ATOM    955  CG  LEU A  61       9.833  -2.016  -0.840  1.00  0.00           C  
ATOM    956  CD1 LEU A  61      11.171  -2.604  -0.413  1.00  0.00           C  
ATOM    957  CD2 LEU A  61      10.026  -0.697  -1.574  1.00  0.00           C  
ATOM    958  H   LEU A  61       6.874  -2.965  -0.281  1.00  0.00           H  
ATOM    959  HA  LEU A  61       7.802  -1.662  -2.798  1.00  0.00           H  
ATOM    960 1HB  LEU A  61       9.019  -3.952  -1.217  1.00  0.00           H  
ATOM    961 2HB  LEU A  61       9.731  -3.171  -2.632  1.00  0.00           H  
ATOM    962  HG  LEU A  61       9.241  -1.847   0.060  1.00  0.00           H  
ATOM    963 1HD1 LEU A  61      11.688  -1.899   0.238  1.00  0.00           H  
ATOM    964 2HD1 LEU A  61      11.003  -3.537   0.126  1.00  0.00           H  
ATOM    965 3HD1 LEU A  61      11.781  -2.799  -1.294  1.00  0.00           H  
ATOM    966 1HD2 LEU A  61      10.543   0.010  -0.923  1.00  0.00           H  
ATOM    967 2HD2 LEU A  61      10.620  -0.864  -2.472  1.00  0.00           H  
ATOM    968 3HD2 LEU A  61       9.053  -0.290  -1.851  1.00  0.00           H  
ATOM    969  N   ALA A  62       6.826  -3.291  -4.368  1.00  0.00           N  
ATOM    970  CA  ALA A  62       6.189  -4.220  -5.301  1.00  0.00           C  
ATOM    971  C   ALA A  62       7.212  -5.081  -6.026  1.00  0.00           C  
ATOM    972  O   ALA A  62       8.187  -4.570  -6.586  1.00  0.00           O  
ATOM    973  CB  ALA A  62       5.339  -3.459  -6.309  1.00  0.00           C  
ATOM    974  H   ALA A  62       7.041  -2.344  -4.674  1.00  0.00           H  
ATOM    975  HA  ALA A  62       5.547  -4.879  -4.741  1.00  0.00           H  
ATOM    976 1HB  ALA A  62       4.870  -4.164  -6.996  1.00  0.00           H  
ATOM    977 2HB  ALA A  62       4.567  -2.898  -5.782  1.00  0.00           H  
ATOM    978 3HB  ALA A  62       5.969  -2.771  -6.869  1.00  0.00           H  
ATOM    979  N   PHE A  63       6.978  -6.389  -6.019  1.00  0.00           N  
ATOM    980  CA  PHE A  63       7.834  -7.332  -6.717  1.00  0.00           C  
ATOM    981  C   PHE A  63       7.054  -8.107  -7.778  1.00  0.00           C  
ATOM    982  O   PHE A  63       5.862  -8.387  -7.610  1.00  0.00           O  
ATOM    983  CB  PHE A  63       8.468  -8.308  -5.724  1.00  0.00           C  
ATOM    984  CG  PHE A  63       9.393  -7.654  -4.738  1.00  0.00           C  
ATOM    985  CD1 PHE A  63       8.896  -7.053  -3.591  1.00  0.00           C  
ATOM    986  CD2 PHE A  63      10.763  -7.638  -4.956  1.00  0.00           C  
ATOM    987  CE1 PHE A  63       9.747  -6.451  -2.684  1.00  0.00           C  
ATOM    988  CE2 PHE A  63      11.616  -7.038  -4.050  1.00  0.00           C  
ATOM    989  CZ  PHE A  63      11.107  -6.443  -2.913  1.00  0.00           C  
ATOM    990  H   PHE A  63       6.173  -6.738  -5.510  1.00  0.00           H  
ATOM    991  HA  PHE A  63       8.631  -6.776  -7.214  1.00  0.00           H  
ATOM    992 1HB  PHE A  63       7.684  -8.820  -5.166  1.00  0.00           H  
ATOM    993 2HB  PHE A  63       9.030  -9.066  -6.268  1.00  0.00           H  
ATOM    994  HD1 PHE A  63       7.821  -7.060  -3.410  1.00  0.00           H  
ATOM    995  HD2 PHE A  63      11.165  -8.107  -5.855  1.00  0.00           H  
ATOM    996  HE1 PHE A  63       9.343  -5.982  -1.787  1.00  0.00           H  
ATOM    997  HE2 PHE A  63      12.690  -7.032  -4.233  1.00  0.00           H  
ATOM    998  HZ  PHE A  63      11.778  -5.968  -2.199  1.00  0.00           H  
ATOM    999  N   ASP A  64       7.735  -8.464  -8.856  1.00  0.00           N  
ATOM   1000  CA  ASP A  64       7.183  -9.369  -9.859  1.00  0.00           C  
ATOM   1001  C   ASP A  64       8.289 -10.190 -10.494  1.00  0.00           C  
ATOM   1002  O   ASP A  64       8.639  -9.989 -11.656  1.00  0.00           O  
ATOM   1003  CB  ASP A  64       6.429  -8.590 -10.939  1.00  0.00           C  
ATOM   1004  CG  ASP A  64       5.667  -9.495 -11.899  1.00  0.00           C  
ATOM   1005  OD1 ASP A  64       5.369 -10.605 -11.527  1.00  0.00           O  
ATOM   1006  OD2 ASP A  64       5.392  -9.067 -12.995  1.00  0.00           O  
ATOM   1007  H   ASP A  64       8.672  -8.107  -8.984  1.00  0.00           H  
ATOM   1008  HA  ASP A  64       6.488 -10.051  -9.368  1.00  0.00           H  
ATOM   1009 1HB  ASP A  64       5.721  -7.907 -10.469  1.00  0.00           H  
ATOM   1010 2HB  ASP A  64       7.133  -7.988 -11.513  1.00  0.00           H  
ATOM   1011  N   ILE A  65       8.862 -11.090  -9.709  1.00  0.00           N  
ATOM   1012  CA  ILE A  65      10.041 -11.830 -10.114  1.00  0.00           C  
ATOM   1013  C   ILE A  65       9.717 -13.304 -10.363  1.00  0.00           C  
ATOM   1014  O   ILE A  65       9.098 -13.959  -9.527  1.00  0.00           O  
ATOM   1015  CB  ILE A  65      11.146 -11.716  -9.048  1.00  0.00           C  
ATOM   1016  CG1 ILE A  65      11.422 -10.246  -8.720  1.00  0.00           C  
ATOM   1017  CG2 ILE A  65      12.416 -12.406  -9.523  1.00  0.00           C  
ATOM   1018  CD1 ILE A  65      11.888  -9.433  -9.906  1.00  0.00           C  
ATOM   1019  H   ILE A  65       8.475 -11.253  -8.791  1.00  0.00           H  
ATOM   1020  HA  ILE A  65      10.417 -11.403 -11.044  1.00  0.00           H  
ATOM   1021  HB  ILE A  65      10.811 -12.187  -8.125  1.00  0.00           H  
ATOM   1022 1HG1 ILE A  65      10.516  -9.786  -8.326  1.00  0.00           H  
ATOM   1023 2HG1 ILE A  65      12.184 -10.183  -7.944  1.00  0.00           H  
ATOM   1024 1HG2 ILE A  65      13.187 -12.314  -8.758  1.00  0.00           H  
ATOM   1025 2HG2 ILE A  65      12.210 -13.459  -9.707  1.00  0.00           H  
ATOM   1026 3HG2 ILE A  65      12.762 -11.937 -10.444  1.00  0.00           H  
ATOM   1027 1HD1 ILE A  65      12.063  -8.403  -9.595  1.00  0.00           H  
ATOM   1028 2HD1 ILE A  65      12.815  -9.856 -10.296  1.00  0.00           H  
ATOM   1029 3HD1 ILE A  65      11.125  -9.452 -10.683  1.00  0.00           H  
ATOM   1030  N   ASP A  66      10.138 -13.816 -11.521  1.00  0.00           N  
ATOM   1031  CA  ASP A  66       9.873 -15.210 -11.885  1.00  0.00           C  
ATOM   1032  C   ASP A  66      10.944 -16.144 -11.319  1.00  0.00           C  
ATOM   1033  O   ASP A  66      10.677 -17.311 -11.033  1.00  0.00           O  
ATOM   1034  CB  ASP A  66       9.806 -15.363 -13.407  1.00  0.00           C  
ATOM   1035  CG  ASP A  66       8.624 -14.629 -14.025  1.00  0.00           C  
ATOM   1036  OD1 ASP A  66       7.518 -14.861 -13.600  1.00  0.00           O  
ATOM   1037  OD2 ASP A  66       8.840 -13.843 -14.917  1.00  0.00           O  
ATOM   1038  H   ASP A  66      10.655 -13.230 -12.158  1.00  0.00           H  
ATOM   1039  HA  ASP A  66       8.912 -15.500 -11.463  1.00  0.00           H  
ATOM   1040 1HB  ASP A  66      10.726 -14.981 -13.851  1.00  0.00           H  
ATOM   1041 2HB  ASP A  66       9.733 -16.420 -13.663  1.00  0.00           H  
ATOM   1042  N   ASP A  67      12.154 -15.619 -11.159  1.00  0.00           N  
ATOM   1043  CA  ASP A  67      13.259 -16.387 -10.601  1.00  0.00           C  
ATOM   1044  C   ASP A  67      13.227 -16.363  -9.074  1.00  0.00           C  
ATOM   1045  O   ASP A  67      13.445 -15.320  -8.456  1.00  0.00           O  
ATOM   1046  CB  ASP A  67      14.599 -15.840 -11.101  1.00  0.00           C  
ATOM   1047  CG  ASP A  67      15.792 -16.630 -10.581  1.00  0.00           C  
ATOM   1048  OD1 ASP A  67      15.885 -16.813  -9.390  1.00  0.00           O  
ATOM   1049  OD2 ASP A  67      16.600 -17.042 -11.379  1.00  0.00           O  
ATOM   1050  H   ASP A  67      12.310 -14.660 -11.431  1.00  0.00           H  
ATOM   1051  HA  ASP A  67      13.161 -17.424 -10.927  1.00  0.00           H  
ATOM   1052 1HB  ASP A  67      14.616 -15.860 -12.191  1.00  0.00           H  
ATOM   1053 2HB  ASP A  67      14.706 -14.801 -10.791  1.00  0.00           H  
ATOM   1054  N   GLU A  68      12.929 -17.513  -8.473  1.00  0.00           N  
ATOM   1055  CA  GLU A  68      12.694 -17.592  -7.033  1.00  0.00           C  
ATOM   1056  C   GLU A  68      13.897 -17.091  -6.220  1.00  0.00           C  
ATOM   1057  O   GLU A  68      13.730 -16.444  -5.185  1.00  0.00           O  
ATOM   1058  CB  GLU A  68      12.366 -19.033  -6.635  1.00  0.00           C  
ATOM   1059  CG  GLU A  68      11.893 -19.196  -5.197  1.00  0.00           C  
ATOM   1060  CD  GLU A  68      11.484 -20.606  -4.872  1.00  0.00           C  
ATOM   1061  OE1 GLU A  68      12.308 -21.482  -4.979  1.00  0.00           O  
ATOM   1062  OE2 GLU A  68      10.347 -20.806  -4.517  1.00  0.00           O  
ATOM   1063  H   GLU A  68      12.847 -18.351  -9.032  1.00  0.00           H  
ATOM   1064  HA  GLU A  68      11.841 -16.958  -6.792  1.00  0.00           H  
ATOM   1065 1HB  GLU A  68      11.586 -19.423  -7.290  1.00  0.00           H  
ATOM   1066 2HB  GLU A  68      13.249 -19.658  -6.769  1.00  0.00           H  
ATOM   1067 1HG  GLU A  68      12.697 -18.899  -4.525  1.00  0.00           H  
ATOM   1068 2HG  GLU A  68      11.049 -18.529  -5.026  1.00  0.00           H  
ATOM   1069  N   ASP A  69      15.113 -17.391  -6.694  1.00  0.00           N  
ATOM   1070  CA  ASP A  69      16.319 -17.022  -5.958  1.00  0.00           C  
ATOM   1071  C   ASP A  69      16.530 -15.519  -5.980  1.00  0.00           C  
ATOM   1072  O   ASP A  69      16.905 -14.920  -4.969  1.00  0.00           O  
ATOM   1073  CB  ASP A  69      17.547 -17.723  -6.544  1.00  0.00           C  
ATOM   1074  CG  ASP A  69      17.611 -19.202  -6.187  1.00  0.00           C  
ATOM   1075  OD1 ASP A  69      16.897 -19.612  -5.302  1.00  0.00           O  
ATOM   1076  OD2 ASP A  69      18.373 -19.909  -6.803  1.00  0.00           O  
ATOM   1077  H   ASP A  69      15.200 -17.875  -7.587  1.00  0.00           H  
ATOM   1078  HA  ASP A  69      16.196 -17.331  -4.920  1.00  0.00           H  
ATOM   1079 1HB  ASP A  69      17.537 -17.627  -7.630  1.00  0.00           H  
ATOM   1080 2HB  ASP A  69      18.452 -17.237  -6.181  1.00  0.00           H  
ATOM   1081  N   GLU A  70      16.272 -14.905  -7.129  1.00  0.00           N  
ATOM   1082  CA  GLU A  70      16.418 -13.465  -7.265  1.00  0.00           C  
ATOM   1083  C   GLU A  70      15.445 -12.742  -6.358  1.00  0.00           C  
ATOM   1084  O   GLU A  70      15.798 -11.760  -5.708  1.00  0.00           O  
ATOM   1085  CB  GLU A  70      16.195 -13.035  -8.717  1.00  0.00           C  
ATOM   1086  CG  GLU A  70      17.334 -13.394  -9.660  1.00  0.00           C  
ATOM   1087  CD  GLU A  70      17.150 -12.828 -11.041  1.00  0.00           C  
ATOM   1088  OE1 GLU A  70      16.107 -12.281 -11.304  1.00  0.00           O  
ATOM   1089  OE2 GLU A  70      18.055 -12.944 -11.834  1.00  0.00           O  
ATOM   1090  H   GLU A  70      15.959 -15.450  -7.925  1.00  0.00           H  
ATOM   1091  HA  GLU A  70      17.430 -13.189  -6.967  1.00  0.00           H  
ATOM   1092 1HB  GLU A  70      15.286 -13.500  -9.098  1.00  0.00           H  
ATOM   1093 2HB  GLU A  70      16.054 -11.955  -8.759  1.00  0.00           H  
ATOM   1094 1HG  GLU A  70      18.268 -13.015  -9.246  1.00  0.00           H  
ATOM   1095 2HG  GLU A  70      17.411 -14.478  -9.724  1.00  0.00           H  
ATOM   1096  N   PHE A  71      14.214 -13.248  -6.295  1.00  0.00           N  
ATOM   1097  CA  PHE A  71      13.209 -12.679  -5.418  1.00  0.00           C  
ATOM   1098  C   PHE A  71      13.690 -12.667  -3.993  1.00  0.00           C  
ATOM   1099  O   PHE A  71      13.677 -11.629  -3.330  1.00  0.00           O  
ATOM   1100  CB  PHE A  71      11.901 -13.465  -5.512  1.00  0.00           C  
ATOM   1101  CG  PHE A  71      10.838 -12.990  -4.563  1.00  0.00           C  
ATOM   1102  CD1 PHE A  71       9.972 -11.968  -4.924  1.00  0.00           C  
ATOM   1103  CD2 PHE A  71      10.703 -13.562  -3.307  1.00  0.00           C  
ATOM   1104  CE1 PHE A  71       8.994 -11.530  -4.051  1.00  0.00           C  
ATOM   1105  CE2 PHE A  71       9.726 -13.126  -2.433  1.00  0.00           C  
ATOM   1106  CZ  PHE A  71       8.871 -12.109  -2.806  1.00  0.00           C  
ATOM   1107  H   PHE A  71      13.978 -14.051  -6.868  1.00  0.00           H  
ATOM   1108  HA  PHE A  71      13.018 -11.651  -5.728  1.00  0.00           H  
ATOM   1109 1HB  PHE A  71      11.507 -13.396  -6.525  1.00  0.00           H  
ATOM   1110 2HB  PHE A  71      12.093 -14.518  -5.307  1.00  0.00           H  
ATOM   1111  HD1 PHE A  71      10.069 -11.511  -5.909  1.00  0.00           H  
ATOM   1112  HD2 PHE A  71      11.379 -14.365  -3.012  1.00  0.00           H  
ATOM   1113  HE1 PHE A  71       8.320 -10.726  -4.347  1.00  0.00           H  
ATOM   1114  HE2 PHE A  71       9.630 -13.585  -1.449  1.00  0.00           H  
ATOM   1115  HZ  PHE A  71       8.101 -11.763  -2.117  1.00  0.00           H  
ATOM   1116  N   LYS A  72      14.126 -13.828  -3.516  1.00  0.00           N  
ATOM   1117  CA  LYS A  72      14.580 -13.972  -2.152  1.00  0.00           C  
ATOM   1118  C   LYS A  72      15.665 -12.957  -1.826  1.00  0.00           C  
ATOM   1119  O   LYS A  72      15.614 -12.292  -0.791  1.00  0.00           O  
ATOM   1120  CB  LYS A  72      15.090 -15.392  -1.908  1.00  0.00           C  
ATOM   1121  CG  LYS A  72      15.509 -15.672  -0.470  1.00  0.00           C  
ATOM   1122  CD  LYS A  72      15.967 -17.113  -0.298  1.00  0.00           C  
ATOM   1123  CE  LYS A  72      16.402 -17.389   1.133  1.00  0.00           C  
ATOM   1124  NZ  LYS A  72      16.872 -18.790   1.312  1.00  0.00           N  
ATOM   1125  H   LYS A  72      14.135 -14.641  -4.125  1.00  0.00           H  
ATOM   1126  HA  LYS A  72      13.738 -13.788  -1.487  1.00  0.00           H  
ATOM   1127 1HB  LYS A  72      14.314 -16.109  -2.175  1.00  0.00           H  
ATOM   1128 2HB  LYS A  72      15.950 -15.586  -2.550  1.00  0.00           H  
ATOM   1129 1HG  LYS A  72      16.325 -15.004  -0.192  1.00  0.00           H  
ATOM   1130 2HG  LYS A  72      14.668 -15.485   0.196  1.00  0.00           H  
ATOM   1131 1HD  LYS A  72      15.151 -17.788  -0.558  1.00  0.00           H  
ATOM   1132 2HD  LYS A  72      16.805 -17.310  -0.967  1.00  0.00           H  
ATOM   1133 1HE  LYS A  72      17.210 -16.711   1.405  1.00  0.00           H  
ATOM   1134 2HE  LYS A  72      15.565 -17.211   1.809  1.00  0.00           H  
ATOM   1135 1HZ  LYS A  72      17.150 -18.932   2.272  1.00  0.00           H  
ATOM   1136 2HZ  LYS A  72      16.123 -19.428   1.080  1.00  0.00           H  
ATOM   1137 3HZ  LYS A  72      17.660 -18.961   0.704  1.00  0.00           H  
ATOM   1138  N   LYS A  73      16.654 -12.842  -2.714  1.00  0.00           N  
ATOM   1139  CA  LYS A  73      17.772 -11.929  -2.500  1.00  0.00           C  
ATOM   1140  C   LYS A  73      17.318 -10.465  -2.493  1.00  0.00           C  
ATOM   1141  O   LYS A  73      17.771  -9.669  -1.665  1.00  0.00           O  
ATOM   1142  CB  LYS A  73      18.840 -12.142  -3.573  1.00  0.00           C  
ATOM   1143  CG  LYS A  73      19.610 -13.450  -3.443  1.00  0.00           C  
ATOM   1144  CD  LYS A  73      20.802 -13.486  -4.387  1.00  0.00           C  
ATOM   1145  CE  LYS A  73      20.359 -13.650  -5.833  1.00  0.00           C  
ATOM   1146  NZ  LYS A  73      21.516 -13.823  -6.754  1.00  0.00           N  
ATOM   1147  H   LYS A  73      16.635 -13.413  -3.556  1.00  0.00           H  
ATOM   1148  HA  LYS A  73      18.210 -12.146  -1.526  1.00  0.00           H  
ATOM   1149 1HB  LYS A  73      18.375 -12.125  -4.559  1.00  0.00           H  
ATOM   1150 2HB  LYS A  73      19.561 -11.325  -3.537  1.00  0.00           H  
ATOM   1151 1HG  LYS A  73      19.966 -13.562  -2.418  1.00  0.00           H  
ATOM   1152 2HG  LYS A  73      18.950 -14.285  -3.673  1.00  0.00           H  
ATOM   1153 1HD  LYS A  73      21.370 -12.559  -4.292  1.00  0.00           H  
ATOM   1154 2HD  LYS A  73      21.453 -14.319  -4.120  1.00  0.00           H  
ATOM   1155 1HE  LYS A  73      19.710 -14.519  -5.918  1.00  0.00           H  
ATOM   1156 2HE  LYS A  73      19.794 -12.770  -6.142  1.00  0.00           H  
ATOM   1157 1HZ  LYS A  73      21.180 -13.928  -7.701  1.00  0.00           H  
ATOM   1158 2HZ  LYS A  73      22.116 -13.012  -6.697  1.00  0.00           H  
ATOM   1159 3HZ  LYS A  73      22.037 -14.647  -6.489  1.00  0.00           H  
ATOM   1160  N   GLN A  74      16.425 -10.112  -3.421  1.00  0.00           N  
ATOM   1161  CA  GLN A  74      15.950  -8.732  -3.533  1.00  0.00           C  
ATOM   1162  C   GLN A  74      15.147  -8.316  -2.306  1.00  0.00           C  
ATOM   1163  O   GLN A  74      15.312  -7.207  -1.794  1.00  0.00           O  
ATOM   1164  CB  GLN A  74      15.098  -8.559  -4.794  1.00  0.00           C  
ATOM   1165  CG  GLN A  74      15.889  -8.599  -6.090  1.00  0.00           C  
ATOM   1166  CD  GLN A  74      14.994  -8.611  -7.314  1.00  0.00           C  
ATOM   1167  OE1 GLN A  74      13.865  -8.113  -7.280  1.00  0.00           O  
ATOM   1168  NE2 GLN A  74      15.493  -9.180  -8.405  1.00  0.00           N  
ATOM   1169  H   GLN A  74      16.076 -10.812  -4.071  1.00  0.00           H  
ATOM   1170  HA  GLN A  74      16.815  -8.075  -3.605  1.00  0.00           H  
ATOM   1171 1HB  GLN A  74      14.345  -9.346  -4.835  1.00  0.00           H  
ATOM   1172 2HB  GLN A  74      14.572  -7.605  -4.750  1.00  0.00           H  
ATOM   1173 1HG  GLN A  74      16.527  -7.717  -6.141  1.00  0.00           H  
ATOM   1174 2HG  GLN A  74      16.499  -9.502  -6.103  1.00  0.00           H  
ATOM   1175 1HE2 GLN A  74      14.948  -9.218  -9.244  1.00  0.00           H  
ATOM   1176 2HE2 GLN A  74      16.413  -9.572  -8.390  1.00  0.00           H  
ATOM   1177  N   VAL A  75      14.282  -9.211  -1.832  1.00  0.00           N  
ATOM   1178  CA  VAL A  75      13.479  -8.932  -0.651  1.00  0.00           C  
ATOM   1179  C   VAL A  75      14.335  -8.885   0.590  1.00  0.00           C  
ATOM   1180  O   VAL A  75      14.181  -7.996   1.424  1.00  0.00           O  
ATOM   1181  CB  VAL A  75      12.389 -10.006  -0.474  1.00  0.00           C  
ATOM   1182  CG1 VAL A  75      11.689  -9.839   0.866  1.00  0.00           C  
ATOM   1183  CG2 VAL A  75      11.390  -9.924  -1.618  1.00  0.00           C  
ATOM   1184  H   VAL A  75      14.181 -10.104  -2.303  1.00  0.00           H  
ATOM   1185  HA  VAL A  75      13.002  -7.961  -0.781  1.00  0.00           H  
ATOM   1186  HB  VAL A  75      12.859 -10.990  -0.471  1.00  0.00           H  
ATOM   1187 1HG1 VAL A  75      10.922 -10.607   0.975  1.00  0.00           H  
ATOM   1188 2HG1 VAL A  75      12.417  -9.938   1.672  1.00  0.00           H  
ATOM   1189 3HG1 VAL A  75      11.225  -8.854   0.914  1.00  0.00           H  
ATOM   1190 1HG2 VAL A  75      10.623 -10.686  -1.487  1.00  0.00           H  
ATOM   1191 2HG2 VAL A  75      10.925  -8.938  -1.625  1.00  0.00           H  
ATOM   1192 3HG2 VAL A  75      11.906 -10.087  -2.564  1.00  0.00           H  
ATOM   1193  N   LYS A  76      15.248  -9.840   0.716  1.00  0.00           N  
ATOM   1194  CA  LYS A  76      16.138  -9.881   1.857  1.00  0.00           C  
ATOM   1195  C   LYS A  76      16.873  -8.568   2.002  1.00  0.00           C  
ATOM   1196  O   LYS A  76      16.906  -7.979   3.082  1.00  0.00           O  
ATOM   1197  CB  LYS A  76      17.135 -11.034   1.724  1.00  0.00           C  
ATOM   1198  CG  LYS A  76      18.066 -11.201   2.917  1.00  0.00           C  
ATOM   1199  CD  LYS A  76      18.959 -12.422   2.754  1.00  0.00           C  
ATOM   1200  CE  LYS A  76      20.013 -12.200   1.679  1.00  0.00           C  
ATOM   1201  NZ  LYS A  76      21.002 -13.310   1.631  1.00  0.00           N  
ATOM   1202  H   LYS A  76      15.329 -10.553  -0.002  1.00  0.00           H  
ATOM   1203  HA  LYS A  76      15.546 -10.036   2.758  1.00  0.00           H  
ATOM   1204 1HB  LYS A  76      16.592 -11.970   1.589  1.00  0.00           H  
ATOM   1205 2HB  LYS A  76      17.750 -10.882   0.837  1.00  0.00           H  
ATOM   1206 1HG  LYS A  76      18.693 -10.314   3.016  1.00  0.00           H  
ATOM   1207 2HG  LYS A  76      17.477 -11.311   3.826  1.00  0.00           H  
ATOM   1208 1HD  LYS A  76      19.457 -12.638   3.700  1.00  0.00           H  
ATOM   1209 2HD  LYS A  76      18.350 -13.284   2.480  1.00  0.00           H  
ATOM   1210 1HE  LYS A  76      19.529 -12.119   0.707  1.00  0.00           H  
ATOM   1211 2HE  LYS A  76      20.541 -11.267   1.875  1.00  0.00           H  
ATOM   1212 1HZ  LYS A  76      21.682 -13.125   0.908  1.00  0.00           H  
ATOM   1213 2HZ  LYS A  76      21.471 -13.382   2.524  1.00  0.00           H  
ATOM   1214 3HZ  LYS A  76      20.526 -14.178   1.431  1.00  0.00           H  
ATOM   1215  N   LYS A  77      17.447  -8.092   0.900  1.00  0.00           N  
ATOM   1216  CA  LYS A  77      18.168  -6.836   0.908  1.00  0.00           C  
ATOM   1217  C   LYS A  77      17.229  -5.677   1.198  1.00  0.00           C  
ATOM   1218  O   LYS A  77      17.579  -4.755   1.930  1.00  0.00           O  
ATOM   1219  CB  LYS A  77      18.881  -6.619  -0.428  1.00  0.00           C  
ATOM   1220  CG  LYS A  77      20.080  -7.531  -0.656  1.00  0.00           C  
ATOM   1221  CD  LYS A  77      20.708  -7.287  -2.020  1.00  0.00           C  
ATOM   1222  CE  LYS A  77      21.866  -8.241  -2.275  1.00  0.00           C  
ATOM   1223  NZ  LYS A  77      23.001  -8.001  -1.343  1.00  0.00           N  
ATOM   1224  H   LYS A  77      17.376  -8.615   0.032  1.00  0.00           H  
ATOM   1225  HA  LYS A  77      18.915  -6.870   1.700  1.00  0.00           H  
ATOM   1226 1HB  LYS A  77      18.179  -6.779  -1.246  1.00  0.00           H  
ATOM   1227 2HB  LYS A  77      19.229  -5.588  -0.491  1.00  0.00           H  
ATOM   1228 1HG  LYS A  77      20.827  -7.349   0.117  1.00  0.00           H  
ATOM   1229 2HG  LYS A  77      19.763  -8.571  -0.592  1.00  0.00           H  
ATOM   1230 1HD  LYS A  77      19.956  -7.425  -2.797  1.00  0.00           H  
ATOM   1231 2HD  LYS A  77      21.076  -6.262  -2.072  1.00  0.00           H  
ATOM   1232 1HE  LYS A  77      21.524  -9.268  -2.155  1.00  0.00           H  
ATOM   1233 2HE  LYS A  77      22.220  -8.117  -3.298  1.00  0.00           H  
ATOM   1234 1HZ  LYS A  77      23.747  -8.652  -1.546  1.00  0.00           H  
ATOM   1235 2HZ  LYS A  77      23.339  -7.056  -1.460  1.00  0.00           H  
ATOM   1236 3HZ  LYS A  77      22.689  -8.132  -0.392  1.00  0.00           H  
ATOM   1237  N   ALA A  78      16.028  -5.728   0.621  1.00  0.00           N  
ATOM   1238  CA  ALA A  78      15.039  -4.682   0.825  1.00  0.00           C  
ATOM   1239  C   ALA A  78      14.691  -4.549   2.293  1.00  0.00           C  
ATOM   1240  O   ALA A  78      14.594  -3.441   2.821  1.00  0.00           O  
ATOM   1241  CB  ALA A  78      13.789  -4.979   0.026  1.00  0.00           C  
ATOM   1242  H   ALA A  78      15.801  -6.512   0.015  1.00  0.00           H  
ATOM   1243  HA  ALA A  78      15.468  -3.739   0.489  1.00  0.00           H  
ATOM   1244 1HB  ALA A  78      13.084  -4.191   0.170  1.00  0.00           H  
ATOM   1245 2HB  ALA A  78      14.033  -5.053  -1.011  1.00  0.00           H  
ATOM   1246 3HB  ALA A  78      13.358  -5.916   0.361  1.00  0.00           H  
ATOM   1247  N   LEU A  79      14.500  -5.684   2.956  1.00  0.00           N  
ATOM   1248  CA  LEU A  79      14.152  -5.692   4.362  1.00  0.00           C  
ATOM   1249  C   LEU A  79      15.293  -5.154   5.215  1.00  0.00           C  
ATOM   1250  O   LEU A  79      15.066  -4.410   6.175  1.00  0.00           O  
ATOM   1251  CB  LEU A  79      13.794  -7.115   4.807  1.00  0.00           C  
ATOM   1252  CG  LEU A  79      12.506  -7.696   4.209  1.00  0.00           C  
ATOM   1253  CD1 LEU A  79      12.388  -9.166   4.588  1.00  0.00           C  
ATOM   1254  CD2 LEU A  79      11.310  -6.903   4.713  1.00  0.00           C  
ATOM   1255  H   LEU A  79      14.590  -6.566   2.464  1.00  0.00           H  
ATOM   1256  HA  LEU A  79      13.286  -5.050   4.506  1.00  0.00           H  
ATOM   1257 1HB  LEU A  79      14.613  -7.780   4.537  1.00  0.00           H  
ATOM   1258 2HB  LEU A  79      13.689  -7.124   5.892  1.00  0.00           H  
ATOM   1259  HG  LEU A  79      12.550  -7.634   3.121  1.00  0.00           H  
ATOM   1260 1HD1 LEU A  79      11.473  -9.578   4.162  1.00  0.00           H  
ATOM   1261 2HD1 LEU A  79      13.246  -9.712   4.198  1.00  0.00           H  
ATOM   1262 3HD1 LEU A  79      12.358  -9.261   5.672  1.00  0.00           H  
ATOM   1263 1HD2 LEU A  79      10.394  -7.315   4.288  1.00  0.00           H  
ATOM   1264 2HD2 LEU A  79      11.264  -6.965   5.801  1.00  0.00           H  
ATOM   1265 3HD2 LEU A  79      11.412  -5.860   4.414  1.00  0.00           H  
ATOM   1266  N   GLU A  80      16.527  -5.523   4.858  1.00  0.00           N  
ATOM   1267  CA  GLU A  80      17.702  -5.013   5.557  1.00  0.00           C  
ATOM   1268  C   GLU A  80      17.824  -3.500   5.401  1.00  0.00           C  
ATOM   1269  O   GLU A  80      18.097  -2.788   6.371  1.00  0.00           O  
ATOM   1270  CB  GLU A  80      18.969  -5.694   5.035  1.00  0.00           C  
ATOM   1271  CG  GLU A  80      20.246  -5.281   5.753  1.00  0.00           C  
ATOM   1272  CD  GLU A  80      21.456  -6.033   5.274  1.00  0.00           C  
ATOM   1273  OE1 GLU A  80      21.351  -6.724   4.289  1.00  0.00           O  
ATOM   1274  OE2 GLU A  80      22.487  -5.917   5.894  1.00  0.00           O  
ATOM   1275  H   GLU A  80      16.649  -6.175   4.088  1.00  0.00           H  
ATOM   1276  HA  GLU A  80      17.594  -5.236   6.615  1.00  0.00           H  
ATOM   1277 1HB  GLU A  80      18.867  -6.775   5.130  1.00  0.00           H  
ATOM   1278 2HB  GLU A  80      19.093  -5.469   3.975  1.00  0.00           H  
ATOM   1279 1HG  GLU A  80      20.410  -4.215   5.596  1.00  0.00           H  
ATOM   1280 2HG  GLU A  80      20.120  -5.447   6.821  1.00  0.00           H  
ATOM   1281  N   LEU A  81      17.605  -3.007   4.179  1.00  0.00           N  
ATOM   1282  CA  LEU A  81      17.688  -1.578   3.916  1.00  0.00           C  
ATOM   1283  C   LEU A  81      16.673  -0.826   4.731  1.00  0.00           C  
ATOM   1284  O   LEU A  81      17.006   0.129   5.430  1.00  0.00           O  
ATOM   1285  CB  LEU A  81      17.466  -1.290   2.426  1.00  0.00           C  
ATOM   1286  CG  LEU A  81      18.619  -1.684   1.493  1.00  0.00           C  
ATOM   1287  CD1 LEU A  81      18.151  -1.605   0.046  1.00  0.00           C  
ATOM   1288  CD2 LEU A  81      19.805  -0.763   1.735  1.00  0.00           C  
ATOM   1289  H   LEU A  81      17.376  -3.639   3.422  1.00  0.00           H  
ATOM   1290  HA  LEU A  81      18.682  -1.230   4.193  1.00  0.00           H  
ATOM   1291 1HB  LEU A  81      16.577  -1.826   2.097  1.00  0.00           H  
ATOM   1292 2HB  LEU A  81      17.288  -0.222   2.300  1.00  0.00           H  
ATOM   1293  HG  LEU A  81      18.913  -2.714   1.693  1.00  0.00           H  
ATOM   1294 1HD1 LEU A  81      18.970  -1.885  -0.617  1.00  0.00           H  
ATOM   1295 2HD1 LEU A  81      17.315  -2.288  -0.104  1.00  0.00           H  
ATOM   1296 3HD1 LEU A  81      17.834  -0.587  -0.179  1.00  0.00           H  
ATOM   1297 1HD2 LEU A  81      20.625  -1.043   1.073  1.00  0.00           H  
ATOM   1298 2HD2 LEU A  81      19.512   0.268   1.535  1.00  0.00           H  
ATOM   1299 3HD2 LEU A  81      20.129  -0.852   2.772  1.00  0.00           H  
ATOM   1300  N   MET A  82      15.423  -1.255   4.645  1.00  0.00           N  
ATOM   1301  CA  MET A  82      14.336  -0.551   5.284  1.00  0.00           C  
ATOM   1302  C   MET A  82      14.502  -0.547   6.803  1.00  0.00           C  
ATOM   1303  O   MET A  82      14.231   0.459   7.465  1.00  0.00           O  
ATOM   1304  CB  MET A  82      13.002  -1.181   4.888  1.00  0.00           C  
ATOM   1305  CG  MET A  82      12.575  -0.901   3.454  1.00  0.00           C  
ATOM   1306  SD  MET A  82      10.899  -1.469   3.104  1.00  0.00           S  
ATOM   1307  CE  MET A  82      11.145  -3.242   3.062  1.00  0.00           C  
ATOM   1308  H   MET A  82      15.222  -2.090   4.104  1.00  0.00           H  
ATOM   1309  HA  MET A  82      14.347   0.482   4.950  1.00  0.00           H  
ATOM   1310 1HB  MET A  82      13.057  -2.261   5.016  1.00  0.00           H  
ATOM   1311 2HB  MET A  82      12.215  -0.813   5.549  1.00  0.00           H  
ATOM   1312 1HG  MET A  82      12.623   0.170   3.262  1.00  0.00           H  
ATOM   1313 2HG  MET A  82      13.258  -1.401   2.767  1.00  0.00           H  
ATOM   1314 1HE  MET A  82      10.195  -3.737   2.855  1.00  0.00           H  
ATOM   1315 2HE  MET A  82      11.862  -3.492   2.279  1.00  0.00           H  
ATOM   1316 3HE  MET A  82      11.527  -3.580   4.025  1.00  0.00           H  
ATOM   1317  N   LYS A  83      14.967  -1.673   7.351  1.00  0.00           N  
ATOM   1318  CA  LYS A  83      15.231  -1.773   8.784  1.00  0.00           C  
ATOM   1319  C   LYS A  83      16.286  -0.759   9.228  1.00  0.00           C  
ATOM   1320  O   LYS A  83      16.065   0.009  10.163  1.00  0.00           O  
ATOM   1321  CB  LYS A  83      15.678  -3.190   9.145  1.00  0.00           C  
ATOM   1322  CG  LYS A  83      15.941  -3.407  10.630  1.00  0.00           C  
ATOM   1323  CD  LYS A  83      16.312  -4.854  10.919  1.00  0.00           C  
ATOM   1324  CE  LYS A  83      16.478  -5.095  12.412  1.00  0.00           C  
ATOM   1325  NZ  LYS A  83      17.689  -4.420  12.954  1.00  0.00           N  
ATOM   1326  H   LYS A  83      15.138  -2.481   6.761  1.00  0.00           H  
ATOM   1327  HA  LYS A  83      14.312  -1.554   9.320  1.00  0.00           H  
ATOM   1328 1HB  LYS A  83      14.915  -3.903   8.832  1.00  0.00           H  
ATOM   1329 2HB  LYS A  83      16.594  -3.432   8.605  1.00  0.00           H  
ATOM   1330 1HG  LYS A  83      16.756  -2.760  10.954  1.00  0.00           H  
ATOM   1331 2HG  LYS A  83      15.048  -3.150  11.198  1.00  0.00           H  
ATOM   1332 1HD  LYS A  83      15.531  -5.514  10.538  1.00  0.00           H  
ATOM   1333 2HD  LYS A  83      17.247  -5.097  10.415  1.00  0.00           H  
ATOM   1334 1HE  LYS A  83      15.602  -4.723  12.941  1.00  0.00           H  
ATOM   1335 2HE  LYS A  83      16.561  -6.166  12.601  1.00  0.00           H  
ATOM   1336 1HZ  LYS A  83      17.763  -4.604  13.944  1.00  0.00           H  
ATOM   1337 2HZ  LYS A  83      18.511  -4.772  12.483  1.00  0.00           H  
ATOM   1338 3HZ  LYS A  83      17.615  -3.424  12.802  1.00  0.00           H  
ATOM   1339  N   LYS A  84      17.434  -0.770   8.553  1.00  0.00           N  
ATOM   1340  CA  LYS A  84      18.533   0.130   8.894  1.00  0.00           C  
ATOM   1341  C   LYS A  84      18.124   1.595   8.751  1.00  0.00           C  
ATOM   1342  O   LYS A  84      18.574   2.454   9.512  1.00  0.00           O  
ATOM   1343  CB  LYS A  84      19.752  -0.161   8.016  1.00  0.00           C  
ATOM   1344  CG  LYS A  84      20.978   0.681   8.344  1.00  0.00           C  
ATOM   1345  CD  LYS A  84      21.517   0.357   9.729  1.00  0.00           C  
ATOM   1346  CE  LYS A  84      22.944   0.856   9.900  1.00  0.00           C  
ATOM   1347  NZ  LYS A  84      23.036   2.335   9.761  1.00  0.00           N  
ATOM   1348  H   LYS A  84      17.554  -1.427   7.786  1.00  0.00           H  
ATOM   1349  HA  LYS A  84      18.809  -0.039   9.935  1.00  0.00           H  
ATOM   1350 1HB  LYS A  84      20.030  -1.210   8.116  1.00  0.00           H  
ATOM   1351 2HB  LYS A  84      19.497   0.012   6.970  1.00  0.00           H  
ATOM   1352 1HG  LYS A  84      21.758   0.489   7.606  1.00  0.00           H  
ATOM   1353 2HG  LYS A  84      20.716   1.737   8.303  1.00  0.00           H  
ATOM   1354 1HD  LYS A  84      20.884   0.824  10.484  1.00  0.00           H  
ATOM   1355 2HD  LYS A  84      21.500  -0.722   9.883  1.00  0.00           H  
ATOM   1356 1HE  LYS A  84      23.313   0.572  10.884  1.00  0.00           H  
ATOM   1357 2HE  LYS A  84      23.584   0.393   9.149  1.00  0.00           H  
ATOM   1358 1HZ  LYS A  84      23.996   2.626   9.880  1.00  0.00           H  
ATOM   1359 2HZ  LYS A  84      22.713   2.609   8.844  1.00  0.00           H  
ATOM   1360 3HZ  LYS A  84      22.462   2.776  10.465  1.00  0.00           H  
ATOM   1361  N   LEU A  85      17.281   1.875   7.765  1.00  0.00           N  
ATOM   1362  CA  LEU A  85      16.881   3.242   7.448  1.00  0.00           C  
ATOM   1363  C   LEU A  85      15.778   3.750   8.387  1.00  0.00           C  
ATOM   1364  O   LEU A  85      15.330   4.893   8.265  1.00  0.00           O  
ATOM   1365  CB  LEU A  85      16.398   3.319   5.994  1.00  0.00           C  
ATOM   1366  CG  LEU A  85      17.468   3.067   4.924  1.00  0.00           C  
ATOM   1367  CD1 LEU A  85      16.794   2.811   3.583  1.00  0.00           C  
ATOM   1368  CD2 LEU A  85      18.402   4.265   4.847  1.00  0.00           C  
ATOM   1369  H   LEU A  85      16.911   1.114   7.205  1.00  0.00           H  
ATOM   1370  HA  LEU A  85      17.750   3.885   7.567  1.00  0.00           H  
ATOM   1371 1HB  LEU A  85      15.607   2.585   5.851  1.00  0.00           H  
ATOM   1372 2HB  LEU A  85      15.981   4.311   5.819  1.00  0.00           H  
ATOM   1373  HG  LEU A  85      18.040   2.176   5.184  1.00  0.00           H  
ATOM   1374 1HD1 LEU A  85      17.554   2.631   2.822  1.00  0.00           H  
ATOM   1375 2HD1 LEU A  85      16.147   1.937   3.661  1.00  0.00           H  
ATOM   1376 3HD1 LEU A  85      16.199   3.680   3.303  1.00  0.00           H  
ATOM   1377 1HD2 LEU A  85      19.163   4.085   4.087  1.00  0.00           H  
ATOM   1378 2HD2 LEU A  85      17.831   5.156   4.585  1.00  0.00           H  
ATOM   1379 3HD2 LEU A  85      18.883   4.413   5.814  1.00  0.00           H  
ATOM   1380  N   GLY A  86      15.354   2.903   9.333  1.00  0.00           N  
ATOM   1381  CA  GLY A  86      14.393   3.327  10.359  1.00  0.00           C  
ATOM   1382  C   GLY A  86      12.940   3.300   9.859  1.00  0.00           C  
ATOM   1383  O   GLY A  86      12.108   4.080  10.316  1.00  0.00           O  
ATOM   1384  H   GLY A  86      15.713   1.953   9.347  1.00  0.00           H  
ATOM   1385 1HA  GLY A  86      14.488   2.677  11.230  1.00  0.00           H  
ATOM   1386 2HA  GLY A  86      14.643   4.333  10.692  1.00  0.00           H  
ATOM   1387  N   VAL A  87      12.643   2.393   8.938  1.00  0.00           N  
ATOM   1388  CA  VAL A  87      11.278   2.237   8.424  1.00  0.00           C  
ATOM   1389  C   VAL A  87      10.397   1.532   9.449  1.00  0.00           C  
ATOM   1390  O   VAL A  87      10.793   0.515  10.021  1.00  0.00           O  
ATOM   1391  CB  VAL A  87      11.282   1.431   7.112  1.00  0.00           C  
ATOM   1392  CG1 VAL A  87       9.859   1.176   6.639  1.00  0.00           C  
ATOM   1393  CG2 VAL A  87      12.079   2.173   6.050  1.00  0.00           C  
ATOM   1394  H   VAL A  87      13.373   1.783   8.589  1.00  0.00           H  
ATOM   1395  HA  VAL A  87      10.863   3.224   8.219  1.00  0.00           H  
ATOM   1396  HB  VAL A  87      11.739   0.458   7.296  1.00  0.00           H  
ATOM   1397 1HG1 VAL A  87       9.880   0.605   5.710  1.00  0.00           H  
ATOM   1398 2HG1 VAL A  87       9.318   0.612   7.399  1.00  0.00           H  
ATOM   1399 3HG1 VAL A  87       9.357   2.128   6.466  1.00  0.00           H  
ATOM   1400 1HG2 VAL A  87      12.078   1.597   5.125  1.00  0.00           H  
ATOM   1401 2HG2 VAL A  87      11.626   3.149   5.871  1.00  0.00           H  
ATOM   1402 3HG2 VAL A  87      13.105   2.308   6.393  1.00  0.00           H  
ATOM   1403  N   ASP A  88       9.194   2.053   9.661  1.00  0.00           N  
ATOM   1404  CA  ASP A  88       8.326   1.524  10.705  1.00  0.00           C  
ATOM   1405  C   ASP A  88       7.627   0.233  10.248  1.00  0.00           C  
ATOM   1406  O   ASP A  88       7.474  -0.707  11.029  1.00  0.00           O  
ATOM   1407  CB  ASP A  88       7.282   2.569  11.106  1.00  0.00           C  
ATOM   1408  CG  ASP A  88       7.891   3.780  11.800  1.00  0.00           C  
ATOM   1409  OD1 ASP A  88       8.649   3.593  12.721  1.00  0.00           O  
ATOM   1410  OD2 ASP A  88       7.592   4.881  11.401  1.00  0.00           O  
ATOM   1411  H   ASP A  88       8.865   2.813   9.075  1.00  0.00           H  
ATOM   1412  HA  ASP A  88       8.939   1.287  11.575  1.00  0.00           H  
ATOM   1413 1HB  ASP A  88       6.747   2.908  10.218  1.00  0.00           H  
ATOM   1414 2HB  ASP A  88       6.551   2.115  11.775  1.00  0.00           H  
ATOM   1415  N   HIS A  89       7.202   0.199   8.974  1.00  0.00           N  
ATOM   1416  CA  HIS A  89       6.512  -0.979   8.423  1.00  0.00           C  
ATOM   1417  C   HIS A  89       7.182  -1.471   7.119  1.00  0.00           C  
ATOM   1418  O   HIS A  89       7.099  -0.812   6.076  1.00  0.00           O  
ATOM   1419  CB  HIS A  89       5.037  -0.660   8.159  1.00  0.00           C  
ATOM   1420  CG  HIS A  89       4.260  -0.337   9.397  1.00  0.00           C  
ATOM   1421  ND1 HIS A  89       4.311   0.900  10.005  1.00  0.00           N  
ATOM   1422  CD2 HIS A  89       3.414  -1.088  10.141  1.00  0.00           C  
ATOM   1423  CE1 HIS A  89       3.529   0.895  11.071  1.00  0.00           C  
ATOM   1424  NE2 HIS A  89       2.974  -0.299  11.175  1.00  0.00           N  
ATOM   1425  H   HIS A  89       7.361   1.006   8.378  1.00  0.00           H  
ATOM   1426  HA  HIS A  89       6.569  -1.783   9.157  1.00  0.00           H  
ATOM   1427 1HB  HIS A  89       4.964   0.189   7.478  1.00  0.00           H  
ATOM   1428 2HB  HIS A  89       4.563  -1.512   7.671  1.00  0.00           H  
ATOM   1429  HD2 HIS A  89       3.135  -2.125   9.955  1.00  0.00           H  
ATOM   1430  HE1 HIS A  89       3.369   1.734  11.748  1.00  0.00           H  
ATOM   1431  HE2 HIS A  89       2.330  -0.590  11.896  1.00  0.00           H  
ATOM   1432  N   ARG A  90       7.834  -2.638   7.190  1.00  0.00           N  
ATOM   1433  CA  ARG A  90       8.461  -3.253   6.006  1.00  0.00           C  
ATOM   1434  C   ARG A  90       7.476  -4.155   5.254  1.00  0.00           C  
ATOM   1435  O   ARG A  90       7.267  -5.315   5.630  1.00  0.00           O  
ATOM   1436  CB  ARG A  90       9.680  -4.070   6.408  1.00  0.00           C  
ATOM   1437  CG  ARG A  90      10.785  -3.278   7.090  1.00  0.00           C  
ATOM   1438  CD  ARG A  90      11.822  -4.170   7.669  1.00  0.00           C  
ATOM   1439  NE  ARG A  90      11.289  -5.000   8.737  1.00  0.00           N  
ATOM   1440  CZ  ARG A  90      11.918  -6.071   9.260  1.00  0.00           C  
ATOM   1441  NH1 ARG A  90      13.098  -6.427   8.805  1.00  0.00           N  
ATOM   1442  NH2 ARG A  90      11.347  -6.763  10.231  1.00  0.00           N  
ATOM   1443  H   ARG A  90       7.903  -3.114   8.088  1.00  0.00           H  
ATOM   1444  HA  ARG A  90       8.786  -2.457   5.334  1.00  0.00           H  
ATOM   1445 1HB  ARG A  90       9.376  -4.865   7.088  1.00  0.00           H  
ATOM   1446 2HB  ARG A  90      10.110  -4.542   5.524  1.00  0.00           H  
ATOM   1447 1HG  ARG A  90      11.264  -2.622   6.362  1.00  0.00           H  
ATOM   1448 2HG  ARG A  90      10.359  -2.679   7.895  1.00  0.00           H  
ATOM   1449 1HD  ARG A  90      12.215  -4.824   6.892  1.00  0.00           H  
ATOM   1450 2HD  ARG A  90      12.632  -3.567   8.079  1.00  0.00           H  
ATOM   1451  HE  ARG A  90      10.382  -4.758   9.113  1.00  0.00           H  
ATOM   1452 1HH1 ARG A  90      13.534  -5.898   8.063  1.00  0.00           H  
ATOM   1453 2HH1 ARG A  90      13.570  -7.229   9.198  1.00  0.00           H  
ATOM   1454 1HH2 ARG A  90      10.439  -6.489  10.581  1.00  0.00           H  
ATOM   1455 2HH2 ARG A  90      11.818  -7.564  10.623  1.00  0.00           H  
ATOM   1456  N   ILE A  91       6.868  -3.614   4.194  1.00  0.00           N  
ATOM   1457  CA  ILE A  91       5.769  -4.294   3.519  1.00  0.00           C  
ATOM   1458  C   ILE A  91       6.184  -4.790   2.131  1.00  0.00           C  
ATOM   1459  O   ILE A  91       6.644  -4.010   1.293  1.00  0.00           O  
ATOM   1460  CB  ILE A  91       4.550  -3.363   3.391  1.00  0.00           C  
ATOM   1461  CG1 ILE A  91       4.085  -2.897   4.773  1.00  0.00           C  
ATOM   1462  CG2 ILE A  91       3.420  -4.064   2.654  1.00  0.00           C  
ATOM   1463  CD1 ILE A  91       3.094  -1.757   4.732  1.00  0.00           C  
ATOM   1464  H   ILE A  91       7.161  -2.699   3.862  1.00  0.00           H  
ATOM   1465  HA  ILE A  91       5.479  -5.154   4.116  1.00  0.00           H  
ATOM   1466  HB  ILE A  91       4.833  -2.468   2.836  1.00  0.00           H  
ATOM   1467 1HG1 ILE A  91       3.625  -3.731   5.302  1.00  0.00           H  
ATOM   1468 2HG1 ILE A  91       4.948  -2.577   5.358  1.00  0.00           H  
ATOM   1469 1HG2 ILE A  91       2.566  -3.392   2.572  1.00  0.00           H  
ATOM   1470 2HG2 ILE A  91       3.756  -4.347   1.657  1.00  0.00           H  
ATOM   1471 3HG2 ILE A  91       3.126  -4.958   3.205  1.00  0.00           H  
ATOM   1472 1HD1 ILE A  91       2.812  -1.483   5.749  1.00  0.00           H  
ATOM   1473 2HD1 ILE A  91       3.548  -0.897   4.237  1.00  0.00           H  
ATOM   1474 3HD1 ILE A  91       2.207  -2.066   4.182  1.00  0.00           H  
ATOM   1475  N   ILE A  92       6.009  -6.084   1.897  1.00  0.00           N  
ATOM   1476  CA  ILE A  92       6.388  -6.692   0.625  1.00  0.00           C  
ATOM   1477  C   ILE A  92       5.157  -6.982  -0.227  1.00  0.00           C  
ATOM   1478  O   ILE A  92       4.328  -7.809   0.137  1.00  0.00           O  
ATOM   1479  CB  ILE A  92       7.178  -7.993   0.851  1.00  0.00           C  
ATOM   1480  CG1 ILE A  92       8.416  -7.724   1.711  1.00  0.00           C  
ATOM   1481  CG2 ILE A  92       7.576  -8.611  -0.481  1.00  0.00           C  
ATOM   1482  CD1 ILE A  92       9.370  -6.717   1.111  1.00  0.00           C  
ATOM   1483  H   ILE A  92       5.594  -6.664   2.620  1.00  0.00           H  
ATOM   1484  HA  ILE A  92       7.023  -5.993   0.081  1.00  0.00           H  
ATOM   1485  HB  ILE A  92       6.561  -8.704   1.400  1.00  0.00           H  
ATOM   1486 1HG1 ILE A  92       8.106  -7.360   2.690  1.00  0.00           H  
ATOM   1487 2HG1 ILE A  92       8.960  -8.656   1.868  1.00  0.00           H  
ATOM   1488 1HG2 ILE A  92       8.135  -9.530  -0.303  1.00  0.00           H  
ATOM   1489 2HG2 ILE A  92       6.681  -8.837  -1.059  1.00  0.00           H  
ATOM   1490 3HG2 ILE A  92       8.199  -7.909  -1.036  1.00  0.00           H  
ATOM   1491 1HD1 ILE A  92      10.221  -6.580   1.778  1.00  0.00           H  
ATOM   1492 2HD1 ILE A  92       9.721  -7.079   0.144  1.00  0.00           H  
ATOM   1493 3HD1 ILE A  92       8.857  -5.765   0.978  1.00  0.00           H  
ATOM   1494  N   ALA A  93       5.037  -6.284  -1.354  1.00  0.00           N  
ATOM   1495  CA  ALA A  93       3.866  -6.429  -2.214  1.00  0.00           C  
ATOM   1496  C   ALA A  93       4.177  -7.329  -3.386  1.00  0.00           C  
ATOM   1497  O   ALA A  93       5.263  -7.263  -3.961  1.00  0.00           O  
ATOM   1498  CB  ALA A  93       3.393  -5.071  -2.704  1.00  0.00           C  
ATOM   1499  H   ALA A  93       5.770  -5.639  -1.620  1.00  0.00           H  
ATOM   1500  HA  ALA A  93       3.077  -6.893  -1.638  1.00  0.00           H  
ATOM   1501 1HB  ALA A  93       2.509  -5.196  -3.326  1.00  0.00           H  
ATOM   1502 2HB  ALA A  93       3.156  -4.461  -1.877  1.00  0.00           H  
ATOM   1503 3HB  ALA A  93       4.157  -4.611  -3.267  1.00  0.00           H  
ATOM   1504  N   LEU A  94       3.227  -8.176  -3.736  1.00  0.00           N  
ATOM   1505  CA  LEU A  94       3.369  -9.033  -4.895  1.00  0.00           C  
ATOM   1506  C   LEU A  94       2.246  -8.821  -5.890  1.00  0.00           C  
ATOM   1507  O   LEU A  94       1.079  -8.698  -5.510  1.00  0.00           O  
ATOM   1508  CB  LEU A  94       3.401 -10.503  -4.460  1.00  0.00           C  
ATOM   1509  CG  LEU A  94       4.629 -10.929  -3.645  1.00  0.00           C  
ATOM   1510  CD1 LEU A  94       4.348 -10.730  -2.161  1.00  0.00           C  
ATOM   1511  CD2 LEU A  94       4.961 -12.382  -3.948  1.00  0.00           C  
ATOM   1512  H   LEU A  94       2.385  -8.235  -3.170  1.00  0.00           H  
ATOM   1513  HA  LEU A  94       4.312  -8.794  -5.386  1.00  0.00           H  
ATOM   1514 1HB  LEU A  94       2.517 -10.707  -3.858  1.00  0.00           H  
ATOM   1515 2HB  LEU A  94       3.361 -11.130  -5.351  1.00  0.00           H  
ATOM   1516  HG  LEU A  94       5.479 -10.299  -3.911  1.00  0.00           H  
ATOM   1517 1HD1 LEU A  94       5.221 -11.032  -1.582  1.00  0.00           H  
ATOM   1518 2HD1 LEU A  94       4.133  -9.678  -1.970  1.00  0.00           H  
ATOM   1519 3HD1 LEU A  94       3.491 -11.336  -1.869  1.00  0.00           H  
ATOM   1520 1HD2 LEU A  94       5.835 -12.685  -3.369  1.00  0.00           H  
ATOM   1521 2HD2 LEU A  94       4.113 -13.013  -3.681  1.00  0.00           H  
ATOM   1522 3HD2 LEU A  94       5.175 -12.492  -5.011  1.00  0.00           H  
ATOM   1523  N   ALA A  95       2.597  -8.800  -7.175  1.00  0.00           N  
ATOM   1524  CA  ALA A  95       1.623  -8.572  -8.238  1.00  0.00           C  
ATOM   1525  C   ALA A  95       0.658  -9.755  -8.353  1.00  0.00           C  
ATOM   1526  O   ALA A  95       1.064 -10.914  -8.240  1.00  0.00           O  
ATOM   1527  CB  ALA A  95       2.331  -8.331  -9.564  1.00  0.00           C  
ATOM   1528  H   ALA A  95       3.573  -8.946  -7.422  1.00  0.00           H  
ATOM   1529  HA  ALA A  95       1.049  -7.678  -7.998  1.00  0.00           H  
ATOM   1530 1HB  ALA A  95       1.591  -8.164 -10.346  1.00  0.00           H  
ATOM   1531 2HB  ALA A  95       2.973  -7.454  -9.479  1.00  0.00           H  
ATOM   1532 3HB  ALA A  95       2.936  -9.200  -9.816  1.00  0.00           H  
ATOM   1533  N   MET A  96      -0.625  -9.456  -8.554  1.00  0.00           N  
ATOM   1534  CA  MET A  96      -1.622 -10.505  -8.755  1.00  0.00           C  
ATOM   1535  C   MET A  96      -1.664 -10.985 -10.195  1.00  0.00           C  
ATOM   1536  O   MET A  96      -2.618 -10.716 -10.926  1.00  0.00           O  
ATOM   1537  CB  MET A  96      -3.001 -10.005  -8.329  1.00  0.00           C  
ATOM   1538  CG  MET A  96      -3.157  -9.790  -6.831  1.00  0.00           C  
ATOM   1539  SD  MET A  96      -3.086 -11.331  -5.895  1.00  0.00           S  
ATOM   1540  CE  MET A  96      -1.371 -11.336  -5.382  1.00  0.00           C  
ATOM   1541  H   MET A  96      -0.920  -8.483  -8.537  1.00  0.00           H  
ATOM   1542  HA  MET A  96      -1.351 -11.357  -8.135  1.00  0.00           H  
ATOM   1543 1HB  MET A  96      -3.215  -9.060  -8.826  1.00  0.00           H  
ATOM   1544 2HB  MET A  96      -3.761 -10.721  -8.645  1.00  0.00           H  
ATOM   1545 1HG  MET A  96      -2.366  -9.132  -6.473  1.00  0.00           H  
ATOM   1546 2HG  MET A  96      -4.115  -9.310  -6.630  1.00  0.00           H  
ATOM   1547 1HE  MET A  96      -1.170 -12.230  -4.792  1.00  0.00           H  
ATOM   1548 2HE  MET A  96      -0.727 -11.329  -6.263  1.00  0.00           H  
ATOM   1549 3HE  MET A  96      -1.169 -10.450  -4.779  1.00  0.00           H  
ATOM   1550  N   THR A  97      -0.632 -11.719 -10.589  1.00  0.00           N  
ATOM   1551  CA  THR A  97      -0.500 -12.203 -11.961  1.00  0.00           C  
ATOM   1552  C   THR A  97      -0.533 -13.729 -12.015  1.00  0.00           C  
ATOM   1553  O   THR A  97      -0.799 -14.318 -13.062  1.00  0.00           O  
ATOM   1554  CB  THR A  97       0.800 -11.689 -12.607  1.00  0.00           C  
ATOM   1555  OG1 THR A  97       1.928 -12.175 -11.867  1.00  0.00           O  
ATOM   1556  CG2 THR A  97       0.825 -10.169 -12.621  1.00  0.00           C  
ATOM   1557  H   THR A  97       0.084 -11.960  -9.908  1.00  0.00           H  
ATOM   1558  HA  THR A  97      -1.338 -11.817 -12.545  1.00  0.00           H  
ATOM   1559  HB  THR A  97       0.868 -12.057 -13.630  1.00  0.00           H  
ATOM   1560  HG1 THR A  97       2.486 -12.701 -12.445  1.00  0.00           H  
ATOM   1561 1HG2 THR A  97       1.751  -9.824 -13.081  1.00  0.00           H  
ATOM   1562 2HG2 THR A  97      -0.025  -9.796 -13.192  1.00  0.00           H  
ATOM   1563 3HG2 THR A  97       0.767  -9.795 -11.599  1.00  0.00           H  
ATOM   1564  N   ASP A  98      -0.257 -14.360 -10.875  1.00  0.00           N  
ATOM   1565  CA  ASP A  98      -0.170 -15.815 -10.797  1.00  0.00           C  
ATOM   1566  C   ASP A  98      -0.236 -16.292  -9.343  1.00  0.00           C  
ATOM   1567  O   ASP A  98       0.633 -15.966  -8.530  1.00  0.00           O  
ATOM   1568  CB  ASP A  98       1.123 -16.310 -11.449  1.00  0.00           C  
ATOM   1569  CG  ASP A  98       1.198 -17.828 -11.539  1.00  0.00           C  
ATOM   1570  OD1 ASP A  98       1.331 -18.459 -10.517  1.00  0.00           O  
ATOM   1571  OD2 ASP A  98       1.123 -18.342 -12.629  1.00  0.00           O  
ATOM   1572  H   ASP A  98      -0.110 -13.816 -10.039  1.00  0.00           H  
ATOM   1573  HA  ASP A  98      -1.019 -16.241 -11.333  1.00  0.00           H  
ATOM   1574 1HB  ASP A  98       1.206 -15.896 -12.454  1.00  0.00           H  
ATOM   1575 2HB  ASP A  98       1.979 -15.952 -10.876  1.00  0.00           H  
ATOM   1576  N   GLU A  99      -1.288 -17.044  -9.018  1.00  0.00           N  
ATOM   1577  CA  GLU A  99      -1.587 -17.404  -7.628  1.00  0.00           C  
ATOM   1578  C   GLU A  99      -0.543 -18.357  -7.036  1.00  0.00           C  
ATOM   1579  O   GLU A  99      -0.228 -18.286  -5.843  1.00  0.00           O  
ATOM   1580  CB  GLU A  99      -2.974 -18.043  -7.537  1.00  0.00           C  
ATOM   1581  CG  GLU A  99      -4.122 -17.105  -7.881  1.00  0.00           C  
ATOM   1582  CD  GLU A  99      -4.148 -15.872  -7.021  1.00  0.00           C  
ATOM   1583  OE1 GLU A  99      -4.188 -16.008  -5.822  1.00  0.00           O  
ATOM   1584  OE2 GLU A  99      -4.127 -14.792  -7.564  1.00  0.00           O  
ATOM   1585  H   GLU A  99      -1.907 -17.357  -9.750  1.00  0.00           H  
ATOM   1586  HA  GLU A  99      -1.590 -16.492  -7.030  1.00  0.00           H  
ATOM   1587 1HB  GLU A  99      -3.026 -18.897  -8.213  1.00  0.00           H  
ATOM   1588 2HB  GLU A  99      -3.138 -18.415  -6.526  1.00  0.00           H  
ATOM   1589 1HG  GLU A  99      -4.032 -16.804  -8.925  1.00  0.00           H  
ATOM   1590 2HG  GLU A  99      -5.063 -17.641  -7.767  1.00  0.00           H  
ATOM   1591  N   GLU A 100      -0.026 -19.263  -7.867  1.00  0.00           N  
ATOM   1592  CA  GLU A 100       0.954 -20.244  -7.410  1.00  0.00           C  
ATOM   1593  C   GLU A 100       2.300 -19.599  -7.139  1.00  0.00           C  
ATOM   1594  O   GLU A 100       2.965 -19.921  -6.151  1.00  0.00           O  
ATOM   1595  CB  GLU A 100       1.116 -21.359  -8.446  1.00  0.00           C  
ATOM   1596  CG  GLU A 100      -0.098 -22.265  -8.591  1.00  0.00           C  
ATOM   1597  CD  GLU A 100      -0.412 -23.028  -7.334  1.00  0.00           C  
ATOM   1598  OE1 GLU A 100       0.499 -23.542  -6.731  1.00  0.00           O  
ATOM   1599  OE2 GLU A 100      -1.564 -23.098  -6.977  1.00  0.00           O  
ATOM   1600  H   GLU A 100      -0.332 -19.281  -8.833  1.00  0.00           H  
ATOM   1601  HA  GLU A 100       0.595 -20.680  -6.478  1.00  0.00           H  
ATOM   1602 1HB  GLU A 100       1.325 -20.921  -9.422  1.00  0.00           H  
ATOM   1603 2HB  GLU A 100       1.969 -21.983  -8.178  1.00  0.00           H  
ATOM   1604 1HG  GLU A 100      -0.962 -21.657  -8.858  1.00  0.00           H  
ATOM   1605 2HG  GLU A 100       0.081 -22.968  -9.402  1.00  0.00           H  
ATOM   1606  N   LYS A 101       2.702 -18.680  -8.014  1.00  0.00           N  
ATOM   1607  CA  LYS A 101       3.926 -17.922  -7.802  1.00  0.00           C  
ATOM   1608  C   LYS A 101       3.801 -17.036  -6.585  1.00  0.00           C  
ATOM   1609  O   LYS A 101       4.724 -16.938  -5.780  1.00  0.00           O  
ATOM   1610  CB  LYS A 101       4.261 -17.080  -9.034  1.00  0.00           C  
ATOM   1611  CG  LYS A 101       5.507 -16.217  -8.886  1.00  0.00           C  
ATOM   1612  CD  LYS A 101       6.030 -15.764 -10.241  1.00  0.00           C  
ATOM   1613  CE  LYS A 101       5.055 -14.815 -10.922  1.00  0.00           C  
ATOM   1614  NZ  LYS A 101       5.680 -14.106 -12.071  1.00  0.00           N  
ATOM   1615  H   LYS A 101       2.140 -18.503  -8.844  1.00  0.00           H  
ATOM   1616  HA  LYS A 101       4.743 -18.622  -7.627  1.00  0.00           H  
ATOM   1617 1HB  LYS A 101       4.407 -17.734  -9.894  1.00  0.00           H  
ATOM   1618 2HB  LYS A 101       3.423 -16.421  -9.263  1.00  0.00           H  
ATOM   1619 1HG  LYS A 101       5.273 -15.339  -8.284  1.00  0.00           H  
ATOM   1620 2HG  LYS A 101       6.285 -16.787  -8.378  1.00  0.00           H  
ATOM   1621 1HD  LYS A 101       6.987 -15.257 -10.111  1.00  0.00           H  
ATOM   1622 2HD  LYS A 101       6.183 -16.633 -10.881  1.00  0.00           H  
ATOM   1623 1HE  LYS A 101       4.194 -15.376 -11.282  1.00  0.00           H  
ATOM   1624 2HE  LYS A 101       4.705 -14.075 -10.202  1.00  0.00           H  
ATOM   1625 1HZ  LYS A 101       5.003 -13.487 -12.495  1.00  0.00           H  
ATOM   1626 2HZ  LYS A 101       6.470 -13.567 -11.746  1.00  0.00           H  
ATOM   1627 3HZ  LYS A 101       5.992 -14.781 -12.755  1.00  0.00           H  
ATOM   1628  N   PHE A 102       2.653 -16.387  -6.447  1.00  0.00           N  
ATOM   1629  CA  PHE A 102       2.390 -15.549  -5.297  1.00  0.00           C  
ATOM   1630  C   PHE A 102       2.583 -16.317  -3.997  1.00  0.00           C  
ATOM   1631  O   PHE A 102       3.289 -15.862  -3.099  1.00  0.00           O  
ATOM   1632  CB  PHE A 102       0.968 -14.990  -5.362  1.00  0.00           C  
ATOM   1633  CG  PHE A 102       0.535 -14.285  -4.108  1.00  0.00           C  
ATOM   1634  CD1 PHE A 102       1.042 -13.034  -3.789  1.00  0.00           C  
ATOM   1635  CD2 PHE A 102      -0.378 -14.871  -3.245  1.00  0.00           C  
ATOM   1636  CE1 PHE A 102       0.645 -12.384  -2.636  1.00  0.00           C  
ATOM   1637  CE2 PHE A 102      -0.777 -14.224  -2.092  1.00  0.00           C  
ATOM   1638  CZ  PHE A 102      -0.264 -12.979  -1.787  1.00  0.00           C  
ATOM   1639  H   PHE A 102       1.942 -16.474  -7.168  1.00  0.00           H  
ATOM   1640  HA  PHE A 102       3.094 -14.715  -5.309  1.00  0.00           H  
ATOM   1641 1HB  PHE A 102       0.891 -14.288  -6.191  1.00  0.00           H  
ATOM   1642 2HB  PHE A 102       0.267 -15.801  -5.555  1.00  0.00           H  
ATOM   1643  HD1 PHE A 102       1.760 -12.563  -4.461  1.00  0.00           H  
ATOM   1644  HD2 PHE A 102      -0.782 -15.855  -3.485  1.00  0.00           H  
ATOM   1645  HE1 PHE A 102       1.051 -11.402  -2.397  1.00  0.00           H  
ATOM   1646  HE2 PHE A 102      -1.496 -14.695  -1.422  1.00  0.00           H  
ATOM   1647  HZ  PHE A 102      -0.577 -12.468  -0.877  1.00  0.00           H  
ATOM   1648  N   LYS A 103       1.948 -17.485  -3.900  1.00  0.00           N  
ATOM   1649  CA  LYS A 103       2.063 -18.316  -2.711  1.00  0.00           C  
ATOM   1650  C   LYS A 103       3.520 -18.603  -2.364  1.00  0.00           C  
ATOM   1651  O   LYS A 103       3.947 -18.407  -1.226  1.00  0.00           O  
ATOM   1652  CB  LYS A 103       1.302 -19.629  -2.904  1.00  0.00           C  
ATOM   1653  CG  LYS A 103       1.379 -20.581  -1.718  1.00  0.00           C  
ATOM   1654  CD  LYS A 103       0.596 -21.858  -1.984  1.00  0.00           C  
ATOM   1655  CE  LYS A 103       0.752 -22.852  -0.842  1.00  0.00           C  
ATOM   1656  NZ  LYS A 103       0.057 -24.137  -1.123  1.00  0.00           N  
ATOM   1657  H   LYS A 103       1.367 -17.800  -4.671  1.00  0.00           H  
ATOM   1658  HA  LYS A 103       1.623 -17.783  -1.869  1.00  0.00           H  
ATOM   1659 1HB  LYS A 103       0.250 -19.415  -3.094  1.00  0.00           H  
ATOM   1660 2HB  LYS A 103       1.693 -20.151  -3.778  1.00  0.00           H  
ATOM   1661 1HG  LYS A 103       2.421 -20.837  -1.524  1.00  0.00           H  
ATOM   1662 2HG  LYS A 103       0.972 -20.093  -0.833  1.00  0.00           H  
ATOM   1663 1HD  LYS A 103      -0.461 -21.619  -2.104  1.00  0.00           H  
ATOM   1664 2HD  LYS A 103       0.953 -22.319  -2.905  1.00  0.00           H  
ATOM   1665 1HE  LYS A 103       1.810 -23.053  -0.678  1.00  0.00           H  
ATOM   1666 2HE  LYS A 103       0.341 -22.424   0.072  1.00  0.00           H  
ATOM   1667 1HZ  LYS A 103       0.184 -24.767  -0.344  1.00  0.00           H  
ATOM   1668 2HZ  LYS A 103      -0.929 -23.964  -1.259  1.00  0.00           H  
ATOM   1669 3HZ  LYS A 103       0.444 -24.553  -1.958  1.00  0.00           H  
ATOM   1670  N   LYS A 104       4.280 -19.072  -3.351  1.00  0.00           N  
ATOM   1671  CA  LYS A 104       5.668 -19.459  -3.130  1.00  0.00           C  
ATOM   1672  C   LYS A 104       6.508 -18.278  -2.657  1.00  0.00           C  
ATOM   1673  O   LYS A 104       7.291 -18.397  -1.712  1.00  0.00           O  
ATOM   1674  CB  LYS A 104       6.267 -20.051  -4.408  1.00  0.00           C  
ATOM   1675  CG  LYS A 104       5.765 -21.447  -4.749  1.00  0.00           C  
ATOM   1676  CD  LYS A 104       6.257 -21.891  -6.119  1.00  0.00           C  
ATOM   1677  CE  LYS A 104       7.776 -21.962  -6.167  1.00  0.00           C  
ATOM   1678  NZ  LYS A 104       8.268 -22.479  -7.473  1.00  0.00           N  
ATOM   1679  H   LYS A 104       3.882 -19.170  -4.281  1.00  0.00           H  
ATOM   1680  HA  LYS A 104       5.694 -20.220  -2.350  1.00  0.00           H  
ATOM   1681 1HB  LYS A 104       6.041 -19.398  -5.251  1.00  0.00           H  
ATOM   1682 2HB  LYS A 104       7.352 -20.099  -4.313  1.00  0.00           H  
ATOM   1683 1HG  LYS A 104       6.120 -22.155  -3.999  1.00  0.00           H  
ATOM   1684 2HG  LYS A 104       4.676 -21.454  -4.744  1.00  0.00           H  
ATOM   1685 1HD  LYS A 104       5.848 -22.876  -6.351  1.00  0.00           H  
ATOM   1686 2HD  LYS A 104       5.911 -21.186  -6.875  1.00  0.00           H  
ATOM   1687 1HE  LYS A 104       8.191 -20.968  -6.004  1.00  0.00           H  
ATOM   1688 2HE  LYS A 104       8.135 -22.616  -5.373  1.00  0.00           H  
ATOM   1689 1HZ  LYS A 104       9.278 -22.511  -7.464  1.00  0.00           H  
ATOM   1690 2HZ  LYS A 104       7.903 -23.409  -7.626  1.00  0.00           H  
ATOM   1691 3HZ  LYS A 104       7.957 -21.869  -8.216  1.00  0.00           H  
ATOM   1692  N   LEU A 105       6.344 -17.141  -3.321  1.00  0.00           N  
ATOM   1693  CA  LEU A 105       7.195 -15.991  -3.084  1.00  0.00           C  
ATOM   1694  C   LEU A 105       6.762 -15.220  -1.834  1.00  0.00           C  
ATOM   1695  O   LEU A 105       7.601 -14.717  -1.082  1.00  0.00           O  
ATOM   1696  CB  LEU A 105       7.170 -15.061  -4.304  1.00  0.00           C  
ATOM   1697  CG  LEU A 105       7.702 -15.663  -5.610  1.00  0.00           C  
ATOM   1698  CD1 LEU A 105       7.686 -14.603  -6.702  1.00  0.00           C  
ATOM   1699  CD2 LEU A 105       9.109 -16.198  -5.387  1.00  0.00           C  
ATOM   1700  H   LEU A 105       5.609 -17.076  -4.018  1.00  0.00           H  
ATOM   1701  HA  LEU A 105       8.215 -16.342  -2.932  1.00  0.00           H  
ATOM   1702 1HB  LEU A 105       6.142 -14.746  -4.479  1.00  0.00           H  
ATOM   1703 2HB  LEU A 105       7.766 -14.177  -4.079  1.00  0.00           H  
ATOM   1704  HG  LEU A 105       7.050 -16.478  -5.927  1.00  0.00           H  
ATOM   1705 1HD1 LEU A 105       8.064 -15.031  -7.631  1.00  0.00           H  
ATOM   1706 2HD1 LEU A 105       6.665 -14.252  -6.855  1.00  0.00           H  
ATOM   1707 3HD1 LEU A 105       8.318 -13.766  -6.405  1.00  0.00           H  
ATOM   1708 1HD2 LEU A 105       9.487 -16.627  -6.316  1.00  0.00           H  
ATOM   1709 2HD2 LEU A 105       9.761 -15.384  -5.071  1.00  0.00           H  
ATOM   1710 3HD2 LEU A 105       9.087 -16.967  -4.614  1.00  0.00           H  
ATOM   1711  N   ALA A 106       5.451 -15.138  -1.612  1.00  0.00           N  
ATOM   1712  CA  ALA A 106       4.916 -14.502  -0.411  1.00  0.00           C  
ATOM   1713  C   ALA A 106       5.394 -15.222   0.835  1.00  0.00           C  
ATOM   1714  O   ALA A 106       5.714 -14.593   1.846  1.00  0.00           O  
ATOM   1715  CB  ALA A 106       3.401 -14.482  -0.458  1.00  0.00           C  
ATOM   1716  H   ALA A 106       4.807 -15.526  -2.292  1.00  0.00           H  
ATOM   1717  HA  ALA A 106       5.287 -13.483  -0.370  1.00  0.00           H  
ATOM   1718 1HB  ALA A 106       3.021 -13.993   0.427  1.00  0.00           H  
ATOM   1719 2HB  ALA A 106       3.070 -13.943  -1.340  1.00  0.00           H  
ATOM   1720 3HB  ALA A 106       3.028 -15.497  -0.496  1.00  0.00           H  
ATOM   1721  N   LYS A 107       5.454 -16.544   0.761  1.00  0.00           N  
ATOM   1722  CA  LYS A 107       5.995 -17.337   1.844  1.00  0.00           C  
ATOM   1723  C   LYS A 107       7.425 -16.926   2.151  1.00  0.00           C  
ATOM   1724  O   LYS A 107       7.773 -16.667   3.303  1.00  0.00           O  
ATOM   1725  CB  LYS A 107       5.933 -18.826   1.502  1.00  0.00           C  
ATOM   1726  CG  LYS A 107       6.419 -19.748   2.613  1.00  0.00           C  
ATOM   1727  CD  LYS A 107       6.372 -21.206   2.181  1.00  0.00           C  
ATOM   1728  CE  LYS A 107       7.460 -21.517   1.163  1.00  0.00           C  
ATOM   1729  NZ  LYS A 107       7.532 -22.970   0.853  1.00  0.00           N  
ATOM   1730  H   LYS A 107       5.113 -17.011  -0.074  1.00  0.00           H  
ATOM   1731  HA  LYS A 107       5.397 -17.160   2.737  1.00  0.00           H  
ATOM   1732 1HB  LYS A 107       4.906 -19.102   1.263  1.00  0.00           H  
ATOM   1733 2HB  LYS A 107       6.539 -19.021   0.617  1.00  0.00           H  
ATOM   1734 1HG  LYS A 107       7.444 -19.488   2.879  1.00  0.00           H  
ATOM   1735 2HG  LYS A 107       5.790 -19.618   3.494  1.00  0.00           H  
ATOM   1736 1HD  LYS A 107       6.507 -21.848   3.053  1.00  0.00           H  
ATOM   1737 2HD  LYS A 107       5.401 -21.423   1.738  1.00  0.00           H  
ATOM   1738 1HE  LYS A 107       7.263 -20.971   0.242  1.00  0.00           H  
ATOM   1739 2HE  LYS A 107       8.425 -21.193   1.552  1.00  0.00           H  
ATOM   1740 1HZ  LYS A 107       8.264 -23.135   0.176  1.00  0.00           H  
ATOM   1741 2HZ  LYS A 107       7.733 -23.486   1.698  1.00  0.00           H  
ATOM   1742 3HZ  LYS A 107       6.648 -23.278   0.474  1.00  0.00           H  
ATOM   1743  N   ILE A 108       8.250 -16.854   1.111  1.00  0.00           N  
ATOM   1744  CA  ILE A 108       9.646 -16.478   1.270  1.00  0.00           C  
ATOM   1745  C   ILE A 108       9.794 -15.102   1.910  1.00  0.00           C  
ATOM   1746  O   ILE A 108      10.607 -14.917   2.814  1.00  0.00           O  
ATOM   1747  CB  ILE A 108      10.369 -16.490  -0.089  1.00  0.00           C  
ATOM   1748  CG1 ILE A 108      10.517 -17.925  -0.602  1.00  0.00           C  
ATOM   1749  CG2 ILE A 108      11.729 -15.820   0.026  1.00  0.00           C  
ATOM   1750  CD1 ILE A 108      10.965 -18.016  -2.043  1.00  0.00           C  
ATOM   1751  H   ILE A 108       7.899 -17.072   0.182  1.00  0.00           H  
ATOM   1752  HA  ILE A 108      10.123 -17.207   1.924  1.00  0.00           H  
ATOM   1753  HB  ILE A 108       9.771 -15.953  -0.825  1.00  0.00           H  
ATOM   1754 1HG1 ILE A 108      11.241 -18.459   0.014  1.00  0.00           H  
ATOM   1755 2HG1 ILE A 108       9.564 -18.445  -0.509  1.00  0.00           H  
ATOM   1756 1HG2 ILE A 108      12.227 -15.838  -0.944  1.00  0.00           H  
ATOM   1757 2HG2 ILE A 108      11.599 -14.787   0.347  1.00  0.00           H  
ATOM   1758 3HG2 ILE A 108      12.338 -16.354   0.756  1.00  0.00           H  
ATOM   1759 1HD1 ILE A 108      11.046 -19.063  -2.334  1.00  0.00           H  
ATOM   1760 2HD1 ILE A 108      10.235 -17.518  -2.683  1.00  0.00           H  
ATOM   1761 3HD1 ILE A 108      11.934 -17.533  -2.154  1.00  0.00           H  
ATOM   1762  N   ALA A 109       9.008 -14.139   1.444  1.00  0.00           N  
ATOM   1763  CA  ALA A 109       9.078 -12.792   1.992  1.00  0.00           C  
ATOM   1764  C   ALA A 109       8.809 -12.813   3.495  1.00  0.00           C  
ATOM   1765  O   ALA A 109       9.508 -12.153   4.272  1.00  0.00           O  
ATOM   1766  CB  ALA A 109       8.081 -11.884   1.290  1.00  0.00           C  
ATOM   1767  H   ALA A 109       8.354 -14.342   0.694  1.00  0.00           H  
ATOM   1768  HA  ALA A 109      10.085 -12.410   1.834  1.00  0.00           H  
ATOM   1769 1HB  ALA A 109       8.157 -10.876   1.697  1.00  0.00           H  
ATOM   1770 2HB  ALA A 109       8.296 -11.861   0.226  1.00  0.00           H  
ATOM   1771 3HB  ALA A 109       7.071 -12.261   1.449  1.00  0.00           H  
ATOM   1772  N   ALA A 110       7.799 -13.579   3.904  1.00  0.00           N  
ATOM   1773  CA  ALA A 110       7.466 -13.708   5.317  1.00  0.00           C  
ATOM   1774  C   ALA A 110       8.633 -14.332   6.090  1.00  0.00           C  
ATOM   1775  O   ALA A 110       8.985 -13.876   7.180  1.00  0.00           O  
ATOM   1776  CB  ALA A 110       6.211 -14.549   5.486  1.00  0.00           C  
ATOM   1777  H   ALA A 110       7.247 -14.086   3.215  1.00  0.00           H  
ATOM   1778  HA  ALA A 110       7.286 -12.711   5.718  1.00  0.00           H  
ATOM   1779 1HB  ALA A 110       5.960 -14.621   6.543  1.00  0.00           H  
ATOM   1780 2HB  ALA A 110       5.386 -14.083   4.948  1.00  0.00           H  
ATOM   1781 3HB  ALA A 110       6.386 -15.548   5.086  1.00  0.00           H  
ATOM   1782  N   GLU A 111       9.235 -15.371   5.508  1.00  0.00           N  
ATOM   1783  CA  GLU A 111      10.363 -16.071   6.128  1.00  0.00           C  
ATOM   1784  C   GLU A 111      11.575 -15.159   6.307  1.00  0.00           C  
ATOM   1785  O   GLU A 111      12.366 -15.339   7.232  1.00  0.00           O  
ATOM   1786  CB  GLU A 111      10.758 -17.287   5.287  1.00  0.00           C  
ATOM   1787  CG  GLU A 111       9.761 -18.436   5.337  1.00  0.00           C  
ATOM   1788  CD  GLU A 111      10.137 -19.577   4.433  1.00  0.00           C  
ATOM   1789  OE1 GLU A 111      11.095 -19.446   3.710  1.00  0.00           O  
ATOM   1790  OE2 GLU A 111       9.465 -20.581   4.466  1.00  0.00           O  
ATOM   1791  H   GLU A 111       8.892 -15.695   4.607  1.00  0.00           H  
ATOM   1792  HA  GLU A 111      10.053 -16.413   7.116  1.00  0.00           H  
ATOM   1793 1HB  GLU A 111      10.871 -16.988   4.245  1.00  0.00           H  
ATOM   1794 2HB  GLU A 111      11.722 -17.666   5.625  1.00  0.00           H  
ATOM   1795 1HG  GLU A 111       9.698 -18.805   6.361  1.00  0.00           H  
ATOM   1796 2HG  GLU A 111       8.778 -18.063   5.054  1.00  0.00           H  
ATOM   1797  N   LEU A 112      11.716 -14.184   5.416  1.00  0.00           N  
ATOM   1798  CA  LEU A 112      12.847 -13.265   5.465  1.00  0.00           C  
ATOM   1799  C   LEU A 112      12.662 -12.166   6.515  1.00  0.00           C  
ATOM   1800  O   LEU A 112      13.565 -11.357   6.740  1.00  0.00           O  
ATOM   1801  CB  LEU A 112      13.056 -12.626   4.086  1.00  0.00           C  
ATOM   1802  CG  LEU A 112      13.507 -13.580   2.973  1.00  0.00           C  
ATOM   1803  CD1 LEU A 112      13.454 -12.859   1.633  1.00  0.00           C  
ATOM   1804  CD2 LEU A 112      14.913 -14.080   3.271  1.00  0.00           C  
ATOM   1805  H   LEU A 112      11.029 -14.086   4.674  1.00  0.00           H  
ATOM   1806  HA  LEU A 112      13.737 -13.837   5.728  1.00  0.00           H  
ATOM   1807 1HB  LEU A 112      12.120 -12.168   3.770  1.00  0.00           H  
ATOM   1808 2HB  LEU A 112      13.808 -11.843   4.176  1.00  0.00           H  
ATOM   1809  HG  LEU A 112      12.824 -14.429   2.922  1.00  0.00           H  
ATOM   1810 1HD1 LEU A 112      13.775 -13.537   0.842  1.00  0.00           H  
ATOM   1811 2HD1 LEU A 112      12.434 -12.530   1.436  1.00  0.00           H  
ATOM   1812 3HD1 LEU A 112      14.116 -11.994   1.659  1.00  0.00           H  
ATOM   1813 1HD2 LEU A 112      15.233 -14.759   2.480  1.00  0.00           H  
ATOM   1814 2HD2 LEU A 112      15.597 -13.232   3.320  1.00  0.00           H  
ATOM   1815 3HD2 LEU A 112      14.918 -14.606   4.225  1.00  0.00           H  
ATOM   1816  N   GLY A 113      11.500 -12.148   7.170  1.00  0.00           N  
ATOM   1817  CA  GLY A 113      11.258 -11.198   8.250  1.00  0.00           C  
ATOM   1818  C   GLY A 113      10.366 -10.029   7.833  1.00  0.00           C  
ATOM   1819  O   GLY A 113      10.303  -9.017   8.526  1.00  0.00           O  
ATOM   1820  H   GLY A 113      10.777 -12.819   6.928  1.00  0.00           H  
ATOM   1821 1HA  GLY A 113      10.801 -11.721   9.089  1.00  0.00           H  
ATOM   1822 2HA  GLY A 113      12.214 -10.814   8.607  1.00  0.00           H  
ATOM   1823  N   ALA A 114       9.669 -10.172   6.710  1.00  0.00           N  
ATOM   1824  CA  ALA A 114       8.733  -9.134   6.278  1.00  0.00           C  
ATOM   1825  C   ALA A 114       7.701  -8.880   7.374  1.00  0.00           C  
ATOM   1826  O   ALA A 114       7.214  -9.815   8.010  1.00  0.00           O  
ATOM   1827  CB  ALA A 114       8.044  -9.540   4.981  1.00  0.00           C  
ATOM   1828  H   ALA A 114       9.775 -11.012   6.151  1.00  0.00           H  
ATOM   1829  HA  ALA A 114       9.290  -8.215   6.117  1.00  0.00           H  
ATOM   1830 1HB  ALA A 114       7.362  -8.749   4.668  1.00  0.00           H  
ATOM   1831 2HB  ALA A 114       8.793  -9.699   4.207  1.00  0.00           H  
ATOM   1832 3HB  ALA A 114       7.486 -10.459   5.139  1.00  0.00           H  
ATOM   1833  N   ASP A 115       7.373  -7.610   7.589  1.00  0.00           N  
ATOM   1834  CA  ASP A 115       6.439  -7.231   8.626  1.00  0.00           C  
ATOM   1835  C   ASP A 115       5.020  -7.523   8.187  1.00  0.00           C  
ATOM   1836  O   ASP A 115       4.177  -7.928   8.993  1.00  0.00           O  
ATOM   1837  CB  ASP A 115       6.584  -5.747   8.971  1.00  0.00           C  
ATOM   1838  CG  ASP A 115       7.908  -5.423   9.649  1.00  0.00           C  
ATOM   1839  OD1 ASP A 115       8.396  -6.251  10.382  1.00  0.00           O  
ATOM   1840  OD2 ASP A 115       8.419  -4.351   9.429  1.00  0.00           O  
ATOM   1841  H   ASP A 115       7.787  -6.891   7.013  1.00  0.00           H  
ATOM   1842  HA  ASP A 115       6.650  -7.819   9.518  1.00  0.00           H  
ATOM   1843 1HB  ASP A 115       6.504  -5.152   8.061  1.00  0.00           H  
ATOM   1844 2HB  ASP A 115       5.770  -5.446   9.631  1.00  0.00           H  
ATOM   1845  N   ALA A 116       4.759  -7.330   6.892  1.00  0.00           N  
ATOM   1846  CA  ALA A 116       3.473  -7.679   6.306  1.00  0.00           C  
ATOM   1847  C   ALA A 116       3.620  -7.980   4.821  1.00  0.00           C  
ATOM   1848  O   ALA A 116       4.540  -7.486   4.163  1.00  0.00           O  
ATOM   1849  CB  ALA A 116       2.487  -6.557   6.507  1.00  0.00           C  
ATOM   1850  H   ALA A 116       5.476  -6.936   6.297  1.00  0.00           H  
ATOM   1851  HA  ALA A 116       3.102  -8.579   6.800  1.00  0.00           H  
ATOM   1852 1HB  ALA A 116       1.528  -6.838   6.083  1.00  0.00           H  
ATOM   1853 2HB  ALA A 116       2.374  -6.366   7.560  1.00  0.00           H  
ATOM   1854 3HB  ALA A 116       2.844  -5.684   6.025  1.00  0.00           H  
ATOM   1855  N   ILE A 117       2.698  -8.772   4.288  1.00  0.00           N  
ATOM   1856  CA  ILE A 117       2.655  -9.035   2.852  1.00  0.00           C  
ATOM   1857  C   ILE A 117       1.463  -8.332   2.214  1.00  0.00           C  
ATOM   1858  O   ILE A 117       0.339  -8.397   2.727  1.00  0.00           O  
ATOM   1859  CB  ILE A 117       2.578 -10.546   2.567  1.00  0.00           C  
ATOM   1860  CG1 ILE A 117       3.680 -11.289   3.326  1.00  0.00           C  
ATOM   1861  CG2 ILE A 117       2.684 -10.812   1.073  1.00  0.00           C  
ATOM   1862  CD1 ILE A 117       5.080 -10.883   2.924  1.00  0.00           C  
ATOM   1863  H   ILE A 117       1.991  -9.187   4.893  1.00  0.00           H  
ATOM   1864  HA  ILE A 117       3.561  -8.637   2.403  1.00  0.00           H  
ATOM   1865  HB  ILE A 117       1.628 -10.936   2.930  1.00  0.00           H  
ATOM   1866 1HG1 ILE A 117       3.568 -11.113   4.396  1.00  0.00           H  
ATOM   1867 2HG1 ILE A 117       3.577 -12.362   3.161  1.00  0.00           H  
ATOM   1868 1HG2 ILE A 117       2.628 -11.884   0.890  1.00  0.00           H  
ATOM   1869 2HG2 ILE A 117       1.866 -10.313   0.556  1.00  0.00           H  
ATOM   1870 3HG2 ILE A 117       3.635 -10.429   0.702  1.00  0.00           H  
ATOM   1871 1HD1 ILE A 117       5.805 -11.453   3.505  1.00  0.00           H  
ATOM   1872 2HD1 ILE A 117       5.226 -11.085   1.862  1.00  0.00           H  
ATOM   1873 3HD1 ILE A 117       5.219  -9.820   3.114  1.00  0.00           H  
ATOM   1874  N   ALA A 118       1.721  -7.633   1.118  1.00  0.00           N  
ATOM   1875  CA  ALA A 118       0.707  -6.824   0.464  1.00  0.00           C  
ATOM   1876  C   ALA A 118       0.238  -7.435  -0.852  1.00  0.00           C  
ATOM   1877  O   ALA A 118       0.961  -8.200  -1.494  1.00  0.00           O  
ATOM   1878  CB  ALA A 118       1.238  -5.417   0.229  1.00  0.00           C  
ATOM   1879  H   ALA A 118       2.655  -7.655   0.734  1.00  0.00           H  
ATOM   1880  HA  ALA A 118      -0.144  -6.753   1.127  1.00  0.00           H  
ATOM   1881 1HB  ALA A 118       0.467  -4.813  -0.250  1.00  0.00           H  
ATOM   1882 2HB  ALA A 118       1.510  -4.967   1.184  1.00  0.00           H  
ATOM   1883 3HB  ALA A 118       2.115  -5.462  -0.414  1.00  0.00           H  
ATOM   1884  N   ILE A 119      -0.973  -7.084  -1.246  1.00  0.00           N  
ATOM   1885  CA  ILE A 119      -1.561  -7.586  -2.468  1.00  0.00           C  
ATOM   1886  C   ILE A 119      -1.734  -6.477  -3.488  1.00  0.00           C  
ATOM   1887  O   ILE A 119      -2.527  -5.556  -3.287  1.00  0.00           O  
ATOM   1888  CB  ILE A 119      -2.923  -8.247  -2.189  1.00  0.00           C  
ATOM   1889  CG1 ILE A 119      -2.750  -9.457  -1.268  1.00  0.00           C  
ATOM   1890  CG2 ILE A 119      -3.593  -8.657  -3.492  1.00  0.00           C  
ATOM   1891  CD1 ILE A 119      -4.052 -10.007  -0.731  1.00  0.00           C  
ATOM   1892  H   ILE A 119      -1.501  -6.437  -0.678  1.00  0.00           H  
ATOM   1893  HA  ILE A 119      -0.900  -8.341  -2.889  1.00  0.00           H  
ATOM   1894  HB  ILE A 119      -3.569  -7.543  -1.666  1.00  0.00           H  
ATOM   1895 1HG1 ILE A 119      -2.239 -10.254  -1.807  1.00  0.00           H  
ATOM   1896 2HG1 ILE A 119      -2.122  -9.183  -0.420  1.00  0.00           H  
ATOM   1897 1HG2 ILE A 119      -4.554  -9.123  -3.276  1.00  0.00           H  
ATOM   1898 2HG2 ILE A 119      -3.748  -7.776  -4.113  1.00  0.00           H  
ATOM   1899 3HG2 ILE A 119      -2.956  -9.366  -4.020  1.00  0.00           H  
ATOM   1900 1HD1 ILE A 119      -3.848 -10.863  -0.086  1.00  0.00           H  
ATOM   1901 2HD1 ILE A 119      -4.565  -9.235  -0.157  1.00  0.00           H  
ATOM   1902 3HD1 ILE A 119      -4.683 -10.322  -1.561  1.00  0.00           H  
ATOM   1903  N   ALA A 120      -0.994  -6.562  -4.584  1.00  0.00           N  
ATOM   1904  CA  ALA A 120      -1.062  -5.538  -5.614  1.00  0.00           C  
ATOM   1905  C   ALA A 120      -1.946  -5.978  -6.753  1.00  0.00           C  
ATOM   1906  O   ALA A 120      -1.482  -6.611  -7.707  1.00  0.00           O  
ATOM   1907  CB  ALA A 120       0.331  -5.202  -6.127  1.00  0.00           C  
ATOM   1908  H   ALA A 120      -0.371  -7.355  -4.712  1.00  0.00           H  
ATOM   1909  HA  ALA A 120      -1.502  -4.639  -5.182  1.00  0.00           H  
ATOM   1910 1HB  ALA A 120       0.258  -4.439  -6.902  1.00  0.00           H  
ATOM   1911 2HB  ALA A 120       0.941  -4.827  -5.305  1.00  0.00           H  
ATOM   1912 3HB  ALA A 120       0.791  -6.097  -6.542  1.00  0.00           H  
ATOM   1913  N   LEU A 121      -3.231  -5.667  -6.649  1.00  0.00           N  
ATOM   1914  CA  LEU A 121      -4.210  -6.192  -7.580  1.00  0.00           C  
ATOM   1915  C   LEU A 121      -3.938  -5.673  -8.986  1.00  0.00           C  
ATOM   1916  O   LEU A 121      -3.816  -4.465  -9.197  1.00  0.00           O  
ATOM   1917  CB  LEU A 121      -5.626  -5.801  -7.139  1.00  0.00           C  
ATOM   1918  CG  LEU A 121      -6.771  -6.486  -7.896  1.00  0.00           C  
ATOM   1919  CD1 LEU A 121      -6.735  -7.984  -7.624  1.00  0.00           C  
ATOM   1920  CD2 LEU A 121      -8.099  -5.884  -7.462  1.00  0.00           C  
ATOM   1921  H   LEU A 121      -3.537  -5.049  -5.895  1.00  0.00           H  
ATOM   1922  HA  LEU A 121      -4.133  -7.275  -7.591  1.00  0.00           H  
ATOM   1923 1HB  LEU A 121      -5.739  -6.038  -6.083  1.00  0.00           H  
ATOM   1924 2HB  LEU A 121      -5.744  -4.725  -7.264  1.00  0.00           H  
ATOM   1925  HG  LEU A 121      -6.639  -6.339  -8.968  1.00  0.00           H  
ATOM   1926 1HD1 LEU A 121      -7.549  -8.471  -8.162  1.00  0.00           H  
ATOM   1927 2HD1 LEU A 121      -5.783  -8.393  -7.962  1.00  0.00           H  
ATOM   1928 3HD1 LEU A 121      -6.849  -8.163  -6.555  1.00  0.00           H  
ATOM   1929 1HD2 LEU A 121      -8.913  -6.370  -8.001  1.00  0.00           H  
ATOM   1930 2HD2 LEU A 121      -8.233  -6.032  -6.390  1.00  0.00           H  
ATOM   1931 3HD2 LEU A 121      -8.104  -4.816  -7.684  1.00  0.00           H  
ATOM   1932  N   ASP A 122      -3.826  -6.587  -9.940  1.00  0.00           N  
ATOM   1933  CA  ASP A 122      -3.589  -6.209 -11.331  1.00  0.00           C  
ATOM   1934  C   ASP A 122      -4.866  -5.720 -12.002  1.00  0.00           C  
ATOM   1935  O   ASP A 122      -5.966  -6.070 -11.591  1.00  0.00           O  
ATOM   1936  CB  ASP A 122      -3.017  -7.392 -12.116  1.00  0.00           C  
ATOM   1937  CG  ASP A 122      -2.405  -6.978 -13.448  1.00  0.00           C  
ATOM   1938  OD1 ASP A 122      -1.261  -6.588 -13.458  1.00  0.00           O  
ATOM   1939  OD2 ASP A 122      -3.086  -7.056 -14.442  1.00  0.00           O  
ATOM   1940  H   ASP A 122      -3.890  -7.566  -9.697  1.00  0.00           H  
ATOM   1941  HA  ASP A 122      -2.863  -5.397 -11.346  1.00  0.00           H  
ATOM   1942 1HB  ASP A 122      -2.251  -7.888 -11.520  1.00  0.00           H  
ATOM   1943 2HB  ASP A 122      -3.807  -8.119 -12.306  1.00  0.00           H  
ATOM   1944  N   GLU A 123      -4.704  -4.923 -13.050  1.00  0.00           N  
ATOM   1945  CA  GLU A 123      -5.834  -4.454 -13.853  1.00  0.00           C  
ATOM   1946  C   GLU A 123      -6.600  -5.618 -14.473  1.00  0.00           C  
ATOM   1947  O   GLU A 123      -7.793  -5.513 -14.748  1.00  0.00           O  
ATOM   1948  CB  GLU A 123      -5.350  -3.509 -14.954  1.00  0.00           C  
ATOM   1949  CG  GLU A 123      -4.833  -2.169 -14.450  1.00  0.00           C  
ATOM   1950  CD  GLU A 123      -4.343  -1.277 -15.556  1.00  0.00           C  
ATOM   1951  OE1 GLU A 123      -4.173  -1.758 -16.651  1.00  0.00           O  
ATOM   1952  OE2 GLU A 123      -4.138  -0.112 -15.307  1.00  0.00           O  
ATOM   1953  H   GLU A 123      -3.765  -4.634 -13.303  1.00  0.00           H  
ATOM   1954  HA  GLU A 123      -6.518  -3.910 -13.199  1.00  0.00           H  
ATOM   1955 1HB  GLU A 123      -4.548  -3.986 -15.517  1.00  0.00           H  
ATOM   1956 2HB  GLU A 123      -6.166  -3.312 -15.649  1.00  0.00           H  
ATOM   1957 1HG  GLU A 123      -5.634  -1.659 -13.916  1.00  0.00           H  
ATOM   1958 2HG  GLU A 123      -4.021  -2.346 -13.746  1.00  0.00           H  
ATOM   1959  N   SER A 124      -5.898  -6.724 -14.706  1.00  0.00           N  
ATOM   1960  CA  SER A 124      -6.504  -7.908 -15.304  1.00  0.00           C  
ATOM   1961  C   SER A 124      -7.099  -8.833 -14.243  1.00  0.00           C  
ATOM   1962  O   SER A 124      -7.691  -9.863 -14.568  1.00  0.00           O  
ATOM   1963  CB  SER A 124      -5.472  -8.661 -16.121  1.00  0.00           C  
ATOM   1964  OG  SER A 124      -4.989  -7.869 -17.172  1.00  0.00           O  
ATOM   1965  H   SER A 124      -4.915  -6.739 -14.473  1.00  0.00           H  
ATOM   1966  HA  SER A 124      -7.309  -7.586 -15.965  1.00  0.00           H  
ATOM   1967 1HB  SER A 124      -4.645  -8.958 -15.477  1.00  0.00           H  
ATOM   1968 2HB  SER A 124      -5.918  -9.570 -16.522  1.00  0.00           H  
ATOM   1969  HG  SER A 124      -4.183  -7.461 -16.847  1.00  0.00           H  
ATOM   1970  N   ALA A 125      -6.928  -8.469 -12.975  1.00  0.00           N  
ATOM   1971  CA  ALA A 125      -7.393  -9.299 -11.871  1.00  0.00           C  
ATOM   1972  C   ALA A 125      -8.716  -8.764 -11.325  1.00  0.00           C  
ATOM   1973  O   ALA A 125      -9.084  -7.618 -11.576  1.00  0.00           O  
ATOM   1974  CB  ALA A 125      -6.347  -9.352 -10.774  1.00  0.00           C  
ATOM   1975  H   ALA A 125      -6.467  -7.591 -12.769  1.00  0.00           H  
ATOM   1976  HA  ALA A 125      -7.566 -10.308 -12.248  1.00  0.00           H  
ATOM   1977 1HB  ALA A 125      -6.700  -9.990  -9.968  1.00  0.00           H  
ATOM   1978 2HB  ALA A 125      -5.418  -9.755 -11.175  1.00  0.00           H  
ATOM   1979 3HB  ALA A 125      -6.174  -8.358 -10.396  1.00  0.00           H  
ATOM   1980  N   THR A 126      -9.430  -9.607 -10.585  1.00  0.00           N  
ATOM   1981  CA  THR A 126     -10.710  -9.216 -10.002  1.00  0.00           C  
ATOM   1982  C   THR A 126     -10.815  -9.645  -8.544  1.00  0.00           C  
ATOM   1983  O   THR A 126      -9.868 -10.185  -7.976  1.00  0.00           O  
ATOM   1984  CB  THR A 126     -11.886  -9.812 -10.799  1.00  0.00           C  
ATOM   1985  OG1 THR A 126     -13.117  -9.242 -10.336  1.00  0.00           O  
ATOM   1986  CG2 THR A 126     -11.934 -11.322 -10.629  1.00  0.00           C  
ATOM   1987  H   THR A 126      -9.083 -10.553 -10.429  1.00  0.00           H  
ATOM   1988  HA  THR A 126     -10.792  -8.131 -10.041  1.00  0.00           H  
ATOM   1989  HB  THR A 126     -11.766  -9.574 -11.856  1.00  0.00           H  
ATOM   1990  HG1 THR A 126     -13.285  -8.420 -10.803  1.00  0.00           H  
ATOM   1991 1HG2 THR A 126     -12.771 -11.726 -11.200  1.00  0.00           H  
ATOM   1992 2HG2 THR A 126     -11.004 -11.759 -10.991  1.00  0.00           H  
ATOM   1993 3HG2 THR A 126     -12.063 -11.566  -9.576  1.00  0.00           H  
ATOM   1994  N   TRP A 127     -11.988  -9.422  -7.944  1.00  0.00           N  
ATOM   1995  CA  TRP A 127     -12.169  -9.654  -6.513  1.00  0.00           C  
ATOM   1996  C   TRP A 127     -11.895 -11.113  -6.155  1.00  0.00           C  
ATOM   1997  O   TRP A 127     -11.404 -11.414  -5.071  1.00  0.00           O  
ATOM   1998  CB  TRP A 127     -13.589  -9.278  -6.086  1.00  0.00           C  
ATOM   1999  CG  TRP A 127     -14.644 -10.177  -6.657  1.00  0.00           C  
ATOM   2000  CD1 TRP A 127     -15.321  -9.999  -7.826  1.00  0.00           C  
ATOM   2001  CD2 TRP A 127     -15.149 -11.408  -6.084  1.00  0.00           C  
ATOM   2002  NE1 TRP A 127     -16.210 -11.027  -8.019  1.00  0.00           N  
ATOM   2003  CE2 TRP A 127     -16.117 -11.899  -6.964  1.00  0.00           C  
ATOM   2004  CE3 TRP A 127     -14.861 -12.120  -4.914  1.00  0.00           C  
ATOM   2005  CZ2 TRP A 127     -16.807 -13.075  -6.713  1.00  0.00           C  
ATOM   2006  CZ3 TRP A 127     -15.552 -13.300  -4.663  1.00  0.00           C  
ATOM   2007  CH2 TRP A 127     -16.499 -13.765  -5.540  1.00  0.00           C  
ATOM   2008  H   TRP A 127     -12.771  -9.098  -8.495  1.00  0.00           H  
ATOM   2009  HA  TRP A 127     -11.464  -9.028  -5.969  1.00  0.00           H  
ATOM   2010 1HB  TRP A 127     -13.663  -9.311  -4.999  1.00  0.00           H  
ATOM   2011 2HB  TRP A 127     -13.805  -8.256  -6.398  1.00  0.00           H  
ATOM   2012  HD1 TRP A 127     -15.178  -9.162  -8.507  1.00  0.00           H  
ATOM   2013  HE1 TRP A 127     -16.832 -11.127  -8.809  1.00  0.00           H  
ATOM   2014  HE3 TRP A 127     -14.108 -11.757  -4.215  1.00  0.00           H  
ATOM   2015  HZ2 TRP A 127     -17.563 -13.460  -7.398  1.00  0.00           H  
ATOM   2016  HZ3 TRP A 127     -15.322 -13.848  -3.749  1.00  0.00           H  
ATOM   2017  HH2 TRP A 127     -17.022 -14.694  -5.313  1.00  0.00           H  
ATOM   2018  N   LYS A 128     -12.211 -12.017  -7.087  1.00  0.00           N  
ATOM   2019  CA  LYS A 128     -11.991 -13.443  -6.885  1.00  0.00           C  
ATOM   2020  C   LYS A 128     -10.524 -13.736  -6.598  1.00  0.00           C  
ATOM   2021  O   LYS A 128     -10.198 -14.617  -5.797  1.00  0.00           O  
ATOM   2022  CB  LYS A 128     -12.457 -14.236  -8.107  1.00  0.00           C  
ATOM   2023  CG  LYS A 128     -12.357 -15.748  -7.952  1.00  0.00           C  
ATOM   2024  CD  LYS A 128     -12.911 -16.467  -9.173  1.00  0.00           C  
ATOM   2025  CE  LYS A 128     -12.786 -17.977  -9.032  1.00  0.00           C  
ATOM   2026  NZ  LYS A 128     -13.323 -18.693 -10.220  1.00  0.00           N  
ATOM   2027  H   LYS A 128     -12.607 -11.700  -7.960  1.00  0.00           H  
ATOM   2028  HA  LYS A 128     -12.573 -13.763  -6.021  1.00  0.00           H  
ATOM   2029 1HB  LYS A 128     -13.496 -13.990  -8.326  1.00  0.00           H  
ATOM   2030 2HB  LYS A 128     -11.863 -13.949  -8.975  1.00  0.00           H  
ATOM   2031 1HG  LYS A 128     -11.313 -16.032  -7.816  1.00  0.00           H  
ATOM   2032 2HG  LYS A 128     -12.917 -16.061  -7.071  1.00  0.00           H  
ATOM   2033 1HD  LYS A 128     -13.963 -16.208  -9.302  1.00  0.00           H  
ATOM   2034 2HD  LYS A 128     -12.365 -16.148 -10.061  1.00  0.00           H  
ATOM   2035 1HE  LYS A 128     -11.738 -18.244  -8.904  1.00  0.00           H  
ATOM   2036 2HE  LYS A 128     -13.331 -18.306  -8.148  1.00  0.00           H  
ATOM   2037 1HZ  LYS A 128     -13.222 -19.690 -10.087  1.00  0.00           H  
ATOM   2038 2HZ  LYS A 128     -14.301 -18.467 -10.337  1.00  0.00           H  
ATOM   2039 3HZ  LYS A 128     -12.812 -18.411 -11.044  1.00  0.00           H  
ATOM   2040  N   ASP A 129      -9.638 -12.991  -7.257  1.00  0.00           N  
ATOM   2041  CA  ASP A 129      -8.214 -13.228  -7.153  1.00  0.00           C  
ATOM   2042  C   ASP A 129      -7.683 -12.598  -5.889  1.00  0.00           C  
ATOM   2043  O   ASP A 129      -6.837 -13.169  -5.197  1.00  0.00           O  
ATOM   2044  CB  ASP A 129      -7.475 -12.666  -8.370  1.00  0.00           C  
ATOM   2045  CG  ASP A 129      -7.953 -13.269  -9.684  1.00  0.00           C  
ATOM   2046  OD1 ASP A 129      -7.813 -14.457  -9.855  1.00  0.00           O  
ATOM   2047  OD2 ASP A 129      -8.452 -12.536 -10.503  1.00  0.00           O  
ATOM   2048  H   ASP A 129      -9.968 -12.234  -7.841  1.00  0.00           H  
ATOM   2049  HA  ASP A 129      -8.037 -14.303  -7.105  1.00  0.00           H  
ATOM   2050 1HB  ASP A 129      -7.612 -11.585  -8.412  1.00  0.00           H  
ATOM   2051 2HB  ASP A 129      -6.406 -12.857  -8.266  1.00  0.00           H  
ATOM   2052  N   MET A 130      -8.216 -11.428  -5.564  1.00  0.00           N  
ATOM   2053  CA  MET A 130      -7.877 -10.742  -4.339  1.00  0.00           C  
ATOM   2054  C   MET A 130      -8.210 -11.617  -3.139  1.00  0.00           C  
ATOM   2055  O   MET A 130      -7.399 -11.777  -2.227  1.00  0.00           O  
ATOM   2056  CB  MET A 130      -8.613  -9.405  -4.259  1.00  0.00           C  
ATOM   2057  CG  MET A 130      -8.315  -8.597  -3.004  1.00  0.00           C  
ATOM   2058  SD  MET A 130      -9.260  -7.062  -2.926  1.00  0.00           S  
ATOM   2059  CE  MET A 130     -10.928  -7.698  -2.787  1.00  0.00           C  
ATOM   2060  H   MET A 130      -8.896 -11.009  -6.193  1.00  0.00           H  
ATOM   2061  HA  MET A 130      -6.804 -10.551  -4.329  1.00  0.00           H  
ATOM   2062 1HB  MET A 130      -8.350  -8.793  -5.121  1.00  0.00           H  
ATOM   2063 2HB  MET A 130      -9.689  -9.579  -4.297  1.00  0.00           H  
ATOM   2064 1HG  MET A 130      -8.552  -9.193  -2.123  1.00  0.00           H  
ATOM   2065 2HG  MET A 130      -7.254  -8.350  -2.973  1.00  0.00           H  
ATOM   2066 1HE  MET A 130     -11.630  -6.866  -2.728  1.00  0.00           H  
ATOM   2067 2HE  MET A 130     -11.158  -8.308  -3.661  1.00  0.00           H  
ATOM   2068 3HE  MET A 130     -11.011  -8.307  -1.886  1.00  0.00           H  
ATOM   2069  N   LYS A 131      -9.415 -12.195  -3.154  1.00  0.00           N  
ATOM   2070  CA  LYS A 131      -9.872 -13.054  -2.074  1.00  0.00           C  
ATOM   2071  C   LYS A 131      -8.945 -14.238  -1.884  1.00  0.00           C  
ATOM   2072  O   LYS A 131      -8.514 -14.530  -0.764  1.00  0.00           O  
ATOM   2073  CB  LYS A 131     -11.297 -13.541  -2.342  1.00  0.00           C  
ATOM   2074  CG  LYS A 131     -11.830 -14.525  -1.309  1.00  0.00           C  
ATOM   2075  CD  LYS A 131     -13.336 -14.702  -1.440  1.00  0.00           C  
ATOM   2076  CE  LYS A 131     -13.680 -15.848  -2.379  1.00  0.00           C  
ATOM   2077  NZ  LYS A 131     -13.430 -17.175  -1.752  1.00  0.00           N  
ATOM   2078  H   LYS A 131     -10.032 -12.031  -3.943  1.00  0.00           H  
ATOM   2079  HA  LYS A 131      -9.870 -12.484  -1.162  1.00  0.00           H  
ATOM   2080 1HB  LYS A 131     -11.974 -12.687  -2.370  1.00  0.00           H  
ATOM   2081 2HB  LYS A 131     -11.339 -14.025  -3.318  1.00  0.00           H  
ATOM   2082 1HG  LYS A 131     -11.346 -15.493  -1.444  1.00  0.00           H  
ATOM   2083 2HG  LYS A 131     -11.602 -14.161  -0.308  1.00  0.00           H  
ATOM   2084 1HD  LYS A 131     -13.765 -14.906  -0.458  1.00  0.00           H  
ATOM   2085 2HD  LYS A 131     -13.778 -13.784  -1.826  1.00  0.00           H  
ATOM   2086 1HE  LYS A 131     -14.730 -15.785  -2.660  1.00  0.00           H  
ATOM   2087 2HE  LYS A 131     -13.078 -15.770  -3.284  1.00  0.00           H  
ATOM   2088 1HZ  LYS A 131     -13.669 -17.907  -2.406  1.00  0.00           H  
ATOM   2089 2HZ  LYS A 131     -12.454 -17.252  -1.504  1.00  0.00           H  
ATOM   2090 3HZ  LYS A 131     -13.997 -17.268  -0.922  1.00  0.00           H  
ATOM   2091  N   LYS A 132      -8.629 -14.922  -2.981  1.00  0.00           N  
ATOM   2092  CA  LYS A 132      -7.787 -16.106  -2.917  1.00  0.00           C  
ATOM   2093  C   LYS A 132      -6.408 -15.768  -2.388  1.00  0.00           C  
ATOM   2094  O   LYS A 132      -5.832 -16.520  -1.609  1.00  0.00           O  
ATOM   2095  CB  LYS A 132      -7.675 -16.762  -4.294  1.00  0.00           C  
ATOM   2096  CG  LYS A 132      -8.950 -17.447  -4.770  1.00  0.00           C  
ATOM   2097  CD  LYS A 132      -9.326 -18.608  -3.862  1.00  0.00           C  
ATOM   2098  CE  LYS A 132      -8.391 -19.792  -4.060  1.00  0.00           C  
ATOM   2099  NZ  LYS A 132      -8.781 -20.956  -3.218  1.00  0.00           N  
ATOM   2100  H   LYS A 132      -8.979 -14.608  -3.883  1.00  0.00           H  
ATOM   2101  HA  LYS A 132      -8.246 -16.819  -2.230  1.00  0.00           H  
ATOM   2102 1HB  LYS A 132      -7.403 -16.010  -5.035  1.00  0.00           H  
ATOM   2103 2HB  LYS A 132      -6.881 -17.508  -4.278  1.00  0.00           H  
ATOM   2104 1HG  LYS A 132      -9.768 -16.726  -4.782  1.00  0.00           H  
ATOM   2105 2HG  LYS A 132      -8.805 -17.821  -5.783  1.00  0.00           H  
ATOM   2106 1HD  LYS A 132      -9.276 -18.286  -2.821  1.00  0.00           H  
ATOM   2107 2HD  LYS A 132     -10.346 -18.923  -4.078  1.00  0.00           H  
ATOM   2108 1HE  LYS A 132      -8.404 -20.095  -5.106  1.00  0.00           H  
ATOM   2109 2HE  LYS A 132      -7.373 -19.499  -3.803  1.00  0.00           H  
ATOM   2110 1HZ  LYS A 132      -8.137 -21.718  -3.378  1.00  0.00           H  
ATOM   2111 2HZ  LYS A 132      -8.753 -20.691  -2.243  1.00  0.00           H  
ATOM   2112 3HZ  LYS A 132      -9.716 -21.249  -3.461  1.00  0.00           H  
ATOM   2113  N   ALA A 133      -5.879 -14.630  -2.815  1.00  0.00           N  
ATOM   2114  CA  ALA A 133      -4.569 -14.189  -2.367  1.00  0.00           C  
ATOM   2115  C   ALA A 133      -4.547 -14.012  -0.848  1.00  0.00           C  
ATOM   2116  O   ALA A 133      -3.588 -14.405  -0.180  1.00  0.00           O  
ATOM   2117  CB  ALA A 133      -4.195 -12.901  -3.051  1.00  0.00           C  
ATOM   2118  H   ALA A 133      -6.397 -14.058  -3.476  1.00  0.00           H  
ATOM   2119  HA  ALA A 133      -3.844 -14.957  -2.629  1.00  0.00           H  
ATOM   2120 1HB  ALA A 133      -3.213 -12.592  -2.730  1.00  0.00           H  
ATOM   2121 2HB  ALA A 133      -4.196 -13.047  -4.114  1.00  0.00           H  
ATOM   2122 3HB  ALA A 133      -4.912 -12.140  -2.797  1.00  0.00           H  
ATOM   2123  N   MET A 134      -5.614 -13.427  -0.305  1.00  0.00           N  
ATOM   2124  CA  MET A 134      -5.739 -13.260   1.139  1.00  0.00           C  
ATOM   2125  C   MET A 134      -5.814 -14.607   1.843  1.00  0.00           C  
ATOM   2126  O   MET A 134      -5.159 -14.822   2.868  1.00  0.00           O  
ATOM   2127  CB  MET A 134      -6.969 -12.417   1.470  1.00  0.00           C  
ATOM   2128  CG  MET A 134      -6.870 -10.961   1.037  1.00  0.00           C  
ATOM   2129  SD  MET A 134      -8.386 -10.036   1.357  1.00  0.00           S  
ATOM   2130  CE  MET A 134      -7.881  -8.386   0.881  1.00  0.00           C  
ATOM   2131  H   MET A 134      -6.356 -13.087  -0.911  1.00  0.00           H  
ATOM   2132  HA  MET A 134      -4.855 -12.746   1.507  1.00  0.00           H  
ATOM   2133 1HB  MET A 134      -7.846 -12.850   0.989  1.00  0.00           H  
ATOM   2134 2HB  MET A 134      -7.144 -12.435   2.546  1.00  0.00           H  
ATOM   2135 1HG  MET A 134      -6.052 -10.478   1.570  1.00  0.00           H  
ATOM   2136 2HG  MET A 134      -6.657 -10.913  -0.031  1.00  0.00           H  
ATOM   2137 1HE  MET A 134      -8.713  -7.696   1.023  1.00  0.00           H  
ATOM   2138 2HE  MET A 134      -7.039  -8.071   1.498  1.00  0.00           H  
ATOM   2139 3HE  MET A 134      -7.583  -8.384  -0.168  1.00  0.00           H  
ATOM   2140  N   GLU A 135      -6.603 -15.524   1.279  1.00  0.00           N  
ATOM   2141  CA  GLU A 135      -6.707 -16.874   1.819  1.00  0.00           C  
ATOM   2142  C   GLU A 135      -5.344 -17.556   1.853  1.00  0.00           C  
ATOM   2143  O   GLU A 135      -4.994 -18.218   2.833  1.00  0.00           O  
ATOM   2144  CB  GLU A 135      -7.686 -17.707   0.990  1.00  0.00           C  
ATOM   2145  CG  GLU A 135      -7.920 -19.115   1.520  1.00  0.00           C  
ATOM   2146  CD  GLU A 135      -8.888 -19.902   0.682  1.00  0.00           C  
ATOM   2147  OE1 GLU A 135      -8.587 -20.157  -0.459  1.00  0.00           O  
ATOM   2148  OE2 GLU A 135      -9.931 -20.250   1.184  1.00  0.00           O  
ATOM   2149  H   GLU A 135      -7.141 -15.276   0.454  1.00  0.00           H  
ATOM   2150  HA  GLU A 135      -7.078 -16.810   2.842  1.00  0.00           H  
ATOM   2151 1HB  GLU A 135      -8.651 -17.201   0.950  1.00  0.00           H  
ATOM   2152 2HB  GLU A 135      -7.318 -17.791  -0.032  1.00  0.00           H  
ATOM   2153 1HG  GLU A 135      -6.967 -19.644   1.547  1.00  0.00           H  
ATOM   2154 2HG  GLU A 135      -8.297 -19.050   2.539  1.00  0.00           H  
ATOM   2155  N   ILE A 136      -4.573 -17.389   0.777  1.00  0.00           N  
ATOM   2156  CA  ILE A 136      -3.235 -17.953   0.702  1.00  0.00           C  
ATOM   2157  C   ILE A 136      -2.338 -17.404   1.799  1.00  0.00           C  
ATOM   2158  O   ILE A 136      -1.649 -18.161   2.483  1.00  0.00           O  
ATOM   2159  CB  ILE A 136      -2.598 -17.669  -0.671  1.00  0.00           C  
ATOM   2160  CG1 ILE A 136      -3.297 -18.484  -1.762  1.00  0.00           C  
ATOM   2161  CG2 ILE A 136      -1.109 -17.980  -0.640  1.00  0.00           C  
ATOM   2162  CD1 ILE A 136      -2.943 -18.053  -3.167  1.00  0.00           C  
ATOM   2163  H   ILE A 136      -4.932 -16.859  -0.010  1.00  0.00           H  
ATOM   2164  HA  ILE A 136      -3.307 -19.031   0.832  1.00  0.00           H  
ATOM   2165  HB  ILE A 136      -2.735 -16.619  -0.925  1.00  0.00           H  
ATOM   2166 1HG1 ILE A 136      -3.037 -19.536  -1.652  1.00  0.00           H  
ATOM   2167 2HG1 ILE A 136      -4.377 -18.400  -1.643  1.00  0.00           H  
ATOM   2168 1HG2 ILE A 136      -0.675 -17.775  -1.619  1.00  0.00           H  
ATOM   2169 2HG2 ILE A 136      -0.623 -17.358   0.110  1.00  0.00           H  
ATOM   2170 3HG2 ILE A 136      -0.962 -19.031  -0.391  1.00  0.00           H  
ATOM   2171 1HD1 ILE A 136      -3.477 -18.676  -3.884  1.00  0.00           H  
ATOM   2172 2HD1 ILE A 136      -3.227 -17.010  -3.310  1.00  0.00           H  
ATOM   2173 3HD1 ILE A 136      -1.870 -18.161  -3.321  1.00  0.00           H  
ATOM   2174  N   LEU A 137      -2.346 -16.086   1.973  1.00  0.00           N  
ATOM   2175  CA  LEU A 137      -1.505 -15.464   2.980  1.00  0.00           C  
ATOM   2176  C   LEU A 137      -1.859 -15.970   4.366  1.00  0.00           C  
ATOM   2177  O   LEU A 137      -0.975 -16.265   5.173  1.00  0.00           O  
ATOM   2178  CB  LEU A 137      -1.654 -13.938   2.930  1.00  0.00           C  
ATOM   2179  CG  LEU A 137      -1.048 -13.251   1.699  1.00  0.00           C  
ATOM   2180  CD1 LEU A 137      -1.314 -11.753   1.771  1.00  0.00           C  
ATOM   2181  CD2 LEU A 137       0.445 -13.538   1.641  1.00  0.00           C  
ATOM   2182  H   LEU A 137      -2.944 -15.505   1.387  1.00  0.00           H  
ATOM   2183  HA  LEU A 137      -0.469 -15.723   2.774  1.00  0.00           H  
ATOM   2184 1HB  LEU A 137      -2.714 -13.691   2.958  1.00  0.00           H  
ATOM   2185 2HB  LEU A 137      -1.180 -13.513   3.814  1.00  0.00           H  
ATOM   2186  HG  LEU A 137      -1.527 -13.631   0.797  1.00  0.00           H  
ATOM   2187 1HD1 LEU A 137      -0.884 -11.265   0.897  1.00  0.00           H  
ATOM   2188 2HD1 LEU A 137      -2.390 -11.575   1.792  1.00  0.00           H  
ATOM   2189 3HD1 LEU A 137      -0.861 -11.346   2.674  1.00  0.00           H  
ATOM   2190 1HD2 LEU A 137       0.876 -13.050   0.766  1.00  0.00           H  
ATOM   2191 2HD2 LEU A 137       0.925 -13.156   2.543  1.00  0.00           H  
ATOM   2192 3HD2 LEU A 137       0.606 -14.614   1.572  1.00  0.00           H  
ATOM   2193  N   TYR A 138      -3.152 -16.105   4.632  1.00  0.00           N  
ATOM   2194  CA  TYR A 138      -3.609 -16.669   5.889  1.00  0.00           C  
ATOM   2195  C   TYR A 138      -3.019 -18.061   6.100  1.00  0.00           C  
ATOM   2196  O   TYR A 138      -2.450 -18.354   7.152  1.00  0.00           O  
ATOM   2197  CB  TYR A 138      -5.138 -16.721   5.929  1.00  0.00           C  
ATOM   2198  CG  TYR A 138      -5.692 -17.487   7.110  1.00  0.00           C  
ATOM   2199  CD1 TYR A 138      -5.767 -16.883   8.356  1.00  0.00           C  
ATOM   2200  CD2 TYR A 138      -6.125 -18.795   6.946  1.00  0.00           C  
ATOM   2201  CE1 TYR A 138      -6.273 -17.583   9.434  1.00  0.00           C  
ATOM   2202  CE2 TYR A 138      -6.631 -19.495   8.024  1.00  0.00           C  
ATOM   2203  CZ  TYR A 138      -6.706 -18.893   9.264  1.00  0.00           C  
ATOM   2204  OH  TYR A 138      -7.210 -19.590  10.337  1.00  0.00           O  
ATOM   2205  H   TYR A 138      -3.837 -15.815   3.939  1.00  0.00           H  
ATOM   2206  HA  TYR A 138      -3.259 -16.033   6.704  1.00  0.00           H  
ATOM   2207 1HB  TYR A 138      -5.535 -15.706   5.965  1.00  0.00           H  
ATOM   2208 2HB  TYR A 138      -5.510 -17.186   5.017  1.00  0.00           H  
ATOM   2209  HD1 TYR A 138      -5.426 -15.855   8.485  1.00  0.00           H  
ATOM   2210  HD2 TYR A 138      -6.065 -19.270   5.967  1.00  0.00           H  
ATOM   2211  HE1 TYR A 138      -6.332 -17.108  10.413  1.00  0.00           H  
ATOM   2212  HE2 TYR A 138      -6.971 -20.523   7.895  1.00  0.00           H  
ATOM   2213  HH  TYR A 138      -7.205 -19.027  11.115  1.00  0.00           H  
ATOM   2214  N   LYS A 139      -3.157 -18.914   5.086  1.00  0.00           N  
ATOM   2215  CA  LYS A 139      -2.684 -20.293   5.164  1.00  0.00           C  
ATOM   2216  C   LYS A 139      -1.164 -20.355   5.350  1.00  0.00           C  
ATOM   2217  O   LYS A 139      -0.639 -21.302   5.938  1.00  0.00           O  
ATOM   2218  CB  LYS A 139      -3.094 -21.067   3.910  1.00  0.00           C  
ATOM   2219  CG  LYS A 139      -4.584 -21.368   3.815  1.00  0.00           C  
ATOM   2220  CD  LYS A 139      -4.944 -21.952   2.457  1.00  0.00           C  
ATOM   2221  CE  LYS A 139      -4.451 -23.385   2.321  1.00  0.00           C  
ATOM   2222  NZ  LYS A 139      -4.922 -24.018   1.059  1.00  0.00           N  
ATOM   2223  H   LYS A 139      -3.606 -18.597   4.235  1.00  0.00           H  
ATOM   2224  HA  LYS A 139      -3.144 -20.769   6.029  1.00  0.00           H  
ATOM   2225 1HB  LYS A 139      -2.810 -20.499   3.023  1.00  0.00           H  
ATOM   2226 2HB  LYS A 139      -2.558 -22.015   3.876  1.00  0.00           H  
ATOM   2227 1HG  LYS A 139      -4.861 -22.081   4.592  1.00  0.00           H  
ATOM   2228 2HG  LYS A 139      -5.151 -20.451   3.969  1.00  0.00           H  
ATOM   2229 1HD  LYS A 139      -6.027 -21.935   2.329  1.00  0.00           H  
ATOM   2230 2HD  LYS A 139      -4.494 -21.347   1.670  1.00  0.00           H  
ATOM   2231 1HE  LYS A 139      -3.362 -23.398   2.335  1.00  0.00           H  
ATOM   2232 2HE  LYS A 139      -4.811 -23.975   3.164  1.00  0.00           H  
ATOM   2233 1HZ  LYS A 139      -4.575 -24.965   1.007  1.00  0.00           H  
ATOM   2234 2HZ  LYS A 139      -5.932 -24.028   1.044  1.00  0.00           H  
ATOM   2235 3HZ  LYS A 139      -4.579 -23.491   0.269  1.00  0.00           H  
ATOM   2236  N   LEU A 140      -0.463 -19.342   4.835  1.00  0.00           N  
ATOM   2237  CA  LEU A 140       0.995 -19.271   4.951  1.00  0.00           C  
ATOM   2238  C   LEU A 140       1.438 -18.737   6.324  1.00  0.00           C  
ATOM   2239  O   LEU A 140       2.636 -18.654   6.605  1.00  0.00           O  
ATOM   2240  CB  LEU A 140       1.563 -18.376   3.842  1.00  0.00           C  
ATOM   2241  CG  LEU A 140       1.445 -18.929   2.416  1.00  0.00           C  
ATOM   2242  CD1 LEU A 140       1.934 -17.882   1.423  1.00  0.00           C  
ATOM   2243  CD2 LEU A 140       2.255 -20.212   2.300  1.00  0.00           C  
ATOM   2244  H   LEU A 140      -0.955 -18.606   4.338  1.00  0.00           H  
ATOM   2245  HA  LEU A 140       1.395 -20.276   4.831  1.00  0.00           H  
ATOM   2246 1HB  LEU A 140       1.045 -17.418   3.869  1.00  0.00           H  
ATOM   2247 2HB  LEU A 140       2.619 -18.200   4.044  1.00  0.00           H  
ATOM   2248  HG  LEU A 140       0.399 -19.138   2.192  1.00  0.00           H  
ATOM   2249 1HD1 LEU A 140       1.850 -18.275   0.410  1.00  0.00           H  
ATOM   2250 2HD1 LEU A 140       1.325 -16.982   1.514  1.00  0.00           H  
ATOM   2251 3HD1 LEU A 140       2.975 -17.640   1.634  1.00  0.00           H  
ATOM   2252 1HD2 LEU A 140       2.171 -20.605   1.287  1.00  0.00           H  
ATOM   2253 2HD2 LEU A 140       3.301 -20.003   2.523  1.00  0.00           H  
ATOM   2254 3HD2 LEU A 140       1.873 -20.948   3.008  1.00  0.00           H  
ATOM   2255  N   GLY A 141       0.471 -18.395   7.175  1.00  0.00           N  
ATOM   2256  CA  GLY A 141       0.769 -17.926   8.527  1.00  0.00           C  
ATOM   2257  C   GLY A 141       0.942 -16.407   8.587  1.00  0.00           C  
ATOM   2258  O   GLY A 141       1.410 -15.868   9.590  1.00  0.00           O  
ATOM   2259  H   GLY A 141      -0.497 -18.474   6.885  1.00  0.00           H  
ATOM   2260 1HA  GLY A 141      -0.035 -18.228   9.196  1.00  0.00           H  
ATOM   2261 2HA  GLY A 141       1.677 -18.409   8.882  1.00  0.00           H  
ATOM   2262  N   VAL A 142       0.554 -15.721   7.519  1.00  0.00           N  
ATOM   2263  CA  VAL A 142       0.668 -14.268   7.468  1.00  0.00           C  
ATOM   2264  C   VAL A 142      -0.549 -13.605   8.106  1.00  0.00           C  
ATOM   2265  O   VAL A 142      -1.670 -13.738   7.613  1.00  0.00           O  
ATOM   2266  CB  VAL A 142       0.807 -13.792   6.009  1.00  0.00           C  
ATOM   2267  CG1 VAL A 142       0.869 -12.273   5.948  1.00  0.00           C  
ATOM   2268  CG2 VAL A 142       2.047 -14.409   5.379  1.00  0.00           C  
ATOM   2269  H   VAL A 142       0.166 -16.216   6.721  1.00  0.00           H  
ATOM   2270  HA  VAL A 142       1.559 -13.973   8.024  1.00  0.00           H  
ATOM   2271  HB  VAL A 142      -0.077 -14.101   5.451  1.00  0.00           H  
ATOM   2272 1HG1 VAL A 142       0.967 -11.954   4.910  1.00  0.00           H  
ATOM   2273 2HG1 VAL A 142      -0.044 -11.855   6.372  1.00  0.00           H  
ATOM   2274 3HG1 VAL A 142       1.729 -11.921   6.518  1.00  0.00           H  
ATOM   2275 1HG2 VAL A 142       2.138 -14.068   4.348  1.00  0.00           H  
ATOM   2276 2HG2 VAL A 142       2.930 -14.105   5.942  1.00  0.00           H  
ATOM   2277 3HG2 VAL A 142       1.962 -15.495   5.396  1.00  0.00           H  
ATOM   2278  N   LYS A 143      -0.326 -12.905   9.218  1.00  0.00           N  
ATOM   2279  CA  LYS A 143      -1.424 -12.330   9.992  1.00  0.00           C  
ATOM   2280  C   LYS A 143      -1.701 -10.889   9.583  1.00  0.00           C  
ATOM   2281  O   LYS A 143      -2.754 -10.330   9.908  1.00  0.00           O  
ATOM   2282  CB  LYS A 143      -1.116 -12.398  11.489  1.00  0.00           C  
ATOM   2283  CG  LYS A 143      -0.998 -13.811  12.043  1.00  0.00           C  
ATOM   2284  CD  LYS A 143      -0.742 -13.797  13.543  1.00  0.00           C  
ATOM   2285  CE  LYS A 143      -0.687 -15.208  14.109  1.00  0.00           C  
ATOM   2286  NZ  LYS A 143       0.496 -15.962  13.612  1.00  0.00           N  
ATOM   2287  H   LYS A 143       0.622 -12.788   9.542  1.00  0.00           H  
ATOM   2288  HA  LYS A 143      -2.325 -12.911   9.799  1.00  0.00           H  
ATOM   2289 1HB  LYS A 143      -0.179 -11.879  11.692  1.00  0.00           H  
ATOM   2290 2HB  LYS A 143      -1.901 -11.885  12.045  1.00  0.00           H  
ATOM   2291 1HG  LYS A 143      -1.920 -14.358  11.846  1.00  0.00           H  
ATOM   2292 2HG  LYS A 143      -0.176 -14.329  11.548  1.00  0.00           H  
ATOM   2293 1HD  LYS A 143       0.206 -13.296  13.746  1.00  0.00           H  
ATOM   2294 2HD  LYS A 143      -1.538 -13.246  14.043  1.00  0.00           H  
ATOM   2295 1HE  LYS A 143      -0.642 -15.162  15.196  1.00  0.00           H  
ATOM   2296 2HE  LYS A 143      -1.591 -15.749  13.828  1.00  0.00           H  
ATOM   2297 1HZ  LYS A 143       0.495 -16.891  14.009  1.00  0.00           H  
ATOM   2298 2HZ  LYS A 143       0.455 -16.028  12.604  1.00  0.00           H  
ATOM   2299 3HZ  LYS A 143       1.341 -15.481  13.883  1.00  0.00           H  
ATOM   2300  N   LYS A 144      -0.758 -10.290   8.861  1.00  0.00           N  
ATOM   2301  CA  LYS A 144      -0.877  -8.896   8.466  1.00  0.00           C  
ATOM   2302  C   LYS A 144      -0.915  -8.759   6.965  1.00  0.00           C  
ATOM   2303  O   LYS A 144       0.059  -9.085   6.272  1.00  0.00           O  
ATOM   2304  CB  LYS A 144       0.278  -8.072   9.038  1.00  0.00           C  
ATOM   2305  CG  LYS A 144       0.303  -7.994  10.559  1.00  0.00           C  
ATOM   2306  CD  LYS A 144       1.424  -7.089  11.047  1.00  0.00           C  
ATOM   2307  CE  LYS A 144       1.427  -6.980  12.565  1.00  0.00           C  
ATOM   2308  NZ  LYS A 144       2.522  -6.101  13.057  1.00  0.00           N  
ATOM   2309  H   LYS A 144       0.058 -10.814   8.579  1.00  0.00           H  
ATOM   2310  HA  LYS A 144      -1.818  -8.507   8.853  1.00  0.00           H  
ATOM   2311 1HB  LYS A 144       1.226  -8.498   8.709  1.00  0.00           H  
ATOM   2312 2HB  LYS A 144       0.225  -7.054   8.651  1.00  0.00           H  
ATOM   2313 1HG  LYS A 144      -0.650  -7.605  10.919  1.00  0.00           H  
ATOM   2314 2HG  LYS A 144       0.447  -8.992  10.972  1.00  0.00           H  
ATOM   2315 1HD  LYS A 144       2.384  -7.488  10.718  1.00  0.00           H  
ATOM   2316 2HD  LYS A 144       1.299  -6.093  10.622  1.00  0.00           H  
ATOM   2317 1HE  LYS A 144       0.474  -6.576  12.902  1.00  0.00           H  
ATOM   2318 2HE  LYS A 144       1.550  -7.971  13.000  1.00  0.00           H  
ATOM   2319 1HZ  LYS A 144       2.490  -6.056  14.066  1.00  0.00           H  
ATOM   2320 2HZ  LYS A 144       3.413  -6.477  12.766  1.00  0.00           H  
ATOM   2321 3HZ  LYS A 144       2.407  -5.173  12.676  1.00  0.00           H  
ATOM   2322  N   ILE A 145      -2.032  -8.281   6.461  1.00  0.00           N  
ATOM   2323  CA  ILE A 145      -2.259  -8.220   5.036  1.00  0.00           C  
ATOM   2324  C   ILE A 145      -2.612  -6.822   4.615  1.00  0.00           C  
ATOM   2325  O   ILE A 145      -3.532  -6.211   5.162  1.00  0.00           O  
ATOM   2326  CB  ILE A 145      -3.382  -9.183   4.610  1.00  0.00           C  
ATOM   2327  CG1 ILE A 145      -3.017 -10.624   4.978  1.00  0.00           C  
ATOM   2328  CG2 ILE A 145      -3.649  -9.063   3.118  1.00  0.00           C  
ATOM   2329  CD1 ILE A 145      -4.132 -11.617   4.738  1.00  0.00           C  
ATOM   2330  H   ILE A 145      -2.754  -7.944   7.090  1.00  0.00           H  
ATOM   2331  HA  ILE A 145      -1.341  -8.507   4.524  1.00  0.00           H  
ATOM   2332  HB  ILE A 145      -4.295  -8.941   5.154  1.00  0.00           H  
ATOM   2333 1HG1 ILE A 145      -2.150 -10.938   4.398  1.00  0.00           H  
ATOM   2334 2HG1 ILE A 145      -2.740 -10.672   6.031  1.00  0.00           H  
ATOM   2335 1HG2 ILE A 145      -4.445  -9.751   2.834  1.00  0.00           H  
ATOM   2336 2HG2 ILE A 145      -3.951  -8.043   2.884  1.00  0.00           H  
ATOM   2337 3HG2 ILE A 145      -2.742  -9.308   2.565  1.00  0.00           H  
ATOM   2338 1HD1 ILE A 145      -3.797 -12.615   5.023  1.00  0.00           H  
ATOM   2339 2HD1 ILE A 145      -5.000 -11.340   5.337  1.00  0.00           H  
ATOM   2340 3HD1 ILE A 145      -4.402 -11.612   3.683  1.00  0.00           H  
ATOM   2341  N   VAL A 146      -1.883  -6.307   3.645  1.00  0.00           N  
ATOM   2342  CA  VAL A 146      -2.118  -4.970   3.151  1.00  0.00           C  
ATOM   2343  C   VAL A 146      -2.499  -5.000   1.683  1.00  0.00           C  
ATOM   2344  O   VAL A 146      -1.651  -5.193   0.819  1.00  0.00           O  
ATOM   2345  CB  VAL A 146      -0.862  -4.099   3.340  1.00  0.00           C  
ATOM   2346  CG1 VAL A 146      -1.123  -2.676   2.871  1.00  0.00           C  
ATOM   2347  CG2 VAL A 146      -0.435  -4.116   4.800  1.00  0.00           C  
ATOM   2348  H   VAL A 146      -1.139  -6.864   3.233  1.00  0.00           H  
ATOM   2349  HA  VAL A 146      -2.937  -4.531   3.715  1.00  0.00           H  
ATOM   2350  HB  VAL A 146      -0.058  -4.499   2.722  1.00  0.00           H  
ATOM   2351 1HG1 VAL A 146      -0.225  -2.075   3.012  1.00  0.00           H  
ATOM   2352 2HG1 VAL A 146      -1.392  -2.685   1.815  1.00  0.00           H  
ATOM   2353 3HG1 VAL A 146      -1.941  -2.247   3.450  1.00  0.00           H  
ATOM   2354 1HG2 VAL A 146       0.454  -3.500   4.927  1.00  0.00           H  
ATOM   2355 2HG2 VAL A 146      -1.242  -3.722   5.419  1.00  0.00           H  
ATOM   2356 3HG2 VAL A 146      -0.213  -5.140   5.103  1.00  0.00           H  
ATOM   2357  N   VAL A 147      -3.776  -4.832   1.406  1.00  0.00           N  
ATOM   2358  CA  VAL A 147      -4.285  -5.006   0.055  1.00  0.00           C  
ATOM   2359  C   VAL A 147      -4.501  -3.655  -0.619  1.00  0.00           C  
ATOM   2360  O   VAL A 147      -4.966  -2.711   0.011  1.00  0.00           O  
ATOM   2361  CB  VAL A 147      -5.611  -5.789   0.080  1.00  0.00           C  
ATOM   2362  CG1 VAL A 147      -6.644  -5.060   0.926  1.00  0.00           C  
ATOM   2363  CG2 VAL A 147      -6.121  -5.989  -1.339  1.00  0.00           C  
ATOM   2364  H   VAL A 147      -4.420  -4.591   2.155  1.00  0.00           H  
ATOM   2365  HA  VAL A 147      -3.550  -5.570  -0.521  1.00  0.00           H  
ATOM   2366  HB  VAL A 147      -5.441  -6.760   0.546  1.00  0.00           H  
ATOM   2367 1HG1 VAL A 147      -7.575  -5.628   0.933  1.00  0.00           H  
ATOM   2368 2HG1 VAL A 147      -6.273  -4.961   1.946  1.00  0.00           H  
ATOM   2369 3HG1 VAL A 147      -6.826  -4.071   0.507  1.00  0.00           H  
ATOM   2370 1HG2 VAL A 147      -7.058  -6.544  -1.315  1.00  0.00           H  
ATOM   2371 2HG2 VAL A 147      -6.285  -5.018  -1.807  1.00  0.00           H  
ATOM   2372 3HG2 VAL A 147      -5.383  -6.549  -1.915  1.00  0.00           H  
ATOM   2373  N   ALA A 148      -4.114  -3.558  -1.892  1.00  0.00           N  
ATOM   2374  CA  ALA A 148      -4.245  -2.306  -2.644  1.00  0.00           C  
ATOM   2375  C   ALA A 148      -4.974  -2.500  -3.978  1.00  0.00           C  
ATOM   2376  O   ALA A 148      -4.760  -3.493  -4.680  1.00  0.00           O  
ATOM   2377  CB  ALA A 148      -2.872  -1.695  -2.883  1.00  0.00           C  
ATOM   2378  H   ALA A 148      -3.687  -4.360  -2.345  1.00  0.00           H  
ATOM   2379  HA  ALA A 148      -4.820  -1.605  -2.042  1.00  0.00           H  
ATOM   2380 1HB  ALA A 148      -2.980  -0.760  -3.432  1.00  0.00           H  
ATOM   2381 2HB  ALA A 148      -2.389  -1.500  -1.925  1.00  0.00           H  
ATOM   2382 3HB  ALA A 148      -2.263  -2.387  -3.462  1.00  0.00           H  
ATOM   2383  N   PHE A 149      -5.832  -1.531  -4.331  1.00  0.00           N  
ATOM   2384  CA  PHE A 149      -6.542  -1.555  -5.618  1.00  0.00           C  
ATOM   2385  C   PHE A 149      -7.219  -0.208  -5.920  1.00  0.00           C  
ATOM   2386  O   PHE A 149      -7.414   0.615  -5.025  1.00  0.00           O  
ATOM   2387  CB  PHE A 149      -7.590  -2.669  -5.623  1.00  0.00           C  
ATOM   2388  CG  PHE A 149      -8.435  -2.712  -4.382  1.00  0.00           C  
ATOM   2389  CD1 PHE A 149      -9.585  -1.944  -4.281  1.00  0.00           C  
ATOM   2390  CD2 PHE A 149      -8.081  -3.520  -3.312  1.00  0.00           C  
ATOM   2391  CE1 PHE A 149     -10.363  -1.983  -3.140  1.00  0.00           C  
ATOM   2392  CE2 PHE A 149      -8.857  -3.562  -2.170  1.00  0.00           C  
ATOM   2393  CZ  PHE A 149     -10.000  -2.792  -2.084  1.00  0.00           C  
ATOM   2394  H   PHE A 149      -5.991  -0.756  -3.691  1.00  0.00           H  
ATOM   2395  HA  PHE A 149      -5.813  -1.753  -6.406  1.00  0.00           H  
ATOM   2396 1HB  PHE A 149      -8.251  -2.542  -6.480  1.00  0.00           H  
ATOM   2397 2HB  PHE A 149      -7.096  -3.634  -5.732  1.00  0.00           H  
ATOM   2398  HD1 PHE A 149      -9.874  -1.305  -5.117  1.00  0.00           H  
ATOM   2399  HD2 PHE A 149      -7.178  -4.128  -3.380  1.00  0.00           H  
ATOM   2400  HE1 PHE A 149     -11.265  -1.374  -3.074  1.00  0.00           H  
ATOM   2401  HE2 PHE A 149      -8.568  -4.202  -1.337  1.00  0.00           H  
ATOM   2402  HZ  PHE A 149     -10.611  -2.823  -1.184  1.00  0.00           H  
ATOM   2403  N   ALA A 150      -7.587  -0.003  -7.189  1.00  0.00           N  
ATOM   2404  CA  ALA A 150      -8.364   1.176  -7.587  1.00  0.00           C  
ATOM   2405  C   ALA A 150      -9.704   1.202  -6.873  1.00  0.00           C  
ATOM   2406  O   ALA A 150     -10.339   0.166  -6.701  1.00  0.00           O  
ATOM   2407  CB  ALA A 150      -8.570   1.202  -9.094  1.00  0.00           C  
ATOM   2408  H   ALA A 150      -7.338  -0.688  -7.889  1.00  0.00           H  
ATOM   2409  HA  ALA A 150      -7.831   2.074  -7.313  1.00  0.00           H  
ATOM   2410 1HB  ALA A 150      -9.157   2.079  -9.366  1.00  0.00           H  
ATOM   2411 2HB  ALA A 150      -7.601   1.244  -9.593  1.00  0.00           H  
ATOM   2412 3HB  ALA A 150      -9.098   0.301  -9.404  1.00  0.00           H  
ATOM   2413  N   TYR A 151     -10.128   2.391  -6.450  1.00  0.00           N  
ATOM   2414  CA  TYR A 151     -11.413   2.539  -5.769  1.00  0.00           C  
ATOM   2415  C   TYR A 151     -12.523   1.776  -6.483  1.00  0.00           C  
ATOM   2416  O   TYR A 151     -12.757   1.967  -7.677  1.00  0.00           O  
ATOM   2417  CB  TYR A 151     -11.784   4.019  -5.651  1.00  0.00           C  
ATOM   2418  CG  TYR A 151     -13.206   4.257  -5.191  1.00  0.00           C  
ATOM   2419  CD1 TYR A 151     -13.560   4.002  -3.874  1.00  0.00           C  
ATOM   2420  CD2 TYR A 151     -14.154   4.729  -6.086  1.00  0.00           C  
ATOM   2421  CE1 TYR A 151     -14.858   4.219  -3.454  1.00  0.00           C  
ATOM   2422  CE2 TYR A 151     -15.452   4.946  -5.666  1.00  0.00           C  
ATOM   2423  CZ  TYR A 151     -15.805   4.693  -4.356  1.00  0.00           C  
ATOM   2424  OH  TYR A 151     -17.098   4.909  -3.937  1.00  0.00           O  
ATOM   2425  H   TYR A 151      -9.540   3.210  -6.588  1.00  0.00           H  
ATOM   2426  HA  TYR A 151     -11.321   2.123  -4.767  1.00  0.00           H  
ATOM   2427 1HB  TYR A 151     -11.112   4.508  -4.944  1.00  0.00           H  
ATOM   2428 2HB  TYR A 151     -11.654   4.505  -6.617  1.00  0.00           H  
ATOM   2429  HD1 TYR A 151     -12.815   3.631  -3.171  1.00  0.00           H  
ATOM   2430  HD2 TYR A 151     -13.876   4.928  -7.121  1.00  0.00           H  
ATOM   2431  HE1 TYR A 151     -15.137   4.019  -2.420  1.00  0.00           H  
ATOM   2432  HE2 TYR A 151     -16.198   5.316  -6.369  1.00  0.00           H  
ATOM   2433  HH  TYR A 151     -17.625   5.217  -4.678  1.00  0.00           H  
ATOM   2434  N   ASP A 152     -13.213   0.922  -5.732  1.00  0.00           N  
ATOM   2435  CA  ASP A 152     -14.316   0.131  -6.261  1.00  0.00           C  
ATOM   2436  C   ASP A 152     -15.131  -0.469  -5.125  1.00  0.00           C  
ATOM   2437  O   ASP A 152     -14.603  -1.209  -4.294  1.00  0.00           O  
ATOM   2438  CB  ASP A 152     -13.795  -0.983  -7.173  1.00  0.00           C  
ATOM   2439  CG  ASP A 152     -14.907  -1.703  -7.923  1.00  0.00           C  
ATOM   2440  OD1 ASP A 152     -15.972  -1.848  -7.371  1.00  0.00           O  
ATOM   2441  OD2 ASP A 152     -14.681  -2.102  -9.041  1.00  0.00           O  
ATOM   2442  H   ASP A 152     -12.966   0.822  -4.760  1.00  0.00           H  
ATOM   2443  HA  ASP A 152     -14.968   0.786  -6.841  1.00  0.00           H  
ATOM   2444 1HB  ASP A 152     -13.100  -0.562  -7.900  1.00  0.00           H  
ATOM   2445 2HB  ASP A 152     -13.245  -1.713  -6.579  1.00  0.00           H  
ATOM   2446  N   GLU A 153     -16.415  -0.129  -5.077  1.00  0.00           N  
ATOM   2447  CA  GLU A 153     -17.289  -0.569  -3.987  1.00  0.00           C  
ATOM   2448  C   GLU A 153     -17.245  -2.093  -3.800  1.00  0.00           C  
ATOM   2449  O   GLU A 153     -17.349  -2.592  -2.677  1.00  0.00           O  
ATOM   2450  CB  GLU A 153     -18.728  -0.121  -4.253  1.00  0.00           C  
ATOM   2451  CG  GLU A 153     -19.704  -0.444  -3.131  1.00  0.00           C  
ATOM   2452  CD  GLU A 153     -21.081   0.108  -3.376  1.00  0.00           C  
ATOM   2453  OE1 GLU A 153     -21.279   0.728  -4.393  1.00  0.00           O  
ATOM   2454  OE2 GLU A 153     -21.935  -0.090  -2.544  1.00  0.00           O  
ATOM   2455  H   GLU A 153     -16.792   0.468  -5.799  1.00  0.00           H  
ATOM   2456  HA  GLU A 153     -16.945  -0.108  -3.067  1.00  0.00           H  
ATOM   2457 1HB  GLU A 153     -18.750   0.957  -4.414  1.00  0.00           H  
ATOM   2458 2HB  GLU A 153     -19.095  -0.596  -5.163  1.00  0.00           H  
ATOM   2459 1HG  GLU A 153     -19.774  -1.527  -3.024  1.00  0.00           H  
ATOM   2460 2HG  GLU A 153     -19.316  -0.039  -2.197  1.00  0.00           H  
ATOM   2461  N   LYS A 154     -17.090  -2.824  -4.902  1.00  0.00           N  
ATOM   2462  CA  LYS A 154     -17.079  -4.281  -4.848  1.00  0.00           C  
ATOM   2463  C   LYS A 154     -15.838  -4.791  -4.140  1.00  0.00           C  
ATOM   2464  O   LYS A 154     -15.923  -5.644  -3.254  1.00  0.00           O  
ATOM   2465  CB  LYS A 154     -17.161  -4.873  -6.256  1.00  0.00           C  
ATOM   2466  CG  LYS A 154     -17.121  -6.395  -6.302  1.00  0.00           C  
ATOM   2467  CD  LYS A 154     -18.367  -6.999  -5.672  1.00  0.00           C  
ATOM   2468  CE  LYS A 154     -18.399  -8.510  -5.847  1.00  0.00           C  
ATOM   2469  NZ  LYS A 154     -19.629  -9.112  -5.265  1.00  0.00           N  
ATOM   2470  H   LYS A 154     -16.976  -2.358  -5.801  1.00  0.00           H  
ATOM   2471  HA  LYS A 154     -17.949  -4.613  -4.282  1.00  0.00           H  
ATOM   2472 1HB  LYS A 154     -18.085  -4.548  -6.735  1.00  0.00           H  
ATOM   2473 2HB  LYS A 154     -16.332  -4.498  -6.857  1.00  0.00           H  
ATOM   2474 1HG  LYS A 154     -17.051  -6.726  -7.339  1.00  0.00           H  
ATOM   2475 2HG  LYS A 154     -16.243  -6.752  -5.765  1.00  0.00           H  
ATOM   2476 1HD  LYS A 154     -18.387  -6.765  -4.607  1.00  0.00           H  
ATOM   2477 2HD  LYS A 154     -19.254  -6.570  -6.137  1.00  0.00           H  
ATOM   2478 1HE  LYS A 154     -18.357  -8.754  -6.907  1.00  0.00           H  
ATOM   2479 2HE  LYS A 154     -17.529  -8.952  -5.360  1.00  0.00           H  
ATOM   2480 1HZ  LYS A 154     -19.612 -10.113  -5.401  1.00  0.00           H  
ATOM   2481 2HZ  LYS A 154     -19.669  -8.908  -4.276  1.00  0.00           H  
ATOM   2482 3HZ  LYS A 154     -20.442  -8.725  -5.721  1.00  0.00           H  
ATOM   2483  N   LEU A 155     -14.683  -4.276  -4.538  1.00  0.00           N  
ATOM   2484  CA  LEU A 155     -13.427  -4.702  -3.954  1.00  0.00           C  
ATOM   2485  C   LEU A 155     -13.327  -4.280  -2.499  1.00  0.00           C  
ATOM   2486  O   LEU A 155     -12.763  -4.993  -1.680  1.00  0.00           O  
ATOM   2487  CB  LEU A 155     -12.251  -4.117  -4.746  1.00  0.00           C  
ATOM   2488  CG  LEU A 155     -12.062  -4.671  -6.164  1.00  0.00           C  
ATOM   2489  CD1 LEU A 155     -10.992  -3.864  -6.887  1.00  0.00           C  
ATOM   2490  CD2 LEU A 155     -11.680  -6.142  -6.087  1.00  0.00           C  
ATOM   2491  H   LEU A 155     -14.679  -3.579  -5.273  1.00  0.00           H  
ATOM   2492  HA  LEU A 155     -13.377  -5.789  -3.999  1.00  0.00           H  
ATOM   2493 1HB  LEU A 155     -12.388  -3.040  -4.827  1.00  0.00           H  
ATOM   2494 2HB  LEU A 155     -11.331  -4.304  -4.192  1.00  0.00           H  
ATOM   2495  HG  LEU A 155     -12.993  -4.567  -6.722  1.00  0.00           H  
ATOM   2496 1HD1 LEU A 155     -10.859  -4.258  -7.894  1.00  0.00           H  
ATOM   2497 2HD1 LEU A 155     -11.301  -2.820  -6.944  1.00  0.00           H  
ATOM   2498 3HD1 LEU A 155     -10.052  -3.936  -6.342  1.00  0.00           H  
ATOM   2499 1HD2 LEU A 155     -11.546  -6.536  -7.095  1.00  0.00           H  
ATOM   2500 2HD2 LEU A 155     -10.748  -6.247  -5.530  1.00  0.00           H  
ATOM   2501 3HD2 LEU A 155     -12.469  -6.697  -5.582  1.00  0.00           H  
ATOM   2502  N   ILE A 156     -13.896  -3.124  -2.175  1.00  0.00           N  
ATOM   2503  CA  ILE A 156     -13.909  -2.656  -0.796  1.00  0.00           C  
ATOM   2504  C   ILE A 156     -14.689  -3.614   0.086  1.00  0.00           C  
ATOM   2505  O   ILE A 156     -14.221  -4.008   1.158  1.00  0.00           O  
ATOM   2506  CB  ILE A 156     -14.520  -1.246  -0.694  1.00  0.00           C  
ATOM   2507  CG1 ILE A 156     -13.610  -0.220  -1.373  1.00  0.00           C  
ATOM   2508  CG2 ILE A 156     -14.756  -0.873   0.761  1.00  0.00           C  
ATOM   2509  CD1 ILE A 156     -14.265   1.124  -1.596  1.00  0.00           C  
ATOM   2510  H   ILE A 156     -14.339  -2.563  -2.898  1.00  0.00           H  
ATOM   2511  HA  ILE A 156     -12.885  -2.619  -0.434  1.00  0.00           H  
ATOM   2512  HB  ILE A 156     -15.472  -1.223  -1.224  1.00  0.00           H  
ATOM   2513 1HG1 ILE A 156     -12.717  -0.068  -0.767  1.00  0.00           H  
ATOM   2514 2HG1 ILE A 156     -13.286  -0.604  -2.340  1.00  0.00           H  
ATOM   2515 1HG2 ILE A 156     -15.188   0.126   0.815  1.00  0.00           H  
ATOM   2516 2HG2 ILE A 156     -15.441  -1.589   1.214  1.00  0.00           H  
ATOM   2517 3HG2 ILE A 156     -13.808  -0.888   1.300  1.00  0.00           H  
ATOM   2518 1HD1 ILE A 156     -13.558   1.798  -2.081  1.00  0.00           H  
ATOM   2519 2HD1 ILE A 156     -15.143   1.001  -2.231  1.00  0.00           H  
ATOM   2520 3HD1 ILE A 156     -14.566   1.545  -0.637  1.00  0.00           H  
ATOM   2521  N   LYS A 157     -15.879  -4.005  -0.376  1.00  0.00           N  
ATOM   2522  CA  LYS A 157     -16.716  -4.939   0.366  1.00  0.00           C  
ATOM   2523  C   LYS A 157     -16.018  -6.279   0.550  1.00  0.00           C  
ATOM   2524  O   LYS A 157     -15.917  -6.790   1.667  1.00  0.00           O  
ATOM   2525  CB  LYS A 157     -18.056  -5.138  -0.344  1.00  0.00           C  
ATOM   2526  CG  LYS A 157     -19.026  -6.057   0.387  1.00  0.00           C  
ATOM   2527  CD  LYS A 157     -20.361  -6.141  -0.338  1.00  0.00           C  
ATOM   2528  CE  LYS A 157     -21.378  -6.938   0.465  1.00  0.00           C  
ATOM   2529  NZ  LYS A 157     -21.038  -8.386   0.514  1.00  0.00           N  
ATOM   2530  H   LYS A 157     -16.210  -3.644  -1.267  1.00  0.00           H  
ATOM   2531  HA  LYS A 157     -16.903  -4.532   1.342  1.00  0.00           H  
ATOM   2532 1HB  LYS A 157     -18.545  -4.172  -0.476  1.00  0.00           H  
ATOM   2533 2HB  LYS A 157     -17.883  -5.556  -1.336  1.00  0.00           H  
ATOM   2534 1HG  LYS A 157     -18.596  -7.057   0.458  1.00  0.00           H  
ATOM   2535 2HG  LYS A 157     -19.193  -5.680   1.396  1.00  0.00           H  
ATOM   2536 1HD  LYS A 157     -20.749  -5.136  -0.505  1.00  0.00           H  
ATOM   2537 2HD  LYS A 157     -20.219  -6.622  -1.306  1.00  0.00           H  
ATOM   2538 1HE  LYS A 157     -21.420  -6.553   1.483  1.00  0.00           H  
ATOM   2539 2HE  LYS A 157     -22.365  -6.824   0.017  1.00  0.00           H  
ATOM   2540 1HZ  LYS A 157     -21.736  -8.878   1.054  1.00  0.00           H  
ATOM   2541 2HZ  LYS A 157     -21.015  -8.759  -0.425  1.00  0.00           H  
ATOM   2542 3HZ  LYS A 157     -20.133  -8.506   0.945  1.00  0.00           H  
ATOM   2543  N   VAL A 158     -15.522  -6.843  -0.546  1.00  0.00           N  
ATOM   2544  CA  VAL A 158     -14.877  -8.149  -0.506  1.00  0.00           C  
ATOM   2545  C   VAL A 158     -13.603  -8.119   0.338  1.00  0.00           C  
ATOM   2546  O   VAL A 158     -13.379  -8.994   1.169  1.00  0.00           O  
ATOM   2547  CB  VAL A 158     -14.533  -8.615  -1.933  1.00  0.00           C  
ATOM   2548  CG1 VAL A 158     -13.673  -9.870  -1.890  1.00  0.00           C  
ATOM   2549  CG2 VAL A 158     -15.812  -8.864  -2.718  1.00  0.00           C  
ATOM   2550  H   VAL A 158     -15.599  -6.355  -1.435  1.00  0.00           H  
ATOM   2551  HA  VAL A 158     -15.572  -8.862  -0.059  1.00  0.00           H  
ATOM   2552  HB  VAL A 158     -13.947  -7.840  -2.427  1.00  0.00           H  
ATOM   2553 1HG1 VAL A 158     -13.439 -10.185  -2.908  1.00  0.00           H  
ATOM   2554 2HG1 VAL A 158     -12.748  -9.658  -1.355  1.00  0.00           H  
ATOM   2555 3HG1 VAL A 158     -14.215 -10.665  -1.380  1.00  0.00           H  
ATOM   2556 1HG2 VAL A 158     -15.561  -9.193  -3.726  1.00  0.00           H  
ATOM   2557 2HG2 VAL A 158     -16.400  -9.635  -2.220  1.00  0.00           H  
ATOM   2558 3HG2 VAL A 158     -16.392  -7.943  -2.771  1.00  0.00           H  
ATOM   2559  N   ALA A 159     -12.768  -7.118   0.102  1.00  0.00           N  
ATOM   2560  CA  ALA A 159     -11.497  -7.000   0.800  1.00  0.00           C  
ATOM   2561  C   ALA A 159     -11.698  -6.948   2.309  1.00  0.00           C  
ATOM   2562  O   ALA A 159     -11.042  -7.671   3.054  1.00  0.00           O  
ATOM   2563  CB  ALA A 159     -10.756  -5.758   0.333  1.00  0.00           C  
ATOM   2564  H   ALA A 159     -13.007  -6.430  -0.595  1.00  0.00           H  
ATOM   2565  HA  ALA A 159     -10.903  -7.872   0.572  1.00  0.00           H  
ATOM   2566 1HB  ALA A 159      -9.797  -5.695   0.842  1.00  0.00           H  
ATOM   2567 2HB  ALA A 159     -10.593  -5.816  -0.741  1.00  0.00           H  
ATOM   2568 3HB  ALA A 159     -11.348  -4.876   0.560  1.00  0.00           H  
ATOM   2569  N   ALA A 160     -12.585  -6.074   2.760  1.00  0.00           N  
ATOM   2570  CA  ALA A 160     -12.813  -5.896   4.192  1.00  0.00           C  
ATOM   2571  C   ALA A 160     -13.385  -7.160   4.817  1.00  0.00           C  
ATOM   2572  O   ALA A 160     -12.991  -7.549   5.919  1.00  0.00           O  
ATOM   2573  CB  ALA A 160     -13.743  -4.727   4.433  1.00  0.00           C  
ATOM   2574  H   ALA A 160     -13.101  -5.495   2.099  1.00  0.00           H  
ATOM   2575  HA  ALA A 160     -11.855  -5.693   4.666  1.00  0.00           H  
ATOM   2576 1HB  ALA A 160     -13.886  -4.590   5.505  1.00  0.00           H  
ATOM   2577 2HB  ALA A 160     -13.315  -3.826   4.007  1.00  0.00           H  
ATOM   2578 3HB  ALA A 160     -14.681  -4.926   3.969  1.00  0.00           H  
ATOM   2579  N   LYS A 161     -14.320  -7.796   4.121  1.00  0.00           N  
ATOM   2580  CA  LYS A 161     -14.985  -8.969   4.657  1.00  0.00           C  
ATOM   2581  C   LYS A 161     -14.022 -10.143   4.789  1.00  0.00           C  
ATOM   2582  O   LYS A 161     -13.986 -10.813   5.818  1.00  0.00           O  
ATOM   2583  CB  LYS A 161     -16.172  -9.357   3.774  1.00  0.00           C  
ATOM   2584  CG  LYS A 161     -16.983 -10.537   4.292  1.00  0.00           C  
ATOM   2585  CD  LYS A 161     -17.778 -10.157   5.533  1.00  0.00           C  
ATOM   2586  CE  LYS A 161     -18.483 -11.366   6.130  1.00  0.00           C  
ATOM   2587  NZ  LYS A 161     -19.359 -12.046   5.138  1.00  0.00           N  
ATOM   2588  H   LYS A 161     -14.587  -7.451   3.202  1.00  0.00           H  
ATOM   2589  HA  LYS A 161     -15.356  -8.730   5.655  1.00  0.00           H  
ATOM   2590 1HB  LYS A 161     -16.845  -8.505   3.674  1.00  0.00           H  
ATOM   2591 2HB  LYS A 161     -15.815  -9.610   2.775  1.00  0.00           H  
ATOM   2592 1HG  LYS A 161     -17.673 -10.873   3.518  1.00  0.00           H  
ATOM   2593 2HG  LYS A 161     -16.312 -11.359   4.538  1.00  0.00           H  
ATOM   2594 1HD  LYS A 161     -17.106  -9.733   6.280  1.00  0.00           H  
ATOM   2595 2HD  LYS A 161     -18.524  -9.406   5.272  1.00  0.00           H  
ATOM   2596 1HE  LYS A 161     -17.742 -12.078   6.491  1.00  0.00           H  
ATOM   2597 2HE  LYS A 161     -19.093 -11.050   6.977  1.00  0.00           H  
ATOM   2598 1HZ  LYS A 161     -19.808 -12.840   5.572  1.00  0.00           H  
ATOM   2599 2HZ  LYS A 161     -20.063 -11.400   4.810  1.00  0.00           H  
ATOM   2600 3HZ  LYS A 161     -18.802 -12.361   4.356  1.00  0.00           H  
ATOM   2601  N   VAL A 162     -13.250 -10.396   3.732  1.00  0.00           N  
ATOM   2602  CA  VAL A 162     -12.300 -11.498   3.727  1.00  0.00           C  
ATOM   2603  C   VAL A 162     -11.211 -11.315   4.773  1.00  0.00           C  
ATOM   2604  O   VAL A 162     -10.857 -12.257   5.476  1.00  0.00           O  
ATOM   2605  CB  VAL A 162     -11.649 -11.629   2.337  1.00  0.00           C  
ATOM   2606  CG1 VAL A 162     -10.504 -12.631   2.378  1.00  0.00           C  
ATOM   2607  CG2 VAL A 162     -12.694 -12.046   1.314  1.00  0.00           C  
ATOM   2608  H   VAL A 162     -13.342  -9.820   2.899  1.00  0.00           H  
ATOM   2609  HA  VAL A 162     -12.842 -12.415   3.953  1.00  0.00           H  
ATOM   2610  HB  VAL A 162     -11.224 -10.667   2.053  1.00  0.00           H  
ATOM   2611 1HG1 VAL A 162     -10.056 -12.711   1.387  1.00  0.00           H  
ATOM   2612 2HG1 VAL A 162      -9.751 -12.294   3.090  1.00  0.00           H  
ATOM   2613 3HG1 VAL A 162     -10.884 -13.605   2.683  1.00  0.00           H  
ATOM   2614 1HG2 VAL A 162     -12.227 -12.136   0.333  1.00  0.00           H  
ATOM   2615 2HG2 VAL A 162     -13.123 -13.006   1.601  1.00  0.00           H  
ATOM   2616 3HG2 VAL A 162     -13.482 -11.294   1.272  1.00  0.00           H  
ATOM   2617  N   LEU A 163     -10.680 -10.101   4.881  1.00  0.00           N  
ATOM   2618  CA  LEU A 163      -9.669  -9.815   5.889  1.00  0.00           C  
ATOM   2619  C   LEU A 163     -10.202 -10.079   7.284  1.00  0.00           C  
ATOM   2620  O   LEU A 163      -9.491 -10.612   8.146  1.00  0.00           O  
ATOM   2621  CB  LEU A 163      -9.206  -8.357   5.779  1.00  0.00           C  
ATOM   2622  CG  LEU A 163      -8.379  -8.014   4.534  1.00  0.00           C  
ATOM   2623  CD1 LEU A 163      -8.288  -6.501   4.385  1.00  0.00           C  
ATOM   2624  CD2 LEU A 163      -6.995  -8.636   4.655  1.00  0.00           C  
ATOM   2625  H   LEU A 163     -10.981  -9.364   4.249  1.00  0.00           H  
ATOM   2626  HA  LEU A 163      -8.812 -10.464   5.716  1.00  0.00           H  
ATOM   2627 1HB  LEU A 163     -10.083  -7.713   5.782  1.00  0.00           H  
ATOM   2628 2HB  LEU A 163      -8.601  -8.118   6.654  1.00  0.00           H  
ATOM   2629  HG  LEU A 163      -8.876  -8.407   3.647  1.00  0.00           H  
ATOM   2630 1HD1 LEU A 163      -7.700  -6.257   3.500  1.00  0.00           H  
ATOM   2631 2HD1 LEU A 163      -9.290  -6.085   4.281  1.00  0.00           H  
ATOM   2632 3HD1 LEU A 163      -7.808  -6.078   5.267  1.00  0.00           H  
ATOM   2633 1HD2 LEU A 163      -6.408  -8.392   3.769  1.00  0.00           H  
ATOM   2634 2HD2 LEU A 163      -6.496  -8.243   5.541  1.00  0.00           H  
ATOM   2635 3HD2 LEU A 163      -7.089  -9.718   4.742  1.00  0.00           H  
ATOM   2636  N   HIS A 164     -11.455  -9.700   7.512  1.00  0.00           N  
ATOM   2637  CA  HIS A 164     -12.104  -9.956   8.780  1.00  0.00           C  
ATOM   2638  C   HIS A 164     -12.268 -11.464   9.017  1.00  0.00           C  
ATOM   2639  O   HIS A 164     -11.870 -11.984  10.060  1.00  0.00           O  
ATOM   2640  CB  HIS A 164     -13.469  -9.262   8.831  1.00  0.00           C  
ATOM   2641  CG  HIS A 164     -14.195  -9.459  10.126  1.00  0.00           C  
ATOM   2642  ND1 HIS A 164     -13.850  -8.788  11.281  1.00  0.00           N  
ATOM   2643  CD2 HIS A 164     -15.245 -10.250  10.449  1.00  0.00           C  
ATOM   2644  CE1 HIS A 164     -14.659  -9.159  12.259  1.00  0.00           C  
ATOM   2645  NE2 HIS A 164     -15.513 -10.045  11.780  1.00  0.00           N  
ATOM   2646  H   HIS A 164     -11.968  -9.203   6.785  1.00  0.00           H  
ATOM   2647  HA  HIS A 164     -11.473  -9.560   9.576  1.00  0.00           H  
ATOM   2648 1HB  HIS A 164     -13.339  -8.191   8.672  1.00  0.00           H  
ATOM   2649 2HB  HIS A 164     -14.099  -9.639   8.026  1.00  0.00           H  
ATOM   2650  HD1 HIS A 164     -13.159  -8.070  11.364  1.00  0.00           H  
ATOM   2651  HD2 HIS A 164     -15.847 -10.953   9.872  1.00  0.00           H  
ATOM   2652  HE1 HIS A 164     -14.550  -8.739  13.258  1.00  0.00           H  
ATOM   2653  N   ASP A 165     -12.853 -12.168   8.026  1.00  0.00           N  
ATOM   2654  CA  ASP A 165     -13.183 -13.591   8.185  1.00  0.00           C  
ATOM   2655  C   ASP A 165     -11.934 -14.422   8.454  1.00  0.00           C  
ATOM   2656  O   ASP A 165     -11.984 -15.419   9.174  1.00  0.00           O  
ATOM   2657  CB  ASP A 165     -13.892 -14.123   6.937  1.00  0.00           C  
ATOM   2658  CG  ASP A 165     -15.353 -13.699   6.858  1.00  0.00           C  
ATOM   2659  OD1 ASP A 165     -15.861 -13.206   7.837  1.00  0.00           O  
ATOM   2660  OD2 ASP A 165     -15.945 -13.872   5.820  1.00  0.00           O  
ATOM   2661  H   ASP A 165     -13.067 -11.706   7.150  1.00  0.00           H  
ATOM   2662  HA  ASP A 165     -13.853 -13.697   9.037  1.00  0.00           H  
ATOM   2663 1HB  ASP A 165     -13.377 -13.766   6.045  1.00  0.00           H  
ATOM   2664 2HB  ASP A 165     -13.844 -15.213   6.927  1.00  0.00           H  
ATOM   2665  N   LEU A 166     -10.805 -13.997   7.882  1.00  0.00           N  
ATOM   2666  CA  LEU A 166      -9.553 -14.724   8.033  1.00  0.00           C  
ATOM   2667  C   LEU A 166      -8.918 -14.415   9.374  1.00  0.00           C  
ATOM   2668  O   LEU A 166      -7.913 -15.015   9.748  1.00  0.00           O  
ATOM   2669  CB  LEU A 166      -8.582 -14.362   6.902  1.00  0.00           C  
ATOM   2670  CG  LEU A 166      -8.996 -14.819   5.498  1.00  0.00           C  
ATOM   2671  CD1 LEU A 166      -8.030 -14.244   4.471  1.00  0.00           C  
ATOM   2672  CD2 LEU A 166      -9.011 -16.339   5.443  1.00  0.00           C  
ATOM   2673  H   LEU A 166     -10.820 -13.142   7.334  1.00  0.00           H  
ATOM   2674  HA  LEU A 166      -9.763 -15.790   7.989  1.00  0.00           H  
ATOM   2675 1HB  LEU A 166      -8.466 -13.280   6.878  1.00  0.00           H  
ATOM   2676 2HB  LEU A 166      -7.611 -14.806   7.123  1.00  0.00           H  
ATOM   2677  HG  LEU A 166      -9.991 -14.438   5.270  1.00  0.00           H  
ATOM   2678 1HD1 LEU A 166      -8.325 -14.568   3.473  1.00  0.00           H  
ATOM   2679 2HD1 LEU A 166      -8.054 -13.155   4.519  1.00  0.00           H  
ATOM   2680 3HD1 LEU A 166      -7.021 -14.595   4.683  1.00  0.00           H  
ATOM   2681 1HD2 LEU A 166      -9.306 -16.664   4.444  1.00  0.00           H  
ATOM   2682 2HD2 LEU A 166      -8.016 -16.722   5.669  1.00  0.00           H  
ATOM   2683 3HD2 LEU A 166      -9.722 -16.723   6.174  1.00  0.00           H  
ATOM   2684  N   GLY A 167      -9.515 -13.477  10.100  1.00  0.00           N  
ATOM   2685  CA  GLY A 167      -9.036 -13.121  11.421  1.00  0.00           C  
ATOM   2686  C   GLY A 167      -7.697 -12.403  11.352  1.00  0.00           C  
ATOM   2687  O   GLY A 167      -6.859 -12.550  12.242  1.00  0.00           O  
ATOM   2688  H   GLY A 167     -10.323 -12.995   9.721  1.00  0.00           H  
ATOM   2689 1HA  GLY A 167      -9.770 -12.481  11.910  1.00  0.00           H  
ATOM   2690 2HA  GLY A 167      -8.940 -14.020  12.026  1.00  0.00           H  
ATOM   2691  N   ALA A 168      -7.497 -11.618  10.293  1.00  0.00           N  
ATOM   2692  CA  ALA A 168      -6.228 -10.937  10.087  1.00  0.00           C  
ATOM   2693  C   ALA A 168      -5.924 -10.035  11.269  1.00  0.00           C  
ATOM   2694  O   ALA A 168      -6.821  -9.395  11.815  1.00  0.00           O  
ATOM   2695  CB  ALA A 168      -6.260 -10.127   8.794  1.00  0.00           C  
ATOM   2696  H   ALA A 168      -8.251 -11.479   9.625  1.00  0.00           H  
ATOM   2697  HA  ALA A 168      -5.441 -11.689  10.019  1.00  0.00           H  
ATOM   2698 1HB  ALA A 168      -5.295  -9.636   8.649  1.00  0.00           H  
ATOM   2699 2HB  ALA A 168      -6.462 -10.789   7.954  1.00  0.00           H  
ATOM   2700 3HB  ALA A 168      -7.045  -9.372   8.858  1.00  0.00           H  
ATOM   2701  N   GLU A 169      -4.657  -9.983  11.664  1.00  0.00           N  
ATOM   2702  CA  GLU A 169      -4.228  -9.047  12.690  1.00  0.00           C  
ATOM   2703  C   GLU A 169      -4.274  -7.627  12.165  1.00  0.00           C  
ATOM   2704  O   GLU A 169      -4.629  -6.696  12.886  1.00  0.00           O  
ATOM   2705  CB  GLU A 169      -2.813  -9.381  13.168  1.00  0.00           C  
ATOM   2706  CG  GLU A 169      -2.302  -8.491  14.292  1.00  0.00           C  
ATOM   2707  CD  GLU A 169      -3.079  -8.657  15.569  1.00  0.00           C  
ATOM   2708  OE1 GLU A 169      -3.658  -9.700  15.758  1.00  0.00           O  
ATOM   2709  OE2 GLU A 169      -3.094  -7.740  16.355  1.00  0.00           O  
ATOM   2710  H   GLU A 169      -3.975 -10.598  11.237  1.00  0.00           H  
ATOM   2711  HA  GLU A 169      -4.912  -9.120  13.537  1.00  0.00           H  
ATOM   2712 1HB  GLU A 169      -2.781 -10.413  13.518  1.00  0.00           H  
ATOM   2713 2HB  GLU A 169      -2.117  -9.297  12.333  1.00  0.00           H  
ATOM   2714 1HG  GLU A 169      -1.256  -8.730  14.484  1.00  0.00           H  
ATOM   2715 2HG  GLU A 169      -2.356  -7.452  13.972  1.00  0.00           H  
ATOM   2716  N   GLU A 170      -3.922  -7.468  10.893  1.00  0.00           N  
ATOM   2717  CA  GLU A 170      -4.003  -6.175  10.230  1.00  0.00           C  
ATOM   2718  C   GLU A 170      -4.856  -6.251   8.959  1.00  0.00           C  
ATOM   2719  O   GLU A 170      -4.422  -6.787   7.933  1.00  0.00           O  
ATOM   2720  CB  GLU A 170      -2.599  -5.670   9.888  1.00  0.00           C  
ATOM   2721  CG  GLU A 170      -2.571  -4.327   9.173  1.00  0.00           C  
ATOM   2722  CD  GLU A 170      -1.177  -3.814   8.945  1.00  0.00           C  
ATOM   2723  OE1 GLU A 170      -0.273  -4.301   9.581  1.00  0.00           O  
ATOM   2724  OE2 GLU A 170      -1.015  -2.934   8.133  1.00  0.00           O  
ATOM   2725  H   GLU A 170      -3.602  -8.274  10.367  1.00  0.00           H  
ATOM   2726  HA  GLU A 170      -4.483  -5.469  10.907  1.00  0.00           H  
ATOM   2727 1HB  GLU A 170      -2.014  -5.574  10.803  1.00  0.00           H  
ATOM   2728 2HB  GLU A 170      -2.095  -6.398   9.253  1.00  0.00           H  
ATOM   2729 1HG  GLU A 170      -3.071  -4.429   8.210  1.00  0.00           H  
ATOM   2730 2HG  GLU A 170      -3.128  -3.601   9.764  1.00  0.00           H  
ATOM   2731  N   ALA A 171      -6.060  -5.700   9.032  1.00  0.00           N  
ATOM   2732  CA  ALA A 171      -6.933  -5.584   7.864  1.00  0.00           C  
ATOM   2733  C   ALA A 171      -6.790  -4.200   7.230  1.00  0.00           C  
ATOM   2734  O   ALA A 171      -7.617  -3.312   7.458  1.00  0.00           O  
ATOM   2735  CB  ALA A 171      -8.386  -5.834   8.261  1.00  0.00           C  
ATOM   2736  H   ALA A 171      -6.388  -5.346   9.927  1.00  0.00           H  
ATOM   2737  HA  ALA A 171      -6.626  -6.328   7.131  1.00  0.00           H  
ATOM   2738 1HB  ALA A 171      -9.019  -5.760   7.384  1.00  0.00           H  
ATOM   2739 2HB  ALA A 171      -8.478  -6.831   8.695  1.00  0.00           H  
ATOM   2740 3HB  ALA A 171      -8.695  -5.095   8.991  1.00  0.00           H  
ATOM   2741  N   ALA A 172      -5.717  -4.012   6.458  1.00  0.00           N  
ATOM   2742  CA  ALA A 172      -5.421  -2.708   5.862  1.00  0.00           C  
ATOM   2743  C   ALA A 172      -5.808  -2.679   4.386  1.00  0.00           C  
ATOM   2744  O   ALA A 172      -5.489  -3.601   3.631  1.00  0.00           O  
ATOM   2745  CB  ALA A 172      -3.947  -2.381   6.025  1.00  0.00           C  
ATOM   2746  H   ALA A 172      -5.080  -4.792   6.290  1.00  0.00           H  
ATOM   2747  HA  ALA A 172      -6.015  -1.956   6.380  1.00  0.00           H  
ATOM   2748 1HB  ALA A 172      -3.743  -1.399   5.599  1.00  0.00           H  
ATOM   2749 2HB  ALA A 172      -3.690  -2.380   7.078  1.00  0.00           H  
ATOM   2750 3HB  ALA A 172      -3.359  -3.126   5.512  1.00  0.00           H  
ATOM   2751  N   ILE A 173      -6.487  -1.609   3.979  1.00  0.00           N  
ATOM   2752  CA  ILE A 173      -6.887  -1.438   2.580  1.00  0.00           C  
ATOM   2753  C   ILE A 173      -6.428  -0.098   2.032  1.00  0.00           C  
ATOM   2754  O   ILE A 173      -6.734   0.952   2.597  1.00  0.00           O  
ATOM   2755  CB  ILE A 173      -8.414  -1.554   2.425  1.00  0.00           C  
ATOM   2756  CG1 ILE A 173      -8.897  -2.924   2.909  1.00  0.00           C  
ATOM   2757  CG2 ILE A 173      -8.821  -1.324   0.978  1.00  0.00           C  
ATOM   2758  CD1 ILE A 173     -10.398  -3.096   2.857  1.00  0.00           C  
ATOM   2759  H   ILE A 173      -6.731  -0.894   4.658  1.00  0.00           H  
ATOM   2760  HA  ILE A 173      -6.421  -2.224   1.988  1.00  0.00           H  
ATOM   2761  HB  ILE A 173      -8.902  -0.809   3.053  1.00  0.00           H  
ATOM   2762 1HG1 ILE A 173      -8.442  -3.706   2.302  1.00  0.00           H  
ATOM   2763 2HG1 ILE A 173      -8.573  -3.081   3.939  1.00  0.00           H  
ATOM   2764 1HG2 ILE A 173      -9.903  -1.411   0.886  1.00  0.00           H  
ATOM   2765 2HG2 ILE A 173      -8.509  -0.328   0.667  1.00  0.00           H  
ATOM   2766 3HG2 ILE A 173      -8.342  -2.069   0.342  1.00  0.00           H  
ATOM   2767 1HD1 ILE A 173     -10.663  -4.091   3.215  1.00  0.00           H  
ATOM   2768 2HD1 ILE A 173     -10.873  -2.344   3.488  1.00  0.00           H  
ATOM   2769 3HD1 ILE A 173     -10.742  -2.978   1.830  1.00  0.00           H  
ATOM   2770  N   ALA A 174      -5.708  -0.137   0.911  1.00  0.00           N  
ATOM   2771  CA  ALA A 174      -5.262   1.078   0.242  1.00  0.00           C  
ATOM   2772  C   ALA A 174      -6.015   1.292  -1.059  1.00  0.00           C  
ATOM   2773  O   ALA A 174      -5.876   0.515  -2.007  1.00  0.00           O  
ATOM   2774  CB  ALA A 174      -3.764   1.024  -0.016  1.00  0.00           C  
ATOM   2775  H   ALA A 174      -5.479  -1.032   0.505  1.00  0.00           H  
ATOM   2776  HA  ALA A 174      -5.462   1.923   0.890  1.00  0.00           H  
ATOM   2777 1HB  ALA A 174      -3.448   1.938  -0.519  1.00  0.00           H  
ATOM   2778 2HB  ALA A 174      -3.234   0.929   0.932  1.00  0.00           H  
ATOM   2779 3HB  ALA A 174      -3.534   0.166  -0.647  1.00  0.00           H  
ATOM   2780  N   LEU A 175      -6.815   2.346  -1.102  1.00  0.00           N  
ATOM   2781  CA  LEU A 175      -7.672   2.613  -2.250  1.00  0.00           C  
ATOM   2782  C   LEU A 175      -7.073   3.685  -3.144  1.00  0.00           C  
ATOM   2783  O   LEU A 175      -6.873   4.817  -2.715  1.00  0.00           O  
ATOM   2784  CB  LEU A 175      -9.066   3.051  -1.782  1.00  0.00           C  
ATOM   2785  CG  LEU A 175      -9.803   2.061  -0.871  1.00  0.00           C  
ATOM   2786  CD1 LEU A 175     -11.135   2.661  -0.442  1.00  0.00           C  
ATOM   2787  CD2 LEU A 175     -10.008   0.747  -1.610  1.00  0.00           C  
ATOM   2788  H   LEU A 175      -6.837   2.979  -0.306  1.00  0.00           H  
ATOM   2789  HA  LEU A 175      -7.774   1.696  -2.830  1.00  0.00           H  
ATOM   2790 1HB  LEU A 175      -8.971   3.991  -1.241  1.00  0.00           H  
ATOM   2791 2HB  LEU A 175      -9.689   3.222  -2.659  1.00  0.00           H  
ATOM   2792  HG  LEU A 175      -9.212   1.884   0.028  1.00  0.00           H  
ATOM   2793 1HD1 LEU A 175     -11.660   1.957   0.205  1.00  0.00           H  
ATOM   2794 2HD1 LEU A 175     -10.958   3.589   0.101  1.00  0.00           H  
ATOM   2795 3HD1 LEU A 175     -11.743   2.865  -1.323  1.00  0.00           H  
ATOM   2796 1HD2 LEU A 175     -10.531   0.043  -0.963  1.00  0.00           H  
ATOM   2797 2HD2 LEU A 175     -10.600   0.923  -2.509  1.00  0.00           H  
ATOM   2798 3HD2 LEU A 175      -9.039   0.332  -1.889  1.00  0.00           H  
ATOM   2799  N   ALA A 176      -6.778   3.321  -4.391  1.00  0.00           N  
ATOM   2800  CA  ALA A 176      -6.133   4.249  -5.321  1.00  0.00           C  
ATOM   2801  C   ALA A 176      -7.150   5.114  -6.049  1.00  0.00           C  
ATOM   2802  O   ALA A 176      -8.127   4.608  -6.610  1.00  0.00           O  
ATOM   2803  CB  ALA A 176      -5.282   3.485  -6.325  1.00  0.00           C  
ATOM   2804  H   ALA A 176      -6.998   2.376  -4.700  1.00  0.00           H  
ATOM   2805  HA  ALA A 176      -5.491   4.904  -4.757  1.00  0.00           H  
ATOM   2806 1HB  ALA A 176      -4.808   4.189  -7.010  1.00  0.00           H  
ATOM   2807 2HB  ALA A 176      -4.514   2.920  -5.797  1.00  0.00           H  
ATOM   2808 3HB  ALA A 176      -5.913   2.800  -6.890  1.00  0.00           H  
ATOM   2809  N   PHE A 177      -6.908   6.421  -6.043  1.00  0.00           N  
ATOM   2810  CA  PHE A 177      -7.756   7.369  -6.745  1.00  0.00           C  
ATOM   2811  C   PHE A 177      -6.970   8.133  -7.809  1.00  0.00           C  
ATOM   2812  O   PHE A 177      -5.778   8.410  -7.639  1.00  0.00           O  
ATOM   2813  CB  PHE A 177      -8.383   8.353  -5.756  1.00  0.00           C  
ATOM   2814  CG  PHE A 177      -9.313   7.710  -4.767  1.00  0.00           C  
ATOM   2815  CD1 PHE A 177      -8.820   7.109  -3.618  1.00  0.00           C  
ATOM   2816  CD2 PHE A 177     -10.683   7.703  -4.984  1.00  0.00           C  
ATOM   2817  CE1 PHE A 177      -9.675   6.517  -2.708  1.00  0.00           C  
ATOM   2818  CE2 PHE A 177     -11.540   7.113  -4.076  1.00  0.00           C  
ATOM   2819  CZ  PHE A 177     -11.035   6.519  -2.937  1.00  0.00           C  
ATOM   2820  H   PHE A 177      -6.103   6.767  -5.532  1.00  0.00           H  
ATOM   2821  HA  PHE A 177      -8.558   6.817  -7.240  1.00  0.00           H  
ATOM   2822 1HB  PHE A 177      -7.595   8.861  -5.200  1.00  0.00           H  
ATOM   2823 2HB  PHE A 177      -8.940   9.113  -6.302  1.00  0.00           H  
ATOM   2824  HD1 PHE A 177      -7.745   7.109  -3.437  1.00  0.00           H  
ATOM   2825  HD2 PHE A 177     -11.081   8.172  -5.884  1.00  0.00           H  
ATOM   2826  HE1 PHE A 177      -9.274   6.048  -1.810  1.00  0.00           H  
ATOM   2827  HE2 PHE A 177     -12.614   7.115  -4.258  1.00  0.00           H  
ATOM   2828  HZ  PHE A 177     -11.709   6.052  -2.220  1.00  0.00           H  
ATOM   2829  N   ASP A 178      -7.647   8.485  -8.892  1.00  0.00           N  
ATOM   2830  CA  ASP A 178      -7.088   9.380  -9.899  1.00  0.00           C  
ATOM   2831  C   ASP A 178      -8.190  10.196 -10.548  1.00  0.00           C  
ATOM   2832  O   ASP A 178      -8.534   9.983 -11.709  1.00  0.00           O  
ATOM   2833  CB  ASP A 178      -6.328   8.591 -10.968  1.00  0.00           C  
ATOM   2834  CG  ASP A 178      -5.560   9.487 -11.931  1.00  0.00           C  
ATOM   2835  OD1 ASP A 178      -5.263  10.600 -11.568  1.00  0.00           O  
ATOM   2836  OD2 ASP A 178      -5.278   9.049 -13.021  1.00  0.00           O  
ATOM   2837  H   ASP A 178      -8.585   8.131  -9.019  1.00  0.00           H  
ATOM   2838  HA  ASP A 178      -6.395  10.067  -9.410  1.00  0.00           H  
ATOM   2839 1HB  ASP A 178      -5.623   7.912 -10.487  1.00  0.00           H  
ATOM   2840 2HB  ASP A 178      -7.029   7.984 -11.540  1.00  0.00           H  
ATOM   2841  N   ILE A 179      -8.765  11.106  -9.776  1.00  0.00           N  
ATOM   2842  CA  ILE A 179      -9.943  11.841 -10.193  1.00  0.00           C  
ATOM   2843  C   ILE A 179      -9.617  13.310 -10.465  1.00  0.00           C  
ATOM   2844  O   ILE A 179      -9.000  13.979  -9.639  1.00  0.00           O  
ATOM   2845  CB  ILE A 179     -11.048  11.744  -9.126  1.00  0.00           C  
ATOM   2846  CG1 ILE A 179     -11.324  10.280  -8.774  1.00  0.00           C  
ATOM   2847  CG2 ILE A 179     -12.318  12.427  -9.611  1.00  0.00           C  
ATOM   2848  CD1 ILE A 179     -11.791   9.448  -9.946  1.00  0.00           C  
ATOM   2849  H   ILE A 179      -8.379  11.280  -8.859  1.00  0.00           H  
ATOM   2850  HA  ILE A 179     -10.319  11.399 -11.116  1.00  0.00           H  
ATOM   2851  HB  ILE A 179     -10.713  12.230  -8.210  1.00  0.00           H  
ATOM   2852 1HG1 ILE A 179     -10.420   9.826  -8.371  1.00  0.00           H  
ATOM   2853 2HG1 ILE A 179     -12.087  10.230  -7.997  1.00  0.00           H  
ATOM   2854 1HG2 ILE A 179     -13.089  12.349  -8.845  1.00  0.00           H  
ATOM   2855 2HG2 ILE A 179     -12.111  13.477  -9.813  1.00  0.00           H  
ATOM   2856 3HG2 ILE A 179     -12.664  11.943 -10.525  1.00  0.00           H  
ATOM   2857 1HD1 ILE A 179     -11.966   8.423  -9.618  1.00  0.00           H  
ATOM   2858 2HD1 ILE A 179     -12.717   9.865 -10.343  1.00  0.00           H  
ATOM   2859 3HD1 ILE A 179     -11.028   9.454 -10.723  1.00  0.00           H  
ATOM   2860  N   ASP A 180     -10.036  13.803 -11.632  1.00  0.00           N  
ATOM   2861  CA  ASP A 180      -9.770  15.191 -12.019  1.00  0.00           C  
ATOM   2862  C   ASP A 180     -10.843  16.134 -11.472  1.00  0.00           C  
ATOM   2863  O   ASP A 180     -10.578  17.306 -11.205  1.00  0.00           O  
ATOM   2864  CB  ASP A 180      -9.698  15.319 -13.542  1.00  0.00           C  
ATOM   2865  CG  ASP A 180      -8.513  14.575 -14.144  1.00  0.00           C  
ATOM   2866  OD1 ASP A 180      -7.408  14.815 -13.719  1.00  0.00           O  
ATOM   2867  OD2 ASP A 180      -8.725  13.775 -15.024  1.00  0.00           O  
ATOM   2868  H   ASP A 180     -10.552  13.207 -12.261  1.00  0.00           H  
ATOM   2869  HA  ASP A 180      -8.810  15.489 -11.598  1.00  0.00           H  
ATOM   2870 1HB  ASP A 180     -10.615  14.930 -13.984  1.00  0.00           H  
ATOM   2871 2HB  ASP A 180      -9.624  16.372 -13.816  1.00  0.00           H  
ATOM   2872  N   ASP A 181     -12.053  15.610 -11.306  1.00  0.00           N  
ATOM   2873  CA  ASP A 181     -13.162  16.388 -10.766  1.00  0.00           C  
ATOM   2874  C   ASP A 181     -13.132  16.394  -9.238  1.00  0.00           C  
ATOM   2875  O   ASP A 181     -13.350  15.363  -8.600  1.00  0.00           O  
ATOM   2876  CB  ASP A 181     -14.499  15.828 -11.258  1.00  0.00           C  
ATOM   2877  CG  ASP A 181     -15.695  16.625 -10.755  1.00  0.00           C  
ATOM   2878  OD1 ASP A 181     -15.791  16.832  -9.569  1.00  0.00           O  
ATOM   2879  OD2 ASP A 181     -16.502  17.020 -11.563  1.00  0.00           O  
ATOM   2880  H   ASP A 181     -12.208  14.646 -11.560  1.00  0.00           H  
ATOM   2881  HA  ASP A 181     -13.064  17.417 -11.113  1.00  0.00           H  
ATOM   2882 1HB  ASP A 181     -14.514  15.826 -12.348  1.00  0.00           H  
ATOM   2883 2HB  ASP A 181     -14.604  14.795 -10.927  1.00  0.00           H  
ATOM   2884  N   GLU A 182     -12.838  17.557  -8.660  1.00  0.00           N  
ATOM   2885  CA  GLU A 182     -12.606  17.666  -7.221  1.00  0.00           C  
ATOM   2886  C   GLU A 182     -13.810  17.178  -6.401  1.00  0.00           C  
ATOM   2887  O   GLU A 182     -13.643  16.552  -5.353  1.00  0.00           O  
ATOM   2888  CB  GLU A 182     -12.283  19.115  -6.852  1.00  0.00           C  
ATOM   2889  CG  GLU A 182     -11.811  19.308  -5.418  1.00  0.00           C  
ATOM   2890  CD  GLU A 182     -11.406  20.725  -5.121  1.00  0.00           C  
ATOM   2891  OE1 GLU A 182     -12.232  21.597  -5.245  1.00  0.00           O  
ATOM   2892  OE2 GLU A 182     -10.270  20.936  -4.769  1.00  0.00           O  
ATOM   2893  H   GLU A 182     -12.758  18.384  -9.236  1.00  0.00           H  
ATOM   2894  HA  GLU A 182     -11.752  17.039  -6.967  1.00  0.00           H  
ATOM   2895 1HB  GLU A 182     -11.504  19.494  -7.514  1.00  0.00           H  
ATOM   2896 2HB  GLU A 182     -13.167  19.735  -7.000  1.00  0.00           H  
ATOM   2897 1HG  GLU A 182     -12.616  19.023  -4.740  1.00  0.00           H  
ATOM   2898 2HG  GLU A 182     -10.966  18.647  -5.232  1.00  0.00           H  
ATOM   2899  N   ASP A 183     -15.026  17.465  -6.883  1.00  0.00           N  
ATOM   2900  CA  ASP A 183     -16.232  17.109  -6.141  1.00  0.00           C  
ATOM   2901  C   ASP A 183     -16.440  15.605  -6.133  1.00  0.00           C  
ATOM   2902  O   ASP A 183     -16.814  15.026  -5.110  1.00  0.00           O  
ATOM   2903  CB  ASP A 183     -17.460  17.795  -6.743  1.00  0.00           C  
ATOM   2904  CG  ASP A 183     -17.528  19.281  -6.416  1.00  0.00           C  
ATOM   2905  OD1 ASP A 183     -16.817  19.709  -5.539  1.00  0.00           O  
ATOM   2906  OD2 ASP A 183     -18.291  19.973  -7.047  1.00  0.00           O  
ATOM   2907  H   ASP A 183     -15.112  17.931  -7.786  1.00  0.00           H  
ATOM   2908  HA  ASP A 183     -16.111  17.439  -5.109  1.00  0.00           H  
ATOM   2909 1HB  ASP A 183     -17.448  17.677  -7.827  1.00  0.00           H  
ATOM   2910 2HB  ASP A 183     -18.365  17.314  -6.371  1.00  0.00           H  
ATOM   2911  N   GLU A 184     -16.179  14.968  -7.269  1.00  0.00           N  
ATOM   2912  CA  GLU A 184     -16.325  13.526  -7.377  1.00  0.00           C  
ATOM   2913  C   GLU A 184     -15.353  12.821  -6.454  1.00  0.00           C  
ATOM   2914  O   GLU A 184     -15.708  11.850  -5.787  1.00  0.00           O  
ATOM   2915  CB  GLU A 184     -16.099  13.068  -8.819  1.00  0.00           C  
ATOM   2916  CG  GLU A 184     -17.237  13.408  -9.772  1.00  0.00           C  
ATOM   2917  CD  GLU A 184     -17.050  12.815 -11.141  1.00  0.00           C  
ATOM   2918  OE1 GLU A 184     -16.006  12.263 -11.391  1.00  0.00           O  
ATOM   2919  OE2 GLU A 184     -17.954  12.915 -11.938  1.00  0.00           O  
ATOM   2920  H   GLU A 184     -15.864  15.498  -8.075  1.00  0.00           H  
ATOM   2921  HA  GLU A 184     -17.338  13.256  -7.075  1.00  0.00           H  
ATOM   2922 1HB  GLU A 184     -15.189  13.525  -9.209  1.00  0.00           H  
ATOM   2923 2HB  GLU A 184     -15.958  11.987  -8.840  1.00  0.00           H  
ATOM   2924 1HG  GLU A 184     -18.172  13.037  -9.352  1.00  0.00           H  
ATOM   2925 2HG  GLU A 184     -17.313  14.491  -9.858  1.00  0.00           H  
ATOM   2926  N   PHE A 185     -14.124  13.329  -6.397  1.00  0.00           N  
ATOM   2927  CA  PHE A 185     -13.119  12.775  -5.509  1.00  0.00           C  
ATOM   2928  C   PHE A 185     -13.604  12.784  -4.085  1.00  0.00           C  
ATOM   2929  O   PHE A 185     -13.588  11.756  -3.407  1.00  0.00           O  
ATOM   2930  CB  PHE A 185     -11.812  13.563  -5.612  1.00  0.00           C  
ATOM   2931  CG  PHE A 185     -10.751  13.104  -4.653  1.00  0.00           C  
ATOM   2932  CD1 PHE A 185      -9.882  12.079  -4.997  1.00  0.00           C  
ATOM   2933  CD2 PHE A 185     -10.619  13.696  -3.406  1.00  0.00           C  
ATOM   2934  CE1 PHE A 185      -8.906  11.655  -4.115  1.00  0.00           C  
ATOM   2935  CE2 PHE A 185      -9.643  13.276  -2.524  1.00  0.00           C  
ATOM   2936  CZ  PHE A 185      -8.786  12.254  -2.879  1.00  0.00           C  
ATOM   2937  H   PHE A 185     -13.887  14.123  -6.983  1.00  0.00           H  
ATOM   2938  HA  PHE A 185     -12.926  11.744  -5.804  1.00  0.00           H  
ATOM   2939 1HB  PHE A 185     -11.416  13.480  -6.623  1.00  0.00           H  
ATOM   2940 2HB  PHE A 185     -12.007  14.618  -5.424  1.00  0.00           H  
ATOM   2941  HD1 PHE A 185      -9.976  11.606  -5.975  1.00  0.00           H  
ATOM   2942  HD2 PHE A 185     -11.297  14.503  -3.126  1.00  0.00           H  
ATOM   2943  HE1 PHE A 185      -8.230  10.849  -4.397  1.00  0.00           H  
ATOM   2944  HE2 PHE A 185      -9.550  13.750  -1.547  1.00  0.00           H  
ATOM   2945  HZ  PHE A 185      -8.017  11.920  -2.183  1.00  0.00           H  
ATOM   2946  N   LYS A 186     -14.045  13.951  -3.628  1.00  0.00           N  
ATOM   2947  CA  LYS A 186     -14.501  14.115  -2.267  1.00  0.00           C  
ATOM   2948  C   LYS A 186     -15.582  13.101  -1.927  1.00  0.00           C  
ATOM   2949  O   LYS A 186     -15.529  12.452  -0.881  1.00  0.00           O  
ATOM   2950  CB  LYS A 186     -15.018  15.537  -2.046  1.00  0.00           C  
ATOM   2951  CG  LYS A 186     -15.440  15.838  -0.614  1.00  0.00           C  
ATOM   2952  CD  LYS A 186     -15.905  17.279  -0.466  1.00  0.00           C  
ATOM   2953  CE  LYS A 186     -16.344  17.576   0.960  1.00  0.00           C  
ATOM   2954  NZ  LYS A 186     -16.820  18.978   1.115  1.00  0.00           N  
ATOM   2955  H   LYS A 186     -14.055  14.754  -4.250  1.00  0.00           H  
ATOM   2956  HA  LYS A 186     -13.659  13.946  -1.598  1.00  0.00           H  
ATOM   2957 1HB  LYS A 186     -14.245  16.253  -2.325  1.00  0.00           H  
ATOM   2958 2HB  LYS A 186     -15.878  15.716  -2.693  1.00  0.00           H  
ATOM   2959 1HG  LYS A 186     -16.254  15.171  -0.326  1.00  0.00           H  
ATOM   2960 2HG  LYS A 186     -14.599  15.666   0.057  1.00  0.00           H  
ATOM   2961 1HD  LYS A 186     -15.092  17.954  -0.736  1.00  0.00           H  
ATOM   2962 2HD  LYS A 186     -16.743  17.462  -1.139  1.00  0.00           H  
ATOM   2963 1HE  LYS A 186     -17.149  16.899   1.242  1.00  0.00           H  
ATOM   2964 2HE  LYS A 186     -15.507  17.413   1.639  1.00  0.00           H  
ATOM   2965 1HZ  LYS A 186     -17.100  19.135   2.073  1.00  0.00           H  
ATOM   2966 2HZ  LYS A 186     -16.074  19.616   0.874  1.00  0.00           H  
ATOM   2967 3HZ  LYS A 186     -17.608  19.136   0.504  1.00  0.00           H  
ATOM   2968  N   LYS A 187     -16.570  12.968  -2.812  1.00  0.00           N  
ATOM   2969  CA  LYS A 187     -17.684  12.054  -2.585  1.00  0.00           C  
ATOM   2970  C   LYS A 187     -17.225  10.592  -2.559  1.00  0.00           C  
ATOM   2971  O   LYS A 187     -17.676   9.805  -1.722  1.00  0.00           O  
ATOM   2972  CB  LYS A 187     -18.755  12.249  -3.660  1.00  0.00           C  
ATOM   2973  CG  LYS A 187     -19.529  13.556  -3.546  1.00  0.00           C  
ATOM   2974  CD  LYS A 187     -20.723  13.575  -4.490  1.00  0.00           C  
ATOM   2975  CE  LYS A 187     -20.281  13.720  -5.939  1.00  0.00           C  
ATOM   2976  NZ  LYS A 187     -21.439  13.877  -6.860  1.00  0.00           N  
ATOM   2977  H   LYS A 187     -16.554  13.526  -3.663  1.00  0.00           H  
ATOM   2978  HA  LYS A 187     -18.123  12.282  -1.614  1.00  0.00           H  
ATOM   2979 1HB  LYS A 187     -18.291  12.220  -4.646  1.00  0.00           H  
ATOM   2980 2HB  LYS A 187     -19.473  11.430  -3.612  1.00  0.00           H  
ATOM   2981 1HG  LYS A 187     -19.884  13.681  -2.523  1.00  0.00           H  
ATOM   2982 2HG  LYS A 187     -18.872  14.390  -3.789  1.00  0.00           H  
ATOM   2983 1HD  LYS A 187     -21.287  12.647  -4.382  1.00  0.00           H  
ATOM   2984 2HD  LYS A 187     -21.376  14.409  -4.234  1.00  0.00           H  
ATOM   2985 1HE  LYS A 187     -19.635  14.591  -6.036  1.00  0.00           H  
ATOM   2986 2HE  LYS A 187     -19.713  12.839  -6.237  1.00  0.00           H  
ATOM   2987 1HZ  LYS A 187     -21.105  13.970  -7.809  1.00  0.00           H  
ATOM   2988 2HZ  LYS A 187     -22.037  13.065  -6.792  1.00  0.00           H  
ATOM   2989 3HZ  LYS A 187     -21.963  14.702  -6.606  1.00  0.00           H  
ATOM   2990  N   GLN A 188     -16.330  10.230  -3.483  1.00  0.00           N  
ATOM   2991  CA  GLN A 188     -15.854   8.850  -3.580  1.00  0.00           C  
ATOM   2992  C   GLN A 188     -15.054   8.446  -2.347  1.00  0.00           C  
ATOM   2993  O   GLN A 188     -15.218   7.340  -1.826  1.00  0.00           O  
ATOM   2994  CB  GLN A 188     -14.997   8.666  -4.836  1.00  0.00           C  
ATOM   2995  CG  GLN A 188     -15.785   8.692  -6.135  1.00  0.00           C  
ATOM   2996  CD  GLN A 188     -14.885   8.694  -7.357  1.00  0.00           C  
ATOM   2997  OE1 GLN A 188     -13.755   8.199  -7.314  1.00  0.00           O  
ATOM   2998  NE2 GLN A 188     -15.382   9.252  -8.455  1.00  0.00           N  
ATOM   2999  H   GLN A 188     -15.980  10.924  -4.138  1.00  0.00           H  
ATOM   3000  HA  GLN A 188     -16.718   8.191  -3.649  1.00  0.00           H  
ATOM   3001 1HB  GLN A 188     -14.246   9.454  -4.882  1.00  0.00           H  
ATOM   3002 2HB  GLN A 188     -14.471   7.713  -4.781  1.00  0.00           H  
ATOM   3003 1HG  GLN A 188     -16.421   7.808  -6.180  1.00  0.00           H  
ATOM   3004 2HG  GLN A 188     -16.396   9.594  -6.159  1.00  0.00           H  
ATOM   3005 1HE2 GLN A 188     -14.835   9.282  -9.292  1.00  0.00           H  
ATOM   3006 2HE2 GLN A 188     -16.303   9.641  -8.446  1.00  0.00           H  
ATOM   3007  N   VAL A 189     -14.195   9.347  -1.876  1.00  0.00           N  
ATOM   3008  CA  VAL A 189     -13.393   9.078  -0.691  1.00  0.00           C  
ATOM   3009  C   VAL A 189     -14.252   9.030   0.547  1.00  0.00           C  
ATOM   3010  O   VAL A 189     -14.096   8.144   1.384  1.00  0.00           O  
ATOM   3011  CB  VAL A 189     -12.311  10.160  -0.516  1.00  0.00           C  
ATOM   3012  CG1 VAL A 189     -11.614  10.004   0.828  1.00  0.00           C  
ATOM   3013  CG2 VAL A 189     -11.308  10.080  -1.656  1.00  0.00           C  
ATOM   3014  H   VAL A 189     -14.097  10.238  -2.352  1.00  0.00           H  
ATOM   3015  HA  VAL A 189     -12.909   8.110  -0.816  1.00  0.00           H  
ATOM   3016  HB  VAL A 189     -12.787  11.141  -0.518  1.00  0.00           H  
ATOM   3017 1HG1 VAL A 189     -10.853  10.777   0.935  1.00  0.00           H  
ATOM   3018 2HG1 VAL A 189     -12.345  10.101   1.630  1.00  0.00           H  
ATOM   3019 3HG1 VAL A 189     -11.144   9.022   0.881  1.00  0.00           H  
ATOM   3020 1HG2 VAL A 189     -10.547  10.848  -1.526  1.00  0.00           H  
ATOM   3021 2HG2 VAL A 189     -10.836   9.097  -1.657  1.00  0.00           H  
ATOM   3022 3HG2 VAL A 189     -11.822  10.236  -2.605  1.00  0.00           H  
ATOM   3023  N   LYS A 190     -15.170   9.980   0.669  1.00  0.00           N  
ATOM   3024  CA  LYS A 190     -16.066  10.018   1.805  1.00  0.00           C  
ATOM   3025  C   LYS A 190     -16.798   8.702   1.946  1.00  0.00           C  
ATOM   3026  O   LYS A 190     -16.834   8.114   3.025  1.00  0.00           O  
ATOM   3027  CB  LYS A 190     -17.065  11.168   1.668  1.00  0.00           C  
ATOM   3028  CG  LYS A 190     -18.003  11.332   2.857  1.00  0.00           C  
ATOM   3029  CD  LYS A 190     -18.899  12.550   2.691  1.00  0.00           C  
ATOM   3030  CE  LYS A 190     -19.947  12.325   1.611  1.00  0.00           C  
ATOM   3031  NZ  LYS A 190     -20.939  13.433   1.559  1.00  0.00           N  
ATOM   3032  H   LYS A 190     -15.252  10.692  -0.051  1.00  0.00           H  
ATOM   3033  HA  LYS A 190     -15.479  10.174   2.709  1.00  0.00           H  
ATOM   3034 1HB  LYS A 190     -16.525  12.106   1.537  1.00  0.00           H  
ATOM   3035 2HB  LYS A 190     -17.677  11.015   0.778  1.00  0.00           H  
ATOM   3036 1HG  LYS A 190     -18.628  10.443   2.952  1.00  0.00           H  
ATOM   3037 2HG  LYS A 190     -17.418  11.443   3.769  1.00  0.00           H  
ATOM   3038 1HD  LYS A 190     -19.402  12.764   3.635  1.00  0.00           H  
ATOM   3039 2HD  LYS A 190     -18.291  13.414   2.419  1.00  0.00           H  
ATOM   3040 1HE  LYS A 190     -19.458  12.247   0.641  1.00  0.00           H  
ATOM   3041 2HE  LYS A 190     -20.474  11.391   1.804  1.00  0.00           H  
ATOM   3042 1HZ  LYS A 190     -21.616  13.246   0.832  1.00  0.00           H  
ATOM   3043 2HZ  LYS A 190     -21.413  13.503   2.449  1.00  0.00           H  
ATOM   3044 3HZ  LYS A 190     -20.465  14.302   1.361  1.00  0.00           H  
ATOM   3045  N   LYS A 191     -17.365   8.226   0.841  1.00  0.00           N  
ATOM   3046  CA  LYS A 191     -18.085   6.969   0.845  1.00  0.00           C  
ATOM   3047  C   LYS A 191     -17.147   5.811   1.142  1.00  0.00           C  
ATOM   3048  O   LYS A 191     -17.502   4.888   1.870  1.00  0.00           O  
ATOM   3049  CB  LYS A 191     -18.791   6.751  -0.494  1.00  0.00           C  
ATOM   3050  CG  LYS A 191     -19.988   7.662  -0.729  1.00  0.00           C  
ATOM   3051  CD  LYS A 191     -20.609   7.416  -2.097  1.00  0.00           C  
ATOM   3052  CE  LYS A 191     -21.766   8.370  -2.360  1.00  0.00           C  
ATOM   3053  NZ  LYS A 191     -22.906   8.130  -1.434  1.00  0.00           N  
ATOM   3054  H   LYS A 191     -17.289   8.749  -0.027  1.00  0.00           H  
ATOM   3055  HA  LYS A 191     -18.836   7.003   1.634  1.00  0.00           H  
ATOM   3056 1HB  LYS A 191     -18.084   6.911  -1.308  1.00  0.00           H  
ATOM   3057 2HB  LYS A 191     -19.137   5.720  -0.559  1.00  0.00           H  
ATOM   3058 1HG  LYS A 191     -20.740   7.481   0.040  1.00  0.00           H  
ATOM   3059 2HG  LYS A 191     -19.672   8.703  -0.665  1.00  0.00           H  
ATOM   3060 1HD  LYS A 191     -19.852   7.554  -2.870  1.00  0.00           H  
ATOM   3061 2HD  LYS A 191     -20.976   6.392  -2.151  1.00  0.00           H  
ATOM   3062 1HE  LYS A 191     -21.425   9.397  -2.238  1.00  0.00           H  
ATOM   3063 2HE  LYS A 191     -22.114   8.245  -3.385  1.00  0.00           H  
ATOM   3064 1HZ  LYS A 191     -23.651   8.780  -1.641  1.00  0.00           H  
ATOM   3065 2HZ  LYS A 191     -23.243   7.185  -1.552  1.00  0.00           H  
ATOM   3066 3HZ  LYS A 191     -22.600   8.262  -0.481  1.00  0.00           H  
ATOM   3067  N   ALA A 192     -15.942   5.865   0.575  1.00  0.00           N  
ATOM   3068  CA  ALA A 192     -14.955   4.816   0.781  1.00  0.00           C  
ATOM   3069  C   ALA A 192     -14.624   4.669   2.251  1.00  0.00           C  
ATOM   3070  O   ALA A 192     -14.533   3.556   2.770  1.00  0.00           O  
ATOM   3071  CB  ALA A 192     -13.696   5.120  -0.001  1.00  0.00           C  
ATOM   3072  H   ALA A 192     -15.708   6.652  -0.023  1.00  0.00           H  
ATOM   3073  HA  ALA A 192     -15.381   3.876   0.431  1.00  0.00           H  
ATOM   3074 1HB  ALA A 192     -12.993   4.330   0.144  1.00  0.00           H  
ATOM   3075 2HB  ALA A 192     -13.928   5.203  -1.040  1.00  0.00           H  
ATOM   3076 3HB  ALA A 192     -13.269   6.054   0.348  1.00  0.00           H  
ATOM   3077  N   LEU A 193     -14.441   5.797   2.928  1.00  0.00           N  
ATOM   3078  CA  LEU A 193     -14.109   5.792   4.337  1.00  0.00           C  
ATOM   3079  C   LEU A 193     -15.259   5.246   5.172  1.00  0.00           C  
ATOM   3080  O   LEU A 193     -15.044   4.491   6.127  1.00  0.00           O  
ATOM   3081  CB  LEU A 193     -13.757   7.211   4.800  1.00  0.00           C  
ATOM   3082  CG  LEU A 193     -12.462   7.797   4.223  1.00  0.00           C  
ATOM   3083  CD1 LEU A 193     -12.349   9.264   4.616  1.00  0.00           C  
ATOM   3084  CD2 LEU A 193     -11.272   7.001   4.736  1.00  0.00           C  
ATOM   3085  H   LEU A 193     -14.527   6.684   2.443  1.00  0.00           H  
ATOM   3086  HA  LEU A 193     -13.245   5.149   4.484  1.00  0.00           H  
ATOM   3087 1HB  LEU A 193     -14.573   7.878   4.527  1.00  0.00           H  
ATOM   3088 2HB  LEU A 193     -13.665   7.210   5.886  1.00  0.00           H  
ATOM   3089  HG  LEU A 193     -12.492   7.745   3.135  1.00  0.00           H  
ATOM   3090 1HD1 LEU A 193     -11.429   9.681   4.206  1.00  0.00           H  
ATOM   3091 2HD1 LEU A 193     -13.203   9.814   4.220  1.00  0.00           H  
ATOM   3092 3HD1 LEU A 193     -12.334   9.350   5.702  1.00  0.00           H  
ATOM   3093 1HD2 LEU A 193     -10.351   7.417   4.325  1.00  0.00           H  
ATOM   3094 2HD2 LEU A 193     -11.240   7.054   5.825  1.00  0.00           H  
ATOM   3095 3HD2 LEU A 193     -11.369   5.960   4.426  1.00  0.00           H  
ATOM   3096  N   GLU A 194     -16.490   5.620   4.806  1.00  0.00           N  
ATOM   3097  CA  GLU A 194     -17.672   5.105   5.489  1.00  0.00           C  
ATOM   3098  C   GLU A 194     -17.796   3.594   5.316  1.00  0.00           C  
ATOM   3099  O   GLU A 194     -18.079   2.872   6.275  1.00  0.00           O  
ATOM   3100  CB  GLU A 194     -18.933   5.794   4.962  1.00  0.00           C  
ATOM   3101  CG  GLU A 194     -20.218   5.376   5.663  1.00  0.00           C  
ATOM   3102  CD  GLU A 194     -21.421   6.136   5.181  1.00  0.00           C  
ATOM   3103  OE1 GLU A 194     -21.306   6.838   4.205  1.00  0.00           O  
ATOM   3104  OE2 GLU A 194     -22.458   6.016   5.791  1.00  0.00           O  
ATOM   3105  H   GLU A 194     -16.603   6.279   4.041  1.00  0.00           H  
ATOM   3106  HA  GLU A 194     -17.574   5.316   6.550  1.00  0.00           H  
ATOM   3107 1HB  GLU A 194     -18.829   6.874   5.069  1.00  0.00           H  
ATOM   3108 2HB  GLU A 194     -19.048   5.580   3.899  1.00  0.00           H  
ATOM   3109 1HG  GLU A 194     -20.382   4.312   5.494  1.00  0.00           H  
ATOM   3110 2HG  GLU A 194     -20.101   5.531   6.735  1.00  0.00           H  
ATOM   3111  N   LEU A 195     -17.567   3.113   4.090  1.00  0.00           N  
ATOM   3112  CA  LEU A 195     -17.658   1.688   3.809  1.00  0.00           C  
ATOM   3113  C   LEU A 195     -16.660   0.918   4.628  1.00  0.00           C  
ATOM   3114  O   LEU A 195     -17.010  -0.041   5.312  1.00  0.00           O  
ATOM   3115  CB  LEU A 195     -17.420   1.416   2.319  1.00  0.00           C  
ATOM   3116  CG  LEU A 195     -18.558   1.829   1.376  1.00  0.00           C  
ATOM   3117  CD1 LEU A 195     -18.073   1.763  -0.066  1.00  0.00           C  
ATOM   3118  CD2 LEU A 195     -19.754   0.915   1.593  1.00  0.00           C  
ATOM   3119  H   LEU A 195     -17.324   3.752   3.343  1.00  0.00           H  
ATOM   3120  HA  LEU A 195     -18.658   1.345   4.070  1.00  0.00           H  
ATOM   3121 1HB  LEU A 195     -16.523   1.948   2.007  1.00  0.00           H  
ATOM   3122 2HB  LEU A 195     -17.249   0.348   2.183  1.00  0.00           H  
ATOM   3123  HG  LEU A 195     -18.846   2.860   1.585  1.00  0.00           H  
ATOM   3124 1HD1 LEU A 195     -18.882   2.057  -0.735  1.00  0.00           H  
ATOM   3125 2HD1 LEU A 195     -17.230   2.441  -0.197  1.00  0.00           H  
ATOM   3126 3HD1 LEU A 195     -17.762   0.746  -0.298  1.00  0.00           H  
ATOM   3127 1HD2 LEU A 195     -20.564   1.209   0.924  1.00  0.00           H  
ATOM   3128 2HD2 LEU A 195     -19.467  -0.116   1.384  1.00  0.00           H  
ATOM   3129 3HD2 LEU A 195     -20.091   0.995   2.627  1.00  0.00           H  
ATOM   3130  N   MET A 196     -15.405   1.337   4.562  1.00  0.00           N  
ATOM   3131  CA  MET A 196     -14.331   0.615   5.204  1.00  0.00           C  
ATOM   3132  C   MET A 196     -14.515   0.593   6.720  1.00  0.00           C  
ATOM   3133  O   MET A 196     -14.260  -0.424   7.373  1.00  0.00           O  
ATOM   3134  CB  MET A 196     -12.987   1.238   4.831  1.00  0.00           C  
ATOM   3135  CG  MET A 196     -12.547   0.974   3.398  1.00  0.00           C  
ATOM   3136  SD  MET A 196     -10.863   1.532   3.074  1.00  0.00           S  
ATOM   3137  CE  MET A 196     -11.093   3.307   3.052  1.00  0.00           C  
ATOM   3138  H   MET A 196     -15.190   2.177   4.033  1.00  0.00           H  
ATOM   3139  HA  MET A 196     -14.348  -0.414   4.856  1.00  0.00           H  
ATOM   3140 1HB  MET A 196     -13.035   2.317   4.972  1.00  0.00           H  
ATOM   3141 2HB  MET A 196     -12.212   0.854   5.495  1.00  0.00           H  
ATOM   3142 1HG  MET A 196     -12.602  -0.095   3.192  1.00  0.00           H  
ATOM   3143 2HG  MET A 196     -13.218   1.488   2.711  1.00  0.00           H  
ATOM   3144 1HE  MET A 196     -10.137   3.796   2.862  1.00  0.00           H  
ATOM   3145 2HE  MET A 196     -11.800   3.573   2.265  1.00  0.00           H  
ATOM   3146 3HE  MET A 196     -11.483   3.636   4.016  1.00  0.00           H  
ATOM   3147  N   LYS A 197     -14.976   1.716   7.278  1.00  0.00           N  
ATOM   3148  CA  LYS A 197     -15.254   1.800   8.709  1.00  0.00           C  
ATOM   3149  C   LYS A 197     -16.324   0.792   9.129  1.00  0.00           C  
ATOM   3150  O   LYS A 197     -16.120   0.009  10.056  1.00  0.00           O  
ATOM   3151  CB  LYS A 197     -15.691   3.217   9.084  1.00  0.00           C  
ATOM   3152  CG  LYS A 197     -15.967   3.418  10.568  1.00  0.00           C  
ATOM   3153  CD  LYS A 197     -16.327   4.865  10.872  1.00  0.00           C  
ATOM   3154  CE  LYS A 197     -16.507   5.089  12.367  1.00  0.00           C  
ATOM   3155  NZ  LYS A 197     -17.730   4.418  12.887  1.00  0.00           N  
ATOM   3156  H   LYS A 197     -15.134   2.533   6.697  1.00  0.00           H  
ATOM   3157  HA  LYS A 197     -14.343   1.565   9.252  1.00  0.00           H  
ATOM   3158 1HB  LYS A 197     -14.918   3.927   8.788  1.00  0.00           H  
ATOM   3159 2HB  LYS A 197     -16.598   3.475   8.537  1.00  0.00           H  
ATOM   3160 1HG  LYS A 197     -16.792   2.775  10.875  1.00  0.00           H  
ATOM   3161 2HG  LYS A 197     -15.083   3.144  11.143  1.00  0.00           H  
ATOM   3162 1HD  LYS A 197     -15.536   5.521  10.508  1.00  0.00           H  
ATOM   3163 2HD  LYS A 197     -17.254   5.124  10.362  1.00  0.00           H  
ATOM   3164 1HE  LYS A 197     -15.640   4.701  12.899  1.00  0.00           H  
ATOM   3165 2HE  LYS A 197     -16.581   6.157  12.568  1.00  0.00           H  
ATOM   3166 1HZ  LYS A 197     -17.813   4.591  13.878  1.00  0.00           H  
ATOM   3167 2HZ  LYS A 197     -18.543   4.785  12.412  1.00  0.00           H  
ATOM   3168 3HZ  LYS A 197     -17.664   3.424  12.723  1.00  0.00           H  
ATOM   3169  N   LYS A 198     -17.465   0.823   8.443  1.00  0.00           N  
ATOM   3170  CA  LYS A 198     -18.577  -0.068   8.762  1.00  0.00           C  
ATOM   3171  C   LYS A 198     -18.183  -1.536   8.607  1.00  0.00           C  
ATOM   3172  O   LYS A 198     -18.650  -2.398   9.353  1.00  0.00           O  
ATOM   3173  CB  LYS A 198     -19.783   0.247   7.876  1.00  0.00           C  
ATOM   3174  CG  LYS A 198     -21.023  -0.584   8.181  1.00  0.00           C  
ATOM   3175  CD  LYS A 198     -21.572  -0.269   9.565  1.00  0.00           C  
ATOM   3176  CE  LYS A 198     -23.006  -0.755   9.716  1.00  0.00           C  
ATOM   3177  NZ  LYS A 198     -23.113  -2.231   9.560  1.00  0.00           N  
ATOM   3178  H   LYS A 198     -17.569   1.490   7.682  1.00  0.00           H  
ATOM   3179  HA  LYS A 198     -18.861   0.093   9.802  1.00  0.00           H  
ATOM   3180 1HB  LYS A 198     -20.050   1.298   7.985  1.00  0.00           H  
ATOM   3181 2HB  LYS A 198     -19.520   0.082   6.831  1.00  0.00           H  
ATOM   3182 1HG  LYS A 198     -21.793  -0.376   7.438  1.00  0.00           H  
ATOM   3183 2HG  LYS A 198     -20.772  -1.643   8.132  1.00  0.00           H  
ATOM   3184 1HD  LYS A 198     -20.952  -0.753  10.321  1.00  0.00           H  
ATOM   3185 2HD  LYS A 198     -21.543   0.807   9.731  1.00  0.00           H  
ATOM   3186 1HE  LYS A 198     -23.382  -0.477  10.700  1.00  0.00           H  
ATOM   3187 2HE  LYS A 198     -23.633  -0.276   8.964  1.00  0.00           H  
ATOM   3188 1HZ  LYS A 198     -24.078  -2.512   9.666  1.00  0.00           H  
ATOM   3189 2HZ  LYS A 198     -22.784  -2.498   8.642  1.00  0.00           H  
ATOM   3190 3HZ  LYS A 198     -22.551  -2.686  10.264  1.00  0.00           H  
ATOM   3191  N   LEU A 199     -17.333  -1.814   7.626  1.00  0.00           N  
ATOM   3192  CA  LEU A 199     -16.948  -3.182   7.297  1.00  0.00           C  
ATOM   3193  C   LEU A 199     -15.861  -3.717   8.240  1.00  0.00           C  
ATOM   3194  O   LEU A 199     -15.428  -4.864   8.110  1.00  0.00           O  
ATOM   3195  CB  LEU A 199     -16.451  -3.248   5.847  1.00  0.00           C  
ATOM   3196  CG  LEU A 199     -17.505  -2.968   4.769  1.00  0.00           C  
ATOM   3197  CD1 LEU A 199     -16.814  -2.705   3.438  1.00  0.00           C  
ATOM   3198  CD2 LEU A 199     -18.454  -4.153   4.667  1.00  0.00           C  
ATOM   3199  H   LEU A 199     -16.947  -1.052   7.080  1.00  0.00           H  
ATOM   3200  HA  LEU A 199     -17.827  -3.816   7.398  1.00  0.00           H  
ATOM   3201 1HB  LEU A 199     -15.648  -2.522   5.722  1.00  0.00           H  
ATOM   3202 2HB  LEU A 199     -16.045  -4.243   5.663  1.00  0.00           H  
ATOM   3203  HG  LEU A 199     -18.069  -2.073   5.035  1.00  0.00           H  
ATOM   3204 1HD1 LEU A 199     -17.564  -2.506   2.672  1.00  0.00           H  
ATOM   3205 2HD1 LEU A 199     -16.156  -1.841   3.534  1.00  0.00           H  
ATOM   3206 3HD1 LEU A 199     -16.228  -3.578   3.153  1.00  0.00           H  
ATOM   3207 1HD2 LEU A 199     -19.205  -3.953   3.901  1.00  0.00           H  
ATOM   3208 2HD2 LEU A 199     -17.892  -5.048   4.400  1.00  0.00           H  
ATOM   3209 3HD2 LEU A 199     -18.948  -4.307   5.627  1.00  0.00           H  
ATOM   3210  N   GLY A 200     -15.435  -2.886   9.200  1.00  0.00           N  
ATOM   3211  CA  GLY A 200     -14.491  -3.336  10.231  1.00  0.00           C  
ATOM   3212  C   GLY A 200     -13.033  -3.325   9.745  1.00  0.00           C  
ATOM   3213  O   GLY A 200     -12.217  -4.122  10.202  1.00  0.00           O  
ATOM   3214  H   GLY A 200     -15.782  -1.932   9.222  1.00  0.00           H  
ATOM   3215 1HA  GLY A 200     -14.584  -2.693  11.108  1.00  0.00           H  
ATOM   3216 2HA  GLY A 200     -14.759  -4.341  10.551  1.00  0.00           H  
ATOM   3217  N   VAL A 201     -12.714  -2.413   8.837  1.00  0.00           N  
ATOM   3218  CA  VAL A 201     -11.343  -2.274   8.335  1.00  0.00           C  
ATOM   3219  C   VAL A 201     -10.458  -1.596   9.374  1.00  0.00           C  
ATOM   3220  O   VAL A 201     -10.842  -0.581   9.957  1.00  0.00           O  
ATOM   3221  CB  VAL A 201     -11.323  -1.452   7.032  1.00  0.00           C  
ATOM   3222  CG1 VAL A 201      -9.892  -1.216   6.573  1.00  0.00           C  
ATOM   3223  CG2 VAL A 201     -12.124  -2.168   5.956  1.00  0.00           C  
ATOM   3224  H   VAL A 201     -13.431  -1.787   8.489  1.00  0.00           H  
ATOM   3225  HA  VAL A 201     -10.943  -3.265   8.120  1.00  0.00           H  
ATOM   3226  HB  VAL A 201     -11.764  -0.474   7.225  1.00  0.00           H  
ATOM   3227 1HG1 VAL A 201      -9.897  -0.633   5.652  1.00  0.00           H  
ATOM   3228 2HG1 VAL A 201      -9.348  -0.671   7.344  1.00  0.00           H  
ATOM   3229 3HG1 VAL A 201      -9.405  -2.174   6.393  1.00  0.00           H  
ATOM   3230 1HG2 VAL A 201     -12.107  -1.581   5.038  1.00  0.00           H  
ATOM   3231 2HG2 VAL A 201     -11.686  -3.148   5.768  1.00  0.00           H  
ATOM   3232 3HG2 VAL A 201     -13.155  -2.289   6.289  1.00  0.00           H  
ATOM   3233  N   ASP A 202      -9.264  -2.138   9.588  1.00  0.00           N  
ATOM   3234  CA  ASP A 202      -8.394  -1.635  10.642  1.00  0.00           C  
ATOM   3235  C   ASP A 202      -7.676  -0.348  10.205  1.00  0.00           C  
ATOM   3236  O   ASP A 202      -7.512   0.579  11.000  1.00  0.00           O  
ATOM   3237  CB  ASP A 202      -7.365  -2.699  11.033  1.00  0.00           C  
ATOM   3238  CG  ASP A 202      -7.994  -3.911  11.708  1.00  0.00           C  
ATOM   3239  OD1 ASP A 202      -8.754  -3.726  12.629  1.00  0.00           O  
ATOM   3240  OD2 ASP A 202      -7.707  -5.010  11.297  1.00  0.00           O  
ATOM   3241  H   ASP A 202      -8.944  -2.896   8.994  1.00  0.00           H  
ATOM   3242  HA  ASP A 202      -9.008  -1.402  11.512  1.00  0.00           H  
ATOM   3243 1HB  ASP A 202      -6.831  -3.034  10.143  1.00  0.00           H  
ATOM   3244 2HB  ASP A 202      -6.631  -2.264  11.712  1.00  0.00           H  
ATOM   3245  N   HIS A 203      -7.247  -0.301   8.933  1.00  0.00           N  
ATOM   3246  CA  HIS A 203      -6.544   0.877   8.399  1.00  0.00           C  
ATOM   3247  C   HIS A 203      -7.206   1.395   7.102  1.00  0.00           C  
ATOM   3248  O   HIS A 203      -7.127   0.750   6.049  1.00  0.00           O  
ATOM   3249  CB  HIS A 203      -5.072   0.547   8.132  1.00  0.00           C  
ATOM   3250  CG  HIS A 203      -4.300   0.199   9.367  1.00  0.00           C  
ATOM   3251  ND1 HIS A 203      -4.365  -1.045   9.959  1.00  0.00           N  
ATOM   3252  CD2 HIS A 203      -3.448   0.931  10.122  1.00  0.00           C  
ATOM   3253  CE1 HIS A 203      -3.584  -1.062  11.026  1.00  0.00           C  
ATOM   3254  NE2 HIS A 203      -3.017   0.124  11.146  1.00  0.00           N  
ATOM   3255  H   HIS A 203      -7.413  -1.099   8.327  1.00  0.00           H  
ATOM   3256  HA  HIS A 203      -6.593   1.672   9.144  1.00  0.00           H  
ATOM   3257 1HB  HIS A 203      -5.007  -0.294   7.441  1.00  0.00           H  
ATOM   3258 2HB  HIS A 203      -4.588   1.400   7.657  1.00  0.00           H  
ATOM   3259  HD2 HIS A 203      -3.157   1.968   9.950  1.00  0.00           H  
ATOM   3260  HE1 HIS A 203      -3.433  -1.912  11.692  1.00  0.00           H  
ATOM   3261  HE2 HIS A 203      -2.370   0.399  11.872  1.00  0.00           H  
ATOM   3262  N   ARG A 204      -7.849   2.566   7.188  1.00  0.00           N  
ATOM   3263  CA  ARG A 204      -8.471   3.202   6.013  1.00  0.00           C  
ATOM   3264  C   ARG A 204      -7.479   4.104   5.271  1.00  0.00           C  
ATOM   3265  O   ARG A 204      -7.258   5.257   5.662  1.00  0.00           O  
ATOM   3266  CB  ARG A 204      -9.682   4.026   6.427  1.00  0.00           C  
ATOM   3267  CG  ARG A 204     -10.795   3.235   7.096  1.00  0.00           C  
ATOM   3268  CD  ARG A 204     -11.820   4.129   7.693  1.00  0.00           C  
ATOM   3269  NE  ARG A 204     -11.276   4.931   8.777  1.00  0.00           N  
ATOM   3270  CZ  ARG A 204     -11.891   5.999   9.322  1.00  0.00           C  
ATOM   3271  NH1 ARG A 204     -13.066   6.380   8.873  1.00  0.00           N  
ATOM   3272  NH2 ARG A 204     -11.312   6.664  10.306  1.00  0.00           N  
ATOM   3273  H   ARG A 204      -7.913   3.030   8.093  1.00  0.00           H  
ATOM   3274  HA  ARG A 204      -8.805   2.418   5.331  1.00  0.00           H  
ATOM   3275 1HB  ARG A 204      -9.370   4.807   7.119  1.00  0.00           H  
ATOM   3276 2HB  ARG A 204     -10.106   4.515   5.550  1.00  0.00           H  
ATOM   3277 1HG  ARG A 204     -11.283   2.598   6.359  1.00  0.00           H  
ATOM   3278 2HG  ARG A 204     -10.375   2.616   7.890  1.00  0.00           H  
ATOM   3279 1HD  ARG A 204     -12.204   4.804   6.929  1.00  0.00           H  
ATOM   3280 2HD  ARG A 204     -12.638   3.529   8.091  1.00  0.00           H  
ATOM   3281  HE  ARG A 204     -10.373   4.668   9.149  1.00  0.00           H  
ATOM   3282 1HH1 ARG A 204     -13.509   5.872   8.121  1.00  0.00           H  
ATOM   3283 2HH1 ARG A 204     -13.527   7.180   9.281  1.00  0.00           H  
ATOM   3284 1HH2 ARG A 204     -10.408   6.371  10.651  1.00  0.00           H  
ATOM   3285 2HH2 ARG A 204     -11.772   7.464  10.714  1.00  0.00           H  
ATOM   3286  N   ILE A 205      -6.877   3.571   4.204  1.00  0.00           N  
ATOM   3287  CA  ILE A 205      -5.774   4.250   3.534  1.00  0.00           C  
ATOM   3288  C   ILE A 205      -6.187   4.761   2.150  1.00  0.00           C  
ATOM   3289  O   ILE A 205      -6.649   3.990   1.305  1.00  0.00           O  
ATOM   3290  CB  ILE A 205      -4.561   3.313   3.397  1.00  0.00           C  
ATOM   3291  CG1 ILE A 205      -4.099   2.833   4.775  1.00  0.00           C  
ATOM   3292  CG2 ILE A 205      -3.426   4.015   2.666  1.00  0.00           C  
ATOM   3293  CD1 ILE A 205      -3.114   1.687   4.724  1.00  0.00           C  
ATOM   3294  H   ILE A 205      -7.178   2.662   3.861  1.00  0.00           H  
ATOM   3295  HA  ILE A 205      -5.479   5.104   4.138  1.00  0.00           H  
ATOM   3296  HB  ILE A 205      -4.849   2.425   2.834  1.00  0.00           H  
ATOM   3297 1HG1 ILE A 205      -3.633   3.659   5.311  1.00  0.00           H  
ATOM   3298 2HG1 ILE A 205      -4.963   2.512   5.358  1.00  0.00           H  
ATOM   3299 1HG2 ILE A 205      -2.577   3.338   2.579  1.00  0.00           H  
ATOM   3300 2HG2 ILE A 205      -3.761   4.308   1.672  1.00  0.00           H  
ATOM   3301 3HG2 ILE A 205      -3.128   4.902   3.225  1.00  0.00           H  
ATOM   3302 1HD1 ILE A 205      -2.833   1.402   5.738  1.00  0.00           H  
ATOM   3303 2HD1 ILE A 205      -3.572   0.835   4.222  1.00  0.00           H  
ATOM   3304 3HD1 ILE A 205      -2.225   1.996   4.176  1.00  0.00           H  
ATOM   3305  N   ILE A 206      -6.008   6.056   1.928  1.00  0.00           N  
ATOM   3306  CA  ILE A 206      -6.380   6.676   0.661  1.00  0.00           C  
ATOM   3307  C   ILE A 206      -5.145   6.974  -0.182  1.00  0.00           C  
ATOM   3308  O   ILE A 206      -4.318   7.798   0.193  1.00  0.00           O  
ATOM   3309  CB  ILE A 206      -7.171   7.975   0.894  1.00  0.00           C  
ATOM   3310  CG1 ILE A 206      -8.417   7.697   1.740  1.00  0.00           C  
ATOM   3311  CG2 ILE A 206      -7.557   8.609  -0.434  1.00  0.00           C  
ATOM   3312  CD1 ILE A 206      -9.366   6.698   1.119  1.00  0.00           C  
ATOM   3313  H   ILE A 206      -5.595   6.628   2.658  1.00  0.00           H  
ATOM   3314  HA  ILE A 206      -7.012   5.982   0.106  1.00  0.00           H  
ATOM   3315  HB  ILE A 206      -6.558   8.678   1.457  1.00  0.00           H  
ATOM   3316 1HG1 ILE A 206      -8.116   7.321   2.717  1.00  0.00           H  
ATOM   3317 2HG1 ILE A 206      -8.961   8.628   1.903  1.00  0.00           H  
ATOM   3318 1HG2 ILE A 206      -8.116   9.526  -0.251  1.00  0.00           H  
ATOM   3319 2HG2 ILE A 206      -6.656   8.841  -1.001  1.00  0.00           H  
ATOM   3320 3HG2 ILE A 206      -8.175   7.914  -1.003  1.00  0.00           H  
ATOM   3321 1HD1 ILE A 206     -10.224   6.554   1.777  1.00  0.00           H  
ATOM   3322 2HD1 ILE A 206      -9.708   7.072   0.154  1.00  0.00           H  
ATOM   3323 3HD1 ILE A 206      -8.853   5.748   0.980  1.00  0.00           H  
ATOM   3324  N   ALA A 207      -5.017   6.285  -1.314  1.00  0.00           N  
ATOM   3325  CA  ALA A 207      -3.841   6.436  -2.166  1.00  0.00           C  
ATOM   3326  C   ALA A 207      -4.146   7.342  -3.335  1.00  0.00           C  
ATOM   3327  O   ALA A 207      -5.230   7.278  -3.916  1.00  0.00           O  
ATOM   3328  CB  ALA A 207      -3.362   5.082  -2.660  1.00  0.00           C  
ATOM   3329  H   ALA A 207      -5.749   5.642  -1.590  1.00  0.00           H  
ATOM   3330  HA  ALA A 207      -3.057   6.899  -1.582  1.00  0.00           H  
ATOM   3331 1HB  ALA A 207      -2.474   5.212  -3.275  1.00  0.00           H  
ATOM   3332 2HB  ALA A 207      -3.129   4.468  -1.834  1.00  0.00           H  
ATOM   3333 3HB  ALA A 207      -4.121   4.623  -3.230  1.00  0.00           H  
ATOM   3334  N   LEU A 208      -3.194   8.190  -3.677  1.00  0.00           N  
ATOM   3335  CA  LEU A 208      -3.327   9.045  -4.838  1.00  0.00           C  
ATOM   3336  C   LEU A 208      -2.197   8.831  -5.825  1.00  0.00           C  
ATOM   3337  O   LEU A 208      -1.032   8.712  -5.436  1.00  0.00           O  
ATOM   3338  CB  LEU A 208      -3.360  10.516  -4.405  1.00  0.00           C  
ATOM   3339  CG  LEU A 208      -4.593  10.945  -3.599  1.00  0.00           C  
ATOM   3340  CD1 LEU A 208      -4.324  10.747  -2.113  1.00  0.00           C  
ATOM   3341  CD2 LEU A 208      -4.922  12.398  -3.907  1.00  0.00           C  
ATOM   3342  H   LEU A 208      -2.358   8.250  -3.102  1.00  0.00           H  
ATOM   3343  HA  LEU A 208      -4.266   8.808  -5.335  1.00  0.00           H  
ATOM   3344 1HB  LEU A 208      -2.480  10.720  -3.796  1.00  0.00           H  
ATOM   3345 2HB  LEU A 208      -3.313  11.142  -5.296  1.00  0.00           H  
ATOM   3346  HG  LEU A 208      -5.442  10.316  -3.870  1.00  0.00           H  
ATOM   3347 1HD1 LEU A 208      -5.200  11.051  -1.541  1.00  0.00           H  
ATOM   3348 2HD1 LEU A 208      -4.111   9.696  -1.919  1.00  0.00           H  
ATOM   3349 3HD1 LEU A 208      -3.468  11.352  -1.815  1.00  0.00           H  
ATOM   3350 1HD2 LEU A 208      -5.799  12.702  -3.335  1.00  0.00           H  
ATOM   3351 2HD2 LEU A 208      -4.074  13.028  -3.634  1.00  0.00           H  
ATOM   3352 3HD2 LEU A 208      -5.127  12.507  -4.972  1.00  0.00           H  
ATOM   3353  N   ALA A 209      -2.539   8.804  -7.111  1.00  0.00           N  
ATOM   3354  CA  ALA A 209      -1.559   8.566  -8.167  1.00  0.00           C  
ATOM   3355  C   ALA A 209      -0.592   9.747  -8.285  1.00  0.00           C  
ATOM   3356  O   ALA A 209      -0.999  10.908  -8.192  1.00  0.00           O  
ATOM   3357  CB  ALA A 209      -2.259   8.315  -9.494  1.00  0.00           C  
ATOM   3358  H   ALA A 209      -3.513   8.952  -7.366  1.00  0.00           H  
ATOM   3359  HA  ALA A 209      -0.987   7.673  -7.916  1.00  0.00           H  
ATOM   3360 1HB  ALA A 209      -1.514   8.141 -10.271  1.00  0.00           H  
ATOM   3361 2HB  ALA A 209      -2.903   7.440  -9.406  1.00  0.00           H  
ATOM   3362 3HB  ALA A 209      -2.861   9.183  -9.758  1.00  0.00           H  
ATOM   3363  N   MET A 210       0.694   9.445  -8.466  1.00  0.00           N  
ATOM   3364  CA  MET A 210       1.692  10.490  -8.677  1.00  0.00           C  
ATOM   3365  C   MET A 210       1.758  10.935 -10.126  1.00  0.00           C  
ATOM   3366  O   MET A 210       2.724  10.648 -10.835  1.00  0.00           O  
ATOM   3367  CB  MET A 210       3.065  10.003  -8.215  1.00  0.00           C  
ATOM   3368  CG  MET A 210       3.195   9.823  -6.709  1.00  0.00           C  
ATOM   3369  SD  MET A 210       3.103  11.385  -5.811  1.00  0.00           S  
ATOM   3370  CE  MET A 210       1.379  11.396  -5.329  1.00  0.00           C  
ATOM   3371  H   MET A 210       0.988   8.472  -8.427  1.00  0.00           H  
ATOM   3372  HA  MET A 210       1.410  11.357  -8.082  1.00  0.00           H  
ATOM   3373 1HB  MET A 210       3.289   9.048  -8.686  1.00  0.00           H  
ATOM   3374 2HB  MET A 210       3.829  10.713  -8.534  1.00  0.00           H  
ATOM   3375 1HG  MET A 210       2.399   9.172  -6.350  1.00  0.00           H  
ATOM   3376 2HG  MET A 210       4.150   9.350  -6.481  1.00  0.00           H  
ATOM   3377 1HE  MET A 210       1.165  12.303  -4.763  1.00  0.00           H  
ATOM   3378 2HE  MET A 210       0.751  11.367  -6.220  1.00  0.00           H  
ATOM   3379 3HE  MET A 210       1.168  10.524  -4.709  1.00  0.00           H  
ATOM   3380  N   THR A 211       0.733  11.658 -10.556  1.00  0.00           N  
ATOM   3381  CA  THR A 211       0.621  12.103 -11.943  1.00  0.00           C  
ATOM   3382  C   THR A 211       0.660  13.627 -12.040  1.00  0.00           C  
ATOM   3383  O   THR A 211       0.942  14.185 -13.099  1.00  0.00           O  
ATOM   3384  CB  THR A 211      -0.673  11.575 -12.591  1.00  0.00           C  
ATOM   3385  OG1 THR A 211      -1.808  12.086 -11.881  1.00  0.00           O  
ATOM   3386  CG2 THR A 211      -0.703  10.055 -12.562  1.00  0.00           C  
ATOM   3387  H   THR A 211       0.007  11.918  -9.893  1.00  0.00           H  
ATOM   3388  HA  THR A 211       1.465  11.698 -12.504  1.00  0.00           H  
ATOM   3389  HB  THR A 211      -0.726  11.915 -13.626  1.00  0.00           H  
ATOM   3390  HG1 THR A 211      -2.357  12.597 -12.481  1.00  0.00           H  
ATOM   3391 1HG2 THR A 211      -1.623   9.700 -13.025  1.00  0.00           H  
ATOM   3392 2HG2 THR A 211       0.154   9.664 -13.112  1.00  0.00           H  
ATOM   3393 3HG2 THR A 211      -0.659   9.710 -11.530  1.00  0.00           H  
ATOM   3394  N   ASP A 212       0.371  14.291 -10.922  1.00  0.00           N  
ATOM   3395  CA  ASP A 212       0.289  15.748 -10.886  1.00  0.00           C  
ATOM   3396  C   ASP A 212       0.336  16.265  -9.445  1.00  0.00           C  
ATOM   3397  O   ASP A 212      -0.547  15.967  -8.637  1.00  0.00           O  
ATOM   3398  CB  ASP A 212      -0.992  16.229 -11.570  1.00  0.00           C  
ATOM   3399  CG  ASP A 212      -1.059  17.744 -11.705  1.00  0.00           C  
ATOM   3400  OD1 ASP A 212      -1.204  18.404 -10.703  1.00  0.00           O  
ATOM   3401  OD2 ASP A 212      -0.965  18.227 -12.808  1.00  0.00           O  
ATOM   3402  H   ASP A 212       0.210  13.771 -10.073  1.00  0.00           H  
ATOM   3403  HA  ASP A 212       1.148  16.155 -11.421  1.00  0.00           H  
ATOM   3404 1HB  ASP A 212      -1.062  15.787 -12.564  1.00  0.00           H  
ATOM   3405 2HB  ASP A 212      -1.858  15.891 -11.000  1.00  0.00           H  
ATOM   3406  N   GLU A 213       1.387  17.020  -9.126  1.00  0.00           N  
ATOM   3407  CA  GLU A 213       1.665  17.421  -7.742  1.00  0.00           C  
ATOM   3408  C   GLU A 213       0.619  18.399  -7.197  1.00  0.00           C  
ATOM   3409  O   GLU A 213       0.285  18.368  -6.008  1.00  0.00           O  
ATOM   3410  CB  GLU A 213       3.056  18.052  -7.648  1.00  0.00           C  
ATOM   3411  CG  GLU A 213       4.203  17.095  -7.942  1.00  0.00           C  
ATOM   3412  CD  GLU A 213       4.204  15.890  -7.044  1.00  0.00           C  
ATOM   3413  OE1 GLU A 213       4.224  16.062  -5.849  1.00  0.00           O  
ATOM   3414  OE2 GLU A 213       4.183  14.794  -7.554  1.00  0.00           O  
ATOM   3415  H   GLU A 213       2.021  17.308  -9.856  1.00  0.00           H  
ATOM   3416  HA  GLU A 213       1.651  16.528  -7.117  1.00  0.00           H  
ATOM   3417 1HB  GLU A 213       3.126  18.884  -8.349  1.00  0.00           H  
ATOM   3418 2HB  GLU A 213       3.205  18.455  -6.646  1.00  0.00           H  
ATOM   3419 1HG  GLU A 213       4.128  16.763  -8.977  1.00  0.00           H  
ATOM   3420 2HG  GLU A 213       5.145  17.628  -7.828  1.00  0.00           H  
ATOM   3421  N   GLU A 214       0.122  19.281  -8.065  1.00  0.00           N  
ATOM   3422  CA  GLU A 214      -0.859  20.282  -7.656  1.00  0.00           C  
ATOM   3423  C   GLU A 214      -2.213  19.655  -7.384  1.00  0.00           C  
ATOM   3424  O   GLU A 214      -2.891  20.012  -6.417  1.00  0.00           O  
ATOM   3425  CB  GLU A 214      -0.999  21.364  -8.729  1.00  0.00           C  
ATOM   3426  CG  GLU A 214       0.224  22.257  -8.884  1.00  0.00           C  
ATOM   3427  CD  GLU A 214       0.523  23.059  -7.648  1.00  0.00           C  
ATOM   3428  OE1 GLU A 214      -0.394  23.598  -7.076  1.00  0.00           O  
ATOM   3429  OE2 GLU A 214       1.670  23.133  -7.276  1.00  0.00           O  
ATOM   3430  H   GLU A 214       0.442  19.266  -9.026  1.00  0.00           H  
ATOM   3431  HA  GLU A 214      -0.511  20.746  -6.733  1.00  0.00           H  
ATOM   3432 1HB  GLU A 214      -1.195  20.896  -9.694  1.00  0.00           H  
ATOM   3433 2HB  GLU A 214      -1.851  22.002  -8.495  1.00  0.00           H  
ATOM   3434 1HG  GLU A 214       1.088  21.636  -9.118  1.00  0.00           H  
ATOM   3435 2HG  GLU A 214       0.062  22.935  -9.721  1.00  0.00           H  
ATOM   3436  N   LYS A 215      -2.609  18.711  -8.235  1.00  0.00           N  
ATOM   3437  CA  LYS A 215      -3.839  17.966  -8.018  1.00  0.00           C  
ATOM   3438  C   LYS A 215      -3.737  17.117  -6.772  1.00  0.00           C  
ATOM   3439  O   LYS A 215      -4.670  17.051  -5.976  1.00  0.00           O  
ATOM   3440  CB  LYS A 215      -4.163  17.089  -9.228  1.00  0.00           C  
ATOM   3441  CG  LYS A 215      -5.416  16.238  -9.071  1.00  0.00           C  
ATOM   3442  CD  LYS A 215      -5.924  15.748 -10.418  1.00  0.00           C  
ATOM   3443  CE  LYS A 215      -4.946  14.774 -11.058  1.00  0.00           C  
ATOM   3444  NZ  LYS A 215      -5.561  14.034 -12.194  1.00  0.00           N  
ATOM   3445  H   LYS A 215      -2.035  18.504  -9.052  1.00  0.00           H  
ATOM   3446  HA  LYS A 215      -4.655  18.676  -7.875  1.00  0.00           H  
ATOM   3447 1HB  LYS A 215      -4.294  17.717 -10.109  1.00  0.00           H  
ATOM   3448 2HB  LYS A 215      -3.326  16.418  -9.425  1.00  0.00           H  
ATOM   3449 1HG  LYS A 215      -5.195  15.376  -8.440  1.00  0.00           H  
ATOM   3450 2HG  LYS A 215      -6.197  16.826  -8.590  1.00  0.00           H  
ATOM   3451 1HD  LYS A 215      -6.886  15.250 -10.286  1.00  0.00           H  
ATOM   3452 2HD  LYS A 215      -6.064  16.598 -11.086  1.00  0.00           H  
ATOM   3453 1HE  LYS A 215      -4.077  15.319 -11.424  1.00  0.00           H  
ATOM   3454 2HE  LYS A 215      -4.609  14.054 -10.313  1.00  0.00           H  
ATOM   3455 1HZ  LYS A 215      -4.882  13.400 -12.590  1.00  0.00           H  
ATOM   3456 2HZ  LYS A 215      -6.358  13.509 -11.863  1.00  0.00           H  
ATOM   3457 3HZ  LYS A 215      -5.860  14.690 -12.901  1.00  0.00           H  
ATOM   3458  N   PHE A 216      -2.596  16.464  -6.601  1.00  0.00           N  
ATOM   3459  CA  PHE A 216      -2.352  15.662  -5.420  1.00  0.00           C  
ATOM   3460  C   PHE A 216      -2.550  16.475  -4.149  1.00  0.00           C  
ATOM   3461  O   PHE A 216      -3.267  16.056  -3.242  1.00  0.00           O  
ATOM   3462  CB  PHE A 216      -0.935  15.088  -5.453  1.00  0.00           C  
ATOM   3463  CG  PHE A 216      -0.524  14.417  -4.173  1.00  0.00           C  
ATOM   3464  CD1 PHE A 216      -1.046  13.181  -3.822  1.00  0.00           C  
ATOM   3465  CD2 PHE A 216       0.386  15.020  -3.318  1.00  0.00           C  
ATOM   3466  CE1 PHE A 216      -0.668  12.563  -2.644  1.00  0.00           C  
ATOM   3467  CE2 PHE A 216       0.766  14.405  -2.141  1.00  0.00           C  
ATOM   3468  CZ  PHE A 216       0.238  13.175  -1.804  1.00  0.00           C  
ATOM   3469  H   PHE A 216      -1.876  16.521  -7.316  1.00  0.00           H  
ATOM   3470  HA  PHE A 216      -3.065  14.835  -5.412  1.00  0.00           H  
ATOM   3471 1HB  PHE A 216      -0.856  14.359  -6.259  1.00  0.00           H  
ATOM   3472 2HB  PHE A 216      -0.224  15.886  -5.662  1.00  0.00           H  
ATOM   3473  HD1 PHE A 216      -1.762  12.697  -4.487  1.00  0.00           H  
ATOM   3474  HD2 PHE A 216       0.803  15.992  -3.584  1.00  0.00           H  
ATOM   3475  HE1 PHE A 216      -1.087  11.593  -2.381  1.00  0.00           H  
ATOM   3476  HE2 PHE A 216       1.482  14.890  -1.478  1.00  0.00           H  
ATOM   3477  HZ  PHE A 216       0.535  12.689  -0.876  1.00  0.00           H  
ATOM   3478  N   LYS A 217      -1.906  17.640  -4.086  1.00  0.00           N  
ATOM   3479  CA  LYS A 217      -2.029  18.515  -2.928  1.00  0.00           C  
ATOM   3480  C   LYS A 217      -3.487  18.825  -2.610  1.00  0.00           C  
ATOM   3481  O   LYS A 217      -3.929  18.676  -1.470  1.00  0.00           O  
ATOM   3482  CB  LYS A 217      -1.255  19.813  -3.159  1.00  0.00           C  
ATOM   3483  CG  LYS A 217      -1.337  20.808  -2.008  1.00  0.00           C  
ATOM   3484  CD  LYS A 217      -0.541  22.068  -2.309  1.00  0.00           C  
ATOM   3485  CE  LYS A 217      -0.702  23.103  -1.205  1.00  0.00           C  
ATOM   3486  NZ  LYS A 217       0.007  24.372  -1.524  1.00  0.00           N  
ATOM   3487  H   LYS A 217      -1.312  17.923  -4.859  1.00  0.00           H  
ATOM   3488  HA  LYS A 217      -1.603  18.008  -2.063  1.00  0.00           H  
ATOM   3489 1HB  LYS A 217      -0.202  19.584  -3.328  1.00  0.00           H  
ATOM   3490 2HB  LYS A 217      -1.631  20.307  -4.055  1.00  0.00           H  
ATOM   3491 1HG  LYS A 217      -2.379  21.079  -1.835  1.00  0.00           H  
ATOM   3492 2HG  LYS A 217      -0.945  20.348  -1.102  1.00  0.00           H  
ATOM   3493 1HD  LYS A 217       0.516  21.816  -2.408  1.00  0.00           H  
ATOM   3494 2HD  LYS A 217      -0.883  22.499  -3.250  1.00  0.00           H  
ATOM   3495 1HE  LYS A 217      -1.760  23.319  -1.061  1.00  0.00           H  
ATOM   3496 2HE  LYS A 217      -0.305  22.704  -0.272  1.00  0.00           H  
ATOM   3497 1HZ  LYS A 217      -0.124  25.030  -0.769  1.00  0.00           H  
ATOM   3498 2HZ  LYS A 217       0.994  24.187  -1.641  1.00  0.00           H  
ATOM   3499 3HZ  LYS A 217      -0.366  24.761  -2.377  1.00  0.00           H  
ATOM   3500  N   LYS A 218      -4.232  19.261  -3.623  1.00  0.00           N  
ATOM   3501  CA  LYS A 218      -5.622  19.660  -3.436  1.00  0.00           C  
ATOM   3502  C   LYS A 218      -6.471  18.499  -2.931  1.00  0.00           C  
ATOM   3503  O   LYS A 218      -7.270  18.655  -2.004  1.00  0.00           O  
ATOM   3504  CB  LYS A 218      -6.202  20.205  -4.742  1.00  0.00           C  
ATOM   3505  CG  LYS A 218      -5.693  21.587  -5.128  1.00  0.00           C  
ATOM   3506  CD  LYS A 218      -6.165  21.981  -6.519  1.00  0.00           C  
ATOM   3507  CE  LYS A 218      -7.683  22.053  -6.590  1.00  0.00           C  
ATOM   3508  NZ  LYS A 218      -8.157  22.524  -7.920  1.00  0.00           N  
ATOM   3509  H   LYS A 218      -3.821  19.325  -4.550  1.00  0.00           H  
ATOM   3510  HA  LYS A 218      -5.656  20.449  -2.684  1.00  0.00           H  
ATOM   3511 1HB  LYS A 218      -5.966  19.521  -5.558  1.00  0.00           H  
ATOM   3512 2HB  LYS A 218      -7.288  20.258  -4.664  1.00  0.00           H  
ATOM   3513 1HG  LYS A 218      -6.055  22.323  -4.409  1.00  0.00           H  
ATOM   3514 2HG  LYS A 218      -4.603  21.592  -5.109  1.00  0.00           H  
ATOM   3515 1HD  LYS A 218      -5.751  22.956  -6.782  1.00  0.00           H  
ATOM   3516 2HD  LYS A 218      -5.812  21.249  -7.245  1.00  0.00           H  
ATOM   3517 1HE  LYS A 218      -8.103  21.068  -6.396  1.00  0.00           H  
ATOM   3518 2HE  LYS A 218      -8.051  22.737  -5.825  1.00  0.00           H  
ATOM   3519 1HZ  LYS A 218      -9.167  22.558  -7.925  1.00  0.00           H  
ATOM   3520 2HZ  LYS A 218      -7.788  23.447  -8.102  1.00  0.00           H  
ATOM   3521 3HZ  LYS A 218      -7.839  21.887  -8.635  1.00  0.00           H  
ATOM   3522  N   LEU A 219      -6.298  17.336  -3.546  1.00  0.00           N  
ATOM   3523  CA  LEU A 219      -7.149  16.194  -3.271  1.00  0.00           C  
ATOM   3524  C   LEU A 219      -6.728  15.477  -1.986  1.00  0.00           C  
ATOM   3525  O   LEU A 219      -7.574  15.001  -1.225  1.00  0.00           O  
ATOM   3526  CB  LEU A 219      -7.107  15.215  -4.452  1.00  0.00           C  
ATOM   3527  CG  LEU A 219      -7.626  15.762  -5.788  1.00  0.00           C  
ATOM   3528  CD1 LEU A 219      -7.595  14.657  -6.835  1.00  0.00           C  
ATOM   3529  CD2 LEU A 219      -9.037  16.300  -5.603  1.00  0.00           C  
ATOM   3530  H   LEU A 219      -5.556  17.245  -4.233  1.00  0.00           H  
ATOM   3531  HA  LEU A 219      -8.171  16.549  -3.146  1.00  0.00           H  
ATOM   3532 1HB  LEU A 219      -6.077  14.896  -4.602  1.00  0.00           H  
ATOM   3533 2HB  LEU A 219      -7.704  14.339  -4.198  1.00  0.00           H  
ATOM   3534  HG  LEU A 219      -6.974  16.565  -6.131  1.00  0.00           H  
ATOM   3535 1HD1 LEU A 219      -7.964  15.045  -7.785  1.00  0.00           H  
ATOM   3536 2HD1 LEU A 219      -6.572  14.304  -6.961  1.00  0.00           H  
ATOM   3537 3HD1 LEU A 219      -8.227  13.831  -6.512  1.00  0.00           H  
ATOM   3538 1HD2 LEU A 219      -9.406  16.689  -6.552  1.00  0.00           H  
ATOM   3539 2HD2 LEU A 219      -9.691  15.497  -5.261  1.00  0.00           H  
ATOM   3540 3HD2 LEU A 219      -9.028  17.100  -4.862  1.00  0.00           H  
ATOM   3541  N   ALA A 220      -5.419  15.411  -1.745  1.00  0.00           N  
ATOM   3542  CA  ALA A 220      -4.896  14.834  -0.510  1.00  0.00           C  
ATOM   3543  C   ALA A 220      -5.392  15.610   0.696  1.00  0.00           C  
ATOM   3544  O   ALA A 220      -5.719  15.028   1.732  1.00  0.00           O  
ATOM   3545  CB  ALA A 220      -3.381  14.819  -0.538  1.00  0.00           C  
ATOM   3546  H   ALA A 220      -4.768  15.769  -2.435  1.00  0.00           H  
ATOM   3547  HA  ALA A 220      -5.265  13.817  -0.425  1.00  0.00           H  
ATOM   3548 1HB  ALA A 220      -3.010  14.372   0.374  1.00  0.00           H  
ATOM   3549 2HB  ALA A 220      -3.037  14.240  -1.390  1.00  0.00           H  
ATOM   3550 3HB  ALA A 220      -3.012  15.832  -0.618  1.00  0.00           H  
ATOM   3551  N   LYS A 221      -5.460  16.925   0.558  1.00  0.00           N  
ATOM   3552  CA  LYS A 221      -6.021  17.765   1.595  1.00  0.00           C  
ATOM   3553  C   LYS A 221      -7.450  17.357   1.906  1.00  0.00           C  
ATOM   3554  O   LYS A 221      -7.808  17.145   3.065  1.00  0.00           O  
ATOM   3555  CB  LYS A 221      -5.968  19.237   1.182  1.00  0.00           C  
ATOM   3556  CG  LYS A 221      -6.474  20.207   2.241  1.00  0.00           C  
ATOM   3557  CD  LYS A 221      -6.436  21.642   1.739  1.00  0.00           C  
ATOM   3558  CE  LYS A 221      -7.514  21.893   0.695  1.00  0.00           C  
ATOM   3559  NZ  LYS A 221      -7.595  23.329   0.313  1.00  0.00           N  
ATOM   3560  H   LYS A 221      -5.112  17.355  -0.295  1.00  0.00           H  
ATOM   3561  HA  LYS A 221      -5.431  17.638   2.502  1.00  0.00           H  
ATOM   3562 1HB  LYS A 221      -4.940  19.510   0.941  1.00  0.00           H  
ATOM   3563 2HB  LYS A 221      -6.564  19.383   0.281  1.00  0.00           H  
ATOM   3564 1HG  LYS A 221      -7.500  19.951   2.508  1.00  0.00           H  
ATOM   3565 2HG  LYS A 221      -5.855  20.126   3.134  1.00  0.00           H  
ATOM   3566 1HD  LYS A 221      -6.587  22.325   2.576  1.00  0.00           H  
ATOM   3567 2HD  LYS A 221      -5.461  21.847   1.297  1.00  0.00           H  
ATOM   3568 1HE  LYS A 221      -7.301  21.305  -0.196  1.00  0.00           H  
ATOM   3569 2HE  LYS A 221      -8.481  21.580   1.088  1.00  0.00           H  
ATOM   3570 1HZ  LYS A 221      -8.320  23.454  -0.379  1.00  0.00           H  
ATOM   3571 2HZ  LYS A 221      -7.811  23.884   1.130  1.00  0.00           H  
ATOM   3572 3HZ  LYS A 221      -6.710  23.627  -0.071  1.00  0.00           H  
ATOM   3573  N   ILE A 222      -8.265  17.233   0.862  1.00  0.00           N  
ATOM   3574  CA  ILE A 222      -9.654  16.834   1.022  1.00  0.00           C  
ATOM   3575  C   ILE A 222      -9.779  15.474   1.700  1.00  0.00           C  
ATOM   3576  O   ILE A 222     -10.595  15.298   2.604  1.00  0.00           O  
ATOM   3577  CB  ILE A 222     -10.367  16.793  -0.342  1.00  0.00           C  
ATOM   3578  CG1 ILE A 222     -10.540  18.210  -0.896  1.00  0.00           C  
ATOM   3579  CG2 ILE A 222     -11.714  16.099  -0.217  1.00  0.00           C  
ATOM   3580  CD1 ILE A 222     -10.979  18.251  -2.342  1.00  0.00           C  
ATOM   3581  H   ILE A 222      -7.909  17.427  -0.070  1.00  0.00           H  
ATOM   3582  HA  ILE A 222     -10.150  17.572   1.652  1.00  0.00           H  
ATOM   3583  HB  ILE A 222      -9.753  16.248  -1.058  1.00  0.00           H  
ATOM   3584 1HG1 ILE A 222     -11.279  18.746  -0.300  1.00  0.00           H  
ATOM   3585 2HG1 ILE A 222      -9.598  18.752  -0.811  1.00  0.00           H  
ATOM   3586 1HG2 ILE A 222     -12.205  16.080  -1.190  1.00  0.00           H  
ATOM   3587 2HG2 ILE A 222     -11.566  15.079   0.135  1.00  0.00           H  
ATOM   3588 3HG2 ILE A 222     -12.339  16.640   0.494  1.00  0.00           H  
ATOM   3589 1HD1 ILE A 222     -11.079  19.288  -2.662  1.00  0.00           H  
ATOM   3590 2HD1 ILE A 222     -10.235  17.750  -2.962  1.00  0.00           H  
ATOM   3591 3HD1 ILE A 222     -11.938  17.745  -2.445  1.00  0.00           H  
ATOM   3592  N   ALA A 223      -8.971  14.513   1.266  1.00  0.00           N  
ATOM   3593  CA  ALA A 223      -9.005  13.187   1.866  1.00  0.00           C  
ATOM   3594  C   ALA A 223      -8.725  13.272   3.364  1.00  0.00           C  
ATOM   3595  O   ALA A 223      -9.395  12.617   4.170  1.00  0.00           O  
ATOM   3596  CB  ALA A 223      -7.990  12.277   1.191  1.00  0.00           C  
ATOM   3597  H   ALA A 223      -8.327  14.704   0.505  1.00  0.00           H  
ATOM   3598  HA  ALA A 223     -10.002  12.775   1.731  1.00  0.00           H  
ATOM   3599 1HB  ALA A 223      -8.039  11.284   1.636  1.00  0.00           H  
ATOM   3600 2HB  ALA A 223      -8.213  12.209   0.130  1.00  0.00           H  
ATOM   3601 3HB  ALA A 223      -6.989  12.684   1.327  1.00  0.00           H  
ATOM   3602  N   ALA A 224      -7.740  14.087   3.736  1.00  0.00           N  
ATOM   3603  CA  ALA A 224      -7.393  14.269   5.140  1.00  0.00           C  
ATOM   3604  C   ALA A 224      -8.578  14.856   5.916  1.00  0.00           C  
ATOM   3605  O   ALA A 224      -8.891  14.411   7.022  1.00  0.00           O  
ATOM   3606  CB  ALA A 224      -6.179  15.176   5.269  1.00  0.00           C  
ATOM   3607  H   ALA A 224      -7.216  14.594   3.026  1.00  0.00           H  
ATOM   3608  HA  ALA A 224      -7.158  13.294   5.564  1.00  0.00           H  
ATOM   3609 1HB  ALA A 224      -5.917  15.288   6.319  1.00  0.00           H  
ATOM   3610 2HB  ALA A 224      -5.340  14.737   4.730  1.00  0.00           H  
ATOM   3611 3HB  ALA A 224      -6.410  16.153   4.845  1.00  0.00           H  
ATOM   3612  N   GLU A 225      -9.239  15.848   5.316  1.00  0.00           N  
ATOM   3613  CA  GLU A 225     -10.404  16.494   5.927  1.00  0.00           C  
ATOM   3614  C   GLU A 225     -11.562  15.518   6.127  1.00  0.00           C  
ATOM   3615  O   GLU A 225     -12.351  15.661   7.060  1.00  0.00           O  
ATOM   3616  CB  GLU A 225     -10.868  17.671   5.067  1.00  0.00           C  
ATOM   3617  CG  GLU A 225      -9.937  18.874   5.092  1.00  0.00           C  
ATOM   3618  CD  GLU A 225     -10.378  19.976   4.170  1.00  0.00           C  
ATOM   3619  OE1 GLU A 225     -11.330  19.779   3.453  1.00  0.00           O  
ATOM   3620  OE2 GLU A 225      -9.763  21.016   4.181  1.00  0.00           O  
ATOM   3621  H   GLU A 225      -8.918  16.174   4.408  1.00  0.00           H  
ATOM   3622  HA  GLU A 225     -10.111  16.870   6.909  1.00  0.00           H  
ATOM   3623 1HB  GLU A 225     -10.968  17.347   4.030  1.00  0.00           H  
ATOM   3624 2HB  GLU A 225     -11.851  18.002   5.402  1.00  0.00           H  
ATOM   3625 1HG  GLU A 225      -9.891  19.264   6.109  1.00  0.00           H  
ATOM   3626 2HG  GLU A 225      -8.935  18.551   4.812  1.00  0.00           H  
ATOM   3627  N   LEU A 226     -11.660  14.531   5.244  1.00  0.00           N  
ATOM   3628  CA  LEU A 226     -12.720  13.534   5.329  1.00  0.00           C  
ATOM   3629  C   LEU A 226     -12.415  12.444   6.360  1.00  0.00           C  
ATOM   3630  O   LEU A 226     -13.248  11.570   6.612  1.00  0.00           O  
ATOM   3631  CB  LEU A 226     -12.941  12.892   3.954  1.00  0.00           C  
ATOM   3632  CG  LEU A 226     -13.498  13.820   2.868  1.00  0.00           C  
ATOM   3633  CD1 LEU A 226     -13.451  13.112   1.521  1.00  0.00           C  
ATOM   3634  CD2 LEU A 226     -14.922  14.222   3.225  1.00  0.00           C  
ATOM   3635  H   LEU A 226     -10.991  14.479   4.481  1.00  0.00           H  
ATOM   3636  HA  LEU A 226     -13.637  14.040   5.634  1.00  0.00           H  
ATOM   3637 1HB  LEU A 226     -11.989  12.499   3.598  1.00  0.00           H  
ATOM   3638 2HB  LEU A 226     -13.634  12.059   4.066  1.00  0.00           H  
ATOM   3639  HG  LEU A 226     -12.876  14.713   2.797  1.00  0.00           H  
ATOM   3640 1HD1 LEU A 226     -13.848  13.772   0.749  1.00  0.00           H  
ATOM   3641 2HD1 LEU A 226     -12.420  12.853   1.281  1.00  0.00           H  
ATOM   3642 3HD1 LEU A 226     -14.053  12.205   1.566  1.00  0.00           H  
ATOM   3643 1HD2 LEU A 226     -15.318  14.883   2.453  1.00  0.00           H  
ATOM   3644 2HD2 LEU A 226     -15.545  13.331   3.294  1.00  0.00           H  
ATOM   3645 3HD2 LEU A 226     -14.923  14.742   4.183  1.00  0.00           H  
ATOM   3646  N   GLY A 227     -11.231  12.507   6.970  1.00  0.00           N  
ATOM   3647  CA  GLY A 227     -10.867  11.550   8.009  1.00  0.00           C  
ATOM   3648  C   GLY A 227      -9.891  10.478   7.524  1.00  0.00           C  
ATOM   3649  O   GLY A 227      -9.712   9.456   8.182  1.00  0.00           O  
ATOM   3650  H   GLY A 227     -10.577  13.243   6.723  1.00  0.00           H  
ATOM   3651 1HA  GLY A 227     -10.426  12.086   8.850  1.00  0.00           H  
ATOM   3652 2HA  GLY A 227     -11.772  11.072   8.386  1.00  0.00           H  
ATOM   3653  N   ALA A 228      -9.253  10.714   6.382  1.00  0.00           N  
ATOM   3654  CA  ALA A 228      -8.249   9.776   5.883  1.00  0.00           C  
ATOM   3655  C   ALA A 228      -6.871  10.162   6.416  1.00  0.00           C  
ATOM   3656  O   ALA A 228      -6.524  11.342   6.470  1.00  0.00           O  
ATOM   3657  OXT ALA A 228      -6.112   9.311   6.789  1.00  0.00           O  
ATOM   3658  CB  ALA A 228      -8.244   9.757   4.359  1.00  0.00           C  
ATOM   3659  H   ALA A 228      -9.454  11.558   5.855  1.00  0.00           H  
ATOM   3660  HA  ALA A 228      -8.490   8.784   6.254  1.00  0.00           H  
ATOM   3661 1HB  ALA A 228      -7.499   9.042   4.006  1.00  0.00           H  
ATOM   3662 2HB  ALA A 228      -9.227   9.463   3.997  1.00  0.00           H  
ATOM   3663 3HB  ALA A 228      -8.001  10.748   3.985  1.00  0.00           H  
TER                                                                             
# All scores below are weighted scores, not raw scores.
#BEGIN_POSE_ENERGIES_TABLE 
label fa_atr fa_rep fa_sol fa_intra_rep fa_intra_sol_xover4 lk_ball_wtd fa_elec pro_close hbond_sr_bb hbond_lr_bb hbond_bb_sc hbond_sc dslf_fa13 omega fa_dun p_aa_pp yhh_planarity ref rama_prepro total
weights 1 0.55 1 0.005 1 1 1 1.25 1 1 1 1 1.25 0.4 0.7 0.6 0.625 1 0.45 NA
pose -1364.3 155.879 696.172 2.64379 44.7973 -26.5136 -401.716 0 -111.877 -69.4785 -25.8978 -7.15958 0 10.0992 277.025 -47.223 0.00073 83.5822 -20.8862 -804.848
ASP:NtermProteinFull_1 -4.85688 0.71573 8.60755 0.00317 0.364 0.92063 -9.2238 0 0 0 -1.08587 -1.22457 0 0.21179 1.60768 0 0 -2.14574 0 -6.10631
ALA_2 -4.91161 0.39685 2.68102 0.0015 0 -0.23573 -1.63356 0 0 0 0 0 0 0.03295 0 -0.54143 0 1.32468 -0.02964 -2.91498
ILE_3 -8.02249 0.84057 0.98357 0.03072 0.08036 -0.05809 -1.7254 0 0 0 0 0 0 0.15829 1.08298 -0.72626 0 2.30374 -0.24383 -5.29586
ALA_4 -5.52578 2.19581 1.7608 0.0013 0 -0.01155 -1.82042 0 0 0 0 0 0 0.04638 0 0.15574 0 1.32468 -0.05885 -1.9319
ILE_5 -8.16006 0.91323 0.70616 0.02688 0.08615 0.19936 -1.73268 0 0 0 0 0 0 -0.01889 0.32733 -0.62549 0 2.30374 0.03271 -5.94155
ALA_6 -3.78931 0.217 2.19503 0.00259 0 -0.08488 -1.85655 0 0 0 0 0 0 0.07808 0 0.26362 0 1.32468 0.43914 -1.21059
LEU_7 -6.55328 0.76138 0.99507 0.0179 0.07156 -0.11148 -0.5755 0 0 0 0 0 0 -0.02844 0.47514 -0.16993 0 1.66147 0.40829 -3.04783
ASP_8 -5.27034 0.44924 5.44828 0.00281 0.35651 -0.15635 -2.27638 0 0 0 -0.94229 0 0 0.00575 3.61266 0.11686 0 -2.14574 -0.24061 -1.03959
GLU_9 -1.56656 0.13803 2.06828 0.00593 0.27733 -0.22284 0.11975 0 0 0 0 0 0 -0.07455 2.73299 -0.32406 0 -2.72453 -0.40738 0.02239
SER_10 -1.81386 0.26837 2.43143 0.00173 0.0289 -0.05647 -1.77318 0 0 0 -0.94229 0 0 -0.04544 0.81988 -0.20974 0 -0.28969 -0.59194 -2.1723
ALA_11 -4.10305 0.35374 1.7639 0.00131 0 -0.01829 -0.66224 0 0 0 0 0 0 0.01771 0 0.18417 0 1.32468 -0.12791 -1.26597
THR_12 -4.68464 0.58776 3.47907 0.01181 0.06311 0.05096 -2.65685 0 0 0 -1.35355 0 0 0.26396 0.81426 -0.7258 0 1.15175 0.20675 -2.7914
TRP_13 -8.00041 0.97321 2.91116 0.02316 0.38351 -0.23352 -1.35854 0 0 0 -0.35777 0 0 -0.0194 1.24539 0.17193 0 2.26099 -0.14298 -2.14328
LYS_14 -4.7528 0.81381 3.54701 0.00879 0.21767 -0.22916 -0.70764 0 0 0 0 0 0 -0.00159 1.24758 -0.06972 0 -0.71458 -0.43812 -1.07874
ASP_15 -5.87035 0.27681 6.04344 0.00298 0.27761 -0.13986 -2.90126 0 0 0 -0.99578 0 0 0.31643 2.34726 -0.1564 0 -2.14574 -0.32437 -3.26925
MET_16 -10.2172 1.16764 2.29921 0.01376 0.02084 0.07162 -1.43095 0 0 0 0 0 0 -0.00358 1.4735 0.06689 0 1.65735 0.02825 -4.85271
LYS_17 -6.57919 0.43325 4.26533 0.0135 0.3093 -0.2115 -1.9876 0 0 0 0 0 0 -0.00896 3.32652 0.07097 0 -0.71458 0.10225 -0.98071
LYS_18 -5.90145 0.46606 6.34928 0.03082 0.47888 -0.04792 -3.80709 0 0 0 0 -0.55446 0 0.00784 3.00268 -0.01574 0 -0.71458 -0.23142 -0.93711
ALA_19 -6.89354 0.9723 2.94979 0.00151 0 0.0388 -2.04297 0 0 0 0 0 0 0.11985 0 -0.21701 0 1.32468 -0.36454 -4.11113
MET_20 -11.4959 1.64424 2.47636 0.0046 0.04271 -0.12116 -1.92343 0 0 0 0 0 0 0.14269 1.65535 0.07026 0 1.65735 -0.11825 -5.9652
GLU_21 -6.08709 0.31119 5.90946 0.00676 0.32293 0.07713 -3.92435 0 0 0 0 -0.55446 0 0.06401 3.4858 -0.15114 0 -2.72453 -0.15942 -3.42372
ILE_22 -8.73429 1.00403 3.81251 0.02921 0.07234 -0.13583 -1.74212 0 0 0 0 0 0 -0.03764 0.15426 -0.41158 0 2.30374 -0.14275 -3.82812
LEU_23 -10.4032 1.54323 2.38425 0.02148 0.07639 -0.14706 -1.96104 0 0 0 0 0 0 0.2383 0.51303 -0.24993 0 1.66147 -0.07602 -6.39912
TYR_24 -6.36386 0.62368 4.05563 0.02271 0.27889 -0.10739 -1.73874 0 0 0 0 0 0 -0.00692 1.42666 -0.43496 0.00015 0.58223 -0.07051 -1.73244
LYS_25 -4.17308 0.31002 3.46003 0.01157 0.15631 -0.18755 -0.59461 0 0 0 0 0 0 -0.02752 2.10473 -0.04601 0 -0.71458 -0.2403 0.05902
LEU_26 -6.54405 0.75673 1.83154 0.0191 0.1 -0.18504 -0.68455 0 0 0 0 0 0 0.03178 0.10157 -0.09274 0 1.66147 -0.50438 -3.50857
GLY_27 -2.05561 0.17924 2.39814 6e-05 0 -0.12967 -1.58853 0 0 0 0 0 0 -0.14994 0 -1.47129 0 0.79816 -0.52019 -2.53963
VAL_28 -6.15404 0.68348 1.51237 0.01721 0.05014 -0.15622 -0.2417 0 0 0 0 0 0 -0.01226 0.00452 -0.28771 0 2.64269 -0.4297 -2.37123
LYS_29 -3.57069 0.22129 2.88062 0.009 0.2658 -0.04827 -1.74694 0 0 0 0 0 0 -0.03289 1.86848 -0.14469 0 -0.71458 -0.26193 -1.27479
LYS_30 -6.25577 0.57203 3.77019 0.00755 0.14006 -0.09653 -1.60453 0 0 0 0 0 0 0.06058 1.35207 0.34587 0 -0.71458 0.05353 -2.36953
ILE_31 -7.7275 0.74259 1.16043 0.02729 0.07304 -0.07093 -1.05972 0 0 0 0 0 0 -0.06943 0.16158 -0.67506 0 2.30374 0.04664 -5.08734
VAL_32 -5.93152 1.22302 0.9272 0.01753 0.05422 -0.07827 -1.87927 0 0 0 0 0 0 0.0595 0.06273 -0.35383 0 2.64269 -0.02518 -3.28119
VAL_33 -7.83139 1.87952 0.3198 0.02366 0.07028 0.22289 -2.24442 0 0 0 0 0 0 -0.03685 1.83015 -0.50388 0 2.64269 0.04052 -3.58704
ALA_34 -3.70535 0.49992 1.84874 0.00127 0 0.20211 -2.059 0 0 0 0 0 0 -0.00097 0 0.29937 0 1.32468 0.15468 -1.43455
PHE_35 -9.71385 2.06798 0.81589 0.02504 0.55249 -0.11881 -2.08711 0 0 0 0 0 0 0.0311 1.75144 -0.31741 0 1.21829 0.30322 -5.47174
ALA_36 -2.73252 0.56223 1.53454 0.00131 0 -0.04486 -0.69066 0 0 0 0 0 0 -0.05248 0 -0.03973 0 1.32468 -0.35726 -0.49474
TYR_37 -6.82008 0.72505 1.70038 0.02295 0.18867 -0.148 -0.61623 0 0 0 0 0 0 -0.07609 2.04912 0.02829 0.00021 0.58223 -0.35535 -2.71886
ASP_38 -5.33259 0.49313 5.39941 0.00728 0.55463 0.01823 -2.96666 0 0 0 -0.59143 0 0 -0.03839 1.88353 -0.56264 0 -2.14574 0.50729 -2.77396
GLU_39 -3.44368 0.15193 2.83211 0.00783 0.38549 -0.02673 -0.90238 0 0 0 0 0 0 -0.0858 2.85654 -0.26312 0 -2.72453 0.27377 -0.93856
LYS_40 -5.34697 0.44127 4.47857 0.01483 0.49166 -0.28727 -2.04416 0 0 0 -0.59143 0 0 -0.01245 1.90138 0.02623 0 -0.71458 -0.14587 -1.78878
LEU_41 -9.22957 1.445 2.52317 0.01663 0.07895 -0.29379 -1.72106 0 0 0 0 0 0 0.12677 0.14698 -0.31198 0 1.66147 -0.1386 -5.69604
ILE_42 -9.2989 0.80855 2.06502 0.02692 0.07101 -0.33038 -1.58125 0 0 0 0 0 0 -0.02472 0.0717 -0.43905 0 2.30374 -0.12717 -6.45453
LYS_43 -4.73126 0.29903 3.48394 0.01009 0.29156 -0.09686 -1.45928 0 0 0 0 0 0 -0.00178 1.68644 0.08528 0 -0.71458 0.0644 -1.08301
VAL_44 -7.29843 0.75481 2.50904 0.01993 0.05305 -0.23482 -1.77724 0 0 0 0 0 0 -0.04328 -0.00254 -0.33601 0 2.64269 0.02747 -3.68533
ALA_45 -7.04504 1.10389 1.76577 0.00144 0 -0.12129 -1.7602 0 0 0 0 0 0 0.00107 0 0.10361 0 1.32468 0.12603 -4.50005
ALA_46 -5.5321 0.80126 2.34511 0.0015 0 -0.26936 -1.58328 0 0 0 0 0 0 -0.02393 0 -0.13493 0 1.32468 0.01068 -3.06038
LYS_47 -5.10368 0.2341 5.6821 0.01809 0.50652 -0.23109 -2.63068 0 0 0 0 0 0 -0.00591 3.22801 0.03007 0 -0.71458 -0.14962 0.86334
VAL_48 -7.60237 1.00405 3.24114 0.02101 0.05453 -0.22047 -1.9278 0 0 0 0 0 0 0.0216 -0.01117 -0.27017 0 2.64269 -0.10247 -3.14941
LEU_49 -9.41055 0.97796 1.87009 0.01393 0.07216 -0.28302 -1.79475 0 0 0 0 0 0 0.13012 0.58038 -0.24721 0 1.66147 -0.20097 -6.6304
HIS_D_50 -4.09028 0.34974 4.27648 0.00423 0.59738 -0.17533 -1.98165 0 0 0 0 0 0 0.08537 1.24726 -0.25947 0 -0.30065 -0.02785 -0.27478
ASP_51 -4.01148 0.3171 4.90787 0.00475 0.3127 -0.29942 -1.75419 0 0 0 0 0 0 -0.06996 1.52482 0.0211 0 -2.14574 -0.09912 -1.29157
LEU_52 -6.72636 0.91101 1.83802 0.01702 0.09497 -0.21125 -0.92628 0 0 0 0 0 0 0.04364 0.07954 -0.11228 0 1.66147 -0.42634 -3.75684
GLY_53 -1.83082 0.29115 2.25836 0.00011 0 -0.07953 -1.05053 0 0 0 0 0 0 -0.09835 0 -0.93077 0 0.79816 -0.4723 -1.11453
ALA_54 -3.60226 0.17187 1.65245 0.00129 0 -0.24791 -0.27156 0 0 0 0 0 0 0.14792 0 -0.07608 0 1.32468 -0.66235 -1.56195
GLU_55 -2.98548 0.20305 2.45464 0.01034 1.06549 -0.11588 -0.25884 0 0 0 0 0 0 0.24664 2.97034 -0.30699 0 -2.72453 -0.60162 -0.04284
GLU_56 -6.44478 0.42526 5.19741 0.00879 0.42812 -0.18884 -1.53548 0 0 0 0 0 0 0.50105 3.0857 0.26976 0 -2.72453 0.23389 -0.74364
ALA_57 -4.96791 0.52136 2.41267 0.0028 0 0.16818 -2.97652 0 0 0 -1.06678 0 0 0.00857 0 0.07405 0 1.32468 0.80532 -3.69359
ALA_58 -5.4024 0.66373 1.98152 0.00138 0 0.18237 -1.94742 0 0 0 0 0 0 -0.02547 0 0.44185 0 1.32468 0.60674 -2.17302
ILE_59 -8.57339 1.03074 0.50001 0.02934 0.07302 0.00274 -1.54711 0 0 0 0 0 0 0.02107 0.28734 -0.64068 0 2.30374 0.08339 -6.42979
ALA_60 -4.58184 0.57736 1.57503 0.00169 0 0.22161 -1.9035 0 0 0 0 0 0 -0.03812 0 0.59068 0 1.32468 0.33166 -1.90076
LEU_61 -8.78429 1.58447 1.11814 0.017 0.07127 0.01092 -2.12046 0 0 0 0 0 0 -0.05004 0.79752 -0.34494 0 1.66147 0.47273 -5.56619
ALA_62 -4.14543 0.59994 2.14907 0.00139 0 0.01767 -2.24368 0 0 0 0 0 0 0.00562 0 0.39206 0 1.32468 0.09671 -1.80196
PHE_63 -8.92024 1.23467 0.97734 0.02274 0.242 0.04851 -1.5456 0 0 0 0 0 0 0.22788 1.38297 -0.30376 0 1.21829 -0.05621 -5.47141
ASP_64 -2.03068 0.07863 2.17484 0.00761 0.79061 -0.36682 -0.90736 0 0 0 0 0 0 0.10165 1.49865 -0.60462 0 -2.14574 0.35751 -1.04572
ILE_65 -5.97415 0.66111 2.48821 0.03192 0.08353 -0.05776 0.10879 0 0 0 0 0 0 -0.04625 0.99857 -0.75643 0 2.30374 0.27737 0.11865
ASP_66 -2.08662 0.23152 3.06125 0.00298 0.29307 0.06751 -2.82328 0 0 0 0 0 0 0.10328 1.71937 -0.33979 0 -2.14574 -0.36715 -2.28362
ASP_67 -4.85173 0.48338 6.0183 0.00887 0.73095 -0.1279 -3.02625 0 0 0 -0.65886 0 0 0.09213 2.91286 -0.7067 0 -2.14574 -0.30656 -1.57724
GLU_68 -4.33815 0.2452 4.25726 0.00578 0.32518 -0.1449 -1.60301 0 0 0 0 0 0 -0.04035 3.67101 -0.26595 0 -2.72453 -0.44499 -1.05745
ASP_69 -3.89669 0.26512 4.58539 0.00445 0.30245 -0.04949 -1.81559 0 0 0 0 0 0 0.0401 1.58478 0.10833 0 -2.14574 -0.35869 -1.37559
GLU_70 -6.2471 0.47031 6.32842 0.00574 0.24479 -0.71568 -2.47382 0 0 0 -0.65886 0 0 0.11235 2.84053 -0.20319 0 -2.72453 -0.29561 -3.31664
PHE_71 -11.3095 1.82265 2.54088 0.0244 0.26062 -0.13222 -1.95335 0 0 0 0 0 0 -0.00068 1.49553 -0.51524 0 1.21829 -0.13087 -6.67951
LYS_72 -6.34756 0.44287 3.83734 0.00867 0.18346 -0.05217 -1.78517 0 0 0 0 0 0 -0.01854 0.92828 0.02704 0 -0.71458 0.06257 -3.42781
LYS_73 -5.58621 0.2542 5.12349 0.01143 0.20592 -0.31228 -1.85912 0 0 0 0 0 0 -0.03368 2.24284 0.00788 0 -0.71458 -0.17657 -0.83668
GLN_74 -7.8613 0.49514 5.35706 0.00645 0.20755 -0.28999 -2.41171 0 0 0 0 0 0 0.03704 2.80538 -0.02094 0 -1.45095 -0.22398 -3.35025
VAL_75 -9.08787 1.24626 1.23997 0.02041 0.05438 -0.18208 -2.05245 0 0 0 0 0 0 -0.02583 0.0296 -0.33498 0 2.64269 -0.10481 -6.55471
LYS_76 -5.97861 0.40869 4.34438 0.01363 0.23076 -0.09016 -1.46726 0 0 0 0 0 0 0.01777 2.00175 0.04238 0 -0.71458 -0.02711 -1.21838
LYS_77 -5.33775 0.34346 4.89739 0.00877 0.17507 -0.22894 -1.92649 0 0 0 0 0 0 -0.00056 1.95857 -0.01624 0 -0.71458 -0.18053 -1.02183
ALA_78 -6.67778 0.99349 2.69728 0.00155 0 -0.06462 -1.84204 0 0 0 0 0 0 -0.01829 0 -0.1584 0 1.32468 -0.29021 -4.03434
LEU_79 -9.79871 0.9648 3.33121 0.01648 0.07409 -0.26024 -2.43174 0 0 0 0 0 0 0.16916 0.26114 -0.27223 0 1.66147 -0.2225 -6.50709
GLU_80 -4.16755 0.13644 4.27678 0.00749 0.3426 -0.08516 -1.59596 0 0 0 0 0 0 0.00449 2.95275 -0.1412 0 -2.72453 -0.28516 -1.27901
LEU_81 -6.86204 0.6334 3.72426 0.01535 0.06758 -0.23808 -1.90791 0 0 0 0 0 0 0.0757 1.00166 -0.17081 0 1.66147 -0.05905 -2.05848
MET_82 -11.1689 1.33363 3.35951 0.00663 0.06672 -0.21894 -1.91778 0 0 0 0 0 0 0.1351 1.4693 -0.01744 0 1.65735 0.04678 -5.24807
LYS_83 -4.48095 0.26496 4.44105 0.0102 0.29635 -0.36056 -1.33746 0 0 0 0 0 0 0.00367 1.62841 0.1012 0 -0.71458 0.03006 -0.11764
LYS_84 -2.82834 0.20959 2.70839 0.01525 0.8737 -0.13778 -0.72437 0 0 0 0 0 0 -0.00563 3.04518 -0.06381 0 -0.71458 -0.17774 2.19985
LEU_85 -6.13444 1.13832 1.9202 0.01404 0.09585 -0.30972 -0.70286 0 0 0 0 0 0 0.25602 0.59123 -0.08081 0 1.66147 -0.4464 -1.99711
GLY_86 -1.93522 0.17831 2.24962 0.0001 0 -0.18946 -0.71145 0 0 0 0 0 0 -0.06136 0 -1.34136 0 0.79816 -0.25741 -1.27007
VAL_87 -6.87504 1.21021 1.21683 0.01716 0.04235 -0.16791 -0.87944 0 0 0 0 0 0 0.21309 0.00662 -0.32555 0 2.64269 -0.29301 -3.19201
ASP_88 -4.08075 0.19714 4.18153 0.00309 0.28439 -0.16947 -1.39591 0 0 0 -1.06678 0 0 0.00743 2.06226 -0.11165 0 -2.14574 -0.29703 -2.53149
HIS_89 -5.8163 0.40281 4.06345 0.00359 0.44521 -0.27287 -1.252 0 0 0 0 0 0 0.18193 2.3734 -0.32744 0 -0.30065 0.23607 -0.2628
ARG_90 -9.2067 0.70519 7.16022 0.01713 0.52539 -0.00079 -5.76322 0 0 0 -1.07978 -1.24339 0 0.12053 1.87919 0.15075 0 -0.09474 0.59045 -6.23978
ILE_91 -7.87763 0.94502 1.64909 0.0253 0.07563 -0.0255 -2.09865 0 0 0 0 0 0 -0.04457 0.33791 -0.76159 0 2.30374 0.03709 -5.43417
ILE_92 -8.4962 0.71543 -0.10222 0.03342 0.09412 0.12204 -1.86504 0 0 0 0 0 0 -0.04852 1.00747 -0.60476 0 2.30374 -0.40186 -7.24239
ALA_93 -5.61873 1.26353 2.02003 0.00141 0 0.06697 -1.7707 0 0 0 0 0 0 0.00518 0 0.26874 0 1.32468 -0.00687 -2.44576
LEU_94 -7.73822 0.93643 0.88386 0.01646 0.07466 -0.27581 -1.84025 0 0 0 0 0 0 0.03147 1.83376 -0.05699 0 1.66147 0.13846 -4.33469
ALA_95 -3.30177 0.33466 1.5775 0.00127 0 -0.22294 -1.5532 0 0 0 0 0 0 -0.01172 0 0.07177 0 1.32468 -0.29641 -2.07616
MET_96 -7.66279 1.57717 1.78157 0.01964 0.14894 -0.30209 -0.38163 0 0 0 0 0 0 -0.00039 2.43008 0.00395 0 1.65735 0.02786 -0.70034
THR_97 -2.36558 0.25238 1.97673 0.00606 0.06113 -0.22454 0.23963 0 0 0 0 0 0 -0.04712 0.01119 -0.63117 0 1.15175 0.2323 0.66274
ASP_98 -4.05034 0.22594 5.23527 0.00463 0.61579 0.1226 -3.12747 0 0 0 -0.79892 0 0 0.24575 3.09825 -0.66835 0 -2.14574 0.31545 -0.92714
GLU_99 -4.53816 0.09642 4.7848 0.00814 0.846 -0.11139 -1.30163 0 0 0 0 0 0 -0.03875 2.88926 -0.33325 0 -2.72453 0.16675 -0.25634
GLU_100 -3.43396 0.13155 3.84045 0.00746 0.78158 -0.00987 -1.32461 0 0 0 0 0 0 0.31627 3.00594 -0.23099 0 -2.72453 -0.34093 0.01836
LYS_101 -6.85503 0.71014 8.02345 0.0123 0.24769 0.04603 -6.42958 0 0 0 -0.79892 0 0 0.10723 2.99447 0.01145 0 -0.71458 -0.25853 -2.9039
PHE_102 -10.397 1.9057 2.05268 0.02337 0.27167 0.02153 -2.51087 0 0 0 0 0 0 0.01801 1.62483 -0.51866 0 1.21829 -0.07084 -6.36131
LYS_103 -6.38225 0.49238 3.76296 0.00999 0.18147 -0.17474 -1.42962 0 0 0 0 0 0 0.01362 0.93545 0.05243 0 -0.71458 0.14307 -3.10983
LYS_104 -5.23158 0.18871 5.02031 0.01607 0.15518 -0.25951 -2.17448 0 0 0 0 0 0 0.19016 2.29286 0.05178 0 -0.71458 -0.0301 -0.49518
LEU_105 -9.4148 1.70464 2.67711 0.02124 0.07948 -0.05801 -2.08257 0 0 0 0 0 0 0.28208 0.57862 -0.25631 0 1.66147 -0.1347 -4.94175
ALA_106 -6.1969 0.44622 1.6589 0.00145 0 0.01638 -1.88811 0 0 0 0 0 0 0.29809 0 -0.29446 0 1.32468 -0.26893 -4.90268
LYS_107 -6.29563 0.51748 5.17511 0.01524 0.24173 -0.36454 -1.96772 0 0 0 0 0 0 0.00303 2.04378 0.0717 0 -0.71458 -0.23271 -1.50711
ILE_108 -8.459 0.85637 3.94638 0.02979 0.07373 -0.28889 -1.17428 0 0 0 0 0 0 -0.02417 0.12459 -0.34194 0 2.30374 0.03328 -2.9204
ALA_109 -6.65946 0.74311 2.08237 0.00135 0 -0.13722 -1.69531 0 0 0 0 0 0 0.04058 0 -0.18963 0 1.32468 -0.07796 -4.56748
ALA_110 -4.36503 0.32703 2.79586 0.00133 0 -0.20909 -1.48741 0 0 0 0 0 0 -0.00812 0 -0.13887 0 1.32468 -0.20822 -1.96784
GLU_111 -4.14285 0.35259 4.34284 0.00602 0.27905 -0.40863 -0.91471 0 0 0 0 0 0 -0.06291 2.65224 -0.35254 0 -2.72453 -0.42366 -1.39707
LEU_112 -7.3021 1.14999 1.59765 0.01637 0.09752 -0.22314 -0.78131 0 0 0 0 0 0 0.14625 0.13391 -0.09659 0 1.66147 -0.52911 -4.12908
GLY_113 -2.61743 0.22817 2.7859 7e-05 0 -0.36974 -0.89934 0 0 0 0 0 0 -0.0823 0 -1.51134 0 0.79816 -0.17492 -1.84277
ALA_114 -4.58492 0.38619 1.17944 0.00126 0 -0.35578 -0.27482 0 0 0 0 0 0 0.0056 0 -0.04415 0 1.32468 -0.35362 -2.71612
ASP_115 -4.28569 0.15177 5.80187 0.00365 0.29462 0.27387 -4.11482 0 0 0 -1.07978 -1.24339 0 0.42241 2.05595 -0.15417 0 -2.14574 -0.50573 -4.52519
ALA_116 -4.66478 0.28037 1.73253 0.0015 0 -0.19687 -1.68224 0 0 0 0 0 0 0.02755 0 -0.54064 0 1.32468 -0.14876 -3.86666
ILE_117 -8.00999 0.94094 0.10254 0.0307 0.08047 0.08795 -1.63468 0 0 0 0 0 0 0.13012 1.08165 -0.72874 0 2.30374 -0.24431 -5.85962
ALA_118 -5.49331 2.03181 1.77589 0.0013 0 -0.00609 -1.88206 0 0 0 0 0 0 0.06247 0 0.15703 0 1.32468 -0.05917 -2.08744
ILE_119 -8.21815 1.01235 0.66271 0.02689 0.08635 0.209 -1.73906 0 0 0 0 0 0 -0.01224 0.33085 -0.62153 0 2.30374 0.03507 -5.92402
ALA_120 -3.67214 0.1862 2.16526 0.00259 0 -0.09503 -1.77311 0 0 0 0 0 0 0.08176 0 0.26589 0 1.32468 0.44525 -1.06866
LEU_121 -6.48104 0.66981 0.96837 0.01791 0.0716 -0.11094 -0.59871 0 0 0 0 0 0 -0.02883 0.47451 -0.16984 0 1.66147 0.41317 -3.11251
ASP_122 -5.05532 0.39146 5.2868 0.00281 0.35638 -0.12364 -2.3171 0 0 0 -0.944 0 0 0.00615 3.61727 0.11687 0 -2.14574 -0.24014 -1.04822
GLU_123 -1.56673 0.13781 2.06889 0.00593 0.27729 -0.22294 0.11881 0 0 0 0 0 0 -0.0731 2.73409 -0.32384 0 -2.72453 -0.40657 0.02511
SER_124 -1.81203 0.26863 2.42732 0.00172 0.0289 -0.05663 -1.77156 0 0 0 -0.944 0 0 -0.04458 0.81829 -0.20952 0 -0.28969 -0.59092 -2.17406
ALA_125 -4.052 0.35392 1.75944 0.00131 0 -0.02387 -0.64526 0 0 0 0 0 0 0.0185 0 0.18422 0 1.32468 -0.1276 -1.20666
THR_126 -4.67458 0.59338 3.45715 0.01181 0.06311 0.0539 -2.63295 0 0 0 -1.33925 0 0 0.2618 0.81258 -0.72547 0 1.15175 0.2069 -2.75988
TRP_127 -7.99578 0.98004 2.89653 0.02315 0.38417 -0.22891 -1.36379 0 0 0 -0.35766 0 0 -0.02501 1.23826 0.17029 0 2.26099 -0.14357 -2.1613
LYS_128 -4.75841 0.82445 3.55154 0.00879 0.2177 -0.22919 -0.7103 0 0 0 0 0 0 -0.00452 1.24403 -0.0703 0 -0.71458 -0.4376 -1.07839
ASP_129 -5.74638 0.2723 5.91401 0.00298 0.27758 -0.13548 -2.8798 0 0 0 -0.98158 0 0 0.32438 2.3468 -0.15558 0 -2.14574 -0.32275 -3.22927
MET_130 -10.2086 1.15458 2.28995 0.01377 0.02082 0.07276 -1.42579 0 0 0 0 0 0 -0.00428 1.47419 0.06713 0 1.65735 0.02843 -4.85968
LYS_131 -6.61844 0.44586 4.28173 0.0135 0.30953 -0.21251 -2.0042 0 0 0 0 0 0 -0.00888 3.32743 0.07079 0 -0.71458 0.10147 -1.0083
LYS_132 -5.9007 0.48137 6.33355 0.03082 0.47847 -0.04944 -3.76318 0 0 0 0 -0.55738 0 0.00806 3.00584 -0.0147 0 -0.71458 -0.23075 -0.89263
ALA_133 -6.88948 0.91144 2.98258 0.00151 0 0.04221 -2.04101 0 0 0 0 0 0 0.11851 0 -0.21507 0 1.32468 -0.36206 -4.12668
MET_134 -11.5111 1.68363 2.47529 0.0046 0.04272 -0.12563 -1.91063 0 0 0 0 0 0 0.1447 1.65545 0.07118 0 1.65735 -0.11548 -5.92788
GLU_135 -6.10793 0.31191 5.89111 0.00676 0.32352 0.06871 -3.90944 0 0 0 0 -0.55738 0 0.05911 3.49113 -0.15455 0 -2.72453 -0.16128 -3.46285
ILE_136 -8.80991 1.03854 3.87856 0.02923 0.07239 -0.12083 -1.77987 0 0 0 0 0 0 -0.03654 0.15497 -0.40916 0 2.30374 -0.14657 -3.82545
LEU_137 -10.5141 1.77947 2.33312 0.02151 0.07638 -0.15182 -1.95298 0 0 0 0 0 0 0.22991 0.5169 -0.24963 0 1.66147 -0.076 -6.32577
TYR_138 -6.3531 0.62269 4.05098 0.02271 0.27858 -0.10617 -1.70841 0 0 0 0 0 0 -0.00589 1.42687 -0.43497 0.00015 0.58223 -0.06926 -1.69359
LYS_139 -4.1733 0.30438 3.46528 0.01157 0.15618 -0.19584 -0.58228 0 0 0 0 0 0 -0.02745 2.1028 -0.04646 0 -0.71458 -0.23892 0.06137
LEU_140 -6.71748 0.7694 1.80234 0.01912 0.09998 -0.17669 -0.67468 0 0 0 0 0 0 0.02867 0.10286 -0.09356 0 1.66147 -0.50562 -3.68419
GLY_141 -2.05592 0.17802 2.39934 6e-05 0 -0.12944 -1.59128 0 0 0 0 0 0 -0.15034 0 -1.47075 0 0.79816 -0.52445 -2.5466
VAL_142 -6.12396 0.65605 1.54083 0.0172 0.05011 -0.14282 -0.17897 0 0 0 0 0 0 -0.01189 0.00446 -0.2882 0 2.64269 -0.43271 -2.26721
LYS_143 -3.60201 0.24361 2.90197 0.009 0.266 -0.04279 -1.75037 0 0 0 0 0 0 -0.03272 1.86785 -0.1439 0 -0.71458 -0.26485 -1.26279
LYS_144 -6.05663 0.51367 3.61285 0.00755 0.14007 -0.11193 -1.50355 0 0 0 0 0 0 0.05744 1.3514 0.34681 0 -0.71458 0.04972 -2.30716
ILE_145 -7.66568 0.72655 1.15145 0.02728 0.07308 -0.09021 -1.07411 0 0 0 0 0 0 -0.06946 0.16135 -0.67462 0 2.30374 0.04538 -5.08524
VAL_146 -5.8246 1.15214 0.8678 0.01753 0.05423 -0.08013 -1.8285 0 0 0 0 0 0 0.05398 0.0616 -0.35371 0 2.64269 -0.02468 -3.26165
VAL_147 -7.8138 1.90192 0.30368 0.02368 0.07029 0.22109 -2.22925 0 0 0 0 0 0 -0.0363 1.83054 -0.50566 0 2.64269 0.04042 -3.55071
ALA_148 -3.71537 0.4843 1.86472 0.00127 0 0.20522 -2.0829 0 0 0 0 0 0 0.00015 0 0.29923 0 1.32468 0.15452 -1.46418
PHE_149 -9.68735 2.02432 0.82795 0.02504 0.55272 -0.12006 -2.0878 0 0 0 0 0 0 0.03198 1.74695 -0.31646 0 1.21829 0.3043 -5.48013
ALA_150 -2.73774 0.55971 1.53751 0.00132 0 -0.04424 -0.69827 0 0 0 0 0 0 -0.05278 0 -0.03751 0 1.32468 -0.35551 -0.50284
TYR_151 -6.87495 0.70045 1.71273 0.02293 0.18835 -0.1466 -0.63948 0 0 0 0 0 0 -0.0771 2.04015 0.02802 0.00021 0.58223 -0.35569 -2.81875
ASP_152 -5.32882 0.49308 5.39994 0.00728 0.55442 0.01898 -2.96766 0 0 0 -0.59202 0 0 -0.03922 1.88416 -0.56148 0 -2.14574 0.50678 -2.77033
GLU_153 -3.46041 0.15196 2.83197 0.00783 0.38542 -0.02647 -0.90551 0 0 0 0 0 0 -0.08572 2.85571 -0.26286 0 -2.72453 0.27491 -0.95769
LYS_154 -5.30652 0.43746 4.4612 0.01484 0.49178 -0.28322 -2.03774 0 0 0 -0.59202 0 0 -0.01167 1.90249 0.02667 0 -0.71458 -0.14568 -1.75699
LEU_155 -9.19894 1.37381 2.52521 0.01664 0.07897 -0.29275 -1.71933 0 0 0 0 0 0 0.12776 0.14652 -0.31206 0 1.66147 -0.13899 -5.7317
ILE_156 -9.29965 0.8262 2.07389 0.02692 0.07103 -0.33506 -1.59015 0 0 0 0 0 0 -0.02547 0.07179 -0.43874 0 2.30374 -0.12812 -6.44363
LYS_157 -4.75263 0.32017 3.47813 0.01009 0.29161 -0.09714 -1.46369 0 0 0 0 0 0 -0.0019 1.68634 0.08524 0 -0.71458 0.06319 -1.09517
VAL_158 -7.30855 0.78881 2.49615 0.01993 0.05307 -0.23321 -1.77569 0 0 0 0 0 0 -0.04322 -0.00278 -0.33573 0 2.64269 0.02648 -3.67205
ALA_159 -7.04727 1.09178 1.77115 0.00144 0 -0.12134 -1.75969 0 0 0 0 0 0 0.00102 0 0.10134 0 1.32468 0.12366 -4.51323
ALA_160 -5.53553 0.80144 2.34551 0.0015 0 -0.27174 -1.59301 0 0 0 0 0 0 -0.02445 0 -0.13599 0 1.32468 0.00837 -3.0792
LYS_161 -5.09525 0.23442 5.68279 0.01809 0.50638 -0.22985 -2.6254 0 0 0 0 0 0 -0.00688 3.22793 0.02981 0 -0.71458 -0.15013 0.87732
VAL_162 -7.62086 1.00407 3.23994 0.02101 0.05453 -0.22015 -1.92689 0 0 0 0 0 0 0.02143 -0.01131 -0.27054 0 2.64269 -0.10222 -3.16829
LEU_163 -9.40599 0.97313 1.8612 0.01393 0.07215 -0.28263 -1.79566 0 0 0 0 0 0 0.13003 0.58007 -0.24719 0 1.66147 -0.2007 -6.64018
HIS_D_164 -4.08485 0.3494 4.27088 0.00423 0.59761 -0.17432 -1.97639 0 0 0 0 0 0 0.08661 1.2475 -0.25874 0 -0.30065 -0.02853 -0.26726
ASP_165 -4.01409 0.31679 4.91319 0.00475 0.31266 -0.29745 -1.7593 0 0 0 0 0 0 -0.06993 1.52412 0.02152 0 -2.14574 -0.09968 -1.29316
LEU_166 -6.76224 0.93101 1.84837 0.01701 0.09493 -0.21096 -0.91656 0 0 0 0 0 0 0.04515 0.07954 -0.11306 0 1.66147 -0.42708 -3.75241
GLY_167 -1.83303 0.28973 2.25608 0.00011 0 -0.08011 -1.05651 0 0 0 0 0 0 -0.0963 0 -0.92834 0 0.79816 -0.47409 -1.12428
ALA_168 -3.59581 0.17139 1.64339 0.00129 0 -0.2517 -0.24527 0 0 0 0 0 0 0.14859 0 -0.07635 0 1.32468 -0.66313 -1.54292
GLU_169 -2.95639 0.22213 2.43862 0.01034 1.06572 -0.10891 -0.25156 0 0 0 0 0 0 0.24992 2.97185 -0.30759 0 -2.72453 -0.60195 0.00766
GLU_170 -6.4601 0.46952 5.22006 0.0088 0.42863 -0.18978 -1.57178 0 0 0 0 0 0 0.50461 3.08827 0.26938 0 -2.72453 0.23427 -0.72265
ALA_171 -5.02413 0.5494 2.45274 0.0028 0 0.19961 -2.95062 0 0 0 -1.04394 0 0 0.00843 0 0.07423 0 1.32468 0.80646 -3.60034
ALA_172 -5.41026 0.70322 1.98591 0.00138 0 0.18393 -1.9376 0 0 0 0 0 0 -0.02574 0 0.44213 0 1.32468 0.60705 -2.1253
ILE_173 -8.58118 1.06899 0.51992 0.02934 0.07305 0.00015 -1.54083 0 0 0 0 0 0 0.02241 0.2868 -0.6408 0 2.30374 0.0834 -6.37501
ALA_174 -4.57759 0.55294 1.55797 0.00169 0 0.21611 -1.89118 0 0 0 0 0 0 -0.03522 0 0.59134 0 1.32468 0.33084 -1.92841
LEU_175 -8.79374 1.53376 1.12247 0.017 0.07143 0.02522 -2.0715 0 0 0 0 0 0 -0.0531 0.79629 -0.3439 0 1.66147 0.4721 -5.5625
ALA_176 -4.15706 0.55052 2.16017 0.00139 0 0.01702 -2.27907 0 0 0 0 0 0 0.00535 0 0.38909 0 1.32468 0.09651 -1.89141
PHE_177 -8.87057 1.16611 0.98305 0.02275 0.24236 0.0566 -1.53868 0 0 0 0 0 0 0.22721 1.3825 -0.30025 0 1.21829 -0.05528 -5.46591
ASP_178 -2.04058 0.07695 2.21821 0.0076 0.78961 -0.36472 -0.96776 0 0 0 0 0 0 0.10892 1.49986 -0.60973 0 -2.14574 0.35851 -1.06888
ILE_179 -5.98724 0.66835 2.49109 0.03191 0.08362 -0.05656 0.11356 0 0 0 0 0 0 -0.04644 0.99573 -0.75604 0 2.30374 0.27545 0.11716
ASP_180 -2.09699 0.22443 3.06875 0.00298 0.29316 0.06807 -2.80472 0 0 0 0 0 0 0.09855 1.71876 -0.34089 0 -2.14574 -0.36842 -2.28207
ASP_181 -4.84731 0.47838 6.00836 0.00887 0.73088 -0.12921 -3.01675 0 0 0 -0.65708 0 0 0.0949 2.91245 -0.7073 0 -2.14574 -0.30599 -1.57554
GLU_182 -4.38066 0.36148 4.19932 0.00577 0.32493 -0.15852 -1.50818 0 0 0 0 0 0 -0.03941 3.67367 -0.26579 0 -2.72453 -0.44468 -0.9566
ASP_183 -3.87013 0.25697 4.56174 0.00445 0.30243 -0.04968 -1.80172 0 0 0 0 0 0 0.03349 1.58584 0.1081 0 -2.14574 -0.35823 -1.37249
GLU_184 -6.24374 0.48037 6.32586 0.00574 0.24492 -0.71406 -2.48557 0 0 0 -0.65708 0 0 0.1036 2.83816 -0.206 0 -2.72453 -0.29717 -3.32949
PHE_185 -11.2013 1.67834 2.57288 0.0244 0.26125 -0.13709 -1.93325 0 0 0 0 0 0 -0.00091 1.49231 -0.51567 0 1.21829 -0.13413 -6.67491
LYS_186 -6.33377 0.51933 3.79516 0.00867 0.18315 -0.05671 -1.74308 0 0 0 0 0 0 -0.01828 0.92701 0.02752 0 -0.71458 0.06409 -3.34151
LYS_187 -5.54697 0.24435 5.08399 0.01143 0.20602 -0.30402 -1.8549 0 0 0 0 0 0 -0.03468 2.24083 0.00607 0 -0.71458 -0.17451 -0.83698
GLN_188 -7.92637 0.54065 5.39542 0.00645 0.20766 -0.29027 -2.43485 0 0 0 0 0 0 0.02946 2.80564 -0.02763 0 -1.45095 -0.22891 -3.37371
VAL_189 -8.8929 0.97023 1.20995 0.02041 0.05435 -0.18934 -1.99675 0 0 0 0 0 0 -0.02198 0.02891 -0.33612 0 2.64269 -0.1087 -6.61925
LYS_190 -5.88559 0.3657 4.26696 0.01363 0.2308 -0.09237 -1.42444 0 0 0 0 0 0 0.01341 2.00584 0.04358 0 -0.71458 -0.02896 -1.20601
LYS_191 -5.36786 0.34624 4.90965 0.00877 0.1752 -0.23042 -1.9503 0 0 0 0 0 0 -0.01048 1.95433 -0.01837 0 -0.71458 -0.1853 -1.08312
ALA_192 -6.65131 0.93113 2.6803 0.00155 0 -0.06857 -1.83587 0 0 0 0 0 0 -0.01908 0 -0.16357 0 1.32468 -0.29483 -4.09555
LEU_193 -9.26449 0.7042 3.36387 0.01645 0.07402 -0.32334 -2.37531 0 0 0 0 0 0 0.15988 0.26438 -0.27125 0 1.66147 -0.22317 -6.21326
GLU_194 -4.13907 0.13608 4.24404 0.00749 0.3426 -0.09191 -1.58979 0 0 0 0 0 0 -0.00542 2.95604 -0.14168 0 -2.72453 -0.28294 -1.2891
LEU_195 -6.90376 0.63507 3.69699 0.01535 0.06755 -0.23769 -1.91282 0 0 0 0 0 0 0.08081 1.00558 -0.1703 0 1.66147 -0.05655 -2.11829
MET_196 -11.1511 1.32271 3.34439 0.00663 0.06674 -0.22636 -1.89135 0 0 0 0 0 0 0.13145 1.46903 -0.01693 0 1.65735 0.04875 -5.23871
LYS_197 -4.4907 0.26756 4.44502 0.0102 0.29622 -0.35527 -1.31558 0 0 0 0 0 0 0.00303 1.62857 0.10143 0 -0.71458 0.0313 -0.09279
LYS_198 -2.82478 0.20916 2.70367 0.01525 0.87366 -0.13698 -0.72775 0 0 0 0 0 0 -0.00066 3.04491 -0.06373 0 -0.71458 -0.17682 2.20135
LEU_199 -6.16604 1.16307 1.90451 0.01404 0.09581 -0.317 -0.70805 0 0 0 0 0 0 0.25538 0.59117 -0.08115 0 1.66147 -0.4472 -2.03398
GLY_200 -1.92895 0.17795 2.24515 0.0001 0 -0.19131 -0.72176 0 0 0 0 0 0 -0.0704 0 -1.33899 0 0.79816 -0.26148 -1.29153
VAL_201 -6.8765 1.19938 1.20912 0.01716 0.04228 -0.17128 -0.86613 0 0 0 0 0 0 0.2021 0.00747 -0.32201 0 2.64269 -0.29467 -3.21039
ASP_202 -4.12436 0.21986 4.22481 0.00309 0.28453 -0.14289 -1.37753 0 0 0 -1.04394 0 0 0.0162 2.06665 -0.11263 0 -2.14574 -0.29797 -2.42994
HIS_203 -5.96598 0.47586 4.16033 0.00359 0.44501 -0.27945 -1.25136 0 0 0 0 0 0 0.16905 2.37142 -0.327 0 -0.30065 0.23539 -0.26378
ARG_204 -8.62897 0.66458 7.33523 0.01709 0.52548 0.31774 -5.61531 0 0 0 -1.08587 -1.22457 0 0.11063 1.87752 0.15085 0 -0.09474 0.59205 -5.05828
ILE_205 -8.00424 1.20889 1.75527 0.0253 0.07576 -0.04484 -2.04922 0 0 0 0 0 0 -0.04434 0.33492 -0.76172 0 2.30374 0.03843 -5.16203
ILE_206 -8.46356 0.88804 -0.18929 0.03359 0.09416 0.11387 -1.7679 0 0 0 0 0 0 -0.04831 1.02005 -0.60312 0 2.30374 -0.3982 -7.01694
ALA_207 -5.66844 1.18263 2.00371 0.00141 0 0.07083 -1.73074 0 0 0 0 0 0 0.01721 0 0.26642 0 1.32468 -0.00434 -2.53663
LEU_208 -7.46474 0.61821 0.97187 0.01645 0.07482 -0.2767 -1.80654 0 0 0 0 0 0 0.04099 1.85331 -0.06055 0 1.66147 0.13879 -4.23262
ALA_209 -3.37729 0.37646 1.58883 0.00127 0 -0.20361 -1.53353 0 0 0 0 0 0 -0.00047 0 0.08565 0 1.32468 -0.28463 -2.02264
MET_210 -7.90711 1.73899 1.96035 0.01957 0.14946 -0.32691 -0.41799 0 0 0 0 0 0 -0.00089 2.42659 0.00352 0 1.65735 0.03659 -0.66048
THR_211 -2.48325 0.27037 2.02834 0.00606 0.06111 -0.24417 0.23698 0 0 0 0 0 0 -0.04675 0.01113 -0.62982 0 1.15175 0.22825 0.59
ASP_212 -4.05302 0.22476 5.24289 0.00463 0.61633 0.12169 -3.14386 0 0 0 -0.79515 0 0 0.22892 3.10259 -0.67035 0 -2.14574 0.31496 -0.95135
GLU_213 -4.50416 0.09417 4.85946 0.00815 0.84637 -0.13289 -1.32993 0 0 0 0 0 0 -0.03854 2.88447 -0.33462 0 -2.72453 0.16777 -0.20428
GLU_214 -3.45928 0.13432 3.86721 0.00746 0.78152 -0.00616 -1.33653 0 0 0 0 0 0 0.32113 3.00739 -0.23048 0 -2.72453 -0.34028 0.02175
LYS_215 -6.88149 0.70192 8.08597 0.01229 0.24727 0.03645 -6.49837 0 0 0 -0.79515 0 0 0.11685 2.99663 0.01219 0 -0.71458 -0.25515 -2.93517
PHE_216 -10.2322 1.73264 2.11101 0.02334 0.27217 0.02946 -2.496 0 0 0 0 0 0 0.02463 1.6152 -0.51554 0 1.21829 -0.07112 -6.28815
LYS_217 -6.01316 0.32218 3.83748 0.00998 0.18192 -0.14685 -1.51289 0 0 0 0 0 0 0.00552 0.93545 0.05076 0 -0.71458 0.1359 -2.90829
LYS_218 -5.24887 0.18221 4.99533 0.01609 0.15541 -0.26151 -2.10119 0 0 0 0 0 0 0.15862 2.28548 0.04984 0 -0.71458 -0.03888 -0.52205
LEU_219 -9.3816 1.51792 2.76159 0.02121 0.07954 -0.04371 -2.14394 0 0 0 0 0 0 0.31646 0.57371 -0.25738 0 1.66147 -0.14225 -5.03698
ALA_220 -5.96927 0.33744 1.85919 0.00145 0 -0.00224 -1.98783 0 0 0 0 0 0 0.31182 0 -0.29888 0 1.32468 -0.27597 -4.69961
LYS_221 -6.21858 0.56027 4.972 0.01525 0.24076 -0.30304 -1.81185 0 0 0 0 0 0 0.0241 2.03293 0.0734 0 -0.71458 -0.2283 -1.35766
ILE_222 -8.411 0.83865 3.94097 0.02979 0.07371 -0.28653 -1.20678 0 0 0 0 0 0 -0.01216 0.12183 -0.34875 0 2.30374 0.03899 -2.91755
ALA_223 -6.69806 0.65247 2.49331 0.00135 0 -0.10994 -1.80716 0 0 0 0 0 0 0.01737 0 -0.21246 0 1.32468 -0.10064 -4.43907
ALA_224 -4.61017 0.49132 3.41694 0.00133 0 -0.0586 -1.79508 0 0 0 0 0 0 0.01845 0 -0.15174 0 1.32468 -0.2339 -1.59677
GLU_225 -3.9436 0.30954 4.08783 0.00602 0.27786 -0.35981 -0.76422 0 0 0 0 0 0 -0.03227 2.63116 -0.35584 0 -2.72453 -0.42738 -1.29525
LEU_226 -7.16228 0.89524 1.65015 0.01636 0.09747 -0.22889 -0.7393 0 0 0 0 0 0 0.05347 0.12746 -0.10276 0 1.66147 -0.54131 -4.27291
GLY_227 -2.30248 0.19077 2.63883 7e-05 0 -0.19423 -1.85995 0 0 0 0 0 0 -0.0884 0 -1.51164 0 0.79816 -0.18789 -2.51676
ALA:CtermProteinFull_228 -6.0009 1.78998 4.84105 0.00133 0 0.1422 -3.08085 0 0 0 0 0 0 0 0 0 0 1.32468 0.03439 -0.94812
#END_POSE_ENERGIES_TABLE 

END
SS: LEEEEEELLLLLHHHHHHHHHHHHHLLLLEEEEEEELLHHHHHHHHHHHHHHLLLEEEEEEEELLLLHHHHHHHHHHHHHHHHHHLLLEEEEEEEELLHHHHHHHHHHHHHLLLLLLLLLLLLLLLLLLLLLLLLLLLLLLLLLLLLLLLLLLLLLLLLLLLLLLLLLLLLLLLLLLLLLLLLLLLLLLLLLLLLLLLLLLLLLLLLLLLLLLLLLLLLLLLLLLLLL
SCORE_INFO:
TOTAL_SCORE: -804.848
WTS:  fa_atr: 1 fa_rep: 0.55 fa_sol: 1 fa_intra_rep: 0.005 fa_intra_sol_xover4: 1 lk_ball_wtd: 1 fa_elec: 1 pro_close: 1.25 hbond_sr_bb: 1 hbond_lr_bb: 1 hbond_bb_sc: 1 hbond_sc: 1 dslf_fa13: 1.25 omega: 0.4 fa_dun: 0.7 p_aa_pp: 0.6 yhh_planarity: 0.625 ref: 1 rama_prepro: 0.45
TOTAL_WTD:  fa_atr: -1364.295 fa_rep:   155.879 fa_sol:   696.172 fa_intra_rep:     2.644 fa_intra_sol_xover4:    44.797 lk_ball_wtd:   -26.514 fa_elec:  -401.716 pro_close:     0.000 hbond_sr_bb:  -111.877 hbond_lr_bb:   -69.478 hbond_bb_sc:   -25.898 hbond_sc:    -7.160 dslf_fa13:     0.000 omega:    10.099 fa_dun:   277.025 p_aa_pp:   -47.223 yhh_planarity:     0.001 ref:    83.582 rama_prepro:   -20.886
RSD_WTD: 1  fa_atr:    -4.857 fa_rep:     0.716 fa_sol:     8.608 fa_intra_rep:     0.003 fa_intra_sol_xover4:     0.364 lk_ball_wtd:     0.921 fa_elec:    -9.224 pro_close:     0.000 hbond_sr_bb:     0.000 hbond_lr_bb:     0.000 hbond_bb_sc:    -1.086 hbond_sc:    -1.225 dslf_fa13:     0.000 omega:     0.212 fa_dun:     1.608 p_aa_pp:     0.000 yhh_planarity:     0.000 ref:    -2.146 rama_prepro:     0.000
RSD_WTD: 2  fa_atr:    -4.912 fa_rep:     0.397 fa_sol:     2.681 fa_intra_rep:     0.001 fa_intra_sol_xover4:     0.000 lk_ball_wtd:    -0.236 fa_elec:    -1.634 pro_close:     0.000 hbond_sr_bb:     0.000 hbond_lr_bb:     0.000 hbond_bb_sc:     0.000 hbond_sc:     0.000 dslf_fa13:     0.000 omega:     0.033 fa_dun:     0.000 p_aa_pp:    -0.541 yhh_planarity:     0.000 ref:     1.325 rama_prepro:    -0.030
RSD_WTD: 3  fa_atr:    -8.022 fa_rep:     0.841 fa_sol:     0.984 fa_intra_rep:     0.031 fa_intra_sol_xover4:     0.080 lk_ball_wtd:    -0.058 fa_elec:    -1.725 pro_close:     0.000 hbond_sr_bb:     0.000 hbond_lr_bb:     0.000 hbond_bb_sc:     0.000 hbond_sc:     0.000 dslf_fa13:     0.000 omega:     0.158 fa_dun:     1.083 p_aa_pp:    -0.726 yhh_planarity:     0.000 ref:     2.304 rama_prepro:    -0.244
RSD_WTD: 4  fa_atr:    -5.526 fa_rep:     2.196 fa_sol:     1.761 fa_intra_rep:     0.001 fa_intra_sol_xover4:     0.000 lk_ball_wtd:    -0.012 fa_elec:    -1.820 pro_close:     0.000 hbond_sr_bb:     0.000 hbond_lr_bb:     0.000 hbond_bb_sc:     0.000 hbond_sc:     0.000 dslf_fa13:     0.000 omega:     0.046 fa_dun:     0.000 p_aa_pp:     0.156 yhh_planarity:     0.000 ref:     1.325 rama_prepro:    -0.059
RSD_WTD: 5  fa_atr:    -8.160 fa_rep:     0.913 fa_sol:     0.706 fa_intra_rep:     0.027 fa_intra_sol_xover4:     0.086 lk_ball_wtd:     0.199 fa_elec:    -1.733 pro_close:     0.000 hbond_sr_bb:     0.000 hbond_lr_bb:     0.000 hbond_bb_sc:     0.000 hbond_sc:     0.000 dslf_fa13:     0.000 omega:    -0.019 fa_dun:     0.327 p_aa_pp:    -0.625 yhh_planarity:     0.000 ref:     2.304 rama_prepro:     0.033
RSD_WTD: 6  fa_atr:    -3.789 fa_rep:     0.217 fa_sol:     2.195 fa_intra_rep:     0.003 fa_intra_sol_xover4:     0.000 lk_ball_wtd:    -0.085 fa_elec:    -1.857 pro_close:     0.000 hbond_sr_bb:     0.000 hbond_lr_bb:     0.000 hbond_bb_sc:     0.000 hbond_sc:     0.000 dslf_fa13:     0.000 omega:     0.078 fa_dun:     0.000 p_aa_pp:     0.264 yhh_planarity:     0.000 ref:     1.325 rama_prepro:     0.439
RSD_WTD: 7  fa_atr:    -6.553 fa_rep:     0.761 fa_sol:     0.995 fa_intra_rep:     0.018 fa_intra_sol_xover4:     0.072 lk_ball_wtd:    -0.111 fa_elec:    -0.575 pro_close:     0.000 hbond_sr_bb:     0.000 hbond_lr_bb:     0.000 hbond_bb_sc:     0.000 hbond_sc:     0.000 dslf_fa13:     0.000 omega:    -0.028 fa_dun:     0.475 p_aa_pp:    -0.170 yhh_planarity:     0.000 ref:     1.661 rama_prepro:     0.408
RSD_WTD: 8  fa_atr:    -5.270 fa_rep:     0.449 fa_sol:     5.448 fa_intra_rep:     0.003 fa_intra_sol_xover4:     0.357 lk_ball_wtd:    -0.156 fa_elec:    -2.276 pro_close:     0.000 hbond_sr_bb:     0.000 hbond_lr_bb:     0.000 hbond_bb_sc:    -0.942 hbond_sc:     0.000 dslf_fa13:     0.000 omega:     0.006 fa_dun:     3.613 p_aa_pp:     0.117 yhh_planarity:     0.000 ref:    -2.146 rama_prepro:    -0.241
RSD_WTD: 9  fa_atr:    -1.567 fa_rep:     0.138 fa_sol:     2.068 fa_intra_rep:     0.006 fa_intra_sol_xover4:     0.277 lk_ball_wtd:    -0.223 fa_elec:     0.120 pro_close:     0.000 hbond_sr_bb:     0.000 hbond_lr_bb:     0.000 hbond_bb_sc:     0.000 hbond_sc:     0.000 dslf_fa13:     0.000 omega:    -0.075 fa_dun:     2.733 p_aa_pp:    -0.324 yhh_planarity:     0.000 ref:    -2.725 rama_prepro:    -0.407
RSD_WTD: 10  fa_atr:    -1.814 fa_rep:     0.268 fa_sol:     2.431 fa_intra_rep:     0.002 fa_intra_sol_xover4:     0.029 lk_ball_wtd:    -0.056 fa_elec:    -1.773 pro_close:     0.000 hbond_sr_bb:     0.000 hbond_lr_bb:     0.000 hbond_bb_sc:    -0.942 hbond_sc:     0.000 dslf_fa13:     0.000 omega:    -0.045 fa_dun:     0.820 p_aa_pp:    -0.210 yhh_planarity:     0.000 ref:    -0.290 rama_prepro:    -0.592
RSD_WTD: 11  fa_atr:    -4.103 fa_rep:     0.354 fa_sol:     1.764 fa_intra_rep:     0.001 fa_intra_sol_xover4:     0.000 lk_ball_wtd:    -0.018 fa_elec:    -0.662 pro_close:     0.000 hbond_sr_bb:     0.000 hbond_lr_bb:     0.000 hbond_bb_sc:     0.000 hbond_sc:     0.000 dslf_fa13:     0.000 omega:     0.018 fa_dun:     0.000 p_aa_pp:     0.184 yhh_planarity:     0.000 ref:     1.325 rama_prepro:    -0.128
RSD_WTD: 12  fa_atr:    -4.685 fa_rep:     0.588 fa_sol:     3.479 fa_intra_rep:     0.012 fa_intra_sol_xover4:     0.063 lk_ball_wtd:     0.051 fa_elec:    -2.657 pro_close:     0.000 hbond_sr_bb:     0.000 hbond_lr_bb:     0.000 hbond_bb_sc:    -1.354 hbond_sc:     0.000 dslf_fa13:     0.000 omega:     0.264 fa_dun:     0.814 p_aa_pp:    -0.726 yhh_planarity:     0.000 ref:     1.152 rama_prepro:     0.207
RSD_WTD: 13  fa_atr:    -8.000 fa_rep:     0.973 fa_sol:     2.911 fa_intra_rep:     0.023 fa_intra_sol_xover4:     0.384 lk_ball_wtd:    -0.234 fa_elec:    -1.359 pro_close:     0.000 hbond_sr_bb:     0.000 hbond_lr_bb:     0.000 hbond_bb_sc:    -0.358 hbond_sc:     0.000 dslf_fa13:     0.000 omega:    -0.019 fa_dun:     1.245 p_aa_pp:     0.172 yhh_planarity:     0.000 ref:     2.261 rama_prepro:    -0.143
RSD_WTD: 14  fa_atr:    -4.753 fa_rep:     0.814 fa_sol:     3.547 fa_intra_rep:     0.009 fa_intra_sol_xover4:     0.218 lk_ball_wtd:    -0.229 fa_elec:    -0.708 pro_close:     0.000 hbond_sr_bb:     0.000 hbond_lr_bb:     0.000 hbond_bb_sc:     0.000 hbond_sc:     0.000 dslf_fa13:     0.000 omega:    -0.002 fa_dun:     1.248 p_aa_pp:    -0.070 yhh_planarity:     0.000 ref:    -0.715 rama_prepro:    -0.438
RSD_WTD: 15  fa_atr:    -5.870 fa_rep:     0.277 fa_sol:     6.043 fa_intra_rep:     0.003 fa_intra_sol_xover4:     0.278 lk_ball_wtd:    -0.140 fa_elec:    -2.901 pro_close:     0.000 hbond_sr_bb:     0.000 hbond_lr_bb:     0.000 hbond_bb_sc:    -0.996 hbond_sc:     0.000 dslf_fa13:     0.000 omega:     0.316 fa_dun:     2.347 p_aa_pp:    -0.156 yhh_planarity:     0.000 ref:    -2.146 rama_prepro:    -0.324
RSD_WTD: 16  fa_atr:   -10.217 fa_rep:     1.168 fa_sol:     2.299 fa_intra_rep:     0.014 fa_intra_sol_xover4:     0.021 lk_ball_wtd:     0.072 fa_elec:    -1.431 pro_close:     0.000 hbond_sr_bb:     0.000 hbond_lr_bb:     0.000 hbond_bb_sc:     0.000 hbond_sc:     0.000 dslf_fa13:     0.000 omega:    -0.004 fa_dun:     1.473 p_aa_pp:     0.067 yhh_planarity:     0.000 ref:     1.657 rama_prepro:     0.028
RSD_WTD: 17  fa_atr:    -6.579 fa_rep:     0.433 fa_sol:     4.265 fa_intra_rep:     0.013 fa_intra_sol_xover4:     0.309 lk_ball_wtd:    -0.211 fa_elec:    -1.988 pro_close:     0.000 hbond_sr_bb:     0.000 hbond_lr_bb:     0.000 hbond_bb_sc:     0.000 hbond_sc:     0.000 dslf_fa13:     0.000 omega:    -0.009 fa_dun:     3.327 p_aa_pp:     0.071 yhh_planarity:     0.000 ref:    -0.715 rama_prepro:     0.102
RSD_WTD: 18  fa_atr:    -5.901 fa_rep:     0.466 fa_sol:     6.349 fa_intra_rep:     0.031 fa_intra_sol_xover4:     0.479 lk_ball_wtd:    -0.048 fa_elec:    -3.807 pro_close:     0.000 hbond_sr_bb:     0.000 hbond_lr_bb:     0.000 hbond_bb_sc:     0.000 hbond_sc:    -0.554 dslf_fa13:     0.000 omega:     0.008 fa_dun:     3.003 p_aa_pp:    -0.016 yhh_planarity:     0.000 ref:    -0.715 rama_prepro:    -0.231
RSD_WTD: 19  fa_atr:    -6.894 fa_rep:     0.972 fa_sol:     2.950 fa_intra_rep:     0.002 fa_intra_sol_xover4:     0.000 lk_ball_wtd:     0.039 fa_elec:    -2.043 pro_close:     0.000 hbond_sr_bb:     0.000 hbond_lr_bb:     0.000 hbond_bb_sc:     0.000 hbond_sc:     0.000 dslf_fa13:     0.000 omega:     0.120 fa_dun:     0.000 p_aa_pp:    -0.217 yhh_planarity:     0.000 ref:     1.325 rama_prepro:    -0.365
RSD_WTD: 20  fa_atr:   -11.496 fa_rep:     1.644 fa_sol:     2.476 fa_intra_rep:     0.005 fa_intra_sol_xover4:     0.043 lk_ball_wtd:    -0.121 fa_elec:    -1.923 pro_close:     0.000 hbond_sr_bb:     0.000 hbond_lr_bb:     0.000 hbond_bb_sc:     0.000 hbond_sc:     0.000 dslf_fa13:     0.000 omega:     0.143 fa_dun:     1.655 p_aa_pp:     0.070 yhh_planarity:     0.000 ref:     1.657 rama_prepro:    -0.118
RSD_WTD: 21  fa_atr:    -6.087 fa_rep:     0.311 fa_sol:     5.909 fa_intra_rep:     0.007 fa_intra_sol_xover4:     0.323 lk_ball_wtd:     0.077 fa_elec:    -3.924 pro_close:     0.000 hbond_sr_bb:     0.000 hbond_lr_bb:     0.000 hbond_bb_sc:     0.000 hbond_sc:    -0.554 dslf_fa13:     0.000 omega:     0.064 fa_dun:     3.486 p_aa_pp:    -0.151 yhh_planarity:     0.000 ref:    -2.725 rama_prepro:    -0.159
RSD_WTD: 22  fa_atr:    -8.734 fa_rep:     1.004 fa_sol:     3.813 fa_intra_rep:     0.029 fa_intra_sol_xover4:     0.072 lk_ball_wtd:    -0.136 fa_elec:    -1.742 pro_close:     0.000 hbond_sr_bb:     0.000 hbond_lr_bb:     0.000 hbond_bb_sc:     0.000 hbond_sc:     0.000 dslf_fa13:     0.000 omega:    -0.038 fa_dun:     0.154 p_aa_pp:    -0.412 yhh_planarity:     0.000 ref:     2.304 rama_prepro:    -0.143
RSD_WTD: 23  fa_atr:   -10.403 fa_rep:     1.543 fa_sol:     2.384 fa_intra_rep:     0.021 fa_intra_sol_xover4:     0.076 lk_ball_wtd:    -0.147 fa_elec:    -1.961 pro_close:     0.000 hbond_sr_bb:     0.000 hbond_lr_bb:     0.000 hbond_bb_sc:     0.000 hbond_sc:     0.000 dslf_fa13:     0.000 omega:     0.238 fa_dun:     0.513 p_aa_pp:    -0.250 yhh_planarity:     0.000 ref:     1.661 rama_prepro:    -0.076
RSD_WTD: 24  fa_atr:    -6.364 fa_rep:     0.624 fa_sol:     4.056 fa_intra_rep:     0.023 fa_intra_sol_xover4:     0.279 lk_ball_wtd:    -0.107 fa_elec:    -1.739 pro_close:     0.000 hbond_sr_bb:     0.000 hbond_lr_bb:     0.000 hbond_bb_sc:     0.000 hbond_sc:     0.000 dslf_fa13:     0.000 omega:    -0.007 fa_dun:     1.427 p_aa_pp:    -0.435 yhh_planarity:     0.000 ref:     0.582 rama_prepro:    -0.071
RSD_WTD: 25  fa_atr:    -4.173 fa_rep:     0.310 fa_sol:     3.460 fa_intra_rep:     0.012 fa_intra_sol_xover4:     0.156 lk_ball_wtd:    -0.188 fa_elec:    -0.595 pro_close:     0.000 hbond_sr_bb:     0.000 hbond_lr_bb:     0.000 hbond_bb_sc:     0.000 hbond_sc:     0.000 dslf_fa13:     0.000 omega:    -0.028 fa_dun:     2.105 p_aa_pp:    -0.046 yhh_planarity:     0.000 ref:    -0.715 rama_prepro:    -0.240
RSD_WTD: 26  fa_atr:    -6.544 fa_rep:     0.757 fa_sol:     1.832 fa_intra_rep:     0.019 fa_intra_sol_xover4:     0.100 lk_ball_wtd:    -0.185 fa_elec:    -0.685 pro_close:     0.000 hbond_sr_bb:     0.000 hbond_lr_bb:     0.000 hbond_bb_sc:     0.000 hbond_sc:     0.000 dslf_fa13:     0.000 omega:     0.032 fa_dun:     0.102 p_aa_pp:    -0.093 yhh_planarity:     0.000 ref:     1.661 rama_prepro:    -0.504
RSD_WTD: 27  fa_atr:    -2.056 fa_rep:     0.179 fa_sol:     2.398 fa_intra_rep:     0.000 fa_intra_sol_xover4:     0.000 lk_ball_wtd:    -0.130 fa_elec:    -1.589 pro_close:     0.000 hbond_sr_bb:     0.000 hbond_lr_bb:     0.000 hbond_bb_sc:     0.000 hbond_sc:     0.000 dslf_fa13:     0.000 omega:    -0.150 fa_dun:     0.000 p_aa_pp:    -1.471 yhh_planarity:     0.000 ref:     0.798 rama_prepro:    -0.520
RSD_WTD: 28  fa_atr:    -6.154 fa_rep:     0.683 fa_sol:     1.512 fa_intra_rep:     0.017 fa_intra_sol_xover4:     0.050 lk_ball_wtd:    -0.156 fa_elec:    -0.242 pro_close:     0.000 hbond_sr_bb:     0.000 hbond_lr_bb:     0.000 hbond_bb_sc:     0.000 hbond_sc:     0.000 dslf_fa13:     0.000 omega:    -0.012 fa_dun:     0.005 p_aa_pp:    -0.288 yhh_planarity:     0.000 ref:     2.643 rama_prepro:    -0.430
RSD_WTD: 29  fa_atr:    -3.571 fa_rep:     0.221 fa_sol:     2.881 fa_intra_rep:     0.009 fa_intra_sol_xover4:     0.266 lk_ball_wtd:    -0.048 fa_elec:    -1.747 pro_close:     0.000 hbond_sr_bb:     0.000 hbond_lr_bb:     0.000 hbond_bb_sc:     0.000 hbond_sc:     0.000 dslf_fa13:     0.000 omega:    -0.033 fa_dun:     1.868 p_aa_pp:    -0.145 yhh_planarity:     0.000 ref:    -0.715 rama_prepro:    -0.262
RSD_WTD: 30  fa_atr:    -6.256 fa_rep:     0.572 fa_sol:     3.770 fa_intra_rep:     0.008 fa_intra_sol_xover4:     0.140 lk_ball_wtd:    -0.097 fa_elec:    -1.605 pro_close:     0.000 hbond_sr_bb:     0.000 hbond_lr_bb:     0.000 hbond_bb_sc:     0.000 hbond_sc:     0.000 dslf_fa13:     0.000 omega:     0.061 fa_dun:     1.352 p_aa_pp:     0.346 yhh_planarity:     0.000 ref:    -0.715 rama_prepro:     0.054
RSD_WTD: 31  fa_atr:    -7.727 fa_rep:     0.743 fa_sol:     1.160 fa_intra_rep:     0.027 fa_intra_sol_xover4:     0.073 lk_ball_wtd:    -0.071 fa_elec:    -1.060 pro_close:     0.000 hbond_sr_bb:     0.000 hbond_lr_bb:     0.000 hbond_bb_sc:     0.000 hbond_sc:     0.000 dslf_fa13:     0.000 omega:    -0.069 fa_dun:     0.162 p_aa_pp:    -0.675 yhh_planarity:     0.000 ref:     2.304 rama_prepro:     0.047
RSD_WTD: 32  fa_atr:    -5.932 fa_rep:     1.223 fa_sol:     0.927 fa_intra_rep:     0.018 fa_intra_sol_xover4:     0.054 lk_ball_wtd:    -0.078 fa_elec:    -1.879 pro_close:     0.000 hbond_sr_bb:     0.000 hbond_lr_bb:     0.000 hbond_bb_sc:     0.000 hbond_sc:     0.000 dslf_fa13:     0.000 omega:     0.059 fa_dun:     0.063 p_aa_pp:    -0.354 yhh_planarity:     0.000 ref:     2.643 rama_prepro:    -0.025
RSD_WTD: 33  fa_atr:    -7.831 fa_rep:     1.880 fa_sol:     0.320 fa_intra_rep:     0.024 fa_intra_sol_xover4:     0.070 lk_ball_wtd:     0.223 fa_elec:    -2.244 pro_close:     0.000 hbond_sr_bb:     0.000 hbond_lr_bb:     0.000 hbond_bb_sc:     0.000 hbond_sc:     0.000 dslf_fa13:     0.000 omega:    -0.037 fa_dun:     1.830 p_aa_pp:    -0.504 yhh_planarity:     0.000 ref:     2.643 rama_prepro:     0.041
RSD_WTD: 34  fa_atr:    -3.705 fa_rep:     0.500 fa_sol:     1.849 fa_intra_rep:     0.001 fa_intra_sol_xover4:     0.000 lk_ball_wtd:     0.202 fa_elec:    -2.059 pro_close:     0.000 hbond_sr_bb:     0.000 hbond_lr_bb:     0.000 hbond_bb_sc:     0.000 hbond_sc:     0.000 dslf_fa13:     0.000 omega:    -0.001 fa_dun:     0.000 p_aa_pp:     0.299 yhh_planarity:     0.000 ref:     1.325 rama_prepro:     0.155
RSD_WTD: 35  fa_atr:    -9.714 fa_rep:     2.068 fa_sol:     0.816 fa_intra_rep:     0.025 fa_intra_sol_xover4:     0.552 lk_ball_wtd:    -0.119 fa_elec:    -2.087 pro_close:     0.000 hbond_sr_bb:     0.000 hbond_lr_bb:     0.000 hbond_bb_sc:     0.000 hbond_sc:     0.000 dslf_fa13:     0.000 omega:     0.031 fa_dun:     1.751 p_aa_pp:    -0.317 yhh_planarity:     0.000 ref:     1.218 rama_prepro:     0.303
RSD_WTD: 36  fa_atr:    -2.733 fa_rep:     0.562 fa_sol:     1.535 fa_intra_rep:     0.001 fa_intra_sol_xover4:     0.000 lk_ball_wtd:    -0.045 fa_elec:    -0.691 pro_close:     0.000 hbond_sr_bb:     0.000 hbond_lr_bb:     0.000 hbond_bb_sc:     0.000 hbond_sc:     0.000 dslf_fa13:     0.000 omega:    -0.052 fa_dun:     0.000 p_aa_pp:    -0.040 yhh_planarity:     0.000 ref:     1.325 rama_prepro:    -0.357
RSD_WTD: 37  fa_atr:    -6.820 fa_rep:     0.725 fa_sol:     1.700 fa_intra_rep:     0.023 fa_intra_sol_xover4:     0.189 lk_ball_wtd:    -0.148 fa_elec:    -0.616 pro_close:     0.000 hbond_sr_bb:     0.000 hbond_lr_bb:     0.000 hbond_bb_sc:     0.000 hbond_sc:     0.000 dslf_fa13:     0.000 omega:    -0.076 fa_dun:     2.049 p_aa_pp:     0.028 yhh_planarity:     0.000 ref:     0.582 rama_prepro:    -0.355
RSD_WTD: 38  fa_atr:    -5.333 fa_rep:     0.493 fa_sol:     5.399 fa_intra_rep:     0.007 fa_intra_sol_xover4:     0.555 lk_ball_wtd:     0.018 fa_elec:    -2.967 pro_close:     0.000 hbond_sr_bb:     0.000 hbond_lr_bb:     0.000 hbond_bb_sc:    -0.591 hbond_sc:     0.000 dslf_fa13:     0.000 omega:    -0.038 fa_dun:     1.884 p_aa_pp:    -0.563 yhh_planarity:     0.000 ref:    -2.146 rama_prepro:     0.507
RSD_WTD: 39  fa_atr:    -3.444 fa_rep:     0.152 fa_sol:     2.832 fa_intra_rep:     0.008 fa_intra_sol_xover4:     0.385 lk_ball_wtd:    -0.027 fa_elec:    -0.902 pro_close:     0.000 hbond_sr_bb:     0.000 hbond_lr_bb:     0.000 hbond_bb_sc:     0.000 hbond_sc:     0.000 dslf_fa13:     0.000 omega:    -0.086 fa_dun:     2.857 p_aa_pp:    -0.263 yhh_planarity:     0.000 ref:    -2.725 rama_prepro:     0.274
RSD_WTD: 40  fa_atr:    -5.347 fa_rep:     0.441 fa_sol:     4.479 fa_intra_rep:     0.015 fa_intra_sol_xover4:     0.492 lk_ball_wtd:    -0.287 fa_elec:    -2.044 pro_close:     0.000 hbond_sr_bb:     0.000 hbond_lr_bb:     0.000 hbond_bb_sc:    -0.591 hbond_sc:     0.000 dslf_fa13:     0.000 omega:    -0.012 fa_dun:     1.901 p_aa_pp:     0.026 yhh_planarity:     0.000 ref:    -0.715 rama_prepro:    -0.146
RSD_WTD: 41  fa_atr:    -9.230 fa_rep:     1.445 fa_sol:     2.523 fa_intra_rep:     0.017 fa_intra_sol_xover4:     0.079 lk_ball_wtd:    -0.294 fa_elec:    -1.721 pro_close:     0.000 hbond_sr_bb:     0.000 hbond_lr_bb:     0.000 hbond_bb_sc:     0.000 hbond_sc:     0.000 dslf_fa13:     0.000 omega:     0.127 fa_dun:     0.147 p_aa_pp:    -0.312 yhh_planarity:     0.000 ref:     1.661 rama_prepro:    -0.139
RSD_WTD: 42  fa_atr:    -9.299 fa_rep:     0.809 fa_sol:     2.065 fa_intra_rep:     0.027 fa_intra_sol_xover4:     0.071 lk_ball_wtd:    -0.330 fa_elec:    -1.581 pro_close:     0.000 hbond_sr_bb:     0.000 hbond_lr_bb:     0.000 hbond_bb_sc:     0.000 hbond_sc:     0.000 dslf_fa13:     0.000 omega:    -0.025 fa_dun:     0.072 p_aa_pp:    -0.439 yhh_planarity:     0.000 ref:     2.304 rama_prepro:    -0.127
RSD_WTD: 43  fa_atr:    -4.731 fa_rep:     0.299 fa_sol:     3.484 fa_intra_rep:     0.010 fa_intra_sol_xover4:     0.292 lk_ball_wtd:    -0.097 fa_elec:    -1.459 pro_close:     0.000 hbond_sr_bb:     0.000 hbond_lr_bb:     0.000 hbond_bb_sc:     0.000 hbond_sc:     0.000 dslf_fa13:     0.000 omega:    -0.002 fa_dun:     1.686 p_aa_pp:     0.085 yhh_planarity:     0.000 ref:    -0.715 rama_prepro:     0.064
RSD_WTD: 44  fa_atr:    -7.298 fa_rep:     0.755 fa_sol:     2.509 fa_intra_rep:     0.020 fa_intra_sol_xover4:     0.053 lk_ball_wtd:    -0.235 fa_elec:    -1.777 pro_close:     0.000 hbond_sr_bb:     0.000 hbond_lr_bb:     0.000 hbond_bb_sc:     0.000 hbond_sc:     0.000 dslf_fa13:     0.000 omega:    -0.043 fa_dun:    -0.003 p_aa_pp:    -0.336 yhh_planarity:     0.000 ref:     2.643 rama_prepro:     0.027
RSD_WTD: 45  fa_atr:    -7.045 fa_rep:     1.104 fa_sol:     1.766 fa_intra_rep:     0.001 fa_intra_sol_xover4:     0.000 lk_ball_wtd:    -0.121 fa_elec:    -1.760 pro_close:     0.000 hbond_sr_bb:     0.000 hbond_lr_bb:     0.000 hbond_bb_sc:     0.000 hbond_sc:     0.000 dslf_fa13:     0.000 omega:     0.001 fa_dun:     0.000 p_aa_pp:     0.104 yhh_planarity:     0.000 ref:     1.325 rama_prepro:     0.126
RSD_WTD: 46  fa_atr:    -5.532 fa_rep:     0.801 fa_sol:     2.345 fa_intra_rep:     0.001 fa_intra_sol_xover4:     0.000 lk_ball_wtd:    -0.269 fa_elec:    -1.583 pro_close:     0.000 hbond_sr_bb:     0.000 hbond_lr_bb:     0.000 hbond_bb_sc:     0.000 hbond_sc:     0.000 dslf_fa13:     0.000 omega:    -0.024 fa_dun:     0.000 p_aa_pp:    -0.135 yhh_planarity:     0.000 ref:     1.325 rama_prepro:     0.011
RSD_WTD: 47  fa_atr:    -5.104 fa_rep:     0.234 fa_sol:     5.682 fa_intra_rep:     0.018 fa_intra_sol_xover4:     0.507 lk_ball_wtd:    -0.231 fa_elec:    -2.631 pro_close:     0.000 hbond_sr_bb:     0.000 hbond_lr_bb:     0.000 hbond_bb_sc:     0.000 hbond_sc:     0.000 dslf_fa13:     0.000 omega:    -0.006 fa_dun:     3.228 p_aa_pp:     0.030 yhh_planarity:     0.000 ref:    -0.715 rama_prepro:    -0.150
RSD_WTD: 48  fa_atr:    -7.602 fa_rep:     1.004 fa_sol:     3.241 fa_intra_rep:     0.021 fa_intra_sol_xover4:     0.055 lk_ball_wtd:    -0.220 fa_elec:    -1.928 pro_close:     0.000 hbond_sr_bb:     0.000 hbond_lr_bb:     0.000 hbond_bb_sc:     0.000 hbond_sc:     0.000 dslf_fa13:     0.000 omega:     0.022 fa_dun:    -0.011 p_aa_pp:    -0.270 yhh_planarity:     0.000 ref:     2.643 rama_prepro:    -0.102
RSD_WTD: 49  fa_atr:    -9.411 fa_rep:     0.978 fa_sol:     1.870 fa_intra_rep:     0.014 fa_intra_sol_xover4:     0.072 lk_ball_wtd:    -0.283 fa_elec:    -1.795 pro_close:     0.000 hbond_sr_bb:     0.000 hbond_lr_bb:     0.000 hbond_bb_sc:     0.000 hbond_sc:     0.000 dslf_fa13:     0.000 omega:     0.130 fa_dun:     0.580 p_aa_pp:    -0.247 yhh_planarity:     0.000 ref:     1.661 rama_prepro:    -0.201
RSD_WTD: 50  fa_atr:    -4.090 fa_rep:     0.350 fa_sol:     4.276 fa_intra_rep:     0.004 fa_intra_sol_xover4:     0.597 lk_ball_wtd:    -0.175 fa_elec:    -1.982 pro_close:     0.000 hbond_sr_bb:     0.000 hbond_lr_bb:     0.000 hbond_bb_sc:     0.000 hbond_sc:     0.000 dslf_fa13:     0.000 omega:     0.085 fa_dun:     1.247 p_aa_pp:    -0.259 yhh_planarity:     0.000 ref:    -0.301 rama_prepro:    -0.028
RSD_WTD: 51  fa_atr:    -4.011 fa_rep:     0.317 fa_sol:     4.908 fa_intra_rep:     0.005 fa_intra_sol_xover4:     0.313 lk_ball_wtd:    -0.299 fa_elec:    -1.754 pro_close:     0.000 hbond_sr_bb:     0.000 hbond_lr_bb:     0.000 hbond_bb_sc:     0.000 hbond_sc:     0.000 dslf_fa13:     0.000 omega:    -0.070 fa_dun:     1.525 p_aa_pp:     0.021 yhh_planarity:     0.000 ref:    -2.146 rama_prepro:    -0.099
RSD_WTD: 52  fa_atr:    -6.726 fa_rep:     0.911 fa_sol:     1.838 fa_intra_rep:     0.017 fa_intra_sol_xover4:     0.095 lk_ball_wtd:    -0.211 fa_elec:    -0.926 pro_close:     0.000 hbond_sr_bb:     0.000 hbond_lr_bb:     0.000 hbond_bb_sc:     0.000 hbond_sc:     0.000 dslf_fa13:     0.000 omega:     0.044 fa_dun:     0.080 p_aa_pp:    -0.112 yhh_planarity:     0.000 ref:     1.661 rama_prepro:    -0.426
RSD_WTD: 53  fa_atr:    -1.831 fa_rep:     0.291 fa_sol:     2.258 fa_intra_rep:     0.000 fa_intra_sol_xover4:     0.000 lk_ball_wtd:    -0.080 fa_elec:    -1.051 pro_close:     0.000 hbond_sr_bb:     0.000 hbond_lr_bb:     0.000 hbond_bb_sc:     0.000 hbond_sc:     0.000 dslf_fa13:     0.000 omega:    -0.098 fa_dun:     0.000 p_aa_pp:    -0.931 yhh_planarity:     0.000 ref:     0.798 rama_prepro:    -0.472
RSD_WTD: 54  fa_atr:    -3.602 fa_rep:     0.172 fa_sol:     1.652 fa_intra_rep:     0.001 fa_intra_sol_xover4:     0.000 lk_ball_wtd:    -0.248 fa_elec:    -0.272 pro_close:     0.000 hbond_sr_bb:     0.000 hbond_lr_bb:     0.000 hbond_bb_sc:     0.000 hbond_sc:     0.000 dslf_fa13:     0.000 omega:     0.148 fa_dun:     0.000 p_aa_pp:    -0.076 yhh_planarity:     0.000 ref:     1.325 rama_prepro:    -0.662
RSD_WTD: 55  fa_atr:    -2.985 fa_rep:     0.203 fa_sol:     2.455 fa_intra_rep:     0.010 fa_intra_sol_xover4:     1.065 lk_ball_wtd:    -0.116 fa_elec:    -0.259 pro_close:     0.000 hbond_sr_bb:     0.000 hbond_lr_bb:     0.000 hbond_bb_sc:     0.000 hbond_sc:     0.000 dslf_fa13:     0.000 omega:     0.247 fa_dun:     2.970 p_aa_pp:    -0.307 yhh_planarity:     0.000 ref:    -2.725 rama_prepro:    -0.602
RSD_WTD: 56  fa_atr:    -6.445 fa_rep:     0.425 fa_sol:     5.197 fa_intra_rep:     0.009 fa_intra_sol_xover4:     0.428 lk_ball_wtd:    -0.189 fa_elec:    -1.535 pro_close:     0.000 hbond_sr_bb:     0.000 hbond_lr_bb:     0.000 hbond_bb_sc:     0.000 hbond_sc:     0.000 dslf_fa13:     0.000 omega:     0.501 fa_dun:     3.086 p_aa_pp:     0.270 yhh_planarity:     0.000 ref:    -2.725 rama_prepro:     0.234
RSD_WTD: 57  fa_atr:    -4.968 fa_rep:     0.521 fa_sol:     2.413 fa_intra_rep:     0.003 fa_intra_sol_xover4:     0.000 lk_ball_wtd:     0.168 fa_elec:    -2.977 pro_close:     0.000 hbond_sr_bb:     0.000 hbond_lr_bb:     0.000 hbond_bb_sc:    -1.067 hbond_sc:     0.000 dslf_fa13:     0.000 omega:     0.009 fa_dun:     0.000 p_aa_pp:     0.074 yhh_planarity:     0.000 ref:     1.325 rama_prepro:     0.805
RSD_WTD: 58  fa_atr:    -5.402 fa_rep:     0.664 fa_sol:     1.982 fa_intra_rep:     0.001 fa_intra_sol_xover4:     0.000 lk_ball_wtd:     0.182 fa_elec:    -1.947 pro_close:     0.000 hbond_sr_bb:     0.000 hbond_lr_bb:     0.000 hbond_bb_sc:     0.000 hbond_sc:     0.000 dslf_fa13:     0.000 omega:    -0.025 fa_dun:     0.000 p_aa_pp:     0.442 yhh_planarity:     0.000 ref:     1.325 rama_prepro:     0.607
RSD_WTD: 59  fa_atr:    -8.573 fa_rep:     1.031 fa_sol:     0.500 fa_intra_rep:     0.029 fa_intra_sol_xover4:     0.073 lk_ball_wtd:     0.003 fa_elec:    -1.547 pro_close:     0.000 hbond_sr_bb:     0.000 hbond_lr_bb:     0.000 hbond_bb_sc:     0.000 hbond_sc:     0.000 dslf_fa13:     0.000 omega:     0.021 fa_dun:     0.287 p_aa_pp:    -0.641 yhh_planarity:     0.000 ref:     2.304 rama_prepro:     0.083
RSD_WTD: 60  fa_atr:    -4.582 fa_rep:     0.577 fa_sol:     1.575 fa_intra_rep:     0.002 fa_intra_sol_xover4:     0.000 lk_ball_wtd:     0.222 fa_elec:    -1.904 pro_close:     0.000 hbond_sr_bb:     0.000 hbond_lr_bb:     0.000 hbond_bb_sc:     0.000 hbond_sc:     0.000 dslf_fa13:     0.000 omega:    -0.038 fa_dun:     0.000 p_aa_pp:     0.591 yhh_planarity:     0.000 ref:     1.325 rama_prepro:     0.332
RSD_WTD: 61  fa_atr:    -8.784 fa_rep:     1.584 fa_sol:     1.118 fa_intra_rep:     0.017 fa_intra_sol_xover4:     0.071 lk_ball_wtd:     0.011 fa_elec:    -2.120 pro_close:     0.000 hbond_sr_bb:     0.000 hbond_lr_bb:     0.000 hbond_bb_sc:     0.000 hbond_sc:     0.000 dslf_fa13:     0.000 omega:    -0.050 fa_dun:     0.798 p_aa_pp:    -0.345 yhh_planarity:     0.000 ref:     1.661 rama_prepro:     0.473
RSD_WTD: 62  fa_atr:    -4.145 fa_rep:     0.600 fa_sol:     2.149 fa_intra_rep:     0.001 fa_intra_sol_xover4:     0.000 lk_ball_wtd:     0.018 fa_elec:    -2.244 pro_close:     0.000 hbond_sr_bb:     0.000 hbond_lr_bb:     0.000 hbond_bb_sc:     0.000 hbond_sc:     0.000 dslf_fa13:     0.000 omega:     0.006 fa_dun:     0.000 p_aa_pp:     0.392 yhh_planarity:     0.000 ref:     1.325 rama_prepro:     0.097
RSD_WTD: 63  fa_atr:    -8.920 fa_rep:     1.235 fa_sol:     0.977 fa_intra_rep:     0.023 fa_intra_sol_xover4:     0.242 lk_ball_wtd:     0.049 fa_elec:    -1.546 pro_close:     0.000 hbond_sr_bb:     0.000 hbond_lr_bb:     0.000 hbond_bb_sc:     0.000 hbond_sc:     0.000 dslf_fa13:     0.000 omega:     0.228 fa_dun:     1.383 p_aa_pp:    -0.304 yhh_planarity:     0.000 ref:     1.218 rama_prepro:    -0.056
RSD_WTD: 64  fa_atr:    -2.031 fa_rep:     0.079 fa_sol:     2.175 fa_intra_rep:     0.008 fa_intra_sol_xover4:     0.791 lk_ball_wtd:    -0.367 fa_elec:    -0.907 pro_close:     0.000 hbond_sr_bb:     0.000 hbond_lr_bb:     0.000 hbond_bb_sc:     0.000 hbond_sc:     0.000 dslf_fa13:     0.000 omega:     0.102 fa_dun:     1.499 p_aa_pp:    -0.605 yhh_planarity:     0.000 ref:    -2.146 rama_prepro:     0.358
RSD_WTD: 65  fa_atr:    -5.974 fa_rep:     0.661 fa_sol:     2.488 fa_intra_rep:     0.032 fa_intra_sol_xover4:     0.084 lk_ball_wtd:    -0.058 fa_elec:     0.109 pro_close:     0.000 hbond_sr_bb:     0.000 hbond_lr_bb:     0.000 hbond_bb_sc:     0.000 hbond_sc:     0.000 dslf_fa13:     0.000 omega:    -0.046 fa_dun:     0.999 p_aa_pp:    -0.756 yhh_planarity:     0.000 ref:     2.304 rama_prepro:     0.277
RSD_WTD: 66  fa_atr:    -2.087 fa_rep:     0.232 fa_sol:     3.061 fa_intra_rep:     0.003 fa_intra_sol_xover4:     0.293 lk_ball_wtd:     0.068 fa_elec:    -2.823 pro_close:     0.000 hbond_sr_bb:     0.000 hbond_lr_bb:     0.000 hbond_bb_sc:     0.000 hbond_sc:     0.000 dslf_fa13:     0.000 omega:     0.103 fa_dun:     1.719 p_aa_pp:    -0.340 yhh_planarity:     0.000 ref:    -2.146 rama_prepro:    -0.367
RSD_WTD: 67  fa_atr:    -4.852 fa_rep:     0.483 fa_sol:     6.018 fa_intra_rep:     0.009 fa_intra_sol_xover4:     0.731 lk_ball_wtd:    -0.128 fa_elec:    -3.026 pro_close:     0.000 hbond_sr_bb:     0.000 hbond_lr_bb:     0.000 hbond_bb_sc:    -0.659 hbond_sc:     0.000 dslf_fa13:     0.000 omega:     0.092 fa_dun:     2.913 p_aa_pp:    -0.707 yhh_planarity:     0.000 ref:    -2.146 rama_prepro:    -0.307
RSD_WTD: 68  fa_atr:    -4.338 fa_rep:     0.245 fa_sol:     4.257 fa_intra_rep:     0.006 fa_intra_sol_xover4:     0.325 lk_ball_wtd:    -0.145 fa_elec:    -1.603 pro_close:     0.000 hbond_sr_bb:     0.000 hbond_lr_bb:     0.000 hbond_bb_sc:     0.000 hbond_sc:     0.000 dslf_fa13:     0.000 omega:    -0.040 fa_dun:     3.671 p_aa_pp:    -0.266 yhh_planarity:     0.000 ref:    -2.725 rama_prepro:    -0.445
RSD_WTD: 69  fa_atr:    -3.897 fa_rep:     0.265 fa_sol:     4.585 fa_intra_rep:     0.004 fa_intra_sol_xover4:     0.302 lk_ball_wtd:    -0.049 fa_elec:    -1.816 pro_close:     0.000 hbond_sr_bb:     0.000 hbond_lr_bb:     0.000 hbond_bb_sc:     0.000 hbond_sc:     0.000 dslf_fa13:     0.000 omega:     0.040 fa_dun:     1.585 p_aa_pp:     0.108 yhh_planarity:     0.000 ref:    -2.146 rama_prepro:    -0.359
RSD_WTD: 70  fa_atr:    -6.247 fa_rep:     0.470 fa_sol:     6.328 fa_intra_rep:     0.006 fa_intra_sol_xover4:     0.245 lk_ball_wtd:    -0.716 fa_elec:    -2.474 pro_close:     0.000 hbond_sr_bb:     0.000 hbond_lr_bb:     0.000 hbond_bb_sc:    -0.659 hbond_sc:     0.000 dslf_fa13:     0.000 omega:     0.112 fa_dun:     2.841 p_aa_pp:    -0.203 yhh_planarity:     0.000 ref:    -2.725 rama_prepro:    -0.296
RSD_WTD: 71  fa_atr:   -11.310 fa_rep:     1.823 fa_sol:     2.541 fa_intra_rep:     0.024 fa_intra_sol_xover4:     0.261 lk_ball_wtd:    -0.132 fa_elec:    -1.953 pro_close:     0.000 hbond_sr_bb:     0.000 hbond_lr_bb:     0.000 hbond_bb_sc:     0.000 hbond_sc:     0.000 dslf_fa13:     0.000 omega:    -0.001 fa_dun:     1.496 p_aa_pp:    -0.515 yhh_planarity:     0.000 ref:     1.218 rama_prepro:    -0.131
RSD_WTD: 72  fa_atr:    -6.348 fa_rep:     0.443 fa_sol:     3.837 fa_intra_rep:     0.009 fa_intra_sol_xover4:     0.183 lk_ball_wtd:    -0.052 fa_elec:    -1.785 pro_close:     0.000 hbond_sr_bb:     0.000 hbond_lr_bb:     0.000 hbond_bb_sc:     0.000 hbond_sc:     0.000 dslf_fa13:     0.000 omega:    -0.019 fa_dun:     0.928 p_aa_pp:     0.027 yhh_planarity:     0.000 ref:    -0.715 rama_prepro:     0.063
RSD_WTD: 73  fa_atr:    -5.586 fa_rep:     0.254 fa_sol:     5.123 fa_intra_rep:     0.011 fa_intra_sol_xover4:     0.206 lk_ball_wtd:    -0.312 fa_elec:    -1.859 pro_close:     0.000 hbond_sr_bb:     0.000 hbond_lr_bb:     0.000 hbond_bb_sc:     0.000 hbond_sc:     0.000 dslf_fa13:     0.000 omega:    -0.034 fa_dun:     2.243 p_aa_pp:     0.008 yhh_planarity:     0.000 ref:    -0.715 rama_prepro:    -0.177
RSD_WTD: 74  fa_atr:    -7.861 fa_rep:     0.495 fa_sol:     5.357 fa_intra_rep:     0.006 fa_intra_sol_xover4:     0.208 lk_ball_wtd:    -0.290 fa_elec:    -2.412 pro_close:     0.000 hbond_sr_bb:     0.000 hbond_lr_bb:     0.000 hbond_bb_sc:     0.000 hbond_sc:     0.000 dslf_fa13:     0.000 omega:     0.037 fa_dun:     2.805 p_aa_pp:    -0.021 yhh_planarity:     0.000 ref:    -1.451 rama_prepro:    -0.224
RSD_WTD: 75  fa_atr:    -9.088 fa_rep:     1.246 fa_sol:     1.240 fa_intra_rep:     0.020 fa_intra_sol_xover4:     0.054 lk_ball_wtd:    -0.182 fa_elec:    -2.052 pro_close:     0.000 hbond_sr_bb:     0.000 hbond_lr_bb:     0.000 hbond_bb_sc:     0.000 hbond_sc:     0.000 dslf_fa13:     0.000 omega:    -0.026 fa_dun:     0.030 p_aa_pp:    -0.335 yhh_planarity:     0.000 ref:     2.643 rama_prepro:    -0.105
RSD_WTD: 76  fa_atr:    -5.979 fa_rep:     0.409 fa_sol:     4.344 fa_intra_rep:     0.014 fa_intra_sol_xover4:     0.231 lk_ball_wtd:    -0.090 fa_elec:    -1.467 pro_close:     0.000 hbond_sr_bb:     0.000 hbond_lr_bb:     0.000 hbond_bb_sc:     0.000 hbond_sc:     0.000 dslf_fa13:     0.000 omega:     0.018 fa_dun:     2.002 p_aa_pp:     0.042 yhh_planarity:     0.000 ref:    -0.715 rama_prepro:    -0.027
RSD_WTD: 77  fa_atr:    -5.338 fa_rep:     0.343 fa_sol:     4.897 fa_intra_rep:     0.009 fa_intra_sol_xover4:     0.175 lk_ball_wtd:    -0.229 fa_elec:    -1.926 pro_close:     0.000 hbond_sr_bb:     0.000 hbond_lr_bb:     0.000 hbond_bb_sc:     0.000 hbond_sc:     0.000 dslf_fa13:     0.000 omega:    -0.001 fa_dun:     1.959 p_aa_pp:    -0.016 yhh_planarity:     0.000 ref:    -0.715 rama_prepro:    -0.181
RSD_WTD: 78  fa_atr:    -6.678 fa_rep:     0.993 fa_sol:     2.697 fa_intra_rep:     0.002 fa_intra_sol_xover4:     0.000 lk_ball_wtd:    -0.065 fa_elec:    -1.842 pro_close:     0.000 hbond_sr_bb:     0.000 hbond_lr_bb:     0.000 hbond_bb_sc:     0.000 hbond_sc:     0.000 dslf_fa13:     0.000 omega:    -0.018 fa_dun:     0.000 p_aa_pp:    -0.158 yhh_planarity:     0.000 ref:     1.325 rama_prepro:    -0.290
RSD_WTD: 79  fa_atr:    -9.799 fa_rep:     0.965 fa_sol:     3.331 fa_intra_rep:     0.016 fa_intra_sol_xover4:     0.074 lk_ball_wtd:    -0.260 fa_elec:    -2.432 pro_close:     0.000 hbond_sr_bb:     0.000 hbond_lr_bb:     0.000 hbond_bb_sc:     0.000 hbond_sc:     0.000 dslf_fa13:     0.000 omega:     0.169 fa_dun:     0.261 p_aa_pp:    -0.272 yhh_planarity:     0.000 ref:     1.661 rama_prepro:    -0.223
RSD_WTD: 80  fa_atr:    -4.168 fa_rep:     0.136 fa_sol:     4.277 fa_intra_rep:     0.007 fa_intra_sol_xover4:     0.343 lk_ball_wtd:    -0.085 fa_elec:    -1.596 pro_close:     0.000 hbond_sr_bb:     0.000 hbond_lr_bb:     0.000 hbond_bb_sc:     0.000 hbond_sc:     0.000 dslf_fa13:     0.000 omega:     0.004 fa_dun:     2.953 p_aa_pp:    -0.141 yhh_planarity:     0.000 ref:    -2.725 rama_prepro:    -0.285
RSD_WTD: 81  fa_atr:    -6.862 fa_rep:     0.633 fa_sol:     3.724 fa_intra_rep:     0.015 fa_intra_sol_xover4:     0.068 lk_ball_wtd:    -0.238 fa_elec:    -1.908 pro_close:     0.000 hbond_sr_bb:     0.000 hbond_lr_bb:     0.000 hbond_bb_sc:     0.000 hbond_sc:     0.000 dslf_fa13:     0.000 omega:     0.076 fa_dun:     1.002 p_aa_pp:    -0.171 yhh_planarity:     0.000 ref:     1.661 rama_prepro:    -0.059
RSD_WTD: 82  fa_atr:   -11.169 fa_rep:     1.334 fa_sol:     3.360 fa_intra_rep:     0.007 fa_intra_sol_xover4:     0.067 lk_ball_wtd:    -0.219 fa_elec:    -1.918 pro_close:     0.000 hbond_sr_bb:     0.000 hbond_lr_bb:     0.000 hbond_bb_sc:     0.000 hbond_sc:     0.000 dslf_fa13:     0.000 omega:     0.135 fa_dun:     1.469 p_aa_pp:    -0.017 yhh_planarity:     0.000 ref:     1.657 rama_prepro:     0.047
RSD_WTD: 83  fa_atr:    -4.481 fa_rep:     0.265 fa_sol:     4.441 fa_intra_rep:     0.010 fa_intra_sol_xover4:     0.296 lk_ball_wtd:    -0.361 fa_elec:    -1.337 pro_close:     0.000 hbond_sr_bb:     0.000 hbond_lr_bb:     0.000 hbond_bb_sc:     0.000 hbond_sc:     0.000 dslf_fa13:     0.000 omega:     0.004 fa_dun:     1.628 p_aa_pp:     0.101 yhh_planarity:     0.000 ref:    -0.715 rama_prepro:     0.030
RSD_WTD: 84  fa_atr:    -2.828 fa_rep:     0.210 fa_sol:     2.708 fa_intra_rep:     0.015 fa_intra_sol_xover4:     0.874 lk_ball_wtd:    -0.138 fa_elec:    -0.724 pro_close:     0.000 hbond_sr_bb:     0.000 hbond_lr_bb:     0.000 hbond_bb_sc:     0.000 hbond_sc:     0.000 dslf_fa13:     0.000 omega:    -0.006 fa_dun:     3.045 p_aa_pp:    -0.064 yhh_planarity:     0.000 ref:    -0.715 rama_prepro:    -0.178
RSD_WTD: 85  fa_atr:    -6.134 fa_rep:     1.138 fa_sol:     1.920 fa_intra_rep:     0.014 fa_intra_sol_xover4:     0.096 lk_ball_wtd:    -0.310 fa_elec:    -0.703 pro_close:     0.000 hbond_sr_bb:     0.000 hbond_lr_bb:     0.000 hbond_bb_sc:     0.000 hbond_sc:     0.000 dslf_fa13:     0.000 omega:     0.256 fa_dun:     0.591 p_aa_pp:    -0.081 yhh_planarity:     0.000 ref:     1.661 rama_prepro:    -0.446
RSD_WTD: 86  fa_atr:    -1.935 fa_rep:     0.178 fa_sol:     2.250 fa_intra_rep:     0.000 fa_intra_sol_xover4:     0.000 lk_ball_wtd:    -0.189 fa_elec:    -0.711 pro_close:     0.000 hbond_sr_bb:     0.000 hbond_lr_bb:     0.000 hbond_bb_sc:     0.000 hbond_sc:     0.000 dslf_fa13:     0.000 omega:    -0.061 fa_dun:     0.000 p_aa_pp:    -1.341 yhh_planarity:     0.000 ref:     0.798 rama_prepro:    -0.257
RSD_WTD: 87  fa_atr:    -6.875 fa_rep:     1.210 fa_sol:     1.217 fa_intra_rep:     0.017 fa_intra_sol_xover4:     0.042 lk_ball_wtd:    -0.168 fa_elec:    -0.879 pro_close:     0.000 hbond_sr_bb:     0.000 hbond_lr_bb:     0.000 hbond_bb_sc:     0.000 hbond_sc:     0.000 dslf_fa13:     0.000 omega:     0.213 fa_dun:     0.007 p_aa_pp:    -0.326 yhh_planarity:     0.000 ref:     2.643 rama_prepro:    -0.293
RSD_WTD: 88  fa_atr:    -4.081 fa_rep:     0.197 fa_sol:     4.182 fa_intra_rep:     0.003 fa_intra_sol_xover4:     0.284 lk_ball_wtd:    -0.169 fa_elec:    -1.396 pro_close:     0.000 hbond_sr_bb:     0.000 hbond_lr_bb:     0.000 hbond_bb_sc:    -1.067 hbond_sc:     0.000 dslf_fa13:     0.000 omega:     0.007 fa_dun:     2.062 p_aa_pp:    -0.112 yhh_planarity:     0.000 ref:    -2.146 rama_prepro:    -0.297
RSD_WTD: 89  fa_atr:    -5.816 fa_rep:     0.403 fa_sol:     4.063 fa_intra_rep:     0.004 fa_intra_sol_xover4:     0.445 lk_ball_wtd:    -0.273 fa_elec:    -1.252 pro_close:     0.000 hbond_sr_bb:     0.000 hbond_lr_bb:     0.000 hbond_bb_sc:     0.000 hbond_sc:     0.000 dslf_fa13:     0.000 omega:     0.182 fa_dun:     2.373 p_aa_pp:    -0.327 yhh_planarity:     0.000 ref:    -0.301 rama_prepro:     0.236
RSD_WTD: 90  fa_atr:    -9.207 fa_rep:     0.705 fa_sol:     7.160 fa_intra_rep:     0.017 fa_intra_sol_xover4:     0.525 lk_ball_wtd:    -0.001 fa_elec:    -5.763 pro_close:     0.000 hbond_sr_bb:     0.000 hbond_lr_bb:     0.000 hbond_bb_sc:    -1.080 hbond_sc:    -1.243 dslf_fa13:     0.000 omega:     0.121 fa_dun:     1.879 p_aa_pp:     0.151 yhh_planarity:     0.000 ref:    -0.095 rama_prepro:     0.590
RSD_WTD: 91  fa_atr:    -7.878 fa_rep:     0.945 fa_sol:     1.649 fa_intra_rep:     0.025 fa_intra_sol_xover4:     0.076 lk_ball_wtd:    -0.026 fa_elec:    -2.099 pro_close:     0.000 hbond_sr_bb:     0.000 hbond_lr_bb:     0.000 hbond_bb_sc:     0.000 hbond_sc:     0.000 dslf_fa13:     0.000 omega:    -0.045 fa_dun:     0.338 p_aa_pp:    -0.762 yhh_planarity:     0.000 ref:     2.304 rama_prepro:     0.037
RSD_WTD: 92  fa_atr:    -8.496 fa_rep:     0.715 fa_sol:    -0.102 fa_intra_rep:     0.033 fa_intra_sol_xover4:     0.094 lk_ball_wtd:     0.122 fa_elec:    -1.865 pro_close:     0.000 hbond_sr_bb:     0.000 hbond_lr_bb:     0.000 hbond_bb_sc:     0.000 hbond_sc:     0.000 dslf_fa13:     0.000 omega:    -0.049 fa_dun:     1.007 p_aa_pp:    -0.605 yhh_planarity:     0.000 ref:     2.304 rama_prepro:    -0.402
RSD_WTD: 93  fa_atr:    -5.619 fa_rep:     1.264 fa_sol:     2.020 fa_intra_rep:     0.001 fa_intra_sol_xover4:     0.000 lk_ball_wtd:     0.067 fa_elec:    -1.771 pro_close:     0.000 hbond_sr_bb:     0.000 hbond_lr_bb:     0.000 hbond_bb_sc:     0.000 hbond_sc:     0.000 dslf_fa13:     0.000 omega:     0.005 fa_dun:     0.000 p_aa_pp:     0.269 yhh_planarity:     0.000 ref:     1.325 rama_prepro:    -0.007
RSD_WTD: 94  fa_atr:    -7.738 fa_rep:     0.936 fa_sol:     0.884 fa_intra_rep:     0.016 fa_intra_sol_xover4:     0.075 lk_ball_wtd:    -0.276 fa_elec:    -1.840 pro_close:     0.000 hbond_sr_bb:     0.000 hbond_lr_bb:     0.000 hbond_bb_sc:     0.000 hbond_sc:     0.000 dslf_fa13:     0.000 omega:     0.031 fa_dun:     1.834 p_aa_pp:    -0.057 yhh_planarity:     0.000 ref:     1.661 rama_prepro:     0.138
RSD_WTD: 95  fa_atr:    -3.302 fa_rep:     0.335 fa_sol:     1.577 fa_intra_rep:     0.001 fa_intra_sol_xover4:     0.000 lk_ball_wtd:    -0.223 fa_elec:    -1.553 pro_close:     0.000 hbond_sr_bb:     0.000 hbond_lr_bb:     0.000 hbond_bb_sc:     0.000 hbond_sc:     0.000 dslf_fa13:     0.000 omega:    -0.012 fa_dun:     0.000 p_aa_pp:     0.072 yhh_planarity:     0.000 ref:     1.325 rama_prepro:    -0.296
RSD_WTD: 96  fa_atr:    -7.663 fa_rep:     1.577 fa_sol:     1.782 fa_intra_rep:     0.020 fa_intra_sol_xover4:     0.149 lk_ball_wtd:    -0.302 fa_elec:    -0.382 pro_close:     0.000 hbond_sr_bb:     0.000 hbond_lr_bb:     0.000 hbond_bb_sc:     0.000 hbond_sc:     0.000 dslf_fa13:     0.000 omega:     0.000 fa_dun:     2.430 p_aa_pp:     0.004 yhh_planarity:     0.000 ref:     1.657 rama_prepro:     0.028
RSD_WTD: 97  fa_atr:    -2.366 fa_rep:     0.252 fa_sol:     1.977 fa_intra_rep:     0.006 fa_intra_sol_xover4:     0.061 lk_ball_wtd:    -0.225 fa_elec:     0.240 pro_close:     0.000 hbond_sr_bb:     0.000 hbond_lr_bb:     0.000 hbond_bb_sc:     0.000 hbond_sc:     0.000 dslf_fa13:     0.000 omega:    -0.047 fa_dun:     0.011 p_aa_pp:    -0.631 yhh_planarity:     0.000 ref:     1.152 rama_prepro:     0.232
RSD_WTD: 98  fa_atr:    -4.050 fa_rep:     0.226 fa_sol:     5.235 fa_intra_rep:     0.005 fa_intra_sol_xover4:     0.616 lk_ball_wtd:     0.123 fa_elec:    -3.127 pro_close:     0.000 hbond_sr_bb:     0.000 hbond_lr_bb:     0.000 hbond_bb_sc:    -0.799 hbond_sc:     0.000 dslf_fa13:     0.000 omega:     0.246 fa_dun:     3.098 p_aa_pp:    -0.668 yhh_planarity:     0.000 ref:    -2.146 rama_prepro:     0.315
RSD_WTD: 99  fa_atr:    -4.538 fa_rep:     0.096 fa_sol:     4.785 fa_intra_rep:     0.008 fa_intra_sol_xover4:     0.846 lk_ball_wtd:    -0.111 fa_elec:    -1.302 pro_close:     0.000 hbond_sr_bb:     0.000 hbond_lr_bb:     0.000 hbond_bb_sc:     0.000 hbond_sc:     0.000 dslf_fa13:     0.000 omega:    -0.039 fa_dun:     2.889 p_aa_pp:    -0.333 yhh_planarity:     0.000 ref:    -2.725 rama_prepro:     0.167
RSD_WTD: 100  fa_atr:    -3.434 fa_rep:     0.132 fa_sol:     3.840 fa_intra_rep:     0.007 fa_intra_sol_xover4:     0.782 lk_ball_wtd:    -0.010 fa_elec:    -1.325 pro_close:     0.000 hbond_sr_bb:     0.000 hbond_lr_bb:     0.000 hbond_bb_sc:     0.000 hbond_sc:     0.000 dslf_fa13:     0.000 omega:     0.316 fa_dun:     3.006 p_aa_pp:    -0.231 yhh_planarity:     0.000 ref:    -2.725 rama_prepro:    -0.341
RSD_WTD: 101  fa_atr:    -6.855 fa_rep:     0.710 fa_sol:     8.023 fa_intra_rep:     0.012 fa_intra_sol_xover4:     0.248 lk_ball_wtd:     0.046 fa_elec:    -6.430 pro_close:     0.000 hbond_sr_bb:     0.000 hbond_lr_bb:     0.000 hbond_bb_sc:    -0.799 hbond_sc:     0.000 dslf_fa13:     0.000 omega:     0.107 fa_dun:     2.994 p_aa_pp:     0.011 yhh_planarity:     0.000 ref:    -0.715 rama_prepro:    -0.259
RSD_WTD: 102  fa_atr:   -10.397 fa_rep:     1.906 fa_sol:     2.053 fa_intra_rep:     0.023 fa_intra_sol_xover4:     0.272 lk_ball_wtd:     0.022 fa_elec:    -2.511 pro_close:     0.000 hbond_sr_bb:     0.000 hbond_lr_bb:     0.000 hbond_bb_sc:     0.000 hbond_sc:     0.000 dslf_fa13:     0.000 omega:     0.018 fa_dun:     1.625 p_aa_pp:    -0.519 yhh_planarity:     0.000 ref:     1.218 rama_prepro:    -0.071
RSD_WTD: 103  fa_atr:    -6.382 fa_rep:     0.492 fa_sol:     3.763 fa_intra_rep:     0.010 fa_intra_sol_xover4:     0.181 lk_ball_wtd:    -0.175 fa_elec:    -1.430 pro_close:     0.000 hbond_sr_bb:     0.000 hbond_lr_bb:     0.000 hbond_bb_sc:     0.000 hbond_sc:     0.000 dslf_fa13:     0.000 omega:     0.014 fa_dun:     0.935 p_aa_pp:     0.052 yhh_planarity:     0.000 ref:    -0.715 rama_prepro:     0.143
RSD_WTD: 104  fa_atr:    -5.232 fa_rep:     0.189 fa_sol:     5.020 fa_intra_rep:     0.016 fa_intra_sol_xover4:     0.155 lk_ball_wtd:    -0.260 fa_elec:    -2.174 pro_close:     0.000 hbond_sr_bb:     0.000 hbond_lr_bb:     0.000 hbond_bb_sc:     0.000 hbond_sc:     0.000 dslf_fa13:     0.000 omega:     0.190 fa_dun:     2.293 p_aa_pp:     0.052 yhh_planarity:     0.000 ref:    -0.715 rama_prepro:    -0.030
RSD_WTD: 105  fa_atr:    -9.415 fa_rep:     1.705 fa_sol:     2.677 fa_intra_rep:     0.021 fa_intra_sol_xover4:     0.079 lk_ball_wtd:    -0.058 fa_elec:    -2.083 pro_close:     0.000 hbond_sr_bb:     0.000 hbond_lr_bb:     0.000 hbond_bb_sc:     0.000 hbond_sc:     0.000 dslf_fa13:     0.000 omega:     0.282 fa_dun:     0.579 p_aa_pp:    -0.256 yhh_planarity:     0.000 ref:     1.661 rama_prepro:    -0.135
RSD_WTD: 106  fa_atr:    -6.197 fa_rep:     0.446 fa_sol:     1.659 fa_intra_rep:     0.001 fa_intra_sol_xover4:     0.000 lk_ball_wtd:     0.016 fa_elec:    -1.888 pro_close:     0.000 hbond_sr_bb:     0.000 hbond_lr_bb:     0.000 hbond_bb_sc:     0.000 hbond_sc:     0.000 dslf_fa13:     0.000 omega:     0.298 fa_dun:     0.000 p_aa_pp:    -0.294 yhh_planarity:     0.000 ref:     1.325 rama_prepro:    -0.269
RSD_WTD: 107  fa_atr:    -6.296 fa_rep:     0.517 fa_sol:     5.175 fa_intra_rep:     0.015 fa_intra_sol_xover4:     0.242 lk_ball_wtd:    -0.365 fa_elec:    -1.968 pro_close:     0.000 hbond_sr_bb:     0.000 hbond_lr_bb:     0.000 hbond_bb_sc:     0.000 hbond_sc:     0.000 dslf_fa13:     0.000 omega:     0.003 fa_dun:     2.044 p_aa_pp:     0.072 yhh_planarity:     0.000 ref:    -0.715 rama_prepro:    -0.233
RSD_WTD: 108  fa_atr:    -8.459 fa_rep:     0.856 fa_sol:     3.946 fa_intra_rep:     0.030 fa_intra_sol_xover4:     0.074 lk_ball_wtd:    -0.289 fa_elec:    -1.174 pro_close:     0.000 hbond_sr_bb:     0.000 hbond_lr_bb:     0.000 hbond_bb_sc:     0.000 hbond_sc:     0.000 dslf_fa13:     0.000 omega:    -0.024 fa_dun:     0.125 p_aa_pp:    -0.342 yhh_planarity:     0.000 ref:     2.304 rama_prepro:     0.033
RSD_WTD: 109  fa_atr:    -6.659 fa_rep:     0.743 fa_sol:     2.082 fa_intra_rep:     0.001 fa_intra_sol_xover4:     0.000 lk_ball_wtd:    -0.137 fa_elec:    -1.695 pro_close:     0.000 hbond_sr_bb:     0.000 hbond_lr_bb:     0.000 hbond_bb_sc:     0.000 hbond_sc:     0.000 dslf_fa13:     0.000 omega:     0.041 fa_dun:     0.000 p_aa_pp:    -0.190 yhh_planarity:     0.000 ref:     1.325 rama_prepro:    -0.078
RSD_WTD: 110  fa_atr:    -4.365 fa_rep:     0.327 fa_sol:     2.796 fa_intra_rep:     0.001 fa_intra_sol_xover4:     0.000 lk_ball_wtd:    -0.209 fa_elec:    -1.487 pro_close:     0.000 hbond_sr_bb:     0.000 hbond_lr_bb:     0.000 hbond_bb_sc:     0.000 hbond_sc:     0.000 dslf_fa13:     0.000 omega:    -0.008 fa_dun:     0.000 p_aa_pp:    -0.139 yhh_planarity:     0.000 ref:     1.325 rama_prepro:    -0.208
RSD_WTD: 111  fa_atr:    -4.143 fa_rep:     0.353 fa_sol:     4.343 fa_intra_rep:     0.006 fa_intra_sol_xover4:     0.279 lk_ball_wtd:    -0.409 fa_elec:    -0.915 pro_close:     0.000 hbond_sr_bb:     0.000 hbond_lr_bb:     0.000 hbond_bb_sc:     0.000 hbond_sc:     0.000 dslf_fa13:     0.000 omega:    -0.063 fa_dun:     2.652 p_aa_pp:    -0.353 yhh_planarity:     0.000 ref:    -2.725 rama_prepro:    -0.424
RSD_WTD: 112  fa_atr:    -7.302 fa_rep:     1.150 fa_sol:     1.598 fa_intra_rep:     0.016 fa_intra_sol_xover4:     0.098 lk_ball_wtd:    -0.223 fa_elec:    -0.781 pro_close:     0.000 hbond_sr_bb:     0.000 hbond_lr_bb:     0.000 hbond_bb_sc:     0.000 hbond_sc:     0.000 dslf_fa13:     0.000 omega:     0.146 fa_dun:     0.134 p_aa_pp:    -0.097 yhh_planarity:     0.000 ref:     1.661 rama_prepro:    -0.529
RSD_WTD: 113  fa_atr:    -2.617 fa_rep:     0.228 fa_sol:     2.786 fa_intra_rep:     0.000 fa_intra_sol_xover4:     0.000 lk_ball_wtd:    -0.370 fa_elec:    -0.899 pro_close:     0.000 hbond_sr_bb:     0.000 hbond_lr_bb:     0.000 hbond_bb_sc:     0.000 hbond_sc:     0.000 dslf_fa13:     0.000 omega:    -0.082 fa_dun:     0.000 p_aa_pp:    -1.511 yhh_planarity:     0.000 ref:     0.798 rama_prepro:    -0.175
RSD_WTD: 114  fa_atr:    -4.585 fa_rep:     0.386 fa_sol:     1.179 fa_intra_rep:     0.001 fa_intra_sol_xover4:     0.000 lk_ball_wtd:    -0.356 fa_elec:    -0.275 pro_close:     0.000 hbond_sr_bb:     0.000 hbond_lr_bb:     0.000 hbond_bb_sc:     0.000 hbond_sc:     0.000 dslf_fa13:     0.000 omega:     0.006 fa_dun:     0.000 p_aa_pp:    -0.044 yhh_planarity:     0.000 ref:     1.325 rama_prepro:    -0.354
RSD_WTD: 115  fa_atr:    -4.286 fa_rep:     0.152 fa_sol:     5.802 fa_intra_rep:     0.004 fa_intra_sol_xover4:     0.295 lk_ball_wtd:     0.274 fa_elec:    -4.115 pro_close:     0.000 hbond_sr_bb:     0.000 hbond_lr_bb:     0.000 hbond_bb_sc:    -1.080 hbond_sc:    -1.243 dslf_fa13:     0.000 omega:     0.422 fa_dun:     2.056 p_aa_pp:    -0.154 yhh_planarity:     0.000 ref:    -2.146 rama_prepro:    -0.506
RSD_WTD: 116  fa_atr:    -4.665 fa_rep:     0.280 fa_sol:     1.733 fa_intra_rep:     0.001 fa_intra_sol_xover4:     0.000 lk_ball_wtd:    -0.197 fa_elec:    -1.682 pro_close:     0.000 hbond_sr_bb:     0.000 hbond_lr_bb:     0.000 hbond_bb_sc:     0.000 hbond_sc:     0.000 dslf_fa13:     0.000 omega:     0.028 fa_dun:     0.000 p_aa_pp:    -0.541 yhh_planarity:     0.000 ref:     1.325 rama_prepro:    -0.149
RSD_WTD: 117  fa_atr:    -8.010 fa_rep:     0.941 fa_sol:     0.103 fa_intra_rep:     0.031 fa_intra_sol_xover4:     0.080 lk_ball_wtd:     0.088 fa_elec:    -1.635 pro_close:     0.000 hbond_sr_bb:     0.000 hbond_lr_bb:     0.000 hbond_bb_sc:     0.000 hbond_sc:     0.000 dslf_fa13:     0.000 omega:     0.130 fa_dun:     1.082 p_aa_pp:    -0.729 yhh_planarity:     0.000 ref:     2.304 rama_prepro:    -0.244
RSD_WTD: 118  fa_atr:    -5.493 fa_rep:     2.032 fa_sol:     1.776 fa_intra_rep:     0.001 fa_intra_sol_xover4:     0.000 lk_ball_wtd:    -0.006 fa_elec:    -1.882 pro_close:     0.000 hbond_sr_bb:     0.000 hbond_lr_bb:     0.000 hbond_bb_sc:     0.000 hbond_sc:     0.000 dslf_fa13:     0.000 omega:     0.062 fa_dun:     0.000 p_aa_pp:     0.157 yhh_planarity:     0.000 ref:     1.325 rama_prepro:    -0.059
RSD_WTD: 119  fa_atr:    -8.218 fa_rep:     1.012 fa_sol:     0.663 fa_intra_rep:     0.027 fa_intra_sol_xover4:     0.086 lk_ball_wtd:     0.209 fa_elec:    -1.739 pro_close:     0.000 hbond_sr_bb:     0.000 hbond_lr_bb:     0.000 hbond_bb_sc:     0.000 hbond_sc:     0.000 dslf_fa13:     0.000 omega:    -0.012 fa_dun:     0.331 p_aa_pp:    -0.622 yhh_planarity:     0.000 ref:     2.304 rama_prepro:     0.035
RSD_WTD: 120  fa_atr:    -3.672 fa_rep:     0.186 fa_sol:     2.165 fa_intra_rep:     0.003 fa_intra_sol_xover4:     0.000 lk_ball_wtd:    -0.095 fa_elec:    -1.773 pro_close:     0.000 hbond_sr_bb:     0.000 hbond_lr_bb:     0.000 hbond_bb_sc:     0.000 hbond_sc:     0.000 dslf_fa13:     0.000 omega:     0.082 fa_dun:     0.000 p_aa_pp:     0.266 yhh_planarity:     0.000 ref:     1.325 rama_prepro:     0.445
RSD_WTD: 121  fa_atr:    -6.481 fa_rep:     0.670 fa_sol:     0.968 fa_intra_rep:     0.018 fa_intra_sol_xover4:     0.072 lk_ball_wtd:    -0.111 fa_elec:    -0.599 pro_close:     0.000 hbond_sr_bb:     0.000 hbond_lr_bb:     0.000 hbond_bb_sc:     0.000 hbond_sc:     0.000 dslf_fa13:     0.000 omega:    -0.029 fa_dun:     0.475 p_aa_pp:    -0.170 yhh_planarity:     0.000 ref:     1.661 rama_prepro:     0.413
RSD_WTD: 122  fa_atr:    -5.055 fa_rep:     0.391 fa_sol:     5.287 fa_intra_rep:     0.003 fa_intra_sol_xover4:     0.356 lk_ball_wtd:    -0.124 fa_elec:    -2.317 pro_close:     0.000 hbond_sr_bb:     0.000 hbond_lr_bb:     0.000 hbond_bb_sc:    -0.944 hbond_sc:     0.000 dslf_fa13:     0.000 omega:     0.006 fa_dun:     3.617 p_aa_pp:     0.117 yhh_planarity:     0.000 ref:    -2.146 rama_prepro:    -0.240
RSD_WTD: 123  fa_atr:    -1.567 fa_rep:     0.138 fa_sol:     2.069 fa_intra_rep:     0.006 fa_intra_sol_xover4:     0.277 lk_ball_wtd:    -0.223 fa_elec:     0.119 pro_close:     0.000 hbond_sr_bb:     0.000 hbond_lr_bb:     0.000 hbond_bb_sc:     0.000 hbond_sc:     0.000 dslf_fa13:     0.000 omega:    -0.073 fa_dun:     2.734 p_aa_pp:    -0.324 yhh_planarity:     0.000 ref:    -2.725 rama_prepro:    -0.407
RSD_WTD: 124  fa_atr:    -1.812 fa_rep:     0.269 fa_sol:     2.427 fa_intra_rep:     0.002 fa_intra_sol_xover4:     0.029 lk_ball_wtd:    -0.057 fa_elec:    -1.772 pro_close:     0.000 hbond_sr_bb:     0.000 hbond_lr_bb:     0.000 hbond_bb_sc:    -0.944 hbond_sc:     0.000 dslf_fa13:     0.000 omega:    -0.045 fa_dun:     0.818 p_aa_pp:    -0.210 yhh_planarity:     0.000 ref:    -0.290 rama_prepro:    -0.591
RSD_WTD: 125  fa_atr:    -4.052 fa_rep:     0.354 fa_sol:     1.759 fa_intra_rep:     0.001 fa_intra_sol_xover4:     0.000 lk_ball_wtd:    -0.024 fa_elec:    -0.645 pro_close:     0.000 hbond_sr_bb:     0.000 hbond_lr_bb:     0.000 hbond_bb_sc:     0.000 hbond_sc:     0.000 dslf_fa13:     0.000 omega:     0.018 fa_dun:     0.000 p_aa_pp:     0.184 yhh_planarity:     0.000 ref:     1.325 rama_prepro:    -0.128
RSD_WTD: 126  fa_atr:    -4.675 fa_rep:     0.593 fa_sol:     3.457 fa_intra_rep:     0.012 fa_intra_sol_xover4:     0.063 lk_ball_wtd:     0.054 fa_elec:    -2.633 pro_close:     0.000 hbond_sr_bb:     0.000 hbond_lr_bb:     0.000 hbond_bb_sc:    -1.339 hbond_sc:     0.000 dslf_fa13:     0.000 omega:     0.262 fa_dun:     0.813 p_aa_pp:    -0.725 yhh_planarity:     0.000 ref:     1.152 rama_prepro:     0.207
RSD_WTD: 127  fa_atr:    -7.996 fa_rep:     0.980 fa_sol:     2.897 fa_intra_rep:     0.023 fa_intra_sol_xover4:     0.384 lk_ball_wtd:    -0.229 fa_elec:    -1.364 pro_close:     0.000 hbond_sr_bb:     0.000 hbond_lr_bb:     0.000 hbond_bb_sc:    -0.358 hbond_sc:     0.000 dslf_fa13:     0.000 omega:    -0.025 fa_dun:     1.238 p_aa_pp:     0.170 yhh_planarity:     0.000 ref:     2.261 rama_prepro:    -0.144
RSD_WTD: 128  fa_atr:    -4.758 fa_rep:     0.824 fa_sol:     3.552 fa_intra_rep:     0.009 fa_intra_sol_xover4:     0.218 lk_ball_wtd:    -0.229 fa_elec:    -0.710 pro_close:     0.000 hbond_sr_bb:     0.000 hbond_lr_bb:     0.000 hbond_bb_sc:     0.000 hbond_sc:     0.000 dslf_fa13:     0.000 omega:    -0.005 fa_dun:     1.244 p_aa_pp:    -0.070 yhh_planarity:     0.000 ref:    -0.715 rama_prepro:    -0.438
RSD_WTD: 129  fa_atr:    -5.746 fa_rep:     0.272 fa_sol:     5.914 fa_intra_rep:     0.003 fa_intra_sol_xover4:     0.278 lk_ball_wtd:    -0.135 fa_elec:    -2.880 pro_close:     0.000 hbond_sr_bb:     0.000 hbond_lr_bb:     0.000 hbond_bb_sc:    -0.982 hbond_sc:     0.000 dslf_fa13:     0.000 omega:     0.324 fa_dun:     2.347 p_aa_pp:    -0.156 yhh_planarity:     0.000 ref:    -2.146 rama_prepro:    -0.323
RSD_WTD: 130  fa_atr:   -10.209 fa_rep:     1.155 fa_sol:     2.290 fa_intra_rep:     0.014 fa_intra_sol_xover4:     0.021 lk_ball_wtd:     0.073 fa_elec:    -1.426 pro_close:     0.000 hbond_sr_bb:     0.000 hbond_lr_bb:     0.000 hbond_bb_sc:     0.000 hbond_sc:     0.000 dslf_fa13:     0.000 omega:    -0.004 fa_dun:     1.474 p_aa_pp:     0.067 yhh_planarity:     0.000 ref:     1.657 rama_prepro:     0.028
RSD_WTD: 131  fa_atr:    -6.618 fa_rep:     0.446 fa_sol:     4.282 fa_intra_rep:     0.013 fa_intra_sol_xover4:     0.310 lk_ball_wtd:    -0.213 fa_elec:    -2.004 pro_close:     0.000 hbond_sr_bb:     0.000 hbond_lr_bb:     0.000 hbond_bb_sc:     0.000 hbond_sc:     0.000 dslf_fa13:     0.000 omega:    -0.009 fa_dun:     3.327 p_aa_pp:     0.071 yhh_planarity:     0.000 ref:    -0.715 rama_prepro:     0.101
RSD_WTD: 132  fa_atr:    -5.901 fa_rep:     0.481 fa_sol:     6.334 fa_intra_rep:     0.031 fa_intra_sol_xover4:     0.478 lk_ball_wtd:    -0.049 fa_elec:    -3.763 pro_close:     0.000 hbond_sr_bb:     0.000 hbond_lr_bb:     0.000 hbond_bb_sc:     0.000 hbond_sc:    -0.557 dslf_fa13:     0.000 omega:     0.008 fa_dun:     3.006 p_aa_pp:    -0.015 yhh_planarity:     0.000 ref:    -0.715 rama_prepro:    -0.231
RSD_WTD: 133  fa_atr:    -6.889 fa_rep:     0.911 fa_sol:     2.983 fa_intra_rep:     0.002 fa_intra_sol_xover4:     0.000 lk_ball_wtd:     0.042 fa_elec:    -2.041 pro_close:     0.000 hbond_sr_bb:     0.000 hbond_lr_bb:     0.000 hbond_bb_sc:     0.000 hbond_sc:     0.000 dslf_fa13:     0.000 omega:     0.119 fa_dun:     0.000 p_aa_pp:    -0.215 yhh_planarity:     0.000 ref:     1.325 rama_prepro:    -0.362
RSD_WTD: 134  fa_atr:   -11.511 fa_rep:     1.684 fa_sol:     2.475 fa_intra_rep:     0.005 fa_intra_sol_xover4:     0.043 lk_ball_wtd:    -0.126 fa_elec:    -1.911 pro_close:     0.000 hbond_sr_bb:     0.000 hbond_lr_bb:     0.000 hbond_bb_sc:     0.000 hbond_sc:     0.000 dslf_fa13:     0.000 omega:     0.145 fa_dun:     1.655 p_aa_pp:     0.071 yhh_planarity:     0.000 ref:     1.657 rama_prepro:    -0.115
RSD_WTD: 135  fa_atr:    -6.108 fa_rep:     0.312 fa_sol:     5.891 fa_intra_rep:     0.007 fa_intra_sol_xover4:     0.324 lk_ball_wtd:     0.069 fa_elec:    -3.909 pro_close:     0.000 hbond_sr_bb:     0.000 hbond_lr_bb:     0.000 hbond_bb_sc:     0.000 hbond_sc:    -0.557 dslf_fa13:     0.000 omega:     0.059 fa_dun:     3.491 p_aa_pp:    -0.155 yhh_planarity:     0.000 ref:    -2.725 rama_prepro:    -0.161
RSD_WTD: 136  fa_atr:    -8.810 fa_rep:     1.039 fa_sol:     3.879 fa_intra_rep:     0.029 fa_intra_sol_xover4:     0.072 lk_ball_wtd:    -0.121 fa_elec:    -1.780 pro_close:     0.000 hbond_sr_bb:     0.000 hbond_lr_bb:     0.000 hbond_bb_sc:     0.000 hbond_sc:     0.000 dslf_fa13:     0.000 omega:    -0.037 fa_dun:     0.155 p_aa_pp:    -0.409 yhh_planarity:     0.000 ref:     2.304 rama_prepro:    -0.147
RSD_WTD: 137  fa_atr:   -10.514 fa_rep:     1.779 fa_sol:     2.333 fa_intra_rep:     0.022 fa_intra_sol_xover4:     0.076 lk_ball_wtd:    -0.152 fa_elec:    -1.953 pro_close:     0.000 hbond_sr_bb:     0.000 hbond_lr_bb:     0.000 hbond_bb_sc:     0.000 hbond_sc:     0.000 dslf_fa13:     0.000 omega:     0.230 fa_dun:     0.517 p_aa_pp:    -0.250 yhh_planarity:     0.000 ref:     1.661 rama_prepro:    -0.076
RSD_WTD: 138  fa_atr:    -6.353 fa_rep:     0.623 fa_sol:     4.051 fa_intra_rep:     0.023 fa_intra_sol_xover4:     0.279 lk_ball_wtd:    -0.106 fa_elec:    -1.708 pro_close:     0.000 hbond_sr_bb:     0.000 hbond_lr_bb:     0.000 hbond_bb_sc:     0.000 hbond_sc:     0.000 dslf_fa13:     0.000 omega:    -0.006 fa_dun:     1.427 p_aa_pp:    -0.435 yhh_planarity:     0.000 ref:     0.582 rama_prepro:    -0.069
RSD_WTD: 139  fa_atr:    -4.173 fa_rep:     0.304 fa_sol:     3.465 fa_intra_rep:     0.012 fa_intra_sol_xover4:     0.156 lk_ball_wtd:    -0.196 fa_elec:    -0.582 pro_close:     0.000 hbond_sr_bb:     0.000 hbond_lr_bb:     0.000 hbond_bb_sc:     0.000 hbond_sc:     0.000 dslf_fa13:     0.000 omega:    -0.027 fa_dun:     2.103 p_aa_pp:    -0.046 yhh_planarity:     0.000 ref:    -0.715 rama_prepro:    -0.239
RSD_WTD: 140  fa_atr:    -6.717 fa_rep:     0.769 fa_sol:     1.802 fa_intra_rep:     0.019 fa_intra_sol_xover4:     0.100 lk_ball_wtd:    -0.177 fa_elec:    -0.675 pro_close:     0.000 hbond_sr_bb:     0.000 hbond_lr_bb:     0.000 hbond_bb_sc:     0.000 hbond_sc:     0.000 dslf_fa13:     0.000 omega:     0.029 fa_dun:     0.103 p_aa_pp:    -0.094 yhh_planarity:     0.000 ref:     1.661 rama_prepro:    -0.506
RSD_WTD: 141  fa_atr:    -2.056 fa_rep:     0.178 fa_sol:     2.399 fa_intra_rep:     0.000 fa_intra_sol_xover4:     0.000 lk_ball_wtd:    -0.129 fa_elec:    -1.591 pro_close:     0.000 hbond_sr_bb:     0.000 hbond_lr_bb:     0.000 hbond_bb_sc:     0.000 hbond_sc:     0.000 dslf_fa13:     0.000 omega:    -0.150 fa_dun:     0.000 p_aa_pp:    -1.471 yhh_planarity:     0.000 ref:     0.798 rama_prepro:    -0.524
RSD_WTD: 142  fa_atr:    -6.124 fa_rep:     0.656 fa_sol:     1.541 fa_intra_rep:     0.017 fa_intra_sol_xover4:     0.050 lk_ball_wtd:    -0.143 fa_elec:    -0.179 pro_close:     0.000 hbond_sr_bb:     0.000 hbond_lr_bb:     0.000 hbond_bb_sc:     0.000 hbond_sc:     0.000 dslf_fa13:     0.000 omega:    -0.012 fa_dun:     0.004 p_aa_pp:    -0.288 yhh_planarity:     0.000 ref:     2.643 rama_prepro:    -0.433
RSD_WTD: 143  fa_atr:    -3.602 fa_rep:     0.244 fa_sol:     2.902 fa_intra_rep:     0.009 fa_intra_sol_xover4:     0.266 lk_ball_wtd:    -0.043 fa_elec:    -1.750 pro_close:     0.000 hbond_sr_bb:     0.000 hbond_lr_bb:     0.000 hbond_bb_sc:     0.000 hbond_sc:     0.000 dslf_fa13:     0.000 omega:    -0.033 fa_dun:     1.868 p_aa_pp:    -0.144 yhh_planarity:     0.000 ref:    -0.715 rama_prepro:    -0.265
RSD_WTD: 144  fa_atr:    -6.057 fa_rep:     0.514 fa_sol:     3.613 fa_intra_rep:     0.008 fa_intra_sol_xover4:     0.140 lk_ball_wtd:    -0.112 fa_elec:    -1.504 pro_close:     0.000 hbond_sr_bb:     0.000 hbond_lr_bb:     0.000 hbond_bb_sc:     0.000 hbond_sc:     0.000 dslf_fa13:     0.000 omega:     0.057 fa_dun:     1.351 p_aa_pp:     0.347 yhh_planarity:     0.000 ref:    -0.715 rama_prepro:     0.050
RSD_WTD: 145  fa_atr:    -7.666 fa_rep:     0.727 fa_sol:     1.151 fa_intra_rep:     0.027 fa_intra_sol_xover4:     0.073 lk_ball_wtd:    -0.090 fa_elec:    -1.074 pro_close:     0.000 hbond_sr_bb:     0.000 hbond_lr_bb:     0.000 hbond_bb_sc:     0.000 hbond_sc:     0.000 dslf_fa13:     0.000 omega:    -0.069 fa_dun:     0.161 p_aa_pp:    -0.675 yhh_planarity:     0.000 ref:     2.304 rama_prepro:     0.045
RSD_WTD: 146  fa_atr:    -5.825 fa_rep:     1.152 fa_sol:     0.868 fa_intra_rep:     0.018 fa_intra_sol_xover4:     0.054 lk_ball_wtd:    -0.080 fa_elec:    -1.828 pro_close:     0.000 hbond_sr_bb:     0.000 hbond_lr_bb:     0.000 hbond_bb_sc:     0.000 hbond_sc:     0.000 dslf_fa13:     0.000 omega:     0.054 fa_dun:     0.062 p_aa_pp:    -0.354 yhh_planarity:     0.000 ref:     2.643 rama_prepro:    -0.025
RSD_WTD: 147  fa_atr:    -7.814 fa_rep:     1.902 fa_sol:     0.304 fa_intra_rep:     0.024 fa_intra_sol_xover4:     0.070 lk_ball_wtd:     0.221 fa_elec:    -2.229 pro_close:     0.000 hbond_sr_bb:     0.000 hbond_lr_bb:     0.000 hbond_bb_sc:     0.000 hbond_sc:     0.000 dslf_fa13:     0.000 omega:    -0.036 fa_dun:     1.831 p_aa_pp:    -0.506 yhh_planarity:     0.000 ref:     2.643 rama_prepro:     0.040
RSD_WTD: 148  fa_atr:    -3.715 fa_rep:     0.484 fa_sol:     1.865 fa_intra_rep:     0.001 fa_intra_sol_xover4:     0.000 lk_ball_wtd:     0.205 fa_elec:    -2.083 pro_close:     0.000 hbond_sr_bb:     0.000 hbond_lr_bb:     0.000 hbond_bb_sc:     0.000 hbond_sc:     0.000 dslf_fa13:     0.000 omega:     0.000 fa_dun:     0.000 p_aa_pp:     0.299 yhh_planarity:     0.000 ref:     1.325 rama_prepro:     0.155
RSD_WTD: 149  fa_atr:    -9.687 fa_rep:     2.024 fa_sol:     0.828 fa_intra_rep:     0.025 fa_intra_sol_xover4:     0.553 lk_ball_wtd:    -0.120 fa_elec:    -2.088 pro_close:     0.000 hbond_sr_bb:     0.000 hbond_lr_bb:     0.000 hbond_bb_sc:     0.000 hbond_sc:     0.000 dslf_fa13:     0.000 omega:     0.032 fa_dun:     1.747 p_aa_pp:    -0.316 yhh_planarity:     0.000 ref:     1.218 rama_prepro:     0.304
RSD_WTD: 150  fa_atr:    -2.738 fa_rep:     0.560 fa_sol:     1.538 fa_intra_rep:     0.001 fa_intra_sol_xover4:     0.000 lk_ball_wtd:    -0.044 fa_elec:    -0.698 pro_close:     0.000 hbond_sr_bb:     0.000 hbond_lr_bb:     0.000 hbond_bb_sc:     0.000 hbond_sc:     0.000 dslf_fa13:     0.000 omega:    -0.053 fa_dun:     0.000 p_aa_pp:    -0.038 yhh_planarity:     0.000 ref:     1.325 rama_prepro:    -0.356
RSD_WTD: 151  fa_atr:    -6.875 fa_rep:     0.700 fa_sol:     1.713 fa_intra_rep:     0.023 fa_intra_sol_xover4:     0.188 lk_ball_wtd:    -0.147 fa_elec:    -0.639 pro_close:     0.000 hbond_sr_bb:     0.000 hbond_lr_bb:     0.000 hbond_bb_sc:     0.000 hbond_sc:     0.000 dslf_fa13:     0.000 omega:    -0.077 fa_dun:     2.040 p_aa_pp:     0.028 yhh_planarity:     0.000 ref:     0.582 rama_prepro:    -0.356
RSD_WTD: 152  fa_atr:    -5.329 fa_rep:     0.493 fa_sol:     5.400 fa_intra_rep:     0.007 fa_intra_sol_xover4:     0.554 lk_ball_wtd:     0.019 fa_elec:    -2.968 pro_close:     0.000 hbond_sr_bb:     0.000 hbond_lr_bb:     0.000 hbond_bb_sc:    -0.592 hbond_sc:     0.000 dslf_fa13:     0.000 omega:    -0.039 fa_dun:     1.884 p_aa_pp:    -0.561 yhh_planarity:     0.000 ref:    -2.146 rama_prepro:     0.507
RSD_WTD: 153  fa_atr:    -3.460 fa_rep:     0.152 fa_sol:     2.832 fa_intra_rep:     0.008 fa_intra_sol_xover4:     0.385 lk_ball_wtd:    -0.026 fa_elec:    -0.906 pro_close:     0.000 hbond_sr_bb:     0.000 hbond_lr_bb:     0.000 hbond_bb_sc:     0.000 hbond_sc:     0.000 dslf_fa13:     0.000 omega:    -0.086 fa_dun:     2.856 p_aa_pp:    -0.263 yhh_planarity:     0.000 ref:    -2.725 rama_prepro:     0.275
RSD_WTD: 154  fa_atr:    -5.307 fa_rep:     0.437 fa_sol:     4.461 fa_intra_rep:     0.015 fa_intra_sol_xover4:     0.492 lk_ball_wtd:    -0.283 fa_elec:    -2.038 pro_close:     0.000 hbond_sr_bb:     0.000 hbond_lr_bb:     0.000 hbond_bb_sc:    -0.592 hbond_sc:     0.000 dslf_fa13:     0.000 omega:    -0.012 fa_dun:     1.902 p_aa_pp:     0.027 yhh_planarity:     0.000 ref:    -0.715 rama_prepro:    -0.146
RSD_WTD: 155  fa_atr:    -9.199 fa_rep:     1.374 fa_sol:     2.525 fa_intra_rep:     0.017 fa_intra_sol_xover4:     0.079 lk_ball_wtd:    -0.293 fa_elec:    -1.719 pro_close:     0.000 hbond_sr_bb:     0.000 hbond_lr_bb:     0.000 hbond_bb_sc:     0.000 hbond_sc:     0.000 dslf_fa13:     0.000 omega:     0.128 fa_dun:     0.147 p_aa_pp:    -0.312 yhh_planarity:     0.000 ref:     1.661 rama_prepro:    -0.139
RSD_WTD: 156  fa_atr:    -9.300 fa_rep:     0.826 fa_sol:     2.074 fa_intra_rep:     0.027 fa_intra_sol_xover4:     0.071 lk_ball_wtd:    -0.335 fa_elec:    -1.590 pro_close:     0.000 hbond_sr_bb:     0.000 hbond_lr_bb:     0.000 hbond_bb_sc:     0.000 hbond_sc:     0.000 dslf_fa13:     0.000 omega:    -0.025 fa_dun:     0.072 p_aa_pp:    -0.439 yhh_planarity:     0.000 ref:     2.304 rama_prepro:    -0.128
RSD_WTD: 157  fa_atr:    -4.753 fa_rep:     0.320 fa_sol:     3.478 fa_intra_rep:     0.010 fa_intra_sol_xover4:     0.292 lk_ball_wtd:    -0.097 fa_elec:    -1.464 pro_close:     0.000 hbond_sr_bb:     0.000 hbond_lr_bb:     0.000 hbond_bb_sc:     0.000 hbond_sc:     0.000 dslf_fa13:     0.000 omega:    -0.002 fa_dun:     1.686 p_aa_pp:     0.085 yhh_planarity:     0.000 ref:    -0.715 rama_prepro:     0.063
RSD_WTD: 158  fa_atr:    -7.309 fa_rep:     0.789 fa_sol:     2.496 fa_intra_rep:     0.020 fa_intra_sol_xover4:     0.053 lk_ball_wtd:    -0.233 fa_elec:    -1.776 pro_close:     0.000 hbond_sr_bb:     0.000 hbond_lr_bb:     0.000 hbond_bb_sc:     0.000 hbond_sc:     0.000 dslf_fa13:     0.000 omega:    -0.043 fa_dun:    -0.003 p_aa_pp:    -0.336 yhh_planarity:     0.000 ref:     2.643 rama_prepro:     0.026
RSD_WTD: 159  fa_atr:    -7.047 fa_rep:     1.092 fa_sol:     1.771 fa_intra_rep:     0.001 fa_intra_sol_xover4:     0.000 lk_ball_wtd:    -0.121 fa_elec:    -1.760 pro_close:     0.000 hbond_sr_bb:     0.000 hbond_lr_bb:     0.000 hbond_bb_sc:     0.000 hbond_sc:     0.000 dslf_fa13:     0.000 omega:     0.001 fa_dun:     0.000 p_aa_pp:     0.101 yhh_planarity:     0.000 ref:     1.325 rama_prepro:     0.124
RSD_WTD: 160  fa_atr:    -5.536 fa_rep:     0.801 fa_sol:     2.346 fa_intra_rep:     0.001 fa_intra_sol_xover4:     0.000 lk_ball_wtd:    -0.272 fa_elec:    -1.593 pro_close:     0.000 hbond_sr_bb:     0.000 hbond_lr_bb:     0.000 hbond_bb_sc:     0.000 hbond_sc:     0.000 dslf_fa13:     0.000 omega:    -0.024 fa_dun:     0.000 p_aa_pp:    -0.136 yhh_planarity:     0.000 ref:     1.325 rama_prepro:     0.008
RSD_WTD: 161  fa_atr:    -5.095 fa_rep:     0.234 fa_sol:     5.683 fa_intra_rep:     0.018 fa_intra_sol_xover4:     0.506 lk_ball_wtd:    -0.230 fa_elec:    -2.625 pro_close:     0.000 hbond_sr_bb:     0.000 hbond_lr_bb:     0.000 hbond_bb_sc:     0.000 hbond_sc:     0.000 dslf_fa13:     0.000 omega:    -0.007 fa_dun:     3.228 p_aa_pp:     0.030 yhh_planarity:     0.000 ref:    -0.715 rama_prepro:    -0.150
RSD_WTD: 162  fa_atr:    -7.621 fa_rep:     1.004 fa_sol:     3.240 fa_intra_rep:     0.021 fa_intra_sol_xover4:     0.055 lk_ball_wtd:    -0.220 fa_elec:    -1.927 pro_close:     0.000 hbond_sr_bb:     0.000 hbond_lr_bb:     0.000 hbond_bb_sc:     0.000 hbond_sc:     0.000 dslf_fa13:     0.000 omega:     0.021 fa_dun:    -0.011 p_aa_pp:    -0.271 yhh_planarity:     0.000 ref:     2.643 rama_prepro:    -0.102
RSD_WTD: 163  fa_atr:    -9.406 fa_rep:     0.973 fa_sol:     1.861 fa_intra_rep:     0.014 fa_intra_sol_xover4:     0.072 lk_ball_wtd:    -0.283 fa_elec:    -1.796 pro_close:     0.000 hbond_sr_bb:     0.000 hbond_lr_bb:     0.000 hbond_bb_sc:     0.000 hbond_sc:     0.000 dslf_fa13:     0.000 omega:     0.130 fa_dun:     0.580 p_aa_pp:    -0.247 yhh_planarity:     0.000 ref:     1.661 rama_prepro:    -0.201
RSD_WTD: 164  fa_atr:    -4.085 fa_rep:     0.349 fa_sol:     4.271 fa_intra_rep:     0.004 fa_intra_sol_xover4:     0.598 lk_ball_wtd:    -0.174 fa_elec:    -1.976 pro_close:     0.000 hbond_sr_bb:     0.000 hbond_lr_bb:     0.000 hbond_bb_sc:     0.000 hbond_sc:     0.000 dslf_fa13:     0.000 omega:     0.087 fa_dun:     1.248 p_aa_pp:    -0.259 yhh_planarity:     0.000 ref:    -0.301 rama_prepro:    -0.029
RSD_WTD: 165  fa_atr:    -4.014 fa_rep:     0.317 fa_sol:     4.913 fa_intra_rep:     0.005 fa_intra_sol_xover4:     0.313 lk_ball_wtd:    -0.297 fa_elec:    -1.759 pro_close:     0.000 hbond_sr_bb:     0.000 hbond_lr_bb:     0.000 hbond_bb_sc:     0.000 hbond_sc:     0.000 dslf_fa13:     0.000 omega:    -0.070 fa_dun:     1.524 p_aa_pp:     0.022 yhh_planarity:     0.000 ref:    -2.146 rama_prepro:    -0.100
RSD_WTD: 166  fa_atr:    -6.762 fa_rep:     0.931 fa_sol:     1.848 fa_intra_rep:     0.017 fa_intra_sol_xover4:     0.095 lk_ball_wtd:    -0.211 fa_elec:    -0.917 pro_close:     0.000 hbond_sr_bb:     0.000 hbond_lr_bb:     0.000 hbond_bb_sc:     0.000 hbond_sc:     0.000 dslf_fa13:     0.000 omega:     0.045 fa_dun:     0.080 p_aa_pp:    -0.113 yhh_planarity:     0.000 ref:     1.661 rama_prepro:    -0.427
RSD_WTD: 167  fa_atr:    -1.833 fa_rep:     0.290 fa_sol:     2.256 fa_intra_rep:     0.000 fa_intra_sol_xover4:     0.000 lk_ball_wtd:    -0.080 fa_elec:    -1.057 pro_close:     0.000 hbond_sr_bb:     0.000 hbond_lr_bb:     0.000 hbond_bb_sc:     0.000 hbond_sc:     0.000 dslf_fa13:     0.000 omega:    -0.096 fa_dun:     0.000 p_aa_pp:    -0.928 yhh_planarity:     0.000 ref:     0.798 rama_prepro:    -0.474
RSD_WTD: 168  fa_atr:    -3.596 fa_rep:     0.171 fa_sol:     1.643 fa_intra_rep:     0.001 fa_intra_sol_xover4:     0.000 lk_ball_wtd:    -0.252 fa_elec:    -0.245 pro_close:     0.000 hbond_sr_bb:     0.000 hbond_lr_bb:     0.000 hbond_bb_sc:     0.000 hbond_sc:     0.000 dslf_fa13:     0.000 omega:     0.149 fa_dun:     0.000 p_aa_pp:    -0.076 yhh_planarity:     0.000 ref:     1.325 rama_prepro:    -0.663
RSD_WTD: 169  fa_atr:    -2.956 fa_rep:     0.222 fa_sol:     2.439 fa_intra_rep:     0.010 fa_intra_sol_xover4:     1.066 lk_ball_wtd:    -0.109 fa_elec:    -0.252 pro_close:     0.000 hbond_sr_bb:     0.000 hbond_lr_bb:     0.000 hbond_bb_sc:     0.000 hbond_sc:     0.000 dslf_fa13:     0.000 omega:     0.250 fa_dun:     2.972 p_aa_pp:    -0.308 yhh_planarity:     0.000 ref:    -2.725 rama_prepro:    -0.602
RSD_WTD: 170  fa_atr:    -6.460 fa_rep:     0.470 fa_sol:     5.220 fa_intra_rep:     0.009 fa_intra_sol_xover4:     0.429 lk_ball_wtd:    -0.190 fa_elec:    -1.572 pro_close:     0.000 hbond_sr_bb:     0.000 hbond_lr_bb:     0.000 hbond_bb_sc:     0.000 hbond_sc:     0.000 dslf_fa13:     0.000 omega:     0.505 fa_dun:     3.088 p_aa_pp:     0.269 yhh_planarity:     0.000 ref:    -2.725 rama_prepro:     0.234
RSD_WTD: 171  fa_atr:    -5.024 fa_rep:     0.549 fa_sol:     2.453 fa_intra_rep:     0.003 fa_intra_sol_xover4:     0.000 lk_ball_wtd:     0.200 fa_elec:    -2.951 pro_close:     0.000 hbond_sr_bb:     0.000 hbond_lr_bb:     0.000 hbond_bb_sc:    -1.044 hbond_sc:     0.000 dslf_fa13:     0.000 omega:     0.008 fa_dun:     0.000 p_aa_pp:     0.074 yhh_planarity:     0.000 ref:     1.325 rama_prepro:     0.806
RSD_WTD: 172  fa_atr:    -5.410 fa_rep:     0.703 fa_sol:     1.986 fa_intra_rep:     0.001 fa_intra_sol_xover4:     0.000 lk_ball_wtd:     0.184 fa_elec:    -1.938 pro_close:     0.000 hbond_sr_bb:     0.000 hbond_lr_bb:     0.000 hbond_bb_sc:     0.000 hbond_sc:     0.000 dslf_fa13:     0.000 omega:    -0.026 fa_dun:     0.000 p_aa_pp:     0.442 yhh_planarity:     0.000 ref:     1.325 rama_prepro:     0.607
RSD_WTD: 173  fa_atr:    -8.581 fa_rep:     1.069 fa_sol:     0.520 fa_intra_rep:     0.029 fa_intra_sol_xover4:     0.073 lk_ball_wtd:     0.000 fa_elec:    -1.541 pro_close:     0.000 hbond_sr_bb:     0.000 hbond_lr_bb:     0.000 hbond_bb_sc:     0.000 hbond_sc:     0.000 dslf_fa13:     0.000 omega:     0.022 fa_dun:     0.287 p_aa_pp:    -0.641 yhh_planarity:     0.000 ref:     2.304 rama_prepro:     0.083
[truncated: 29,541 more chars]
