# Supplementary material for: De Novo Design of a Highly Stable Ovoid TIM Barrel: Unlocking Pocket Shape towards Functional Design
Source: Biodes Res. 2022 Oct 10;2022:9842315. doi: 10.34133/2022/9842315 (PMC10521652; doi:10.34133/2022/9842315)
Supplement: Supplementary Materials — The supplementary information contains further details about the design and characterization of the de novo proteins in this study, as well as Rosetta design models. [file 9842315.f1.zip › Supplementary_Materials/Rosetta_design_models/hv7.pdb]

HEADER                                            14-JUN-19   XXXX              
EXPDTA    THEORETICAL MODEL                                                     
REMARK 220                                                                      
REMARK 220 EXPERIMENTAL DETAILS                                                 
REMARK 220  EXPERIMENT TYPE                : THEORETICAL MODELLING              
REMARK 220  DATE OF DATA COLLECTION        : 14-JUN-19                          
REMARK 220                                                                      
REMARK 220 REMARK: MODEL GENERATED BY ROSETTA                                   
REMARK 220  VERSION 2019.12.post.dev+13.master.11806bb                          
ATOM      1  N   ASP A   1      -7.090   7.240   7.055  1.00  0.00           N  
ATOM      2  CA  ASP A   1      -6.141   7.147   8.143  1.00  0.00           C  
ATOM      3  C   ASP A   1      -4.765   7.570   7.678  1.00  0.00           C  
ATOM      4  O   ASP A   1      -3.963   8.090   8.460  1.00  0.00           O  
ATOM      5  CB  ASP A   1      -6.091   5.722   8.698  1.00  0.00           C  
ATOM      6  CG  ASP A   1      -7.404   5.286   9.333  1.00  0.00           C  
ATOM      7  OD1 ASP A   1      -7.875   5.973  10.209  1.00  0.00           O  
ATOM      8  OD2 ASP A   1      -7.925   4.271   8.937  1.00  0.00           O  
ATOM      9 1H   ASP A   1      -7.971   7.609   7.393  1.00  0.00           H  
ATOM     10 2H   ASP A   1      -6.718   7.866   6.354  1.00  0.00           H  
ATOM     11 3H   ASP A   1      -7.233   6.326   6.647  1.00  0.00           H  
ATOM     12  HA  ASP A   1      -6.456   7.820   8.939  1.00  0.00           H  
ATOM     13 1HB  ASP A   1      -5.845   5.027   7.895  1.00  0.00           H  
ATOM     14 2HB  ASP A   1      -5.301   5.650   9.446  1.00  0.00           H  
ATOM     15  N   ALA A   2      -4.494   7.358   6.388  1.00  0.00           N  
ATOM     16  CA  ALA A   2      -3.243   7.789   5.783  1.00  0.00           C  
ATOM     17  C   ALA A   2      -3.426   8.057   4.295  1.00  0.00           C  
ATOM     18  O   ALA A   2      -4.292   7.462   3.647  1.00  0.00           O  
ATOM     19  CB  ALA A   2      -2.177   6.745   5.989  1.00  0.00           C  
ATOM     20  H   ALA A   2      -5.180   6.889   5.810  1.00  0.00           H  
ATOM     21  HA  ALA A   2      -2.933   8.721   6.260  1.00  0.00           H  
ATOM     22 1HB  ALA A   2      -1.244   7.089   5.550  1.00  0.00           H  
ATOM     23 2HB  ALA A   2      -2.040   6.578   7.043  1.00  0.00           H  
ATOM     24 3HB  ALA A   2      -2.475   5.841   5.524  1.00  0.00           H  
ATOM     25  N   ILE A   3      -2.594   8.936   3.749  1.00  0.00           N  
ATOM     26  CA  ILE A   3      -2.551   9.150   2.306  1.00  0.00           C  
ATOM     27  C   ILE A   3      -1.327   8.474   1.700  1.00  0.00           C  
ATOM     28  O   ILE A   3      -0.204   8.634   2.193  1.00  0.00           O  
ATOM     29  CB  ILE A   3      -2.531  10.653   1.969  1.00  0.00           C  
ATOM     30  CG1 ILE A   3      -3.831  11.319   2.426  1.00  0.00           C  
ATOM     31  CG2 ILE A   3      -2.318  10.861   0.478  1.00  0.00           C  
ATOM     32  CD1 ILE A   3      -3.769  11.883   3.827  1.00  0.00           C  
ATOM     33  H   ILE A   3      -1.956   9.454   4.351  1.00  0.00           H  
ATOM     34  HA  ILE A   3      -3.437   8.702   1.865  1.00  0.00           H  
ATOM     35  HB  ILE A   3      -1.721  11.137   2.514  1.00  0.00           H  
ATOM     36 1HG1 ILE A   3      -4.084  12.129   1.743  1.00  0.00           H  
ATOM     37 2HG1 ILE A   3      -4.645  10.594   2.388  1.00  0.00           H  
ATOM     38 1HG2 ILE A   3      -2.307  11.928   0.258  1.00  0.00           H  
ATOM     39 2HG2 ILE A   3      -1.367  10.420   0.182  1.00  0.00           H  
ATOM     40 3HG2 ILE A   3      -3.127  10.384  -0.075  1.00  0.00           H  
ATOM     41 1HD1 ILE A   3      -4.727  12.339   4.079  1.00  0.00           H  
ATOM     42 2HD1 ILE A   3      -3.551  11.081   4.533  1.00  0.00           H  
ATOM     43 3HD1 ILE A   3      -2.985  12.637   3.881  1.00  0.00           H  
ATOM     44  N   CYS A   4      -1.556   7.691   0.655  1.00  0.00           N  
ATOM     45  CA  CYS A   4      -0.493   6.945   0.004  1.00  0.00           C  
ATOM     46  C   CYS A   4      -0.023   7.610  -1.285  1.00  0.00           C  
ATOM     47  O   CYS A   4      -0.830   8.072  -2.095  1.00  0.00           O  
ATOM     48  CB  CYS A   4      -0.960   5.523  -0.308  1.00  0.00           C  
ATOM     49  SG  CYS A   4       0.223   4.551  -1.270  1.00  0.00           S  
ATOM     50  H   CYS A   4      -2.501   7.601   0.311  1.00  0.00           H  
ATOM     51  HA  CYS A   4       0.347   6.894   0.684  1.00  0.00           H  
ATOM     52 1HB  CYS A   4      -1.156   4.992   0.623  1.00  0.00           H  
ATOM     53 2HB  CYS A   4      -1.896   5.563  -0.865  1.00  0.00           H  
ATOM     54  HG  CYS A   4       1.090   4.368  -0.279  1.00  0.00           H  
ATOM     55  N   ILE A   5       1.285   7.647  -1.466  1.00  0.00           N  
ATOM     56  CA  ILE A   5       1.883   8.227  -2.648  1.00  0.00           C  
ATOM     57  C   ILE A   5       2.043   7.191  -3.744  1.00  0.00           C  
ATOM     58  O   ILE A   5       2.964   6.373  -3.705  1.00  0.00           O  
ATOM     59  CB  ILE A   5       3.252   8.849  -2.321  1.00  0.00           C  
ATOM     60  CG1 ILE A   5       3.105   9.926  -1.243  1.00  0.00           C  
ATOM     61  CG2 ILE A   5       3.887   9.429  -3.575  1.00  0.00           C  
ATOM     62  CD1 ILE A   5       4.410  10.315  -0.586  1.00  0.00           C  
ATOM     63  H   ILE A   5       1.886   7.250  -0.758  1.00  0.00           H  
ATOM     64  HA  ILE A   5       1.232   9.019  -3.016  1.00  0.00           H  
ATOM     65  HB  ILE A   5       3.911   8.083  -1.912  1.00  0.00           H  
ATOM     66 1HG1 ILE A   5       2.664  10.821  -1.681  1.00  0.00           H  
ATOM     67 2HG1 ILE A   5       2.426   9.574  -0.467  1.00  0.00           H  
ATOM     68 1HG2 ILE A   5       4.854   9.865  -3.325  1.00  0.00           H  
ATOM     69 2HG2 ILE A   5       4.025   8.639  -4.312  1.00  0.00           H  
ATOM     70 3HG2 ILE A   5       3.237  10.200  -3.988  1.00  0.00           H  
ATOM     71 1HD1 ILE A   5       4.225  11.082   0.166  1.00  0.00           H  
ATOM     72 2HD1 ILE A   5       4.853   9.440  -0.110  1.00  0.00           H  
ATOM     73 3HD1 ILE A   5       5.095  10.704  -1.339  1.00  0.00           H  
ATOM     74  N   ALA A   6       1.151   7.222  -4.723  1.00  0.00           N  
ATOM     75  CA  ALA A   6       1.168   6.228  -5.783  1.00  0.00           C  
ATOM     76  C   ALA A   6       2.130   6.622  -6.876  1.00  0.00           C  
ATOM     77  O   ALA A   6       1.723   7.134  -7.923  1.00  0.00           O  
ATOM     78  CB  ALA A   6      -0.229   6.032  -6.356  1.00  0.00           C  
ATOM     79  H   ALA A   6       0.444   7.954  -4.738  1.00  0.00           H  
ATOM     80  HA  ALA A   6       1.511   5.281  -5.366  1.00  0.00           H  
ATOM     81 1HB  ALA A   6      -0.194   5.290  -7.153  1.00  0.00           H  
ATOM     82 2HB  ALA A   6      -0.900   5.689  -5.569  1.00  0.00           H  
ATOM     83 3HB  ALA A   6      -0.593   6.977  -6.756  1.00  0.00           H  
ATOM     84  N   LEU A   7       3.414   6.408  -6.628  1.00  0.00           N  
ATOM     85  CA  LEU A   7       4.448   6.966  -7.477  1.00  0.00           C  
ATOM     86  C   LEU A   7       4.296   6.454  -8.904  1.00  0.00           C  
ATOM     87  O   LEU A   7       4.208   5.247  -9.133  1.00  0.00           O  
ATOM     88  CB  LEU A   7       5.836   6.604  -6.934  1.00  0.00           C  
ATOM     89  CG  LEU A   7       7.016   7.338  -7.582  1.00  0.00           C  
ATOM     90  CD1 LEU A   7       6.905   8.830  -7.297  1.00  0.00           C  
ATOM     91  CD2 LEU A   7       8.323   6.775  -7.044  1.00  0.00           C  
ATOM     92  H   LEU A   7       3.681   5.843  -5.819  1.00  0.00           H  
ATOM     93  HA  LEU A   7       4.346   8.046  -7.485  1.00  0.00           H  
ATOM     94 1HB  LEU A   7       5.859   6.819  -5.867  1.00  0.00           H  
ATOM     95 2HB  LEU A   7       5.995   5.534  -7.071  1.00  0.00           H  
ATOM     96  HG  LEU A   7       6.980   7.202  -8.664  1.00  0.00           H  
ATOM     97 1HD1 LEU A   7       7.744   9.352  -7.758  1.00  0.00           H  
ATOM     98 2HD1 LEU A   7       5.971   9.211  -7.710  1.00  0.00           H  
ATOM     99 3HD1 LEU A   7       6.922   8.997  -6.221  1.00  0.00           H  
ATOM    100 1HD2 LEU A   7       9.162   7.296  -7.506  1.00  0.00           H  
ATOM    101 2HD2 LEU A   7       8.361   6.912  -5.963  1.00  0.00           H  
ATOM    102 3HD2 LEU A   7       8.384   5.712  -7.277  1.00  0.00           H  
ATOM    103  N   ASP A   8       4.246   7.375  -9.858  1.00  0.00           N  
ATOM    104  CA  ASP A   8       4.106   7.006 -11.263  1.00  0.00           C  
ATOM    105  C   ASP A   8       5.388   6.392 -11.810  1.00  0.00           C  
ATOM    106  O   ASP A   8       6.479   6.697 -11.346  1.00  0.00           O  
ATOM    107  CB  ASP A   8       3.724   8.229 -12.101  1.00  0.00           C  
ATOM    108  CG  ASP A   8       3.211   7.861 -13.487  1.00  0.00           C  
ATOM    109  OD1 ASP A   8       2.039   7.600 -13.615  1.00  0.00           O  
ATOM    110  OD2 ASP A   8       3.997   7.844 -14.404  1.00  0.00           O  
ATOM    111  H   ASP A   8       4.289   8.352  -9.604  1.00  0.00           H  
ATOM    112  HA  ASP A   8       3.310   6.266 -11.346  1.00  0.00           H  
ATOM    113 1HB  ASP A   8       2.952   8.798 -11.584  1.00  0.00           H  
ATOM    114 2HB  ASP A   8       4.592   8.880 -12.212  1.00  0.00           H  
ATOM    115  N   GLU A   9       5.241   5.538 -12.815  1.00  0.00           N  
ATOM    116  CA  GLU A   9       6.386   4.903 -13.469  1.00  0.00           C  
ATOM    117  C   GLU A   9       7.320   5.937 -14.088  1.00  0.00           C  
ATOM    118  O   GLU A   9       8.520   5.705 -14.218  1.00  0.00           O  
ATOM    119  CB  GLU A   9       5.909   3.927 -14.547  1.00  0.00           C  
ATOM    120  CG  GLU A   9       5.215   2.684 -14.008  1.00  0.00           C  
ATOM    121  CD  GLU A   9       4.736   1.763 -15.095  1.00  0.00           C  
ATOM    122  OE1 GLU A   9       4.648   2.196 -16.219  1.00  0.00           O  
ATOM    123  OE2 GLU A   9       4.458   0.624 -14.802  1.00  0.00           O  
ATOM    124  H   GLU A   9       4.304   5.322 -13.139  1.00  0.00           H  
ATOM    125  HA  GLU A   9       6.947   4.347 -12.717  1.00  0.00           H  
ATOM    126 1HB  GLU A   9       5.215   4.434 -15.217  1.00  0.00           H  
ATOM    127 2HB  GLU A   9       6.761   3.601 -15.145  1.00  0.00           H  
ATOM    128 1HG  GLU A   9       5.909   2.141 -13.367  1.00  0.00           H  
ATOM    129 2HG  GLU A   9       4.366   2.991 -13.399  1.00  0.00           H  
ATOM    130  N   SER A  10       6.756   7.075 -14.482  1.00  0.00           N  
ATOM    131  CA  SER A  10       7.528   8.137 -15.118  1.00  0.00           C  
ATOM    132  C   SER A  10       8.077   9.126 -14.090  1.00  0.00           C  
ATOM    133  O   SER A  10       8.784  10.071 -14.442  1.00  0.00           O  
ATOM    134  CB  SER A  10       6.666   8.870 -16.127  1.00  0.00           C  
ATOM    135  OG  SER A  10       6.241   8.007 -17.146  1.00  0.00           O  
ATOM    136  H   SER A  10       5.762   7.202 -14.349  1.00  0.00           H  
ATOM    137  HA  SER A  10       8.371   7.685 -15.638  1.00  0.00           H  
ATOM    138 1HB  SER A  10       5.799   9.297 -15.623  1.00  0.00           H  
ATOM    139 2HB  SER A  10       7.233   9.695 -16.558  1.00  0.00           H  
ATOM    140  HG  SER A  10       5.356   7.726 -16.902  1.00  0.00           H  
ATOM    141  N   ALA A  11       7.737   8.914 -12.821  1.00  0.00           N  
ATOM    142  CA  ALA A  11       8.129   9.833 -11.760  1.00  0.00           C  
ATOM    143  C   ALA A  11       9.511   9.467 -11.223  1.00  0.00           C  
ATOM    144  O   ALA A  11       9.968   8.335 -11.377  1.00  0.00           O  
ATOM    145  CB  ALA A  11       7.103   9.815 -10.642  1.00  0.00           C  
ATOM    146  H   ALA A  11       7.197   8.090 -12.584  1.00  0.00           H  
ATOM    147  HA  ALA A  11       8.183  10.838 -12.178  1.00  0.00           H  
ATOM    148 1HB  ALA A  11       7.398  10.520  -9.870  1.00  0.00           H  
ATOM    149 2HB  ALA A  11       6.128  10.099 -11.039  1.00  0.00           H  
ATOM    150 3HB  ALA A  11       7.046   8.825 -10.224  1.00  0.00           H  
ATOM    151  N   THR A  12      10.176  10.436 -10.602  1.00  0.00           N  
ATOM    152  CA  THR A  12      11.495  10.207 -10.021  1.00  0.00           C  
ATOM    153  C   THR A  12      11.449  10.239  -8.499  1.00  0.00           C  
ATOM    154  O   THR A  12      10.444  10.627  -7.906  1.00  0.00           O  
ATOM    155  CB  THR A  12      12.511  11.249 -10.526  1.00  0.00           C  
ATOM    156  OG1 THR A  12      12.107  12.558 -10.103  1.00  0.00           O  
ATOM    157  CG2 THR A  12      12.598  11.216 -12.044  1.00  0.00           C  
ATOM    158  H   THR A  12       9.761  11.365 -10.539  1.00  0.00           H  
ATOM    159  HA  THR A  12      11.843   9.221 -10.328  1.00  0.00           H  
ATOM    160  HB  THR A  12      13.493  11.033 -10.106  1.00  0.00           H  
ATOM    161  HG1 THR A  12      11.170  12.676 -10.279  1.00  0.00           H  
ATOM    162 1HG2 THR A  12      13.320  11.958 -12.383  1.00  0.00           H  
ATOM    163 2HG2 THR A  12      12.916  10.225 -12.369  1.00  0.00           H  
ATOM    164 3HG2 THR A  12      11.621  11.440 -12.470  1.00  0.00           H  
ATOM    165  N   TRP A  13      12.558   9.848  -7.864  1.00  0.00           N  
ATOM    166  CA  TRP A  13      12.667   9.909  -6.408  1.00  0.00           C  
ATOM    167  C   TRP A  13      12.463  11.335  -5.902  1.00  0.00           C  
ATOM    168  O   TRP A  13      12.011  11.548  -4.782  1.00  0.00           O  
ATOM    169  CB  TRP A  13      14.032   9.391  -5.951  1.00  0.00           C  
ATOM    170  CG  TRP A  13      15.172  10.276  -6.352  1.00  0.00           C  
ATOM    171  CD1 TRP A  13      15.912  10.186  -7.493  1.00  0.00           C  
ATOM    172  CD2 TRP A  13      15.712  11.398  -5.612  1.00  0.00           C  
ATOM    173  NE1 TRP A  13      16.871  11.168  -7.514  1.00  0.00           N  
ATOM    174  CE2 TRP A  13      16.763  11.920  -6.371  1.00  0.00           C  
ATOM    175  CE3 TRP A  13      15.392  11.992  -4.385  1.00  0.00           C  
ATOM    176  CZ2 TRP A  13      17.504  13.011  -5.946  1.00  0.00           C  
ATOM    177  CZ3 TRP A  13      16.134  13.087  -3.959  1.00  0.00           C  
ATOM    178  CH2 TRP A  13      17.162  13.583  -4.720  1.00  0.00           C  
ATOM    179  H   TRP A  13      13.345   9.515  -8.404  1.00  0.00           H  
ATOM    180  HA  TRP A  13      11.892   9.278  -5.977  1.00  0.00           H  
ATOM    181 1HB  TRP A  13      14.039   9.293  -4.865  1.00  0.00           H  
ATOM    182 2HB  TRP A  13      14.203   8.400  -6.370  1.00  0.00           H  
ATOM    183  HD1 TRP A  13      15.764   9.443  -8.274  1.00  0.00           H  
ATOM    184  HE1 TRP A  13      17.548  11.314  -8.249  1.00  0.00           H  
ATOM    185  HE3 TRP A  13      14.575  11.603  -3.777  1.00  0.00           H  
ATOM    186  HZ2 TRP A  13      18.324  13.420  -6.536  1.00  0.00           H  
ATOM    187  HZ3 TRP A  13      15.879  13.543  -3.002  1.00  0.00           H  
ATOM    188  HH2 TRP A  13      17.724  14.444  -4.356  1.00  0.00           H  
ATOM    189  N   LYS A  14      12.796  12.313  -6.750  1.00  0.00           N  
ATOM    190  CA  LYS A  14      12.606  13.720  -6.419  1.00  0.00           C  
ATOM    191  C   LYS A  14      11.128  14.049  -6.255  1.00  0.00           C  
ATOM    192  O   LYS A  14      10.757  14.926  -5.470  1.00  0.00           O  
ATOM    193  CB  LYS A  14      13.228  14.612  -7.494  1.00  0.00           C  
ATOM    194  CG  LYS A  14      14.750  14.574  -7.540  1.00  0.00           C  
ATOM    195  CD  LYS A  14      15.301  15.629  -8.489  1.00  0.00           C  
ATOM    196  CE  LYS A  14      15.049  15.253  -9.942  1.00  0.00           C  
ATOM    197  NZ  LYS A  14      15.666  16.226 -10.883  1.00  0.00           N  
ATOM    198  H   LYS A  14      13.183  12.068  -7.650  1.00  0.00           H  
ATOM    199  HA  LYS A  14      13.103  13.921  -5.470  1.00  0.00           H  
ATOM    200 1HB  LYS A  14      12.856  14.314  -8.475  1.00  0.00           H  
ATOM    201 2HB  LYS A  14      12.924  15.646  -7.330  1.00  0.00           H  
ATOM    202 1HG  LYS A  14      15.149  14.753  -6.541  1.00  0.00           H  
ATOM    203 2HG  LYS A  14      15.079  13.591  -7.873  1.00  0.00           H  
ATOM    204 1HD  LYS A  14      14.825  16.588  -8.282  1.00  0.00           H  
ATOM    205 2HD  LYS A  14      16.374  15.734  -8.332  1.00  0.00           H  
ATOM    206 1HE  LYS A  14      15.461  14.265 -10.138  1.00  0.00           H  
ATOM    207 2HE  LYS A  14      13.975  15.219 -10.127  1.00  0.00           H  
ATOM    208 1HZ  LYS A  14      15.476  15.943 -11.834  1.00  0.00           H  
ATOM    209 2HZ  LYS A  14      15.277  17.145 -10.722  1.00  0.00           H  
ATOM    210 3HZ  LYS A  14      16.664  16.253 -10.733  1.00  0.00           H  
ATOM    211  N   ASP A  15      10.283  13.340  -7.001  1.00  0.00           N  
ATOM    212  CA  ASP A  15       8.857  13.587  -6.984  1.00  0.00           C  
ATOM    213  C   ASP A  15       8.232  12.889  -5.800  1.00  0.00           C  
ATOM    214  O   ASP A  15       7.334  13.423  -5.146  1.00  0.00           O  
ATOM    215  CB  ASP A  15       8.202  13.107  -8.281  1.00  0.00           C  
ATOM    216  CG  ASP A  15       8.726  13.833  -9.513  1.00  0.00           C  
ATOM    217  OD1 ASP A  15       8.456  15.004  -9.648  1.00  0.00           O  
ATOM    218  OD2 ASP A  15       9.390  13.211 -10.307  1.00  0.00           O  
ATOM    219  H   ASP A  15      10.646  12.603  -7.591  1.00  0.00           H  
ATOM    220  HA  ASP A  15       8.685  14.660  -6.884  1.00  0.00           H  
ATOM    221 1HB  ASP A  15       8.379  12.039  -8.405  1.00  0.00           H  
ATOM    222 2HB  ASP A  15       7.124  13.256  -8.221  1.00  0.00           H  
ATOM    223  N   MET A  16       8.742  11.703  -5.501  1.00  0.00           N  
ATOM    224  CA  MET A  16       8.346  10.971  -4.319  1.00  0.00           C  
ATOM    225  C   MET A  16       8.708  11.759  -3.068  1.00  0.00           C  
ATOM    226  O   MET A  16       7.896  11.908  -2.156  1.00  0.00           O  
ATOM    227  CB  MET A  16       9.004   9.593  -4.304  1.00  0.00           C  
ATOM    228  CG  MET A  16       8.496   8.665  -3.209  1.00  0.00           C  
ATOM    229  SD  MET A  16       9.401   7.106  -3.144  1.00  0.00           S  
ATOM    230  CE  MET A  16      11.040   7.683  -2.713  1.00  0.00           C  
ATOM    231  H   MET A  16       9.446  11.304  -6.115  1.00  0.00           H  
ATOM    232  HA  MET A  16       7.264  10.842  -4.334  1.00  0.00           H  
ATOM    233 1HB  MET A  16       8.839   9.100  -5.261  1.00  0.00           H  
ATOM    234 2HB  MET A  16      10.081   9.705  -4.174  1.00  0.00           H  
ATOM    235 1HG  MET A  16       8.590   9.158  -2.242  1.00  0.00           H  
ATOM    236 2HG  MET A  16       7.442   8.445  -3.378  1.00  0.00           H  
ATOM    237 1HE  MET A  16      11.717   6.831  -2.636  1.00  0.00           H  
ATOM    238 2HE  MET A  16      11.400   8.365  -3.485  1.00  0.00           H  
ATOM    239 3HE  MET A  16      11.002   8.204  -1.756  1.00  0.00           H  
ATOM    240  N   LYS A  17       9.941  12.276  -3.040  1.00  0.00           N  
ATOM    241  CA  LYS A  17      10.418  13.072  -1.921  1.00  0.00           C  
ATOM    242  C   LYS A  17       9.494  14.241  -1.644  1.00  0.00           C  
ATOM    243  O   LYS A  17       9.053  14.442  -0.509  1.00  0.00           O  
ATOM    244  CB  LYS A  17      11.837  13.577  -2.188  1.00  0.00           C  
ATOM    245  CG  LYS A  17      12.396  14.486  -1.102  1.00  0.00           C  
ATOM    246  CD  LYS A  17      13.819  14.920  -1.423  1.00  0.00           C  
ATOM    247  CE  LYS A  17      14.240  16.110  -0.573  1.00  0.00           C  
ATOM    248  NZ  LYS A  17      14.376  15.747   0.864  1.00  0.00           N  
ATOM    249  H   LYS A  17      10.564  12.109  -3.823  1.00  0.00           H  
ATOM    250  HA  LYS A  17      10.435  12.450  -1.044  1.00  0.00           H  
ATOM    251 1HB  LYS A  17      12.512  12.727  -2.294  1.00  0.00           H  
ATOM    252 2HB  LYS A  17      11.856  14.129  -3.129  1.00  0.00           H  
ATOM    253 1HG  LYS A  17      11.767  15.372  -1.009  1.00  0.00           H  
ATOM    254 2HG  LYS A  17      12.393  13.958  -0.149  1.00  0.00           H  
ATOM    255 1HD  LYS A  17      14.503  14.091  -1.237  1.00  0.00           H  
ATOM    256 2HD  LYS A  17      13.886  15.195  -2.475  1.00  0.00           H  
ATOM    257 1HE  LYS A  17      15.195  16.492  -0.931  1.00  0.00           H  
ATOM    258 2HE  LYS A  17      13.499  16.904  -0.665  1.00  0.00           H  
ATOM    259 1HZ  LYS A  17      14.656  16.562   1.392  1.00  0.00           H  
ATOM    260 2HZ  LYS A  17      13.490  15.409   1.212  1.00  0.00           H  
ATOM    261 3HZ  LYS A  17      15.075  15.025   0.964  1.00  0.00           H  
ATOM    262  N   LYS A  18       9.190  15.013  -2.686  1.00  0.00           N  
ATOM    263  CA  LYS A  18       8.357  16.195  -2.532  1.00  0.00           C  
ATOM    264  C   LYS A  18       6.974  15.826  -2.034  1.00  0.00           C  
ATOM    265  O   LYS A  18       6.405  16.516  -1.194  1.00  0.00           O  
ATOM    266  CB  LYS A  18       8.253  16.955  -3.855  1.00  0.00           C  
ATOM    267  CG  LYS A  18       9.513  17.718  -4.243  1.00  0.00           C  
ATOM    268  CD  LYS A  18       9.807  18.837  -3.256  1.00  0.00           C  
ATOM    269  CE  LYS A  18      11.047  19.621  -3.660  1.00  0.00           C  
ATOM    270  NZ  LYS A  18      11.368  20.698  -2.684  1.00  0.00           N  
ATOM    271  H   LYS A  18       9.545  14.770  -3.607  1.00  0.00           H  
ATOM    272  HA  LYS A  18       8.818  16.850  -1.792  1.00  0.00           H  
ATOM    273 1HB  LYS A  18       8.024  16.256  -4.660  1.00  0.00           H  
ATOM    274 2HB  LYS A  18       7.432  17.671  -3.800  1.00  0.00           H  
ATOM    275 1HG  LYS A  18      10.361  17.032  -4.267  1.00  0.00           H  
ATOM    276 2HG  LYS A  18       9.387  18.146  -5.238  1.00  0.00           H  
ATOM    277 1HD  LYS A  18       8.956  19.517  -3.212  1.00  0.00           H  
ATOM    278 2HD  LYS A  18       9.964  18.414  -2.263  1.00  0.00           H  
ATOM    279 1HE  LYS A  18      11.898  18.945  -3.729  1.00  0.00           H  
ATOM    280 2HE  LYS A  18      10.890  20.071  -4.640  1.00  0.00           H  
ATOM    281 1HZ  LYS A  18      12.194  21.193  -2.988  1.00  0.00           H  
ATOM    282 2HZ  LYS A  18      10.592  21.342  -2.626  1.00  0.00           H  
ATOM    283 3HZ  LYS A  18      11.535  20.290  -1.775  1.00  0.00           H  
ATOM    284  N   ALA A  19       6.434  14.734  -2.555  1.00  0.00           N  
ATOM    285  CA  ALA A  19       5.112  14.279  -2.158  1.00  0.00           C  
ATOM    286  C   ALA A  19       5.064  14.003  -0.654  1.00  0.00           C  
ATOM    287  O   ALA A  19       4.086  14.339   0.017  1.00  0.00           O  
ATOM    288  CB  ALA A  19       4.738  13.042  -2.931  1.00  0.00           C  
ATOM    289  H   ALA A  19       6.952  14.208  -3.254  1.00  0.00           H  
ATOM    290  HA  ALA A  19       4.400  15.070  -2.380  1.00  0.00           H  
ATOM    291 1HB  ALA A  19       3.747  12.724  -2.647  1.00  0.00           H  
ATOM    292 2HB  ALA A  19       4.757  13.258  -3.982  1.00  0.00           H  
ATOM    293 3HB  ALA A  19       5.443  12.259  -2.716  1.00  0.00           H  
ATOM    294  N   MET A  20       6.128  13.398  -0.129  1.00  0.00           N  
ATOM    295  CA  MET A  20       6.215  13.113   1.299  1.00  0.00           C  
ATOM    296  C   MET A  20       6.319  14.396   2.110  1.00  0.00           C  
ATOM    297  O   MET A  20       5.693  14.529   3.166  1.00  0.00           O  
ATOM    298  CB  MET A  20       7.408  12.203   1.586  1.00  0.00           C  
ATOM    299  CG  MET A  20       7.236  10.769   1.106  1.00  0.00           C  
ATOM    300  SD  MET A  20       8.604   9.702   1.598  1.00  0.00           S  
ATOM    301  CE  MET A  20       9.869  10.217   0.441  1.00  0.00           C  
ATOM    302  H   MET A  20       6.896  13.127  -0.738  1.00  0.00           H  
ATOM    303  HA  MET A  20       5.305  12.603   1.607  1.00  0.00           H  
ATOM    304 1HB  MET A  20       8.298  12.610   1.108  1.00  0.00           H  
ATOM    305 2HB  MET A  20       7.595  12.176   2.660  1.00  0.00           H  
ATOM    306 1HG  MET A  20       6.313  10.357   1.514  1.00  0.00           H  
ATOM    307 2HG  MET A  20       7.163  10.755   0.019  1.00  0.00           H  
ATOM    308 1HE  MET A  20      10.780   9.646   0.619  1.00  0.00           H  
ATOM    309 2HE  MET A  20       9.523  10.041  -0.579  1.00  0.00           H  
ATOM    310 3HE  MET A  20      10.074  11.280   0.575  1.00  0.00           H  
ATOM    311  N   GLU A  21       7.101  15.351   1.603  1.00  0.00           N  
ATOM    312  CA  GLU A  21       7.271  16.633   2.278  1.00  0.00           C  
ATOM    313  C   GLU A  21       5.964  17.418   2.297  1.00  0.00           C  
ATOM    314  O   GLU A  21       5.650  18.094   3.280  1.00  0.00           O  
ATOM    315  CB  GLU A  21       8.364  17.456   1.593  1.00  0.00           C  
ATOM    316  CG  GLU A  21       9.776  16.935   1.816  1.00  0.00           C  
ATOM    317  CD  GLU A  21      10.829  17.817   1.204  1.00  0.00           C  
ATOM    318  OE1 GLU A  21      10.484  18.655   0.406  1.00  0.00           O  
ATOM    319  OE2 GLU A  21      11.979  17.653   1.536  1.00  0.00           O  
ATOM    320  H   GLU A  21       7.587  15.183   0.727  1.00  0.00           H  
ATOM    321  HA  GLU A  21       7.568  16.444   3.309  1.00  0.00           H  
ATOM    322 1HB  GLU A  21       8.182  17.480   0.518  1.00  0.00           H  
ATOM    323 2HB  GLU A  21       8.326  18.484   1.955  1.00  0.00           H  
ATOM    324 1HG  GLU A  21       9.960  16.859   2.888  1.00  0.00           H  
ATOM    325 2HG  GLU A  21       9.855  15.935   1.391  1.00  0.00           H  
ATOM    326  N   ILE A  22       5.202  17.323   1.206  1.00  0.00           N  
ATOM    327  CA  ILE A  22       3.906  17.977   1.122  1.00  0.00           C  
ATOM    328  C   ILE A  22       2.953  17.464   2.188  1.00  0.00           C  
ATOM    329  O   ILE A  22       2.297  18.248   2.874  1.00  0.00           O  
ATOM    330  CB  ILE A  22       3.279  17.772  -0.269  1.00  0.00           C  
ATOM    331  CG1 ILE A  22       4.040  18.580  -1.323  1.00  0.00           C  
ATOM    332  CG2 ILE A  22       1.809  18.163  -0.252  1.00  0.00           C  
ATOM    333  CD1 ILE A  22       3.689  18.210  -2.746  1.00  0.00           C  
ATOM    334  H   ILE A  22       5.537  16.784   0.415  1.00  0.00           H  
ATOM    335  HA  ILE A  22       4.048  19.045   1.281  1.00  0.00           H  
ATOM    336  HB  ILE A  22       3.363  16.723  -0.554  1.00  0.00           H  
ATOM    337 1HG1 ILE A  22       3.835  19.641  -1.185  1.00  0.00           H  
ATOM    338 2HG1 ILE A  22       5.112  18.434  -1.188  1.00  0.00           H  
ATOM    339 1HG2 ILE A  22       1.381  18.012  -1.243  1.00  0.00           H  
ATOM    340 2HG2 ILE A  22       1.277  17.546   0.470  1.00  0.00           H  
ATOM    341 3HG2 ILE A  22       1.715  19.212   0.027  1.00  0.00           H  
ATOM    342 1HD1 ILE A  22       4.269  18.825  -3.435  1.00  0.00           H  
ATOM    343 2HD1 ILE A  22       3.920  17.158  -2.916  1.00  0.00           H  
ATOM    344 3HD1 ILE A  22       2.627  18.381  -2.915  1.00  0.00           H  
ATOM    345  N   LEU A  23       2.876  16.144   2.333  1.00  0.00           N  
ATOM    346  CA  LEU A  23       2.004  15.557   3.335  1.00  0.00           C  
ATOM    347  C   LEU A  23       2.398  16.012   4.728  1.00  0.00           C  
ATOM    348  O   LEU A  23       1.541  16.362   5.542  1.00  0.00           O  
ATOM    349  CB  LEU A  23       2.055  14.026   3.254  1.00  0.00           C  
ATOM    350  CG  LEU A  23       1.359  13.400   2.038  1.00  0.00           C  
ATOM    351  CD1 LEU A  23       1.633  11.903   2.011  1.00  0.00           C  
ATOM    352  CD2 LEU A  23      -0.134  13.682   2.108  1.00  0.00           C  
ATOM    353  H   LEU A  23       3.429  15.539   1.730  1.00  0.00           H  
ATOM    354  HA  LEU A  23       0.985  15.886   3.143  1.00  0.00           H  
ATOM    355 1HB  LEU A  23       3.098  13.714   3.235  1.00  0.00           H  
ATOM    356 2HB  LEU A  23       1.591  13.615   4.150  1.00  0.00           H  
ATOM    357  HG  LEU A  23       1.767  13.831   1.124  1.00  0.00           H  
ATOM    358 1HD1 LEU A  23       1.138  11.458   1.147  1.00  0.00           H  
ATOM    359 2HD1 LEU A  23       2.707  11.730   1.942  1.00  0.00           H  
ATOM    360 3HD1 LEU A  23       1.250  11.446   2.923  1.00  0.00           H  
ATOM    361 1HD2 LEU A  23      -0.629  13.238   1.244  1.00  0.00           H  
ATOM    362 2HD2 LEU A  23      -0.544  13.251   3.022  1.00  0.00           H  
ATOM    363 3HD2 LEU A  23      -0.302  14.759   2.108  1.00  0.00           H  
ATOM    364  N   TYR A  24       3.698  16.043   4.992  1.00  0.00           N  
ATOM    365  CA  TYR A  24       4.200  16.566   6.249  1.00  0.00           C  
ATOM    366  C   TYR A  24       3.713  17.995   6.470  1.00  0.00           C  
ATOM    367  O   TYR A  24       3.182  18.326   7.531  1.00  0.00           O  
ATOM    368  CB  TYR A  24       5.729  16.509   6.281  1.00  0.00           C  
ATOM    369  CG  TYR A  24       6.342  17.203   7.477  1.00  0.00           C  
ATOM    370  CD1 TYR A  24       6.417  16.546   8.697  1.00  0.00           C  
ATOM    371  CD2 TYR A  24       6.828  18.496   7.355  1.00  0.00           C  
ATOM    372  CE1 TYR A  24       6.976  17.179   9.790  1.00  0.00           C  
ATOM    373  CE2 TYR A  24       7.387  19.129   8.448  1.00  0.00           C  
ATOM    374  CZ  TYR A  24       7.462  18.476   9.661  1.00  0.00           C  
ATOM    375  OH  TYR A  24       8.019  19.107  10.750  1.00  0.00           O  
ATOM    376  H   TYR A  24       4.357  15.700   4.297  1.00  0.00           H  
ATOM    377  HA  TYR A  24       3.811  15.952   7.062  1.00  0.00           H  
ATOM    378 1HB  TYR A  24       6.055  15.468   6.288  1.00  0.00           H  
ATOM    379 2HB  TYR A  24       6.129  16.971   5.379  1.00  0.00           H  
ATOM    380  HD1 TYR A  24       6.034  15.529   8.793  1.00  0.00           H  
ATOM    381  HD2 TYR A  24       6.768  19.013   6.398  1.00  0.00           H  
ATOM    382  HE1 TYR A  24       7.035  16.663  10.748  1.00  0.00           H  
ATOM    383  HE2 TYR A  24       7.769  20.146   8.353  1.00  0.00           H  
ATOM    384  HH  TYR A  24       8.319  19.982  10.492  1.00  0.00           H  
ATOM    385  N   LYS A  25       3.894  18.838   5.455  1.00  0.00           N  
ATOM    386  CA  LYS A  25       3.488  20.239   5.529  1.00  0.00           C  
ATOM    387  C   LYS A  25       1.987  20.375   5.811  1.00  0.00           C  
ATOM    388  O   LYS A  25       1.556  21.306   6.492  1.00  0.00           O  
ATOM    389  CB  LYS A  25       3.848  20.966   4.232  1.00  0.00           C  
ATOM    390  CG  LYS A  25       3.562  22.462   4.248  1.00  0.00           C  
ATOM    391  CD  LYS A  25       4.086  23.138   2.990  1.00  0.00           C  
ATOM    392  CE  LYS A  25       3.938  24.651   3.072  1.00  0.00           C  
ATOM    393  NZ  LYS A  25       2.510  25.070   3.092  1.00  0.00           N  
ATOM    394  H   LYS A  25       4.327  18.499   4.605  1.00  0.00           H  
ATOM    395  HA  LYS A  25       4.024  20.712   6.351  1.00  0.00           H  
ATOM    396 1HB  LYS A  25       4.909  20.831   4.021  1.00  0.00           H  
ATOM    397 2HB  LYS A  25       3.292  20.528   3.403  1.00  0.00           H  
ATOM    398 1HG  LYS A  25       2.486  22.626   4.318  1.00  0.00           H  
ATOM    399 2HG  LYS A  25       4.037  22.913   5.118  1.00  0.00           H  
ATOM    400 1HD  LYS A  25       5.140  22.891   2.856  1.00  0.00           H  
ATOM    401 2HD  LYS A  25       3.532  22.775   2.124  1.00  0.00           H  
ATOM    402 1HE  LYS A  25       4.424  25.015   3.975  1.00  0.00           H  
ATOM    403 2HE  LYS A  25       4.425  25.111   2.212  1.00  0.00           H  
ATOM    404 1HZ  LYS A  25       2.455  26.077   3.146  1.00  0.00           H  
ATOM    405 2HZ  LYS A  25       2.053  24.753   2.249  1.00  0.00           H  
ATOM    406 3HZ  LYS A  25       2.051  24.665   3.896  1.00  0.00           H  
ATOM    407  N   LEU A  26       1.197  19.442   5.273  1.00  0.00           N  
ATOM    408  CA  LEU A  26      -0.258  19.477   5.426  1.00  0.00           C  
ATOM    409  C   LEU A  26      -0.704  18.957   6.804  1.00  0.00           C  
ATOM    410  O   LEU A  26      -1.899  18.939   7.108  1.00  0.00           O  
ATOM    411  CB  LEU A  26      -0.919  18.643   4.321  1.00  0.00           C  
ATOM    412  CG  LEU A  26      -0.780  19.196   2.897  1.00  0.00           C  
ATOM    413  CD1 LEU A  26      -1.346  18.191   1.904  1.00  0.00           C  
ATOM    414  CD2 LEU A  26      -1.505  20.530   2.798  1.00  0.00           C  
ATOM    415  H   LEU A  26       1.618  18.694   4.730  1.00  0.00           H  
ATOM    416  HA  LEU A  26      -0.586  20.510   5.331  1.00  0.00           H  
ATOM    417 1HB  LEU A  26      -0.484  17.645   4.333  1.00  0.00           H  
ATOM    418 2HB  LEU A  26      -1.983  18.556   4.541  1.00  0.00           H  
ATOM    419  HG  LEU A  26       0.275  19.338   2.664  1.00  0.00           H  
ATOM    420 1HD1 LEU A  26      -1.247  18.584   0.892  1.00  0.00           H  
ATOM    421 2HD1 LEU A  26      -0.797  17.252   1.983  1.00  0.00           H  
ATOM    422 3HD1 LEU A  26      -2.398  18.015   2.124  1.00  0.00           H  
ATOM    423 1HD2 LEU A  26      -1.405  20.924   1.786  1.00  0.00           H  
ATOM    424 2HD2 LEU A  26      -2.561  20.389   3.031  1.00  0.00           H  
ATOM    425 3HD2 LEU A  26      -1.068  21.235   3.506  1.00  0.00           H  
ATOM    426  N   GLY A  27       0.259  18.553   7.633  1.00  0.00           N  
ATOM    427  CA  GLY A  27      -0.041  18.068   8.978  1.00  0.00           C  
ATOM    428  C   GLY A  27      -0.323  16.564   9.003  1.00  0.00           C  
ATOM    429  O   GLY A  27      -0.829  16.037   9.993  1.00  0.00           O  
ATOM    430  H   GLY A  27       1.225  18.594   7.330  1.00  0.00           H  
ATOM    431 1HA  GLY A  27       0.798  18.292   9.636  1.00  0.00           H  
ATOM    432 2HA  GLY A  27      -0.903  18.605   9.369  1.00  0.00           H  
ATOM    433  N   VAL A  28       0.016  15.878   7.918  1.00  0.00           N  
ATOM    434  CA  VAL A  28      -0.205  14.440   7.831  1.00  0.00           C  
ATOM    435  C   VAL A  28       0.975  13.672   8.419  1.00  0.00           C  
ATOM    436  O   VAL A  28       2.078  13.695   7.872  1.00  0.00           O  
ATOM    437  CB  VAL A  28      -0.412  14.017   6.364  1.00  0.00           C  
ATOM    438  CG1 VAL A  28      -0.604  12.511   6.266  1.00  0.00           C  
ATOM    439  CG2 VAL A  28      -1.608  14.752   5.777  1.00  0.00           C  
ATOM    440  H   VAL A  28       0.442  16.363   7.133  1.00  0.00           H  
ATOM    441  HA  VAL A  28      -1.102  14.194   8.401  1.00  0.00           H  
ATOM    442  HB  VAL A  28       0.483  14.265   5.794  1.00  0.00           H  
ATOM    443 1HG1 VAL A  28      -0.748  12.230   5.222  1.00  0.00           H  
ATOM    444 2HG1 VAL A  28       0.279  12.006   6.658  1.00  0.00           H  
ATOM    445 3HG1 VAL A  28      -1.479  12.217   6.845  1.00  0.00           H  
ATOM    446 1HG2 VAL A  28      -1.748  14.449   4.740  1.00  0.00           H  
ATOM    447 2HG2 VAL A  28      -2.502  14.509   6.351  1.00  0.00           H  
ATOM    448 3HG2 VAL A  28      -1.431  15.827   5.820  1.00  0.00           H  
ATOM    449  N   LYS A  29       0.742  13.007   9.551  1.00  0.00           N  
ATOM    450  CA  LYS A  29       1.812  12.311  10.263  1.00  0.00           C  
ATOM    451  C   LYS A  29       1.895  10.846   9.853  1.00  0.00           C  
ATOM    452  O   LYS A  29       2.837  10.138  10.224  1.00  0.00           O  
ATOM    453  CB  LYS A  29       1.608  12.420  11.775  1.00  0.00           C  
ATOM    454  CG  LYS A  29       1.573  13.848  12.303  1.00  0.00           C  
ATOM    455  CD  LYS A  29       2.909  14.547  12.096  1.00  0.00           C  
ATOM    456  CE  LYS A  29       2.918  15.926  12.739  1.00  0.00           C  
ATOM    457  NZ  LYS A  29       4.216  16.626  12.536  1.00  0.00           N  
ATOM    458  H   LYS A  29      -0.191  13.002   9.934  1.00  0.00           H  
ATOM    459  HA  LYS A  29       2.761  12.783  10.008  1.00  0.00           H  
ATOM    460 1HB  LYS A  29       0.670  11.938  12.051  1.00  0.00           H  
ATOM    461 2HB  LYS A  29       2.412  11.893  12.289  1.00  0.00           H  
ATOM    462 1HG  LYS A  29       0.795  14.409  11.785  1.00  0.00           H  
ATOM    463 2HG  LYS A  29       1.340  13.836  13.368  1.00  0.00           H  
ATOM    464 1HD  LYS A  29       3.706  13.946  12.535  1.00  0.00           H  
ATOM    465 2HD  LYS A  29       3.102  14.653  11.029  1.00  0.00           H  
ATOM    466 1HE  LYS A  29       2.121  16.532  12.310  1.00  0.00           H  
ATOM    467 2HE  LYS A  29       2.735  15.830  13.809  1.00  0.00           H  
ATOM    468 1HZ  LYS A  29       4.181  17.535  12.976  1.00  0.00           H  
ATOM    469 2HZ  LYS A  29       4.961  16.081  12.947  1.00  0.00           H  
ATOM    470 3HZ  LYS A  29       4.387  16.738  11.547  1.00  0.00           H  
ATOM    471  N   LYS A  30       0.912  10.394   9.081  1.00  0.00           N  
ATOM    472  CA  LYS A  30       0.885   9.017   8.616  1.00  0.00           C  
ATOM    473  C   LYS A  30       0.999   8.950   7.114  1.00  0.00           C  
ATOM    474  O   LYS A  30       0.052   9.281   6.388  1.00  0.00           O  
ATOM    475  CB  LYS A  30      -0.395   8.317   9.075  1.00  0.00           C  
ATOM    476  CG  LYS A  30      -0.526   8.173  10.585  1.00  0.00           C  
ATOM    477  CD  LYS A  30      -1.775   7.388  10.959  1.00  0.00           C  
ATOM    478  CE  LYS A  30      -1.889   7.213  12.466  1.00  0.00           C  
ATOM    479  NZ  LYS A  30      -3.119   6.468  12.848  1.00  0.00           N  
ATOM    480  H   LYS A  30       0.167  11.020   8.809  1.00  0.00           H  
ATOM    481  HA  LYS A  30       1.746   8.496   9.032  1.00  0.00           H  
ATOM    482 1HB  LYS A  30      -1.262   8.871   8.714  1.00  0.00           H  
ATOM    483 2HB  LYS A  30      -0.440   7.318   8.638  1.00  0.00           H  
ATOM    484 1HG  LYS A  30       0.349   7.656  10.979  1.00  0.00           H  
ATOM    485 2HG  LYS A  30      -0.579   9.161  11.041  1.00  0.00           H  
ATOM    486 1HD  LYS A  30      -2.658   7.913  10.594  1.00  0.00           H  
ATOM    487 2HD  LYS A  30      -1.739   6.404  10.491  1.00  0.00           H  
ATOM    488 1HE  LYS A  30      -1.021   6.670  12.836  1.00  0.00           H  
ATOM    489 2HE  LYS A  30      -1.910   8.192  12.945  1.00  0.00           H  
ATOM    490 1HZ  LYS A  30      -3.158   6.374  13.853  1.00  0.00           H  
ATOM    491 2HZ  LYS A  30      -3.933   6.972  12.525  1.00  0.00           H  
ATOM    492 3HZ  LYS A  30      -3.103   5.551  12.425  1.00  0.00           H  
ATOM    493  N   ILE A  31       2.153   8.526   6.645  1.00  0.00           N  
ATOM    494  CA  ILE A  31       2.483   8.612   5.241  1.00  0.00           C  
ATOM    495  C   ILE A  31       2.797   7.253   4.686  1.00  0.00           C  
ATOM    496  O   ILE A  31       3.632   6.526   5.229  1.00  0.00           O  
ATOM    497  CB  ILE A  31       3.681   9.552   5.009  1.00  0.00           C  
ATOM    498  CG1 ILE A  31       3.340  10.973   5.463  1.00  0.00           C  
ATOM    499  CG2 ILE A  31       4.089   9.541   3.544  1.00  0.00           C  
ATOM    500  CD1 ILE A  31       4.519  11.919   5.447  1.00  0.00           C  
ATOM    501  H   ILE A  31       2.830   8.124   7.287  1.00  0.00           H  
ATOM    502  HA  ILE A  31       1.622   9.008   4.704  1.00  0.00           H  
ATOM    503  HB  ILE A  31       4.525   9.222   5.614  1.00  0.00           H  
ATOM    504 1HG1 ILE A  31       2.563  11.385   4.818  1.00  0.00           H  
ATOM    505 2HG1 ILE A  31       2.940  10.946   6.477  1.00  0.00           H  
ATOM    506 1HG2 ILE A  31       4.936  10.211   3.398  1.00  0.00           H  
ATOM    507 2HG2 ILE A  31       4.372   8.530   3.253  1.00  0.00           H  
ATOM    508 3HG2 ILE A  31       3.252   9.875   2.931  1.00  0.00           H  
ATOM    509 1HD1 ILE A  31       4.198  12.906   5.781  1.00  0.00           H  
ATOM    510 2HD1 ILE A  31       5.295  11.544   6.115  1.00  0.00           H  
ATOM    511 3HD1 ILE A  31       4.914  11.990   4.435  1.00  0.00           H  
ATOM    512  N   VAL A  32       2.131   6.900   3.604  1.00  0.00           N  
ATOM    513  CA  VAL A  32       2.363   5.631   2.954  1.00  0.00           C  
ATOM    514  C   VAL A  32       2.963   5.837   1.576  1.00  0.00           C  
ATOM    515  O   VAL A  32       2.501   6.674   0.809  1.00  0.00           O  
ATOM    516  CB  VAL A  32       1.045   4.844   2.830  1.00  0.00           C  
ATOM    517  CG1 VAL A  32       1.290   3.495   2.171  1.00  0.00           C  
ATOM    518  CG2 VAL A  32       0.417   4.667   4.204  1.00  0.00           C  
ATOM    519  H   VAL A  32       1.441   7.538   3.216  1.00  0.00           H  
ATOM    520  HA  VAL A  32       3.060   5.055   3.557  1.00  0.00           H  
ATOM    521  HB  VAL A  32       0.361   5.397   2.186  1.00  0.00           H  
ATOM    522 1HG1 VAL A  32       0.348   2.952   2.091  1.00  0.00           H  
ATOM    523 2HG1 VAL A  32       1.705   3.647   1.175  1.00  0.00           H  
ATOM    524 3HG1 VAL A  32       1.991   2.917   2.773  1.00  0.00           H  
ATOM    525 1HG2 VAL A  32      -0.514   4.110   4.110  1.00  0.00           H  
ATOM    526 2HG2 VAL A  32       1.104   4.119   4.850  1.00  0.00           H  
ATOM    527 3HG2 VAL A  32       0.213   5.645   4.640  1.00  0.00           H  
ATOM    528  N   VAL A  33       4.005   5.088   1.274  1.00  0.00           N  
ATOM    529  CA  VAL A  33       4.718   5.259   0.019  1.00  0.00           C  
ATOM    530  C   VAL A  33       4.640   3.990  -0.825  1.00  0.00           C  
ATOM    531  O   VAL A  33       4.894   2.897  -0.331  1.00  0.00           O  
ATOM    532  CB  VAL A  33       6.194   5.611   0.286  1.00  0.00           C  
ATOM    533  CG1 VAL A  33       6.919   5.893  -1.021  1.00  0.00           C  
ATOM    534  CG2 VAL A  33       6.280   6.808   1.220  1.00  0.00           C  
ATOM    535  H   VAL A  33       4.324   4.388   1.938  1.00  0.00           H  
ATOM    536  HA  VAL A  33       4.254   6.075  -0.536  1.00  0.00           H  
ATOM    537  HB  VAL A  33       6.684   4.754   0.747  1.00  0.00           H  
ATOM    538 1HG1 VAL A  33       7.961   6.140  -0.813  1.00  0.00           H  
ATOM    539 2HG1 VAL A  33       6.876   5.011  -1.659  1.00  0.00           H  
ATOM    540 3HG1 VAL A  33       6.443   6.732  -1.528  1.00  0.00           H  
ATOM    541 1HG2 VAL A  33       7.326   7.051   1.405  1.00  0.00           H  
ATOM    542 2HG2 VAL A  33       5.784   7.664   0.761  1.00  0.00           H  
ATOM    543 3HG2 VAL A  33       5.790   6.569   2.164  1.00  0.00           H  
ATOM    544  N   LEU A  34       4.239   4.140  -2.088  1.00  0.00           N  
ATOM    545  CA  LEU A  34       4.047   2.991  -2.977  1.00  0.00           C  
ATOM    546  C   LEU A  34       4.840   3.124  -4.283  1.00  0.00           C  
ATOM    547  O   LEU A  34       4.718   4.121  -5.001  1.00  0.00           O  
ATOM    548  CB  LEU A  34       2.557   2.824  -3.299  1.00  0.00           C  
ATOM    549  CG  LEU A  34       2.225   1.819  -4.410  1.00  0.00           C  
ATOM    550  CD1 LEU A  34       2.575   0.412  -3.945  1.00  0.00           C  
ATOM    551  CD2 LEU A  34       0.750   1.926  -4.767  1.00  0.00           C  
ATOM    552  H   LEU A  34       4.029   5.070  -2.436  1.00  0.00           H  
ATOM    553  HA  LEU A  34       4.392   2.097  -2.461  1.00  0.00           H  
ATOM    554 1HB  LEU A  34       2.040   2.502  -2.397  1.00  0.00           H  
ATOM    555 2HB  LEU A  34       2.155   3.792  -3.597  1.00  0.00           H  
ATOM    556  HG  LEU A  34       2.828   2.038  -5.292  1.00  0.00           H  
ATOM    557 1HD1 LEU A  34       2.339  -0.301  -4.734  1.00  0.00           H  
ATOM    558 2HD1 LEU A  34       3.639   0.359  -3.715  1.00  0.00           H  
ATOM    559 3HD1 LEU A  34       1.998   0.170  -3.053  1.00  0.00           H  
ATOM    560 1HD2 LEU A  34       0.514   1.212  -5.557  1.00  0.00           H  
ATOM    561 2HD2 LEU A  34       0.146   1.705  -3.887  1.00  0.00           H  
ATOM    562 3HD2 LEU A  34       0.531   2.936  -5.113  1.00  0.00           H  
ATOM    563  N   PHE A  35       5.648   2.099  -4.592  1.00  0.00           N  
ATOM    564  CA  PHE A  35       6.375   2.044  -5.868  1.00  0.00           C  
ATOM    565  C   PHE A  35       6.901   0.629  -6.163  1.00  0.00           C  
ATOM    566  O   PHE A  35       7.008  -0.205  -5.263  1.00  0.00           O  
ATOM    567  CB  PHE A  35       7.543   3.032  -5.855  1.00  0.00           C  
ATOM    568  CG  PHE A  35       8.447   2.887  -4.664  1.00  0.00           C  
ATOM    569  CD1 PHE A  35       9.560   2.061  -4.717  1.00  0.00           C  
ATOM    570  CD2 PHE A  35       8.185   3.573  -3.488  1.00  0.00           C  
ATOM    571  CE1 PHE A  35      10.393   1.927  -3.621  1.00  0.00           C  
ATOM    572  CE2 PHE A  35       9.016   3.442  -2.392  1.00  0.00           C  
ATOM    573  CZ  PHE A  35      10.121   2.617  -2.459  1.00  0.00           C  
ATOM    574  H   PHE A  35       5.755   1.337  -3.926  1.00  0.00           H  
ATOM    575  HA  PHE A  35       5.686   2.323  -6.666  1.00  0.00           H  
ATOM    576 1HB  PHE A  35       8.142   2.899  -6.755  1.00  0.00           H  
ATOM    577 2HB  PHE A  35       7.157   4.051  -5.867  1.00  0.00           H  
ATOM    578  HD1 PHE A  35       9.776   1.517  -5.636  1.00  0.00           H  
ATOM    579  HD2 PHE A  35       7.312   4.225  -3.435  1.00  0.00           H  
ATOM    580  HE1 PHE A  35      11.264   1.275  -3.677  1.00  0.00           H  
ATOM    581  HE2 PHE A  35       8.799   3.988  -1.474  1.00  0.00           H  
ATOM    582  HZ  PHE A  35      10.775   2.511  -1.596  1.00  0.00           H  
ATOM    583  N   ALA A  36       7.240   0.377  -7.431  1.00  0.00           N  
ATOM    584  CA  ALA A  36       7.902  -0.873  -7.820  1.00  0.00           C  
ATOM    585  C   ALA A  36       9.303  -0.943  -7.239  1.00  0.00           C  
ATOM    586  O   ALA A  36       9.993   0.068  -7.153  1.00  0.00           O  
ATOM    587  CB  ALA A  36       7.952  -1.007  -9.335  1.00  0.00           C  
ATOM    588  H   ALA A  36       7.051   1.074  -8.138  1.00  0.00           H  
ATOM    589  HA  ALA A  36       7.347  -1.716  -7.435  1.00  0.00           H  
ATOM    590 1HB  ALA A  36       8.456  -1.937  -9.601  1.00  0.00           H  
ATOM    591 2HB  ALA A  36       6.938  -1.017  -9.733  1.00  0.00           H  
ATOM    592 3HB  ALA A  36       8.499  -0.165  -9.756  1.00  0.00           H  
ATOM    593  N   TYR A  37       9.718  -2.140  -6.831  1.00  0.00           N  
ATOM    594  CA  TYR A  37      11.019  -2.313  -6.188  1.00  0.00           C  
ATOM    595  C   TYR A  37      12.106  -1.498  -6.880  1.00  0.00           C  
ATOM    596  O   TYR A  37      12.276  -1.574  -8.098  1.00  0.00           O  
ATOM    597  CB  TYR A  37      11.407  -3.793  -6.162  1.00  0.00           C  
ATOM    598  CG  TYR A  37      12.824  -4.044  -5.696  1.00  0.00           C  
ATOM    599  CD1 TYR A  37      13.115  -4.063  -4.340  1.00  0.00           C  
ATOM    600  CD2 TYR A  37      13.832  -4.257  -6.625  1.00  0.00           C  
ATOM    601  CE1 TYR A  37      14.409  -4.292  -3.914  1.00  0.00           C  
ATOM    602  CE2 TYR A  37      15.126  -4.486  -6.199  1.00  0.00           C  
ATOM    603  CZ  TYR A  37      15.416  -4.504  -4.850  1.00  0.00           C  
ATOM    604  OH  TYR A  37      16.705  -4.733  -4.427  1.00  0.00           O  
ATOM    605  H   TYR A  37       9.112  -2.948  -6.956  1.00  0.00           H  
ATOM    606  HA  TYR A  37      10.945  -1.956  -5.162  1.00  0.00           H  
ATOM    607 1HB  TYR A  37      10.730  -4.336  -5.500  1.00  0.00           H  
ATOM    608 2HB  TYR A  37      11.297  -4.215  -7.160  1.00  0.00           H  
ATOM    609  HD1 TYR A  37      12.323  -3.896  -3.610  1.00  0.00           H  
ATOM    610  HD2 TYR A  37      13.603  -4.241  -7.690  1.00  0.00           H  
ATOM    611  HE1 TYR A  37      14.638  -4.306  -2.849  1.00  0.00           H  
ATOM    612  HE2 TYR A  37      15.918  -4.652  -6.930  1.00  0.00           H  
ATOM    613  HH  TYR A  37      16.718  -4.806  -3.469  1.00  0.00           H  
ATOM    614  N   ASP A  38      12.849  -0.733  -6.085  1.00  0.00           N  
ATOM    615  CA  ASP A  38      13.970   0.052  -6.583  1.00  0.00           C  
ATOM    616  C   ASP A  38      14.872   0.477  -5.433  1.00  0.00           C  
ATOM    617  O   ASP A  38      14.423   1.132  -4.491  1.00  0.00           O  
ATOM    618  CB  ASP A  38      13.475   1.286  -7.341  1.00  0.00           C  
ATOM    619  CG  ASP A  38      14.609   2.117  -7.927  1.00  0.00           C  
ATOM    620  OD1 ASP A  38      15.335   2.714  -7.168  1.00  0.00           O  
ATOM    621  OD2 ASP A  38      14.738   2.146  -9.127  1.00  0.00           O  
ATOM    622  H   ASP A  38      12.629  -0.698  -5.102  1.00  0.00           H  
ATOM    623  HA  ASP A  38      14.556  -0.569  -7.264  1.00  0.00           H  
ATOM    624 1HB  ASP A  38      12.815   0.975  -8.151  1.00  0.00           H  
ATOM    625 2HB  ASP A  38      12.892   1.917  -6.668  1.00  0.00           H  
ATOM    626  N   GLU A  39      16.139   0.082  -5.499  1.00  0.00           N  
ATOM    627  CA  GLU A  39      17.078   0.314  -4.399  1.00  0.00           C  
ATOM    628  C   GLU A  39      17.098   1.787  -3.967  1.00  0.00           C  
ATOM    629  O   GLU A  39      17.212   2.093  -2.777  1.00  0.00           O  
ATOM    630  CB  GLU A  39      18.486  -0.126  -4.807  1.00  0.00           C  
ATOM    631  CG  GLU A  39      19.525  -0.011  -3.701  1.00  0.00           C  
ATOM    632  CD  GLU A  39      20.850  -0.614  -4.078  1.00  0.00           C  
ATOM    633  OE1 GLU A  39      20.986  -1.049  -5.197  1.00  0.00           O  
ATOM    634  OE2 GLU A  39      21.726  -0.640  -3.247  1.00  0.00           O  
ATOM    635  H   GLU A  39      16.457  -0.411  -6.321  1.00  0.00           H  
ATOM    636  HA  GLU A  39      16.761  -0.281  -3.549  1.00  0.00           H  
ATOM    637 1HB  GLU A  39      18.462  -1.164  -5.137  1.00  0.00           H  
ATOM    638 2HB  GLU A  39      18.826   0.478  -5.649  1.00  0.00           H  
ATOM    639 1HG  GLU A  39      19.673   1.042  -3.463  1.00  0.00           H  
ATOM    640 2HG  GLU A  39      19.147  -0.507  -2.808  1.00  0.00           H  
ATOM    641  N   LYS A  40      16.986   2.694  -4.936  1.00  0.00           N  
ATOM    642  CA  LYS A  40      17.142   4.117  -4.661  1.00  0.00           C  
ATOM    643  C   LYS A  40      15.890   4.689  -4.022  1.00  0.00           C  
ATOM    644  O   LYS A  40      15.967   5.503  -3.099  1.00  0.00           O  
ATOM    645  CB  LYS A  40      17.471   4.881  -5.945  1.00  0.00           C  
ATOM    646  CG  LYS A  40      18.815   4.520  -6.565  1.00  0.00           C  
ATOM    647  CD  LYS A  40      19.966   4.888  -5.641  1.00  0.00           C  
ATOM    648  CE  LYS A  40      21.311   4.578  -6.281  1.00  0.00           C  
ATOM    649  NZ  LYS A  40      22.446   4.905  -5.376  1.00  0.00           N  
ATOM    650  H   LYS A  40      16.787   2.389  -5.887  1.00  0.00           H  
ATOM    651  HA  LYS A  40      17.965   4.248  -3.960  1.00  0.00           H  
ATOM    652 1HB  LYS A  40      16.698   4.691  -6.690  1.00  0.00           H  
ATOM    653 2HB  LYS A  40      17.474   5.952  -5.741  1.00  0.00           H  
ATOM    654 1HG  LYS A  40      18.848   3.448  -6.763  1.00  0.00           H  
ATOM    655 2HG  LYS A  40      18.934   5.050  -7.509  1.00  0.00           H  
ATOM    656 1HD  LYS A  40      19.920   5.952  -5.408  1.00  0.00           H  
ATOM    657 2HD  LYS A  40      19.879   4.326  -4.710  1.00  0.00           H  
ATOM    658 1HE  LYS A  40      21.358   3.520  -6.535  1.00  0.00           H  
ATOM    659 2HE  LYS A  40      21.418   5.154  -7.199  1.00  0.00           H  
ATOM    660 1HZ  LYS A  40      23.319   4.686  -5.836  1.00  0.00           H  
ATOM    661 2HZ  LYS A  40      22.424   5.889  -5.148  1.00  0.00           H  
ATOM    662 3HZ  LYS A  40      22.369   4.362  -4.528  1.00  0.00           H  
ATOM    663  N   LEU A  41      14.734   4.272  -4.520  1.00  0.00           N  
ATOM    664  CA  LEU A  41      13.470   4.716  -3.968  1.00  0.00           C  
ATOM    665  C   LEU A  41      13.271   4.187  -2.560  1.00  0.00           C  
ATOM    666  O   LEU A  41      12.697   4.862  -1.715  1.00  0.00           O  
ATOM    667  CB  LEU A  41      12.312   4.259  -4.863  1.00  0.00           C  
ATOM    668  CG  LEU A  41      12.226   4.935  -6.238  1.00  0.00           C  
ATOM    669  CD1 LEU A  41      11.091   4.313  -7.040  1.00  0.00           C  
ATOM    670  CD2 LEU A  41      12.011   6.430  -6.055  1.00  0.00           C  
ATOM    671  H   LEU A  41      14.737   3.638  -5.311  1.00  0.00           H  
ATOM    672  HA  LEU A  41      13.477   5.806  -3.928  1.00  0.00           H  
ATOM    673 1HB  LEU A  41      12.403   3.186  -5.027  1.00  0.00           H  
ATOM    674 2HB  LEU A  41      11.374   4.447  -4.342  1.00  0.00           H  
ATOM    675  HG  LEU A  41      13.153   4.766  -6.785  1.00  0.00           H  
ATOM    676 1HD1 LEU A  41      11.030   4.794  -8.017  1.00  0.00           H  
ATOM    677 2HD1 LEU A  41      11.280   3.248  -7.172  1.00  0.00           H  
ATOM    678 3HD1 LEU A  41      10.151   4.453  -6.508  1.00  0.00           H  
ATOM    679 1HD2 LEU A  41      11.951   6.911  -7.032  1.00  0.00           H  
ATOM    680 2HD2 LEU A  41      11.083   6.601  -5.509  1.00  0.00           H  
ATOM    681 3HD2 LEU A  41      12.846   6.852  -5.494  1.00  0.00           H  
ATOM    682  N   ILE A  42      13.766   2.982  -2.302  1.00  0.00           N  
ATOM    683  CA  ILE A  42      13.686   2.409  -0.965  1.00  0.00           C  
ATOM    684  C   ILE A  42      14.490   3.238   0.021  1.00  0.00           C  
ATOM    685  O   ILE A  42      14.014   3.556   1.114  1.00  0.00           O  
ATOM    686  CB  ILE A  42      14.194   0.956  -0.952  1.00  0.00           C  
ATOM    687  CG1 ILE A  42      13.260   0.057  -1.767  1.00  0.00           C  
ATOM    688  CG2 ILE A  42      14.315   0.447   0.476  1.00  0.00           C  
ATOM    689  CD1 ILE A  42      13.844  -1.301  -2.085  1.00  0.00           C  
ATOM    690  H   ILE A  42      14.217   2.456  -3.045  1.00  0.00           H  
ATOM    691  HA  ILE A  42      12.647   2.418  -0.647  1.00  0.00           H  
ATOM    692  HB  ILE A  42      15.172   0.909  -1.429  1.00  0.00           H  
ATOM    693 1HG1 ILE A  42      12.330  -0.091  -1.221  1.00  0.00           H  
ATOM    694 2HG1 ILE A  42      13.012   0.549  -2.708  1.00  0.00           H  
ATOM    695 1HG2 ILE A  42      14.675  -0.581   0.466  1.00  0.00           H  
ATOM    696 2HG2 ILE A  42      15.018   1.072   1.026  1.00  0.00           H  
ATOM    697 3HG2 ILE A  42      13.339   0.486   0.960  1.00  0.00           H  
ATOM    698 1HD1 ILE A  42      13.124  -1.880  -2.664  1.00  0.00           H  
ATOM    699 2HD1 ILE A  42      14.760  -1.177  -2.663  1.00  0.00           H  
ATOM    700 3HD1 ILE A  42      14.068  -1.826  -1.157  1.00  0.00           H  
ATOM    701  N   LYS A  43      15.711   3.606  -0.376  1.00  0.00           N  
ATOM    702  CA  LYS A  43      16.566   4.438   0.460  1.00  0.00           C  
ATOM    703  C   LYS A  43      15.925   5.791   0.731  1.00  0.00           C  
ATOM    704  O   LYS A  43      15.822   6.222   1.881  1.00  0.00           O  
ATOM    705  CB  LYS A  43      17.935   4.627  -0.196  1.00  0.00           C  
ATOM    706  CG  LYS A  43      18.917   5.452   0.625  1.00  0.00           C  
ATOM    707  CD  LYS A  43      20.252   5.595  -0.090  1.00  0.00           C  
ATOM    708  CE  LYS A  43      21.193   6.518   0.670  1.00  0.00           C  
ATOM    709  NZ  LYS A  43      21.682   5.898   1.932  1.00  0.00           N  
ATOM    710  H   LYS A  43      16.052   3.300  -1.284  1.00  0.00           H  
ATOM    711  HA  LYS A  43      16.704   3.947   1.405  1.00  0.00           H  
ATOM    712 1HB  LYS A  43      18.389   3.652  -0.379  1.00  0.00           H  
ATOM    713 2HB  LYS A  43      17.811   5.117  -1.161  1.00  0.00           H  
ATOM    714 1HG  LYS A  43      18.501   6.445   0.801  1.00  0.00           H  
ATOM    715 2HG  LYS A  43      19.081   4.970   1.589  1.00  0.00           H  
ATOM    716 1HD  LYS A  43      20.719   4.614  -0.188  1.00  0.00           H  
ATOM    717 2HD  LYS A  43      20.089   6.001  -1.088  1.00  0.00           H  
ATOM    718 1HE  LYS A  43      22.050   6.760   0.043  1.00  0.00           H  
ATOM    719 2HE  LYS A  43      20.675   7.445   0.913  1.00  0.00           H  
ATOM    720 1HZ  LYS A  43      22.301   6.540   2.405  1.00  0.00           H  
ATOM    721 2HZ  LYS A  43      20.895   5.685   2.530  1.00  0.00           H  
ATOM    722 3HZ  LYS A  43      22.181   5.046   1.718  1.00  0.00           H  
ATOM    723  N   VAL A  44      15.479   6.457  -0.329  1.00  0.00           N  
ATOM    724  CA  VAL A  44      14.889   7.784  -0.202  1.00  0.00           C  
ATOM    725  C   VAL A  44      13.594   7.746   0.606  1.00  0.00           C  
ATOM    726  O   VAL A  44      13.390   8.556   1.506  1.00  0.00           O  
ATOM    727  CB  VAL A  44      14.604   8.373  -1.596  1.00  0.00           C  
ATOM    728  CG1 VAL A  44      13.784   9.649  -1.477  1.00  0.00           C  
ATOM    729  CG2 VAL A  44      15.913   8.640  -2.323  1.00  0.00           C  
ATOM    730  H   VAL A  44      15.557   6.035  -1.251  1.00  0.00           H  
ATOM    731  HA  VAL A  44      15.602   8.429   0.315  1.00  0.00           H  
ATOM    732  HB  VAL A  44      14.009   7.660  -2.167  1.00  0.00           H  
ATOM    733 1HG1 VAL A  44      13.591  10.052  -2.472  1.00  0.00           H  
ATOM    734 2HG1 VAL A  44      12.836   9.428  -0.986  1.00  0.00           H  
ATOM    735 3HG1 VAL A  44      14.335  10.383  -0.890  1.00  0.00           H  
ATOM    736 1HG2 VAL A  44      15.704   9.056  -3.308  1.00  0.00           H  
ATOM    737 2HG2 VAL A  44      16.511   9.348  -1.749  1.00  0.00           H  
ATOM    738 3HG2 VAL A  44      16.465   7.706  -2.434  1.00  0.00           H  
ATOM    739  N   ALA A  45      12.717   6.812   0.265  1.00  0.00           N  
ATOM    740  CA  ALA A  45      11.436   6.680   0.941  1.00  0.00           C  
ATOM    741  C   ALA A  45      11.619   6.471   2.438  1.00  0.00           C  
ATOM    742  O   ALA A  45      10.994   7.151   3.248  1.00  0.00           O  
ATOM    743  CB  ALA A  45      10.647   5.524   0.348  1.00  0.00           C  
ATOM    744  H   ALA A  45      12.933   6.189  -0.498  1.00  0.00           H  
ATOM    745  HA  ALA A  45      10.881   7.595   0.797  1.00  0.00           H  
ATOM    746 1HB  ALA A  45       9.681   5.452   0.843  1.00  0.00           H  
ATOM    747 2HB  ALA A  45      10.498   5.695  -0.716  1.00  0.00           H  
ATOM    748 3HB  ALA A  45      11.199   4.599   0.489  1.00  0.00           H  
ATOM    749  N   ALA A  46      12.456   5.512   2.805  1.00  0.00           N  
ATOM    750  CA  ALA A  46      12.680   5.201   4.215  1.00  0.00           C  
ATOM    751  C   ALA A  46      13.342   6.367   4.934  1.00  0.00           C  
ATOM    752  O   ALA A  46      12.967   6.705   6.059  1.00  0.00           O  
ATOM    753  CB  ALA A  46      13.530   3.956   4.347  1.00  0.00           C  
ATOM    754  H   ALA A  46      12.934   4.963   2.092  1.00  0.00           H  
ATOM    755  HA  ALA A  46      11.714   5.025   4.682  1.00  0.00           H  
ATOM    756 1HB  ALA A  46      13.670   3.721   5.402  1.00  0.00           H  
ATOM    757 2HB  ALA A  46      13.038   3.124   3.854  1.00  0.00           H  
ATOM    758 3HB  ALA A  46      14.476   4.129   3.890  1.00  0.00           H  
ATOM    759  N   LYS A  47      14.332   6.977   4.292  1.00  0.00           N  
ATOM    760  CA  LYS A  47      15.081   8.051   4.917  1.00  0.00           C  
ATOM    761  C   LYS A  47      14.187   9.245   5.229  1.00  0.00           C  
ATOM    762  O   LYS A  47      14.207   9.771   6.339  1.00  0.00           O  
ATOM    763  CB  LYS A  47      16.242   8.481   4.020  1.00  0.00           C  
ATOM    764  CG  LYS A  47      17.096   9.605   4.592  1.00  0.00           C  
ATOM    765  CD  LYS A  47      18.235   9.968   3.650  1.00  0.00           C  
ATOM    766  CE  LYS A  47      19.051  11.133   4.190  1.00  0.00           C  
ATOM    767  NZ  LYS A  47      20.152  11.516   3.266  1.00  0.00           N  
ATOM    768  H   LYS A  47      14.581   6.681   3.352  1.00  0.00           H  
ATOM    769  HA  LYS A  47      15.487   7.685   5.862  1.00  0.00           H  
ATOM    770 1HB  LYS A  47      16.894   7.627   3.833  1.00  0.00           H  
ATOM    771 2HB  LYS A  47      15.854   8.813   3.057  1.00  0.00           H  
ATOM    772 1HG  LYS A  47      16.476  10.487   4.755  1.00  0.00           H  
ATOM    773 2HG  LYS A  47      17.513   9.293   5.549  1.00  0.00           H  
ATOM    774 1HD  LYS A  47      18.890   9.105   3.521  1.00  0.00           H  
ATOM    775 2HD  LYS A  47      17.828  10.242   2.677  1.00  0.00           H  
ATOM    776 1HE  LYS A  47      18.401  11.994   4.338  1.00  0.00           H  
ATOM    777 2HE  LYS A  47      19.481  10.861   5.154  1.00  0.00           H  
ATOM    778 1HZ  LYS A  47      20.668  12.291   3.659  1.00  0.00           H  
ATOM    779 2HZ  LYS A  47      20.773  10.730   3.136  1.00  0.00           H  
ATOM    780 3HZ  LYS A  47      19.765  11.790   2.374  1.00  0.00           H  
ATOM    781  N   VAL A  48      13.411   9.678   4.235  1.00  0.00           N  
ATOM    782  CA  VAL A  48      12.572  10.858   4.380  1.00  0.00           C  
ATOM    783  C   VAL A  48      11.469  10.649   5.406  1.00  0.00           C  
ATOM    784  O   VAL A  48      11.202  11.527   6.222  1.00  0.00           O  
ATOM    785  CB  VAL A  48      11.939  11.227   3.025  1.00  0.00           C  
ATOM    786  CG1 VAL A  48      10.900  12.324   3.204  1.00  0.00           C  
ATOM    787  CG2 VAL A  48      13.022  11.663   2.050  1.00  0.00           C  
ATOM    788  H   VAL A  48      13.421   9.187   3.345  1.00  0.00           H  
ATOM    789  HA  VAL A  48      13.200  11.682   4.714  1.00  0.00           H  
ATOM    790  HB  VAL A  48      11.420  10.354   2.628  1.00  0.00           H  
ATOM    791 1HG1 VAL A  48      10.463  12.572   2.236  1.00  0.00           H  
ATOM    792 2HG1 VAL A  48      10.116  11.976   3.877  1.00  0.00           H  
ATOM    793 3HG1 VAL A  48      11.375  13.210   3.624  1.00  0.00           H  
ATOM    794 1HG2 VAL A  48      12.567  11.922   1.094  1.00  0.00           H  
ATOM    795 2HG2 VAL A  48      13.544  12.532   2.451  1.00  0.00           H  
ATOM    796 3HG2 VAL A  48      13.731  10.848   1.906  1.00  0.00           H  
ATOM    797  N   LEU A  49      10.829   9.485   5.371  1.00  0.00           N  
ATOM    798  CA  LEU A  49       9.757   9.193   6.311  1.00  0.00           C  
ATOM    799  C   LEU A  49      10.243   9.309   7.744  1.00  0.00           C  
ATOM    800  O   LEU A  49       9.537   9.835   8.614  1.00  0.00           O  
ATOM    801  CB  LEU A  49       9.201   7.785   6.066  1.00  0.00           C  
ATOM    802  CG  LEU A  49       8.395   7.603   4.774  1.00  0.00           C  
ATOM    803  CD1 LEU A  49       8.136   6.121   4.540  1.00  0.00           C  
ATOM    804  CD2 LEU A  49       7.089   8.377   4.876  1.00  0.00           C  
ATOM    805  H   LEU A  49      11.089   8.791   4.675  1.00  0.00           H  
ATOM    806  HA  LEU A  49       8.954   9.913   6.158  1.00  0.00           H  
ATOM    807 1HB  LEU A  49      10.033   7.083   6.039  1.00  0.00           H  
ATOM    808 2HB  LEU A  49       8.554   7.516   6.901  1.00  0.00           H  
ATOM    809  HG  LEU A  49       8.974   7.978   3.929  1.00  0.00           H  
ATOM    810 1HD1 LEU A  49       7.563   5.992   3.622  1.00  0.00           H  
ATOM    811 2HD1 LEU A  49       9.087   5.595   4.451  1.00  0.00           H  
ATOM    812 3HD1 LEU A  49       7.572   5.714   5.379  1.00  0.00           H  
ATOM    813 1HD2 LEU A  49       6.517   8.249   3.957  1.00  0.00           H  
ATOM    814 2HD2 LEU A  49       6.510   8.003   5.720  1.00  0.00           H  
ATOM    815 3HD2 LEU A  49       7.304   9.435   5.025  1.00  0.00           H  
ATOM    816  N   HIS A  50      11.449   8.811   7.993  1.00  0.00           N  
ATOM    817  CA  HIS A  50      12.079   8.968   9.285  1.00  0.00           C  
ATOM    818  C   HIS A  50      12.377  10.446   9.575  1.00  0.00           C  
ATOM    819  O   HIS A  50      12.035  10.960  10.641  1.00  0.00           O  
ATOM    820  CB  HIS A  50      13.371   8.147   9.354  1.00  0.00           C  
ATOM    821  CG  HIS A  50      14.044   8.194  10.690  1.00  0.00           C  
ATOM    822  ND1 HIS A  50      13.564   7.512  11.789  1.00  0.00           N  
ATOM    823  CD2 HIS A  50      15.158   8.841  11.106  1.00  0.00           C  
ATOM    824  CE1 HIS A  50      14.356   7.737  12.823  1.00  0.00           C  
ATOM    825  NE2 HIS A  50      15.329   8.541  12.435  1.00  0.00           N  
ATOM    826  H   HIS A  50      11.937   8.293   7.264  1.00  0.00           H  
ATOM    827  HA  HIS A  50      11.390   8.611  10.051  1.00  0.00           H  
ATOM    828 1HB  HIS A  50      13.153   7.105   9.117  1.00  0.00           H  
ATOM    829 2HB  HIS A  50      14.074   8.513   8.605  1.00  0.00           H  
ATOM    830  HD1 HIS A  50      12.792   6.876  11.799  1.00  0.00           H  
ATOM    831  HD2 HIS A  50      15.866   9.497  10.599  1.00  0.00           H  
ATOM    832  HE1 HIS A  50      14.146   7.284  13.791  1.00  0.00           H  
ATOM    833  N   ASP A  51      13.012  11.134   8.604  1.00  0.00           N  
ATOM    834  CA  ASP A  51      13.456  12.520   8.805  1.00  0.00           C  
ATOM    835  C   ASP A  51      12.276  13.443   9.081  1.00  0.00           C  
ATOM    836  O   ASP A  51      12.400  14.420   9.819  1.00  0.00           O  
ATOM    837  CB  ASP A  51      14.226  13.024   7.581  1.00  0.00           C  
ATOM    838  CG  ASP A  51      14.991  14.312   7.852  1.00  0.00           C  
ATOM    839  OD1 ASP A  51      15.886  14.289   8.664  1.00  0.00           O  
ATOM    840  OD2 ASP A  51      14.674  15.306   7.244  1.00  0.00           O  
ATOM    841  H   ASP A  51      13.184  10.684   7.711  1.00  0.00           H  
ATOM    842  HA  ASP A  51      14.119  12.546   9.669  1.00  0.00           H  
ATOM    843 1HB  ASP A  51      14.932  12.260   7.256  1.00  0.00           H  
ATOM    844 2HB  ASP A  51      13.530  13.197   6.760  1.00  0.00           H  
ATOM    845  N   LEU A  52      11.122  13.121   8.493  1.00  0.00           N  
ATOM    846  CA  LEU A  52       9.929  13.941   8.654  1.00  0.00           C  
ATOM    847  C   LEU A  52       9.282  13.679   9.999  1.00  0.00           C  
ATOM    848  O   LEU A  52       8.353  14.377  10.397  1.00  0.00           O  
ATOM    849  CB  LEU A  52       8.925  13.655   7.530  1.00  0.00           C  
ATOM    850  CG  LEU A  52       9.354  14.099   6.126  1.00  0.00           C  
ATOM    851  CD1 LEU A  52       8.323  13.632   5.108  1.00  0.00           C  
ATOM    852  CD2 LEU A  52       9.506  15.613   6.096  1.00  0.00           C  
ATOM    853  H   LEU A  52      11.073  12.281   7.926  1.00  0.00           H  
ATOM    854  HA  LEU A  52      10.219  14.988   8.609  1.00  0.00           H  
ATOM    855 1HB  LEU A  52       8.738  12.583   7.496  1.00  0.00           H  
ATOM    856 2HB  LEU A  52       7.988  14.159   7.765  1.00  0.00           H  
ATOM    857  HG  LEU A  52      10.307  13.634   5.873  1.00  0.00           H  
ATOM    858 1HD1 LEU A  52       8.628  13.947   4.110  1.00  0.00           H  
ATOM    859 2HD1 LEU A  52       8.250  12.545   5.137  1.00  0.00           H  
ATOM    860 3HD1 LEU A  52       7.354  14.069   5.345  1.00  0.00           H  
ATOM    861 1HD2 LEU A  52       9.812  15.928   5.098  1.00  0.00           H  
ATOM    862 2HD2 LEU A  52       8.553  16.079   6.347  1.00  0.00           H  
ATOM    863 3HD2 LEU A  52      10.261  15.918   6.820  1.00  0.00           H  
ATOM    864  N   GLY A  53       9.785  12.671  10.702  1.00  0.00           N  
ATOM    865  CA  GLY A  53       9.250  12.310  12.000  1.00  0.00           C  
ATOM    866  C   GLY A  53       7.852  11.722  11.882  1.00  0.00           C  
ATOM    867  O   GLY A  53       7.012  11.917  12.761  1.00  0.00           O  
ATOM    868  H   GLY A  53      10.557  12.136  10.320  1.00  0.00           H  
ATOM    869 1HA  GLY A  53       9.913  11.587  12.475  1.00  0.00           H  
ATOM    870 2HA  GLY A  53       9.225  13.191  12.639  1.00  0.00           H  
ATOM    871  N   ALA A  54       7.603  10.994  10.793  1.00  0.00           N  
ATOM    872  CA  ALA A  54       6.278  10.451  10.534  1.00  0.00           C  
ATOM    873  C   ALA A  54       5.854   9.549  11.678  1.00  0.00           C  
ATOM    874  O   ALA A  54       6.668   8.805  12.224  1.00  0.00           O  
ATOM    875  CB  ALA A  54       6.264   9.681   9.216  1.00  0.00           C  
ATOM    876  H   ALA A  54       8.356  10.801  10.139  1.00  0.00           H  
ATOM    877  HA  ALA A  54       5.572  11.280  10.473  1.00  0.00           H  
ATOM    878 1HB  ALA A  54       5.259   9.294   9.032  1.00  0.00           H  
ATOM    879 2HB  ALA A  54       6.554  10.345   8.404  1.00  0.00           H  
ATOM    880 3HB  ALA A  54       6.968   8.849   9.274  1.00  0.00           H  
ATOM    881  N   GLU A  55       4.579   9.612  12.042  1.00  0.00           N  
ATOM    882  CA  GLU A  55       4.027   8.684  13.016  1.00  0.00           C  
ATOM    883  C   GLU A  55       3.954   7.287  12.435  1.00  0.00           C  
ATOM    884  O   GLU A  55       4.189   6.299  13.129  1.00  0.00           O  
ATOM    885  CB  GLU A  55       2.636   9.137  13.465  1.00  0.00           C  
ATOM    886  CG  GLU A  55       2.010   8.267  14.546  1.00  0.00           C  
ATOM    887  CD  GLU A  55       2.755   8.328  15.850  1.00  0.00           C  
ATOM    888  OE1 GLU A  55       3.498   9.259  16.045  1.00  0.00           O  
ATOM    889  OE2 GLU A  55       2.580   7.442  16.653  1.00  0.00           O  
ATOM    890  H   GLU A  55       3.975  10.312  11.626  1.00  0.00           H  
ATOM    891  HA  GLU A  55       4.687   8.658  13.884  1.00  0.00           H  
ATOM    892 1HB  GLU A  55       2.690  10.157  13.847  1.00  0.00           H  
ATOM    893 2HB  GLU A  55       1.961   9.144  12.609  1.00  0.00           H  
ATOM    894 1HG  GLU A  55       0.983   8.593  14.711  1.00  0.00           H  
ATOM    895 2HG  GLU A  55       1.983   7.235  14.196  1.00  0.00           H  
ATOM    896  N   GLU A  56       3.636   7.212  11.146  1.00  0.00           N  
ATOM    897  CA  GLU A  56       3.615   5.944  10.434  1.00  0.00           C  
ATOM    898  C   GLU A  56       4.476   5.999   9.167  1.00  0.00           C  
ATOM    899  O   GLU A  56       4.133   6.682   8.195  1.00  0.00           O  
ATOM    900  CB  GLU A  56       2.176   5.565  10.072  1.00  0.00           C  
ATOM    901  CG  GLU A  56       2.041   4.239   9.339  1.00  0.00           C  
ATOM    902  CD  GLU A  56       0.622   3.927   8.951  1.00  0.00           C  
ATOM    903  OE1 GLU A  56      -0.272   4.457   9.566  1.00  0.00           O  
ATOM    904  OE2 GLU A  56       0.432   3.157   8.039  1.00  0.00           O  
ATOM    905  H   GLU A  56       3.415   8.065  10.644  1.00  0.00           H  
ATOM    906  HA  GLU A  56       4.035   5.176  11.084  1.00  0.00           H  
ATOM    907 1HB  GLU A  56       1.576   5.508  10.980  1.00  0.00           H  
ATOM    908 2HB  GLU A  56       1.744   6.342   9.442  1.00  0.00           H  
ATOM    909 1HG  GLU A  56       2.653   4.269   8.438  1.00  0.00           H  
ATOM    910 2HG  GLU A  56       2.421   3.442   9.977  1.00  0.00           H  
ATOM    911  N   ALA A  57       5.582   5.269   9.183  1.00  0.00           N  
ATOM    912  CA  ALA A  57       6.435   5.127   8.002  1.00  0.00           C  
ATOM    913  C   ALA A  57       6.183   3.781   7.323  1.00  0.00           C  
ATOM    914  O   ALA A  57       6.739   2.756   7.726  1.00  0.00           O  
ATOM    915  CB  ALA A  57       7.906   5.252   8.393  1.00  0.00           C  
ATOM    916  H   ALA A  57       5.848   4.792  10.039  1.00  0.00           H  
ATOM    917  HA  ALA A  57       6.181   5.917   7.298  1.00  0.00           H  
ATOM    918 1HB  ALA A  57       8.525   5.161   7.508  1.00  0.00           H  
ATOM    919 2HB  ALA A  57       8.077   6.223   8.859  1.00  0.00           H  
ATOM    920 3HB  ALA A  57       8.163   4.467   9.094  1.00  0.00           H  
ATOM    921  N   ALA A  58       5.314   3.785   6.309  1.00  0.00           N  
ATOM    922  CA  ALA A  58       4.940   2.552   5.615  1.00  0.00           C  
ATOM    923  C   ALA A  58       5.362   2.598   4.150  1.00  0.00           C  
ATOM    924  O   ALA A  58       5.103   3.578   3.447  1.00  0.00           O  
ATOM    925  CB  ALA A  58       3.443   2.323   5.723  1.00  0.00           C  
ATOM    926  H   ALA A  58       4.888   4.668   6.020  1.00  0.00           H  
ATOM    927  HA  ALA A  58       5.464   1.724   6.091  1.00  0.00           H  
ATOM    928 1HB  ALA A  58       3.180   1.391   5.224  1.00  0.00           H  
ATOM    929 2HB  ALA A  58       3.159   2.267   6.768  1.00  0.00           H  
ATOM    930 3HB  ALA A  58       2.924   3.143   5.253  1.00  0.00           H  
ATOM    931  N   ILE A  59       6.005   1.526   3.690  1.00  0.00           N  
ATOM    932  CA  ILE A  59       6.442   1.429   2.296  1.00  0.00           C  
ATOM    933  C   ILE A  59       5.982   0.129   1.659  1.00  0.00           C  
ATOM    934  O   ILE A  59       6.223  -0.953   2.195  1.00  0.00           O  
ATOM    935  CB  ILE A  59       7.974   1.534   2.189  1.00  0.00           C  
ATOM    936  CG1 ILE A  59       8.460   2.862   2.775  1.00  0.00           C  
ATOM    937  CG2 ILE A  59       8.417   1.393   0.741  1.00  0.00           C  
ATOM    938  CD1 ILE A  59       9.966   2.982   2.849  1.00  0.00           C  
ATOM    939  H   ILE A  59       6.194   0.756   4.326  1.00  0.00           H  
ATOM    940  HA  ILE A  59       6.002   2.254   1.738  1.00  0.00           H  
ATOM    941  HB  ILE A  59       8.434   0.742   2.779  1.00  0.00           H  
ATOM    942 1HG1 ILE A  59       8.081   3.686   2.172  1.00  0.00           H  
ATOM    943 2HG1 ILE A  59       8.060   2.984   3.782  1.00  0.00           H  
ATOM    944 1HG2 ILE A  59       9.503   1.470   0.684  1.00  0.00           H  
ATOM    945 2HG2 ILE A  59       8.102   0.424   0.357  1.00  0.00           H  
ATOM    946 3HG2 ILE A  59       7.965   2.185   0.144  1.00  0.00           H  
ATOM    947 1HD1 ILE A  59      10.233   3.949   3.275  1.00  0.00           H  
ATOM    948 2HD1 ILE A  59      10.364   2.185   3.478  1.00  0.00           H  
ATOM    949 3HD1 ILE A  59      10.386   2.898   1.848  1.00  0.00           H  
ATOM    950  N   ILE A  60       5.337   0.238   0.498  1.00  0.00           N  
ATOM    951  CA  ILE A  60       4.922  -0.932  -0.263  1.00  0.00           C  
ATOM    952  C   ILE A  60       5.766  -1.095  -1.515  1.00  0.00           C  
ATOM    953  O   ILE A  60       5.836  -0.195  -2.354  1.00  0.00           O  
ATOM    954  CB  ILE A  60       3.436  -0.838  -0.654  1.00  0.00           C  
ATOM    955  CG1 ILE A  60       2.560  -0.741   0.597  1.00  0.00           C  
ATOM    956  CG2 ILE A  60       3.032  -2.035  -1.500  1.00  0.00           C  
ATOM    957  CD1 ILE A  60       2.288   0.678   1.044  1.00  0.00           C  
ATOM    958  H   ILE A  60       5.143   1.157   0.128  1.00  0.00           H  
ATOM    959  HA  ILE A  60       5.060  -1.812   0.353  1.00  0.00           H  
ATOM    960  HB  ILE A  60       3.268   0.073  -1.228  1.00  0.00           H  
ATOM    961 1HG1 ILE A  60       1.604  -1.229   0.411  1.00  0.00           H  
ATOM    962 2HG1 ILE A  60       3.041  -1.269   1.420  1.00  0.00           H  
ATOM    963 1HG2 ILE A  60       1.979  -1.953  -1.767  1.00  0.00           H  
ATOM    964 2HG2 ILE A  60       3.635  -2.061  -2.406  1.00  0.00           H  
ATOM    965 3HG2 ILE A  60       3.191  -2.952  -0.932  1.00  0.00           H  
ATOM    966 1HD1 ILE A  60       1.661   0.665   1.936  1.00  0.00           H  
ATOM    967 2HD1 ILE A  60       3.231   1.176   1.270  1.00  0.00           H  
ATOM    968 3HD1 ILE A  60       1.774   1.217   0.249  1.00  0.00           H  
ATOM    969  N   LEU A  61       6.411  -2.246  -1.635  1.00  0.00           N  
ATOM    970  CA  LEU A  61       7.338  -2.495  -2.732  1.00  0.00           C  
ATOM    971  C   LEU A  61       6.803  -3.563  -3.671  1.00  0.00           C  
ATOM    972  O   LEU A  61       6.760  -4.739  -3.320  1.00  0.00           O  
ATOM    973  CB  LEU A  61       8.705  -2.926  -2.185  1.00  0.00           C  
ATOM    974  CG  LEU A  61       9.363  -1.953  -1.199  1.00  0.00           C  
ATOM    975  CD1 LEU A  61      10.658  -2.559  -0.674  1.00  0.00           C  
ATOM    976  CD2 LEU A  61       9.624  -0.625  -1.894  1.00  0.00           C  
ATOM    977  H   LEU A  61       6.260  -2.970  -0.937  1.00  0.00           H  
ATOM    978  HA  LEU A  61       7.466  -1.572  -3.297  1.00  0.00           H  
ATOM    979 1HB  LEU A  61       8.590  -3.883  -1.679  1.00  0.00           H  
ATOM    980 2HB  LEU A  61       9.388  -3.061  -3.023  1.00  0.00           H  
ATOM    981  HG  LEU A  61       8.701  -1.793  -0.348  1.00  0.00           H  
ATOM    982 1HD1 LEU A  61      11.126  -1.868   0.027  1.00  0.00           H  
ATOM    983 2HD1 LEU A  61      10.440  -3.498  -0.165  1.00  0.00           H  
ATOM    984 3HD1 LEU A  61      11.335  -2.746  -1.507  1.00  0.00           H  
ATOM    985 1HD2 LEU A  61      10.091   0.068  -1.193  1.00  0.00           H  
ATOM    986 2HD2 LEU A  61      10.287  -0.783  -2.744  1.00  0.00           H  
ATOM    987 3HD2 LEU A  61       8.680  -0.205  -2.243  1.00  0.00           H  
ATOM    988  N   ALA A  62       6.386  -3.149  -4.866  1.00  0.00           N  
ATOM    989  CA  ALA A  62       5.786  -4.078  -5.825  1.00  0.00           C  
ATOM    990  C   ALA A  62       6.840  -4.754  -6.687  1.00  0.00           C  
ATOM    991  O   ALA A  62       7.873  -4.159  -7.011  1.00  0.00           O  
ATOM    992  CB  ALA A  62       4.779  -3.352  -6.705  1.00  0.00           C  
ATOM    993  H   ALA A  62       6.478  -2.166  -5.112  1.00  0.00           H  
ATOM    994  HA  ALA A  62       5.270  -4.847  -5.276  1.00  0.00           H  
ATOM    995 1HB  ALA A  62       4.340  -4.055  -7.412  1.00  0.00           H  
ATOM    996 2HB  ALA A  62       3.992  -2.926  -6.082  1.00  0.00           H  
ATOM    997 3HB  ALA A  62       5.280  -2.554  -7.250  1.00  0.00           H  
ATOM    998  N   PHE A  63       6.568  -6.000  -7.064  1.00  0.00           N  
ATOM    999  CA  PHE A  63       7.432  -6.743  -7.964  1.00  0.00           C  
ATOM   1000  C   PHE A  63       6.631  -7.730  -8.812  1.00  0.00           C  
ATOM   1001  O   PHE A  63       5.466  -8.017  -8.517  1.00  0.00           O  
ATOM   1002  CB  PHE A  63       8.505  -7.492  -7.171  1.00  0.00           C  
ATOM   1003  CG  PHE A  63       7.999  -8.729  -6.485  1.00  0.00           C  
ATOM   1004  CD1 PHE A  63       8.142  -9.975  -7.076  1.00  0.00           C  
ATOM   1005  CD2 PHE A  63       7.378  -8.649  -5.248  1.00  0.00           C  
ATOM   1006  CE1 PHE A  63       7.677 -11.114  -6.446  1.00  0.00           C  
ATOM   1007  CE2 PHE A  63       6.913  -9.785  -4.615  1.00  0.00           C  
ATOM   1008  CZ  PHE A  63       7.062 -11.019  -5.215  1.00  0.00           C  
ATOM   1009  H   PHE A  63       5.727  -6.444  -6.711  1.00  0.00           H  
ATOM   1010  HA  PHE A  63       7.926  -6.036  -8.634  1.00  0.00           H  
ATOM   1011 1HB  PHE A  63       9.315  -7.781  -7.839  1.00  0.00           H  
ATOM   1012 2HB  PHE A  63       8.925  -6.831  -6.414  1.00  0.00           H  
ATOM   1013  HD1 PHE A  63       8.629 -10.050  -8.049  1.00  0.00           H  
ATOM   1014  HD2 PHE A  63       7.259  -7.674  -4.774  1.00  0.00           H  
ATOM   1015  HE1 PHE A  63       7.796 -12.087  -6.922  1.00  0.00           H  
ATOM   1016  HE2 PHE A  63       6.427  -9.708  -3.642  1.00  0.00           H  
ATOM   1017  HZ  PHE A  63       6.694 -11.915  -4.718  1.00  0.00           H  
ATOM   1018  N   ASP A  64       7.266  -8.257  -9.848  1.00  0.00           N  
ATOM   1019  CA  ASP A  64       6.684  -9.325 -10.653  1.00  0.00           C  
ATOM   1020  C   ASP A  64       7.755 -10.317 -11.066  1.00  0.00           C  
ATOM   1021  O   ASP A  64       8.354 -10.193 -12.133  1.00  0.00           O  
ATOM   1022  CB  ASP A  64       5.996  -8.756 -11.897  1.00  0.00           C  
ATOM   1023  CG  ASP A  64       5.230  -9.811 -12.685  1.00  0.00           C  
ATOM   1024  OD1 ASP A  64       5.203 -10.940 -12.257  1.00  0.00           O  
ATOM   1025  OD2 ASP A  64       4.680  -9.476 -13.707  1.00  0.00           O  
ATOM   1026  H   ASP A  64       8.189  -7.916 -10.081  1.00  0.00           H  
ATOM   1027  HA  ASP A  64       5.942  -9.851 -10.051  1.00  0.00           H  
ATOM   1028 1HB  ASP A  64       5.301  -7.970 -11.601  1.00  0.00           H  
ATOM   1029 2HB  ASP A  64       6.742  -8.305 -12.551  1.00  0.00           H  
ATOM   1030  N   ILE A  65       8.015 -11.280 -10.194  1.00  0.00           N  
ATOM   1031  CA  ILE A  65       9.116 -12.206 -10.372  1.00  0.00           C  
ATOM   1032  C   ILE A  65       8.650 -13.657 -10.252  1.00  0.00           C  
ATOM   1033  O   ILE A  65       7.880 -13.996  -9.356  1.00  0.00           O  
ATOM   1034  CB  ILE A  65      10.228 -11.931  -9.343  1.00  0.00           C  
ATOM   1035  CG1 ILE A  65      10.845 -10.550  -9.578  1.00  0.00           C  
ATOM   1036  CG2 ILE A  65      11.295 -13.013  -9.410  1.00  0.00           C  
ATOM   1037  CD1 ILE A  65      11.628 -10.443 -10.867  1.00  0.00           C  
ATOM   1038  H   ILE A  65       7.438 -11.359  -9.370  1.00  0.00           H  
ATOM   1039  HA  ILE A  65       9.532 -12.063 -11.371  1.00  0.00           H  
ATOM   1040  HB  ILE A  65       9.800 -11.918  -8.341  1.00  0.00           H  
ATOM   1041 1HG1 ILE A  65      10.057  -9.798  -9.594  1.00  0.00           H  
ATOM   1042 2HG1 ILE A  65      11.513 -10.304  -8.753  1.00  0.00           H  
ATOM   1043 1HG2 ILE A  65      12.073 -12.803  -8.677  1.00  0.00           H  
ATOM   1044 2HG2 ILE A  65      10.845 -13.981  -9.195  1.00  0.00           H  
ATOM   1045 3HG2 ILE A  65      11.733 -13.030 -10.409  1.00  0.00           H  
ATOM   1046 1HD1 ILE A  65      12.034  -9.435 -10.963  1.00  0.00           H  
ATOM   1047 2HD1 ILE A  65      12.445 -11.164 -10.857  1.00  0.00           H  
ATOM   1048 3HD1 ILE A  65      10.970 -10.650 -11.710  1.00  0.00           H  
ATOM   1049  N   ASP A  66       9.122 -14.509 -11.165  1.00  0.00           N  
ATOM   1050  CA  ASP A  66       8.818 -15.941 -11.108  1.00  0.00           C  
ATOM   1051  C   ASP A  66       9.923 -16.714 -10.385  1.00  0.00           C  
ATOM   1052  O   ASP A  66       9.665 -17.730  -9.741  1.00  0.00           O  
ATOM   1053  CB  ASP A  66       8.631 -16.505 -12.518  1.00  0.00           C  
ATOM   1054  CG  ASP A  66       7.431 -15.908 -13.241  1.00  0.00           C  
ATOM   1055  OD1 ASP A  66       6.335 -16.053 -12.752  1.00  0.00           O  
ATOM   1056  OD2 ASP A  66       7.621 -15.313 -14.275  1.00  0.00           O  
ATOM   1057  H   ASP A  66       9.707 -14.158 -11.909  1.00  0.00           H  
ATOM   1058  HA  ASP A  66       7.891 -16.075 -10.552  1.00  0.00           H  
ATOM   1059 1HB  ASP A  66       9.526 -16.311 -13.110  1.00  0.00           H  
ATOM   1060 2HB  ASP A  66       8.503 -17.587 -12.463  1.00  0.00           H  
ATOM   1061  N   ASP A  67      11.152 -16.221 -10.497  1.00  0.00           N  
ATOM   1062  CA  ASP A  67      12.311 -16.910  -9.944  1.00  0.00           C  
ATOM   1063  C   ASP A  67      12.525 -16.531  -8.480  1.00  0.00           C  
ATOM   1064  O   ASP A  67      12.801 -15.373  -8.162  1.00  0.00           O  
ATOM   1065  CB  ASP A  67      13.567 -16.581 -10.755  1.00  0.00           C  
ATOM   1066  CG  ASP A  67      13.534 -17.162 -12.162  1.00  0.00           C  
ATOM   1067  OD1 ASP A  67      13.313 -18.343 -12.291  1.00  0.00           O  
ATOM   1068  OD2 ASP A  67      13.730 -16.420 -13.094  1.00  0.00           O  
ATOM   1069  H   ASP A  67      11.285 -15.344 -10.978  1.00  0.00           H  
ATOM   1070  HA  ASP A  67      12.133 -17.985  -9.995  1.00  0.00           H  
ATOM   1071 1HB  ASP A  67      13.681 -15.499 -10.827  1.00  0.00           H  
ATOM   1072 2HB  ASP A  67      14.446 -16.969 -10.238  1.00  0.00           H  
ATOM   1073  N   GLU A  68      12.373 -17.510  -7.590  1.00  0.00           N  
ATOM   1074  CA  GLU A  68      12.481 -17.269  -6.153  1.00  0.00           C  
ATOM   1075  C   GLU A  68      13.868 -16.740  -5.756  1.00  0.00           C  
ATOM   1076  O   GLU A  68      14.009 -16.040  -4.752  1.00  0.00           O  
ATOM   1077  CB  GLU A  68      12.180 -18.557  -5.383  1.00  0.00           C  
ATOM   1078  CG  GLU A  68      13.167 -19.687  -5.637  1.00  0.00           C  
ATOM   1079  CD  GLU A  68      12.808 -20.952  -4.909  1.00  0.00           C  
ATOM   1080  OE1 GLU A  68      12.019 -20.887  -3.997  1.00  0.00           O  
ATOM   1081  OE2 GLU A  68      13.323 -21.986  -5.265  1.00  0.00           O  
ATOM   1082  H   GLU A  68      12.159 -18.441  -7.918  1.00  0.00           H  
ATOM   1083  HA  GLU A  68      11.744 -16.515  -5.878  1.00  0.00           H  
ATOM   1084 1HB  GLU A  68      12.178 -18.349  -4.313  1.00  0.00           H  
ATOM   1085 2HB  GLU A  68      11.185 -18.916  -5.649  1.00  0.00           H  
ATOM   1086 1HG  GLU A  68      13.199 -19.894  -6.706  1.00  0.00           H  
ATOM   1087 2HG  GLU A  68      14.160 -19.365  -5.327  1.00  0.00           H  
ATOM   1088  N   ASP A  69      14.892 -17.076  -6.550  1.00  0.00           N  
ATOM   1089  CA  ASP A  69      16.248 -16.616  -6.263  1.00  0.00           C  
ATOM   1090  C   ASP A  69      16.333 -15.102  -6.333  1.00  0.00           C  
ATOM   1091  O   ASP A  69      16.940 -14.464  -5.470  1.00  0.00           O  
ATOM   1092  CB  ASP A  69      17.248 -17.234  -7.244  1.00  0.00           C  
ATOM   1093  CG  ASP A  69      17.491 -18.715  -6.987  1.00  0.00           C  
ATOM   1094  OD1 ASP A  69      17.137 -19.181  -5.930  1.00  0.00           O  
ATOM   1095  OD2 ASP A  69      18.028 -19.367  -7.850  1.00  0.00           O  
ATOM   1096  H   ASP A  69      14.722 -17.654  -7.373  1.00  0.00           H  
ATOM   1097  HA  ASP A  69      16.509 -16.922  -5.250  1.00  0.00           H  
ATOM   1098 1HB  ASP A  69      16.880 -17.112  -8.263  1.00  0.00           H  
ATOM   1099 2HB  ASP A  69      18.199 -16.707  -7.174  1.00  0.00           H  
ATOM   1100  N   GLU A  70      15.708 -14.523  -7.353  1.00  0.00           N  
ATOM   1101  CA  GLU A  70      15.708 -13.079  -7.516  1.00  0.00           C  
ATOM   1102  C   GLU A  70      14.790 -12.427  -6.504  1.00  0.00           C  
ATOM   1103  O   GLU A  70      15.089 -11.356  -5.979  1.00  0.00           O  
ATOM   1104  CB  GLU A  70      15.276 -12.697  -8.934  1.00  0.00           C  
ATOM   1105  CG  GLU A  70      16.269 -13.087 -10.020  1.00  0.00           C  
ATOM   1106  CD  GLU A  70      17.594 -12.391  -9.880  1.00  0.00           C  
ATOM   1107  OE1 GLU A  70      17.600 -11.194  -9.722  1.00  0.00           O  
ATOM   1108  OE2 GLU A  70      18.600 -13.057  -9.930  1.00  0.00           O  
ATOM   1109  H   GLU A  70      15.215 -15.100  -8.026  1.00  0.00           H  
ATOM   1110  HA  GLU A  70      16.720 -12.710  -7.345  1.00  0.00           H  
ATOM   1111 1HB  GLU A  70      14.323 -13.173  -9.165  1.00  0.00           H  
ATOM   1112 2HB  GLU A  70      15.126 -11.619  -8.990  1.00  0.00           H  
ATOM   1113 1HG  GLU A  70      16.431 -14.164  -9.979  1.00  0.00           H  
ATOM   1114 2HG  GLU A  70      15.839 -12.849 -10.992  1.00  0.00           H  
ATOM   1115  N   PHE A  71      13.674 -13.092  -6.211  1.00  0.00           N  
ATOM   1116  CA  PHE A  71      12.740 -12.596  -5.218  1.00  0.00           C  
ATOM   1117  C   PHE A  71      13.422 -12.414  -3.889  1.00  0.00           C  
ATOM   1118  O   PHE A  71      13.357 -11.341  -3.288  1.00  0.00           O  
ATOM   1119  CB  PHE A  71      11.557 -13.554  -5.062  1.00  0.00           C  
ATOM   1120  CG  PHE A  71      10.676 -13.241  -3.886  1.00  0.00           C  
ATOM   1121  CD1 PHE A  71       9.835 -12.139  -3.905  1.00  0.00           C  
ATOM   1122  CD2 PHE A  71      10.687 -14.049  -2.759  1.00  0.00           C  
ATOM   1123  CE1 PHE A  71       9.024 -11.850  -2.824  1.00  0.00           C  
ATOM   1124  CE2 PHE A  71       9.877 -13.764  -1.677  1.00  0.00           C  
ATOM   1125  CZ  PHE A  71       9.044 -12.663  -1.710  1.00  0.00           C  
ATOM   1126  H   PHE A  71      13.477 -13.966  -6.688  1.00  0.00           H  
ATOM   1127  HA  PHE A  71      12.361 -11.629  -5.549  1.00  0.00           H  
ATOM   1128 1HB  PHE A  71      10.945 -13.525  -5.963  1.00  0.00           H  
ATOM   1129 2HB  PHE A  71      11.926 -14.572  -4.949  1.00  0.00           H  
ATOM   1130  HD1 PHE A  71       9.818 -11.497  -4.786  1.00  0.00           H  
ATOM   1131  HD2 PHE A  71      11.345 -14.918  -2.733  1.00  0.00           H  
ATOM   1132  HE1 PHE A  71       8.368 -10.981  -2.852  1.00  0.00           H  
ATOM   1133  HE2 PHE A  71       9.894 -14.407  -0.797  1.00  0.00           H  
ATOM   1134  HZ  PHE A  71       8.406 -12.436  -0.857  1.00  0.00           H  
ATOM   1135  N   LYS A  72      14.087 -13.467  -3.428  1.00  0.00           N  
ATOM   1136  CA  LYS A  72      14.764 -13.443  -2.151  1.00  0.00           C  
ATOM   1137  C   LYS A  72      15.807 -12.337  -2.106  1.00  0.00           C  
ATOM   1138  O   LYS A  72      15.957 -11.656  -1.091  1.00  0.00           O  
ATOM   1139  CB  LYS A  72      15.415 -14.798  -1.869  1.00  0.00           C  
ATOM   1140  CG  LYS A  72      14.429 -15.918  -1.562  1.00  0.00           C  
ATOM   1141  CD  LYS A  72      15.140 -17.255  -1.414  1.00  0.00           C  
ATOM   1142  CE  LYS A  72      14.146 -18.397  -1.258  1.00  0.00           C  
ATOM   1143  NZ  LYS A  72      14.825 -19.719  -1.182  1.00  0.00           N  
ATOM   1144  H   LYS A  72      14.116 -14.317  -3.983  1.00  0.00           H  
ATOM   1145  HA  LYS A  72      14.029 -13.245  -1.374  1.00  0.00           H  
ATOM   1146 1HB  LYS A  72      16.010 -15.103  -2.730  1.00  0.00           H  
ATOM   1147 2HB  LYS A  72      16.092 -14.707  -1.019  1.00  0.00           H  
ATOM   1148 1HG  LYS A  72      13.900 -15.693  -0.636  1.00  0.00           H  
ATOM   1149 2HG  LYS A  72      13.700 -15.991  -2.368  1.00  0.00           H  
ATOM   1150 1HD  LYS A  72      15.758 -17.439  -2.294  1.00  0.00           H  
ATOM   1151 2HD  LYS A  72      15.787 -17.228  -0.537  1.00  0.00           H  
ATOM   1152 1HE  LYS A  72      13.562 -18.249  -0.351  1.00  0.00           H  
ATOM   1153 2HE  LYS A  72      13.463 -18.402  -2.107  1.00  0.00           H  
ATOM   1154 1HZ  LYS A  72      14.133 -20.448  -1.080  1.00  0.00           H  
ATOM   1155 2HZ  LYS A  72      15.356 -19.874  -2.028  1.00  0.00           H  
ATOM   1156 3HZ  LYS A  72      15.448 -19.733  -0.387  1.00  0.00           H  
ATOM   1157  N   LYS A  73      16.534 -12.162  -3.211  1.00  0.00           N  
ATOM   1158  CA  LYS A  73      17.550 -11.119  -3.301  1.00  0.00           C  
ATOM   1159  C   LYS A  73      16.946  -9.719  -3.141  1.00  0.00           C  
ATOM   1160  O   LYS A  73      17.463  -8.893  -2.384  1.00  0.00           O  
ATOM   1161  CB  LYS A  73      18.295 -11.221  -4.633  1.00  0.00           C  
ATOM   1162  CG  LYS A  73      19.476 -10.270  -4.768  1.00  0.00           C  
ATOM   1163  CD  LYS A  73      20.127 -10.387  -6.138  1.00  0.00           C  
ATOM   1164  CE  LYS A  73      20.799 -11.741  -6.318  1.00  0.00           C  
ATOM   1165  NZ  LYS A  73      22.012 -11.878  -5.468  1.00  0.00           N  
ATOM   1166  H   LYS A  73      16.383 -12.777  -4.007  1.00  0.00           H  
ATOM   1167  HA  LYS A  73      18.266 -11.267  -2.492  1.00  0.00           H  
ATOM   1168 1HB  LYS A  73      18.667 -12.237  -4.765  1.00  0.00           H  
ATOM   1169 2HB  LYS A  73      17.605 -11.016  -5.452  1.00  0.00           H  
ATOM   1170 1HG  LYS A  73      19.136  -9.244  -4.623  1.00  0.00           H  
ATOM   1171 2HG  LYS A  73      20.217 -10.499  -4.002  1.00  0.00           H  
ATOM   1172 1HD  LYS A  73      19.369 -10.261  -6.913  1.00  0.00           H  
ATOM   1173 2HD  LYS A  73      20.875  -9.603  -6.254  1.00  0.00           H  
ATOM   1174 1HE  LYS A  73      20.097 -12.532  -6.059  1.00  0.00           H  
ATOM   1175 2HE  LYS A  73      21.086 -11.868  -7.362  1.00  0.00           H  
ATOM   1176 1HZ  LYS A  73      22.428 -12.786  -5.617  1.00  0.00           H  
ATOM   1177 2HZ  LYS A  73      22.679 -11.159  -5.713  1.00  0.00           H  
ATOM   1178 3HZ  LYS A  73      21.755 -11.781  -4.496  1.00  0.00           H  
ATOM   1179  N   GLN A  74      15.853  -9.454  -3.861  1.00  0.00           N  
ATOM   1180  CA  GLN A  74      15.227  -8.132  -3.834  1.00  0.00           C  
ATOM   1181  C   GLN A  74      14.647  -7.816  -2.461  1.00  0.00           C  
ATOM   1182  O   GLN A  74      14.813  -6.707  -1.949  1.00  0.00           O  
ATOM   1183  CB  GLN A  74      14.128  -8.038  -4.896  1.00  0.00           C  
ATOM   1184  CG  GLN A  74      14.642  -8.038  -6.326  1.00  0.00           C  
ATOM   1185  CD  GLN A  74      13.525  -7.902  -7.343  1.00  0.00           C  
ATOM   1186  OE1 GLN A  74      12.366  -8.216  -7.058  1.00  0.00           O  
ATOM   1187  NE2 GLN A  74      13.867  -7.433  -8.537  1.00  0.00           N  
ATOM   1188  H   GLN A  74      15.453 -10.182  -4.448  1.00  0.00           H  
ATOM   1189  HA  GLN A  74      15.989  -7.386  -4.055  1.00  0.00           H  
ATOM   1190 1HB  GLN A  74      13.442  -8.878  -4.786  1.00  0.00           H  
ATOM   1191 2HB  GLN A  74      13.553  -7.124  -4.745  1.00  0.00           H  
ATOM   1192 1HG  GLN A  74      15.326  -7.198  -6.455  1.00  0.00           H  
ATOM   1193 2HG  GLN A  74      15.163  -8.976  -6.514  1.00  0.00           H  
ATOM   1194 1HE2 GLN A  74      13.172  -7.321  -9.249  1.00  0.00           H  
ATOM   1195 2HE2 GLN A  74      14.818  -7.190  -8.726  1.00  0.00           H  
ATOM   1196  N   VAL A  75      13.972  -8.795  -1.863  1.00  0.00           N  
ATOM   1197  CA  VAL A  75      13.315  -8.586  -0.581  1.00  0.00           C  
ATOM   1198  C   VAL A  75      14.324  -8.427   0.528  1.00  0.00           C  
ATOM   1199  O   VAL A  75      14.190  -7.548   1.376  1.00  0.00           O  
ATOM   1200  CB  VAL A  75      12.384  -9.768  -0.253  1.00  0.00           C  
ATOM   1201  CG1 VAL A  75      11.867  -9.659   1.174  1.00  0.00           C  
ATOM   1202  CG2 VAL A  75      11.230  -9.809  -1.243  1.00  0.00           C  
ATOM   1203  H   VAL A  75      13.913  -9.705  -2.309  1.00  0.00           H  
ATOM   1204  HA  VAL A  75      12.721  -7.674  -0.644  1.00  0.00           H  
ATOM   1205  HB  VAL A  75      12.953 -10.696  -0.318  1.00  0.00           H  
ATOM   1206 1HG1 VAL A  75      11.211 -10.503   1.389  1.00  0.00           H  
ATOM   1207 2HG1 VAL A  75      12.708  -9.668   1.867  1.00  0.00           H  
ATOM   1208 3HG1 VAL A  75      11.310  -8.729   1.289  1.00  0.00           H  
ATOM   1209 1HG2 VAL A  75      10.576 -10.648  -1.005  1.00  0.00           H  
ATOM   1210 2HG2 VAL A  75      10.664  -8.879  -1.181  1.00  0.00           H  
ATOM   1211 3HG2 VAL A  75      11.621  -9.930  -2.253  1.00  0.00           H  
ATOM   1212  N   LYS A  76      15.347  -9.273   0.524  1.00  0.00           N  
ATOM   1213  CA  LYS A  76      16.378  -9.210   1.537  1.00  0.00           C  
ATOM   1214  C   LYS A  76      16.970  -7.820   1.603  1.00  0.00           C  
ATOM   1215  O   LYS A  76      17.028  -7.209   2.669  1.00  0.00           O  
ATOM   1216  CB  LYS A  76      17.473 -10.241   1.260  1.00  0.00           C  
ATOM   1217  CG  LYS A  76      18.489 -10.397   2.384  1.00  0.00           C  
ATOM   1218  CD  LYS A  76      19.651  -9.429   2.217  1.00  0.00           C  
ATOM   1219  CE  LYS A  76      20.779  -9.744   3.188  1.00  0.00           C  
ATOM   1220  NZ  LYS A  76      21.897  -8.768   3.079  1.00  0.00           N  
ATOM   1221  H   LYS A  76      15.412  -9.976  -0.206  1.00  0.00           H  
ATOM   1222  HA  LYS A  76      15.931  -9.430   2.506  1.00  0.00           H  
ATOM   1223 1HB  LYS A  76      17.019 -11.215   1.082  1.00  0.00           H  
ATOM   1224 2HB  LYS A  76      18.015  -9.962   0.356  1.00  0.00           H  
ATOM   1225 1HG  LYS A  76      18.004 -10.207   3.342  1.00  0.00           H  
ATOM   1226 2HG  LYS A  76      18.874 -11.416   2.387  1.00  0.00           H  
ATOM   1227 1HD  LYS A  76      20.033  -9.491   1.197  1.00  0.00           H  
ATOM   1228 2HD  LYS A  76      19.305  -8.411   2.395  1.00  0.00           H  
ATOM   1229 1HE  LYS A  76      20.396  -9.727   4.208  1.00  0.00           H  
ATOM   1230 2HE  LYS A  76      21.165 -10.743   2.986  1.00  0.00           H  
ATOM   1231 1HZ  LYS A  76      22.623  -9.012   3.738  1.00  0.00           H  
ATOM   1232 2HZ  LYS A  76      22.273  -8.789   2.141  1.00  0.00           H  
ATOM   1233 3HZ  LYS A  76      21.555  -7.840   3.284  1.00  0.00           H  
ATOM   1234  N   LYS A  77      17.393  -7.308   0.450  1.00  0.00           N  
ATOM   1235  CA  LYS A  77      17.984  -5.988   0.384  1.00  0.00           C  
ATOM   1236  C   LYS A  77      16.982  -4.926   0.805  1.00  0.00           C  
ATOM   1237  O   LYS A  77      17.327  -3.986   1.517  1.00  0.00           O  
ATOM   1238  CB  LYS A  77      18.498  -5.701  -1.028  1.00  0.00           C  
ATOM   1239  CG  LYS A  77      19.142  -4.331  -1.197  1.00  0.00           C  
ATOM   1240  CD  LYS A  77      20.451  -4.237  -0.427  1.00  0.00           C  
ATOM   1241  CE  LYS A  77      21.202  -2.957  -0.765  1.00  0.00           C  
ATOM   1242  NZ  LYS A  77      21.743  -2.979  -2.151  1.00  0.00           N  
ATOM   1243  H   LYS A  77      17.295  -7.849  -0.404  1.00  0.00           H  
ATOM   1244  HA  LYS A  77      18.825  -5.950   1.076  1.00  0.00           H  
ATOM   1245 1HB  LYS A  77      19.236  -6.454  -1.306  1.00  0.00           H  
ATOM   1246 2HB  LYS A  77      17.674  -5.773  -1.737  1.00  0.00           H  
ATOM   1247 1HG  LYS A  77      19.338  -4.149  -2.254  1.00  0.00           H  
ATOM   1248 2HG  LYS A  77      18.461  -3.562  -0.834  1.00  0.00           H  
ATOM   1249 1HD  LYS A  77      20.246  -4.256   0.644  1.00  0.00           H  
ATOM   1250 2HD  LYS A  77      21.080  -5.092  -0.674  1.00  0.00           H  
ATOM   1251 1HE  LYS A  77      20.532  -2.105  -0.663  1.00  0.00           H  
ATOM   1252 2HE  LYS A  77      22.029  -2.826  -0.068  1.00  0.00           H  
ATOM   1253 1HZ  LYS A  77      22.233  -2.115  -2.335  1.00  0.00           H  
ATOM   1254 2HZ  LYS A  77      22.381  -3.756  -2.252  1.00  0.00           H  
ATOM   1255 3HZ  LYS A  77      20.982  -3.081  -2.808  1.00  0.00           H  
ATOM   1256  N   ALA A  78      15.734  -5.081   0.364  1.00  0.00           N  
ATOM   1257  CA  ALA A  78      14.689  -4.120   0.680  1.00  0.00           C  
ATOM   1258  C   ALA A  78      14.470  -4.035   2.176  1.00  0.00           C  
ATOM   1259  O   ALA A  78      14.415  -2.944   2.745  1.00  0.00           O  
ATOM   1260  CB  ALA A  78      13.396  -4.506  -0.006  1.00  0.00           C  
ATOM   1261  H   ALA A  78      15.507  -5.884  -0.216  1.00  0.00           H  
ATOM   1262  HA  ALA A  78      15.008  -3.141   0.325  1.00  0.00           H  
ATOM   1263 1HB  ALA A  78      12.647  -3.779   0.219  1.00  0.00           H  
ATOM   1264 2HB  ALA A  78      13.546  -4.547  -1.062  1.00  0.00           H  
ATOM   1265 3HB  ALA A  78      13.074  -5.479   0.349  1.00  0.00           H  
ATOM   1266  N   LEU A  79      14.344  -5.190   2.818  1.00  0.00           N  
ATOM   1267  CA  LEU A  79      14.075  -5.243   4.240  1.00  0.00           C  
ATOM   1268  C   LEU A  79      15.228  -4.652   5.040  1.00  0.00           C  
ATOM   1269  O   LEU A  79      15.012  -3.951   6.035  1.00  0.00           O  
ATOM   1270  CB  LEU A  79      13.828  -6.693   4.676  1.00  0.00           C  
ATOM   1271  CG  LEU A  79      12.557  -7.347   4.118  1.00  0.00           C  
ATOM   1272  CD1 LEU A  79      12.512  -8.810   4.538  1.00  0.00           C  
ATOM   1273  CD2 LEU A  79      11.335  -6.595   4.624  1.00  0.00           C  
ATOM   1274  H   LEU A  79      14.427  -6.057   2.298  1.00  0.00           H  
ATOM   1275  HA  LEU A  79      13.183  -4.657   4.444  1.00  0.00           H  
ATOM   1276 1HB  LEU A  79      14.676  -7.299   4.363  1.00  0.00           H  
ATOM   1277 2HB  LEU A  79      13.766  -6.723   5.763  1.00  0.00           H  
ATOM   1278  HG  LEU A  79      12.578  -7.313   3.028  1.00  0.00           H  
ATOM   1279 1HD1 LEU A  79      11.609  -9.275   4.142  1.00  0.00           H  
ATOM   1280 2HD1 LEU A  79      13.388  -9.328   4.147  1.00  0.00           H  
ATOM   1281 3HD1 LEU A  79      12.507  -8.876   5.625  1.00  0.00           H  
ATOM   1282 1HD2 LEU A  79      10.432  -7.060   4.227  1.00  0.00           H  
ATOM   1283 2HD2 LEU A  79      11.312  -6.629   5.713  1.00  0.00           H  
ATOM   1284 3HD2 LEU A  79      11.384  -5.557   4.294  1.00  0.00           H  
ATOM   1285  N   GLU A  80      16.460  -4.928   4.601  1.00  0.00           N  
ATOM   1286  CA  GLU A  80      17.641  -4.412   5.285  1.00  0.00           C  
ATOM   1287  C   GLU A  80      17.684  -2.887   5.241  1.00  0.00           C  
ATOM   1288  O   GLU A  80      17.952  -2.236   6.254  1.00  0.00           O  
ATOM   1289  CB  GLU A  80      18.913  -4.986   4.657  1.00  0.00           C  
ATOM   1290  CG  GLU A  80      20.199  -4.592   5.368  1.00  0.00           C  
ATOM   1291  CD  GLU A  80      21.403  -5.329   4.852  1.00  0.00           C  
ATOM   1292  OE1 GLU A  80      21.252  -6.116   3.949  1.00  0.00           O  
ATOM   1293  OE2 GLU A  80      22.476  -5.105   5.362  1.00  0.00           O  
ATOM   1294  H   GLU A  80      16.576  -5.511   3.777  1.00  0.00           H  
ATOM   1295  HA  GLU A  80      17.595  -4.719   6.326  1.00  0.00           H  
ATOM   1296 1HB  GLU A  80      18.856  -6.075   4.649  1.00  0.00           H  
ATOM   1297 2HB  GLU A  80      18.989  -4.655   3.621  1.00  0.00           H  
ATOM   1298 1HG  GLU A  80      20.360  -3.522   5.239  1.00  0.00           H  
ATOM   1299 2HG  GLU A  80      20.088  -4.789   6.434  1.00  0.00           H  
ATOM   1300  N   LEU A  81      17.403  -2.317   4.066  1.00  0.00           N  
ATOM   1301  CA  LEU A  81      17.397  -0.869   3.912  1.00  0.00           C  
ATOM   1302  C   LEU A  81      16.335  -0.246   4.774  1.00  0.00           C  
ATOM   1303  O   LEU A  81      16.596   0.701   5.514  1.00  0.00           O  
ATOM   1304  CB  LEU A  81      17.161  -0.483   2.447  1.00  0.00           C  
ATOM   1305  CG  LEU A  81      18.330  -0.755   1.491  1.00  0.00           C  
ATOM   1306  CD1 LEU A  81      17.865  -0.567   0.053  1.00  0.00           C  
ATOM   1307  CD2 LEU A  81      19.483   0.180   1.820  1.00  0.00           C  
ATOM   1308  H   LEU A  81      17.188  -2.901   3.268  1.00  0.00           H  
ATOM   1309  HA  LEU A  81      18.366  -0.482   4.222  1.00  0.00           H  
ATOM   1310 1HB  LEU A  81      16.297  -1.033   2.078  1.00  0.00           H  
ATOM   1311 2HB  LEU A  81      16.936   0.582   2.400  1.00  0.00           H  
ATOM   1312  HG  LEU A  81      18.658  -1.789   1.602  1.00  0.00           H  
ATOM   1313 1HD1 LEU A  81      18.696  -0.760  -0.626  1.00  0.00           H  
ATOM   1314 2HD1 LEU A  81      17.053  -1.261  -0.161  1.00  0.00           H  
ATOM   1315 3HD1 LEU A  81      17.515   0.456  -0.084  1.00  0.00           H  
ATOM   1316 1HD2 LEU A  81      20.315  -0.014   1.141  1.00  0.00           H  
ATOM   1317 2HD2 LEU A  81      19.157   1.214   1.708  1.00  0.00           H  
ATOM   1318 3HD2 LEU A  81      19.807   0.012   2.847  1.00  0.00           H  
ATOM   1319  N   MET A  82      15.125  -0.777   4.684  1.00  0.00           N  
ATOM   1320  CA  MET A  82      13.986  -0.184   5.346  1.00  0.00           C  
ATOM   1321  C   MET A  82      14.120  -0.288   6.865  1.00  0.00           C  
ATOM   1322  O   MET A  82      13.801   0.658   7.593  1.00  0.00           O  
ATOM   1323  CB  MET A  82      12.698  -0.852   4.869  1.00  0.00           C  
ATOM   1324  CG  MET A  82      12.304  -0.511   3.439  1.00  0.00           C  
ATOM   1325  SD  MET A  82      10.660  -1.113   3.008  1.00  0.00           S  
ATOM   1326  CE  MET A  82      10.974  -2.868   2.846  1.00  0.00           C  
ATOM   1327  H   MET A  82      14.991  -1.612   4.122  1.00  0.00           H  
ATOM   1328  HA  MET A  82      13.948   0.871   5.091  1.00  0.00           H  
ATOM   1329 1HB  MET A  82      12.803  -1.933   4.938  1.00  0.00           H  
ATOM   1330 2HB  MET A  82      11.874  -0.560   5.522  1.00  0.00           H  
ATOM   1331 1HG  MET A  82      12.322   0.571   3.305  1.00  0.00           H  
ATOM   1332 2HG  MET A  82      13.024  -0.951   2.749  1.00  0.00           H  
ATOM   1333 1HE  MET A  82      10.049  -3.381   2.582  1.00  0.00           H  
ATOM   1334 2HE  MET A  82      11.718  -3.034   2.066  1.00  0.00           H  
ATOM   1335 3HE  MET A  82      11.347  -3.260   3.793  1.00  0.00           H  
ATOM   1336  N   LYS A  83      14.609  -1.436   7.340  1.00  0.00           N  
ATOM   1337  CA  LYS A  83      14.768  -1.665   8.773  1.00  0.00           C  
ATOM   1338  C   LYS A  83      15.782  -0.697   9.383  1.00  0.00           C  
ATOM   1339  O   LYS A  83      15.518  -0.074  10.410  1.00  0.00           O  
ATOM   1340  CB  LYS A  83      15.193  -3.110   9.038  1.00  0.00           C  
ATOM   1341  CG  LYS A  83      15.327  -3.465  10.513  1.00  0.00           C  
ATOM   1342  CD  LYS A  83      13.983  -3.396  11.222  1.00  0.00           C  
ATOM   1343  CE  LYS A  83      14.021  -4.129  12.555  1.00  0.00           C  
ATOM   1344  NZ  LYS A  83      15.009  -3.529  13.492  1.00  0.00           N  
ATOM   1345  H   LYS A  83      14.875  -2.171   6.692  1.00  0.00           H  
ATOM   1346  HA  LYS A  83      13.810  -1.493   9.258  1.00  0.00           H  
ATOM   1347 1HB  LYS A  83      14.467  -3.791   8.594  1.00  0.00           H  
ATOM   1348 2HB  LYS A  83      16.155  -3.299   8.560  1.00  0.00           H  
ATOM   1349 1HG  LYS A  83      15.727  -4.475  10.609  1.00  0.00           H  
ATOM   1350 2HG  LYS A  83      16.018  -2.773  10.993  1.00  0.00           H  
ATOM   1351 1HD  LYS A  83      13.717  -2.353  11.397  1.00  0.00           H  
ATOM   1352 2HD  LYS A  83      13.216  -3.848  10.592  1.00  0.00           H  
ATOM   1353 1HE  LYS A  83      13.035  -4.096  13.016  1.00  0.00           H  
ATOM   1354 2HE  LYS A  83      14.285  -5.173  12.389  1.00  0.00           H  
ATOM   1355 1HZ  LYS A  83      15.004  -4.042  14.362  1.00  0.00           H  
ATOM   1356 2HZ  LYS A  83      15.932  -3.571  13.082  1.00  0.00           H  
ATOM   1357 3HZ  LYS A  83      14.764  -2.565  13.669  1.00  0.00           H  
ATOM   1358  N   LYS A  84      16.945  -0.583   8.744  1.00  0.00           N  
ATOM   1359  CA  LYS A  84      18.020   0.266   9.251  1.00  0.00           C  
ATOM   1360  C   LYS A  84      17.608   1.737   9.277  1.00  0.00           C  
ATOM   1361  O   LYS A  84      18.040   2.499  10.144  1.00  0.00           O  
ATOM   1362  CB  LYS A  84      19.282   0.090   8.406  1.00  0.00           C  
ATOM   1363  CG  LYS A  84      20.484   0.887   8.896  1.00  0.00           C  
ATOM   1364  CD  LYS A  84      20.926   0.428  10.277  1.00  0.00           C  
ATOM   1365  CE  LYS A  84      21.506  -0.978  10.234  1.00  0.00           C  
ATOM   1366  NZ  LYS A  84      22.069  -1.388  11.550  1.00  0.00           N  
ATOM   1367  H   LYS A  84      17.093  -1.106   7.884  1.00  0.00           H  
ATOM   1368  HA  LYS A  84      18.245  -0.036  10.274  1.00  0.00           H  
ATOM   1369 1HB  LYS A  84      19.565  -0.963   8.389  1.00  0.00           H  
ATOM   1370 2HB  LYS A  84      19.077   0.391   7.379  1.00  0.00           H  
ATOM   1371 1HG  LYS A  84      21.313   0.763   8.198  1.00  0.00           H  
ATOM   1372 2HG  LYS A  84      20.225   1.945   8.939  1.00  0.00           H  
ATOM   1373 1HD  LYS A  84      21.683   1.112  10.663  1.00  0.00           H  
ATOM   1374 2HD  LYS A  84      20.073   0.438  10.955  1.00  0.00           H  
ATOM   1375 1HE  LYS A  84      20.727  -1.684   9.951  1.00  0.00           H  
ATOM   1376 2HE  LYS A  84      22.296  -1.023   9.486  1.00  0.00           H  
ATOM   1377 1HZ  LYS A  84      22.442  -2.324  11.479  1.00  0.00           H  
ATOM   1378 2HZ  LYS A  84      22.806  -0.750  11.814  1.00  0.00           H  
ATOM   1379 3HZ  LYS A  84      21.340  -1.369  12.249  1.00  0.00           H  
ATOM   1380  N   LEU A  85      16.785   2.133   8.314  1.00  0.00           N  
ATOM   1381  CA  LEU A  85      16.376   3.525   8.164  1.00  0.00           C  
ATOM   1382  C   LEU A  85      15.078   3.827   8.926  1.00  0.00           C  
ATOM   1383  O   LEU A  85      14.509   4.912   8.786  1.00  0.00           O  
ATOM   1384  CB  LEU A  85      16.192   3.856   6.678  1.00  0.00           C  
ATOM   1385  CG  LEU A  85      17.472   3.851   5.832  1.00  0.00           C  
ATOM   1386  CD1 LEU A  85      17.112   4.043   4.365  1.00  0.00           C  
ATOM   1387  CD2 LEU A  85      18.404   4.952   6.315  1.00  0.00           C  
ATOM   1388  H   LEU A  85      16.438   1.446   7.653  1.00  0.00           H  
ATOM   1389  HA  LEU A  85      17.163   4.155   8.573  1.00  0.00           H  
ATOM   1390 1HB  LEU A  85      15.505   3.132   6.243  1.00  0.00           H  
ATOM   1391 2HB  LEU A  85      15.744   4.847   6.596  1.00  0.00           H  
ATOM   1392  HG  LEU A  85      17.969   2.886   5.930  1.00  0.00           H  
ATOM   1393 1HD1 LEU A  85      18.021   4.039   3.764  1.00  0.00           H  
ATOM   1394 2HD1 LEU A  85      16.460   3.232   4.041  1.00  0.00           H  
ATOM   1395 3HD1 LEU A  85      16.598   4.995   4.238  1.00  0.00           H  
ATOM   1396 1HD2 LEU A  85      19.314   4.948   5.714  1.00  0.00           H  
ATOM   1397 2HD2 LEU A  85      17.909   5.918   6.216  1.00  0.00           H  
ATOM   1398 3HD2 LEU A  85      18.659   4.780   7.361  1.00  0.00           H  
ATOM   1399  N   GLY A  86      14.622   2.870   9.743  1.00  0.00           N  
ATOM   1400  CA  GLY A  86      13.569   3.148  10.728  1.00  0.00           C  
ATOM   1401  C   GLY A  86      12.161   3.140  10.109  1.00  0.00           C  
ATOM   1402  O   GLY A  86      11.307   3.936  10.491  1.00  0.00           O  
ATOM   1403  H   GLY A  86      15.021   1.938   9.689  1.00  0.00           H  
ATOM   1404 1HA  GLY A  86      13.617   2.405  11.525  1.00  0.00           H  
ATOM   1405 2HA  GLY A  86      13.755   4.116  11.190  1.00  0.00           H  
ATOM   1406  N   VAL A  87      11.927   2.229   9.174  1.00  0.00           N  
ATOM   1407  CA  VAL A  87      10.593   2.054   8.588  1.00  0.00           C  
ATOM   1408  C   VAL A  87       9.712   1.215   9.505  1.00  0.00           C  
ATOM   1409  O   VAL A  87      10.150   0.189  10.029  1.00  0.00           O  
ATOM   1410  CB  VAL A  87      10.692   1.373   7.210  1.00  0.00           C  
ATOM   1411  CG1 VAL A  87       9.304   1.068   6.667  1.00  0.00           C  
ATOM   1412  CG2 VAL A  87      11.465   2.262   6.248  1.00  0.00           C  
ATOM   1413  H   VAL A  87      12.683   1.630   8.864  1.00  0.00           H  
ATOM   1414  HA  VAL A  87      10.135   3.034   8.454  1.00  0.00           H  
ATOM   1415  HB  VAL A  87      11.210   0.420   7.323  1.00  0.00           H  
ATOM   1416 1HG1 VAL A  87       9.393   0.586   5.692  1.00  0.00           H  
ATOM   1417 2HG1 VAL A  87       8.783   0.402   7.354  1.00  0.00           H  
ATOM   1418 3HG1 VAL A  87       8.742   1.995   6.562  1.00  0.00           H  
ATOM   1419 1HG2 VAL A  87      11.532   1.773   5.276  1.00  0.00           H  
ATOM   1420 2HG2 VAL A  87      10.950   3.216   6.140  1.00  0.00           H  
ATOM   1421 3HG2 VAL A  87      12.469   2.433   6.637  1.00  0.00           H  
ATOM   1422  N   ASP A  88       8.463   1.633   9.680  1.00  0.00           N  
ATOM   1423  CA  ASP A  88       7.582   0.975  10.635  1.00  0.00           C  
ATOM   1424  C   ASP A  88       6.886  -0.244  10.005  1.00  0.00           C  
ATOM   1425  O   ASP A  88       6.671  -1.257  10.671  1.00  0.00           O  
ATOM   1426  CB  ASP A  88       6.534   1.961  11.157  1.00  0.00           C  
ATOM   1427  CG  ASP A  88       7.147   3.128  11.920  1.00  0.00           C  
ATOM   1428  OD1 ASP A  88       7.892   2.885  12.839  1.00  0.00           O  
ATOM   1429  OD2 ASP A  88       6.864   4.250  11.575  1.00  0.00           O  
ATOM   1430  H   ASP A  88       8.110   2.405   9.124  1.00  0.00           H  
ATOM   1431  HA  ASP A  88       8.185   0.624  11.473  1.00  0.00           H  
ATOM   1432 1HB  ASP A  88       5.957   2.355  10.321  1.00  0.00           H  
ATOM   1433 2HB  ASP A  88       5.840   1.439  11.817  1.00  0.00           H  
ATOM   1434  N   HIS A  89       6.536  -0.132   8.712  1.00  0.00           N  
ATOM   1435  CA  HIS A  89       5.833  -1.218   8.009  1.00  0.00           C  
ATOM   1436  C   HIS A  89       6.551  -1.603   6.695  1.00  0.00           C  
ATOM   1437  O   HIS A  89       6.426  -0.910   5.678  1.00  0.00           O  
ATOM   1438  CB  HIS A  89       4.386  -0.812   7.708  1.00  0.00           C  
ATOM   1439  CG  HIS A  89       3.579  -0.511   8.932  1.00  0.00           C  
ATOM   1440  ND1 HIS A  89       2.860  -1.477   9.606  1.00  0.00           N  
ATOM   1441  CD2 HIS A  89       3.375   0.647   9.604  1.00  0.00           C  
ATOM   1442  CE1 HIS A  89       2.250  -0.925  10.640  1.00  0.00           C  
ATOM   1443  NE2 HIS A  89       2.546   0.362  10.660  1.00  0.00           N  
ATOM   1444  H   HIS A  89       6.762   0.721   8.211  1.00  0.00           H  
ATOM   1445  HA  HIS A  89       5.821  -2.095   8.657  1.00  0.00           H  
ATOM   1446 1HB  HIS A  89       4.381   0.072   7.070  1.00  0.00           H  
ATOM   1447 2HB  HIS A  89       3.890  -1.613   7.161  1.00  0.00           H  
ATOM   1448  HD1 HIS A  89       2.859  -2.457   9.409  1.00  0.00           H  
ATOM   1449  HD2 HIS A  89       3.732   1.665   9.449  1.00  0.00           H  
ATOM   1450  HE1 HIS A  89       1.629  -1.526  11.304  1.00  0.00           H  
ATOM   1451  N   ARG A  90       7.293  -2.716   6.727  1.00  0.00           N  
ATOM   1452  CA  ARG A  90       7.997  -3.218   5.533  1.00  0.00           C  
ATOM   1453  C   ARG A  90       7.112  -4.166   4.717  1.00  0.00           C  
ATOM   1454  O   ARG A  90       6.965  -5.346   5.058  1.00  0.00           O  
ATOM   1455  CB  ARG A  90       9.274  -3.944   5.929  1.00  0.00           C  
ATOM   1456  CG  ARG A  90      10.287  -3.094   6.679  1.00  0.00           C  
ATOM   1457  CD  ARG A  90      11.357  -3.925   7.289  1.00  0.00           C  
ATOM   1458  NE  ARG A  90      10.835  -4.811   8.318  1.00  0.00           N  
ATOM   1459  CZ  ARG A  90      11.497  -5.870   8.822  1.00  0.00           C  
ATOM   1460  NH1 ARG A  90      12.701  -6.162   8.384  1.00  0.00           N  
ATOM   1461  NH2 ARG A  90      10.934  -6.616   9.757  1.00  0.00           N  
ATOM   1462  H   ARG A  90       7.378  -3.230   7.603  1.00  0.00           H  
ATOM   1463  HA  ARG A  90       8.265  -2.366   4.906  1.00  0.00           H  
ATOM   1464 1HB  ARG A  90       9.027  -4.796   6.561  1.00  0.00           H  
ATOM   1465 2HB  ARG A  90       9.765  -4.331   5.036  1.00  0.00           H  
ATOM   1466 1HG  ARG A  90      10.752  -2.389   5.989  1.00  0.00           H  
ATOM   1467 2HG  ARG A  90       9.783  -2.545   7.475  1.00  0.00           H  
ATOM   1468 1HD  ARG A  90      11.827  -4.536   6.520  1.00  0.00           H  
ATOM   1469 2HD  ARG A  90      12.105  -3.277   7.745  1.00  0.00           H  
ATOM   1470  HE  ARG A  90       9.910  -4.618   8.679  1.00  0.00           H  
ATOM   1471 1HH1 ARG A  90      13.131  -5.592   7.670  1.00  0.00           H  
ATOM   1472 2HH1 ARG A  90      13.197  -6.956   8.763  1.00  0.00           H  
ATOM   1473 1HH2 ARG A  90      10.008  -6.392  10.094  1.00  0.00           H  
ATOM   1474 2HH2 ARG A  90      11.430  -7.410  10.135  1.00  0.00           H  
ATOM   1475  N   ILE A  91       6.518  -3.643   3.640  1.00  0.00           N  
ATOM   1476  CA  ILE A  91       5.466  -4.359   2.928  1.00  0.00           C  
ATOM   1477  C   ILE A  91       5.911  -4.750   1.516  1.00  0.00           C  
ATOM   1478  O   ILE A  91       6.342  -3.901   0.731  1.00  0.00           O  
ATOM   1479  CB  ILE A  91       4.186  -3.506   2.848  1.00  0.00           C  
ATOM   1480  CG1 ILE A  91       3.694  -3.149   4.253  1.00  0.00           C  
ATOM   1481  CG2 ILE A  91       3.105  -4.242   2.072  1.00  0.00           C  
ATOM   1482  CD1 ILE A  91       2.672  -2.035   4.277  1.00  0.00           C  
ATOM   1483  H   ILE A  91       6.788  -2.716   3.320  1.00  0.00           H  
ATOM   1484  HA  ILE A  91       5.236  -5.267   3.478  1.00  0.00           H  
ATOM   1485  HB  ILE A  91       4.407  -2.566   2.343  1.00  0.00           H  
ATOM   1486 1HG1 ILE A  91       3.250  -4.029   4.717  1.00  0.00           H  
ATOM   1487 2HG1 ILE A  91       4.541  -2.847   4.869  1.00  0.00           H  
ATOM   1488 1HG2 ILE A  91       2.207  -3.626   2.026  1.00  0.00           H  
ATOM   1489 2HG2 ILE A  91       3.457  -4.447   1.062  1.00  0.00           H  
ATOM   1490 3HG2 ILE A  91       2.874  -5.183   2.573  1.00  0.00           H  
ATOM   1491 1HD1 ILE A  91       2.372  -1.839   5.306  1.00  0.00           H  
ATOM   1492 2HD1 ILE A  91       3.108  -1.132   3.847  1.00  0.00           H  
ATOM   1493 3HD1 ILE A  91       1.800  -2.329   3.695  1.00  0.00           H  
ATOM   1494  N   ILE A  92       5.793  -6.033   1.201  1.00  0.00           N  
ATOM   1495  CA  ILE A  92       6.163  -6.537  -0.117  1.00  0.00           C  
ATOM   1496  C   ILE A  92       4.923  -6.899  -0.928  1.00  0.00           C  
ATOM   1497  O   ILE A  92       4.109  -7.706  -0.495  1.00  0.00           O  
ATOM   1498  CB  ILE A  92       7.080  -7.768   0.000  1.00  0.00           C  
ATOM   1499  CG1 ILE A  92       8.294  -7.448   0.876  1.00  0.00           C  
ATOM   1500  CG2 ILE A  92       7.523  -8.235  -1.378  1.00  0.00           C  
ATOM   1501  CD1 ILE A  92       9.155  -6.327   0.340  1.00  0.00           C  
ATOM   1502  H   ILE A  92       5.431  -6.680   1.896  1.00  0.00           H  
ATOM   1503  HA  ILE A  92       6.703  -5.754  -0.650  1.00  0.00           H  
ATOM   1504  HB  ILE A  92       6.542  -8.577   0.492  1.00  0.00           H  
ATOM   1505 1HG1 ILE A  92       7.959  -7.172   1.876  1.00  0.00           H  
ATOM   1506 2HG1 ILE A  92       8.917  -8.337   0.975  1.00  0.00           H  
ATOM   1507 1HG2 ILE A  92       8.171  -9.105  -1.277  1.00  0.00           H  
ATOM   1508 2HG2 ILE A  92       6.648  -8.501  -1.970  1.00  0.00           H  
ATOM   1509 3HG2 ILE A  92       8.067  -7.433  -1.876  1.00  0.00           H  
ATOM   1510 1HD1 ILE A  92       9.995  -6.159   1.014  1.00  0.00           H  
ATOM   1511 2HD1 ILE A  92       9.531  -6.597  -0.647  1.00  0.00           H  
ATOM   1512 3HD1 ILE A  92       8.563  -5.416   0.266  1.00  0.00           H  
ATOM   1513  N   ALA A  93       4.779  -6.283  -2.099  1.00  0.00           N  
ATOM   1514  CA  ALA A  93       3.560  -6.430  -2.888  1.00  0.00           C  
ATOM   1515  C   ALA A  93       3.803  -7.325  -4.079  1.00  0.00           C  
ATOM   1516  O   ALA A  93       4.764  -7.136  -4.824  1.00  0.00           O  
ATOM   1517  CB  ALA A  93       3.052  -5.073  -3.344  1.00  0.00           C  
ATOM   1518  H   ALA A  93       5.528  -5.699  -2.450  1.00  0.00           H  
ATOM   1519  HA  ALA A  93       2.808  -6.900  -2.267  1.00  0.00           H  
ATOM   1520 1HB  ALA A  93       2.133  -5.200  -3.912  1.00  0.00           H  
ATOM   1521 2HB  ALA A  93       2.862  -4.466  -2.503  1.00  0.00           H  
ATOM   1522 3HB  ALA A  93       3.779  -4.607  -3.951  1.00  0.00           H  
ATOM   1523  N   LEU A  94       2.937  -8.306  -4.256  1.00  0.00           N  
ATOM   1524  CA  LEU A  94       3.143  -9.322  -5.267  1.00  0.00           C  
ATOM   1525  C   LEU A  94       2.090  -9.253  -6.355  1.00  0.00           C  
ATOM   1526  O   LEU A  94       0.898  -9.428  -6.091  1.00  0.00           O  
ATOM   1527  CB  LEU A  94       3.129 -10.714  -4.623  1.00  0.00           C  
ATOM   1528  CG  LEU A  94       3.721 -11.846  -5.473  1.00  0.00           C  
ATOM   1529  CD1 LEU A  94       4.199 -12.968  -4.562  1.00  0.00           C  
ATOM   1530  CD2 LEU A  94       2.671 -12.347  -6.453  1.00  0.00           C  
ATOM   1531  H   LEU A  94       2.117  -8.353  -3.658  1.00  0.00           H  
ATOM   1532  HA  LEU A  94       4.119  -9.160  -5.724  1.00  0.00           H  
ATOM   1533 1HB  LEU A  94       3.690 -10.671  -3.691  1.00  0.00           H  
ATOM   1534 2HB  LEU A  94       2.097 -10.979  -4.391  1.00  0.00           H  
ATOM   1535  HG  LEU A  94       4.584 -11.473  -6.025  1.00  0.00           H  
ATOM   1536 1HD1 LEU A  94       4.620 -13.773  -5.165  1.00  0.00           H  
ATOM   1537 2HD1 LEU A  94       4.963 -12.586  -3.884  1.00  0.00           H  
ATOM   1538 3HD1 LEU A  94       3.359 -13.351  -3.983  1.00  0.00           H  
ATOM   1539 1HD2 LEU A  94       3.092 -13.151  -7.057  1.00  0.00           H  
ATOM   1540 2HD2 LEU A  94       1.808 -12.721  -5.902  1.00  0.00           H  
ATOM   1541 3HD2 LEU A  94       2.360 -11.529  -7.103  1.00  0.00           H  
ATOM   1542  N   ALA A  95       2.535  -9.019  -7.588  1.00  0.00           N  
ATOM   1543  CA  ALA A  95       1.630  -8.913  -8.728  1.00  0.00           C  
ATOM   1544  C   ALA A  95       0.681 -10.112  -8.780  1.00  0.00           C  
ATOM   1545  O   ALA A  95       1.102 -11.240  -9.052  1.00  0.00           O  
ATOM   1546  CB  ALA A  95       2.420  -8.801 -10.024  1.00  0.00           C  
ATOM   1547  H   ALA A  95       3.535  -8.909  -7.739  1.00  0.00           H  
ATOM   1548  HA  ALA A  95       1.037  -8.006  -8.619  1.00  0.00           H  
ATOM   1549 1HB  ALA A  95       1.731  -8.725 -10.865  1.00  0.00           H  
ATOM   1550 2HB  ALA A  95       3.051  -7.913  -9.990  1.00  0.00           H  
ATOM   1551 3HB  ALA A  95       3.045  -9.685 -10.147  1.00  0.00           H  
ATOM   1552  N   MET A  96      -0.599  -9.869  -8.496  1.00  0.00           N  
ATOM   1553  CA  MET A  96      -1.551 -10.960  -8.308  1.00  0.00           C  
ATOM   1554  C   MET A  96      -2.073 -11.498  -9.629  1.00  0.00           C  
ATOM   1555  O   MET A  96      -3.209 -11.227 -10.020  1.00  0.00           O  
ATOM   1556  CB  MET A  96      -2.715 -10.495  -7.435  1.00  0.00           C  
ATOM   1557  CG  MET A  96      -3.640 -11.611  -6.971  1.00  0.00           C  
ATOM   1558  SD  MET A  96      -2.807 -12.807  -5.908  1.00  0.00           S  
ATOM   1559  CE  MET A  96      -2.574 -14.168  -7.047  1.00  0.00           C  
ATOM   1560  H   MET A  96      -0.910  -8.908  -8.379  1.00  0.00           H  
ATOM   1561  HA  MET A  96      -1.039 -11.777  -7.803  1.00  0.00           H  
ATOM   1562 1HB  MET A  96      -2.328  -9.993  -6.550  1.00  0.00           H  
ATOM   1563 2HB  MET A  96      -3.316  -9.770  -7.986  1.00  0.00           H  
ATOM   1564 1HG  MET A  96      -4.478 -11.185  -6.421  1.00  0.00           H  
ATOM   1565 2HG  MET A  96      -4.036 -12.140  -7.839  1.00  0.00           H  
ATOM   1566 1HE  MET A  96      -2.069 -14.988  -6.535  1.00  0.00           H  
ATOM   1567 2HE  MET A  96      -3.544 -14.509  -7.411  1.00  0.00           H  
ATOM   1568 3HE  MET A  96      -1.966 -13.838  -7.890  1.00  0.00           H  
ATOM   1569  N   THR A  97      -1.242 -12.283 -10.301  1.00  0.00           N  
ATOM   1570  CA  THR A  97      -1.585 -12.842 -11.607  1.00  0.00           C  
ATOM   1571  C   THR A  97      -1.654 -14.367 -11.554  1.00  0.00           C  
ATOM   1572  O   THR A  97      -2.186 -15.007 -12.461  1.00  0.00           O  
ATOM   1573  CB  THR A  97      -0.570 -12.406 -12.680  1.00  0.00           C  
ATOM   1574  OG1 THR A  97       0.726 -12.923 -12.353  1.00  0.00           O  
ATOM   1575  CG2 THR A  97      -0.500 -10.889 -12.763  1.00  0.00           C  
ATOM   1576  H   THR A  97      -0.342 -12.509  -9.887  1.00  0.00           H  
ATOM   1577  HA  THR A  97      -2.565 -12.460 -11.899  1.00  0.00           H  
ATOM   1578  HB  THR A  97      -0.871 -12.804 -13.649  1.00  0.00           H  
ATOM   1579  HG1 THR A  97       0.759 -13.135 -11.417  1.00  0.00           H  
ATOM   1580 1HG2 THR A  97       0.221 -10.600 -13.527  1.00  0.00           H  
ATOM   1581 2HG2 THR A  97      -1.482 -10.493 -13.023  1.00  0.00           H  
ATOM   1582 3HG2 THR A  97      -0.190 -10.486 -11.800  1.00  0.00           H  
ATOM   1583  N   ASP A  98      -1.108 -14.941 -10.483  1.00  0.00           N  
ATOM   1584  CA  ASP A  98      -0.973 -16.389 -10.365  1.00  0.00           C  
ATOM   1585  C   ASP A  98      -0.929 -16.818  -8.894  1.00  0.00           C  
ATOM   1586  O   ASP A  98      -0.018 -16.441  -8.152  1.00  0.00           O  
ATOM   1587  CB  ASP A  98       0.290 -16.869 -11.085  1.00  0.00           C  
ATOM   1588  CG  ASP A  98       0.399 -18.387 -11.141  1.00  0.00           C  
ATOM   1589  OD1 ASP A  98      -0.249 -19.039 -10.356  1.00  0.00           O  
ATOM   1590  OD2 ASP A  98       1.128 -18.880 -11.967  1.00  0.00           O  
ATOM   1591  H   ASP A  98      -0.783 -14.356  -9.728  1.00  0.00           H  
ATOM   1592  HA  ASP A  98      -1.842 -16.856 -10.829  1.00  0.00           H  
ATOM   1593 1HB  ASP A  98       0.298 -16.481 -12.103  1.00  0.00           H  
ATOM   1594 2HB  ASP A  98       1.171 -16.475 -10.577  1.00  0.00           H  
ATOM   1595  N   GLU A  99      -1.934 -17.587  -8.477  1.00  0.00           N  
ATOM   1596  CA  GLU A  99      -2.056 -18.017  -7.080  1.00  0.00           C  
ATOM   1597  C   GLU A  99      -0.863 -18.865  -6.625  1.00  0.00           C  
ATOM   1598  O   GLU A  99      -0.514 -18.880  -5.440  1.00  0.00           O  
ATOM   1599  CB  GLU A  99      -3.351 -18.808  -6.884  1.00  0.00           C  
ATOM   1600  CG  GLU A  99      -4.619 -17.973  -6.990  1.00  0.00           C  
ATOM   1601  CD  GLU A  99      -5.872 -18.795  -6.873  1.00  0.00           C  
ATOM   1602  OE1 GLU A  99      -6.219 -19.163  -5.776  1.00  0.00           O  
ATOM   1603  OE2 GLU A  99      -6.484 -19.057  -7.882  1.00  0.00           O  
ATOM   1604  H   GLU A  99      -2.643 -17.865  -9.139  1.00  0.00           H  
ATOM   1605  HA  GLU A  99      -2.098 -17.128  -6.450  1.00  0.00           H  
ATOM   1606 1HB  GLU A  99      -3.409 -19.601  -7.630  1.00  0.00           H  
ATOM   1607 2HB  GLU A  99      -3.343 -19.282  -5.903  1.00  0.00           H  
ATOM   1608 1HG  GLU A  99      -4.615 -17.223  -6.199  1.00  0.00           H  
ATOM   1609 2HG  GLU A  99      -4.620 -17.452  -7.946  1.00  0.00           H  
ATOM   1610  N   GLU A 100      -0.255 -19.587  -7.567  1.00  0.00           N  
ATOM   1611  CA  GLU A 100       0.833 -20.505  -7.239  1.00  0.00           C  
ATOM   1612  C   GLU A 100       2.095 -19.755  -6.854  1.00  0.00           C  
ATOM   1613  O   GLU A 100       2.770 -20.114  -5.886  1.00  0.00           O  
ATOM   1614  CB  GLU A 100       1.125 -21.432  -8.421  1.00  0.00           C  
ATOM   1615  CG  GLU A 100       2.215 -22.462  -8.158  1.00  0.00           C  
ATOM   1616  CD  GLU A 100       1.843 -23.445  -7.083  1.00  0.00           C  
ATOM   1617  OE1 GLU A 100       0.674 -23.598  -6.823  1.00  0.00           O  
ATOM   1618  OE2 GLU A 100       2.730 -24.044  -6.522  1.00  0.00           O  
ATOM   1619  H   GLU A 100      -0.564 -19.510  -8.528  1.00  0.00           H  
ATOM   1620  HA  GLU A 100       0.527 -21.109  -6.385  1.00  0.00           H  
ATOM   1621 1HB  GLU A 100       0.217 -21.968  -8.696  1.00  0.00           H  
ATOM   1622 2HB  GLU A 100       1.428 -20.838  -9.283  1.00  0.00           H  
ATOM   1623 1HG  GLU A 100       2.415 -23.007  -9.080  1.00  0.00           H  
ATOM   1624 2HG  GLU A 100       3.128 -21.943  -7.870  1.00  0.00           H  
ATOM   1625  N   LYS A 101       2.412 -18.706  -7.609  1.00  0.00           N  
ATOM   1626  CA  LYS A 101       3.574 -17.884  -7.309  1.00  0.00           C  
ATOM   1627  C   LYS A 101       3.318 -17.020  -6.096  1.00  0.00           C  
ATOM   1628  O   LYS A 101       4.203 -16.814  -5.270  1.00  0.00           O  
ATOM   1629  CB  LYS A 101       3.946 -17.011  -8.508  1.00  0.00           C  
ATOM   1630  CG  LYS A 101       4.771 -17.722  -9.572  1.00  0.00           C  
ATOM   1631  CD  LYS A 101       3.880 -18.472 -10.552  1.00  0.00           C  
ATOM   1632  CE  LYS A 101       4.700 -19.144 -11.644  1.00  0.00           C  
ATOM   1633  NZ  LYS A 101       3.838 -19.720 -12.712  1.00  0.00           N  
ATOM   1634  H   LYS A 101       1.828 -18.473  -8.411  1.00  0.00           H  
ATOM   1635  HA  LYS A 101       4.416 -18.540  -7.082  1.00  0.00           H  
ATOM   1636 1HB  LYS A 101       3.038 -16.638  -8.982  1.00  0.00           H  
ATOM   1637 2HB  LYS A 101       4.515 -16.146  -8.166  1.00  0.00           H  
ATOM   1638 1HG  LYS A 101       5.365 -16.991 -10.121  1.00  0.00           H  
ATOM   1639 2HG  LYS A 101       5.448 -18.430  -9.095  1.00  0.00           H  
ATOM   1640 1HD  LYS A 101       3.310 -19.232 -10.017  1.00  0.00           H  
ATOM   1641 2HD  LYS A 101       3.180 -17.775 -11.014  1.00  0.00           H  
ATOM   1642 1HE  LYS A 101       5.375 -18.416 -12.092  1.00  0.00           H  
ATOM   1643 2HE  LYS A 101       5.300 -19.943 -11.208  1.00  0.00           H  
ATOM   1644 1HZ  LYS A 101       4.419 -20.156 -13.414  1.00  0.00           H  
ATOM   1645 2HZ  LYS A 101       3.220 -20.411 -12.310  1.00  0.00           H  
ATOM   1646 3HZ  LYS A 101       3.291 -18.986 -13.136  1.00  0.00           H  
ATOM   1647  N   PHE A 102       2.097 -16.512  -5.986  1.00  0.00           N  
ATOM   1648  CA  PHE A 102       1.704 -15.730  -4.834  1.00  0.00           C  
ATOM   1649  C   PHE A 102       1.902 -16.510  -3.542  1.00  0.00           C  
ATOM   1650  O   PHE A 102       2.552 -16.031  -2.614  1.00  0.00           O  
ATOM   1651  CB  PHE A 102       0.241 -15.299  -4.960  1.00  0.00           C  
ATOM   1652  CG  PHE A 102      -0.271 -14.538  -3.770  1.00  0.00           C  
ATOM   1653  CD1 PHE A 102      -0.084 -13.167  -3.674  1.00  0.00           C  
ATOM   1654  CD2 PHE A 102      -0.939 -15.190  -2.745  1.00  0.00           C  
ATOM   1655  CE1 PHE A 102      -0.554 -12.465  -2.580  1.00  0.00           C  
ATOM   1656  CE2 PHE A 102      -1.412 -14.491  -1.652  1.00  0.00           C  
ATOM   1657  CZ  PHE A 102      -1.218 -13.126  -1.569  1.00  0.00           C  
ATOM   1658  H   PHE A 102       1.423 -16.669  -6.730  1.00  0.00           H  
ATOM   1659  HA  PHE A 102       2.329 -14.835  -4.793  1.00  0.00           H  
ATOM   1660 1HB  PHE A 102       0.121 -14.673  -5.842  1.00  0.00           H  
ATOM   1661 2HB  PHE A 102      -0.386 -16.179  -5.096  1.00  0.00           H  
ATOM   1662  HD1 PHE A 102       0.440 -12.643  -4.474  1.00  0.00           H  
ATOM   1663  HD2 PHE A 102      -1.091 -16.268  -2.810  1.00  0.00           H  
ATOM   1664  HE1 PHE A 102      -0.400 -11.388  -2.517  1.00  0.00           H  
ATOM   1665  HE2 PHE A 102      -1.936 -15.015  -0.853  1.00  0.00           H  
ATOM   1666  HZ  PHE A 102      -1.589 -12.574  -0.707  1.00  0.00           H  
ATOM   1667  N   LYS A 103       1.335 -17.714  -3.485  1.00  0.00           N  
ATOM   1668  CA  LYS A 103       1.451 -18.554  -2.302  1.00  0.00           C  
ATOM   1669  C   LYS A 103       2.908 -18.833  -1.951  1.00  0.00           C  
ATOM   1670  O   LYS A 103       3.328 -18.647  -0.808  1.00  0.00           O  
ATOM   1671  CB  LYS A 103       0.700 -19.871  -2.509  1.00  0.00           C  
ATOM   1672  CG  LYS A 103       0.770 -20.827  -1.326  1.00  0.00           C  
ATOM   1673  CD  LYS A 103       0.037 -22.127  -1.623  1.00  0.00           C  
ATOM   1674  CE  LYS A 103       0.765 -22.946  -2.679  1.00  0.00           C  
ATOM   1675  NZ  LYS A 103       0.099 -24.254  -2.926  1.00  0.00           N  
ATOM   1676  H   LYS A 103       0.805 -18.053  -4.283  1.00  0.00           H  
ATOM   1677  HA  LYS A 103       1.003 -18.031  -1.458  1.00  0.00           H  
ATOM   1678 1HB  LYS A 103      -0.351 -19.662  -2.709  1.00  0.00           H  
ATOM   1679 2HB  LYS A 103       1.104 -20.386  -3.381  1.00  0.00           H  
ATOM   1680 1HG  LYS A 103       1.814 -21.052  -1.101  1.00  0.00           H  
ATOM   1681 2HG  LYS A 103       0.321 -20.358  -0.451  1.00  0.00           H  
ATOM   1682 1HD  LYS A 103      -0.043 -22.717  -0.708  1.00  0.00           H  
ATOM   1683 2HD  LYS A 103      -0.969 -21.904  -1.979  1.00  0.00           H  
ATOM   1684 1HE  LYS A 103       0.798 -22.387  -3.613  1.00  0.00           H  
ATOM   1685 2HE  LYS A 103       1.789 -23.130  -2.354  1.00  0.00           H  
ATOM   1686 1HZ  LYS A 103       0.611 -24.765  -3.630  1.00  0.00           H  
ATOM   1687 2HZ  LYS A 103       0.079 -24.789  -2.069  1.00  0.00           H  
ATOM   1688 3HZ  LYS A 103      -0.846 -24.096  -3.245  1.00  0.00           H  
ATOM   1689  N   LYS A 104       3.677 -19.284  -2.939  1.00  0.00           N  
ATOM   1690  CA  LYS A 104       5.058 -19.691  -2.710  1.00  0.00           C  
ATOM   1691  C   LYS A 104       5.892 -18.542  -2.155  1.00  0.00           C  
ATOM   1692  O   LYS A 104       6.564 -18.685  -1.131  1.00  0.00           O  
ATOM   1693  CB  LYS A 104       5.682 -20.215  -4.004  1.00  0.00           C  
ATOM   1694  CG  LYS A 104       7.129 -20.670  -3.865  1.00  0.00           C  
ATOM   1695  CD  LYS A 104       7.669 -21.204  -5.184  1.00  0.00           C  
ATOM   1696  CE  LYS A 104       9.127 -21.620  -5.058  1.00  0.00           C  
ATOM   1697  NZ  LYS A 104       9.663 -22.166  -6.335  1.00  0.00           N  
ATOM   1698  H   LYS A 104       3.291 -19.355  -3.876  1.00  0.00           H  
ATOM   1699  HA  LYS A 104       5.064 -20.493  -1.972  1.00  0.00           H  
ATOM   1700 1HB  LYS A 104       5.100 -21.059  -4.374  1.00  0.00           H  
ATOM   1701 2HB  LYS A 104       5.649 -19.435  -4.766  1.00  0.00           H  
ATOM   1702 1HG  LYS A 104       7.746 -19.830  -3.543  1.00  0.00           H  
ATOM   1703 2HG  LYS A 104       7.193 -21.455  -3.112  1.00  0.00           H  
ATOM   1704 1HD  LYS A 104       7.079 -22.067  -5.496  1.00  0.00           H  
ATOM   1705 2HD  LYS A 104       7.587 -20.433  -5.950  1.00  0.00           H  
ATOM   1706 1HE  LYS A 104       9.727 -20.760  -4.764  1.00  0.00           H  
ATOM   1707 2HE  LYS A 104       9.222 -22.382  -4.284  1.00  0.00           H  
ATOM   1708 1HZ  LYS A 104      10.629 -22.430  -6.209  1.00  0.00           H  
ATOM   1709 2HZ  LYS A 104       9.125 -22.977  -6.607  1.00  0.00           H  
ATOM   1710 3HZ  LYS A 104       9.597 -21.462  -7.055  1.00  0.00           H  
ATOM   1711  N   LEU A 105       5.849 -17.404  -2.837  1.00  0.00           N  
ATOM   1712  CA  LEU A 105       6.735 -16.297  -2.531  1.00  0.00           C  
ATOM   1713  C   LEU A 105       6.267 -15.530  -1.292  1.00  0.00           C  
ATOM   1714  O   LEU A 105       7.082 -14.987  -0.542  1.00  0.00           O  
ATOM   1715  CB  LEU A 105       6.817 -15.347  -3.732  1.00  0.00           C  
ATOM   1716  CG  LEU A 105       7.403 -15.947  -5.016  1.00  0.00           C  
ATOM   1717  CD1 LEU A 105       7.468 -14.874  -6.095  1.00  0.00           C  
ATOM   1718  CD2 LEU A 105       8.784 -16.515  -4.727  1.00  0.00           C  
ATOM   1719  H   LEU A 105       5.183 -17.309  -3.598  1.00  0.00           H  
ATOM   1720  HA  LEU A 105       7.728 -16.696  -2.330  1.00  0.00           H  
ATOM   1721 1HB  LEU A 105       5.815 -14.989  -3.961  1.00  0.00           H  
ATOM   1722 2HB  LEU A 105       7.432 -14.490  -3.456  1.00  0.00           H  
ATOM   1723  HG  LEU A 105       6.751 -16.743  -5.376  1.00  0.00           H  
ATOM   1724 1HD1 LEU A 105       7.884 -15.301  -7.008  1.00  0.00           H  
ATOM   1725 2HD1 LEU A 105       6.464 -14.499  -6.296  1.00  0.00           H  
ATOM   1726 3HD1 LEU A 105       8.101 -14.055  -5.756  1.00  0.00           H  
ATOM   1727 1HD2 LEU A 105       9.201 -16.943  -5.640  1.00  0.00           H  
ATOM   1728 2HD2 LEU A 105       9.438 -15.720  -4.368  1.00  0.00           H  
ATOM   1729 3HD2 LEU A 105       8.706 -17.292  -3.966  1.00  0.00           H  
ATOM   1730  N   ALA A 106       4.952 -15.496  -1.076  1.00  0.00           N  
ATOM   1731  CA  ALA A 106       4.388 -14.873   0.118  1.00  0.00           C  
ATOM   1732  C   ALA A 106       4.837 -15.605   1.368  1.00  0.00           C  
ATOM   1733  O   ALA A 106       5.160 -14.985   2.383  1.00  0.00           O  
ATOM   1734  CB  ALA A 106       2.874 -14.855   0.035  1.00  0.00           C  
ATOM   1735  H   ALA A 106       4.326 -15.911  -1.757  1.00  0.00           H  
ATOM   1736  HA  ALA A 106       4.756 -13.854   0.179  1.00  0.00           H  
ATOM   1737 1HB  ALA A 106       2.473 -14.375   0.916  1.00  0.00           H  
ATOM   1738 2HB  ALA A 106       2.563 -14.307  -0.849  1.00  0.00           H  
ATOM   1739 3HB  ALA A 106       2.504 -15.870  -0.021  1.00  0.00           H  
ATOM   1740  N   LYS A 107       4.871 -16.927   1.292  1.00  0.00           N  
ATOM   1741  CA  LYS A 107       5.382 -17.733   2.380  1.00  0.00           C  
ATOM   1742  C   LYS A 107       6.834 -17.393   2.667  1.00  0.00           C  
ATOM   1743  O   LYS A 107       7.219 -17.192   3.819  1.00  0.00           O  
ATOM   1744  CB  LYS A 107       5.240 -19.222   2.058  1.00  0.00           C  
ATOM   1745  CG  LYS A 107       5.670 -20.153   3.184  1.00  0.00           C  
ATOM   1746  CD  LYS A 107       5.449 -21.611   2.810  1.00  0.00           C  
ATOM   1747  CE  LYS A 107       5.894 -22.543   3.927  1.00  0.00           C  
ATOM   1748  NZ  LYS A 107       5.688 -23.974   3.573  1.00  0.00           N  
ATOM   1749  H   LYS A 107       4.531 -17.386   0.451  1.00  0.00           H  
ATOM   1750  HA  LYS A 107       4.803 -17.514   3.276  1.00  0.00           H  
ATOM   1751 1HB  LYS A 107       4.199 -19.444   1.819  1.00  0.00           H  
ATOM   1752 2HB  LYS A 107       5.836 -19.462   1.178  1.00  0.00           H  
ATOM   1753 1HG  LYS A 107       6.728 -19.998   3.399  1.00  0.00           H  
ATOM   1754 2HG  LYS A 107       5.098 -19.926   4.082  1.00  0.00           H  
ATOM   1755 1HD  LYS A 107       4.390 -21.778   2.609  1.00  0.00           H  
ATOM   1756 2HD  LYS A 107       6.013 -21.845   1.908  1.00  0.00           H  
ATOM   1757 1HE  LYS A 107       6.951 -22.382   4.135  1.00  0.00           H  
ATOM   1758 2HE  LYS A 107       5.330 -22.321   4.833  1.00  0.00           H  
ATOM   1759 1HZ  LYS A 107       5.994 -24.558   4.338  1.00  0.00           H  
ATOM   1760 2HZ  LYS A 107       4.707 -24.139   3.396  1.00  0.00           H  
ATOM   1761 3HZ  LYS A 107       6.221 -24.197   2.745  1.00  0.00           H  
ATOM   1762  N   ILE A 108       7.638 -17.315   1.611  1.00  0.00           N  
ATOM   1763  CA  ILE A 108       9.035 -16.935   1.743  1.00  0.00           C  
ATOM   1764  C   ILE A 108       9.190 -15.531   2.315  1.00  0.00           C  
ATOM   1765  O   ILE A 108      10.060 -15.287   3.149  1.00  0.00           O  
ATOM   1766  CB  ILE A 108       9.750 -17.015   0.381  1.00  0.00           C  
ATOM   1767  CG1 ILE A 108       9.850 -18.470  -0.085  1.00  0.00           C  
ATOM   1768  CG2 ILE A 108      11.131 -16.385   0.468  1.00  0.00           C  
ATOM   1769  CD1 ILE A 108      10.261 -18.620  -1.532  1.00  0.00           C  
ATOM   1770  H   ILE A 108       7.268 -17.532   0.689  1.00  0.00           H  
ATOM   1771  HA  ILE A 108       9.516 -17.633   2.428  1.00  0.00           H  
ATOM   1772  HB  ILE A 108       9.165 -16.483  -0.368  1.00  0.00           H  
ATOM   1773 1HG1 ILE A 108      10.574 -19.001   0.532  1.00  0.00           H  
ATOM   1774 2HG1 ILE A 108       8.886 -18.961   0.047  1.00  0.00           H  
ATOM   1775 1HG2 ILE A 108      11.623 -16.450  -0.503  1.00  0.00           H  
ATOM   1776 2HG2 ILE A 108      11.036 -15.339   0.756  1.00  0.00           H  
ATOM   1777 3HG2 ILE A 108      11.727 -16.913   1.212  1.00  0.00           H  
ATOM   1778 1HD1 ILE A 108      10.309 -19.679  -1.788  1.00  0.00           H  
ATOM   1779 2HD1 ILE A 108       9.529 -18.125  -2.172  1.00  0.00           H  
ATOM   1780 3HD1 ILE A 108      11.239 -18.167  -1.681  1.00  0.00           H  
ATOM   1781  N   ALA A 109       8.346 -14.608   1.869  1.00  0.00           N  
ATOM   1782  CA  ALA A 109       8.399 -13.244   2.377  1.00  0.00           C  
ATOM   1783  C   ALA A 109       8.386 -13.244   3.904  1.00  0.00           C  
ATOM   1784  O   ALA A 109       9.192 -12.557   4.542  1.00  0.00           O  
ATOM   1785  CB  ALA A 109       7.229 -12.435   1.839  1.00  0.00           C  
ATOM   1786  H   ALA A 109       7.659 -14.853   1.162  1.00  0.00           H  
ATOM   1787  HA  ALA A 109       9.332 -12.792   2.046  1.00  0.00           H  
ATOM   1788 1HB  ALA A 109       7.292 -11.413   2.212  1.00  0.00           H  
ATOM   1789 2HB  ALA A 109       7.262 -12.426   0.754  1.00  0.00           H  
ATOM   1790 3HB  ALA A 109       6.294 -12.883   2.171  1.00  0.00           H  
ATOM   1791  N   ALA A 110       7.476 -14.020   4.487  1.00  0.00           N  
ATOM   1792  CA  ALA A 110       7.374 -14.114   5.938  1.00  0.00           C  
ATOM   1793  C   ALA A 110       8.689 -14.623   6.539  1.00  0.00           C  
ATOM   1794  O   ALA A 110       9.161 -14.108   7.555  1.00  0.00           O  
ATOM   1795  CB  ALA A 110       6.227 -15.033   6.327  1.00  0.00           C  
ATOM   1796  H   ALA A 110       6.836 -14.560   3.909  1.00  0.00           H  
ATOM   1797  HA  ALA A 110       7.183 -13.117   6.333  1.00  0.00           H  
ATOM   1798 1HB  ALA A 110       6.147 -15.079   7.411  1.00  0.00           H  
ATOM   1799 2HB  ALA A 110       5.296 -14.649   5.910  1.00  0.00           H  
ATOM   1800 3HB  ALA A 110       6.414 -16.033   5.933  1.00  0.00           H  
ATOM   1801  N   GLU A 111       9.280 -15.629   5.891  1.00  0.00           N  
ATOM   1802  CA  GLU A 111      10.545 -16.215   6.342  1.00  0.00           C  
ATOM   1803  C   GLU A 111      11.698 -15.217   6.268  1.00  0.00           C  
ATOM   1804  O   GLU A 111      12.647 -15.292   7.048  1.00  0.00           O  
ATOM   1805  CB  GLU A 111      10.883 -17.452   5.506  1.00  0.00           C  
ATOM   1806  CG  GLU A 111       9.949 -18.633   5.724  1.00  0.00           C  
ATOM   1807  CD  GLU A 111      10.038 -19.201   7.113  1.00  0.00           C  
ATOM   1808  OE1 GLU A 111      11.126 -19.498   7.544  1.00  0.00           O  
ATOM   1809  OE2 GLU A 111       9.016 -19.337   7.745  1.00  0.00           O  
ATOM   1810  H   GLU A 111       8.831 -16.010   5.061  1.00  0.00           H  
ATOM   1811  HA  GLU A 111      10.431 -16.517   7.384  1.00  0.00           H  
ATOM   1812 1HB  GLU A 111      10.854 -17.194   4.447  1.00  0.00           H  
ATOM   1813 2HB  GLU A 111      11.897 -17.780   5.735  1.00  0.00           H  
ATOM   1814 1HG  GLU A 111       8.924 -18.311   5.541  1.00  0.00           H  
ATOM   1815 2HG  GLU A 111      10.190 -19.412   5.002  1.00  0.00           H  
ATOM   1816  N   LEU A 112      11.612 -14.286   5.324  1.00  0.00           N  
ATOM   1817  CA  LEU A 112      12.657 -13.285   5.144  1.00  0.00           C  
ATOM   1818  C   LEU A 112      12.545 -12.136   6.149  1.00  0.00           C  
ATOM   1819  O   LEU A 112      13.424 -11.273   6.213  1.00  0.00           O  
ATOM   1820  CB  LEU A 112      12.597 -12.725   3.717  1.00  0.00           C  
ATOM   1821  CG  LEU A 112      12.898 -13.728   2.596  1.00  0.00           C  
ATOM   1822  CD1 LEU A 112      12.642 -13.073   1.245  1.00  0.00           C  
ATOM   1823  CD2 LEU A 112      14.339 -14.201   2.710  1.00  0.00           C  
ATOM   1824  H   LEU A 112      10.808 -14.281   4.703  1.00  0.00           H  
ATOM   1825  HA  LEU A 112      13.621 -13.771   5.293  1.00  0.00           H  
ATOM   1826 1HB  LEU A 112      11.601 -12.323   3.543  1.00  0.00           H  
ATOM   1827 2HB  LEU A 112      13.315 -11.910   3.633  1.00  0.00           H  
ATOM   1828  HG  LEU A 112      12.227 -14.584   2.683  1.00  0.00           H  
ATOM   1829 1HD1 LEU A 112      12.855 -13.786   0.449  1.00  0.00           H  
ATOM   1830 2HD1 LEU A 112      11.599 -12.762   1.183  1.00  0.00           H  
ATOM   1831 3HD1 LEU A 112      13.288 -12.202   1.136  1.00  0.00           H  
ATOM   1832 1HD2 LEU A 112      14.552 -14.915   1.914  1.00  0.00           H  
ATOM   1833 2HD2 LEU A 112      15.011 -13.347   2.621  1.00  0.00           H  
ATOM   1834 3HD2 LEU A 112      14.489 -14.681   3.677  1.00  0.00           H  
ATOM   1835  N   GLY A 113      11.476 -12.135   6.946  1.00  0.00           N  
ATOM   1836  CA  GLY A 113      11.278 -11.087   7.941  1.00  0.00           C  
ATOM   1837  C   GLY A 113      10.340  -9.976   7.465  1.00  0.00           C  
ATOM   1838  O   GLY A 113      10.231  -8.936   8.110  1.00  0.00           O  
ATOM   1839  H   GLY A 113      10.795 -12.885   6.875  1.00  0.00           H  
ATOM   1840 1HA  GLY A 113      10.879 -11.531   8.853  1.00  0.00           H  
ATOM   1841 2HA  GLY A 113      12.245 -10.656   8.202  1.00  0.00           H  
ATOM   1842  N   ALA A 114       9.656 -10.201   6.348  1.00  0.00           N  
ATOM   1843  CA  ALA A 114       8.695  -9.216   5.853  1.00  0.00           C  
ATOM   1844  C   ALA A 114       7.596  -9.000   6.891  1.00  0.00           C  
ATOM   1845  O   ALA A 114       7.147  -9.946   7.539  1.00  0.00           O  
ATOM   1846  CB  ALA A 114       8.095  -9.671   4.529  1.00  0.00           C  
ATOM   1847  H   ALA A 114       9.791 -11.067   5.837  1.00  0.00           H  
ATOM   1848  HA  ALA A 114       9.214  -8.272   5.708  1.00  0.00           H  
ATOM   1849 1HB  ALA A 114       7.392  -8.918   4.170  1.00  0.00           H  
ATOM   1850 2HB  ALA A 114       8.890  -9.802   3.797  1.00  0.00           H  
ATOM   1851 3HB  ALA A 114       7.574 -10.614   4.671  1.00  0.00           H  
ATOM   1852  N   ASP A 115       7.169  -7.751   7.043  1.00  0.00           N  
ATOM   1853  CA  ASP A 115       6.187  -7.400   8.046  1.00  0.00           C  
ATOM   1854  C   ASP A 115       4.800  -7.787   7.581  1.00  0.00           C  
ATOM   1855  O   ASP A 115       3.988  -8.295   8.360  1.00  0.00           O  
ATOM   1856  CB  ASP A 115       6.237  -5.902   8.353  1.00  0.00           C  
ATOM   1857  CG  ASP A 115       7.503  -5.490   9.093  1.00  0.00           C  
ATOM   1858  OD1 ASP A 115       7.985  -6.267   9.883  1.00  0.00           O  
ATOM   1859  OD2 ASP A 115       7.974  -4.402   8.862  1.00  0.00           O  
ATOM   1860  H   ASP A 115       7.539  -7.029   6.443  1.00  0.00           H  
ATOM   1861  HA  ASP A 115       6.409  -7.951   8.960  1.00  0.00           H  
ATOM   1862 1HB  ASP A 115       6.179  -5.338   7.422  1.00  0.00           H  
ATOM   1863 2HB  ASP A 115       5.373  -5.625   8.958  1.00  0.00           H  
ATOM   1864  N   ALA A 116       4.531  -7.557   6.294  1.00  0.00           N  
ATOM   1865  CA  ALA A 116       3.264  -7.945   5.691  1.00  0.00           C  
ATOM   1866  C   ALA A 116       3.433  -8.206   4.200  1.00  0.00           C  
ATOM   1867  O   ALA A 116       4.311  -7.629   3.552  1.00  0.00           O  
ATOM   1868  CB  ALA A 116       2.232  -6.870   5.910  1.00  0.00           C  
ATOM   1869  H   ALA A 116       5.229  -7.105   5.717  1.00  0.00           H  
ATOM   1870  HA  ALA A 116       2.928  -8.870   6.162  1.00  0.00           H  
ATOM   1871 1HB  ALA A 116       1.287  -7.181   5.473  1.00  0.00           H  
ATOM   1872 2HB  ALA A 116       2.105  -6.708   6.966  1.00  0.00           H  
ATOM   1873 3HB  ALA A 116       2.556  -5.972   5.451  1.00  0.00           H  
ATOM   1874  N   ILE A 117       2.575  -9.057   3.652  1.00  0.00           N  
ATOM   1875  CA  ILE A 117       2.518  -9.258   2.207  1.00  0.00           C  
ATOM   1876  C   ILE A 117       1.304  -8.553   1.615  1.00  0.00           C  
ATOM   1877  O   ILE A 117       0.181  -8.696   2.113  1.00  0.00           O  
ATOM   1878  CB  ILE A 117       2.467 -10.757   1.858  1.00  0.00           C  
ATOM   1879  CG1 ILE A 117       3.756 -11.453   2.301  1.00  0.00           C  
ATOM   1880  CG2 ILE A 117       2.241 -10.948   0.366  1.00  0.00           C  
ATOM   1881  CD1 ILE A 117       3.691 -12.027   3.698  1.00  0.00           C  
ATOM   1882  H   ILE A 117       1.927  -9.564   4.253  1.00  0.00           H  
ATOM   1883  HA  ILE A 117       3.410  -8.823   1.764  1.00  0.00           H  
ATOM   1884  HB  ILE A 117       1.650 -11.230   2.402  1.00  0.00           H  
ATOM   1885 1HG1 ILE A 117       3.989 -12.262   1.610  1.00  0.00           H  
ATOM   1886 2HG1 ILE A 117       4.584 -10.744   2.264  1.00  0.00           H  
ATOM   1887 1HG2 ILE A 117       2.208 -12.013   0.136  1.00  0.00           H  
ATOM   1888 2HG2 ILE A 117       1.298 -10.486   0.078  1.00  0.00           H  
ATOM   1889 3HG2 ILE A 117       3.057 -10.482  -0.188  1.00  0.00           H  
ATOM   1890 1HD1 ILE A 117       4.641 -12.504   3.941  1.00  0.00           H  
ATOM   1891 2HD1 ILE A 117       3.493 -11.227   4.412  1.00  0.00           H  
ATOM   1892 3HD1 ILE A 117       2.892 -12.766   3.750  1.00  0.00           H  
ATOM   1893  N   CYS A 118       1.541  -7.764   0.577  1.00  0.00           N  
ATOM   1894  CA  CYS A 118       0.487  -6.999  -0.066  1.00  0.00           C  
ATOM   1895  C   CYS A 118       0.007  -7.646  -1.360  1.00  0.00           C  
ATOM   1896  O   CYS A 118       0.807  -8.110  -2.176  1.00  0.00           O  
ATOM   1897  CB  CYS A 118       0.972  -5.581  -0.366  1.00  0.00           C  
ATOM   1898  SG  CYS A 118      -0.200  -4.584  -1.318  1.00  0.00           S  
ATOM   1899  H   CYS A 118       2.487  -7.684   0.231  1.00  0.00           H  
ATOM   1900  HA  CYS A 118      -0.351  -6.944   0.616  1.00  0.00           H  
ATOM   1901 1HB  CYS A 118       1.176  -5.060   0.570  1.00  0.00           H  
ATOM   1902 2HB  CYS A 118       1.907  -5.627  -0.925  1.00  0.00           H  
ATOM   1903  HG  CYS A 118      -1.063  -4.399  -0.324  1.00  0.00           H  
ATOM   1904  N   ILE A 119      -1.302  -7.666  -1.539  1.00  0.00           N  
ATOM   1905  CA  ILE A 119      -1.909  -8.234  -2.723  1.00  0.00           C  
ATOM   1906  C   ILE A 119      -2.055  -7.193  -3.816  1.00  0.00           C  
ATOM   1907  O   ILE A 119      -2.966  -6.364  -3.776  1.00  0.00           O  
ATOM   1908  CB  ILE A 119      -3.287  -8.837  -2.395  1.00  0.00           C  
ATOM   1909  CG1 ILE A 119      -3.155  -9.919  -1.321  1.00  0.00           C  
ATOM   1910  CG2 ILE A 119      -3.931  -9.405  -3.651  1.00  0.00           C  
ATOM   1911  CD1 ILE A 119      -4.464 -10.291  -0.664  1.00  0.00           C  
ATOM   1912  H   ILE A 119      -1.896  -7.263  -0.830  1.00  0.00           H  
ATOM   1913  HA  ILE A 119      -1.270  -9.035  -3.093  1.00  0.00           H  
ATOM   1914  HB  ILE A 119      -3.934  -8.063  -1.985  1.00  0.00           H  
ATOM   1915 1HG1 ILE A 119      -2.726 -10.819  -1.761  1.00  0.00           H  
ATOM   1916 2HG1 ILE A 119      -2.469  -9.579  -0.544  1.00  0.00           H  
ATOM   1917 1HG2 ILE A 119      -4.904  -9.828  -3.401  1.00  0.00           H  
ATOM   1918 2HG2 ILE A 119      -4.058  -8.611  -4.385  1.00  0.00           H  
ATOM   1919 3HG2 ILE A 119      -3.292 -10.185  -4.066  1.00  0.00           H  
ATOM   1920 1HD1 ILE A 119      -4.289 -11.062   0.086  1.00  0.00           H  
ATOM   1921 2HD1 ILE A 119      -4.894  -9.410  -0.185  1.00  0.00           H  
ATOM   1922 3HD1 ILE A 119      -5.155 -10.668  -1.417  1.00  0.00           H  
ATOM   1923  N   ALA A 120      -1.162  -7.233  -4.794  1.00  0.00           N  
ATOM   1924  CA  ALA A 120      -1.169  -6.239  -5.855  1.00  0.00           C  
ATOM   1925  C   ALA A 120      -2.131  -6.628  -6.950  1.00  0.00           C  
ATOM   1926  O   ALA A 120      -1.724  -7.142  -7.996  1.00  0.00           O  
ATOM   1927  CB  ALA A 120       0.230  -6.054  -6.423  1.00  0.00           C  
ATOM   1928  H   ALA A 120      -0.462  -7.971  -4.808  1.00  0.00           H  
ATOM   1929  HA  ALA A 120      -1.507  -5.290  -5.439  1.00  0.00           H  
ATOM   1930 1HB  ALA A 120       0.203  -5.311  -7.221  1.00  0.00           H  
ATOM   1931 2HB  ALA A 120       0.902  -5.714  -5.634  1.00  0.00           H  
ATOM   1932 3HB  ALA A 120       0.589  -7.001  -6.822  1.00  0.00           H  
ATOM   1933  N   LEU A 121      -3.414  -6.405  -6.706  1.00  0.00           N  
ATOM   1934  CA  LEU A 121      -4.449  -6.959  -7.556  1.00  0.00           C  
ATOM   1935  C   LEU A 121      -4.290  -6.451  -8.984  1.00  0.00           C  
ATOM   1936  O   LEU A 121      -4.195  -5.245  -9.215  1.00  0.00           O  
ATOM   1937  CB  LEU A 121      -5.837  -6.588  -7.017  1.00  0.00           C  
ATOM   1938  CG  LEU A 121      -7.020  -7.316  -7.668  1.00  0.00           C  
ATOM   1939  CD1 LEU A 121      -6.918  -8.808  -7.380  1.00  0.00           C  
ATOM   1940  CD2 LEU A 121      -8.324  -6.744  -7.134  1.00  0.00           C  
ATOM   1941  H   LEU A 121      -3.679  -5.838  -5.898  1.00  0.00           H  
ATOM   1942  HA  LEU A 121      -4.353  -8.040  -7.562  1.00  0.00           H  
ATOM   1943 1HB  LEU A 121      -5.863  -6.801  -5.950  1.00  0.00           H  
ATOM   1944 2HB  LEU A 121      -5.989  -5.518  -7.157  1.00  0.00           H  
ATOM   1945  HG  LEU A 121      -6.980  -7.182  -8.749  1.00  0.00           H  
ATOM   1946 1HD1 LEU A 121      -7.758  -9.326  -7.843  1.00  0.00           H  
ATOM   1947 2HD1 LEU A 121      -5.985  -9.195  -7.790  1.00  0.00           H  
ATOM   1948 3HD1 LEU A 121      -6.938  -8.973  -6.304  1.00  0.00           H  
ATOM   1949 1HD2 LEU A 121      -9.165  -7.262  -7.597  1.00  0.00           H  
ATOM   1950 2HD2 LEU A 121      -8.365  -6.880  -6.053  1.00  0.00           H  
ATOM   1951 3HD2 LEU A 121      -8.379  -5.681  -7.369  1.00  0.00           H  
ATOM   1952  N   ASP A 122      -4.244  -7.373  -9.936  1.00  0.00           N  
ATOM   1953  CA  ASP A 122      -4.098  -7.008 -11.342  1.00  0.00           C  
ATOM   1954  C   ASP A 122      -5.375  -6.386 -11.892  1.00  0.00           C  
ATOM   1955  O   ASP A 122      -6.469  -6.683 -11.430  1.00  0.00           O  
ATOM   1956  CB  ASP A 122      -3.723  -8.235 -12.177  1.00  0.00           C  
ATOM   1957  CG  ASP A 122      -3.205  -7.872 -13.562  1.00  0.00           C  
ATOM   1958  OD1 ASP A 122      -2.030  -7.620 -13.688  1.00  0.00           O  
ATOM   1959  OD2 ASP A 122      -3.989  -7.851 -14.481  1.00  0.00           O  
ATOM   1960  H   ASP A 122      -4.294  -8.350  -9.681  1.00  0.00           H  
ATOM   1961  HA  ASP A 122      -3.298  -6.273 -11.424  1.00  0.00           H  
ATOM   1962 1HB  ASP A 122      -2.956  -8.808 -11.657  1.00  0.00           H  
ATOM   1963 2HB  ASP A 122      -4.595  -8.880 -12.289  1.00  0.00           H  
ATOM   1964  N   GLU A 123      -5.220  -5.534 -12.898  1.00  0.00           N  
ATOM   1965  CA  GLU A 123      -6.360  -4.893 -13.556  1.00  0.00           C  
ATOM   1966  C   GLU A 123      -7.299  -5.922 -14.174  1.00  0.00           C  
ATOM   1967  O   GLU A 123      -8.498  -5.682 -14.307  1.00  0.00           O  
ATOM   1968  CB  GLU A 123      -5.875  -3.921 -14.634  1.00  0.00           C  
ATOM   1969  CG  GLU A 123      -5.173  -2.683 -14.096  1.00  0.00           C  
ATOM   1970  CD  GLU A 123      -4.686  -1.767 -15.184  1.00  0.00           C  
ATOM   1971  OE1 GLU A 123      -4.599  -2.203 -16.306  1.00  0.00           O  
ATOM   1972  OE2 GLU A 123      -4.401  -0.629 -14.891  1.00  0.00           O  
ATOM   1973  H   GLU A 123      -4.282  -5.325 -13.221  1.00  0.00           H  
ATOM   1974  HA  GLU A 123      -6.919  -4.332 -12.805  1.00  0.00           H  
ATOM   1975 1HB  GLU A 123      -5.182  -4.435 -15.301  1.00  0.00           H  
ATOM   1976 2HB  GLU A 123      -6.723  -3.591 -15.234  1.00  0.00           H  
ATOM   1977 1HG  GLU A 123      -5.865  -2.134 -13.457  1.00  0.00           H  
ATOM   1978 2HG  GLU A 123      -4.327  -2.995 -13.484  1.00  0.00           H  
ATOM   1979  N   SER A 124      -6.742  -7.064 -14.566  1.00  0.00           N  
ATOM   1980  CA  SER A 124      -7.520  -8.121 -15.202  1.00  0.00           C  
ATOM   1981  C   SER A 124      -8.077  -9.105 -14.174  1.00  0.00           C  
ATOM   1982  O   SER A 124      -8.790 -10.046 -14.526  1.00  0.00           O  
ATOM   1983  CB  SER A 124      -6.662  -8.862 -16.208  1.00  0.00           C  
ATOM   1984  OG  SER A 124      -6.230  -8.003 -17.228  1.00  0.00           O  
ATOM   1985  H   SER A 124      -5.749  -7.198 -14.431  1.00  0.00           H  
ATOM   1986  HA  SER A 124      -8.360  -7.665 -15.724  1.00  0.00           H  
ATOM   1987 1HB  SER A 124      -5.799  -9.294 -15.703  1.00  0.00           H  
ATOM   1988 2HB  SER A 124      -7.233  -9.683 -16.639  1.00  0.00           H  
ATOM   1989  HG  SER A 124      -5.343  -7.727 -16.983  1.00  0.00           H  
ATOM   1990  N   ALA A 125      -7.739  -8.894 -12.904  1.00  0.00           N  
ATOM   1991  CA  ALA A 125      -8.137  -9.809 -11.843  1.00  0.00           C  
ATOM   1992  C   ALA A 125      -9.519  -9.435 -11.309  1.00  0.00           C  
ATOM   1993  O   ALA A 125      -9.969  -8.301 -11.465  1.00  0.00           O  
ATOM   1994  CB  ALA A 125      -7.114  -9.796 -10.723  1.00  0.00           C  
ATOM   1995  H   ALA A 125      -7.195  -8.073 -12.667  1.00  0.00           H  
ATOM   1996  HA  ALA A 125      -8.196 -10.815 -12.260  1.00  0.00           H  
ATOM   1997 1HB  ALA A 125      -7.414 -10.498  -9.951  1.00  0.00           H  
ATOM   1998 2HB  ALA A 125      -6.139 -10.086 -11.118  1.00  0.00           H  
ATOM   1999 3HB  ALA A 125      -7.052  -8.805 -10.306  1.00  0.00           H  
ATOM   2000  N   THR A 126     -10.191 -10.401 -10.689  1.00  0.00           N  
ATOM   2001  CA  THR A 126     -11.510 -10.163 -10.110  1.00  0.00           C  
ATOM   2002  C   THR A 126     -11.466 -10.195  -8.588  1.00  0.00           C  
ATOM   2003  O   THR A 126     -10.464 -10.588  -7.993  1.00  0.00           O  
ATOM   2004  CB  THR A 126     -12.530 -11.199 -10.617  1.00  0.00           C  
ATOM   2005  OG1 THR A 126     -12.135 -12.510 -10.192  1.00  0.00           O  
ATOM   2006  CG2 THR A 126     -12.615 -11.166 -12.135  1.00  0.00           C  
ATOM   2007  H   THR A 126      -9.781 -11.332 -10.624  1.00  0.00           H  
ATOM   2008  HA  THR A 126     -11.851  -9.176 -10.418  1.00  0.00           H  
ATOM   2009  HB  THR A 126     -13.512 -10.977 -10.199  1.00  0.00           H  
ATOM   2010  HG1 THR A 126     -11.199 -12.634 -10.366  1.00  0.00           H  
ATOM   2011 1HG2 THR A 126     -13.341 -11.904 -12.475  1.00  0.00           H  
ATOM   2012 2HG2 THR A 126     -12.926 -10.173 -12.461  1.00  0.00           H  
ATOM   2013 3HG2 THR A 126     -11.638 -11.397 -12.559  1.00  0.00           H  
ATOM   2014  N   TRP A 127     -12.575  -9.798  -7.956  1.00  0.00           N  
ATOM   2015  CA  TRP A 127     -12.686  -9.858  -6.499  1.00  0.00           C  
ATOM   2016  C   TRP A 127     -12.490 -11.285  -5.993  1.00  0.00           C  
ATOM   2017  O   TRP A 127     -12.041 -11.500  -4.872  1.00  0.00           O  
ATOM   2018  CB  TRP A 127     -14.049  -9.334  -6.045  1.00  0.00           C  
ATOM   2019  CG  TRP A 127     -15.194 -10.214  -6.449  1.00  0.00           C  
ATOM   2020  CD1 TRP A 127     -15.931 -10.120  -7.591  1.00  0.00           C  
ATOM   2021  CD2 TRP A 127     -15.740 -11.333  -5.709  1.00  0.00           C  
ATOM   2022  NE1 TRP A 127     -16.895 -11.098  -7.613  1.00  0.00           N  
ATOM   2023  CE2 TRP A 127     -16.791 -11.850  -6.471  1.00  0.00           C  
ATOM   2024  CE3 TRP A 127     -15.425 -11.929  -4.482  1.00  0.00           C  
ATOM   2025  CZ2 TRP A 127     -17.538 -12.938  -6.047  1.00  0.00           C  
ATOM   2026  CZ3 TRP A 127     -16.173 -13.021  -4.057  1.00  0.00           C  
ATOM   2027  CH2 TRP A 127     -17.202 -13.512  -4.821  1.00  0.00           C  
ATOM   2028  H   TRP A 127     -13.359  -9.461  -8.497  1.00  0.00           H  
ATOM   2029  HA  TRP A 127     -11.909  -9.231  -6.067  1.00  0.00           H  
ATOM   2030 1HB  TRP A 127     -14.058  -9.236  -4.960  1.00  0.00           H  
ATOM   2031 2HB  TRP A 127     -14.216  -8.342  -6.465  1.00  0.00           H  
ATOM   2032  HD1 TRP A 127     -15.777  -9.378  -8.372  1.00  0.00           H  
ATOM   2033  HE1 TRP A 127     -17.570 -11.241  -8.350  1.00  0.00           H  
ATOM   2034  HE3 TRP A 127     -14.607 -11.544  -3.873  1.00  0.00           H  
ATOM   2035  HZ2 TRP A 127     -18.359 -13.343  -6.639  1.00  0.00           H  
ATOM   2036  HZ3 TRP A 127     -15.922 -13.478  -3.100  1.00  0.00           H  
ATOM   2037  HH2 TRP A 127     -17.768 -14.370  -4.458  1.00  0.00           H  
ATOM   2038  N   LYS A 128     -12.825 -12.262  -6.842  1.00  0.00           N  
ATOM   2039  CA  LYS A 128     -12.641 -13.669  -6.511  1.00  0.00           C  
ATOM   2040  C   LYS A 128     -11.164 -14.004  -6.345  1.00  0.00           C  
ATOM   2041  O   LYS A 128     -10.798 -14.884  -5.561  1.00  0.00           O  
ATOM   2042  CB  LYS A 128     -13.265 -14.559  -7.587  1.00  0.00           C  
ATOM   2043  CG  LYS A 128     -14.787 -14.516  -7.635  1.00  0.00           C  
ATOM   2044  CD  LYS A 128     -15.340 -15.568  -8.584  1.00  0.00           C  
ATOM   2045  CE  LYS A 128     -15.085 -15.193 -10.037  1.00  0.00           C  
ATOM   2046  NZ  LYS A 128     -15.705 -16.164 -10.979  1.00  0.00           N  
ATOM   2047  H   LYS A 128     -13.210 -12.015  -7.742  1.00  0.00           H  
ATOM   2048  HA  LYS A 128     -13.139 -13.869  -5.563  1.00  0.00           H  
ATOM   2049 1HB  LYS A 128     -12.891 -14.262  -8.567  1.00  0.00           H  
ATOM   2050 2HB  LYS A 128     -12.965 -15.594  -7.423  1.00  0.00           H  
ATOM   2051 1HG  LYS A 128     -15.187 -14.693  -6.636  1.00  0.00           H  
ATOM   2052 2HG  LYS A 128     -15.112 -13.531  -7.968  1.00  0.00           H  
ATOM   2053 1HD  LYS A 128     -14.868 -16.529  -8.377  1.00  0.00           H  
ATOM   2054 2HD  LYS A 128     -16.414 -15.669  -8.429  1.00  0.00           H  
ATOM   2055 1HE  LYS A 128     -15.493 -14.203 -10.234  1.00  0.00           H  
ATOM   2056 2HE  LYS A 128     -14.011 -15.162 -10.221  1.00  0.00           H  
ATOM   2057 1HZ  LYS A 128     -15.513 -15.880 -11.930  1.00  0.00           H  
ATOM   2058 2HZ  LYS A 128     -15.319 -17.084 -10.818  1.00  0.00           H  
ATOM   2059 3HZ  LYS A 128     -16.703 -16.187 -10.831  1.00  0.00           H  
ATOM   2060  N   ASP A 129     -10.316 -13.296  -7.089  1.00  0.00           N  
ATOM   2061  CA  ASP A 129      -8.891 -13.549  -7.070  1.00  0.00           C  
ATOM   2062  C   ASP A 129      -8.265 -12.857  -5.883  1.00  0.00           C  
ATOM   2063  O   ASP A 129      -7.369 -13.395  -5.230  1.00  0.00           O  
ATOM   2064  CB  ASP A 129      -8.232 -13.067  -8.365  1.00  0.00           C  
ATOM   2065  CG  ASP A 129      -8.756 -13.787  -9.600  1.00  0.00           C  
ATOM   2066  OD1 ASP A 129      -8.490 -14.958  -9.738  1.00  0.00           O  
ATOM   2067  OD2 ASP A 129      -9.417 -13.160 -10.393  1.00  0.00           O  
ATOM   2068  H   ASP A 129     -10.675 -12.557  -7.678  1.00  0.00           H  
ATOM   2069  HA  ASP A 129      -8.723 -14.622  -6.973  1.00  0.00           H  
ATOM   2070 1HB  ASP A 129      -8.405 -11.997  -8.485  1.00  0.00           H  
ATOM   2071 2HB  ASP A 129      -7.154 -13.219  -8.303  1.00  0.00           H  
ATOM   2072  N   MET A 130      -8.773 -11.670  -5.580  1.00  0.00           N  
ATOM   2073  CA  MET A 130      -8.377 -10.944  -4.395  1.00  0.00           C  
ATOM   2074  C   MET A 130      -8.744 -11.737  -3.148  1.00  0.00           C  
ATOM   2075  O   MET A 130      -7.934 -11.891  -2.234  1.00  0.00           O  
ATOM   2076  CB  MET A 130      -9.032  -9.564  -4.375  1.00  0.00           C  
ATOM   2077  CG  MET A 130      -8.524  -8.643  -3.275  1.00  0.00           C  
ATOM   2078  SD  MET A 130      -9.425  -7.081  -3.205  1.00  0.00           S  
ATOM   2079  CE  MET A 130     -11.067  -7.656  -2.780  1.00  0.00           C  
ATOM   2080  H   MET A 130      -9.474 -11.266  -6.195  1.00  0.00           H  
ATOM   2081  HA  MET A 130      -7.295 -10.817  -4.407  1.00  0.00           H  
ATOM   2082 1HB  MET A 130      -8.864  -9.068  -5.330  1.00  0.00           H  
ATOM   2083 2HB  MET A 130     -10.109  -9.674  -4.248  1.00  0.00           H  
ATOM   2084 1HG  MET A 130      -8.622  -9.140  -2.310  1.00  0.00           H  
ATOM   2085 2HG  MET A 130      -7.470  -8.424  -3.440  1.00  0.00           H  
ATOM   2086 1HE  MET A 130     -11.741  -6.804  -2.700  1.00  0.00           H  
ATOM   2087 2HE  MET A 130     -11.427  -8.334  -3.555  1.00  0.00           H  
ATOM   2088 3HE  MET A 130     -11.032  -8.182  -1.826  1.00  0.00           H  
ATOM   2089  N   LYS A 131      -9.977 -12.252  -3.125  1.00  0.00           N  
ATOM   2090  CA  LYS A 131     -10.458 -13.052  -2.011  1.00  0.00           C  
ATOM   2091  C   LYS A 131      -9.536 -14.223  -1.736  1.00  0.00           C  
ATOM   2092  O   LYS A 131      -9.099 -14.429  -0.600  1.00  0.00           O  
ATOM   2093  CB  LYS A 131     -11.877 -13.555  -2.284  1.00  0.00           C  
ATOM   2094  CG  LYS A 131     -12.440 -14.468  -1.203  1.00  0.00           C  
ATOM   2095  CD  LYS A 131     -13.862 -14.899  -1.529  1.00  0.00           C  
ATOM   2096  CE  LYS A 131     -14.286 -16.093  -0.686  1.00  0.00           C  
ATOM   2097  NZ  LYS A 131     -14.426 -15.737   0.752  1.00  0.00           N  
ATOM   2098  H   LYS A 131     -10.598 -12.081  -3.909  1.00  0.00           H  
ATOM   2099  HA  LYS A 131     -10.477 -12.433  -1.131  1.00  0.00           H  
ATOM   2100 1HB  LYS A 131     -12.551 -12.704  -2.388  1.00  0.00           H  
ATOM   2101 2HB  LYS A 131     -11.893 -14.102  -3.226  1.00  0.00           H  
ATOM   2102 1HG  LYS A 131     -11.812 -15.355  -1.112  1.00  0.00           H  
ATOM   2103 2HG  LYS A 131     -12.438 -13.944  -0.248  1.00  0.00           H  
ATOM   2104 1HD  LYS A 131     -14.546 -14.071  -1.342  1.00  0.00           H  
ATOM   2105 2HD  LYS A 131     -13.927 -15.170  -2.583  1.00  0.00           H  
ATOM   2106 1HE  LYS A 131     -15.240 -16.472  -1.048  1.00  0.00           H  
ATOM   2107 2HE  LYS A 131     -13.545 -16.887  -0.781  1.00  0.00           H  
ATOM   2108 1HZ  LYS A 131     -14.707 -16.553   1.275  1.00  0.00           H  
ATOM   2109 2HZ  LYS A 131     -13.540 -15.401   1.103  1.00  0.00           H  
ATOM   2110 3HZ  LYS A 131     -15.124 -15.015   0.854  1.00  0.00           H  
ATOM   2111  N   LYS A 132      -9.229 -14.990  -2.780  1.00  0.00           N  
ATOM   2112  CA  LYS A 132      -8.397 -16.173  -2.629  1.00  0.00           C  
ATOM   2113  C   LYS A 132      -7.016 -15.808  -2.124  1.00  0.00           C  
ATOM   2114  O   LYS A 132      -6.450 -16.501  -1.285  1.00  0.00           O  
ATOM   2115  CB  LYS A 132      -8.289 -16.928  -3.955  1.00  0.00           C  
ATOM   2116  CG  LYS A 132      -9.548 -17.688  -4.350  1.00  0.00           C  
ATOM   2117  CD  LYS A 132      -9.846 -18.811  -3.369  1.00  0.00           C  
ATOM   2118  CE  LYS A 132     -11.085 -19.593  -3.781  1.00  0.00           C  
ATOM   2119  NZ  LYS A 132     -11.409 -20.674  -2.811  1.00  0.00           N  
ATOM   2120  H   LYS A 132      -9.581 -14.743  -3.701  1.00  0.00           H  
ATOM   2121  HA  LYS A 132      -8.861 -16.831  -1.892  1.00  0.00           H  
ATOM   2122 1HB  LYS A 132      -8.057 -16.225  -4.755  1.00  0.00           H  
ATOM   2123 2HB  LYS A 132      -7.469 -17.644  -3.900  1.00  0.00           H  
ATOM   2124 1HG  LYS A 132     -10.395 -17.002  -4.373  1.00  0.00           H  
ATOM   2125 2HG  LYS A 132      -9.419 -18.112  -5.346  1.00  0.00           H  
ATOM   2126 1HD  LYS A 132      -8.995 -19.492  -3.325  1.00  0.00           H  
ATOM   2127 2HD  LYS A 132     -10.006 -18.393  -2.375  1.00  0.00           H  
ATOM   2128 1HE  LYS A 132     -11.936 -18.916  -3.849  1.00  0.00           H  
ATOM   2129 2HE  LYS A 132     -10.924 -20.039  -4.762  1.00  0.00           H  
ATOM   2130 1HZ  LYS A 132     -12.235 -21.167  -3.120  1.00  0.00           H  
ATOM   2131 2HZ  LYS A 132     -10.634 -21.319  -2.753  1.00  0.00           H  
ATOM   2132 3HZ  LYS A 132     -11.580 -20.270  -1.901  1.00  0.00           H  
ATOM   2133  N   ALA A 133      -6.474 -14.713  -2.638  1.00  0.00           N  
ATOM   2134  CA  ALA A 133      -5.153 -14.260  -2.234  1.00  0.00           C  
ATOM   2135  C   ALA A 133      -5.109 -13.991  -0.729  1.00  0.00           C  
ATOM   2136  O   ALA A 133      -4.135 -14.331  -0.056  1.00  0.00           O  
ATOM   2137  CB  ALA A 133      -4.775 -13.020  -3.000  1.00  0.00           C  
ATOM   2138  H   ALA A 133      -6.988 -14.184  -3.336  1.00  0.00           H  
ATOM   2139  HA  ALA A 133      -4.440 -15.051  -2.458  1.00  0.00           H  
ATOM   2140 1HB  ALA A 133      -3.785 -12.704  -2.712  1.00  0.00           H  
ATOM   2141 2HB  ALA A 133      -4.791 -13.231  -4.052  1.00  0.00           H  
ATOM   2142 3HB  ALA A 133      -5.481 -12.238  -2.784  1.00  0.00           H  
ATOM   2143  N   MET A 134      -6.175 -13.388  -0.205  1.00  0.00           N  
ATOM   2144  CA  MET A 134      -6.267 -13.110   1.224  1.00  0.00           C  
ATOM   2145  C   MET A 134      -6.376 -14.397   2.028  1.00  0.00           C  
ATOM   2146  O   MET A 134      -5.755 -14.536   3.086  1.00  0.00           O  
ATOM   2147  CB  MET A 134      -7.460 -12.200   1.511  1.00  0.00           C  
ATOM   2148  CG  MET A 134      -7.284 -10.764   1.039  1.00  0.00           C  
ATOM   2149  SD  MET A 134      -8.654  -9.698   1.531  1.00  0.00           S  
ATOM   2150  CE  MET A 134      -9.914 -10.206   0.365  1.00  0.00           C  
ATOM   2151  H   MET A 134      -6.940 -13.113  -0.815  1.00  0.00           H  
ATOM   2152  HA  MET A 134      -5.358 -12.603   1.538  1.00  0.00           H  
ATOM   2153 1HB  MET A 134      -8.349 -12.604   1.028  1.00  0.00           H  
ATOM   2154 2HB  MET A 134      -7.652 -12.178   2.584  1.00  0.00           H  
ATOM   2155 1HG  MET A 134      -6.363 -10.355   1.453  1.00  0.00           H  
ATOM   2156 2HG  MET A 134      -7.207 -10.744  -0.048  1.00  0.00           H  
ATOM   2157 1HE  MET A 134     -10.825  -9.635   0.543  1.00  0.00           H  
ATOM   2158 2HE  MET A 134      -9.563 -10.025  -0.652  1.00  0.00           H  
ATOM   2159 3HE  MET A 134     -10.121 -11.269   0.494  1.00  0.00           H  
ATOM   2160  N   GLU A 135      -7.157 -15.349   1.513  1.00  0.00           N  
ATOM   2161  CA  GLU A 135      -7.330 -16.634   2.180  1.00  0.00           C  
ATOM   2162  C   GLU A 135      -6.024 -17.421   2.201  1.00  0.00           C  
ATOM   2163  O   GLU A 135      -5.714 -18.103   3.180  1.00  0.00           O  
ATOM   2164  CB  GLU A 135      -8.421 -17.453   1.487  1.00  0.00           C  
ATOM   2165  CG  GLU A 135      -9.834 -16.932   1.707  1.00  0.00           C  
ATOM   2166  CD  GLU A 135     -10.885 -17.810   1.086  1.00  0.00           C  
ATOM   2167  OE1 GLU A 135     -10.537 -18.644   0.285  1.00  0.00           O  
ATOM   2168  OE2 GLU A 135     -12.036 -17.647   1.414  1.00  0.00           O  
ATOM   2169  H   GLU A 135      -7.639 -15.175   0.636  1.00  0.00           H  
ATOM   2170  HA  GLU A 135      -7.631 -16.451   3.211  1.00  0.00           H  
ATOM   2171 1HB  GLU A 135      -8.235 -17.472   0.413  1.00  0.00           H  
ATOM   2172 2HB  GLU A 135      -8.385 -18.482   1.843  1.00  0.00           H  
ATOM   2173 1HG  GLU A 135     -10.022 -16.862   2.778  1.00  0.00           H  
ATOM   2174 2HG  GLU A 135      -9.910 -15.930   1.286  1.00  0.00           H  
ATOM   2175  N   ILE A 136      -5.257 -17.319   1.114  1.00  0.00           N  
ATOM   2176  CA  ILE A 136      -3.961 -17.974   1.031  1.00  0.00           C  
ATOM   2177  C   ILE A 136      -3.013 -17.469   2.105  1.00  0.00           C  
ATOM   2178  O   ILE A 136      -2.361 -18.259   2.789  1.00  0.00           O  
ATOM   2179  CB  ILE A 136      -3.326 -17.758  -0.355  1.00  0.00           C  
ATOM   2180  CG1 ILE A 136      -4.083 -18.558  -1.419  1.00  0.00           C  
ATOM   2181  CG2 ILE A 136      -1.857 -18.151  -0.334  1.00  0.00           C  
ATOM   2182  CD1 ILE A 136      -3.725 -18.179  -2.837  1.00  0.00           C  
ATOM   2183  H   ILE A 136      -5.588 -16.775   0.325  1.00  0.00           H  
ATOM   2184  HA  ILE A 136      -4.104 -19.042   1.182  1.00  0.00           H  
ATOM   2185  HB  ILE A 136      -3.408 -16.708  -0.633  1.00  0.00           H  
ATOM   2186 1HG1 ILE A 136      -3.880 -19.621  -1.288  1.00  0.00           H  
ATOM   2187 2HG1 ILE A 136      -5.156 -18.413  -1.288  1.00  0.00           H  
ATOM   2188 1HG2 ILE A 136      -1.424 -17.993  -1.322  1.00  0.00           H  
ATOM   2189 2HG2 ILE A 136      -1.328 -17.540   0.396  1.00  0.00           H  
ATOM   2190 3HG2 ILE A 136      -1.765 -19.203  -0.062  1.00  0.00           H  
ATOM   2191 1HD1 ILE A 136      -4.302 -18.788  -3.534  1.00  0.00           H  
ATOM   2192 2HD1 ILE A 136      -3.954 -17.125  -3.001  1.00  0.00           H  
ATOM   2193 3HD1 ILE A 136      -2.662 -18.349  -3.002  1.00  0.00           H  
ATOM   2194  N   LEU A 137      -2.936 -16.150   2.261  1.00  0.00           N  
ATOM   2195  CA  LEU A 137      -2.067 -15.571   3.271  1.00  0.00           C  
ATOM   2196  C   LEU A 137      -2.466 -16.037   4.659  1.00  0.00           C  
ATOM   2197  O   LEU A 137      -1.612 -16.394   5.473  1.00  0.00           O  
ATOM   2198  CB  LEU A 137      -2.119 -14.040   3.202  1.00  0.00           C  
ATOM   2199  CG  LEU A 137      -1.419 -13.404   1.994  1.00  0.00           C  
ATOM   2200  CD1 LEU A 137      -1.693 -11.906   1.978  1.00  0.00           C  
ATOM   2201  CD2 LEU A 137       0.074 -13.686   2.065  1.00  0.00           C  
ATOM   2202  H   LEU A 137      -3.487 -15.540   1.661  1.00  0.00           H  
ATOM   2203  HA  LEU A 137      -1.048 -15.898   3.079  1.00  0.00           H  
ATOM   2204 1HB  LEU A 137      -3.162 -13.728   3.182  1.00  0.00           H  
ATOM   2205 2HB  LEU A 137      -1.657 -13.636   4.103  1.00  0.00           H  
ATOM   2206  HG  LEU A 137      -1.825 -13.827   1.074  1.00  0.00           H  
ATOM   2207 1HD1 LEU A 137      -1.195 -11.454   1.120  1.00  0.00           H  
ATOM   2208 2HD1 LEU A 137      -2.767 -11.733   1.907  1.00  0.00           H  
ATOM   2209 3HD1 LEU A 137      -1.312 -11.457   2.895  1.00  0.00           H  
ATOM   2210 1HD2 LEU A 137       0.572 -13.235   1.206  1.00  0.00           H  
ATOM   2211 2HD2 LEU A 137       0.481 -13.263   2.984  1.00  0.00           H  
ATOM   2212 3HD2 LEU A 137       0.242 -14.764   2.057  1.00  0.00           H  
ATOM   2213  N   TYR A 138      -3.767 -16.070   4.918  1.00  0.00           N  
ATOM   2214  CA  TYR A 138      -4.273 -16.604   6.170  1.00  0.00           C  
ATOM   2215  C   TYR A 138      -3.787 -18.035   6.380  1.00  0.00           C  
ATOM   2216  O   TYR A 138      -3.260 -18.374   7.440  1.00  0.00           O  
ATOM   2217  CB  TYR A 138      -5.802 -16.546   6.197  1.00  0.00           C  
ATOM   2218  CG  TYR A 138      -6.419 -17.249   7.386  1.00  0.00           C  
ATOM   2219  CD1 TYR A 138      -6.497 -16.601   8.610  1.00  0.00           C  
ATOM   2220  CD2 TYR A 138      -6.906 -18.540   7.252  1.00  0.00           C  
ATOM   2221  CE1 TYR A 138      -7.060 -17.243   9.697  1.00  0.00           C  
ATOM   2222  CE2 TYR A 138      -7.468 -19.182   8.338  1.00  0.00           C  
ATOM   2223  CZ  TYR A 138      -7.546 -18.539   9.556  1.00  0.00           C  
ATOM   2224  OH  TYR A 138      -8.107 -19.178  10.638  1.00  0.00           O  
ATOM   2225  H   TYR A 138      -4.423 -15.722   4.223  1.00  0.00           H  
ATOM   2226  HA  TYR A 138      -3.886 -15.996   6.989  1.00  0.00           H  
ATOM   2227 1HB  TYR A 138      -6.127 -15.504   6.211  1.00  0.00           H  
ATOM   2228 2HB  TYR A 138      -6.200 -17.000   5.290  1.00  0.00           H  
ATOM   2229  HD1 TYR A 138      -6.115 -15.586   8.716  1.00  0.00           H  
ATOM   2230  HD2 TYR A 138      -6.843 -19.049   6.290  1.00  0.00           H  
ATOM   2231  HE1 TYR A 138      -7.122 -16.735  10.658  1.00  0.00           H  
ATOM   2232  HE2 TYR A 138      -7.850 -20.198   8.233  1.00  0.00           H  
ATOM   2233  HH  TYR A 138      -8.407 -20.051  10.372  1.00  0.00           H  
ATOM   2234  N   LYS A 139      -3.965 -18.869   5.358  1.00  0.00           N  
ATOM   2235  CA  LYS A 139      -3.563 -20.272   5.422  1.00  0.00           C  
ATOM   2236  C   LYS A 139      -2.063 -20.412   5.709  1.00  0.00           C  
ATOM   2237  O   LYS A 139      -1.636 -21.349   6.386  1.00  0.00           O  
ATOM   2238  CB  LYS A 139      -3.919 -20.987   4.118  1.00  0.00           C  
ATOM   2239  CG  LYS A 139      -3.636 -22.484   4.124  1.00  0.00           C  
ATOM   2240  CD  LYS A 139      -4.156 -23.150   2.859  1.00  0.00           C  
ATOM   2241  CE  LYS A 139      -4.011 -24.663   2.930  1.00  0.00           C  
ATOM   2242  NZ  LYS A 139      -2.584 -25.085   2.953  1.00  0.00           N  
ATOM   2243  H   LYS A 139      -4.395 -18.522   4.509  1.00  0.00           H  
ATOM   2244  HA  LYS A 139      -4.103 -20.750   6.239  1.00  0.00           H  
ATOM   2245 1HB  LYS A 139      -4.979 -20.849   3.905  1.00  0.00           H  
ATOM   2246 2HB  LYS A 139      -3.359 -20.544   3.295  1.00  0.00           H  
ATOM   2247 1HG  LYS A 139      -2.560 -22.650   4.197  1.00  0.00           H  
ATOM   2248 2HG  LYS A 139      -4.115 -22.941   4.989  1.00  0.00           H  
ATOM   2249 1HD  LYS A 139      -5.209 -22.900   2.723  1.00  0.00           H  
ATOM   2250 2HD  LYS A 139      -3.598 -22.781   1.998  1.00  0.00           H  
ATOM   2251 1HE  LYS A 139      -4.501 -25.033   3.828  1.00  0.00           H  
ATOM   2252 2HE  LYS A 139      -4.496 -25.115   2.065  1.00  0.00           H  
ATOM   2253 1HZ  LYS A 139      -2.532 -26.093   2.999  1.00  0.00           H  
ATOM   2254 2HZ  LYS A 139      -2.123 -24.762   2.113  1.00  0.00           H  
ATOM   2255 3HZ  LYS A 139      -2.128 -24.687   3.761  1.00  0.00           H  
ATOM   2256  N   LEU A 140      -1.270 -19.477   5.180  1.00  0.00           N  
ATOM   2257  CA  LEU A 140       0.185 -19.516   5.339  1.00  0.00           C  
ATOM   2258  C   LEU A 140       0.628 -19.006   6.721  1.00  0.00           C  
ATOM   2259  O   LEU A 140       1.821 -18.995   7.031  1.00  0.00           O  
ATOM   2260  CB  LEU A 140       0.852 -18.676   4.242  1.00  0.00           C  
ATOM   2261  CG  LEU A 140       0.717 -19.220   2.814  1.00  0.00           C  
ATOM   2262  CD1 LEU A 140       1.288 -18.209   1.829  1.00  0.00           C  
ATOM   2263  CD2 LEU A 140       1.441 -20.555   2.709  1.00  0.00           C  
ATOM   2264  H   LEU A 140      -1.687 -18.725   4.641  1.00  0.00           H  
ATOM   2265  HA  LEU A 140       0.512 -20.550   5.238  1.00  0.00           H  
ATOM   2266 1HB  LEU A 140       0.419 -17.677   4.258  1.00  0.00           H  
ATOM   2267 2HB  LEU A 140       1.915 -18.593   4.466  1.00  0.00           H  
ATOM   2268  HG  LEU A 140      -0.337 -19.360   2.575  1.00  0.00           H  
ATOM   2269 1HD1 LEU A 140       1.192 -18.596   0.814  1.00  0.00           H  
ATOM   2270 2HD1 LEU A 140       0.740 -17.271   1.912  1.00  0.00           H  
ATOM   2271 3HD1 LEU A 140       2.340 -18.037   2.053  1.00  0.00           H  
ATOM   2272 1HD2 LEU A 140       1.345 -20.942   1.694  1.00  0.00           H  
ATOM   2273 2HD2 LEU A 140       2.496 -20.416   2.946  1.00  0.00           H  
ATOM   2274 3HD2 LEU A 140       1.001 -21.263   3.411  1.00  0.00           H  
ATOM   2275  N   GLY A 141      -0.337 -18.603   7.549  1.00  0.00           N  
ATOM   2276  CA  GLY A 141      -0.041 -18.124   8.897  1.00  0.00           C  
ATOM   2277  C   GLY A 141       0.247 -16.622   8.928  1.00  0.00           C  
ATOM   2278  O   GLY A 141       0.752 -16.100   9.923  1.00  0.00           O  
ATOM   2279  H   GLY A 141      -1.302 -18.641   7.242  1.00  0.00           H  
ATOM   2280 1HA  GLY A 141      -0.884 -18.347   9.550  1.00  0.00           H  
ATOM   2281 2HA  GLY A 141       0.817 -18.667   9.290  1.00  0.00           H  
ATOM   2282  N   VAL A 142      -0.084 -15.930   7.844  1.00  0.00           N  
ATOM   2283  CA  VAL A 142       0.147 -14.493   7.762  1.00  0.00           C  
ATOM   2284  C   VAL A 142      -1.029 -13.720   8.351  1.00  0.00           C  
ATOM   2285  O   VAL A 142      -2.131 -13.734   7.801  1.00  0.00           O  
ATOM   2286  CB  VAL A 142       0.361 -14.068   6.297  1.00  0.00           C  
ATOM   2287  CG1 VAL A 142       0.563 -12.563   6.204  1.00  0.00           C  
ATOM   2288  CG2 VAL A 142       1.553 -14.809   5.711  1.00  0.00           C  
ATOM   2289  H   VAL A 142      -0.510 -16.410   7.057  1.00  0.00           H  
ATOM   2290  HA  VAL A 142       1.045 -14.255   8.336  1.00  0.00           H  
ATOM   2291  HB  VAL A 142      -0.535 -14.308   5.725  1.00  0.00           H  
ATOM   2292 1HG1 VAL A 142       0.712 -12.279   5.162  1.00  0.00           H  
ATOM   2293 2HG1 VAL A 142      -0.317 -12.053   6.596  1.00  0.00           H  
ATOM   2294 3HG1 VAL A 142       1.439 -12.276   6.786  1.00  0.00           H  
ATOM   2295 1HG2 VAL A 142       1.697 -14.504   4.675  1.00  0.00           H  
ATOM   2296 2HG2 VAL A 142       2.447 -14.573   6.288  1.00  0.00           H  
ATOM   2297 3HG2 VAL A 142       1.368 -15.883   5.750  1.00  0.00           H  
ATOM   2298  N   LYS A 143      -0.793 -13.058   9.484  1.00  0.00           N  
ATOM   2299  CA  LYS A 143      -1.860 -12.355  10.194  1.00  0.00           C  
ATOM   2300  C   LYS A 143      -1.932 -10.890   9.784  1.00  0.00           C  
ATOM   2301  O   LYS A 143      -2.869 -10.174  10.156  1.00  0.00           O  
ATOM   2302  CB  LYS A 143      -1.660 -12.466  11.706  1.00  0.00           C  
ATOM   2303  CG  LYS A 143      -1.635 -13.894  12.234  1.00  0.00           C  
ATOM   2304  CD  LYS A 143      -2.975 -14.584  12.024  1.00  0.00           C  
ATOM   2305  CE  LYS A 143      -2.994 -15.964  12.666  1.00  0.00           C  
ATOM   2306  NZ  LYS A 143      -4.296 -16.655  12.460  1.00  0.00           N  
ATOM   2307  H   LYS A 143       0.139 -13.061   9.869  1.00  0.00           H  
ATOM   2308  HA  LYS A 143      -2.811 -12.820   9.938  1.00  0.00           H  
ATOM   2309 1HB  LYS A 143      -0.719 -11.990  11.984  1.00  0.00           H  
ATOM   2310 2HB  LYS A 143      -2.460 -11.933  12.219  1.00  0.00           H  
ATOM   2311 1HG  LYS A 143      -0.859 -14.461  11.717  1.00  0.00           H  
ATOM   2312 2HG  LYS A 143      -1.404 -13.885  13.299  1.00  0.00           H  
ATOM   2313 1HD  LYS A 143      -3.769 -13.978  12.462  1.00  0.00           H  
ATOM   2314 2HD  LYS A 143      -3.167 -14.688  10.957  1.00  0.00           H  
ATOM   2315 1HE  LYS A 143      -2.201 -16.575  12.239  1.00  0.00           H  
ATOM   2316 2HE  LYS A 143      -2.813 -15.870  13.737  1.00  0.00           H  
ATOM   2317 1HZ  LYS A 143      -4.269 -17.564  12.900  1.00  0.00           H  
ATOM   2318 2HZ  LYS A 143      -5.038 -16.105  12.870  1.00  0.00           H  
ATOM   2319 3HZ  LYS A 143      -4.466 -16.765  11.471  1.00  0.00           H  
ATOM   2320  N   LYS A 144      -0.946 -10.445   9.011  1.00  0.00           N  
ATOM   2321  CA  LYS A 144      -0.909  -9.068   8.547  1.00  0.00           C  
ATOM   2322  C   LYS A 144      -1.027  -8.999   7.045  1.00  0.00           C  
ATOM   2323  O   LYS A 144      -0.084  -9.338   6.317  1.00  0.00           O  
ATOM   2324  CB  LYS A 144       0.378  -8.378   9.002  1.00  0.00           C  
ATOM   2325  CG  LYS A 144       0.515  -8.236  10.512  1.00  0.00           C  
ATOM   2326  CD  LYS A 144       1.771  -7.462  10.883  1.00  0.00           C  
ATOM   2327  CE  LYS A 144       1.892  -7.289  12.390  1.00  0.00           C  
ATOM   2328  NZ  LYS A 144       3.129  -6.554  12.768  1.00  0.00           N  
ATOM   2329  H   LYS A 144      -0.206 -11.077   8.739  1.00  0.00           H  
ATOM   2330  HA  LYS A 144      -1.765  -8.539   8.966  1.00  0.00           H  
ATOM   2331 1HB  LYS A 144       1.240  -8.939   8.639  1.00  0.00           H  
ATOM   2332 2HB  LYS A 144       0.430  -7.380   8.566  1.00  0.00           H  
ATOM   2333 1HG  LYS A 144      -0.355  -7.712  10.909  1.00  0.00           H  
ATOM   2334 2HG  LYS A 144       0.561  -9.225  10.968  1.00  0.00           H  
ATOM   2335 1HD  LYS A 144       2.649  -7.994  10.515  1.00  0.00           H  
ATOM   2336 2HD  LYS A 144       1.742  -6.477  10.416  1.00  0.00           H  
ATOM   2337 1HE  LYS A 144       1.029  -6.740  12.763  1.00  0.00           H  
ATOM   2338 2HE  LYS A 144       1.906  -8.269  12.868  1.00  0.00           H  
ATOM   2339 1HZ  LYS A 144       3.172  -6.462  13.774  1.00  0.00           H  
ATOM   2340 2HZ  LYS A 144       3.938  -7.065  12.443  1.00  0.00           H  
ATOM   2341 3HZ  LYS A 144       3.119  -5.637  12.346  1.00  0.00           H  
ATOM   2342  N   ILE A 145      -2.179  -8.565   6.580  1.00  0.00           N  
ATOM   2343  CA  ILE A 145      -2.513  -8.647   5.177  1.00  0.00           C  
ATOM   2344  C   ILE A 145      -2.816  -7.285   4.623  1.00  0.00           C  
ATOM   2345  O   ILE A 145      -3.643  -6.551   5.169  1.00  0.00           O  
ATOM   2346  CB  ILE A 145      -3.720  -9.576   4.948  1.00  0.00           C  
ATOM   2347  CG1 ILE A 145      -3.390 -11.001   5.399  1.00  0.00           C  
ATOM   2348  CG2 ILE A 145      -4.132  -9.560   3.484  1.00  0.00           C  
ATOM   2349  CD1 ILE A 145      -4.578 -11.936   5.386  1.00  0.00           C  
ATOM   2350  H   ILE A 145      -2.850  -8.158   7.224  1.00  0.00           H  
ATOM   2351  HA  ILE A 145      -1.657  -9.051   4.637  1.00  0.00           H  
ATOM   2352  HB  ILE A 145      -4.559  -9.239   5.555  1.00  0.00           H  
ATOM   2353 1HG1 ILE A 145      -2.619 -11.419   4.752  1.00  0.00           H  
ATOM   2354 2HG1 ILE A 145      -2.987 -10.978   6.412  1.00  0.00           H  
ATOM   2355 1HG2 ILE A 145      -4.985 -10.222   3.339  1.00  0.00           H  
ATOM   2356 2HG2 ILE A 145      -4.406  -8.547   3.194  1.00  0.00           H  
ATOM   2357 3HG2 ILE A 145      -3.300  -9.901   2.867  1.00  0.00           H  
ATOM   2358 1HD1 ILE A 145      -4.265 -12.926   5.718  1.00  0.00           H  
ATOM   2359 2HD1 ILE A 145      -5.349 -11.555   6.056  1.00  0.00           H  
ATOM   2360 3HD1 ILE A 145      -4.976 -12.003   4.374  1.00  0.00           H  
ATOM   2361  N   VAL A 146      -2.150  -6.938   3.541  1.00  0.00           N  
ATOM   2362  CA  VAL A 146      -2.371  -5.666   2.892  1.00  0.00           C  
ATOM   2363  C   VAL A 146      -2.975  -5.865   1.515  1.00  0.00           C  
ATOM   2364  O   VAL A 146      -2.521  -6.704   0.745  1.00  0.00           O  
ATOM   2365  CB  VAL A 146      -1.046  -4.890   2.767  1.00  0.00           C  
ATOM   2366  CG1 VAL A 146      -1.281  -3.538   2.109  1.00  0.00           C  
ATOM   2367  CG2 VAL A 146      -0.415  -4.720   4.140  1.00  0.00           C  
ATOM   2368  H   VAL A 146      -1.465  -7.581   3.151  1.00  0.00           H  
ATOM   2369  HA  VAL A 146      -3.062  -5.084   3.496  1.00  0.00           H  
ATOM   2370  HB  VAL A 146      -0.369  -5.448   2.121  1.00  0.00           H  
ATOM   2371 1HG1 VAL A 146      -0.334  -3.004   2.029  1.00  0.00           H  
ATOM   2372 2HG1 VAL A 146      -1.699  -3.686   1.114  1.00  0.00           H  
ATOM   2373 3HG1 VAL A 146      -1.975  -2.955   2.714  1.00  0.00           H  
ATOM   2374 1HG2 VAL A 146       0.522  -4.171   4.044  1.00  0.00           H  
ATOM   2375 2HG2 VAL A 146      -1.095  -4.166   4.788  1.00  0.00           H  
ATOM   2376 3HG2 VAL A 146      -0.218  -5.700   4.574  1.00  0.00           H  
ATOM   2377  N   VAL A 147      -4.012  -5.108   1.216  1.00  0.00           N  
ATOM   2378  CA  VAL A 147      -4.728  -5.270  -0.039  1.00  0.00           C  
ATOM   2379  C   VAL A 147      -4.643  -3.998  -0.878  1.00  0.00           C  
ATOM   2380  O   VAL A 147      -4.891  -2.906  -0.379  1.00  0.00           O  
ATOM   2381  CB  VAL A 147      -6.205  -5.615   0.228  1.00  0.00           C  
ATOM   2382  CG1 VAL A 147      -6.933  -5.889  -1.080  1.00  0.00           C  
ATOM   2383  CG2 VAL A 147      -6.296  -6.816   1.157  1.00  0.00           C  
ATOM   2384  H   VAL A 147      -4.326  -4.408   1.883  1.00  0.00           H  
ATOM   2385  HA  VAL A 147      -4.268  -6.087  -0.597  1.00  0.00           H  
ATOM   2386  HB  VAL A 147      -6.690  -4.757   0.692  1.00  0.00           H  
ATOM   2387 1HG1 VAL A 147      -7.975  -6.130  -0.872  1.00  0.00           H  
ATOM   2388 2HG1 VAL A 147      -6.885  -5.004  -1.715  1.00  0.00           H  
ATOM   2389 3HG1 VAL A 147      -6.461  -6.728  -1.590  1.00  0.00           H  
ATOM   2390 1HG2 VAL A 147      -7.343  -7.053   1.342  1.00  0.00           H  
ATOM   2391 2HG2 VAL A 147      -5.806  -7.672   0.695  1.00  0.00           H  
ATOM   2392 3HG2 VAL A 147      -5.805  -6.582   2.102  1.00  0.00           H  
ATOM   2393  N   LEU A 148      -4.243  -4.145  -2.142  1.00  0.00           N  
ATOM   2394  CA  LEU A 148      -4.046  -2.993  -3.026  1.00  0.00           C  
ATOM   2395  C   LEU A 148      -4.839  -3.117  -4.332  1.00  0.00           C  
ATOM   2396  O   LEU A 148      -4.721  -4.112  -5.055  1.00  0.00           O  
ATOM   2397  CB  LEU A 148      -2.555  -2.832  -3.348  1.00  0.00           C  
ATOM   2398  CG  LEU A 148      -2.217  -1.824  -4.454  1.00  0.00           C  
ATOM   2399  CD1 LEU A 148      -2.561  -0.418  -3.982  1.00  0.00           C  
ATOM   2400  CD2 LEU A 148      -0.743  -1.936  -4.811  1.00  0.00           C  
ATOM   2401  H   LEU A 148      -4.038  -5.075  -2.493  1.00  0.00           H  
ATOM   2402  HA  LEU A 148      -4.386  -2.100  -2.506  1.00  0.00           H  
ATOM   2403 1HB  LEU A 148      -2.036  -2.517  -2.444  1.00  0.00           H  
ATOM   2404 2HB  LEU A 148      -2.158  -3.801  -3.650  1.00  0.00           H  
ATOM   2405  HG  LEU A 148      -2.822  -2.037  -5.336  1.00  0.00           H  
ATOM   2406 1HD1 LEU A 148      -2.322   0.298  -4.768  1.00  0.00           H  
ATOM   2407 2HD1 LEU A 148      -3.625  -0.361  -3.752  1.00  0.00           H  
ATOM   2408 3HD1 LEU A 148      -1.983  -0.183  -3.089  1.00  0.00           H  
ATOM   2409 1HD2 LEU A 148      -0.503  -1.220  -5.598  1.00  0.00           H  
ATOM   2410 2HD2 LEU A 148      -0.138  -1.723  -3.930  1.00  0.00           H  
ATOM   2411 3HD2 LEU A 148      -0.529  -2.946  -5.162  1.00  0.00           H  
ATOM   2412  N   PHE A 149      -5.642  -2.088  -4.637  1.00  0.00           N  
ATOM   2413  CA  PHE A 149      -6.369  -2.023  -5.913  1.00  0.00           C  
ATOM   2414  C   PHE A 149      -6.889  -0.605  -6.201  1.00  0.00           C  
ATOM   2415  O   PHE A 149      -6.993   0.224  -5.297  1.00  0.00           O  
ATOM   2416  CB  PHE A 149      -7.541  -3.007  -5.905  1.00  0.00           C  
ATOM   2417  CG  PHE A 149      -8.444  -2.864  -4.714  1.00  0.00           C  
ATOM   2418  CD1 PHE A 149      -9.555  -2.034  -4.763  1.00  0.00           C  
ATOM   2419  CD2 PHE A 149      -8.186  -3.557  -3.541  1.00  0.00           C  
ATOM   2420  CE1 PHE A 149     -10.387  -1.902  -3.668  1.00  0.00           C  
ATOM   2421  CE2 PHE A 149      -9.016  -3.428  -2.445  1.00  0.00           C  
ATOM   2422  CZ  PHE A 149     -10.118  -2.598  -2.509  1.00  0.00           C  
ATOM   2423  H   PHE A 149      -5.746  -1.328  -3.968  1.00  0.00           H  
ATOM   2424  HA  PHE A 149      -5.680  -2.301  -6.712  1.00  0.00           H  
ATOM   2425 1HB  PHE A 149      -8.139  -2.867  -6.804  1.00  0.00           H  
ATOM   2426 2HB  PHE A 149      -7.159  -4.027  -5.922  1.00  0.00           H  
ATOM   2427  HD1 PHE A 149      -9.768  -1.484  -5.680  1.00  0.00           H  
ATOM   2428  HD2 PHE A 149      -7.315  -4.212  -3.491  1.00  0.00           H  
ATOM   2429  HE1 PHE A 149     -11.256  -1.246  -3.720  1.00  0.00           H  
ATOM   2430  HE2 PHE A 149      -8.802  -3.979  -1.529  1.00  0.00           H  
ATOM   2431  HZ  PHE A 149     -10.773  -2.494  -1.645  1.00  0.00           H  
ATOM   2432  N   ALA A 150      -7.227  -0.346  -7.469  1.00  0.00           N  
ATOM   2433  CA  ALA A 150      -7.883   0.909  -7.852  1.00  0.00           C  
ATOM   2434  C   ALA A 150      -9.284   0.982  -7.271  1.00  0.00           C  
ATOM   2435  O   ALA A 150      -9.979  -0.026  -7.190  1.00  0.00           O  
ATOM   2436  CB  ALA A 150      -7.933   1.050  -9.366  1.00  0.00           C  
ATOM   2437  H   ALA A 150      -7.041  -1.040  -8.178  1.00  0.00           H  
ATOM   2438  HA  ALA A 150      -7.325   1.747  -7.463  1.00  0.00           H  
ATOM   2439 1HB  ALA A 150      -8.433   1.983  -9.628  1.00  0.00           H  
ATOM   2440 2HB  ALA A 150      -6.918   1.058  -9.764  1.00  0.00           H  
ATOM   2441 3HB  ALA A 150      -8.483   0.213  -9.791  1.00  0.00           H  
ATOM   2442  N   TYR A 151      -9.693   2.179  -6.857  1.00  0.00           N  
ATOM   2443  CA  TYR A 151     -10.993   2.355  -6.212  1.00  0.00           C  
ATOM   2444  C   TYR A 151     -12.084   1.550  -6.909  1.00  0.00           C  
ATOM   2445  O   TYR A 151     -12.254   1.633  -8.127  1.00  0.00           O  
ATOM   2446  CB  TYR A 151     -11.374   3.836  -6.177  1.00  0.00           C  
ATOM   2447  CG  TYR A 151     -12.789   4.092  -5.709  1.00  0.00           C  
ATOM   2448  CD1 TYR A 151     -13.079   4.105  -4.352  1.00  0.00           C  
ATOM   2449  CD2 TYR A 151     -13.797   4.314  -6.635  1.00  0.00           C  
ATOM   2450  CE1 TYR A 151     -14.372   4.338  -3.924  1.00  0.00           C  
ATOM   2451  CE2 TYR A 151     -15.090   4.548  -6.207  1.00  0.00           C  
ATOM   2452  CZ  TYR A 151     -15.378   4.560  -4.858  1.00  0.00           C  
ATOM   2453  OH  TYR A 151     -16.666   4.793  -4.432  1.00  0.00           O  
ATOM   2454  H   TYR A 151      -9.084   2.985  -6.976  1.00  0.00           H  
ATOM   2455  HA  TYR A 151     -10.921   1.991  -5.188  1.00  0.00           H  
ATOM   2456 1HB  TYR A 151     -10.694   4.372  -5.514  1.00  0.00           H  
ATOM   2457 2HB  TYR A 151     -11.263   4.264  -7.173  1.00  0.00           H  
ATOM   2458  HD1 TYR A 151     -12.287   3.930  -3.624  1.00  0.00           H  
ATOM   2459  HD2 TYR A 151     -13.570   4.304  -7.701  1.00  0.00           H  
ATOM   2460  HE1 TYR A 151     -14.600   4.348  -2.859  1.00  0.00           H  
ATOM   2461  HE2 TYR A 151     -15.882   4.722  -6.936  1.00  0.00           H  
ATOM   2462  HH  TYR A 151     -16.677   4.861  -3.474  1.00  0.00           H  
ATOM   2463  N   ASP A 152     -12.831   0.783  -6.119  1.00  0.00           N  
ATOM   2464  CA  ASP A 152     -13.956   0.006  -6.622  1.00  0.00           C  
ATOM   2465  C   ASP A 152     -14.860  -0.422  -5.475  1.00  0.00           C  
ATOM   2466  O   ASP A 152     -14.415  -1.084  -4.536  1.00  0.00           O  
ATOM   2467  CB  ASP A 152     -13.465  -1.226  -7.387  1.00  0.00           C  
ATOM   2468  CG  ASP A 152     -14.603  -2.048  -7.978  1.00  0.00           C  
ATOM   2469  OD1 ASP A 152     -15.332  -2.647  -7.223  1.00  0.00           O  
ATOM   2470  OD2 ASP A 152     -14.731  -2.070  -9.179  1.00  0.00           O  
ATOM   2471  H   ASP A 152     -12.613   0.741  -5.136  1.00  0.00           H  
ATOM   2472  HA  ASP A 152     -14.538   0.633  -7.300  1.00  0.00           H  
ATOM   2473 1HB  ASP A 152     -12.804  -0.914  -8.195  1.00  0.00           H  
ATOM   2474 2HB  ASP A 152     -12.886  -1.863  -6.717  1.00  0.00           H  
ATOM   2475  N   GLU A 153     -16.125  -0.021  -5.540  1.00  0.00           N  
ATOM   2476  CA  GLU A 153     -17.066  -0.255  -4.443  1.00  0.00           C  
ATOM   2477  C   GLU A 153     -17.092  -1.732  -4.018  1.00  0.00           C  
ATOM   2478  O   GLU A 153     -17.209  -2.043  -2.831  1.00  0.00           O  
ATOM   2479  CB  GLU A 153     -18.472   0.191  -4.849  1.00  0.00           C  
ATOM   2480  CG  GLU A 153     -19.513   0.075  -3.745  1.00  0.00           C  
ATOM   2481  CD  GLU A 153     -20.835   0.685  -4.120  1.00  0.00           C  
ATOM   2482  OE1 GLU A 153     -20.969   1.127  -5.236  1.00  0.00           O  
ATOM   2483  OE2 GLU A 153     -21.713   0.709  -3.290  1.00  0.00           O  
ATOM   2484  H   GLU A 153     -16.441   0.478  -6.359  1.00  0.00           H  
ATOM   2485  HA  GLU A 153     -16.748   0.333  -3.588  1.00  0.00           H  
ATOM   2486 1HB  GLU A 153     -18.444   1.232  -5.174  1.00  0.00           H  
ATOM   2487 2HB  GLU A 153     -18.813  -0.406  -5.695  1.00  0.00           H  
ATOM   2488 1HG  GLU A 153     -19.665  -0.979  -3.513  1.00  0.00           H  
ATOM   2489 2HG  GLU A 153     -19.134   0.564  -2.849  1.00  0.00           H  
ATOM   2490  N   LYS A 154     -16.982  -2.633  -4.993  1.00  0.00           N  
ATOM   2491  CA  LYS A 154     -17.144  -4.057  -4.726  1.00  0.00           C  
ATOM   2492  C   LYS A 154     -15.895  -4.638  -4.088  1.00  0.00           C  
ATOM   2493  O   LYS A 154     -15.977  -5.456  -3.170  1.00  0.00           O  
ATOM   2494  CB  LYS A 154     -17.475  -4.812  -6.015  1.00  0.00           C  
ATOM   2495  CG  LYS A 154     -18.816  -4.443  -6.634  1.00  0.00           C  
ATOM   2496  CD  LYS A 154     -19.970  -4.811  -5.714  1.00  0.00           C  
ATOM   2497  CE  LYS A 154     -21.313  -4.493  -6.354  1.00  0.00           C  
ATOM   2498  NZ  LYS A 154     -22.451  -4.820  -5.453  1.00  0.00           N  
ATOM   2499  H   LYS A 154     -16.782  -2.324  -5.942  1.00  0.00           H  
ATOM   2500  HA  LYS A 154     -17.970  -4.189  -4.027  1.00  0.00           H  
ATOM   2501 1HB  LYS A 154     -16.700  -4.622  -6.757  1.00  0.00           H  
ATOM   2502 2HB  LYS A 154     -17.482  -5.884  -5.817  1.00  0.00           H  
ATOM   2503 1HG  LYS A 154     -18.845  -3.369  -6.827  1.00  0.00           H  
ATOM   2504 2HG  LYS A 154     -18.936  -4.967  -7.582  1.00  0.00           H  
ATOM   2505 1HD  LYS A 154     -19.929  -5.878  -5.487  1.00  0.00           H  
ATOM   2506 2HD  LYS A 154     -19.883  -4.256  -4.780  1.00  0.00           H  
ATOM   2507 1HE  LYS A 154     -21.355  -3.433  -6.602  1.00  0.00           H  
ATOM   2508 2HE  LYS A 154     -21.421  -5.064  -7.276  1.00  0.00           H  
ATOM   2509 1HZ  LYS A 154     -23.322  -4.596  -5.913  1.00  0.00           H  
ATOM   2510 2HZ  LYS A 154     -22.433  -5.806  -5.231  1.00  0.00           H  
ATOM   2511 3HZ  LYS A 154     -22.372  -4.283  -4.601  1.00  0.00           H  
ATOM   2512  N   LEU A 155     -14.737  -4.222  -4.583  1.00  0.00           N  
ATOM   2513  CA  LEU A 155     -13.476  -4.675  -4.031  1.00  0.00           C  
ATOM   2514  C   LEU A 155     -13.276  -4.154  -2.619  1.00  0.00           C  
ATOM   2515  O   LEU A 155     -12.707  -4.836  -1.778  1.00  0.00           O  
ATOM   2516  CB  LEU A 155     -12.315  -4.216  -4.922  1.00  0.00           C  
ATOM   2517  CG  LEU A 155     -12.230  -4.885  -6.300  1.00  0.00           C  
ATOM   2518  CD1 LEU A 155     -11.091  -4.263  -7.098  1.00  0.00           C  
ATOM   2519  CD2 LEU A 155     -12.021  -6.382  -6.126  1.00  0.00           C  
ATOM   2520  H   LEU A 155     -14.736  -3.584  -5.369  1.00  0.00           H  
ATOM   2521  HA  LEU A 155     -13.487  -5.764  -3.997  1.00  0.00           H  
ATOM   2522 1HB  LEU A 155     -12.401  -3.142  -5.080  1.00  0.00           H  
ATOM   2523 2HB  LEU A 155     -11.378  -4.412  -4.401  1.00  0.00           H  
ATOM   2524  HG  LEU A 155     -13.156  -4.709  -6.848  1.00  0.00           H  
ATOM   2525 1HD1 LEU A 155     -11.031  -4.738  -8.077  1.00  0.00           H  
ATOM   2526 2HD1 LEU A 155     -11.276  -3.196  -7.224  1.00  0.00           H  
ATOM   2527 3HD1 LEU A 155     -10.152  -4.409  -6.565  1.00  0.00           H  
ATOM   2528 1HD2 LEU A 155     -11.962  -6.858  -7.106  1.00  0.00           H  
ATOM   2529 2HD2 LEU A 155     -11.095  -6.560  -5.579  1.00  0.00           H  
ATOM   2530 3HD2 LEU A 155     -12.858  -6.803  -5.569  1.00  0.00           H  
ATOM   2531  N   ILE A 156     -13.767  -2.949  -2.355  1.00  0.00           N  
ATOM   2532  CA  ILE A 156     -13.687  -2.384  -1.015  1.00  0.00           C  
ATOM   2533  C   ILE A 156     -14.497  -3.215  -0.036  1.00  0.00           C  
ATOM   2534  O   ILE A 156     -14.025  -3.541   1.057  1.00  0.00           O  
ATOM   2535  CB  ILE A 156     -14.190  -0.929  -0.995  1.00  0.00           C  
ATOM   2536  CG1 ILE A 156     -13.251  -0.029  -1.802  1.00  0.00           C  
ATOM   2537  CG2 ILE A 156     -14.312  -0.428   0.436  1.00  0.00           C  
ATOM   2538  CD1 ILE A 156     -13.828   1.333  -2.113  1.00  0.00           C  
ATOM   2539  H   ILE A 156     -14.214  -2.416  -3.097  1.00  0.00           H  
ATOM   2540  HA  ILE A 156     -12.649  -2.399  -0.695  1.00  0.00           H  
ATOM   2541  HB  ILE A 156     -15.167  -0.874  -1.474  1.00  0.00           H  
ATOM   2542 1HG1 ILE A 156     -12.320   0.112  -1.253  1.00  0.00           H  
ATOM   2543 2HG1 ILE A 156     -13.002  -0.516  -2.746  1.00  0.00           H  
ATOM   2544 1HG2 ILE A 156     -14.667   0.602   0.432  1.00  0.00           H  
ATOM   2545 2HG2 ILE A 156     -15.018  -1.053   0.981  1.00  0.00           H  
ATOM   2546 3HG2 ILE A 156     -13.337  -0.473   0.922  1.00  0.00           H  
ATOM   2547 1HD1 ILE A 156     -13.104   1.913  -2.688  1.00  0.00           H  
ATOM   2548 2HD1 ILE A 156     -14.743   1.217  -2.694  1.00  0.00           H  
ATOM   2549 3HD1 ILE A 156     -14.051   1.854  -1.183  1.00  0.00           H  
ATOM   2550  N   LYS A 157     -15.718  -3.576  -0.438  1.00  0.00           N  
ATOM   2551  CA  LYS A 157     -16.579  -4.409   0.392  1.00  0.00           C  
ATOM   2552  C   LYS A 157     -15.943  -5.766   0.658  1.00  0.00           C  
ATOM   2553  O   LYS A 157     -15.846  -6.203   1.806  1.00  0.00           O  
ATOM   2554  CB  LYS A 157     -17.947  -4.590  -0.268  1.00  0.00           C  
ATOM   2555  CG  LYS A 157     -18.934  -5.415   0.546  1.00  0.00           C  
ATOM   2556  CD  LYS A 157     -20.268  -5.549  -0.174  1.00  0.00           C  
ATOM   2557  CE  LYS A 157     -21.214  -6.473   0.579  1.00  0.00           C  
ATOM   2558  NZ  LYS A 157     -21.704  -5.857   1.842  1.00  0.00           N  
ATOM   2559  H   LYS A 157     -16.056  -3.264  -1.345  1.00  0.00           H  
ATOM   2560  HA  LYS A 157     -16.717  -3.923   1.339  1.00  0.00           H  
ATOM   2561 1HB  LYS A 157     -18.396  -3.612  -0.448  1.00  0.00           H  
ATOM   2562 2HB  LYS A 157     -17.822  -5.076  -1.236  1.00  0.00           H  
ATOM   2563 1HG  LYS A 157     -18.522  -6.410   0.718  1.00  0.00           H  
ATOM   2564 2HG  LYS A 157     -19.099  -4.938   1.511  1.00  0.00           H  
ATOM   2565 1HD  LYS A 157     -20.731  -4.566  -0.269  1.00  0.00           H  
ATOM   2566 2HD  LYS A 157     -20.103  -5.952  -1.174  1.00  0.00           H  
ATOM   2567 1HE  LYS A 157     -22.070  -6.709  -0.051  1.00  0.00           H  
ATOM   2568 2HE  LYS A 157     -20.700  -7.403   0.819  1.00  0.00           H  
ATOM   2569 1HZ  LYS A 157     -22.327  -6.500   2.311  1.00  0.00           H  
ATOM   2570 2HZ  LYS A 157     -20.919  -5.651   2.444  1.00  0.00           H  
ATOM   2571 3HZ  LYS A 157     -22.199  -5.003   1.631  1.00  0.00           H  
ATOM   2572  N   VAL A 158     -15.497  -6.428  -0.405  1.00  0.00           N  
ATOM   2573  CA  VAL A 158     -14.913  -7.758  -0.283  1.00  0.00           C  
ATOM   2574  C   VAL A 158     -13.619  -7.729   0.530  1.00  0.00           C  
ATOM   2575  O   VAL A 158     -13.422  -8.544   1.426  1.00  0.00           O  
ATOM   2576  CB  VAL A 158     -14.626  -8.341  -1.679  1.00  0.00           C  
ATOM   2577  CG1 VAL A 158     -13.810  -9.620  -1.564  1.00  0.00           C  
ATOM   2578  CG2 VAL A 158     -15.934  -8.599  -2.412  1.00  0.00           C  
ATOM   2579  H   VAL A 158     -15.570  -6.001  -1.324  1.00  0.00           H  
ATOM   2580  HA  VAL A 158     -15.629  -8.403   0.229  1.00  0.00           H  
ATOM   2581  HB  VAL A 158     -14.026  -7.627  -2.244  1.00  0.00           H  
ATOM   2582 1HG1 VAL A 158     -13.616 -10.019  -2.561  1.00  0.00           H  
ATOM   2583 2HG1 VAL A 158     -12.864  -9.405  -1.070  1.00  0.00           H  
ATOM   2584 3HG1 VAL A 158     -14.366 -10.355  -0.983  1.00  0.00           H  
ATOM   2585 1HG2 VAL A 158     -15.723  -9.010  -3.398  1.00  0.00           H  
ATOM   2586 2HG2 VAL A 158     -16.536  -9.308  -1.843  1.00  0.00           H  
ATOM   2587 3HG2 VAL A 158     -16.481  -7.662  -2.519  1.00  0.00           H  
ATOM   2588  N   ALA A 159     -12.738  -6.797   0.196  1.00  0.00           N  
ATOM   2589  CA  ALA A 159     -11.459  -6.674   0.876  1.00  0.00           C  
ATOM   2590  C   ALA A 159     -11.646  -6.470   2.374  1.00  0.00           C  
ATOM   2591  O   ALA A 159     -11.027  -7.155   3.183  1.00  0.00           O  
ATOM   2592  CB  ALA A 159     -10.663  -5.518   0.291  1.00  0.00           C  
ATOM   2593  H   ALA A 159     -12.949  -6.170  -0.565  1.00  0.00           H  
ATOM   2594  HA  ALA A 159     -10.907  -7.590   0.730  1.00  0.00           H  
ATOM   2595 1HB  ALA A 159      -9.699  -5.452   0.790  1.00  0.00           H  
ATOM   2596 2HB  ALA A 159     -10.511  -5.686  -0.773  1.00  0.00           H  
ATOM   2597 3HB  ALA A 159     -11.212  -4.591   0.434  1.00  0.00           H  
ATOM   2598  N   ALA A 160     -12.481  -5.509   2.742  1.00  0.00           N  
ATOM   2599  CA  ALA A 160     -12.708  -5.202   4.152  1.00  0.00           C  
ATOM   2600  C   ALA A 160     -13.376  -6.368   4.865  1.00  0.00           C  
ATOM   2601  O   ALA A 160     -13.005  -6.711   5.990  1.00  0.00           O  
ATOM   2602  CB  ALA A 160     -13.553  -3.954   4.287  1.00  0.00           C  
ATOM   2603  H   ALA A 160     -12.954  -4.955   2.030  1.00  0.00           H  
ATOM   2604  HA  ALA A 160     -11.743  -5.032   4.623  1.00  0.00           H  
ATOM   2605 1HB  ALA A 160     -13.695  -3.723   5.342  1.00  0.00           H  
ATOM   2606 2HB  ALA A 160     -13.057  -3.123   3.798  1.00  0.00           H  
ATOM   2607 3HB  ALA A 160     -14.499  -4.122   3.826  1.00  0.00           H  
ATOM   2608  N   LYS A 161     -14.366  -6.972   4.218  1.00  0.00           N  
ATOM   2609  CA  LYS A 161     -15.122  -8.045   4.838  1.00  0.00           C  
ATOM   2610  C   LYS A 161     -14.234  -9.244   5.149  1.00  0.00           C  
ATOM   2611  O   LYS A 161     -14.259  -9.772   6.258  1.00  0.00           O  
ATOM   2612  CB  LYS A 161     -16.282  -8.468   3.935  1.00  0.00           C  
ATOM   2613  CG  LYS A 161     -17.143  -9.589   4.501  1.00  0.00           C  
ATOM   2614  CD  LYS A 161     -18.279  -9.945   3.554  1.00  0.00           C  
ATOM   2615  CE  LYS A 161     -19.102 -11.108   4.088  1.00  0.00           C  
ATOM   2616  NZ  LYS A 161     -20.202 -11.484   3.159  1.00  0.00           N  
ATOM   2617  H   LYS A 161     -14.611  -6.672   3.278  1.00  0.00           H  
ATOM   2618  HA  LYS A 161     -15.530  -7.680   5.782  1.00  0.00           H  
ATOM   2619 1HB  LYS A 161     -16.929  -7.610   3.749  1.00  0.00           H  
ATOM   2620 2HB  LYS A 161     -15.892  -8.799   2.972  1.00  0.00           H  
ATOM   2621 1HG  LYS A 161     -16.527 -10.474   4.664  1.00  0.00           H  
ATOM   2622 2HG  LYS A 161     -17.562  -9.279   5.458  1.00  0.00           H  
ATOM   2623 1HD  LYS A 161     -18.930  -9.079   3.425  1.00  0.00           H  
ATOM   2624 2HD  LYS A 161     -17.871 -10.218   2.581  1.00  0.00           H  
ATOM   2625 1HE  LYS A 161     -18.456 -11.973   4.235  1.00  0.00           H  
ATOM   2626 2HE  LYS A 161     -19.534 -10.837   5.051  1.00  0.00           H  
ATOM   2627 1HZ  LYS A 161     -20.723 -12.257   3.548  1.00  0.00           H  
ATOM   2628 2HZ  LYS A 161     -20.819 -10.695   3.029  1.00  0.00           H  
ATOM   2629 3HZ  LYS A 161     -19.812 -11.757   2.268  1.00  0.00           H  
ATOM   2630  N   VAL A 162     -13.457  -9.677   4.156  1.00  0.00           N  
ATOM   2631  CA  VAL A 162     -12.623 -10.862   4.301  1.00  0.00           C  
ATOM   2632  C   VAL A 162     -11.521 -10.659   5.329  1.00  0.00           C  
ATOM   2633  O   VAL A 162     -11.260 -11.539   6.144  1.00  0.00           O  
ATOM   2634  CB  VAL A 162     -11.990 -11.231   2.947  1.00  0.00           C  
ATOM   2635  CG1 VAL A 162     -10.956 -12.333   3.125  1.00  0.00           C  
ATOM   2636  CG2 VAL A 162     -13.072 -11.660   1.968  1.00  0.00           C  
ATOM   2637  H   VAL A 162     -13.463  -9.184   3.267  1.00  0.00           H  
ATOM   2638  HA  VAL A 162     -13.256 -11.683   4.632  1.00  0.00           H  
ATOM   2639  HB  VAL A 162     -11.466 -10.360   2.551  1.00  0.00           H  
ATOM   2640 1HG1 VAL A 162     -10.518 -12.581   2.158  1.00  0.00           H  
ATOM   2641 2HG1 VAL A 162     -10.172 -11.990   3.801  1.00  0.00           H  
ATOM   2642 3HG1 VAL A 162     -11.435 -13.217   3.543  1.00  0.00           H  
ATOM   2643 1HG2 VAL A 162     -12.617 -11.919   1.013  1.00  0.00           H  
ATOM   2644 2HG2 VAL A 162     -13.599 -12.528   2.367  1.00  0.00           H  
ATOM   2645 3HG2 VAL A 162     -13.778 -10.842   1.824  1.00  0.00           H  
ATOM   2646  N   LEU A 163     -10.876  -9.498   5.297  1.00  0.00           N  
ATOM   2647  CA  LEU A 163      -9.804  -9.213   6.239  1.00  0.00           C  
ATOM   2648  C   LEU A 163     -10.292  -9.329   7.671  1.00  0.00           C  
ATOM   2649  O   LEU A 163      -9.590  -9.860   8.541  1.00  0.00           O  
ATOM   2650  CB  LEU A 163      -9.241  -7.807   5.997  1.00  0.00           C  
ATOM   2651  CG  LEU A 163      -8.432  -7.628   4.706  1.00  0.00           C  
ATOM   2652  CD1 LEU A 163      -8.165  -6.146   4.475  1.00  0.00           C  
ATOM   2653  CD2 LEU A 163      -7.130  -8.408   4.809  1.00  0.00           C  
ATOM   2654  H   LEU A 163     -11.131  -8.802   4.602  1.00  0.00           H  
ATOM   2655  HA  LEU A 163      -9.004  -9.937   6.086  1.00  0.00           H  
ATOM   2656 1HB  LEU A 163     -10.069  -7.101   5.970  1.00  0.00           H  
ATOM   2657 2HB  LEU A 163      -8.593  -7.543   6.833  1.00  0.00           H  
ATOM   2658  HG  LEU A 163      -9.011  -7.998   3.859  1.00  0.00           H  
ATOM   2659 1HD1 LEU A 163      -7.591  -6.019   3.557  1.00  0.00           H  
ATOM   2660 2HD1 LEU A 163      -9.113  -5.615   4.386  1.00  0.00           H  
ATOM   2661 3HD1 LEU A 163      -7.601  -5.744   5.315  1.00  0.00           H  
ATOM   2662 1HD2 LEU A 163      -6.556  -8.281   3.891  1.00  0.00           H  
ATOM   2663 2HD2 LEU A 163      -6.550  -8.038   5.654  1.00  0.00           H  
ATOM   2664 3HD2 LEU A 163      -7.351  -9.466   4.956  1.00  0.00           H  
ATOM   2665  N   HIS A 164     -11.497  -8.825   7.919  1.00  0.00           N  
ATOM   2666  CA  HIS A 164     -12.129  -8.980   9.211  1.00  0.00           C  
ATOM   2667  C   HIS A 164     -12.435 -10.457   9.498  1.00  0.00           C  
ATOM   2668  O   HIS A 164     -12.096 -10.974  10.564  1.00  0.00           O  
ATOM   2669  CB  HIS A 164     -13.417  -8.153   9.278  1.00  0.00           C  
ATOM   2670  CG  HIS A 164     -14.091  -8.197  10.614  1.00  0.00           C  
ATOM   2671  ND1 HIS A 164     -13.609  -7.519  11.714  1.00  0.00           N  
ATOM   2672  CD2 HIS A 164     -15.209  -8.839  11.028  1.00  0.00           C  
ATOM   2673  CE1 HIS A 164     -14.403  -7.741  12.747  1.00  0.00           C  
ATOM   2674  NE2 HIS A 164     -15.380  -8.539  12.357  1.00  0.00           N  
ATOM   2675  H   HIS A 164     -11.981  -8.303   7.190  1.00  0.00           H  
ATOM   2676  HA  HIS A 164     -11.439  -8.627   9.978  1.00  0.00           H  
ATOM   2677 1HB  HIS A 164     -13.193  -7.111   9.043  1.00  0.00           H  
ATOM   2678 2HB  HIS A 164     -14.121  -8.513   8.529  1.00  0.00           H  
ATOM   2679  HD1 HIS A 164     -12.833  -6.887  11.725  1.00  0.00           H  
ATOM   2680  HD2 HIS A 164     -15.920  -9.491  10.520  1.00  0.00           H  
ATOM   2681  HE1 HIS A 164     -14.192  -7.289  13.716  1.00  0.00           H  
ATOM   2682  N   ASP A 165     -13.072 -11.140   8.525  1.00  0.00           N  
ATOM   2683  CA  ASP A 165     -13.525 -12.523   8.725  1.00  0.00           C  
ATOM   2684  C   ASP A 165     -12.350 -13.454   9.002  1.00  0.00           C  
ATOM   2685  O   ASP A 165     -12.481 -14.431   9.739  1.00  0.00           O  
ATOM   2686  CB  ASP A 165     -14.295 -13.022   7.500  1.00  0.00           C  
ATOM   2687  CG  ASP A 165     -15.068 -14.306   7.768  1.00  0.00           C  
ATOM   2688  OD1 ASP A 165     -15.964 -14.279   8.579  1.00  0.00           O  
ATOM   2689  OD2 ASP A 165     -14.756 -15.302   7.161  1.00  0.00           O  
ATOM   2690  H   ASP A 165     -13.240 -10.689   7.633  1.00  0.00           H  
ATOM   2691  HA  ASP A 165     -14.189 -12.547   9.588  1.00  0.00           H  
ATOM   2692 1HB  ASP A 165     -14.997 -12.254   7.174  1.00  0.00           H  
ATOM   2693 2HB  ASP A 165     -13.599 -13.199   6.680  1.00  0.00           H  
ATOM   2694  N   LEU A 166     -11.193 -13.138   8.416  1.00  0.00           N  
ATOM   2695  CA  LEU A 166     -10.006 -13.966   8.578  1.00  0.00           C  
ATOM   2696  C   LEU A 166      -9.359 -13.709   9.923  1.00  0.00           C  
ATOM   2697  O   LEU A 166      -8.435 -14.414  10.322  1.00  0.00           O  
ATOM   2698  CB  LEU A 166      -8.999 -13.685   7.455  1.00  0.00           C  
ATOM   2699  CG  LEU A 166      -9.429 -14.125   6.050  1.00  0.00           C  
ATOM   2700  CD1 LEU A 166      -8.394 -13.663   5.034  1.00  0.00           C  
ATOM   2701  CD2 LEU A 166      -9.589 -15.637   6.018  1.00  0.00           C  
ATOM   2702  H   LEU A 166     -11.138 -12.298   7.850  1.00  0.00           H  
ATOM   2703  HA  LEU A 166     -10.302 -15.011   8.531  1.00  0.00           H  
ATOM   2704 1HB  LEU A 166      -8.805 -12.614   7.422  1.00  0.00           H  
ATOM   2705 2HB  LEU A 166      -8.065 -14.195   7.691  1.00  0.00           H  
ATOM   2706  HG  LEU A 166     -10.379 -13.654   5.796  1.00  0.00           H  
ATOM   2707 1HD1 LEU A 166      -8.700 -13.975   4.035  1.00  0.00           H  
ATOM   2708 2HD1 LEU A 166      -8.314 -12.576   5.064  1.00  0.00           H  
ATOM   2709 3HD1 LEU A 166      -7.427 -14.105   5.272  1.00  0.00           H  
ATOM   2710 1HD2 LEU A 166      -9.896 -15.950   5.020  1.00  0.00           H  
ATOM   2711 2HD2 LEU A 166      -8.640 -16.109   6.271  1.00  0.00           H  
ATOM   2712 3HD2 LEU A 166     -10.347 -15.938   6.741  1.00  0.00           H  
ATOM   2713  N   GLY A 167      -9.855 -12.698  10.627  1.00  0.00           N  
ATOM   2714  CA  GLY A 167      -9.320 -12.342  11.926  1.00  0.00           C  
ATOM   2715  C   GLY A 167      -7.917 -11.764  11.810  1.00  0.00           C  
ATOM   2716  O   GLY A 167      -7.080 -11.966  12.690  1.00  0.00           O  
ATOM   2717  H   GLY A 167     -10.624 -12.158  10.245  1.00  0.00           H  
ATOM   2718 1HA  GLY A 167      -9.978 -11.614  12.400  1.00  0.00           H  
ATOM   2719 2HA  GLY A 167      -9.302 -13.223  12.564  1.00  0.00           H  
ATOM   2720  N   ALA A 168      -7.662 -11.037  10.722  1.00  0.00           N  
ATOM   2721  CA  ALA A 168      -6.333 -10.503  10.465  1.00  0.00           C  
ATOM   2722  C   ALA A 168      -5.904  -9.605  11.611  1.00  0.00           C  
ATOM   2723  O   ALA A 168      -6.714  -8.857  12.157  1.00  0.00           O  
ATOM   2724  CB  ALA A 168      -6.311  -9.733   9.148  1.00  0.00           C  
ATOM   2725  H   ALA A 168      -8.413 -10.838  10.067  1.00  0.00           H  
ATOM   2726  HA  ALA A 168      -5.632 -11.337  10.404  1.00  0.00           H  
ATOM   2727 1HB  ALA A 168      -5.303  -9.353   8.966  1.00  0.00           H  
ATOM   2728 2HB  ALA A 168      -6.605 -10.394   8.335  1.00  0.00           H  
ATOM   2729 3HB  ALA A 168      -7.009  -8.896   9.206  1.00  0.00           H  
ATOM   2730  N   GLU A 169      -4.629  -9.678  11.975  1.00  0.00           N  
ATOM   2731  CA  GLU A 169      -4.072  -8.755  12.951  1.00  0.00           C  
ATOM   2732  C   GLU A 169      -3.991  -7.357  12.373  1.00  0.00           C  
ATOM   2733  O   GLU A 169      -4.220  -6.369  13.068  1.00  0.00           O  
ATOM   2734  CB  GLU A 169      -2.684  -9.216  13.400  1.00  0.00           C  
ATOM   2735  CG  GLU A 169      -2.053  -8.351  14.483  1.00  0.00           C  
ATOM   2736  CD  GLU A 169      -2.799  -8.410  15.787  1.00  0.00           C  
ATOM   2737  OE1 GLU A 169      -3.548  -9.337  15.980  1.00  0.00           O  
ATOM   2738  OE2 GLU A 169      -2.619  -7.527  16.591  1.00  0.00           O  
ATOM   2739  H   GLU A 169      -4.030 -10.380  11.559  1.00  0.00           H  
ATOM   2740  HA  GLU A 169      -4.732  -8.726  13.820  1.00  0.00           H  
ATOM   2741 1HB  GLU A 169      -2.745 -10.236  13.780  1.00  0.00           H  
ATOM   2742 2HB  GLU A 169      -2.009  -9.225  12.544  1.00  0.00           H  
ATOM   2743 1HG  GLU A 169      -1.029  -8.684  14.648  1.00  0.00           H  
ATOM   2744 2HG  GLU A 169      -2.020  -7.320  14.135  1.00  0.00           H  
ATOM   2745  N   GLU A 170      -3.672  -7.281  11.085  1.00  0.00           N  
ATOM   2746  CA  GLU A 170      -3.644  -6.012  10.374  1.00  0.00           C  
ATOM   2747  C   GLU A 170      -4.505  -6.061   9.107  1.00  0.00           C  
ATOM   2748  O   GLU A 170      -4.164  -6.742   8.133  1.00  0.00           O  
ATOM   2749  CB  GLU A 170      -2.204  -5.640  10.014  1.00  0.00           C  
ATOM   2750  CG  GLU A 170      -2.061  -4.313   9.282  1.00  0.00           C  
ATOM   2751  CD  GLU A 170      -0.641  -4.008   8.895  1.00  0.00           C  
ATOM   2752  OE1 GLU A 170       0.250  -4.544   9.509  1.00  0.00           O  
ATOM   2753  OE2 GLU A 170      -0.447  -3.238   7.984  1.00  0.00           O  
ATOM   2754  H   GLU A 170      -3.455  -8.135  10.581  1.00  0.00           H  
ATOM   2755  HA  GLU A 170      -4.060  -5.243  11.025  1.00  0.00           H  
ATOM   2756 1HB  GLU A 170      -1.603  -5.588  10.922  1.00  0.00           H  
ATOM   2757 2HB  GLU A 170      -1.774  -6.418   9.382  1.00  0.00           H  
ATOM   2758 1HG  GLU A 170      -2.673  -4.339   8.381  1.00  0.00           H  
ATOM   2759 2HG  GLU A 170      -2.438  -3.516   9.921  1.00  0.00           H  
ATOM   2760  N   ALA A 171      -5.609  -5.327   9.124  1.00  0.00           N  
ATOM   2761  CA  ALA A 171      -6.460  -5.179   7.943  1.00  0.00           C  
ATOM   2762  C   ALA A 171      -6.203  -3.830   7.269  1.00  0.00           C  
ATOM   2763  O   ALA A 171      -6.757  -2.805   7.677  1.00  0.00           O  
ATOM   2764  CB  ALA A 171      -7.932  -5.301   8.331  1.00  0.00           C  
ATOM   2765  H   ALA A 171      -5.873  -4.853   9.982  1.00  0.00           H  
ATOM   2766  HA  ALA A 171      -6.207  -5.967   7.236  1.00  0.00           H  
ATOM   2767 1HB  ALA A 171      -8.550  -5.205   7.446  1.00  0.00           H  
ATOM   2768 2HB  ALA A 171      -8.106  -6.274   8.794  1.00  0.00           H  
ATOM   2769 3HB  ALA A 171      -8.187  -4.518   9.036  1.00  0.00           H  
ATOM   2770  N   ALA A 172      -5.334  -3.832   6.256  1.00  0.00           N  
ATOM   2771  CA  ALA A 172      -4.955  -2.597   5.569  1.00  0.00           C  
ATOM   2772  C   ALA A 172      -5.379  -2.634   4.103  1.00  0.00           C  
ATOM   2773  O   ALA A 172      -5.124  -3.611   3.395  1.00  0.00           O  
ATOM   2774  CB  ALA A 172      -3.457  -2.376   5.676  1.00  0.00           C  
ATOM   2775  H   ALA A 172      -4.912  -4.715   5.963  1.00  0.00           H  
ATOM   2776  HA  ALA A 172      -5.476  -1.770   6.049  1.00  0.00           H  
ATOM   2777 1HB  ALA A 172      -3.191  -1.443   5.182  1.00  0.00           H  
ATOM   2778 2HB  ALA A 172      -3.172  -2.327   6.722  1.00  0.00           H  
ATOM   2779 3HB  ALA A 172      -2.942  -3.196   5.202  1.00  0.00           H  
ATOM   2780  N   ILE A 173      -6.018  -1.557   3.650  1.00  0.00           N  
ATOM   2781  CA  ILE A 173      -6.454  -1.450   2.257  1.00  0.00           C  
ATOM   2782  C   ILE A 173      -5.990  -0.148   1.627  1.00  0.00           C  
ATOM   2783  O   ILE A 173      -6.227   0.932   2.169  1.00  0.00           O  
ATOM   2784  CB  ILE A 173      -7.987  -1.549   2.150  1.00  0.00           C  
ATOM   2785  CG1 ILE A 173      -8.478  -2.878   2.728  1.00  0.00           C  
ATOM   2786  CG2 ILE A 173      -8.430  -1.398   0.702  1.00  0.00           C  
ATOM   2787  CD1 ILE A 173      -9.983  -2.994   2.801  1.00  0.00           C  
ATOM   2788  H   ILE A 173      -6.203  -0.790   4.290  1.00  0.00           H  
ATOM   2789  HA  ILE A 173      -6.017  -2.273   1.693  1.00  0.00           H  
ATOM   2790  HB  ILE A 173      -8.444  -0.758   2.744  1.00  0.00           H  
ATOM   2791 1HG1 ILE A 173      -8.101  -3.700   2.120  1.00  0.00           H  
ATOM   2792 2HG1 ILE A 173      -8.078  -3.008   3.734  1.00  0.00           H  
ATOM   2793 1HG2 ILE A 173      -9.515  -1.471   0.645  1.00  0.00           H  
ATOM   2794 2HG2 ILE A 173      -8.111  -0.428   0.324  1.00  0.00           H  
ATOM   2795 3HG2 ILE A 173      -7.981  -2.188   0.100  1.00  0.00           H  
ATOM   2796 1HD1 ILE A 173     -10.254  -3.962   3.221  1.00  0.00           H  
ATOM   2797 2HD1 ILE A 173     -10.379  -2.199   3.435  1.00  0.00           H  
ATOM   2798 3HD1 ILE A 173     -10.404  -2.903   1.800  1.00  0.00           H  
ATOM   2799  N   ILE A 174      -5.345  -0.253   0.465  1.00  0.00           N  
ATOM   2800  CA  ILE A 174      -4.927   0.920  -0.289  1.00  0.00           C  
ATOM   2801  C   ILE A 174      -5.770   1.094  -1.539  1.00  0.00           C  
ATOM   2802  O   ILE A 174      -5.843   0.199  -2.384  1.00  0.00           O  
ATOM   2803  CB  ILE A 174      -3.441   0.823  -0.681  1.00  0.00           C  
ATOM   2804  CG1 ILE A 174      -2.565   0.715   0.570  1.00  0.00           C  
ATOM   2805  CG2 ILE A 174      -3.032   2.024  -1.520  1.00  0.00           C  
ATOM   2806  CD1 ILE A 174      -2.297  -0.707   1.007  1.00  0.00           C  
ATOM   2807  H   ILE A 174      -5.155  -1.170   0.090  1.00  0.00           H  
ATOM   2808  HA  ILE A 174      -5.061   1.797   0.333  1.00  0.00           H  
ATOM   2809  HB  ILE A 174      -3.276  -0.085  -1.260  1.00  0.00           H  
ATOM   2810 1HG1 ILE A 174      -1.607   1.202   0.386  1.00  0.00           H  
ATOM   2811 2HG1 ILE A 174      -3.044   1.241   1.396  1.00  0.00           H  
ATOM   2812 1HG2 ILE A 174      -1.979   1.940  -1.787  1.00  0.00           H  
ATOM   2813 2HG2 ILE A 174      -3.635   2.057  -2.426  1.00  0.00           H  
ATOM   2814 3HG2 ILE A 174      -3.188   2.938  -0.946  1.00  0.00           H  
ATOM   2815 1HD1 ILE A 174      -1.671  -0.701   1.900  1.00  0.00           H  
ATOM   2816 2HD1 ILE A 174      -3.243  -1.202   1.231  1.00  0.00           H  
ATOM   2817 3HD1 ILE A 174      -1.786  -1.243   0.209  1.00  0.00           H  
ATOM   2818  N   LEU A 175      -6.410   2.248  -1.653  1.00  0.00           N  
ATOM   2819  CA  LEU A 175      -7.336   2.507  -2.748  1.00  0.00           C  
ATOM   2820  C   LEU A 175      -6.796   3.578  -3.682  1.00  0.00           C  
ATOM   2821  O   LEU A 175      -6.751   4.751  -3.326  1.00  0.00           O  
ATOM   2822  CB  LEU A 175      -8.701   2.942  -2.199  1.00  0.00           C  
ATOM   2823  CG  LEU A 175      -9.364   1.967  -1.217  1.00  0.00           C  
ATOM   2824  CD1 LEU A 175     -10.655   2.577  -0.689  1.00  0.00           C  
ATOM   2825  CD2 LEU A 175      -9.631   0.643  -1.919  1.00  0.00           C  
ATOM   2826  H   LEU A 175      -6.257   2.967  -0.951  1.00  0.00           H  
ATOM   2827  HA  LEU A 175      -7.469   1.588  -3.318  1.00  0.00           H  
ATOM   2828 1HB  LEU A 175      -8.582   3.896  -1.688  1.00  0.00           H  
ATOM   2829 2HB  LEU A 175      -9.383   3.084  -3.037  1.00  0.00           H  
ATOM   2830  HG  LEU A 175      -8.702   1.800  -0.367  1.00  0.00           H  
ATOM   2831 1HD1 LEU A 175     -11.126   1.884   0.008  1.00  0.00           H  
ATOM   2832 2HD1 LEU A 175     -10.432   3.512  -0.176  1.00  0.00           H  
ATOM   2833 3HD1 LEU A 175     -11.332   2.770  -1.521  1.00  0.00           H  
ATOM   2834 1HD2 LEU A 175     -10.101  -0.050  -1.221  1.00  0.00           H  
ATOM   2835 2HD2 LEU A 175     -10.294   0.809  -2.768  1.00  0.00           H  
ATOM   2836 3HD2 LEU A 175      -8.689   0.221  -2.270  1.00  0.00           H  
ATOM   2837  N   ALA A 176      -6.379   3.167  -4.878  1.00  0.00           N  
ATOM   2838  CA  ALA A 176      -5.776   4.097  -5.833  1.00  0.00           C  
ATOM   2839  C   ALA A 176      -6.827   4.776  -6.697  1.00  0.00           C  
ATOM   2840  O   ALA A 176      -7.859   4.183  -7.025  1.00  0.00           O  
ATOM   2841  CB  ALA A 176      -4.765   3.374  -6.711  1.00  0.00           C  
ATOM   2842  H   ALA A 176      -6.472   2.185  -5.128  1.00  0.00           H  
ATOM   2843  HA  ALA A 176      -5.261   4.866  -5.280  1.00  0.00           H  
ATOM   2844 1HB  ALA A 176      -4.324   4.079  -7.416  1.00  0.00           H  
ATOM   2845 2HB  ALA A 176      -3.980   2.947  -6.086  1.00  0.00           H  
ATOM   2846 3HB  ALA A 176      -5.265   2.578  -7.260  1.00  0.00           H  
ATOM   2847  N   PHE A 177      -6.552   6.022  -7.071  1.00  0.00           N  
ATOM   2848  CA  PHE A 177      -7.412   6.766  -7.975  1.00  0.00           C  
ATOM   2849  C   PHE A 177      -6.607   7.753  -8.819  1.00  0.00           C  
ATOM   2850  O   PHE A 177      -5.444   8.042  -8.518  1.00  0.00           O  
ATOM   2851  CB  PHE A 177      -8.488   7.516  -7.186  1.00  0.00           C  
ATOM   2852  CG  PHE A 177      -7.983   8.751  -6.496  1.00  0.00           C  
ATOM   2853  CD1 PHE A 177      -8.121   9.998  -7.087  1.00  0.00           C  
ATOM   2854  CD2 PHE A 177      -7.369   8.668  -5.256  1.00  0.00           C  
ATOM   2855  CE1 PHE A 177      -7.656  11.135  -6.453  1.00  0.00           C  
ATOM   2856  CE2 PHE A 177      -6.905   9.803  -4.619  1.00  0.00           C  
ATOM   2857  CZ  PHE A 177      -7.049  11.038  -5.219  1.00  0.00           C  
ATOM   2858  H   PHE A 177      -5.713   6.466  -6.714  1.00  0.00           H  
ATOM   2859  HA  PHE A 177      -7.904   6.060  -8.647  1.00  0.00           H  
ATOM   2860 1HB  PHE A 177      -9.294   7.807  -7.858  1.00  0.00           H  
ATOM   2861 2HB  PHE A 177      -8.913   6.855  -6.432  1.00  0.00           H  
ATOM   2862  HD1 PHE A 177      -8.602  10.075  -8.062  1.00  0.00           H  
ATOM   2863  HD2 PHE A 177      -7.255   7.693  -4.782  1.00  0.00           H  
ATOM   2864  HE1 PHE A 177      -7.771  12.109  -6.928  1.00  0.00           H  
ATOM   2865  HE2 PHE A 177      -6.424   9.724  -3.644  1.00  0.00           H  
ATOM   2866  HZ  PHE A 177      -6.682  11.933  -4.719  1.00  0.00           H  
ATOM   2867  N   ASP A 178      -7.236   8.277  -9.860  1.00  0.00           N  
ATOM   2868  CA  ASP A 178      -6.648   9.342 -10.665  1.00  0.00           C  
ATOM   2869  C   ASP A 178      -7.716  10.332 -11.090  1.00  0.00           C  
ATOM   2870  O   ASP A 178      -8.310  10.202 -12.160  1.00  0.00           O  
ATOM   2871  CB  ASP A 178      -5.950   8.769 -11.901  1.00  0.00           C  
ATOM   2872  CG  ASP A 178      -5.180   9.821 -12.688  1.00  0.00           C  
ATOM   2873  OD1 ASP A 178      -5.156  10.952 -12.264  1.00  0.00           O  
ATOM   2874  OD2 ASP A 178      -4.622   9.483 -13.704  1.00  0.00           O  
ATOM   2875  H   ASP A 178      -8.157   7.937 -10.097  1.00  0.00           H  
ATOM   2876  HA  ASP A 178      -5.911   9.872 -10.060  1.00  0.00           H  
ATOM   2877 1HB  ASP A 178      -5.257   7.984 -11.597  1.00  0.00           H  
ATOM   2878 2HB  ASP A 178      -6.691   8.314 -12.560  1.00  0.00           H  
ATOM   2879  N   ILE A 179      -7.982  11.300 -10.226  1.00  0.00           N  
ATOM   2880  CA  ILE A 179      -9.082  12.225 -10.415  1.00  0.00           C  
ATOM   2881  C   ILE A 179      -8.616  13.677 -10.306  1.00  0.00           C  
ATOM   2882  O   ILE A 179      -7.849  14.023  -9.409  1.00  0.00           O  
ATOM   2883  CB  ILE A 179     -10.197  11.960  -9.387  1.00  0.00           C  
ATOM   2884  CG1 ILE A 179     -10.814  10.577  -9.613  1.00  0.00           C  
ATOM   2885  CG2 ILE A 179     -11.263  13.041  -9.468  1.00  0.00           C  
ATOM   2886  CD1 ILE A 179     -11.592  10.459 -10.904  1.00  0.00           C  
ATOM   2887  H   ILE A 179      -7.409  11.385  -9.399  1.00  0.00           H  
ATOM   2888  HA  ILE A 179      -9.494  12.074 -11.414  1.00  0.00           H  
ATOM   2889  HB  ILE A 179      -9.773  11.955  -8.384  1.00  0.00           H  
ATOM   2890 1HG1 ILE A 179     -10.026   9.824  -9.620  1.00  0.00           H  
ATOM   2891 2HG1 ILE A 179     -11.485  10.339  -8.788  1.00  0.00           H  
ATOM   2892 1HG2 ILE A 179     -12.044  12.838  -8.736  1.00  0.00           H  
ATOM   2893 2HG2 ILE A 179     -10.814  14.011  -9.260  1.00  0.00           H  
ATOM   2894 3HG2 ILE A 179     -11.697  13.050 -10.468  1.00  0.00           H  
ATOM   2895 1HD1 ILE A 179     -11.999   9.451 -10.993  1.00  0.00           H  
ATOM   2896 2HD1 ILE A 179     -12.409  11.181 -10.903  1.00  0.00           H  
ATOM   2897 3HD1 ILE A 179     -10.932  10.659 -11.746  1.00  0.00           H  
ATOM   2898  N   ASP A 180      -9.083  14.521 -11.228  1.00  0.00           N  
ATOM   2899  CA  ASP A 180      -8.777  15.953 -11.184  1.00  0.00           C  
ATOM   2900  C   ASP A 180      -9.882  16.735 -10.472  1.00  0.00           C  
ATOM   2901  O   ASP A 180      -9.625  17.757  -9.838  1.00  0.00           O  
ATOM   2902  CB  ASP A 180      -8.584  16.504 -12.599  1.00  0.00           C  
ATOM   2903  CG  ASP A 180      -7.382  15.898 -13.312  1.00  0.00           C  
ATOM   2904  OD1 ASP A 180      -6.288  16.045 -12.820  1.00  0.00           O  
ATOM   2905  OD2 ASP A 180      -7.570  15.294 -14.340  1.00  0.00           O  
ATOM   2906  H   ASP A 180      -9.665  14.165 -11.970  1.00  0.00           H  
ATOM   2907  HA  ASP A 180      -7.851  16.091 -10.626  1.00  0.00           H  
ATOM   2908 1HB  ASP A 180      -9.477  16.306 -13.191  1.00  0.00           H  
ATOM   2909 2HB  ASP A 180      -8.453  17.585 -12.553  1.00  0.00           H  
ATOM   2910  N   ASP A 181     -11.112  16.242 -10.583  1.00  0.00           N  
ATOM   2911  CA  ASP A 181     -12.272  16.939 -10.042  1.00  0.00           C  
ATOM   2912  C   ASP A 181     -12.490  16.579  -8.573  1.00  0.00           C  
ATOM   2913  O   ASP A 181     -12.768  15.425  -8.242  1.00  0.00           O  
ATOM   2914  CB  ASP A 181     -13.526  16.601 -10.851  1.00  0.00           C  
ATOM   2915  CG  ASP A 181     -13.488  17.164 -12.265  1.00  0.00           C  
ATOM   2916  OD1 ASP A 181     -13.266  18.343 -12.408  1.00  0.00           O  
ATOM   2917  OD2 ASP A 181     -13.682  16.410 -13.189  1.00  0.00           O  
ATOM   2918  H   ASP A 181     -11.244  15.360 -11.054  1.00  0.00           H  
ATOM   2919  HA  ASP A 181     -12.093  18.013 -10.106  1.00  0.00           H  
ATOM   2920 1HB  ASP A 181     -13.641  15.518 -10.910  1.00  0.00           H  
ATOM   2921 2HB  ASP A 181     -14.406  16.996 -10.342  1.00  0.00           H  
ATOM   2922  N   GLU A 182     -12.339  17.569  -7.695  1.00  0.00           N  
ATOM   2923  CA  GLU A 182     -12.452  17.346  -6.255  1.00  0.00           C  
ATOM   2924  C   GLU A 182     -13.840  16.824  -5.856  1.00  0.00           C  
ATOM   2925  O   GLU A 182     -13.986  16.138  -4.844  1.00  0.00           O  
ATOM   2926  CB  GLU A 182     -12.150  18.643  -5.501  1.00  0.00           C  
ATOM   2927  CG  GLU A 182     -13.135  19.772  -5.772  1.00  0.00           C  
ATOM   2928  CD  GLU A 182     -12.775  21.046  -5.059  1.00  0.00           C  
ATOM   2929  OE1 GLU A 182     -11.988  20.991  -4.145  1.00  0.00           O  
ATOM   2930  OE2 GLU A 182     -13.288  22.075  -5.430  1.00  0.00           O  
ATOM   2931  H   GLU A 182     -12.123  18.496  -8.035  1.00  0.00           H  
ATOM   2932  HA  GLU A 182     -11.717  16.594  -5.969  1.00  0.00           H  
ATOM   2933 1HB  GLU A 182     -12.152  18.449  -4.428  1.00  0.00           H  
ATOM   2934 2HB  GLU A 182     -11.154  18.996  -5.768  1.00  0.00           H  
ATOM   2935 1HG  GLU A 182     -13.164  19.964  -6.844  1.00  0.00           H  
ATOM   2936 2HG  GLU A 182     -14.129  19.455  -5.461  1.00  0.00           H  
ATOM   2937  N   ASP A 183     -14.862  17.152  -6.657  1.00  0.00           N  
ATOM   2938  CA  ASP A 183     -16.219  16.697  -6.369  1.00  0.00           C  
ATOM   2939  C   ASP A 183     -16.307  15.183  -6.418  1.00  0.00           C  
ATOM   2940  O   ASP A 183     -16.918  14.557  -5.548  1.00  0.00           O  
ATOM   2941  CB  ASP A 183     -17.215  17.304  -7.360  1.00  0.00           C  
ATOM   2942  CG  ASP A 183     -17.456  18.789  -7.124  1.00  0.00           C  
ATOM   2943  OD1 ASP A 183     -17.105  19.268  -6.072  1.00  0.00           O  
ATOM   2944  OD2 ASP A 183     -17.990  19.430  -7.997  1.00  0.00           O  
ATOM   2945  H   ASP A 183     -14.689  17.718  -7.488  1.00  0.00           H  
ATOM   2946  HA  ASP A 183     -16.482  17.018  -5.360  1.00  0.00           H  
ATOM   2947 1HB  ASP A 183     -16.845  17.168  -8.377  1.00  0.00           H  
ATOM   2948 2HB  ASP A 183     -18.168  16.779  -7.286  1.00  0.00           H  
ATOM   2949  N   GLU A 184     -15.680  14.590  -7.428  1.00  0.00           N  
ATOM   2950  CA  GLU A 184     -15.682  13.143  -7.572  1.00  0.00           C  
ATOM   2951  C   GLU A 184     -14.768  12.504  -6.549  1.00  0.00           C  
ATOM   2952  O   GLU A 184     -15.070  11.440  -6.010  1.00  0.00           O  
ATOM   2953  CB  GLU A 184     -15.246  12.741  -8.983  1.00  0.00           C  
ATOM   2954  CG  GLU A 184     -16.234  13.119 -10.078  1.00  0.00           C  
ATOM   2955  CD  GLU A 184     -17.561  12.426  -9.932  1.00  0.00           C  
ATOM   2956  OE1 GLU A 184     -17.570  11.231  -9.759  1.00  0.00           O  
ATOM   2957  OE2 GLU A 184     -18.567  13.093  -9.995  1.00  0.00           O  
ATOM   2958  H   GLU A 184     -15.184  15.156  -8.107  1.00  0.00           H  
ATOM   2959  HA  GLU A 184     -16.695  12.778  -7.399  1.00  0.00           H  
ATOM   2960 1HB  GLU A 184     -14.292  13.213  -9.217  1.00  0.00           H  
ATOM   2961 2HB  GLU A 184     -15.097  11.662  -9.025  1.00  0.00           H  
ATOM   2962 1HG  GLU A 184     -16.395  14.196 -10.052  1.00  0.00           H  
ATOM   2963 2HG  GLU A 184     -15.802  12.867 -11.045  1.00  0.00           H  
ATOM   2964  N   PHE A 185     -13.652  13.171  -6.260  1.00  0.00           N  
ATOM   2965  CA  PHE A 185     -12.722  12.687  -5.258  1.00  0.00           C  
ATOM   2966  C   PHE A 185     -13.409  12.522  -3.930  1.00  0.00           C  
ATOM   2967  O   PHE A 185     -13.344  11.457  -3.313  1.00  0.00           O  
ATOM   2968  CB  PHE A 185     -11.539  13.646  -5.109  1.00  0.00           C  
ATOM   2969  CG  PHE A 185     -10.662  13.347  -3.927  1.00  0.00           C  
ATOM   2970  CD1 PHE A 185      -9.822  12.243  -3.930  1.00  0.00           C  
ATOM   2971  CD2 PHE A 185     -10.675  14.167  -2.810  1.00  0.00           C  
ATOM   2972  CE1 PHE A 185      -9.014  11.967  -2.843  1.00  0.00           C  
ATOM   2973  CE2 PHE A 185      -9.869  13.895  -1.722  1.00  0.00           C  
ATOM   2974  CZ  PHE A 185      -9.037  12.793  -1.739  1.00  0.00           C  
ATOM   2975  H   PHE A 185     -13.452  14.038  -6.748  1.00  0.00           H  
ATOM   2976  HA  PHE A 185     -12.343  11.716  -5.576  1.00  0.00           H  
ATOM   2977 1HB  PHE A 185     -10.925  13.606  -6.008  1.00  0.00           H  
ATOM   2978 2HB  PHE A 185     -11.908  14.666  -5.010  1.00  0.00           H  
ATOM   2979  HD1 PHE A 185      -9.803  11.591  -4.804  1.00  0.00           H  
ATOM   2980  HD2 PHE A 185     -11.332  15.038  -2.796  1.00  0.00           H  
ATOM   2981  HE1 PHE A 185      -8.359  11.096  -2.859  1.00  0.00           H  
ATOM   2982  HE2 PHE A 185      -9.888  14.548  -0.850  1.00  0.00           H  
ATOM   2983  HZ  PHE A 185      -8.402  12.575  -0.882  1.00  0.00           H  
ATOM   2984  N   LYS A 186     -14.079  13.579  -3.485  1.00  0.00           N  
ATOM   2985  CA  LYS A 186     -14.760  13.572  -2.211  1.00  0.00           C  
ATOM   2986  C   LYS A 186     -15.798  12.462  -2.152  1.00  0.00           C  
ATOM   2987  O   LYS A 186     -15.948  11.795  -1.127  1.00  0.00           O  
ATOM   2988  CB  LYS A 186     -15.419  14.928  -1.952  1.00  0.00           C  
ATOM   2989  CG  LYS A 186     -14.439  16.057  -1.661  1.00  0.00           C  
ATOM   2990  CD  LYS A 186     -15.157  17.393  -1.536  1.00  0.00           C  
ATOM   2991  CE  LYS A 186     -14.170  18.542  -1.396  1.00  0.00           C  
ATOM   2992  NZ  LYS A 186     -14.855  19.862  -1.344  1.00  0.00           N  
ATOM   2993  H   LYS A 186     -14.108  14.421  -4.053  1.00  0.00           H  
ATOM   2994  HA  LYS A 186     -14.027  13.389  -1.429  1.00  0.00           H  
ATOM   2995 1HB  LYS A 186     -16.013  15.216  -2.819  1.00  0.00           H  
ATOM   2996 2HB  LYS A 186     -16.097  14.847  -1.103  1.00  0.00           H  
ATOM   2997 1HG  LYS A 186     -13.911  15.850  -0.729  1.00  0.00           H  
ATOM   2998 2HG  LYS A 186     -13.708  16.121  -2.466  1.00  0.00           H  
ATOM   2999 1HD  LYS A 186     -15.773  17.559  -2.421  1.00  0.00           H  
ATOM   3000 2HD  LYS A 186     -15.807  17.377  -0.661  1.00  0.00           H  
ATOM   3001 1HE  LYS A 186     -13.587  18.412  -0.485  1.00  0.00           H  
ATOM   3002 2HE  LYS A 186     -13.483  18.537  -2.243  1.00  0.00           H  
ATOM   3003 1HZ  LYS A 186     -14.167  20.596  -1.252  1.00  0.00           H  
ATOM   3004 2HZ  LYS A 186     -15.384  20.001  -2.193  1.00  0.00           H  
ATOM   3005 3HZ  LYS A 186     -15.480  19.886  -0.551  1.00  0.00           H  
ATOM   3006  N   LYS A 187     -16.520  12.265  -3.256  1.00  0.00           N  
ATOM   3007  CA  LYS A 187     -17.529  11.215  -3.334  1.00  0.00           C  
ATOM   3008  C   LYS A 187     -16.917   9.822  -3.152  1.00  0.00           C  
ATOM   3009  O   LYS A 187     -17.434   9.002  -2.388  1.00  0.00           O  
ATOM   3010  CB  LYS A 187     -18.271  11.294  -4.669  1.00  0.00           C  
ATOM   3011  CG  LYS A 187     -19.446  10.333  -4.794  1.00  0.00           C  
ATOM   3012  CD  LYS A 187     -20.094  10.427  -6.167  1.00  0.00           C  
ATOM   3013  CE  LYS A 187     -20.773  11.773  -6.369  1.00  0.00           C  
ATOM   3014  NZ  LYS A 187     -21.990  11.915  -5.524  1.00  0.00           N  
ATOM   3015  H   LYS A 187     -16.371  12.870  -4.061  1.00  0.00           H  
ATOM   3016  HA  LYS A 187     -18.248  11.371  -2.529  1.00  0.00           H  
ATOM   3017 1HB  LYS A 187     -18.649  12.306  -4.817  1.00  0.00           H  
ATOM   3018 2HB  LYS A 187     -17.577  11.081  -5.483  1.00  0.00           H  
ATOM   3019 1HG  LYS A 187     -19.100   9.311  -4.633  1.00  0.00           H  
ATOM   3020 2HG  LYS A 187     -20.190  10.569  -4.034  1.00  0.00           H  
ATOM   3021 1HD  LYS A 187     -19.333  10.294  -6.938  1.00  0.00           H  
ATOM   3022 2HD  LYS A 187     -20.836   9.636  -6.274  1.00  0.00           H  
ATOM   3023 1HE  LYS A 187     -20.077  12.573  -6.119  1.00  0.00           H  
ATOM   3024 2HE  LYS A 187     -21.059  11.883  -7.415  1.00  0.00           H  
ATOM   3025 1HZ  LYS A 187     -22.410  12.819  -5.687  1.00  0.00           H  
ATOM   3026 2HZ  LYS A 187     -22.651  11.188  -5.760  1.00  0.00           H  
ATOM   3027 3HZ  LYS A 187     -21.735  11.834  -4.550  1.00  0.00           H  
ATOM   3028  N   GLN A 188     -15.817   9.555  -3.862  1.00  0.00           N  
ATOM   3029  CA  GLN A 188     -15.185   8.236  -3.817  1.00  0.00           C  
ATOM   3030  C   GLN A 188     -14.618   7.935  -2.435  1.00  0.00           C  
ATOM   3031  O   GLN A 188     -14.779   6.827  -1.918  1.00  0.00           O  
ATOM   3032  CB  GLN A 188     -14.075   8.139  -4.866  1.00  0.00           C  
ATOM   3033  CG  GLN A 188     -14.573   8.123  -6.301  1.00  0.00           C  
ATOM   3034  CD  GLN A 188     -13.445   7.984  -7.305  1.00  0.00           C  
ATOM   3035  OE1 GLN A 188     -12.290   8.307  -7.010  1.00  0.00           O  
ATOM   3036  NE2 GLN A 188     -13.771   7.503  -8.499  1.00  0.00           N  
ATOM   3037  H   GLN A 188     -15.417  10.278  -4.453  1.00  0.00           H  
ATOM   3038  HA  GLN A 188     -15.941   7.484  -4.039  1.00  0.00           H  
ATOM   3039 1HB  GLN A 188     -13.394   8.983  -4.756  1.00  0.00           H  
ATOM   3040 2HB  GLN A 188     -13.497   7.229  -4.701  1.00  0.00           H  
ATOM   3041 1HG  GLN A 188     -15.251   7.279  -6.430  1.00  0.00           H  
ATOM   3042 2HG  GLN A 188     -15.097   9.057  -6.503  1.00  0.00           H  
ATOM   3043 1HE2 GLN A 188     -13.069   7.389  -9.202  1.00  0.00           H  
ATOM   3044 2HE2 GLN A 188     -14.720   7.254  -8.696  1.00  0.00           H  
ATOM   3045  N   VAL A 189     -13.960   8.924  -1.835  1.00  0.00           N  
ATOM   3046  CA  VAL A 189     -13.312   8.728  -0.547  1.00  0.00           C  
ATOM   3047  C   VAL A 189     -14.330   8.555   0.553  1.00  0.00           C  
ATOM   3048  O   VAL A 189     -14.191   7.679   1.402  1.00  0.00           O  
ATOM   3049  CB  VAL A 189     -12.404   9.927  -0.212  1.00  0.00           C  
ATOM   3050  CG1 VAL A 189     -11.900   9.829   1.220  1.00  0.00           C  
ATOM   3051  CG2 VAL A 189     -11.241   9.984  -1.191  1.00  0.00           C  
ATOM   3052  H   VAL A 189     -13.909   9.832  -2.285  1.00  0.00           H  
ATOM   3053  HA  VAL A 189     -12.703   7.826  -0.602  1.00  0.00           H  
ATOM   3054  HB  VAL A 189     -12.987  10.844  -0.285  1.00  0.00           H  
ATOM   3055 1HG1 VAL A 189     -11.260  10.684   1.440  1.00  0.00           H  
ATOM   3056 2HG1 VAL A 189     -12.747   9.825   1.905  1.00  0.00           H  
ATOM   3057 3HG1 VAL A 189     -11.329   8.908   1.343  1.00  0.00           H  
ATOM   3058 1HG2 VAL A 189     -10.604  10.834  -0.948  1.00  0.00           H  
ATOM   3059 2HG2 VAL A 189     -10.661   9.064  -1.121  1.00  0.00           H  
ATOM   3060 3HG2 VAL A 189     -11.624  10.096  -2.205  1.00  0.00           H  
ATOM   3061  N   LYS A 190     -15.364   9.387   0.539  1.00  0.00           N  
ATOM   3062  CA  LYS A 190     -16.405   9.307   1.541  1.00  0.00           C  
ATOM   3063  C   LYS A 190     -16.982   7.910   1.594  1.00  0.00           C  
ATOM   3064  O   LYS A 190     -17.043   7.292   2.656  1.00  0.00           O  
ATOM   3065  CB  LYS A 190     -17.509  10.326   1.257  1.00  0.00           C  
ATOM   3066  CG  LYS A 190     -18.538  10.466   2.371  1.00  0.00           C  
ATOM   3067  CD  LYS A 190     -19.687   9.486   2.188  1.00  0.00           C  
ATOM   3068  CE  LYS A 190     -20.829   9.784   3.149  1.00  0.00           C  
ATOM   3069  NZ  LYS A 190     -21.934   8.796   3.025  1.00  0.00           N  
ATOM   3070  H   LYS A 190     -15.432  10.090  -0.191  1.00  0.00           H  
ATOM   3071  HA  LYS A 190     -15.971   9.528   2.516  1.00  0.00           H  
ATOM   3072 1HB  LYS A 190     -17.064  11.307   1.088  1.00  0.00           H  
ATOM   3073 2HB  LYS A 190     -18.038  10.045   0.346  1.00  0.00           H  
ATOM   3074 1HG  LYS A 190     -18.061  10.278   3.333  1.00  0.00           H  
ATOM   3075 2HG  LYS A 190     -18.935  11.481   2.374  1.00  0.00           H  
ATOM   3076 1HD  LYS A 190     -20.060   9.548   1.165  1.00  0.00           H  
ATOM   3077 2HD  LYS A 190     -19.332   8.471   2.366  1.00  0.00           H  
ATOM   3078 1HE  LYS A 190     -20.456   9.767   4.172  1.00  0.00           H  
ATOM   3079 2HE  LYS A 190     -21.224  10.780   2.947  1.00  0.00           H  
ATOM   3080 1HZ  LYS A 190     -22.670   9.028   3.677  1.00  0.00           H  
ATOM   3081 2HZ  LYS A 190     -22.300   8.816   2.083  1.00  0.00           H  
ATOM   3082 3HZ  LYS A 190     -21.584   7.871   3.229  1.00  0.00           H  
ATOM   3083  N   LYS A 191     -17.389   7.399   0.435  1.00  0.00           N  
ATOM   3084  CA  LYS A 191     -17.969   6.075   0.357  1.00  0.00           C  
ATOM   3085  C   LYS A 191     -16.962   5.019   0.782  1.00  0.00           C  
ATOM   3086  O   LYS A 191     -17.306   4.072   1.485  1.00  0.00           O  
ATOM   3087  CB  LYS A 191     -18.469   5.791  -1.060  1.00  0.00           C  
ATOM   3088  CG  LYS A 191     -19.102   4.418  -1.240  1.00  0.00           C  
ATOM   3089  CD  LYS A 191     -20.417   4.312  -0.482  1.00  0.00           C  
ATOM   3090  CE  LYS A 191     -21.157   3.029  -0.833  1.00  0.00           C  
ATOM   3091  NZ  LYS A 191     -21.686   3.054  -2.223  1.00  0.00           N  
ATOM   3092  H   LYS A 191     -17.287   7.945  -0.416  1.00  0.00           H  
ATOM   3093  HA  LYS A 191     -18.815   6.027   1.042  1.00  0.00           H  
ATOM   3094 1HB  LYS A 191     -19.209   6.540  -1.341  1.00  0.00           H  
ATOM   3095 2HB  LYS A 191     -17.639   5.871  -1.762  1.00  0.00           H  
ATOM   3096 1HG  LYS A 191     -19.288   4.239  -2.300  1.00  0.00           H  
ATOM   3097 2HG  LYS A 191     -18.419   3.652  -0.875  1.00  0.00           H  
ATOM   3098 1HD  LYS A 191     -20.221   4.327   0.591  1.00  0.00           H  
ATOM   3099 2HD  LYS A 191     -21.050   5.164  -0.730  1.00  0.00           H  
ATOM   3100 1HE  LYS A 191     -20.482   2.180  -0.729  1.00  0.00           H  
ATOM   3101 2HE  LYS A 191     -21.989   2.889  -0.143  1.00  0.00           H  
ATOM   3102 1HZ  LYS A 191     -22.169   2.187  -2.416  1.00  0.00           H  
ATOM   3103 2HZ  LYS A 191     -22.328   3.827  -2.326  1.00  0.00           H  
ATOM   3104 3HZ  LYS A 191     -20.921   3.163  -2.873  1.00  0.00           H  
ATOM   3105  N   ALA A 192     -15.711   5.187   0.354  1.00  0.00           N  
ATOM   3106  CA  ALA A 192     -14.662   4.230   0.669  1.00  0.00           C  
ATOM   3107  C   ALA A 192     -14.459   4.126   2.165  1.00  0.00           C  
ATOM   3108  O   ALA A 192     -14.403   3.028   2.720  1.00  0.00           O  
ATOM   3109  CB  ALA A 192     -13.365   4.634   0.001  1.00  0.00           C  
ATOM   3110  H   ALA A 192     -15.485   5.998  -0.215  1.00  0.00           H  
ATOM   3111  HA  ALA A 192     -14.971   3.253   0.297  1.00  0.00           H  
ATOM   3112 1HB  ALA A 192     -12.614   3.909   0.225  1.00  0.00           H  
ATOM   3113 2HB  ALA A 192     -13.505   4.687  -1.055  1.00  0.00           H  
ATOM   3114 3HB  ALA A 192     -13.054   5.605   0.373  1.00  0.00           H  
ATOM   3115  N   LEU A 193     -14.348   5.273   2.824  1.00  0.00           N  
ATOM   3116  CA  LEU A 193     -14.094   5.309   4.249  1.00  0.00           C  
ATOM   3117  C   LEU A 193     -15.251   4.699   5.030  1.00  0.00           C  
ATOM   3118  O   LEU A 193     -15.039   3.985   6.016  1.00  0.00           O  
ATOM   3119  CB  LEU A 193     -13.862   6.754   4.707  1.00  0.00           C  
ATOM   3120  CG  LEU A 193     -12.590   7.425   4.172  1.00  0.00           C  
ATOM   3121  CD1 LEU A 193     -12.562   8.883   4.610  1.00  0.00           C  
ATOM   3122  CD2 LEU A 193     -11.368   6.677   4.683  1.00  0.00           C  
ATOM   3123  H   LEU A 193     -14.433   6.147   2.315  1.00  0.00           H  
ATOM   3124  HA  LEU A 193     -13.200   4.727   4.454  1.00  0.00           H  
ATOM   3125 1HB  LEU A 193     -14.712   7.359   4.393  1.00  0.00           H  
ATOM   3126 2HB  LEU A 193     -13.812   6.771   5.795  1.00  0.00           H  
ATOM   3127  HG  LEU A 193     -12.599   7.404   3.082  1.00  0.00           H  
ATOM   3128 1HD1 LEU A 193     -11.658   9.360   4.229  1.00  0.00           H  
ATOM   3129 2HD1 LEU A 193     -13.437   9.399   4.214  1.00  0.00           H  
ATOM   3130 3HD1 LEU A 193     -12.569   8.936   5.698  1.00  0.00           H  
ATOM   3131 1HD2 LEU A 193     -10.464   7.153   4.302  1.00  0.00           H  
ATOM   3132 2HD2 LEU A 193     -11.358   6.698   5.773  1.00  0.00           H  
ATOM   3133 3HD2 LEU A 193     -11.405   5.642   4.341  1.00  0.00           H  
ATOM   3134  N   GLU A 194     -16.480   4.973   4.583  1.00  0.00           N  
ATOM   3135  CA  GLU A 194     -17.665   4.445   5.251  1.00  0.00           C  
ATOM   3136  C   GLU A 194     -17.700   2.920   5.191  1.00  0.00           C  
ATOM   3137  O   GLU A 194     -17.972   2.257   6.195  1.00  0.00           O  
ATOM   3138  CB  GLU A 194     -18.934   5.020   4.619  1.00  0.00           C  
ATOM   3139  CG  GLU A 194     -20.224   4.612   5.316  1.00  0.00           C  
ATOM   3140  CD  GLU A 194     -21.427   5.349   4.798  1.00  0.00           C  
ATOM   3141  OE1 GLU A 194     -21.273   6.146   3.904  1.00  0.00           O  
ATOM   3142  OE2 GLU A 194     -22.503   5.114   5.296  1.00  0.00           O  
ATOM   3143  H   GLU A 194     -16.592   5.564   3.764  1.00  0.00           H  
ATOM   3144  HA  GLU A 194     -17.628   4.741   6.297  1.00  0.00           H  
ATOM   3145 1HB  GLU A 194     -18.881   6.108   4.623  1.00  0.00           H  
ATOM   3146 2HB  GLU A 194     -19.000   4.699   3.579  1.00  0.00           H  
ATOM   3147 1HG  GLU A 194     -20.379   3.542   5.174  1.00  0.00           H  
ATOM   3148 2HG  GLU A 194     -20.122   4.798   6.384  1.00  0.00           H  
ATOM   3149  N   LEU A 195     -17.407   2.363   4.013  1.00  0.00           N  
ATOM   3150  CA  LEU A 195     -17.398   0.917   3.843  1.00  0.00           C  
ATOM   3151  C   LEU A 195     -16.342   0.286   4.707  1.00  0.00           C  
ATOM   3152  O   LEU A 195     -16.610  -0.668   5.436  1.00  0.00           O  
ATOM   3153  CB  LEU A 195     -17.148   0.549   2.375  1.00  0.00           C  
ATOM   3154  CG  LEU A 195     -18.308   0.830   1.412  1.00  0.00           C  
ATOM   3155  CD1 LEU A 195     -17.830   0.658  -0.024  1.00  0.00           C  
ATOM   3156  CD2 LEU A 195     -19.463  -0.111   1.720  1.00  0.00           C  
ATOM   3157  H   LEU A 195     -17.186   2.957   3.224  1.00  0.00           H  
ATOM   3158  HA  LEU A 195     -18.369   0.526   4.139  1.00  0.00           H  
ATOM   3159 1HB  LEU A 195     -16.281   1.103   2.020  1.00  0.00           H  
ATOM   3160 2HB  LEU A 195     -16.920  -0.516   2.318  1.00  0.00           H  
ATOM   3161  HG  LEU A 195     -18.638   1.862   1.532  1.00  0.00           H  
ATOM   3162 1HD1 LEU A 195     -18.654   0.858  -0.708  1.00  0.00           H  
ATOM   3163 2HD1 LEU A 195     -17.016   1.356  -0.222  1.00  0.00           H  
ATOM   3164 3HD1 LEU A 195     -17.477  -0.362  -0.170  1.00  0.00           H  
ATOM   3165 1HD2 LEU A 195     -20.288   0.090   1.035  1.00  0.00           H  
ATOM   3166 2HD2 LEU A 195     -19.134  -1.143   1.599  1.00  0.00           H  
ATOM   3167 3HD2 LEU A 195     -19.797   0.046   2.746  1.00  0.00           H  
ATOM   3168  N   MET A 196     -15.132   0.818   4.633  1.00  0.00           N  
ATOM   3169  CA  MET A 196     -13.999   0.217   5.297  1.00  0.00           C  
ATOM   3170  C   MET A 196     -14.142   0.305   6.815  1.00  0.00           C  
ATOM   3171  O   MET A 196     -13.830  -0.649   7.535  1.00  0.00           O  
ATOM   3172  CB  MET A 196     -12.707   0.888   4.835  1.00  0.00           C  
ATOM   3173  CG  MET A 196     -12.303   0.562   3.404  1.00  0.00           C  
ATOM   3174  SD  MET A 196     -10.655   1.167   2.991  1.00  0.00           S  
ATOM   3175  CE  MET A 196     -10.967   2.924   2.845  1.00  0.00           C  
ATOM   3176  H   MET A 196     -14.994   1.660   4.082  1.00  0.00           H  
ATOM   3177  HA  MET A 196     -13.959  -0.836   5.031  1.00  0.00           H  
ATOM   3178 1HB  MET A 196     -12.811   1.969   4.914  1.00  0.00           H  
ATOM   3179 2HB  MET A 196     -11.887   0.589   5.490  1.00  0.00           H  
ATOM   3180 1HG  MET A 196     -12.320  -0.518   3.259  1.00  0.00           H  
ATOM   3181 2HG  MET A 196     -13.018   1.009   2.714  1.00  0.00           H  
ATOM   3182 1HE  MET A 196     -10.040   3.439   2.592  1.00  0.00           H  
ATOM   3183 2HE  MET A 196     -11.706   3.099   2.062  1.00  0.00           H  
ATOM   3184 3HE  MET A 196     -11.347   3.307   3.793  1.00  0.00           H  
ATOM   3185  N   LYS A 197     -14.632   1.449   7.299  1.00  0.00           N  
ATOM   3186  CA  LYS A 197     -14.799   1.664   8.733  1.00  0.00           C  
ATOM   3187  C   LYS A 197     -15.821   0.693   9.326  1.00  0.00           C  
ATOM   3188  O   LYS A 197     -15.564   0.058  10.349  1.00  0.00           O  
ATOM   3189  CB  LYS A 197     -15.222   3.107   9.010  1.00  0.00           C  
ATOM   3190  CG  LYS A 197     -15.364   3.448  10.488  1.00  0.00           C  
ATOM   3191  CD  LYS A 197     -14.024   3.367  11.205  1.00  0.00           C  
ATOM   3192  CE  LYS A 197     -14.068   4.086  12.545  1.00  0.00           C  
ATOM   3193  NZ  LYS A 197     -15.064   3.479  13.469  1.00  0.00           N  
ATOM   3194  H   LYS A 197     -14.893   2.191   6.656  1.00  0.00           H  
ATOM   3195  HA  LYS A 197     -13.846   1.484   9.222  1.00  0.00           H  
ATOM   3196 1HB  LYS A 197     -14.491   3.790   8.578  1.00  0.00           H  
ATOM   3197 2HB  LYS A 197     -16.180   3.305   8.528  1.00  0.00           H  
ATOM   3198 1HG  LYS A 197     -15.762   4.458  10.592  1.00  0.00           H  
ATOM   3199 2HG  LYS A 197     -16.060   2.753  10.957  1.00  0.00           H  
ATOM   3200 1HD  LYS A 197     -13.763   2.321  11.371  1.00  0.00           H  
ATOM   3201 2HD  LYS A 197     -13.252   3.822  10.585  1.00  0.00           H  
ATOM   3202 1HE  LYS A 197     -13.086   4.045  13.012  1.00  0.00           H  
ATOM   3203 2HE  LYS A 197     -14.328   5.133  12.388  1.00  0.00           H  
ATOM   3204 1HZ  LYS A 197     -15.063   3.984  14.345  1.00  0.00           H  
ATOM   3205 2HZ  LYS A 197     -15.984   3.529  13.054  1.00  0.00           H  
ATOM   3206 3HZ  LYS A 197     -14.823   2.513  13.638  1.00  0.00           H  
ATOM   3207  N   LYS A 198     -16.980   0.590   8.679  1.00  0.00           N  
ATOM   3208  CA  LYS A 198     -18.062  -0.260   9.173  1.00  0.00           C  
ATOM   3209  C   LYS A 198     -17.657  -1.733   9.188  1.00  0.00           C  
ATOM   3210  O   LYS A 198     -18.097  -2.500  10.046  1.00  0.00           O  
ATOM   3211  CB  LYS A 198     -19.318  -0.070   8.322  1.00  0.00           C  
ATOM   3212  CG  LYS A 198     -20.526  -0.866   8.797  1.00  0.00           C  
ATOM   3213  CD  LYS A 198     -20.975  -0.418  10.180  1.00  0.00           C  
ATOM   3214  CE  LYS A 198     -21.548   0.991  10.146  1.00  0.00           C  
ATOM   3215  NZ  LYS A 198     -22.117   1.392  11.462  1.00  0.00           N  
ATOM   3216  H   LYS A 198     -17.121   1.121   7.824  1.00  0.00           H  
ATOM   3217  HA  LYS A 198     -18.291   0.034  10.197  1.00  0.00           H  
ATOM   3218 1HB  LYS A 198     -19.596   0.985   8.312  1.00  0.00           H  
ATOM   3219 2HB  LYS A 198     -19.108  -0.362   7.293  1.00  0.00           H  
ATOM   3220 1HG  LYS A 198     -21.350  -0.732   8.095  1.00  0.00           H  
ATOM   3221 2HG  LYS A 198     -20.272  -1.925   8.833  1.00  0.00           H  
ATOM   3222 1HD  LYS A 198     -21.737  -1.102  10.555  1.00  0.00           H  
ATOM   3223 2HD  LYS A 198     -20.125  -0.438  10.862  1.00  0.00           H  
ATOM   3224 1HE  LYS A 198     -20.764   1.696   9.874  1.00  0.00           H  
ATOM   3225 2HE  LYS A 198     -22.334   1.047   9.393  1.00  0.00           H  
ATOM   3226 1HZ  LYS A 198     -22.486   2.330  11.398  1.00  0.00           H  
ATOM   3227 2HZ  LYS A 198     -22.859   0.755  11.717  1.00  0.00           H  
ATOM   3228 3HZ  LYS A 198     -21.393   1.363  12.165  1.00  0.00           H  
ATOM   3229  N   LEU A 199     -16.830  -2.123   8.225  1.00  0.00           N  
ATOM   3230  CA  LEU A 199     -16.429  -3.516   8.064  1.00  0.00           C  
ATOM   3231  C   LEU A 199     -15.137  -3.835   8.829  1.00  0.00           C  
ATOM   3232  O   LEU A 199     -14.575  -4.923   8.683  1.00  0.00           O  
ATOM   3233  CB  LEU A 199     -16.238  -3.833   6.575  1.00  0.00           C  
ATOM   3234  CG  LEU A 199     -17.512  -3.811   5.722  1.00  0.00           C  
ATOM   3235  CD1 LEU A 199     -17.145  -3.990   4.255  1.00  0.00           C  
ATOM   3236  CD2 LEU A 199     -18.455  -4.910   6.187  1.00  0.00           C  
ATOM   3237  H   LEU A 199     -16.474  -1.432   7.574  1.00  0.00           H  
ATOM   3238  HA  LEU A 199     -17.223  -4.146   8.460  1.00  0.00           H  
ATOM   3239 1HB  LEU A 199     -15.543  -3.109   6.152  1.00  0.00           H  
ATOM   3240 2HB  LEU A 199     -15.796  -4.825   6.485  1.00  0.00           H  
ATOM   3241  HG  LEU A 199     -18.004  -2.843   5.826  1.00  0.00           H  
ATOM   3242 1HD1 LEU A 199     -18.051  -3.974   3.648  1.00  0.00           H  
ATOM   3243 2HD1 LEU A 199     -16.486  -3.179   3.943  1.00  0.00           H  
ATOM   3244 3HD1 LEU A 199     -16.636  -4.944   4.121  1.00  0.00           H  
ATOM   3245 1HD2 LEU A 199     -19.361  -4.894   5.581  1.00  0.00           H  
ATOM   3246 2HD2 LEU A 199     -17.965  -5.878   6.082  1.00  0.00           H  
ATOM   3247 3HD2 LEU A 199     -18.715  -4.747   7.233  1.00  0.00           H  
ATOM   3248  N   GLY A 200     -14.679  -2.889   9.659  1.00  0.00           N  
ATOM   3249  CA  GLY A 200     -13.634  -3.184  10.647  1.00  0.00           C  
ATOM   3250  C   GLY A 200     -12.223  -3.182  10.036  1.00  0.00           C  
ATOM   3251  O   GLY A 200     -11.378  -3.990  10.416  1.00  0.00           O  
ATOM   3252  H   GLY A 200     -15.072  -1.953   9.611  1.00  0.00           H  
ATOM   3253 1HA  GLY A 200     -13.681  -2.447  11.450  1.00  0.00           H  
ATOM   3254 2HA  GLY A 200     -13.831  -4.154  11.100  1.00  0.00           H  
ATOM   3255  N   VAL A 201     -11.976  -2.266   9.111  1.00  0.00           N  
ATOM   3256  CA  VAL A 201     -10.638  -2.100   8.531  1.00  0.00           C  
ATOM   3257  C   VAL A 201      -9.750  -1.281   9.460  1.00  0.00           C  
ATOM   3258  O   VAL A 201     -10.178  -0.256   9.993  1.00  0.00           O  
ATOM   3259  CB  VAL A 201     -10.724  -1.404   7.160  1.00  0.00           C  
ATOM   3260  CG1 VAL A 201      -9.331  -1.109   6.624  1.00  0.00           C  
ATOM   3261  CG2 VAL A 201     -11.504  -2.273   6.186  1.00  0.00           C  
ATOM   3262  H   VAL A 201     -12.724  -1.656   8.803  1.00  0.00           H  
ATOM   3263  HA  VAL A 201     -10.190  -3.084   8.389  1.00  0.00           H  
ATOM   3264  HB  VAL A 201     -11.231  -0.446   7.280  1.00  0.00           H  
ATOM   3265 1HG1 VAL A 201      -9.411  -0.616   5.655  1.00  0.00           H  
ATOM   3266 2HG1 VAL A 201      -8.804  -0.456   7.320  1.00  0.00           H  
ATOM   3267 3HG1 VAL A 201      -8.779  -2.042   6.512  1.00  0.00           H  
ATOM   3268 1HG2 VAL A 201     -11.561  -1.774   5.219  1.00  0.00           H  
ATOM   3269 2HG2 VAL A 201     -10.999  -3.233   6.070  1.00  0.00           H  
ATOM   3270 3HG2 VAL A 201     -12.511  -2.437   6.570  1.00  0.00           H  
ATOM   3271  N   ASP A 202      -8.507  -1.714   9.634  1.00  0.00           N  
ATOM   3272  CA  ASP A 202      -7.621  -1.075  10.597  1.00  0.00           C  
ATOM   3273  C   ASP A 202      -6.911   0.143   9.981  1.00  0.00           C  
ATOM   3274  O   ASP A 202      -6.686   1.147  10.657  1.00  0.00           O  
ATOM   3275  CB  ASP A 202      -6.585  -2.077  11.112  1.00  0.00           C  
ATOM   3276  CG  ASP A 202      -7.211  -3.245  11.862  1.00  0.00           C  
ATOM   3277  OD1 ASP A 202      -7.956  -3.003  12.783  1.00  0.00           O  
ATOM   3278  OD2 ASP A 202      -6.940  -4.367  11.507  1.00  0.00           O  
ATOM   3279  H   ASP A 202      -8.161  -2.485   9.072  1.00  0.00           H  
ATOM   3280  HA  ASP A 202      -8.222  -0.726  11.437  1.00  0.00           H  
ATOM   3281 1HB  ASP A 202      -6.010  -2.469  10.273  1.00  0.00           H  
ATOM   3282 2HB  ASP A 202      -5.887  -1.569  11.778  1.00  0.00           H  
ATOM   3283  N   HIS A 203      -6.560   0.041   8.688  1.00  0.00           N  
ATOM   3284  CA  HIS A 203      -5.847   1.127   7.996  1.00  0.00           C  
ATOM   3285  C   HIS A 203      -6.561   1.531   6.685  1.00  0.00           C  
ATOM   3286  O   HIS A 203      -6.440   0.849   5.661  1.00  0.00           O  
ATOM   3287  CB  HIS A 203      -4.404   0.712   7.691  1.00  0.00           C  
ATOM   3288  CG  HIS A 203      -3.600   0.392   8.913  1.00  0.00           C  
ATOM   3289  ND1 HIS A 203      -2.873   1.345   9.596  1.00  0.00           N  
ATOM   3290  CD2 HIS A 203      -3.406  -0.773   9.573  1.00  0.00           C  
ATOM   3291  CE1 HIS A 203      -2.268   0.778  10.625  1.00  0.00           C  
ATOM   3292  NE2 HIS A 203      -2.575  -0.506  10.633  1.00  0.00           N  
ATOM   3293  H   HIS A 203      -6.792  -0.806   8.178  1.00  0.00           H  
ATOM   3294  HA  HIS A 203      -5.828   1.998   8.653  1.00  0.00           H  
ATOM   3295 1HB  HIS A 203      -4.406  -0.166   7.045  1.00  0.00           H  
ATOM   3296 2HB  HIS A 203      -3.901   1.515   7.152  1.00  0.00           H  
ATOM   3297  HD1 HIS A 203      -2.863   2.328   9.408  1.00  0.00           H  
ATOM   3298  HD2 HIS A 203      -3.772  -1.787   9.409  1.00  0.00           H  
ATOM   3299  HE1 HIS A 203      -1.642   1.368  11.295  1.00  0.00           H  
ATOM   3300  N   ARG A 204      -7.296   2.650   6.728  1.00  0.00           N  
ATOM   3301  CA  ARG A 204      -7.997   3.168   5.540  1.00  0.00           C  
ATOM   3302  C   ARG A 204      -7.105   4.117   4.732  1.00  0.00           C  
ATOM   3303  O   ARG A 204      -6.948   5.293   5.085  1.00  0.00           O  
ATOM   3304  CB  ARG A 204      -9.268   3.900   5.944  1.00  0.00           C  
ATOM   3305  CG  ARG A 204     -10.289   3.049   6.683  1.00  0.00           C  
ATOM   3306  CD  ARG A 204     -11.350   3.881   7.306  1.00  0.00           C  
ATOM   3307  NE  ARG A 204     -10.819   4.745   8.349  1.00  0.00           N  
ATOM   3308  CZ  ARG A 204     -11.470   5.803   8.870  1.00  0.00           C  
ATOM   3309  NH1 ARG A 204     -12.671   6.116   8.436  1.00  0.00           N  
ATOM   3310  NH2 ARG A 204     -10.900   6.528   9.818  1.00  0.00           N  
ATOM   3311  H   ARG A 204      -7.376   3.156   7.609  1.00  0.00           H  
ATOM   3312  HA  ARG A 204      -8.271   2.325   4.905  1.00  0.00           H  
ATOM   3313 1HB  ARG A 204      -9.014   4.742   6.586  1.00  0.00           H  
ATOM   3314 2HB  ARG A 204      -9.755   4.302   5.055  1.00  0.00           H  
ATOM   3315 1HG  ARG A 204     -10.761   2.358   5.984  1.00  0.00           H  
ATOM   3316 2HG  ARG A 204      -9.789   2.484   7.471  1.00  0.00           H  
ATOM   3317 1HD  ARG A 204     -11.812   4.510   6.546  1.00  0.00           H  
ATOM   3318 2HD  ARG A 204     -12.105   3.235   7.750  1.00  0.00           H  
ATOM   3319  HE  ARG A 204      -9.897   4.536   8.708  1.00  0.00           H  
ATOM   3320 1HH1 ARG A 204     -13.106   5.562   7.712  1.00  0.00           H  
ATOM   3321 2HH1 ARG A 204     -13.158   6.909   8.827  1.00  0.00           H  
ATOM   3322 1HH2 ARG A 204      -9.977   6.287  10.151  1.00  0.00           H  
ATOM   3323 2HH2 ARG A 204     -11.388   7.320  10.208  1.00  0.00           H  
ATOM   3324  N   ILE A 205      -6.518   3.600   3.649  1.00  0.00           N  
ATOM   3325  CA  ILE A 205      -5.464   4.317   2.940  1.00  0.00           C  
ATOM   3326  C   ILE A 205      -5.909   4.719   1.531  1.00  0.00           C  
ATOM   3327  O   ILE A 205      -6.344   3.877   0.741  1.00  0.00           O  
ATOM   3328  CB  ILE A 205      -4.188   3.460   2.851  1.00  0.00           C  
ATOM   3329  CG1 ILE A 205      -3.694   3.091   4.253  1.00  0.00           C  
ATOM   3330  CG2 ILE A 205      -3.105   4.197   2.079  1.00  0.00           C  
ATOM   3331  CD1 ILE A 205      -2.677   1.973   4.267  1.00  0.00           C  
ATOM   3332  H   ILE A 205      -6.793   2.678   3.322  1.00  0.00           H  
ATOM   3333  HA  ILE A 205      -5.229   5.221   3.495  1.00  0.00           H  
ATOM   3334  HB  ILE A 205      -4.413   2.524   2.340  1.00  0.00           H  
ATOM   3335 1HG1 ILE A 205      -3.246   3.966   4.722  1.00  0.00           H  
ATOM   3336 2HG1 ILE A 205      -4.541   2.788   4.869  1.00  0.00           H  
ATOM   3337 1HG2 ILE A 205      -2.210   3.577   2.026  1.00  0.00           H  
ATOM   3338 2HG2 ILE A 205      -3.458   4.410   1.071  1.00  0.00           H  
ATOM   3339 3HG2 ILE A 205      -2.869   5.133   2.585  1.00  0.00           H  
ATOM   3340 1HD1 ILE A 205      -2.375   1.769   5.295  1.00  0.00           H  
ATOM   3341 2HD1 ILE A 205      -3.116   1.075   3.833  1.00  0.00           H  
ATOM   3342 3HD1 ILE A 205      -1.804   2.268   3.686  1.00  0.00           H  
ATOM   3343  N   ILE A 206      -5.789   6.005   1.225  1.00  0.00           N  
ATOM   3344  CA  ILE A 206      -6.158   6.518  -0.090  1.00  0.00           C  
ATOM   3345  C   ILE A 206      -4.918   6.885  -0.898  1.00  0.00           C  
ATOM   3346  O   ILE A 206      -4.103   7.689  -0.459  1.00  0.00           O  
ATOM   3347  CB  ILE A 206      -7.074   7.750   0.037  1.00  0.00           C  
ATOM   3348  CG1 ILE A 206      -8.289   7.423   0.908  1.00  0.00           C  
ATOM   3349  CG2 ILE A 206      -7.513   8.229  -1.338  1.00  0.00           C  
ATOM   3350  CD1 ILE A 206      -9.152   6.309   0.361  1.00  0.00           C  
ATOM   3351  H   ILE A 206      -5.424   6.645   1.924  1.00  0.00           H  
ATOM   3352  HA  ILE A 206      -6.699   5.740  -0.628  1.00  0.00           H  
ATOM   3353  HB  ILE A 206      -6.535   8.554   0.537  1.00  0.00           H  
ATOM   3354 1HG1 ILE A 206      -7.956   7.139   1.905  1.00  0.00           H  
ATOM   3355 2HG1 ILE A 206      -8.911   8.313   1.014  1.00  0.00           H  
ATOM   3356 1HG2 ILE A 206      -8.160   9.099  -1.230  1.00  0.00           H  
ATOM   3357 2HG2 ILE A 206      -6.637   8.499  -1.926  1.00  0.00           H  
ATOM   3358 3HG2 ILE A 206      -8.058   7.432  -1.844  1.00  0.00           H  
ATOM   3359 1HD1 ILE A 206      -9.993   6.136   1.032  1.00  0.00           H  
ATOM   3360 2HD1 ILE A 206      -9.526   6.589  -0.625  1.00  0.00           H  
ATOM   3361 3HD1 ILE A 206      -8.560   5.398   0.279  1.00  0.00           H  
ATOM   3362  N   ALA A 207      -4.774   6.276  -2.072  1.00  0.00           N  
ATOM   3363  CA  ALA A 207      -3.553   6.426  -2.860  1.00  0.00           C  
ATOM   3364  C   ALA A 207      -3.796   7.325  -4.048  1.00  0.00           C  
ATOM   3365  O   ALA A 207      -4.759   7.140  -4.793  1.00  0.00           O  
ATOM   3366  CB  ALA A 207      -3.044   5.071  -3.320  1.00  0.00           C  
ATOM   3367  H   ALA A 207      -5.523   5.696  -2.427  1.00  0.00           H  
ATOM   3368  HA  ALA A 207      -2.803   6.895  -2.237  1.00  0.00           H  
ATOM   3369 1HB  ALA A 207      -2.125   5.201  -3.886  1.00  0.00           H  
ATOM   3370 2HB  ALA A 207      -2.855   4.462  -2.480  1.00  0.00           H  
ATOM   3371 3HB  ALA A 207      -3.770   4.607  -3.929  1.00  0.00           H  
ATOM   3372  N   LEU A 208      -2.928   8.304  -4.223  1.00  0.00           N  
ATOM   3373  CA  LEU A 208      -3.130   9.320  -5.236  1.00  0.00           C  
ATOM   3374  C   LEU A 208      -2.077   9.246  -6.323  1.00  0.00           C  
ATOM   3375  O   LEU A 208      -0.884   9.418  -6.060  1.00  0.00           O  
ATOM   3376  CB  LEU A 208      -3.110  10.713  -4.594  1.00  0.00           C  
ATOM   3377  CG  LEU A 208      -3.698  11.846  -5.445  1.00  0.00           C  
ATOM   3378  CD1 LEU A 208      -4.168  12.973  -4.535  1.00  0.00           C  
ATOM   3379  CD2 LEU A 208      -2.648  12.339  -6.429  1.00  0.00           C  
ATOM   3380  H   LEU A 208      -2.109   8.351  -3.623  1.00  0.00           H  
ATOM   3381  HA  LEU A 208      -4.106   9.162  -5.693  1.00  0.00           H  
ATOM   3382 1HB  LEU A 208      -3.671  10.674  -3.662  1.00  0.00           H  
ATOM   3383 2HB  LEU A 208      -2.078  10.974  -4.362  1.00  0.00           H  
ATOM   3384  HG  LEU A 208      -4.565  11.477  -5.994  1.00  0.00           H  
ATOM   3385 1HD1 LEU A 208      -4.586  13.778  -5.140  1.00  0.00           H  
ATOM   3386 2HD1 LEU A 208      -4.932  12.597  -3.855  1.00  0.00           H  
ATOM   3387 3HD1 LEU A 208      -3.324  13.352  -3.960  1.00  0.00           H  
ATOM   3388 1HD2 LEU A 208      -3.066  13.144  -7.034  1.00  0.00           H  
ATOM   3389 2HD2 LEU A 208      -1.781  12.710  -5.881  1.00  0.00           H  
ATOM   3390 3HD2 LEU A 208      -2.343  11.518  -7.078  1.00  0.00           H  
ATOM   3391  N   ALA A 209      -2.522   9.009  -7.556  1.00  0.00           N  
ATOM   3392  CA  ALA A 209      -1.617   8.894  -8.695  1.00  0.00           C  
ATOM   3393  C   ALA A 209      -0.662  10.089  -8.752  1.00  0.00           C  
ATOM   3394  O   ALA A 209      -1.078  11.216  -9.034  1.00  0.00           O  
ATOM   3395  CB  ALA A 209      -2.407   8.779  -9.991  1.00  0.00           C  
ATOM   3396  H   ALA A 209      -3.522   8.905  -7.708  1.00  0.00           H  
ATOM   3397  HA  ALA A 209      -1.027   7.985  -8.581  1.00  0.00           H  
ATOM   3398 1HB  ALA A 209      -1.717   8.696 -10.831  1.00  0.00           H  
ATOM   3399 2HB  ALA A 209      -3.041   7.894  -9.953  1.00  0.00           H  
ATOM   3400 3HB  ALA A 209      -3.027   9.665 -10.118  1.00  0.00           H  
ATOM   3401  N   MET A 210       0.615   9.843  -8.462  1.00  0.00           N  
ATOM   3402  CA  MET A 210       1.573  10.932  -8.284  1.00  0.00           C  
ATOM   3403  C   MET A 210       2.106  11.446  -9.609  1.00  0.00           C  
ATOM   3404  O   MET A 210       3.243  11.161  -9.989  1.00  0.00           O  
ATOM   3405  CB  MET A 210       2.728  10.473  -7.397  1.00  0.00           C  
ATOM   3406  CG  MET A 210       3.656  11.592  -6.943  1.00  0.00           C  
ATOM   3407  SD  MET A 210       2.823  12.808  -5.904  1.00  0.00           S  
ATOM   3408  CE  MET A 210       2.604  14.153  -7.065  1.00  0.00           C  
ATOM   3409  H   MET A 210       0.921   8.882  -8.332  1.00  0.00           H  
ATOM   3410  HA  MET A 210       1.062  11.759  -7.795  1.00  0.00           H  
ATOM   3411 1HB  MET A 210       2.332   9.987  -6.506  1.00  0.00           H  
ATOM   3412 2HB  MET A 210       3.329   9.737  -7.932  1.00  0.00           H  
ATOM   3413 1HG  MET A 210       4.487  11.169  -6.381  1.00  0.00           H  
ATOM   3414 2HG  MET A 210       4.061  12.104  -7.816  1.00  0.00           H  
ATOM   3415 1HE  MET A 210       2.101  14.983  -6.569  1.00  0.00           H  
ATOM   3416 2HE  MET A 210       3.579  14.483  -7.428  1.00  0.00           H  
ATOM   3417 3HE  MET A 210       2.000  13.813  -7.907  1.00  0.00           H  
ATOM   3418  N   THR A 211       1.285  12.225 -10.300  1.00  0.00           N  
ATOM   3419  CA  THR A 211       1.638  12.759 -11.613  1.00  0.00           C  
ATOM   3420  C   THR A 211       1.720  14.284 -11.586  1.00  0.00           C  
ATOM   3421  O   THR A 211       2.262  14.904 -12.500  1.00  0.00           O  
ATOM   3422  CB  THR A 211       0.625  12.314 -12.683  1.00  0.00           C  
ATOM   3423  OG1 THR A 211      -0.669  12.847 -12.371  1.00  0.00           O  
ATOM   3424  CG2 THR A 211       0.542  10.796 -12.741  1.00  0.00           C  
ATOM   3425  H   THR A 211       0.384  12.464  -9.894  1.00  0.00           H  
ATOM   3426  HA  THR A 211       2.616  12.364 -11.894  1.00  0.00           H  
ATOM   3427  HB  THR A 211       0.934  12.693 -13.657  1.00  0.00           H  
ATOM   3428  HG1 THR A 211      -0.704  13.075 -11.439  1.00  0.00           H  
ATOM   3429 1HG2 THR A 211      -0.179  10.500 -13.503  1.00  0.00           H  
ATOM   3430 2HG2 THR A 211       1.522  10.388 -12.990  1.00  0.00           H  
ATOM   3431 3HG2 THR A 211       0.225  10.411 -11.773  1.00  0.00           H  
ATOM   3432  N   ASP A 212       1.174  14.880 -10.527  1.00  0.00           N  
ATOM   3433  CA  ASP A 212       1.050  16.331 -10.434  1.00  0.00           C  
ATOM   3434  C   ASP A 212       1.002  16.785  -8.972  1.00  0.00           C  
ATOM   3435  O   ASP A 212       0.084  16.430  -8.228  1.00  0.00           O  
ATOM   3436  CB  ASP A 212      -0.204  16.810 -11.169  1.00  0.00           C  
ATOM   3437  CG  ASP A 212      -0.300  18.327 -11.251  1.00  0.00           C  
ATOM   3438  OD1 ASP A 212       0.348  18.987 -10.474  1.00  0.00           O  
ATOM   3439  OD2 ASP A 212      -1.021  18.812 -12.090  1.00  0.00           O  
ATOM   3440  H   ASP A 212       0.841  14.311  -9.764  1.00  0.00           H  
ATOM   3441  HA  ASP A 212       1.926  16.783 -10.901  1.00  0.00           H  
ATOM   3442 1HB  ASP A 212      -0.210  16.405 -12.181  1.00  0.00           H  
ATOM   3443 2HB  ASP A 212      -1.091  16.431 -10.660  1.00  0.00           H  
ATOM   3444  N   GLU A 213       2.012  17.553  -8.561  1.00  0.00           N  
ATOM   3445  CA  GLU A 213       2.128  18.008  -7.172  1.00  0.00           C  
ATOM   3446  C   GLU A 213       0.940  18.876  -6.742  1.00  0.00           C  
ATOM   3447  O   GLU A 213       0.584  18.917  -5.559  1.00  0.00           O  
ATOM   3448  CB  GLU A 213       3.430  18.789  -6.982  1.00  0.00           C  
ATOM   3449  CG  GLU A 213       4.691  17.940  -7.063  1.00  0.00           C  
ATOM   3450  CD  GLU A 213       5.951  18.752  -6.952  1.00  0.00           C  
ATOM   3451  OE1 GLU A 213       6.294  19.137  -5.860  1.00  0.00           O  
ATOM   3452  OE2 GLU A 213       6.572  18.989  -7.962  1.00  0.00           O  
ATOM   3453  H   GLU A 213       2.728  17.811  -9.224  1.00  0.00           H  
ATOM   3454  HA  GLU A 213       2.157  17.131  -6.525  1.00  0.00           H  
ATOM   3455 1HB  GLU A 213       3.501  19.567  -7.742  1.00  0.00           H  
ATOM   3456 2HB  GLU A 213       3.420  19.282  -6.009  1.00  0.00           H  
ATOM   3457 1HG  GLU A 213       4.674  17.206  -6.258  1.00  0.00           H  
ATOM   3458 2HG  GLU A 213       4.693  17.401  -8.009  1.00  0.00           H  
ATOM   3459  N   GLU A 214       0.346  19.586  -7.701  1.00  0.00           N  
ATOM   3460  CA  GLU A 214      -0.736  20.519  -7.399  1.00  0.00           C  
ATOM   3461  C   GLU A 214      -2.007  19.787  -7.009  1.00  0.00           C  
ATOM   3462  O   GLU A 214      -2.687  20.170  -6.054  1.00  0.00           O  
ATOM   3463  CB  GLU A 214      -1.012  21.425  -8.600  1.00  0.00           C  
ATOM   3464  CG  GLU A 214      -2.094  22.470  -8.365  1.00  0.00           C  
ATOM   3465  CD  GLU A 214      -1.721  23.470  -7.306  1.00  0.00           C  
ATOM   3466  OE1 GLU A 214      -0.552  23.618  -7.041  1.00  0.00           O  
ATOM   3467  OE2 GLU A 214      -2.606  24.088  -6.763  1.00  0.00           O  
ATOM   3468  H   GLU A 214       0.661  19.488  -8.659  1.00  0.00           H  
ATOM   3469  HA  GLU A 214      -0.431  21.136  -6.554  1.00  0.00           H  
ATOM   3470 1HB  GLU A 214      -0.097  21.949  -8.879  1.00  0.00           H  
ATOM   3471 2HB  GLU A 214      -1.314  20.818  -9.453  1.00  0.00           H  
ATOM   3472 1HG  GLU A 214      -2.283  22.999  -9.298  1.00  0.00           H  
ATOM   3473 2HG  GLU A 214      -3.014  21.965  -8.073  1.00  0.00           H  
ATOM   3474  N   LYS A 215      -2.328  18.726  -7.746  1.00  0.00           N  
ATOM   3475  CA  LYS A 215      -3.499  17.920  -7.438  1.00  0.00           C  
ATOM   3476  C   LYS A 215      -3.261  17.080  -6.206  1.00  0.00           C  
ATOM   3477  O   LYS A 215      -4.156  16.900  -5.383  1.00  0.00           O  
ATOM   3478  CB  LYS A 215      -3.868  17.025  -8.622  1.00  0.00           C  
ATOM   3479  CG  LYS A 215      -4.677  17.721  -9.709  1.00  0.00           C  
ATOM   3480  CD  LYS A 215      -3.771  18.442 -10.696  1.00  0.00           C  
ATOM   3481  CE  LYS A 215      -4.575  19.098 -11.809  1.00  0.00           C  
ATOM   3482  NZ  LYS A 215      -3.699  19.644 -12.881  1.00  0.00           N  
ATOM   3483  H   LYS A 215      -1.738  18.472  -8.537  1.00  0.00           H  
ATOM   3484  HA  LYS A 215      -4.337  18.588  -7.234  1.00  0.00           H  
ATOM   3485 1HB  LYS A 215      -2.958  16.635  -9.080  1.00  0.00           H  
ATOM   3486 2HB  LYS A 215      -4.447  16.173  -8.268  1.00  0.00           H  
ATOM   3487 1HG  LYS A 215      -5.273  16.983 -10.248  1.00  0.00           H  
ATOM   3488 2HG  LYS A 215      -5.352  18.444  -9.253  1.00  0.00           H  
ATOM   3489 1HD  LYS A 215      -3.199  19.209 -10.172  1.00  0.00           H  
ATOM   3490 2HD  LYS A 215      -3.073  17.730 -11.137  1.00  0.00           H  
ATOM   3491 1HE  LYS A 215      -5.252  18.366 -12.248  1.00  0.00           H  
ATOM   3492 2HE  LYS A 215      -5.172  19.911 -11.396  1.00  0.00           H  
ATOM   3493 1HZ  LYS A 215      -4.269  20.070 -13.598  1.00  0.00           H  
ATOM   3494 2HZ  LYS A 215      -3.079  20.339 -12.488  1.00  0.00           H  
ATOM   3495 3HZ  LYS A 215      -3.154  18.896 -13.285  1.00  0.00           H  
ATOM   3496  N   PHE A 216      -2.047  16.562  -6.075  1.00  0.00           N  
ATOM   3497  CA  PHE A 216      -1.670  15.805  -4.901  1.00  0.00           C  
ATOM   3498  C   PHE A 216      -1.866  16.620  -3.630  1.00  0.00           C  
ATOM   3499  O   PHE A 216      -2.526  16.172  -2.694  1.00  0.00           O  
ATOM   3500  CB  PHE A 216      -0.212  15.354  -5.007  1.00  0.00           C  
ATOM   3501  CG  PHE A 216       0.283  14.613  -3.798  1.00  0.00           C  
ATOM   3502  CD1 PHE A 216       0.080  13.247  -3.672  1.00  0.00           C  
ATOM   3503  CD2 PHE A 216       0.952  15.280  -2.783  1.00  0.00           C  
ATOM   3504  CE1 PHE A 216       0.535  12.564  -2.560  1.00  0.00           C  
ATOM   3505  CE2 PHE A 216       1.409  14.600  -1.671  1.00  0.00           C  
ATOM   3506  CZ  PHE A 216       1.199  13.240  -1.559  1.00  0.00           C  
ATOM   3507  H   PHE A 216      -1.367  16.693  -6.818  1.00  0.00           H  
ATOM   3508  HA  PHE A 216      -2.306  14.919  -4.841  1.00  0.00           H  
ATOM   3509 1HB  PHE A 216      -0.094  14.706  -5.875  1.00  0.00           H  
ATOM   3510 2HB  PHE A 216       0.427  16.222  -5.159  1.00  0.00           H  
ATOM   3511  HD1 PHE A 216      -0.445  12.711  -4.464  1.00  0.00           H  
ATOM   3512  HD2 PHE A 216       1.117  16.354  -2.871  1.00  0.00           H  
ATOM   3513  HE1 PHE A 216       0.368  11.490  -2.474  1.00  0.00           H  
ATOM   3514  HE2 PHE A 216       1.934  15.137  -0.880  1.00  0.00           H  
ATOM   3515  HZ  PHE A 216       1.557  12.703  -0.682  1.00  0.00           H  
ATOM   3516  N   LYS A 217      -1.284  17.818  -3.601  1.00  0.00           N  
ATOM   3517  CA  LYS A 217      -1.402  18.692  -2.442  1.00  0.00           C  
ATOM   3518  C   LYS A 217      -2.858  18.997  -2.113  1.00  0.00           C  
ATOM   3519  O   LYS A 217      -3.291  18.849  -0.969  1.00  0.00           O  
ATOM   3520  CB  LYS A 217      -0.633  19.993  -2.678  1.00  0.00           C  
ATOM   3521  CG  LYS A 217      -0.703  20.982  -1.522  1.00  0.00           C  
ATOM   3522  CD  LYS A 217       0.049  22.265  -1.846  1.00  0.00           C  
ATOM   3523  CE  LYS A 217      -0.658  23.063  -2.931  1.00  0.00           C  
ATOM   3524  NZ  LYS A 217       0.026  24.355  -3.207  1.00  0.00           N  
ATOM   3525  H   LYS A 217      -0.743  18.129  -4.402  1.00  0.00           H  
ATOM   3526  HA  LYS A 217      -0.968  18.186  -1.580  1.00  0.00           H  
ATOM   3527 1HB  LYS A 217       0.418  19.767  -2.862  1.00  0.00           H  
ATOM   3528 2HB  LYS A 217      -1.022  20.489  -3.567  1.00  0.00           H  
ATOM   3529 1HG  LYS A 217      -1.745  21.226  -1.313  1.00  0.00           H  
ATOM   3530 2HG  LYS A 217      -0.267  20.532  -0.631  1.00  0.00           H  
ATOM   3531 1HD  LYS A 217       0.128  22.878  -0.948  1.00  0.00           H  
ATOM   3532 2HD  LYS A 217       1.055  22.020  -2.187  1.00  0.00           H  
ATOM   3533 1HE  LYS A 217      -0.690  22.479  -3.850  1.00  0.00           H  
ATOM   3534 2HE  LYS A 217      -1.683  23.268  -2.622  1.00  0.00           H  
ATOM   3535 1HZ  LYS A 217      -0.474  24.854  -3.930  1.00  0.00           H  
ATOM   3536 2HZ  LYS A 217       0.044  24.914  -2.365  1.00  0.00           H  
ATOM   3537 3HZ  LYS A 217       0.972  24.177  -3.514  1.00  0.00           H  
ATOM   3538  N   LYS A 218      -3.613  19.427  -3.122  1.00  0.00           N  
ATOM   3539  CA  LYS A 218      -4.994  19.850  -2.919  1.00  0.00           C  
ATOM   3540  C   LYS A 218      -5.841  18.723  -2.339  1.00  0.00           C  
ATOM   3541  O   LYS A 218      -6.524  18.902  -1.327  1.00  0.00           O  
ATOM   3542  CB  LYS A 218      -5.601  20.339  -4.234  1.00  0.00           C  
ATOM   3543  CG  LYS A 218      -7.046  20.808  -4.124  1.00  0.00           C  
ATOM   3544  CD  LYS A 218      -7.569  21.305  -5.463  1.00  0.00           C  
ATOM   3545  CE  LYS A 218      -9.026  21.733  -5.365  1.00  0.00           C  
ATOM   3546  NZ  LYS A 218      -9.545  22.243  -6.663  1.00  0.00           N  
ATOM   3547  H   LYS A 218      -3.216  19.470  -4.056  1.00  0.00           H  
ATOM   3548  HA  LYS A 218      -5.001  20.674  -2.205  1.00  0.00           H  
ATOM   3549 1HB  LYS A 218      -5.009  21.169  -4.622  1.00  0.00           H  
ATOM   3550 2HB  LYS A 218      -5.565  19.538  -4.972  1.00  0.00           H  
ATOM   3551 1HG  LYS A 218      -7.671  19.982  -3.783  1.00  0.00           H  
ATOM   3552 2HG  LYS A 218      -7.112  21.615  -3.395  1.00  0.00           H  
ATOM   3553 1HD  LYS A 218      -6.971  22.155  -5.795  1.00  0.00           H  
ATOM   3554 2HD  LYS A 218      -7.483  20.511  -6.205  1.00  0.00           H  
ATOM   3555 1HE  LYS A 218      -9.634  20.885  -5.052  1.00  0.00           H  
ATOM   3556 2HE  LYS A 218      -9.125  22.518  -4.615  1.00  0.00           H  
ATOM   3557 1HZ  LYS A 218     -10.512  22.516  -6.556  1.00  0.00           H  
ATOM   3558 2HZ  LYS A 218      -9.000  23.042  -6.954  1.00  0.00           H  
ATOM   3559 3HZ  LYS A 218      -9.477  21.517  -7.362  1.00  0.00           H  
ATOM   3560  N   LEU A 219      -5.797  17.565  -2.985  1.00  0.00           N  
ATOM   3561  CA  LEU A 219      -6.687  16.470  -2.649  1.00  0.00           C  
ATOM   3562  C   LEU A 219      -6.227  15.741  -1.384  1.00  0.00           C  
ATOM   3563  O   LEU A 219      -7.047  15.223  -0.623  1.00  0.00           O  
ATOM   3564  CB  LEU A 219      -6.766  15.483  -3.820  1.00  0.00           C  
ATOM   3565  CG  LEU A 219      -7.346  16.043  -5.125  1.00  0.00           C  
ATOM   3566  CD1 LEU A 219      -7.407  14.937  -6.170  1.00  0.00           C  
ATOM   3567  CD2 LEU A 219      -8.728  16.621  -4.859  1.00  0.00           C  
ATOM   3568  H   LEU A 219      -5.129  17.445  -3.740  1.00  0.00           H  
ATOM   3569  HA  LEU A 219      -7.681  16.878  -2.466  1.00  0.00           H  
ATOM   3570 1HB  LEU A 219      -5.763  15.117  -4.034  1.00  0.00           H  
ATOM   3571 2HB  LEU A 219      -7.383  14.636  -3.520  1.00  0.00           H  
ATOM   3572  HG  LEU A 219      -6.692  16.827  -5.507  1.00  0.00           H  
ATOM   3573 1HD1 LEU A 219      -7.819  15.336  -7.098  1.00  0.00           H  
ATOM   3574 2HD1 LEU A 219      -6.403  14.556  -6.355  1.00  0.00           H  
ATOM   3575 3HD1 LEU A 219      -8.042  14.130  -5.809  1.00  0.00           H  
ATOM   3576 1HD2 LEU A 219      -9.141  17.020  -5.787  1.00  0.00           H  
ATOM   3577 2HD2 LEU A 219      -9.384  15.837  -4.479  1.00  0.00           H  
ATOM   3578 3HD2 LEU A 219      -8.653  17.420  -4.122  1.00  0.00           H  
ATOM   3579  N   ALA A 220      -4.913  15.712  -1.161  1.00  0.00           N  
ATOM   3580  CA  ALA A 220      -4.357  15.131   0.058  1.00  0.00           C  
ATOM   3581  C   ALA A 220      -4.809  15.912   1.278  1.00  0.00           C  
ATOM   3582  O   ALA A 220      -5.139  15.331   2.314  1.00  0.00           O  
ATOM   3583  CB  ALA A 220      -2.843  15.105  -0.017  1.00  0.00           C  
ATOM   3584  H   ALA A 220      -4.283  16.101  -1.853  1.00  0.00           H  
ATOM   3585  HA  ALA A 220      -4.730  14.117   0.155  1.00  0.00           H  
ATOM   3586 1HB  ALA A 220      -2.448  14.656   0.883  1.00  0.00           H  
ATOM   3587 2HB  ALA A 220      -2.530  14.522  -0.879  1.00  0.00           H  
ATOM   3588 3HB  ALA A 220      -2.469  16.115  -0.110  1.00  0.00           H  
ATOM   3589  N   LYS A 221      -4.836  17.230   1.152  1.00  0.00           N  
ATOM   3590  CA  LYS A 221      -5.352  18.078   2.206  1.00  0.00           C  
ATOM   3591  C   LYS A 221      -6.808  17.756   2.493  1.00  0.00           C  
ATOM   3592  O   LYS A 221      -7.201  17.591   3.648  1.00  0.00           O  
ATOM   3593  CB  LYS A 221      -5.199  19.553   1.831  1.00  0.00           C  
ATOM   3594  CG  LYS A 221      -5.634  20.527   2.918  1.00  0.00           C  
ATOM   3595  CD  LYS A 221      -5.400  21.969   2.493  1.00  0.00           C  
ATOM   3596  CE  LYS A 221      -5.850  22.944   3.572  1.00  0.00           C  
ATOM   3597  NZ  LYS A 221      -5.631  24.360   3.168  1.00  0.00           N  
ATOM   3598  H   LYS A 221      -4.488  17.656   0.298  1.00  0.00           H  
ATOM   3599  HA  LYS A 221      -4.781  17.890   3.114  1.00  0.00           H  
ATOM   3600 1HB  LYS A 221      -4.155  19.762   1.593  1.00  0.00           H  
ATOM   3601 2HB  LYS A 221      -5.787  19.765   0.937  1.00  0.00           H  
ATOM   3602 1HG  LYS A 221      -6.694  20.387   3.129  1.00  0.00           H  
ATOM   3603 2HG  LYS A 221      -5.070  20.330   3.829  1.00  0.00           H  
ATOM   3604 1HD  LYS A 221      -4.338  22.123   2.296  1.00  0.00           H  
ATOM   3605 2HD  LYS A 221      -5.955  22.174   1.578  1.00  0.00           H  
ATOM   3606 1HE  LYS A 221      -6.909  22.797   3.776  1.00  0.00           H  
ATOM   3607 2HE  LYS A 221      -5.295  22.752   4.490  1.00  0.00           H  
ATOM   3608 1HZ  LYS A 221      -5.941  24.973   3.908  1.00  0.00           H  
ATOM   3609 2HZ  LYS A 221      -4.648  24.513   2.993  1.00  0.00           H  
ATOM   3610 3HZ  LYS A 221      -6.156  24.555   2.328  1.00  0.00           H  
ATOM   3611  N   ILE A 222      -7.606  17.654   1.434  1.00  0.00           N  
ATOM   3612  CA  ILE A 222      -9.002  17.269   1.565  1.00  0.00           C  
ATOM   3613  C   ILE A 222      -9.152  15.871   2.155  1.00  0.00           C  
ATOM   3614  O   ILE A 222     -10.024  15.634   2.989  1.00  0.00           O  
ATOM   3615  CB  ILE A 222      -9.712  17.328   0.200  1.00  0.00           C  
ATOM   3616  CG1 ILE A 222      -9.816  18.776  -0.286  1.00  0.00           C  
ATOM   3617  CG2 ILE A 222     -11.091  16.692   0.290  1.00  0.00           C  
ATOM   3618  CD1 ILE A 222     -10.221  18.905  -1.736  1.00  0.00           C  
ATOM   3619  H   ILE A 222      -7.232  17.856   0.510  1.00  0.00           H  
ATOM   3620  HA  ILE A 222      -9.488  17.974   2.240  1.00  0.00           H  
ATOM   3621  HB  ILE A 222      -9.121  16.789  -0.540  1.00  0.00           H  
ATOM   3622 1HG1 ILE A 222     -10.544  19.312   0.322  1.00  0.00           H  
ATOM   3623 2HG1 ILE A 222      -8.854  19.273  -0.156  1.00  0.00           H  
ATOM   3624 1HG2 ILE A 222     -11.578  16.743  -0.683  1.00  0.00           H  
ATOM   3625 2HG2 ILE A 222     -10.992  15.651   0.593  1.00  0.00           H  
ATOM   3626 3HG2 ILE A 222     -11.691  17.229   1.025  1.00  0.00           H  
ATOM   3627 1HD1 ILE A 222     -10.273  19.960  -2.007  1.00  0.00           H  
ATOM   3628 2HD1 ILE A 222      -9.485  18.405  -2.366  1.00  0.00           H  
ATOM   3629 3HD1 ILE A 222     -11.198  18.445  -1.883  1.00  0.00           H  
ATOM   3630  N   ALA A 223      -8.301  14.947   1.724  1.00  0.00           N  
ATOM   3631  CA  ALA A 223      -8.345  13.592   2.255  1.00  0.00           C  
ATOM   3632  C   ALA A 223      -8.329  13.616   3.781  1.00  0.00           C  
ATOM   3633  O   ALA A 223      -9.124  12.930   4.433  1.00  0.00           O  
ATOM   3634  CB  ALA A 223      -7.172  12.781   1.728  1.00  0.00           C  
ATOM   3635  H   ALA A 223      -7.617  15.185   1.013  1.00  0.00           H  
ATOM   3636  HA  ALA A 223      -9.275  13.128   1.934  1.00  0.00           H  
ATOM   3637 1HB  ALA A 223      -7.227  11.765   2.118  1.00  0.00           H  
ATOM   3638 2HB  ALA A 223      -7.206  12.754   0.643  1.00  0.00           H  
ATOM   3639 3HB  ALA A 223      -6.238  13.240   2.051  1.00  0.00           H  
ATOM   3640  N   ALA A 224      -7.428  14.415   4.350  1.00  0.00           N  
ATOM   3641  CA  ALA A 224      -7.314  14.522   5.799  1.00  0.00           C  
ATOM   3642  C   ALA A 224      -8.638  14.996   6.410  1.00  0.00           C  
ATOM   3643  O   ALA A 224      -9.088  14.469   7.431  1.00  0.00           O  
ATOM   3644  CB  ALA A 224      -6.191  15.478   6.169  1.00  0.00           C  
ATOM   3645  H   ALA A 224      -6.804  14.962   3.762  1.00  0.00           H  
ATOM   3646  HA  ALA A 224      -7.090  13.533   6.199  1.00  0.00           H  
ATOM   3647 1HB  ALA A 224      -6.102  15.534   7.252  1.00  0.00           H  
ATOM   3648 2HB  ALA A 224      -5.254  15.118   5.746  1.00  0.00           H  
ATOM   3649 3HB  ALA A 224      -6.412  16.468   5.771  1.00  0.00           H  
ATOM   3650  N   GLU A 225      -9.261  15.985   5.766  1.00  0.00           N  
ATOM   3651  CA  GLU A 225     -10.542  16.531   6.223  1.00  0.00           C  
ATOM   3652  C   GLU A 225     -11.667  15.502   6.141  1.00  0.00           C  
ATOM   3653  O   GLU A 225     -12.604  15.529   6.938  1.00  0.00           O  
ATOM   3654  CB  GLU A 225     -10.915  17.765   5.397  1.00  0.00           C  
ATOM   3655  CG  GLU A 225     -10.014  18.970   5.625  1.00  0.00           C  
ATOM   3656  CD  GLU A 225     -10.117  19.523   7.019  1.00  0.00           C  
ATOM   3657  OE1 GLU A 225     -11.213  19.787   7.453  1.00  0.00           O  
ATOM   3658  OE2 GLU A 225      -9.100  19.682   7.651  1.00  0.00           O  
ATOM   3659  H   GLU A 225      -8.828  16.380   4.936  1.00  0.00           H  
ATOM   3660  HA  GLU A 225     -10.435  16.827   7.267  1.00  0.00           H  
ATOM   3661 1HB  GLU A 225     -10.880  17.516   4.336  1.00  0.00           H  
ATOM   3662 2HB  GLU A 225     -11.937  18.063   5.630  1.00  0.00           H  
ATOM   3663 1HG  GLU A 225      -8.980  18.678   5.438  1.00  0.00           H  
ATOM   3664 2HG  GLU A 225     -10.277  19.748   4.910  1.00  0.00           H  
ATOM   3665  N   LEU A 226     -11.570  14.598   5.172  1.00  0.00           N  
ATOM   3666  CA  LEU A 226     -12.578  13.559   4.995  1.00  0.00           C  
ATOM   3667  C   LEU A 226     -12.371  12.377   5.945  1.00  0.00           C  
ATOM   3668  O   LEU A 226     -13.212  11.478   6.017  1.00  0.00           O  
ATOM   3669  CB  LEU A 226     -12.559  13.061   3.544  1.00  0.00           C  
ATOM   3670  CG  LEU A 226     -12.949  14.095   2.481  1.00  0.00           C  
ATOM   3671  CD1 LEU A 226     -12.727  13.506   1.094  1.00  0.00           C  
ATOM   3672  CD2 LEU A 226     -14.402  14.501   2.676  1.00  0.00           C  
ATOM   3673  H   LEU A 226     -10.784  14.642   4.529  1.00  0.00           H  
ATOM   3674  HA  LEU A 226     -13.554  13.996   5.206  1.00  0.00           H  
ATOM   3675 1HB  LEU A 226     -11.555  12.709   3.311  1.00  0.00           H  
ATOM   3676 2HB  LEU A 226     -13.246  12.220   3.457  1.00  0.00           H  
ATOM   3677  HG  LEU A 226     -12.311  14.974   2.576  1.00  0.00           H  
ATOM   3678 1HD1 LEU A 226     -13.004  14.241   0.338  1.00  0.00           H  
ATOM   3679 2HD1 LEU A 226     -11.676  13.243   0.975  1.00  0.00           H  
ATOM   3680 3HD1 LEU A 226     -13.341  12.614   0.975  1.00  0.00           H  
ATOM   3681 1HD2 LEU A 226     -14.680  15.236   1.920  1.00  0.00           H  
ATOM   3682 2HD2 LEU A 226     -15.041  13.623   2.579  1.00  0.00           H  
ATOM   3683 3HD2 LEU A 226     -14.529  14.934   3.668  1.00  0.00           H  
ATOM   3684  N   GLY A 227     -11.263  12.387   6.687  1.00  0.00           N  
ATOM   3685  CA  GLY A 227     -10.957  11.292   7.600  1.00  0.00           C  
ATOM   3686  C   GLY A 227      -9.992  10.265   7.005  1.00  0.00           C  
ATOM   3687  O   GLY A 227      -9.791   9.196   7.576  1.00  0.00           O  
ATOM   3688  H   GLY A 227     -10.628  13.178   6.632  1.00  0.00           H  
ATOM   3689 1HA  GLY A 227     -10.531  11.699   8.516  1.00  0.00           H  
ATOM   3690 2HA  GLY A 227     -11.885  10.794   7.883  1.00  0.00           H  
ATOM   3691  N   ALA A 228      -9.388  10.592   5.867  1.00  0.00           N  
ATOM   3692  CA  ALA A 228      -8.414   9.689   5.255  1.00  0.00           C  
ATOM   3693  C   ALA A 228      -6.998  10.166   5.573  1.00  0.00           C  
ATOM   3694  O   ALA A 228      -6.714  11.363   5.542  1.00  0.00           O  
ATOM   3695  OXT ALA A 228      -6.147   9.369   5.857  1.00  0.00           O  
ATOM   3696  CB  ALA A 228      -8.625   9.615   3.748  1.00  0.00           C  
ATOM   3697  H   ALA A 228      -9.594  11.481   5.422  1.00  0.00           H  
ATOM   3698  HA  ALA A 228      -8.544   8.700   5.686  1.00  0.00           H  
ATOM   3699 1HB  ALA A 228      -7.899   8.927   3.312  1.00  0.00           H  
ATOM   3700 2HB  ALA A 228      -9.632   9.257   3.540  1.00  0.00           H  
ATOM   3701 3HB  ALA A 228      -8.495  10.603   3.314  1.00  0.00           H  
TER                                                                             
# All scores below are weighted scores, not raw scores.
#BEGIN_POSE_ENERGIES_TABLE 
label fa_atr fa_rep fa_sol fa_intra_rep fa_intra_sol_xover4 lk_ball_wtd fa_elec pro_close hbond_sr_bb hbond_lr_bb hbond_bb_sc hbond_sc dslf_fa13 omega fa_dun p_aa_pp yhh_planarity ref rama_prepro total
weights 1 0.55 1 0.005 1 1 1 1.25 1 1 1 1 1.25 0.4 0.7 0.6 0.625 1 0.45 NA
pose -1372.1 168.157 694.409 2.76878 48.3486 -33.7485 -405.54 0 -109.64 -66.2083 -22.1041 -8.66564 0 15.4778 288.746 -50.1122 0.01406 90.0741 -23.1362 -783.262
ASP:NtermProteinFull_1 -5.07568 0.6359 9.01805 0.00315 0.36391 0.85061 -9.13738 0 0 0 -1.09193 -1.28242 0 0.09808 1.61065 0 0 -2.14574 0 -6.15279
ALA_2 -4.69231 0.41389 2.59184 0.0015 0 -0.22323 -1.49809 0 0 0 0 0 0 0.12203 0 -0.52031 0 1.32468 -0.01582 -2.49584
ILE_3 -6.87301 0.28195 0.6053 0.02632 0.10638 -0.09455 -1.28845 0 0 0 0 0 0 -0.02844 2.54896 -0.71298 0 2.30374 -0.25485 -3.37963
CYS_4 -8.24751 2.14581 2.2876 0.00352 0.03374 -0.02707 -1.99143 0 0 0 0 0 0 -0.02869 1.03687 0.1464 0 3.25479 -0.20194 -1.58792
ILE_5 -8.50794 0.90671 1.32321 0.02608 0.09713 0.18651 -1.86974 0 0 0 0 0 0 0.00268 0.59998 -0.20972 0 2.30374 0.0324 -5.10894
ALA_6 -4.73105 0.50156 2.16325 0.00303 0 -0.11384 -1.43694 0 0 0 0 0 0 0.31375 0 -0.0302 0 1.32468 0.18194 -1.82381
LEU_7 -6.98877 1.06487 1.31545 0.01855 0.06953 -0.08798 -1.08418 0 0 0 0 0 0 -0.065 0.48894 -0.15141 0 1.66147 0.00821 -3.75032
ASP_8 -4.98901 0.40901 5.1066 0.00282 0.37012 -0.15449 -2.64342 0 0 0 -0.88506 0 0 0.00239 3.31253 0.08596 0 -2.14574 -0.30847 -1.83676
GLU_9 -1.53415 0.12166 2.00887 0.00589 0.27423 -0.20647 0.17502 0 0 0 0 0 0 -0.08115 2.75238 -0.33216 0 -2.72453 -0.45072 0.00887
SER_10 -1.83418 0.2428 2.42734 0.00174 0.02898 -0.04102 -1.79997 0 0 0 -0.88506 0 0 -0.01663 0.76986 -0.19286 0 -0.28969 -0.57846 -2.16715
ALA_11 -3.86368 0.46 1.7073 0.00132 0 -0.11147 -0.6554 0 0 0 0 0 0 0.01063 0 0.03593 0 1.32468 -0.3081 -1.3988
THR_12 -4.62482 0.41592 5.04439 0.00647 0.07357 0.02402 -3.49807 0 0 0 -1.0632 -0.3969 0 0.00961 0.03626 -0.59695 0 1.15175 -0.11036 -3.52831
TRP_13 -7.14503 0.83568 2.48364 0.02332 0.42105 -0.09229 -0.72941 0 0 0 0 0 0 0.04377 0.99666 0.04331 0 2.26099 -0.2608 -1.11912
LYS_14 -5.54785 0.69731 4.33909 0.0117 0.21549 -0.25991 -0.98463 0 0 0 0 0 0 -0.05409 2.05374 -0.05322 0 -0.71458 -0.46935 -0.76631
ASP_15 -5.46534 0.27793 5.89594 0.0028 0.27863 -0.08849 -4.07691 0 0 0 -1.0632 -0.3969 0 0.58092 2.1139 -0.17798 0 -2.14574 -0.36411 -4.62854
MET_16 -10.7556 1.24064 2.00035 0.01457 0.01106 0.0225 -1.31752 0 0 0 0 0 0 0.03543 1.99524 0.08339 0 1.65735 0.00404 -5.00853
LYS_17 -7.2776 0.70494 5.82787 0.01176 0.25939 -0.45299 -2.8901 0 0 0 0 0 0 -0.00245 1.89325 0.0658 0 -0.71458 0.16788 -2.40682
LYS_18 -5.88721 0.51457 5.90098 0.017 0.29457 -0.26083 -2.79642 0 0 0 0 0 0 -0.01666 2.47954 -0.00938 0 -0.71458 -0.13763 -0.61607
ALA_19 -6.88409 0.95159 2.38434 0.00151 0 -0.03106 -1.71719 0 0 0 0 0 0 0.03851 0 -0.27507 0 1.32468 -0.39672 -4.60352
MET_20 -11.5602 2.00644 2.37311 0.00612 0.07038 -0.14647 -1.96595 0 0 0 0 0 0 0.02415 1.4938 0.04747 0 1.65735 -0.19236 -6.18617
GLU_21 -6.3704 0.28155 6.51485 0.0056 0.25226 -0.39363 -3.85326 0 0 0 0 0 0 0.12302 2.67787 -0.31134 0 -2.72453 -0.24994 -4.04794
ILE_22 -8.3092 0.9885 3.57249 0.02962 0.07275 -0.07752 -1.82092 0 0 0 0 0 0 -0.02507 0.23974 -0.41414 0 2.30374 -0.20972 -3.64973
LEU_23 -10.3128 1.46854 2.20944 0.0183 0.07462 -0.13009 -1.78104 0 0 0 0 0 0 0.30129 0.43376 -0.24196 0 1.66147 -0.07377 -6.37223
TYR_24 -6.44098 0.71887 4.33909 0.02277 0.28291 -0.09952 -1.53718 0 0 0 0 0 0 -0.0033 1.3993 -0.43207 0.00023 0.58223 -0.0666 -1.23425
LYS_25 -3.39103 0.31564 3.07626 0.01019 0.40719 -0.09933 -0.70861 0 0 0 0 0 0 -0.06986 2.23432 -0.07783 0 -0.71458 -0.20457 0.77779
LEU_26 -6.5657 0.65214 1.86545 0.01809 0.0994 -0.17327 -0.6976 0 0 0 0 0 0 -0.02709 0.06248 -0.0725 0 1.66147 -0.40378 -3.5809
GLY_27 -2.14582 0.21191 2.19993 6e-05 0 -0.20263 -1.21525 0 0 0 0 0 0 -0.1488 0 -1.45884 0 0.79816 -0.47588 -2.43715
VAL_28 -6.20629 0.6246 1.55791 0.01723 0.05137 -0.24218 -0.23424 0 0 0 0 0 0 -0.04521 0.00165 -0.24152 0 2.64269 -0.39938 -2.47339
LYS_29 -4.31193 0.22829 3.47656 0.01345 0.32476 -0.11883 -1.81993 0 0 0 0 0 0 0.01392 1.27587 -0.11439 0 -0.71458 -0.27798 -2.02479
LYS_30 -5.87454 0.49162 3.62958 0.00782 0.14762 -0.24836 -1.18955 0 0 0 0 0 0 0.25492 1.35207 0.35513 0 -0.71458 0.12139 -1.66687
ILE_31 -7.7654 0.73913 0.84208 0.02722 0.07296 -0.16739 -1.29922 0 0 0 0 0 0 -0.04425 0.19598 -0.72867 0 2.30374 0.15181 -5.67201
VAL_32 -7.76747 1.79539 0.86586 0.01635 0.0401 -0.14623 -1.89652 0 0 0 0 0 0 0.09049 0.15196 -0.76128 0 2.64269 -0.33282 -5.30149
VAL_33 -8.09498 1.41504 0.74091 0.01615 0.04002 0.06547 -2.2616 0 0 0 0 0 0 0.03302 0.474 -0.78636 0 2.64269 -0.36118 -6.07684
LEU_34 -6.85019 0.63036 1.45686 0.01892 0.10706 0.15659 -1.7052 0 0 0 0 0 0 0.19271 0.67466 -0.12643 0 1.66147 -0.121 -3.90421
PHE_35 -9.98385 2.63916 1.19634 0.02524 0.54694 -0.14698 -1.67103 0 0 0 0 0 0 0.06139 1.28646 -0.36581 0 1.21829 0.05273 -5.14112
ALA_36 -2.80859 0.7676 1.53517 0.00131 0 -0.0487 -0.62876 0 0 0 0 0 0 0.17588 0 -0.04186 0 1.32468 -0.37376 -0.09704
TYR_37 -6.78764 0.70074 2.59681 0.0232 0.17515 -0.24758 -0.932 0 0 0 0 0 0 -0.01314 1.93294 0.06465 0.0068 0.58223 -0.2094 -2.10723
ASP_38 -5.83565 0.79426 5.85906 0.00529 0.62503 0.18926 -3.55474 0 0 0 -0.92558 0 0 0.08012 2.96793 -0.51949 0 -2.14574 0.52667 -1.93357
GLU_39 -4.30813 0.34979 4.67426 0.00745 0.36672 -0.24622 -3.24002 0 0 0 0 0 0 0.12569 2.79237 -0.22503 0 -2.72453 0.23199 -2.19566
LYS_40 -4.17503 0.48592 4.13538 0.01507 0.30712 0.15457 -2.21535 0 0 0 -0.21629 0 0 0.11317 1.79894 -0.1185 0 -0.71458 -0.18396 -0.61354
LEU_41 -9.25184 1.51785 2.80433 0.01948 0.08115 -0.20992 -2.23376 0 0 0 -0.70929 0 0 0.14621 0.1701 -0.31237 0 1.66147 -0.19073 -6.50733
ILE_42 -9.71275 1.32092 2.09315 0.02639 0.07182 -0.29309 -1.74092 0 0 0 0 0 0 0.00114 0.12446 -0.43475 0 2.30374 -0.16021 -6.4001
LYS_43 -5.13002 0.19374 3.70682 0.01048 0.23033 -0.05126 -1.47337 0 0 0 0 0 0 -0.00487 1.80083 0.08176 0 -0.71458 0.01785 -1.33229
VAL_44 -7.185 0.64052 2.3798 0.02017 0.05295 -0.12575 -1.76548 0 0 0 0 0 0 -0.05817 0.02813 -0.34183 0 2.64269 0.02515 -3.68681
ALA_45 -7.03951 1.07162 1.74272 0.00144 0 -0.1498 -1.63539 0 0 0 0 0 0 -0.00606 0 0.1212 0 1.32468 0.15544 -4.41365
ALA_46 -6.17187 1.15543 2.3041 0.0015 0 -0.34476 -1.38809 0 0 0 0 0 0 -0.01961 0 -0.08544 0 1.32468 0.07466 -3.1494
LYS_47 -5.03561 0.1952 4.19581 0.00955 0.18626 -0.0421 -2.073 0 0 0 0 0 0 0.00837 1.0155 0.07191 0 -0.71458 -0.08307 -2.26576
VAL_48 -7.74931 1.2871 3.15076 0.02096 0.05462 -0.23147 -1.98469 0 0 0 0 0 0 -0.05483 0.00039 -0.28794 0 2.64269 -0.07927 -3.231
LEU_49 -9.17369 1.07497 2.02949 0.01563 0.07358 -0.31399 -1.69258 0 0 0 0 0 0 0.35104 0.47797 -0.2269 0 1.66147 -0.1674 -5.89041
HIS_D_50 -4.15775 0.33104 4.23577 0.00405 0.60182 -0.28017 -1.84128 0 0 0 0 0 0 0.05588 1.31992 -0.19096 0 -0.30065 -0.05527 -0.2776
ASP_51 -3.16316 0.27283 3.15472 0.00317 0.70364 -0.09179 -0.66644 0 0 0 0 0 0 -0.06486 2.79592 0.01684 0 -2.14574 -0.16161 0.65352
LEU_52 -7.00927 1.07839 1.85649 0.0181 0.09502 -0.256 -1.12572 0 0 0 0 0 0 -0.03825 0.09459 -0.11281 0 1.66147 -0.4186 -4.15658
GLY_53 -1.84095 0.28513 2.29987 0.00011 0 -0.13028 -1.09534 0 0 0 0 0 0 -0.06646 0 -0.89637 0 0.79816 -0.4553 -1.10143
ALA_54 -3.72201 0.18072 1.61225 0.00129 0 -0.24491 -0.2157 0 0 0 0 0 0 0.20094 0 -0.07627 0 1.32468 -0.65829 -1.59728
GLU_55 -2.86061 0.2015 2.45579 0.01071 1.05874 -0.09915 -0.08569 0 0 0 0 0 0 0.25261 2.92991 -0.31327 0 -2.72453 -0.61125 0.21475
GLU_56 -6.13949 0.41838 5.16999 0.00869 0.42435 -0.12135 -1.93405 0 0 0 0 0 0 0.45434 3.09761 0.27944 0 -2.72453 0.17803 -0.8886
ALA_57 -5.26329 0.39868 2.26093 0.00224 0 0.17316 -3.34758 0 0 0 -1.08122 0 0 -0.01217 0 0.34227 0 1.32468 0.94073 -4.26158
ALA_58 -5.25629 0.55797 1.73163 0.00139 0 0.13944 -2.05984 0 0 0 0 0 0 -0.03991 0 0.5962 0 1.32468 0.93027 -2.07445
ILE_59 -8.91196 1.027 0.86969 0.02759 0.072 -0.01939 -1.64996 0 0 0 0 0 0 0.06682 0.173 -0.5991 0 2.30374 0.23351 -6.40706
ILE_60 -8.52986 1.38231 0.8503 0.02694 0.11424 -0.05954 -1.62769 0 0 0 0 0 0 0.02562 2.39856 -0.74193 0 2.30374 -0.36551 -4.22279
LEU_61 -8.38858 1.49632 0.92052 0.01673 0.07963 -0.01919 -2.04201 0 0 0 0 0 0 -0.06742 0.65839 -0.19985 0 1.66147 -0.08588 -5.96989
ALA_62 -4.01905 0.66493 1.96619 0.00129 0 0.08696 -2.63622 0 0 0 0 0 0 -0.00915 0 0.04552 0 1.32468 0.09938 -2.47547
PHE_63 -7.65793 2.13282 1.4874 0.02589 0.45984 0.12049 -1.41717 0 0 0 0 0 0 0.13355 1.85112 -0.58971 0 1.21829 -0.16208 -2.39749
ASP_64 -2.23535 0.17524 1.32912 0.00775 0.7312 -0.14314 0.26437 0 0 0 0 0 0 0.0549 1.48576 -0.61895 0 -2.14574 0.19246 -0.90238
ILE_65 -5.50506 0.99632 1.86157 0.03861 0.0713 -0.12844 0.26962 0 0 0 0 0 0 0.00816 1.75678 -0.57281 0 2.30374 0.19695 1.29674
ASP_66 -2.10598 0.14389 2.05022 0.00284 0.28945 -0.21338 -0.62037 0 0 0 0 0 0 -0.03845 1.59325 -0.26808 0 -2.14574 -0.17531 -1.48767
ASP_67 -3.44775 0.41718 2.90012 0.00326 0.2864 -0.15716 -0.97289 0 0 0 0 0 0 -0.07518 3.25288 -0.56565 0 -2.14574 -0.19998 -0.70452
GLU_68 -5.46247 0.5459 5.79077 0.00913 0.38136 -0.55661 -2.82795 0 0 0 0 0 0 -0.0514 3.71487 -0.31975 0 -2.72453 -0.458 -1.95867
ASP_69 -3.38751 0.3057 3.54845 0.00424 0.29824 -0.30441 -0.6503 0 0 0 0 0 0 0.01569 1.39211 0.29327 0 -2.14574 -0.36987 -1.00013
GLU_70 -4.87291 0.28193 4.21975 0.00726 0.77956 -0.36785 -1.39095 0 0 0 0 0 0 0.13755 2.71651 -0.29387 0 -2.72453 -0.18616 -1.69373
PHE_71 -11.0173 2.4257 2.15006 0.02371 0.26228 -0.07832 -1.50104 0 0 0 0 0 0 -0.00061 1.712 -0.49932 0 1.21829 -0.07104 -5.37557
LYS_72 -6.84287 0.5698 5.0558 0.00746 0.12343 -0.54898 -2.80116 0 0 0 0 0 0 0.01272 1.18324 -0.01931 0 -0.71458 -0.12341 -4.09785
LYS_73 -4.19564 0.18135 4.34518 0.02348 0.35889 -0.27887 -1.64143 0 0 0 0 0 0 -0.01202 3.09622 0.063 0 -0.71458 -0.25976 0.96582
GLN_74 -7.08136 0.41142 4.8505 0.00654 0.17631 -0.47444 -2.40918 0 0 0 0 0 0 -0.0232 2.31019 0.01705 0 -1.45095 -0.10803 -3.77514
VAL_75 -7.82939 1.3767 1.82264 0.02052 0.05448 -0.20045 -2.04534 0 0 0 0 0 0 -0.04102 0.04892 -0.33576 0 2.64269 -0.07907 -4.56509
LYS_76 -5.08072 0.29561 5.60685 0.0172 0.62104 0.02409 -3.51302 0 0 0 0 -0.50762 0 0.00367 3.15752 0.06521 0 -0.71458 0.05488 0.03015
LYS_77 -6.15865 0.43536 6.35798 0.01581 0.49007 -0.42692 -3.61401 0 0 0 0 0 0 -0.03228 3.23093 0.00144 0 -0.71458 -0.09962 -0.51447
ALA_78 -6.70845 1.18413 2.61359 0.00155 0 -0.06462 -1.87635 0 0 0 0 0 0 -0.01065 0 0.02705 0 1.32468 -0.13741 -3.64648
LEU_79 -9.35631 1.05597 3.55314 0.01796 0.07548 -0.31725 -2.5759 0 0 0 0 0 0 -0.00545 0.27912 -0.27986 0 1.66147 -0.09379 -5.98541
GLU_80 -4.46657 0.14074 5.42415 0.00714 0.33084 -0.02136 -3.43227 0 0 0 0 -0.50762 0 0.02281 2.87844 -0.11753 0 -2.72453 -0.28067 -2.74644
LEU_81 -7.23539 0.43934 3.44964 0.01581 0.06912 -0.27272 -1.49073 0 0 0 0 0 0 0.12881 0.80981 -0.19027 0 1.66147 -0.09249 -2.7076
MET_82 -11.154 1.46558 3.1335 0.00632 0.06539 -0.25693 -1.97611 0 0 0 0 0 0 -0.02383 1.38928 0.04098 0 1.65735 0.03338 -5.61908
LYS_83 -4.57498 0.25274 4.47332 0.01452 0.78253 -0.42958 -1.3804 0 0 0 0 0 0 -0.01198 2.75868 0.0648 0 -0.71458 -0.02878 1.20629
LYS_84 -2.74893 0.13645 2.53438 0.02758 0.65598 -0.22613 -0.65095 0 0 0 0 0 0 -0.03037 3.26644 -0.05776 0 -0.71458 -0.28688 1.90522
LEU_85 -6.20074 0.7676 2.6232 0.01856 0.10405 -0.29182 -0.60557 0 0 0 0 0 0 1.34204 0.19916 -0.07878 0 1.66147 -0.44887 -0.9097
GLY_86 -2.19583 0.09846 2.35823 0.00012 0 -0.18796 -0.59338 0 0 0 0 0 0 0.15821 0 -1.27819 0 0.79816 -0.06467 -0.90685
VAL_87 -7.04952 1.28391 0.95058 0.0175 0.04197 -0.26787 -0.80278 0 0 0 0 0 0 0.29211 0.04929 -0.33546 0 2.64269 -0.08149 -3.25907
ASP_88 -4.10526 0.21102 4.08845 0.003 0.28425 -0.21262 -1.30335 0 0 0 -1.08122 0 0 -0.02341 1.7728 -0.20944 0 -2.14574 -0.28431 -3.00583
HIS_D_89 -6.20965 0.46418 3.94293 0.00456 0.41308 -0.3038 -1.64789 0 0 0 0 0 0 0.15529 1.9207 -0.37907 0 -0.30065 0.34211 -1.59821
ARG_90 -9.70234 0.8812 7.49507 0.01767 0.53867 -0.03249 -5.82832 0 0 0 -1.08862 -1.24042 0 0.31221 1.95499 0.16233 0 -0.09474 0.6643 -5.96051
ILE_91 -8.59209 1.17348 1.79996 0.02468 0.07522 -0.09688 -1.98979 0 0 0 0 0 0 -0.03291 0.41538 -0.77327 0 2.30374 0.01741 -5.67505
ILE_92 -6.7184 0.40858 0.93573 0.03183 0.08763 0.1106 -1.72986 0 0 0 0 0 0 0.16223 1.0525 -0.73816 0 2.30374 -0.45823 -4.55178
ALA_93 -5.88294 1.76175 1.74254 0.00148 0 0.07237 -1.39038 0 0 0 0 0 0 0.30663 0 0.54902 0 1.32468 0.03635 -1.4785
LEU_94 -7.46755 2.38248 1.65082 0.0248 0.1758 -0.14203 -1.82612 0 0 0 0 0 0 -0.05314 2.5333 -0.24927 0 1.66147 0.34739 -0.96206
ALA_95 -3.58459 0.73111 1.75377 0.0017 0 -0.09101 -1.98415 0 0 0 0 0 0 0.39936 0 0.34976 0 1.32468 0.66273 -0.43665
MET_96 -7.67118 0.90011 2.22979 0.0152 0.03662 -0.24429 -0.38668 0 0 0 0 0 0 0.00962 3.14452 -0.01007 0 1.65735 0.86505 0.54603
THR_97 -2.50784 0.14086 1.63486 0.00671 0.06522 -0.28209 -0.24767 0 0 0 0 0 0 0.00723 0.03688 -0.67062 0 1.15175 0.16552 -0.49919
ASP_98 -4.80265 0.34951 6.27617 0.00815 0.58026 -0.33515 -4.51391 0 0 0 -0.4854 0 0 -0.04757 1.79033 -0.62514 0 -2.14574 0.0985 -3.85263
GLU_99 -4.1992 0.23875 3.38459 0.00472 0.2594 -0.07741 -1.38034 0 0 0 0 0 0 -0.0189 4.14577 -0.34347 0 -2.72453 -0.11825 -0.82886
GLU_100 -3.89509 0.19861 4.57261 0.01092 1.08065 -0.27217 -2.52262 0 0 0 -0.4854 0 0 0.10306 2.75614 -0.18426 0 -2.72453 -0.41368 -1.77575
LYS_101 -6.08472 0.29765 6.27419 0.01168 0.3554 -0.45612 -3.66118 0 0 0 0 0 0 0.21727 4.37881 -0.11103 0 -0.71458 -0.19656 0.3108
PHE_102 -10.891 2.21745 1.55676 0.02363 0.2544 0.01635 -1.79018 0 0 0 0 0 0 0.01177 1.41913 -0.52075 0 1.21829 -0.0172 -6.50138
LYS_103 -6.19777 0.35313 4.26948 0.01879 0.25156 -0.30973 -2.31727 0 0 0 0 0 0 0.05754 2.0069 0.07695 0 -0.71458 0.12257 -2.38242
LYS_104 -5.59326 0.24816 5.36318 0.00944 0.17488 -0.34974 -2.73006 0 0 0 0 0 0 0.28775 0.90465 0.09295 0 -0.71458 0.09002 -2.21661
LEU_105 -9.21936 1.16276 2.3578 0.02079 0.08243 -0.102 -2.16283 0 0 0 0 0 0 0.29202 0.42634 -0.27789 0 1.66147 -0.04003 -5.79849
ALA_106 -5.84972 0.72464 1.91728 0.00145 0 -0.02948 -1.52239 0 0 0 0 0 0 0.29484 0 -0.19664 0 1.32468 -0.27107 -3.60641
LYS_107 -5.10191 0.41447 3.77072 0.00858 0.18198 -0.12439 -1.44612 0 0 0 0 0 0 0.12137 1.03814 0.0588 0 -0.71458 -0.24953 -2.04248
ILE_108 -8.49031 1.30177 3.62656 0.02901 0.07548 -0.19819 -1.20145 0 0 0 0 0 0 -0.02587 0.18476 -0.26155 0 2.30374 -0.13572 -2.79178
ALA_109 -6.39406 0.90454 3.01776 0.00135 0 -0.14969 -2.17538 0 0 0 0 0 0 0.01102 0 -0.03245 0 1.32468 0.04672 -3.44551
ALA_110 -3.84023 0.29897 2.9183 0.00133 0 -0.27268 -1.28282 0 0 0 0 0 0 -0.00432 0 -0.21285 0 1.32468 -0.0393 -1.10891
GLU_111 -3.30956 0.33406 3.00292 0.00705 0.77099 -0.09756 -0.28842 0 0 0 0 0 0 -0.04556 2.91521 -0.35463 0 -2.72453 -0.44754 -0.23756
LEU_112 -6.45197 0.98958 1.40676 0.01709 0.09573 -0.27115 -0.85436 0 0 0 0 0 0 -0.03287 0.04563 -0.11675 0 1.66147 -0.53737 -4.04821
GLY_113 -2.64408 0.1923 2.79749 6e-05 0 -0.36992 -0.99288 0 0 0 0 0 0 -0.09858 0 -1.50058 0 0.79816 -0.42283 -2.24086
ALA_114 -4.15269 0.3033 1.46767 0.00125 0 -0.39529 -0.37396 0 0 0 0 0 0 0.13764 0 -0.06008 0 1.32468 -0.61653 -2.36401
ASP_115 -4.45282 0.18581 6.08844 0.00372 0.29097 0.28728 -4.2367 0 0 0 -1.08862 -1.24042 0 0.23242 2.08594 -0.08196 0 -2.14574 -0.49162 -4.5633
ALA_116 -4.42057 0.29244 1.56555 0.0015 0 -0.24003 -1.4695 0 0 0 0 0 0 0.12519 0 -0.51809 0 1.32468 -0.07896 -3.41781
ILE_117 -6.92136 0.47855 -0.11892 0.02633 0.10645 -0.09449 -1.37303 0 0 0 0 0 0 -0.03637 2.54332 -0.71689 0 2.30374 -0.25414 -4.05681
CYS_118 -8.22192 2.08614 2.27777 0.00352 0.03376 -0.0221 -2.03885 0 0 0 0 0 0 -0.02648 1.03378 0.14653 0 3.25479 -0.20202 -1.6751
ILE_119 -8.58788 0.97284 1.30544 0.02611 0.09724 0.18897 -1.85177 0 0 0 0 0 0 0.00806 0.59882 -0.20452 0 2.30374 0.03603 -5.10692
ALA_120 -4.70031 0.49493 2.1577 0.00304 0 -0.11305 -1.43644 0 0 0 0 0 0 0.32202 0 -0.03012 0 1.32468 0.1852 -1.79237
LEU_121 -6.90869 0.93549 1.29047 0.01855 0.0695 -0.09519 -1.05375 0 0 0 0 0 0 -0.06489 0.48901 -0.15124 0 1.66147 0.00786 -3.8014
ASP_122 -4.90077 0.40051 5.03096 0.00282 0.37009 -0.14774 -2.614 0 0 0 -0.88592 0 0 0.00236 3.3137 0.08576 0 -2.14574 -0.30938 -1.79734
GLU_123 -1.53343 0.12158 2.00859 0.00589 0.27421 -0.20642 0.17471 0 0 0 0 0 0 -0.08119 2.75226 -0.33218 0 -2.72453 -0.45097 0.00852
SER_124 -1.83411 0.24254 2.4273 0.00174 0.02898 -0.04137 -1.79562 0 0 0 -0.88592 0 0 -0.0152 0.76944 -0.19258 0 -0.28969 -0.5782 -2.16267
ALA_125 -3.85645 0.46543 1.71134 0.00132 0 -0.11366 -0.65224 0 0 0 0 0 0 0.01022 0 0.03557 0 1.32468 -0.30842 -1.3822
THR_126 -4.63042 0.42216 5.06384 0.00647 0.07354 0.02755 -3.52456 0 0 0 -1.06167 -0.39714 0 0.01015 0.03642 -0.59779 0 1.15175 -0.11049 -3.53021
TRP_127 -7.13948 0.83355 2.47794 0.02332 0.42115 -0.09189 -0.72426 0 0 0 0 0 0 0.04955 0.99463 0.04294 0 2.26099 -0.25997 -1.11153
LYS_128 -5.55089 0.69678 4.34276 0.0117 0.21555 -0.25784 -0.98491 0 0 0 0 0 0 -0.05411 2.05378 -0.05297 0 -0.71458 -0.46942 -0.76415
ASP_129 -5.45732 0.28549 5.88992 0.0028 0.27869 -0.08737 -4.15425 0 0 0 -1.06167 -0.39714 0 0.58981 2.11757 -0.17893 0 -2.14574 -0.36592 -4.68406
MET_130 -10.7507 1.21927 2.00193 0.01457 0.01124 0.0235 -1.31753 0 0 0 0 0 0 0.03588 1.99654 0.08267 0 1.65735 0.00075 -5.02452
LYS_131 -7.27407 0.70152 5.83825 0.01177 0.25969 -0.44808 -2.89209 0 0 0 0 0 0 -0.00278 1.89414 0.06513 0 -0.71458 0.16551 -2.39559
LYS_132 -5.90037 0.52238 5.92194 0.017 0.29458 -0.25984 -2.80637 0 0 0 0 0 0 -0.01657 2.47997 -0.00952 0 -0.71458 -0.13812 -0.60951
ALA_133 -6.88481 0.98298 2.38305 0.00151 0 -0.02998 -1.70916 0 0 0 0 0 0 0.04041 0 -0.27424 0 1.32468 -0.39612 -4.56168
MET_134 -11.5615 1.97979 2.3714 0.00612 0.07043 -0.14375 -1.95703 0 0 0 0 0 0 0.02539 1.49485 0.04704 0 1.65735 -0.19198 -6.20193
GLU_135 -6.36928 0.27994 6.52843 0.0056 0.25235 -0.38952 -3.86552 0 0 0 0 0 0 0.12215 2.67709 -0.31257 0 -2.72453 -0.25102 -4.04686
ILE_136 -8.39474 0.98054 3.61928 0.02962 0.07277 -0.06822 -1.85832 0 0 0 0 0 0 -0.02603 0.23926 -0.41316 0 2.30374 -0.21078 -3.72604
LEU_137 -10.435 1.70568 2.16422 0.0183 0.07459 -0.11848 -1.79151 0 0 0 0 0 0 0.29879 0.43475 -0.24153 0 1.66147 -0.07357 -6.30226
TYR_138 -6.39399 0.69979 4.30895 0.02277 0.28292 -0.10148 -1.52047 0 0 0 0 0 0 -0.00438 1.39936 -0.43162 0.00023 0.58223 -0.06626 -1.22195
LYS_139 -3.39101 0.3135 3.07201 0.01018 0.40677 -0.09959 -0.68383 0 0 0 0 0 0 -0.06953 2.23238 -0.07763 0 -0.71458 -0.20477 0.7939
LEU_140 -6.6471 0.70724 1.8595 0.01807 0.09934 -0.17122 -0.70902 0 0 0 0 0 0 -0.03078 0.06373 -0.07347 0 1.66147 -0.40647 -3.62872
GLY_141 -2.14468 0.2105 2.20069 6e-05 0 -0.20243 -1.21723 0 0 0 0 0 0 -0.14922 0 -1.45781 0 0.79816 -0.48148 -2.44344
VAL_142 -6.23463 0.65138 1.55472 0.01722 0.05131 -0.23529 -0.2286 0 0 0 0 0 0 -0.04608 0.00174 -0.24291 0 2.64269 -0.40346 -2.4719
LYS_143 -4.32717 0.23553 3.47912 0.01345 0.32489 -0.11433 -1.81199 0 0 0 0 0 0 0.01293 1.27709 -0.11405 0 -0.71458 -0.28138 -2.0205
LYS_144 -5.78561 0.49416 3.53526 0.00782 0.14764 -0.24143 -1.15801 0 0 0 0 0 0 0.25128 1.35202 0.35544 0 -0.71458 0.11773 -1.63826
ILE_145 -7.76985 0.81603 0.84997 0.02722 0.07299 -0.16469 -1.31696 0 0 0 0 0 0 -0.04439 0.19673 -0.72905 0 2.30374 0.15022 -5.60803
VAL_146 -7.71169 1.67123 0.8474 0.01635 0.04013 -0.14217 -1.88018 0 0 0 0 0 0 0.08191 0.1524 -0.76224 0 2.64269 -0.33401 -5.37817
VAL_147 -8.09452 1.43397 0.72472 0.01615 0.04003 0.06632 -2.25219 0 0 0 0 0 0 0.03323 0.47598 -0.78637 0 2.64269 -0.36244 -6.06243
LEU_148 -6.79864 0.58607 1.45155 0.01891 0.10709 0.14745 -1.69555 0 0 0 0 0 0 0.19531 0.67175 -0.12675 0 1.66147 -0.12075 -3.9021
PHE_149 -9.96056 2.61215 1.19289 0.02524 0.54692 -0.14664 -1.66103 0 0 0 0 0 0 0.06036 1.28608 -0.36552 0 1.21829 0.05359 -5.13823
ALA_150 -2.81239 0.76861 1.53657 0.00131 0 -0.04972 -0.62687 0 0 0 0 0 0 0.17534 0 -0.04092 0 1.32468 -0.37326 -0.09667
TYR_151 -6.74574 0.6261 2.59285 0.02319 0.17484 -0.24928 -0.9263 0 0 0 0 0 0 -0.01535 1.92794 0.06451 0.0068 0.58223 -0.21062 -2.14884
ASP_152 -5.83233 0.78933 5.85876 0.00529 0.6248 0.1892 -3.55555 0 0 0 -0.92468 0 0 0.07863 2.96633 -0.51858 0 -2.14574 0.52543 -1.9391
GLU_153 -4.32597 0.38809 4.69531 0.00745 0.36677 -0.26408 -3.28797 0 0 0 0 0 0 0.12627 2.79224 -0.22497 0 -2.72453 0.23257 -2.21882
LYS_154 -4.1774 0.48692 4.13817 0.01507 0.30711 0.15484 -2.21759 0 0 0 -0.21793 0 0 0.11254 1.79953 -0.11848 0 -0.71458 -0.18354 -0.61533
LEU_155 -9.24328 1.51029 2.80287 0.01949 0.08115 -0.20916 -2.22829 0 0 0 -0.70675 0 0 0.14894 0.17039 -0.31235 0 1.66147 -0.19079 -6.49601
ILE_156 -9.66812 1.28778 2.09946 0.0264 0.07184 -0.29065 -1.7331 0 0 0 0 0 0 0.0003 0.12403 -0.43424 0 2.30374 -0.16072 -6.37329
LYS_157 -5.13766 0.20301 3.7145 0.01049 0.23036 -0.04726 -1.47677 0 0 0 0 0 0 -0.00485 1.80096 0.08172 0 -0.71458 0.01705 -1.32304
VAL_158 -7.19082 0.64154 2.3714 0.02017 0.05293 -0.12592 -1.76011 0 0 0 0 0 0 -0.05813 0.02815 -0.34174 0 2.64269 0.0255 -3.69433
ALA_159 -7.04732 1.08973 1.73956 0.00144 0 -0.14873 -1.63407 0 0 0 0 0 0 -0.00606 0 0.12084 0 1.32468 0.15556 -4.40435
ALA_160 -6.16828 1.17742 2.31352 0.0015 0 -0.34577 -1.3945 0 0 0 0 0 0 -0.01857 0 -0.0857 0 1.32468 0.07392 -3.12179
LYS_161 -5.01996 0.19254 4.19807 0.00955 0.18608 -0.04273 -2.06645 0 0 0 0 0 0 0.00848 1.01397 0.0722 0 -0.71458 -0.08192 -2.24474
VAL_162 -7.73206 1.25079 3.1473 0.02096 0.05461 -0.23367 -1.97476 0 0 0 0 0 0 -0.05531 0.00035 -0.28933 0 2.64269 -0.07714 -3.24557
LEU_163 -9.17579 1.10107 2.01758 0.01563 0.07357 -0.31343 -1.69146 0 0 0 0 0 0 0.34743 0.47774 -0.22695 0 1.66147 -0.1667 -5.87984
HIS_D_164 -4.1687 0.32699 4.23876 0.00405 0.60179 -0.27003 -1.85111 0 0 0 0 0 0 0.05755 1.32021 -0.19094 0 -0.30065 -0.0553 -0.28738
ASP_165 -3.16055 0.27196 3.15324 0.00317 0.70359 -0.09239 -0.66595 0 0 0 0 0 0 -0.06516 2.79598 0.01695 0 -2.14574 -0.16159 0.6535
LEU_166 -6.96679 1.04777 1.85544 0.0181 0.095 -0.25608 -1.12862 0 0 0 0 0 0 -0.03808 0.09502 -0.11322 0 1.66147 -0.41886 -4.14888
GLY_167 -1.83646 0.28415 2.29695 0.00011 0 -0.1314 -1.1014 0 0 0 0 0 0 -0.06679 0 -0.89551 0 0.79816 -0.4557 -1.10789
ALA_168 -3.71929 0.18007 1.60735 0.00129 0 -0.24606 -0.18858 0 0 0 0 0 0 0.19879 0 -0.07747 0 1.32468 -0.65819 -1.5774
GLU_169 -2.85475 0.20891 2.45642 0.01071 1.05873 -0.09784 -0.06654 0 0 0 0 0 0 0.25752 2.93009 -0.31333 0 -2.72453 -0.6117 0.2537
GLU_170 -6.18693 0.46557 5.21561 0.0087 0.42498 -0.12341 -1.96453 0 0 0 0 0 0 0.46243 3.09992 0.27929 0 -2.72453 0.17895 -0.86393
ALA_171 -5.30477 0.40243 2.29576 0.00224 0 0.18473 -3.33647 0 0 0 -1.07534 0 0 -0.01409 0 0.34311 0 1.32468 0.94277 -4.23497
ALA_172 -5.27107 0.56782 1.74152 0.00139 0 0.14346 -2.05248 0 0 0 0 0 0 -0.03948 0 0.59672 0 1.32468 0.93048 -2.05695
ILE_173 -8.89268 1.01997 0.8832 0.02759 0.07201 -0.01754 -1.64691 0 0 0 0 0 0 0.0667 0.17289 -0.5987 0 2.30374 0.23341 -6.37633
ILE_174 -8.52521 1.36248 0.85075 0.02694 0.11423 -0.06589 -1.61343 0 0 0 0 0 0 0.02516 2.3986 -0.74203 0 2.30374 -0.36551 -4.23018
LEU_175 -8.38655 1.4033 0.91456 0.01673 0.07976 -0.02452 -2.00663 0 0 0 0 0 0 -0.06672 0.6544 -0.19881 0 1.66147 -0.08472 -6.03774
ALA_176 -4.03144 0.63512 1.97886 0.00129 0 0.08905 -2.65585 0 0 0 0 0 0 -0.00669 0 0.04594 0 1.32468 0.1026 -2.51645
PHE_177 -7.56962 1.90492 1.5178 0.02588 0.46166 0.11906 -1.41182 0 0 0 0 0 0 0.12362 1.83826 -0.58818 0 1.21829 -0.16191 -2.52204
ASP_178 -2.23368 0.17157 1.33508 0.00774 0.73 -0.14382 0.28375 0 0 0 0 0 0 0.05527 1.48191 -0.62458 0 -2.14574 0.18937 -0.89314
ILE_179 -5.46979 0.94746 1.86508 0.03861 0.07133 -0.12654 0.26667 0 0 0 0 0 0 0.00428 1.75643 -0.57731 0 2.30374 0.19423 1.27419
ASP_180 -2.10144 0.14586 2.0631 0.00285 0.2895 -0.21401 -0.6454 0 0 0 0 0 0 -0.03731 1.59337 -0.26861 0 -2.14574 -0.17701 -1.49486
ASP_181 -3.44286 0.41037 2.89646 0.00326 0.28642 -0.15736 -0.96906 0 0 0 0 0 0 -0.07523 3.25595 -0.56768 0 -2.14574 -0.20087 -0.70632
GLU_182 -5.43837 0.50549 5.64351 0.00913 0.3814 -0.53776 -2.64236 0 0 0 0 0 0 -0.05196 3.71354 -0.31958 0 -2.72453 -0.45871 -1.92021
ASP_183 -3.38387 0.30534 3.5443 0.00424 0.29824 -0.30512 -0.64096 0 0 0 0 0 0 0.01587 1.39193 0.29332 0 -2.14574 -0.36993 -0.9924
GLU_184 -4.853 0.2888 4.20631 0.00725 0.77955 -0.36378 -1.38213 0 0 0 0 0 0 0.13719 2.71531 -0.29436 0 -2.72453 -0.18646 -1.66985
PHE_185 -10.8495 2.21616 2.1895 0.0237 0.26363 -0.09812 -1.47554 0 0 0 0 0 0 -0.00139 1.71109 -0.49785 0 1.21829 -0.07526 -5.37529
LYS_186 -6.85111 0.6683 5.01469 0.00747 0.12349 -0.55439 -2.756 0 0 0 0 0 0 0.01574 1.18732 -0.02009 0 -0.71458 -0.12619 -4.00534
LYS_187 -4.1658 0.18519 4.3217 0.02348 0.35947 -0.26697 -1.65114 0 0 0 0 0 0 -0.01066 3.10053 0.06145 0 -0.71458 -0.26458 0.97808
GLN_188 -7.07431 0.36662 4.86627 0.00654 0.17644 -0.47405 -2.39484 0 0 0 0 0 0 -0.02065 2.30529 0.00512 0 -1.45095 -0.12241 -3.81095
VAL_189 -7.71866 1.03702 1.79042 0.02051 0.05443 -0.22786 -1.97776 0 0 0 0 0 0 -0.03965 0.04609 -0.33751 0 2.64269 -0.08729 -4.79757
LYS_190 -4.94906 0.25382 5.53595 0.0172 0.62013 0.0157 -3.43307 0 0 0 0 -0.50833 0 0.00114 3.14817 0.06844 0 -0.71458 0.05492 0.11044
LYS_191 -6.17546 0.46502 6.38364 0.01579 0.48978 -0.44436 -3.67081 0 0 0 0 0 0 -0.03613 3.22723 0.0004 0 -0.71458 -0.10067 -0.56015
ALA_192 -6.61732 1.0115 2.61726 0.00155 0 -0.06747 -1.88451 0 0 0 0 0 0 -0.01012 0 0.02575 0 1.32468 -0.13915 -3.73783
LEU_193 -9.05291 0.94376 3.5799 0.01791 0.0754 -0.30774 -2.55681 0 0 0 0 0 0 -0.01414 0.27745 -0.27925 0 1.66147 -0.09389 -5.74885
GLU_194 -4.43847 0.13986 5.38824 0.00714 0.3308 -0.03008 -3.40588 0 0 0 0 -0.50833 0 0.01541 2.8787 -0.11749 0 -2.72453 -0.27917 -2.74379
LEU_195 -7.23584 0.46959 3.42715 0.01581 0.06904 -0.27501 -1.48835 0 0 0 0 0 0 0.13588 0.81567 -0.18931 0 1.66147 -0.08872 -2.68261
MET_196 -11.0769 1.40028 3.13039 0.00632 0.06537 -0.25556 -1.95207 0 0 0 0 0 0 -0.02471 1.38969 0.04349 0 1.65735 0.03896 -5.57742
LYS_197 -4.56142 0.25038 4.46182 0.01452 0.7824 -0.42873 -1.37061 0 0 0 0 0 0 -0.01121 2.75647 0.06458 0 -0.71458 -0.02518 1.21843
LYS_198 -2.74879 0.13619 2.53327 0.02758 0.65584 -0.22817 -0.65319 0 0 0 0 0 0 -0.02564 3.2638 -0.05772 0 -0.71458 -0.28541 1.90318
LEU_199 -6.20439 0.75366 2.61892 0.01856 0.10402 -0.27105 -0.6 0 0 0 0 0 0 1.34875 0.19863 -0.07954 0 1.66147 -0.44999 -0.90097
GLY_200 -2.20538 0.09811 2.36509 0.00012 0 -0.18753 -0.60077 0 0 0 0 0 0 0.13985 0 -1.27486 0 0.79816 -0.06759 -0.93479
VAL_201 -7.03446 1.26955 0.94746 0.01749 0.04195 -0.27288 -0.78557 0 0 0 0 0 0 0.28258 0.04914 -0.33384 0 2.64269 -0.08241 -3.25829
ASP_202 -4.15536 0.21732 4.14422 0.003 0.28431 -0.19547 -1.18295 0 0 0 -1.07534 0 0 -0.01975 1.77382 -0.21054 0 -2.14574 -0.28508 -2.84755
HIS_D_203 -6.30433 0.52447 4.01023 0.00456 0.41303 -0.30981 -1.65118 0 0 0 0 0 0 0.14708 1.91921 -0.37932 0 -0.30065 0.34191 -1.5848
ARG_204 -9.25915 0.72388 7.79471 0.01759 0.53827 0.28044 -5.73296 0 0 0 -1.09193 -1.28242 0 0.29272 1.95199 0.16266 0 -0.09474 0.664 -5.03494
ILE_205 -8.68174 1.25834 1.90879 0.02469 0.07528 -0.11138 -1.93098 0 0 0 0 0 0 -0.03163 0.41206 -0.77305 0 2.30374 0.0172 -5.52869
ILE_206 -6.76314 0.4563 0.92619 0.03188 0.08764 0.11616 -1.73717 0 0 0 0 0 0 0.16519 1.05167 -0.73802 0 2.30374 -0.45643 -4.55599
ALA_207 -5.87861 1.70297 1.73685 0.00148 0 0.07128 -1.38702 0 0 0 0 0 0 0.2818 0 0.54816 0 1.32468 0.03675 -1.56166
LEU_208 -7.32634 2.10165 1.63461 0.02495 0.17631 -0.15625 -1.77517 0 0 0 0 0 0 -0.05542 2.53287 -0.25148 0 1.66147 0.34682 -1.08598
ALA_209 -3.59107 0.69005 1.75565 0.0017 0 -0.09068 -1.97063 0 0 0 0 0 0 0.37045 0 0.35225 0 1.32468 0.67115 -0.48646
MET_210 -7.73026 0.92988 2.30224 0.01519 0.03657 -0.2454 -0.44602 0 0 0 0 0 0 0.00699 3.14247 -0.01016 0 1.65735 0.87166 0.53051
THR_211 -2.55327 0.14716 1.66307 0.00671 0.0652 -0.28795 -0.23566 0 0 0 0 0 0 0.00779 0.03689 -0.67016 0 1.15175 0.16304 -0.50543
ASP_212 -4.81598 0.36679 6.30716 0.00815 0.58048 -0.33055 -4.54885 0 0 0 -0.48344 0 0 -0.04956 1.78927 -0.62659 0 -2.14574 0.09829 -3.85056
GLU_213 -4.10893 0.22771 3.38802 0.00472 0.25944 -0.07503 -1.31888 0 0 0 0 0 0 -0.02191 4.14572 -0.34324 0 -2.72453 -0.11817 -0.68508
GLU_214 -3.94154 0.20085 4.63049 0.01092 1.08079 -0.25955 -2.58925 0 0 0 -0.48344 0 0 0.10043 2.75635 -0.18594 0 -2.72453 -0.41549 -1.8199
LYS_215 -6.07476 0.32074 6.32819 0.01168 0.35541 -0.44911 -3.71828 0 0 0 0 0 0 0.23404 4.38242 -0.11001 0 -0.71458 -0.19789 0.36784
PHE_216 -10.7473 1.99974 1.59661 0.02361 0.25439 0.019 -1.78729 0 0 0 0 0 0 0.01666 1.42209 -0.51866 0 1.21829 -0.01825 -6.52111
LYS_217 -6.04246 0.23446 4.36985 0.01878 0.25193 -0.28591 -2.43222 0 0 0 0 0 0 0.04596 2.00908 0.07592 0 -0.71458 0.11758 -2.35161
LYS_218 -5.58916 0.20367 5.26344 0.00945 0.17525 -0.33011 -2.60611 0 0 0 0 0 0 0.25149 0.90444 0.09198 0 -0.71458 0.08426 -2.25597
LEU_219 -9.1205 0.97533 2.43906 0.02082 0.08246 -0.09013 -2.22575 0 0 0 0 0 0 0.3233 0.42096 -0.27801 0 1.66147 -0.04273 -5.83373
ALA_220 -5.68775 0.61747 2.0144 0.00145 0 -0.05283 -1.51109 0 0 0 0 0 0 0.31193 0 -0.19346 0 1.32468 -0.26944 -3.44465
LYS_221 -5.11362 0.43512 3.73287 0.00857 0.18037 -0.11673 -1.38812 0 0 0 0 0 0 0.17865 1.03085 0.06236 0 -0.71458 -0.23548 -1.93975
ILE_222 -8.37253 1.02379 3.65104 0.02898 0.07548 -0.20893 -1.30769 0 0 0 0 0 0 -0.01632 0.18402 -0.26618 0 2.30374 -0.12507 -3.02967
ALA_223 -6.77583 1.05667 3.72474 0.00135 0 -0.00324 -2.342 0 0 0 0 0 0 -0.00758 0 -0.04962 0 1.32468 0.02915 -3.04167
ALA_224 -4.01402 0.43182 3.4608 0.00133 0 -0.23148 -1.38025 0 0 0 0 0 0 0.00676 0 -0.20611 0 1.32468 -0.0434 -0.64987
GLU_225 -3.2074 0.28309 2.95178 0.00705 0.76926 -0.12036 -0.25541 0 0 0 0 0 0 -0.01563 2.85304 -0.36044 0 -2.72453 -0.42326 -0.24282
LEU_226 -6.31992 0.83776 1.45239 0.01703 0.09534 -0.20818 -0.76172 0 0 0 0 0 0 -0.0546 0.0458 -0.12954 0 1.66147 -0.5405 -3.90468
GLY_227 -2.50035 0.17062 2.71873 6e-05 0 -0.21708 -1.82763 0 0 0 0 0 0 -0.11452 0 -1.49985 0 0.79816 -0.44791 -2.91977
ALA:CtermProteinFull_228 -5.81131 1.28138 5.43679 0.00132 0 0.27852 -3.18284 0 0 0 0 0 0 0 0 0 0 1.32468 -0.1993 -0.87075
#END_POSE_ENERGIES_TABLE 

END
SS: LEEEEEELLLLLHHHHHHHHHHHHHLLLLEEEEEEELLHHHHHHHHHHHHHHLLLEEEEEEEELLLLHHHHHHHHHHHHHHHHHHLLLEEEEEEEELLHHHHHHHHHHHHHLLLLLLLLLLLLLLLLLLLLLLLLLLLLLLLLLLLLLLLLLLLLLLLLLLLLLLLLLLLLLLLLLLLLLLLLLLLLLLLLLLLLLLLLLLLLLLLLLLLLLLLLLLLLLLLLLLLLL
SCORE_INFO:
TOTAL_SCORE: -783.262
WTS:  fa_atr: 1 fa_rep: 0.55 fa_sol: 1 fa_intra_rep: 0.005 fa_intra_sol_xover4: 1 lk_ball_wtd: 1 fa_elec: 1 pro_close: 1.25 hbond_sr_bb: 1 hbond_lr_bb: 1 hbond_bb_sc: 1 hbond_sc: 1 dslf_fa13: 1.25 omega: 0.4 fa_dun: 0.7 p_aa_pp: 0.6 yhh_planarity: 0.625 ref: 1 rama_prepro: 0.45
TOTAL_WTD:  fa_atr: -1372.101 fa_rep:   168.157 fa_sol:   694.409 fa_intra_rep:     2.769 fa_intra_sol_xover4:    48.349 lk_ball_wtd:   -33.749 fa_elec:  -405.540 pro_close:     0.000 hbond_sr_bb:  -109.640 hbond_lr_bb:   -66.208 hbond_bb_sc:   -22.104 hbond_sc:    -8.666 dslf_fa13:     0.000 omega:    15.478 fa_dun:   288.746 p_aa_pp:   -50.112 yhh_planarity:     0.014 ref:    90.074 rama_prepro:   -23.136
RSD_WTD: 1  fa_atr:    -5.076 fa_rep:     0.636 fa_sol:     9.018 fa_intra_rep:     0.003 fa_intra_sol_xover4:     0.364 lk_ball_wtd:     0.851 fa_elec:    -9.137 pro_close:     0.000 hbond_sr_bb:     0.000 hbond_lr_bb:     0.000 hbond_bb_sc:    -1.092 hbond_sc:    -1.282 dslf_fa13:     0.000 omega:     0.098 fa_dun:     1.611 p_aa_pp:     0.000 yhh_planarity:     0.000 ref:    -2.146 rama_prepro:     0.000
RSD_WTD: 2  fa_atr:    -4.692 fa_rep:     0.414 fa_sol:     2.592 fa_intra_rep:     0.001 fa_intra_sol_xover4:     0.000 lk_ball_wtd:    -0.223 fa_elec:    -1.498 pro_close:     0.000 hbond_sr_bb:     0.000 hbond_lr_bb:     0.000 hbond_bb_sc:     0.000 hbond_sc:     0.000 dslf_fa13:     0.000 omega:     0.122 fa_dun:     0.000 p_aa_pp:    -0.520 yhh_planarity:     0.000 ref:     1.325 rama_prepro:    -0.016
RSD_WTD: 3  fa_atr:    -6.873 fa_rep:     0.282 fa_sol:     0.605 fa_intra_rep:     0.026 fa_intra_sol_xover4:     0.106 lk_ball_wtd:    -0.095 fa_elec:    -1.288 pro_close:     0.000 hbond_sr_bb:     0.000 hbond_lr_bb:     0.000 hbond_bb_sc:     0.000 hbond_sc:     0.000 dslf_fa13:     0.000 omega:    -0.028 fa_dun:     2.549 p_aa_pp:    -0.713 yhh_planarity:     0.000 ref:     2.304 rama_prepro:    -0.255
RSD_WTD: 4  fa_atr:    -8.248 fa_rep:     2.146 fa_sol:     2.288 fa_intra_rep:     0.004 fa_intra_sol_xover4:     0.034 lk_ball_wtd:    -0.027 fa_elec:    -1.991 pro_close:     0.000 hbond_sr_bb:     0.000 hbond_lr_bb:     0.000 hbond_bb_sc:     0.000 hbond_sc:     0.000 dslf_fa13:     0.000 omega:    -0.029 fa_dun:     1.037 p_aa_pp:     0.146 yhh_planarity:     0.000 ref:     3.255 rama_prepro:    -0.202
RSD_WTD: 5  fa_atr:    -8.508 fa_rep:     0.907 fa_sol:     1.323 fa_intra_rep:     0.026 fa_intra_sol_xover4:     0.097 lk_ball_wtd:     0.187 fa_elec:    -1.870 pro_close:     0.000 hbond_sr_bb:     0.000 hbond_lr_bb:     0.000 hbond_bb_sc:     0.000 hbond_sc:     0.000 dslf_fa13:     0.000 omega:     0.003 fa_dun:     0.600 p_aa_pp:    -0.210 yhh_planarity:     0.000 ref:     2.304 rama_prepro:     0.032
RSD_WTD: 6  fa_atr:    -4.731 fa_rep:     0.502 fa_sol:     2.163 fa_intra_rep:     0.003 fa_intra_sol_xover4:     0.000 lk_ball_wtd:    -0.114 fa_elec:    -1.437 pro_close:     0.000 hbond_sr_bb:     0.000 hbond_lr_bb:     0.000 hbond_bb_sc:     0.000 hbond_sc:     0.000 dslf_fa13:     0.000 omega:     0.314 fa_dun:     0.000 p_aa_pp:    -0.030 yhh_planarity:     0.000 ref:     1.325 rama_prepro:     0.182
RSD_WTD: 7  fa_atr:    -6.989 fa_rep:     1.065 fa_sol:     1.315 fa_intra_rep:     0.019 fa_intra_sol_xover4:     0.070 lk_ball_wtd:    -0.088 fa_elec:    -1.084 pro_close:     0.000 hbond_sr_bb:     0.000 hbond_lr_bb:     0.000 hbond_bb_sc:     0.000 hbond_sc:     0.000 dslf_fa13:     0.000 omega:    -0.065 fa_dun:     0.489 p_aa_pp:    -0.151 yhh_planarity:     0.000 ref:     1.661 rama_prepro:     0.008
RSD_WTD: 8  fa_atr:    -4.989 fa_rep:     0.409 fa_sol:     5.107 fa_intra_rep:     0.003 fa_intra_sol_xover4:     0.370 lk_ball_wtd:    -0.154 fa_elec:    -2.643 pro_close:     0.000 hbond_sr_bb:     0.000 hbond_lr_bb:     0.000 hbond_bb_sc:    -0.885 hbond_sc:     0.000 dslf_fa13:     0.000 omega:     0.002 fa_dun:     3.313 p_aa_pp:     0.086 yhh_planarity:     0.000 ref:    -2.146 rama_prepro:    -0.308
RSD_WTD: 9  fa_atr:    -1.534 fa_rep:     0.122 fa_sol:     2.009 fa_intra_rep:     0.006 fa_intra_sol_xover4:     0.274 lk_ball_wtd:    -0.206 fa_elec:     0.175 pro_close:     0.000 hbond_sr_bb:     0.000 hbond_lr_bb:     0.000 hbond_bb_sc:     0.000 hbond_sc:     0.000 dslf_fa13:     0.000 omega:    -0.081 fa_dun:     2.752 p_aa_pp:    -0.332 yhh_planarity:     0.000 ref:    -2.725 rama_prepro:    -0.451
RSD_WTD: 10  fa_atr:    -1.834 fa_rep:     0.243 fa_sol:     2.427 fa_intra_rep:     0.002 fa_intra_sol_xover4:     0.029 lk_ball_wtd:    -0.041 fa_elec:    -1.800 pro_close:     0.000 hbond_sr_bb:     0.000 hbond_lr_bb:     0.000 hbond_bb_sc:    -0.885 hbond_sc:     0.000 dslf_fa13:     0.000 omega:    -0.017 fa_dun:     0.770 p_aa_pp:    -0.193 yhh_planarity:     0.000 ref:    -0.290 rama_prepro:    -0.578
RSD_WTD: 11  fa_atr:    -3.864 fa_rep:     0.460 fa_sol:     1.707 fa_intra_rep:     0.001 fa_intra_sol_xover4:     0.000 lk_ball_wtd:    -0.111 fa_elec:    -0.655 pro_close:     0.000 hbond_sr_bb:     0.000 hbond_lr_bb:     0.000 hbond_bb_sc:     0.000 hbond_sc:     0.000 dslf_fa13:     0.000 omega:     0.011 fa_dun:     0.000 p_aa_pp:     0.036 yhh_planarity:     0.000 ref:     1.325 rama_prepro:    -0.308
RSD_WTD: 12  fa_atr:    -4.625 fa_rep:     0.416 fa_sol:     5.044 fa_intra_rep:     0.006 fa_intra_sol_xover4:     0.074 lk_ball_wtd:     0.024 fa_elec:    -3.498 pro_close:     0.000 hbond_sr_bb:     0.000 hbond_lr_bb:     0.000 hbond_bb_sc:    -1.063 hbond_sc:    -0.397 dslf_fa13:     0.000 omega:     0.010 fa_dun:     0.036 p_aa_pp:    -0.597 yhh_planarity:     0.000 ref:     1.152 rama_prepro:    -0.110
RSD_WTD: 13  fa_atr:    -7.145 fa_rep:     0.836 fa_sol:     2.484 fa_intra_rep:     0.023 fa_intra_sol_xover4:     0.421 lk_ball_wtd:    -0.092 fa_elec:    -0.729 pro_close:     0.000 hbond_sr_bb:     0.000 hbond_lr_bb:     0.000 hbond_bb_sc:     0.000 hbond_sc:     0.000 dslf_fa13:     0.000 omega:     0.044 fa_dun:     0.997 p_aa_pp:     0.043 yhh_planarity:     0.000 ref:     2.261 rama_prepro:    -0.261
RSD_WTD: 14  fa_atr:    -5.548 fa_rep:     0.697 fa_sol:     4.339 fa_intra_rep:     0.012 fa_intra_sol_xover4:     0.215 lk_ball_wtd:    -0.260 fa_elec:    -0.985 pro_close:     0.000 hbond_sr_bb:     0.000 hbond_lr_bb:     0.000 hbond_bb_sc:     0.000 hbond_sc:     0.000 dslf_fa13:     0.000 omega:    -0.054 fa_dun:     2.054 p_aa_pp:    -0.053 yhh_planarity:     0.000 ref:    -0.715 rama_prepro:    -0.469
RSD_WTD: 15  fa_atr:    -5.465 fa_rep:     0.278 fa_sol:     5.896 fa_intra_rep:     0.003 fa_intra_sol_xover4:     0.279 lk_ball_wtd:    -0.088 fa_elec:    -4.077 pro_close:     0.000 hbond_sr_bb:     0.000 hbond_lr_bb:     0.000 hbond_bb_sc:    -1.063 hbond_sc:    -0.397 dslf_fa13:     0.000 omega:     0.581 fa_dun:     2.114 p_aa_pp:    -0.178 yhh_planarity:     0.000 ref:    -2.146 rama_prepro:    -0.364
RSD_WTD: 16  fa_atr:   -10.756 fa_rep:     1.241 fa_sol:     2.000 fa_intra_rep:     0.015 fa_intra_sol_xover4:     0.011 lk_ball_wtd:     0.023 fa_elec:    -1.318 pro_close:     0.000 hbond_sr_bb:     0.000 hbond_lr_bb:     0.000 hbond_bb_sc:     0.000 hbond_sc:     0.000 dslf_fa13:     0.000 omega:     0.035 fa_dun:     1.995 p_aa_pp:     0.083 yhh_planarity:     0.000 ref:     1.657 rama_prepro:     0.004
RSD_WTD: 17  fa_atr:    -7.278 fa_rep:     0.705 fa_sol:     5.828 fa_intra_rep:     0.012 fa_intra_sol_xover4:     0.259 lk_ball_wtd:    -0.453 fa_elec:    -2.890 pro_close:     0.000 hbond_sr_bb:     0.000 hbond_lr_bb:     0.000 hbond_bb_sc:     0.000 hbond_sc:     0.000 dslf_fa13:     0.000 omega:    -0.002 fa_dun:     1.893 p_aa_pp:     0.066 yhh_planarity:     0.000 ref:    -0.715 rama_prepro:     0.168
RSD_WTD: 18  fa_atr:    -5.887 fa_rep:     0.515 fa_sol:     5.901 fa_intra_rep:     0.017 fa_intra_sol_xover4:     0.295 lk_ball_wtd:    -0.261 fa_elec:    -2.796 pro_close:     0.000 hbond_sr_bb:     0.000 hbond_lr_bb:     0.000 hbond_bb_sc:     0.000 hbond_sc:     0.000 dslf_fa13:     0.000 omega:    -0.017 fa_dun:     2.480 p_aa_pp:    -0.009 yhh_planarity:     0.000 ref:    -0.715 rama_prepro:    -0.138
RSD_WTD: 19  fa_atr:    -6.884 fa_rep:     0.952 fa_sol:     2.384 fa_intra_rep:     0.002 fa_intra_sol_xover4:     0.000 lk_ball_wtd:    -0.031 fa_elec:    -1.717 pro_close:     0.000 hbond_sr_bb:     0.000 hbond_lr_bb:     0.000 hbond_bb_sc:     0.000 hbond_sc:     0.000 dslf_fa13:     0.000 omega:     0.039 fa_dun:     0.000 p_aa_pp:    -0.275 yhh_planarity:     0.000 ref:     1.325 rama_prepro:    -0.397
RSD_WTD: 20  fa_atr:   -11.560 fa_rep:     2.006 fa_sol:     2.373 fa_intra_rep:     0.006 fa_intra_sol_xover4:     0.070 lk_ball_wtd:    -0.146 fa_elec:    -1.966 pro_close:     0.000 hbond_sr_bb:     0.000 hbond_lr_bb:     0.000 hbond_bb_sc:     0.000 hbond_sc:     0.000 dslf_fa13:     0.000 omega:     0.024 fa_dun:     1.494 p_aa_pp:     0.047 yhh_planarity:     0.000 ref:     1.657 rama_prepro:    -0.192
RSD_WTD: 21  fa_atr:    -6.370 fa_rep:     0.282 fa_sol:     6.515 fa_intra_rep:     0.006 fa_intra_sol_xover4:     0.252 lk_ball_wtd:    -0.394 fa_elec:    -3.853 pro_close:     0.000 hbond_sr_bb:     0.000 hbond_lr_bb:     0.000 hbond_bb_sc:     0.000 hbond_sc:     0.000 dslf_fa13:     0.000 omega:     0.123 fa_dun:     2.678 p_aa_pp:    -0.311 yhh_planarity:     0.000 ref:    -2.725 rama_prepro:    -0.250
RSD_WTD: 22  fa_atr:    -8.309 fa_rep:     0.989 fa_sol:     3.572 fa_intra_rep:     0.030 fa_intra_sol_xover4:     0.073 lk_ball_wtd:    -0.078 fa_elec:    -1.821 pro_close:     0.000 hbond_sr_bb:     0.000 hbond_lr_bb:     0.000 hbond_bb_sc:     0.000 hbond_sc:     0.000 dslf_fa13:     0.000 omega:    -0.025 fa_dun:     0.240 p_aa_pp:    -0.414 yhh_planarity:     0.000 ref:     2.304 rama_prepro:    -0.210
RSD_WTD: 23  fa_atr:   -10.313 fa_rep:     1.469 fa_sol:     2.209 fa_intra_rep:     0.018 fa_intra_sol_xover4:     0.075 lk_ball_wtd:    -0.130 fa_elec:    -1.781 pro_close:     0.000 hbond_sr_bb:     0.000 hbond_lr_bb:     0.000 hbond_bb_sc:     0.000 hbond_sc:     0.000 dslf_fa13:     0.000 omega:     0.301 fa_dun:     0.434 p_aa_pp:    -0.242 yhh_planarity:     0.000 ref:     1.661 rama_prepro:    -0.074
RSD_WTD: 24  fa_atr:    -6.441 fa_rep:     0.719 fa_sol:     4.339 fa_intra_rep:     0.023 fa_intra_sol_xover4:     0.283 lk_ball_wtd:    -0.100 fa_elec:    -1.537 pro_close:     0.000 hbond_sr_bb:     0.000 hbond_lr_bb:     0.000 hbond_bb_sc:     0.000 hbond_sc:     0.000 dslf_fa13:     0.000 omega:    -0.003 fa_dun:     1.399 p_aa_pp:    -0.432 yhh_planarity:     0.000 ref:     0.582 rama_prepro:    -0.067
RSD_WTD: 25  fa_atr:    -3.391 fa_rep:     0.316 fa_sol:     3.076 fa_intra_rep:     0.010 fa_intra_sol_xover4:     0.407 lk_ball_wtd:    -0.099 fa_elec:    -0.709 pro_close:     0.000 hbond_sr_bb:     0.000 hbond_lr_bb:     0.000 hbond_bb_sc:     0.000 hbond_sc:     0.000 dslf_fa13:     0.000 omega:    -0.070 fa_dun:     2.234 p_aa_pp:    -0.078 yhh_planarity:     0.000 ref:    -0.715 rama_prepro:    -0.205
RSD_WTD: 26  fa_atr:    -6.566 fa_rep:     0.652 fa_sol:     1.865 fa_intra_rep:     0.018 fa_intra_sol_xover4:     0.099 lk_ball_wtd:    -0.173 fa_elec:    -0.698 pro_close:     0.000 hbond_sr_bb:     0.000 hbond_lr_bb:     0.000 hbond_bb_sc:     0.000 hbond_sc:     0.000 dslf_fa13:     0.000 omega:    -0.027 fa_dun:     0.062 p_aa_pp:    -0.073 yhh_planarity:     0.000 ref:     1.661 rama_prepro:    -0.404
RSD_WTD: 27  fa_atr:    -2.146 fa_rep:     0.212 fa_sol:     2.200 fa_intra_rep:     0.000 fa_intra_sol_xover4:     0.000 lk_ball_wtd:    -0.203 fa_elec:    -1.215 pro_close:     0.000 hbond_sr_bb:     0.000 hbond_lr_bb:     0.000 hbond_bb_sc:     0.000 hbond_sc:     0.000 dslf_fa13:     0.000 omega:    -0.149 fa_dun:     0.000 p_aa_pp:    -1.459 yhh_planarity:     0.000 ref:     0.798 rama_prepro:    -0.476
RSD_WTD: 28  fa_atr:    -6.206 fa_rep:     0.625 fa_sol:     1.558 fa_intra_rep:     0.017 fa_intra_sol_xover4:     0.051 lk_ball_wtd:    -0.242 fa_elec:    -0.234 pro_close:     0.000 hbond_sr_bb:     0.000 hbond_lr_bb:     0.000 hbond_bb_sc:     0.000 hbond_sc:     0.000 dslf_fa13:     0.000 omega:    -0.045 fa_dun:     0.002 p_aa_pp:    -0.242 yhh_planarity:     0.000 ref:     2.643 rama_prepro:    -0.399
RSD_WTD: 29  fa_atr:    -4.312 fa_rep:     0.228 fa_sol:     3.477 fa_intra_rep:     0.013 fa_intra_sol_xover4:     0.325 lk_ball_wtd:    -0.119 fa_elec:    -1.820 pro_close:     0.000 hbond_sr_bb:     0.000 hbond_lr_bb:     0.000 hbond_bb_sc:     0.000 hbond_sc:     0.000 dslf_fa13:     0.000 omega:     0.014 fa_dun:     1.276 p_aa_pp:    -0.114 yhh_planarity:     0.000 ref:    -0.715 rama_prepro:    -0.278
RSD_WTD: 30  fa_atr:    -5.875 fa_rep:     0.492 fa_sol:     3.630 fa_intra_rep:     0.008 fa_intra_sol_xover4:     0.148 lk_ball_wtd:    -0.248 fa_elec:    -1.190 pro_close:     0.000 hbond_sr_bb:     0.000 hbond_lr_bb:     0.000 hbond_bb_sc:     0.000 hbond_sc:     0.000 dslf_fa13:     0.000 omega:     0.255 fa_dun:     1.352 p_aa_pp:     0.355 yhh_planarity:     0.000 ref:    -0.715 rama_prepro:     0.121
RSD_WTD: 31  fa_atr:    -7.765 fa_rep:     0.739 fa_sol:     0.842 fa_intra_rep:     0.027 fa_intra_sol_xover4:     0.073 lk_ball_wtd:    -0.167 fa_elec:    -1.299 pro_close:     0.000 hbond_sr_bb:     0.000 hbond_lr_bb:     0.000 hbond_bb_sc:     0.000 hbond_sc:     0.000 dslf_fa13:     0.000 omega:    -0.044 fa_dun:     0.196 p_aa_pp:    -0.729 yhh_planarity:     0.000 ref:     2.304 rama_prepro:     0.152
RSD_WTD: 32  fa_atr:    -7.767 fa_rep:     1.795 fa_sol:     0.866 fa_intra_rep:     0.016 fa_intra_sol_xover4:     0.040 lk_ball_wtd:    -0.146 fa_elec:    -1.897 pro_close:     0.000 hbond_sr_bb:     0.000 hbond_lr_bb:     0.000 hbond_bb_sc:     0.000 hbond_sc:     0.000 dslf_fa13:     0.000 omega:     0.090 fa_dun:     0.152 p_aa_pp:    -0.761 yhh_planarity:     0.000 ref:     2.643 rama_prepro:    -0.333
RSD_WTD: 33  fa_atr:    -8.095 fa_rep:     1.415 fa_sol:     0.741 fa_intra_rep:     0.016 fa_intra_sol_xover4:     0.040 lk_ball_wtd:     0.065 fa_elec:    -2.262 pro_close:     0.000 hbond_sr_bb:     0.000 hbond_lr_bb:     0.000 hbond_bb_sc:     0.000 hbond_sc:     0.000 dslf_fa13:     0.000 omega:     0.033 fa_dun:     0.474 p_aa_pp:    -0.786 yhh_planarity:     0.000 ref:     2.643 rama_prepro:    -0.361
RSD_WTD: 34  fa_atr:    -6.850 fa_rep:     0.630 fa_sol:     1.457 fa_intra_rep:     0.019 fa_intra_sol_xover4:     0.107 lk_ball_wtd:     0.157 fa_elec:    -1.705 pro_close:     0.000 hbond_sr_bb:     0.000 hbond_lr_bb:     0.000 hbond_bb_sc:     0.000 hbond_sc:     0.000 dslf_fa13:     0.000 omega:     0.193 fa_dun:     0.675 p_aa_pp:    -0.126 yhh_planarity:     0.000 ref:     1.661 rama_prepro:    -0.121
RSD_WTD: 35  fa_atr:    -9.984 fa_rep:     2.639 fa_sol:     1.196 fa_intra_rep:     0.025 fa_intra_sol_xover4:     0.547 lk_ball_wtd:    -0.147 fa_elec:    -1.671 pro_close:     0.000 hbond_sr_bb:     0.000 hbond_lr_bb:     0.000 hbond_bb_sc:     0.000 hbond_sc:     0.000 dslf_fa13:     0.000 omega:     0.061 fa_dun:     1.286 p_aa_pp:    -0.366 yhh_planarity:     0.000 ref:     1.218 rama_prepro:     0.053
RSD_WTD: 36  fa_atr:    -2.809 fa_rep:     0.768 fa_sol:     1.535 fa_intra_rep:     0.001 fa_intra_sol_xover4:     0.000 lk_ball_wtd:    -0.049 fa_elec:    -0.629 pro_close:     0.000 hbond_sr_bb:     0.000 hbond_lr_bb:     0.000 hbond_bb_sc:     0.000 hbond_sc:     0.000 dslf_fa13:     0.000 omega:     0.176 fa_dun:     0.000 p_aa_pp:    -0.042 yhh_planarity:     0.000 ref:     1.325 rama_prepro:    -0.374
RSD_WTD: 37  fa_atr:    -6.788 fa_rep:     0.701 fa_sol:     2.597 fa_intra_rep:     0.023 fa_intra_sol_xover4:     0.175 lk_ball_wtd:    -0.248 fa_elec:    -0.932 pro_close:     0.000 hbond_sr_bb:     0.000 hbond_lr_bb:     0.000 hbond_bb_sc:     0.000 hbond_sc:     0.000 dslf_fa13:     0.000 omega:    -0.013 fa_dun:     1.933 p_aa_pp:     0.065 yhh_planarity:     0.007 ref:     0.582 rama_prepro:    -0.209
RSD_WTD: 38  fa_atr:    -5.836 fa_rep:     0.794 fa_sol:     5.859 fa_intra_rep:     0.005 fa_intra_sol_xover4:     0.625 lk_ball_wtd:     0.189 fa_elec:    -3.555 pro_close:     0.000 hbond_sr_bb:     0.000 hbond_lr_bb:     0.000 hbond_bb_sc:    -0.926 hbond_sc:     0.000 dslf_fa13:     0.000 omega:     0.080 fa_dun:     2.968 p_aa_pp:    -0.519 yhh_planarity:     0.000 ref:    -2.146 rama_prepro:     0.527
RSD_WTD: 39  fa_atr:    -4.308 fa_rep:     0.350 fa_sol:     4.674 fa_intra_rep:     0.007 fa_intra_sol_xover4:     0.367 lk_ball_wtd:    -0.246 fa_elec:    -3.240 pro_close:     0.000 hbond_sr_bb:     0.000 hbond_lr_bb:     0.000 hbond_bb_sc:     0.000 hbond_sc:     0.000 dslf_fa13:     0.000 omega:     0.126 fa_dun:     2.792 p_aa_pp:    -0.225 yhh_planarity:     0.000 ref:    -2.725 rama_prepro:     0.232
RSD_WTD: 40  fa_atr:    -4.175 fa_rep:     0.486 fa_sol:     4.135 fa_intra_rep:     0.015 fa_intra_sol_xover4:     0.307 lk_ball_wtd:     0.155 fa_elec:    -2.215 pro_close:     0.000 hbond_sr_bb:     0.000 hbond_lr_bb:     0.000 hbond_bb_sc:    -0.216 hbond_sc:     0.000 dslf_fa13:     0.000 omega:     0.113 fa_dun:     1.799 p_aa_pp:    -0.118 yhh_planarity:     0.000 ref:    -0.715 rama_prepro:    -0.184
RSD_WTD: 41  fa_atr:    -9.252 fa_rep:     1.518 fa_sol:     2.804 fa_intra_rep:     0.019 fa_intra_sol_xover4:     0.081 lk_ball_wtd:    -0.210 fa_elec:    -2.234 pro_close:     0.000 hbond_sr_bb:     0.000 hbond_lr_bb:     0.000 hbond_bb_sc:    -0.709 hbond_sc:     0.000 dslf_fa13:     0.000 omega:     0.146 fa_dun:     0.170 p_aa_pp:    -0.312 yhh_planarity:     0.000 ref:     1.661 rama_prepro:    -0.191
RSD_WTD: 42  fa_atr:    -9.713 fa_rep:     1.321 fa_sol:     2.093 fa_intra_rep:     0.026 fa_intra_sol_xover4:     0.072 lk_ball_wtd:    -0.293 fa_elec:    -1.741 pro_close:     0.000 hbond_sr_bb:     0.000 hbond_lr_bb:     0.000 hbond_bb_sc:     0.000 hbond_sc:     0.000 dslf_fa13:     0.000 omega:     0.001 fa_dun:     0.124 p_aa_pp:    -0.435 yhh_planarity:     0.000 ref:     2.304 rama_prepro:    -0.160
RSD_WTD: 43  fa_atr:    -5.130 fa_rep:     0.194 fa_sol:     3.707 fa_intra_rep:     0.010 fa_intra_sol_xover4:     0.230 lk_ball_wtd:    -0.051 fa_elec:    -1.473 pro_close:     0.000 hbond_sr_bb:     0.000 hbond_lr_bb:     0.000 hbond_bb_sc:     0.000 hbond_sc:     0.000 dslf_fa13:     0.000 omega:    -0.005 fa_dun:     1.801 p_aa_pp:     0.082 yhh_planarity:     0.000 ref:    -0.715 rama_prepro:     0.018
RSD_WTD: 44  fa_atr:    -7.185 fa_rep:     0.641 fa_sol:     2.380 fa_intra_rep:     0.020 fa_intra_sol_xover4:     0.053 lk_ball_wtd:    -0.126 fa_elec:    -1.765 pro_close:     0.000 hbond_sr_bb:     0.000 hbond_lr_bb:     0.000 hbond_bb_sc:     0.000 hbond_sc:     0.000 dslf_fa13:     0.000 omega:    -0.058 fa_dun:     0.028 p_aa_pp:    -0.342 yhh_planarity:     0.000 ref:     2.643 rama_prepro:     0.025
RSD_WTD: 45  fa_atr:    -7.040 fa_rep:     1.072 fa_sol:     1.743 fa_intra_rep:     0.001 fa_intra_sol_xover4:     0.000 lk_ball_wtd:    -0.150 fa_elec:    -1.635 pro_close:     0.000 hbond_sr_bb:     0.000 hbond_lr_bb:     0.000 hbond_bb_sc:     0.000 hbond_sc:     0.000 dslf_fa13:     0.000 omega:    -0.006 fa_dun:     0.000 p_aa_pp:     0.121 yhh_planarity:     0.000 ref:     1.325 rama_prepro:     0.155
RSD_WTD: 46  fa_atr:    -6.172 fa_rep:     1.155 fa_sol:     2.304 fa_intra_rep:     0.001 fa_intra_sol_xover4:     0.000 lk_ball_wtd:    -0.345 fa_elec:    -1.388 pro_close:     0.000 hbond_sr_bb:     0.000 hbond_lr_bb:     0.000 hbond_bb_sc:     0.000 hbond_sc:     0.000 dslf_fa13:     0.000 omega:    -0.020 fa_dun:     0.000 p_aa_pp:    -0.085 yhh_planarity:     0.000 ref:     1.325 rama_prepro:     0.075
RSD_WTD: 47  fa_atr:    -5.036 fa_rep:     0.195 fa_sol:     4.196 fa_intra_rep:     0.010 fa_intra_sol_xover4:     0.186 lk_ball_wtd:    -0.042 fa_elec:    -2.073 pro_close:     0.000 hbond_sr_bb:     0.000 hbond_lr_bb:     0.000 hbond_bb_sc:     0.000 hbond_sc:     0.000 dslf_fa13:     0.000 omega:     0.008 fa_dun:     1.015 p_aa_pp:     0.072 yhh_planarity:     0.000 ref:    -0.715 rama_prepro:    -0.083
RSD_WTD: 48  fa_atr:    -7.749 fa_rep:     1.287 fa_sol:     3.151 fa_intra_rep:     0.021 fa_intra_sol_xover4:     0.055 lk_ball_wtd:    -0.231 fa_elec:    -1.985 pro_close:     0.000 hbond_sr_bb:     0.000 hbond_lr_bb:     0.000 hbond_bb_sc:     0.000 hbond_sc:     0.000 dslf_fa13:     0.000 omega:    -0.055 fa_dun:     0.000 p_aa_pp:    -0.288 yhh_planarity:     0.000 ref:     2.643 rama_prepro:    -0.079
RSD_WTD: 49  fa_atr:    -9.174 fa_rep:     1.075 fa_sol:     2.029 fa_intra_rep:     0.016 fa_intra_sol_xover4:     0.074 lk_ball_wtd:    -0.314 fa_elec:    -1.693 pro_close:     0.000 hbond_sr_bb:     0.000 hbond_lr_bb:     0.000 hbond_bb_sc:     0.000 hbond_sc:     0.000 dslf_fa13:     0.000 omega:     0.351 fa_dun:     0.478 p_aa_pp:    -0.227 yhh_planarity:     0.000 ref:     1.661 rama_prepro:    -0.167
RSD_WTD: 50  fa_atr:    -4.158 fa_rep:     0.331 fa_sol:     4.236 fa_intra_rep:     0.004 fa_intra_sol_xover4:     0.602 lk_ball_wtd:    -0.280 fa_elec:    -1.841 pro_close:     0.000 hbond_sr_bb:     0.000 hbond_lr_bb:     0.000 hbond_bb_sc:     0.000 hbond_sc:     0.000 dslf_fa13:     0.000 omega:     0.056 fa_dun:     1.320 p_aa_pp:    -0.191 yhh_planarity:     0.000 ref:    -0.301 rama_prepro:    -0.055
RSD_WTD: 51  fa_atr:    -3.163 fa_rep:     0.273 fa_sol:     3.155 fa_intra_rep:     0.003 fa_intra_sol_xover4:     0.704 lk_ball_wtd:    -0.092 fa_elec:    -0.666 pro_close:     0.000 hbond_sr_bb:     0.000 hbond_lr_bb:     0.000 hbond_bb_sc:     0.000 hbond_sc:     0.000 dslf_fa13:     0.000 omega:    -0.065 fa_dun:     2.796 p_aa_pp:     0.017 yhh_planarity:     0.000 ref:    -2.146 rama_prepro:    -0.162
RSD_WTD: 52  fa_atr:    -7.009 fa_rep:     1.078 fa_sol:     1.856 fa_intra_rep:     0.018 fa_intra_sol_xover4:     0.095 lk_ball_wtd:    -0.256 fa_elec:    -1.126 pro_close:     0.000 hbond_sr_bb:     0.000 hbond_lr_bb:     0.000 hbond_bb_sc:     0.000 hbond_sc:     0.000 dslf_fa13:     0.000 omega:    -0.038 fa_dun:     0.095 p_aa_pp:    -0.113 yhh_planarity:     0.000 ref:     1.661 rama_prepro:    -0.419
RSD_WTD: 53  fa_atr:    -1.841 fa_rep:     0.285 fa_sol:     2.300 fa_intra_rep:     0.000 fa_intra_sol_xover4:     0.000 lk_ball_wtd:    -0.130 fa_elec:    -1.095 pro_close:     0.000 hbond_sr_bb:     0.000 hbond_lr_bb:     0.000 hbond_bb_sc:     0.000 hbond_sc:     0.000 dslf_fa13:     0.000 omega:    -0.066 fa_dun:     0.000 p_aa_pp:    -0.896 yhh_planarity:     0.000 ref:     0.798 rama_prepro:    -0.455
RSD_WTD: 54  fa_atr:    -3.722 fa_rep:     0.181 fa_sol:     1.612 fa_intra_rep:     0.001 fa_intra_sol_xover4:     0.000 lk_ball_wtd:    -0.245 fa_elec:    -0.216 pro_close:     0.000 hbond_sr_bb:     0.000 hbond_lr_bb:     0.000 hbond_bb_sc:     0.000 hbond_sc:     0.000 dslf_fa13:     0.000 omega:     0.201 fa_dun:     0.000 p_aa_pp:    -0.076 yhh_planarity:     0.000 ref:     1.325 rama_prepro:    -0.658
RSD_WTD: 55  fa_atr:    -2.861 fa_rep:     0.202 fa_sol:     2.456 fa_intra_rep:     0.011 fa_intra_sol_xover4:     1.059 lk_ball_wtd:    -0.099 fa_elec:    -0.086 pro_close:     0.000 hbond_sr_bb:     0.000 hbond_lr_bb:     0.000 hbond_bb_sc:     0.000 hbond_sc:     0.000 dslf_fa13:     0.000 omega:     0.253 fa_dun:     2.930 p_aa_pp:    -0.313 yhh_planarity:     0.000 ref:    -2.725 rama_prepro:    -0.611
RSD_WTD: 56  fa_atr:    -6.139 fa_rep:     0.418 fa_sol:     5.170 fa_intra_rep:     0.009 fa_intra_sol_xover4:     0.424 lk_ball_wtd:    -0.121 fa_elec:    -1.934 pro_close:     0.000 hbond_sr_bb:     0.000 hbond_lr_bb:     0.000 hbond_bb_sc:     0.000 hbond_sc:     0.000 dslf_fa13:     0.000 omega:     0.454 fa_dun:     3.098 p_aa_pp:     0.279 yhh_planarity:     0.000 ref:    -2.725 rama_prepro:     0.178
RSD_WTD: 57  fa_atr:    -5.263 fa_rep:     0.399 fa_sol:     2.261 fa_intra_rep:     0.002 fa_intra_sol_xover4:     0.000 lk_ball_wtd:     0.173 fa_elec:    -3.348 pro_close:     0.000 hbond_sr_bb:     0.000 hbond_lr_bb:     0.000 hbond_bb_sc:    -1.081 hbond_sc:     0.000 dslf_fa13:     0.000 omega:    -0.012 fa_dun:     0.000 p_aa_pp:     0.342 yhh_planarity:     0.000 ref:     1.325 rama_prepro:     0.941
RSD_WTD: 58  fa_atr:    -5.256 fa_rep:     0.558 fa_sol:     1.732 fa_intra_rep:     0.001 fa_intra_sol_xover4:     0.000 lk_ball_wtd:     0.139 fa_elec:    -2.060 pro_close:     0.000 hbond_sr_bb:     0.000 hbond_lr_bb:     0.000 hbond_bb_sc:     0.000 hbond_sc:     0.000 dslf_fa13:     0.000 omega:    -0.040 fa_dun:     0.000 p_aa_pp:     0.596 yhh_planarity:     0.000 ref:     1.325 rama_prepro:     0.930
RSD_WTD: 59  fa_atr:    -8.912 fa_rep:     1.027 fa_sol:     0.870 fa_intra_rep:     0.028 fa_intra_sol_xover4:     0.072 lk_ball_wtd:    -0.019 fa_elec:    -1.650 pro_close:     0.000 hbond_sr_bb:     0.000 hbond_lr_bb:     0.000 hbond_bb_sc:     0.000 hbond_sc:     0.000 dslf_fa13:     0.000 omega:     0.067 fa_dun:     0.173 p_aa_pp:    -0.599 yhh_planarity:     0.000 ref:     2.304 rama_prepro:     0.234
RSD_WTD: 60  fa_atr:    -8.530 fa_rep:     1.382 fa_sol:     0.850 fa_intra_rep:     0.027 fa_intra_sol_xover4:     0.114 lk_ball_wtd:    -0.060 fa_elec:    -1.628 pro_close:     0.000 hbond_sr_bb:     0.000 hbond_lr_bb:     0.000 hbond_bb_sc:     0.000 hbond_sc:     0.000 dslf_fa13:     0.000 omega:     0.026 fa_dun:     2.399 p_aa_pp:    -0.742 yhh_planarity:     0.000 ref:     2.304 rama_prepro:    -0.366
RSD_WTD: 61  fa_atr:    -8.389 fa_rep:     1.496 fa_sol:     0.921 fa_intra_rep:     0.017 fa_intra_sol_xover4:     0.080 lk_ball_wtd:    -0.019 fa_elec:    -2.042 pro_close:     0.000 hbond_sr_bb:     0.000 hbond_lr_bb:     0.000 hbond_bb_sc:     0.000 hbond_sc:     0.000 dslf_fa13:     0.000 omega:    -0.067 fa_dun:     0.658 p_aa_pp:    -0.200 yhh_planarity:     0.000 ref:     1.661 rama_prepro:    -0.086
RSD_WTD: 62  fa_atr:    -4.019 fa_rep:     0.665 fa_sol:     1.966 fa_intra_rep:     0.001 fa_intra_sol_xover4:     0.000 lk_ball_wtd:     0.087 fa_elec:    -2.636 pro_close:     0.000 hbond_sr_bb:     0.000 hbond_lr_bb:     0.000 hbond_bb_sc:     0.000 hbond_sc:     0.000 dslf_fa13:     0.000 omega:    -0.009 fa_dun:     0.000 p_aa_pp:     0.046 yhh_planarity:     0.000 ref:     1.325 rama_prepro:     0.099
RSD_WTD: 63  fa_atr:    -7.658 fa_rep:     2.133 fa_sol:     1.487 fa_intra_rep:     0.026 fa_intra_sol_xover4:     0.460 lk_ball_wtd:     0.120 fa_elec:    -1.417 pro_close:     0.000 hbond_sr_bb:     0.000 hbond_lr_bb:     0.000 hbond_bb_sc:     0.000 hbond_sc:     0.000 dslf_fa13:     0.000 omega:     0.134 fa_dun:     1.851 p_aa_pp:    -0.590 yhh_planarity:     0.000 ref:     1.218 rama_prepro:    -0.162
RSD_WTD: 64  fa_atr:    -2.235 fa_rep:     0.175 fa_sol:     1.329 fa_intra_rep:     0.008 fa_intra_sol_xover4:     0.731 lk_ball_wtd:    -0.143 fa_elec:     0.264 pro_close:     0.000 hbond_sr_bb:     0.000 hbond_lr_bb:     0.000 hbond_bb_sc:     0.000 hbond_sc:     0.000 dslf_fa13:     0.000 omega:     0.055 fa_dun:     1.486 p_aa_pp:    -0.619 yhh_planarity:     0.000 ref:    -2.146 rama_prepro:     0.192
RSD_WTD: 65  fa_atr:    -5.505 fa_rep:     0.996 fa_sol:     1.862 fa_intra_rep:     0.039 fa_intra_sol_xover4:     0.071 lk_ball_wtd:    -0.128 fa_elec:     0.270 pro_close:     0.000 hbond_sr_bb:     0.000 hbond_lr_bb:     0.000 hbond_bb_sc:     0.000 hbond_sc:     0.000 dslf_fa13:     0.000 omega:     0.008 fa_dun:     1.757 p_aa_pp:    -0.573 yhh_planarity:     0.000 ref:     2.304 rama_prepro:     0.197
RSD_WTD: 66  fa_atr:    -2.106 fa_rep:     0.144 fa_sol:     2.050 fa_intra_rep:     0.003 fa_intra_sol_xover4:     0.289 lk_ball_wtd:    -0.213 fa_elec:    -0.620 pro_close:     0.000 hbond_sr_bb:     0.000 hbond_lr_bb:     0.000 hbond_bb_sc:     0.000 hbond_sc:     0.000 dslf_fa13:     0.000 omega:    -0.038 fa_dun:     1.593 p_aa_pp:    -0.268 yhh_planarity:     0.000 ref:    -2.146 rama_prepro:    -0.175
RSD_WTD: 67  fa_atr:    -3.448 fa_rep:     0.417 fa_sol:     2.900 fa_intra_rep:     0.003 fa_intra_sol_xover4:     0.286 lk_ball_wtd:    -0.157 fa_elec:    -0.973 pro_close:     0.000 hbond_sr_bb:     0.000 hbond_lr_bb:     0.000 hbond_bb_sc:     0.000 hbond_sc:     0.000 dslf_fa13:     0.000 omega:    -0.075 fa_dun:     3.253 p_aa_pp:    -0.566 yhh_planarity:     0.000 ref:    -2.146 rama_prepro:    -0.200
RSD_WTD: 68  fa_atr:    -5.462 fa_rep:     0.546 fa_sol:     5.791 fa_intra_rep:     0.009 fa_intra_sol_xover4:     0.381 lk_ball_wtd:    -0.557 fa_elec:    -2.828 pro_close:     0.000 hbond_sr_bb:     0.000 hbond_lr_bb:     0.000 hbond_bb_sc:     0.000 hbond_sc:     0.000 dslf_fa13:     0.000 omega:    -0.051 fa_dun:     3.715 p_aa_pp:    -0.320 yhh_planarity:     0.000 ref:    -2.725 rama_prepro:    -0.458
RSD_WTD: 69  fa_atr:    -3.388 fa_rep:     0.306 fa_sol:     3.548 fa_intra_rep:     0.004 fa_intra_sol_xover4:     0.298 lk_ball_wtd:    -0.304 fa_elec:    -0.650 pro_close:     0.000 hbond_sr_bb:     0.000 hbond_lr_bb:     0.000 hbond_bb_sc:     0.000 hbond_sc:     0.000 dslf_fa13:     0.000 omega:     0.016 fa_dun:     1.392 p_aa_pp:     0.293 yhh_planarity:     0.000 ref:    -2.146 rama_prepro:    -0.370
RSD_WTD: 70  fa_atr:    -4.873 fa_rep:     0.282 fa_sol:     4.220 fa_intra_rep:     0.007 fa_intra_sol_xover4:     0.780 lk_ball_wtd:    -0.368 fa_elec:    -1.391 pro_close:     0.000 hbond_sr_bb:     0.000 hbond_lr_bb:     0.000 hbond_bb_sc:     0.000 hbond_sc:     0.000 dslf_fa13:     0.000 omega:     0.138 fa_dun:     2.717 p_aa_pp:    -0.294 yhh_planarity:     0.000 ref:    -2.725 rama_prepro:    -0.186
RSD_WTD: 71  fa_atr:   -11.017 fa_rep:     2.426 fa_sol:     2.150 fa_intra_rep:     0.024 fa_intra_sol_xover4:     0.262 lk_ball_wtd:    -0.078 fa_elec:    -1.501 pro_close:     0.000 hbond_sr_bb:     0.000 hbond_lr_bb:     0.000 hbond_bb_sc:     0.000 hbond_sc:     0.000 dslf_fa13:     0.000 omega:    -0.001 fa_dun:     1.712 p_aa_pp:    -0.499 yhh_planarity:     0.000 ref:     1.218 rama_prepro:    -0.071
RSD_WTD: 72  fa_atr:    -6.843 fa_rep:     0.570 fa_sol:     5.056 fa_intra_rep:     0.007 fa_intra_sol_xover4:     0.123 lk_ball_wtd:    -0.549 fa_elec:    -2.801 pro_close:     0.000 hbond_sr_bb:     0.000 hbond_lr_bb:     0.000 hbond_bb_sc:     0.000 hbond_sc:     0.000 dslf_fa13:     0.000 omega:     0.013 fa_dun:     1.183 p_aa_pp:    -0.019 yhh_planarity:     0.000 ref:    -0.715 rama_prepro:    -0.123
RSD_WTD: 73  fa_atr:    -4.196 fa_rep:     0.181 fa_sol:     4.345 fa_intra_rep:     0.023 fa_intra_sol_xover4:     0.359 lk_ball_wtd:    -0.279 fa_elec:    -1.641 pro_close:     0.000 hbond_sr_bb:     0.000 hbond_lr_bb:     0.000 hbond_bb_sc:     0.000 hbond_sc:     0.000 dslf_fa13:     0.000 omega:    -0.012 fa_dun:     3.096 p_aa_pp:     0.063 yhh_planarity:     0.000 ref:    -0.715 rama_prepro:    -0.260
RSD_WTD: 74  fa_atr:    -7.081 fa_rep:     0.411 fa_sol:     4.851 fa_intra_rep:     0.007 fa_intra_sol_xover4:     0.176 lk_ball_wtd:    -0.474 fa_elec:    -2.409 pro_close:     0.000 hbond_sr_bb:     0.000 hbond_lr_bb:     0.000 hbond_bb_sc:     0.000 hbond_sc:     0.000 dslf_fa13:     0.000 omega:    -0.023 fa_dun:     2.310 p_aa_pp:     0.017 yhh_planarity:     0.000 ref:    -1.451 rama_prepro:    -0.108
RSD_WTD: 75  fa_atr:    -7.829 fa_rep:     1.377 fa_sol:     1.823 fa_intra_rep:     0.021 fa_intra_sol_xover4:     0.054 lk_ball_wtd:    -0.200 fa_elec:    -2.045 pro_close:     0.000 hbond_sr_bb:     0.000 hbond_lr_bb:     0.000 hbond_bb_sc:     0.000 hbond_sc:     0.000 dslf_fa13:     0.000 omega:    -0.041 fa_dun:     0.049 p_aa_pp:    -0.336 yhh_planarity:     0.000 ref:     2.643 rama_prepro:    -0.079
RSD_WTD: 76  fa_atr:    -5.081 fa_rep:     0.296 fa_sol:     5.607 fa_intra_rep:     0.017 fa_intra_sol_xover4:     0.621 lk_ball_wtd:     0.024 fa_elec:    -3.513 pro_close:     0.000 hbond_sr_bb:     0.000 hbond_lr_bb:     0.000 hbond_bb_sc:     0.000 hbond_sc:    -0.508 dslf_fa13:     0.000 omega:     0.004 fa_dun:     3.158 p_aa_pp:     0.065 yhh_planarity:     0.000 ref:    -0.715 rama_prepro:     0.055
RSD_WTD: 77  fa_atr:    -6.159 fa_rep:     0.435 fa_sol:     6.358 fa_intra_rep:     0.016 fa_intra_sol_xover4:     0.490 lk_ball_wtd:    -0.427 fa_elec:    -3.614 pro_close:     0.000 hbond_sr_bb:     0.000 hbond_lr_bb:     0.000 hbond_bb_sc:     0.000 hbond_sc:     0.000 dslf_fa13:     0.000 omega:    -0.032 fa_dun:     3.231 p_aa_pp:     0.001 yhh_planarity:     0.000 ref:    -0.715 rama_prepro:    -0.100
RSD_WTD: 78  fa_atr:    -6.708 fa_rep:     1.184 fa_sol:     2.614 fa_intra_rep:     0.002 fa_intra_sol_xover4:     0.000 lk_ball_wtd:    -0.065 fa_elec:    -1.876 pro_close:     0.000 hbond_sr_bb:     0.000 hbond_lr_bb:     0.000 hbond_bb_sc:     0.000 hbond_sc:     0.000 dslf_fa13:     0.000 omega:    -0.011 fa_dun:     0.000 p_aa_pp:     0.027 yhh_planarity:     0.000 ref:     1.325 rama_prepro:    -0.137
RSD_WTD: 79  fa_atr:    -9.356 fa_rep:     1.056 fa_sol:     3.553 fa_intra_rep:     0.018 fa_intra_sol_xover4:     0.075 lk_ball_wtd:    -0.317 fa_elec:    -2.576 pro_close:     0.000 hbond_sr_bb:     0.000 hbond_lr_bb:     0.000 hbond_bb_sc:     0.000 hbond_sc:     0.000 dslf_fa13:     0.000 omega:    -0.005 fa_dun:     0.279 p_aa_pp:    -0.280 yhh_planarity:     0.000 ref:     1.661 rama_prepro:    -0.094
RSD_WTD: 80  fa_atr:    -4.467 fa_rep:     0.141 fa_sol:     5.424 fa_intra_rep:     0.007 fa_intra_sol_xover4:     0.331 lk_ball_wtd:    -0.021 fa_elec:    -3.432 pro_close:     0.000 hbond_sr_bb:     0.000 hbond_lr_bb:     0.000 hbond_bb_sc:     0.000 hbond_sc:    -0.508 dslf_fa13:     0.000 omega:     0.023 fa_dun:     2.878 p_aa_pp:    -0.118 yhh_planarity:     0.000 ref:    -2.725 rama_prepro:    -0.281
RSD_WTD: 81  fa_atr:    -7.235 fa_rep:     0.439 fa_sol:     3.450 fa_intra_rep:     0.016 fa_intra_sol_xover4:     0.069 lk_ball_wtd:    -0.273 fa_elec:    -1.491 pro_close:     0.000 hbond_sr_bb:     0.000 hbond_lr_bb:     0.000 hbond_bb_sc:     0.000 hbond_sc:     0.000 dslf_fa13:     0.000 omega:     0.129 fa_dun:     0.810 p_aa_pp:    -0.190 yhh_planarity:     0.000 ref:     1.661 rama_prepro:    -0.092
RSD_WTD: 82  fa_atr:   -11.154 fa_rep:     1.466 fa_sol:     3.134 fa_intra_rep:     0.006 fa_intra_sol_xover4:     0.065 lk_ball_wtd:    -0.257 fa_elec:    -1.976 pro_close:     0.000 hbond_sr_bb:     0.000 hbond_lr_bb:     0.000 hbond_bb_sc:     0.000 hbond_sc:     0.000 dslf_fa13:     0.000 omega:    -0.024 fa_dun:     1.389 p_aa_pp:     0.041 yhh_planarity:     0.000 ref:     1.657 rama_prepro:     0.033
RSD_WTD: 83  fa_atr:    -4.575 fa_rep:     0.253 fa_sol:     4.473 fa_intra_rep:     0.015 fa_intra_sol_xover4:     0.783 lk_ball_wtd:    -0.430 fa_elec:    -1.380 pro_close:     0.000 hbond_sr_bb:     0.000 hbond_lr_bb:     0.000 hbond_bb_sc:     0.000 hbond_sc:     0.000 dslf_fa13:     0.000 omega:    -0.012 fa_dun:     2.759 p_aa_pp:     0.065 yhh_planarity:     0.000 ref:    -0.715 rama_prepro:    -0.029
RSD_WTD: 84  fa_atr:    -2.749 fa_rep:     0.136 fa_sol:     2.534 fa_intra_rep:     0.028 fa_intra_sol_xover4:     0.656 lk_ball_wtd:    -0.226 fa_elec:    -0.651 pro_close:     0.000 hbond_sr_bb:     0.000 hbond_lr_bb:     0.000 hbond_bb_sc:     0.000 hbond_sc:     0.000 dslf_fa13:     0.000 omega:    -0.030 fa_dun:     3.266 p_aa_pp:    -0.058 yhh_planarity:     0.000 ref:    -0.715 rama_prepro:    -0.287
RSD_WTD: 85  fa_atr:    -6.201 fa_rep:     0.768 fa_sol:     2.623 fa_intra_rep:     0.019 fa_intra_sol_xover4:     0.104 lk_ball_wtd:    -0.292 fa_elec:    -0.606 pro_close:     0.000 hbond_sr_bb:     0.000 hbond_lr_bb:     0.000 hbond_bb_sc:     0.000 hbond_sc:     0.000 dslf_fa13:     0.000 omega:     1.342 fa_dun:     0.199 p_aa_pp:    -0.079 yhh_planarity:     0.000 ref:     1.661 rama_prepro:    -0.449
RSD_WTD: 86  fa_atr:    -2.196 fa_rep:     0.098 fa_sol:     2.358 fa_intra_rep:     0.000 fa_intra_sol_xover4:     0.000 lk_ball_wtd:    -0.188 fa_elec:    -0.593 pro_close:     0.000 hbond_sr_bb:     0.000 hbond_lr_bb:     0.000 hbond_bb_sc:     0.000 hbond_sc:     0.000 dslf_fa13:     0.000 omega:     0.158 fa_dun:     0.000 p_aa_pp:    -1.278 yhh_planarity:     0.000 ref:     0.798 rama_prepro:    -0.065
RSD_WTD: 87  fa_atr:    -7.050 fa_rep:     1.284 fa_sol:     0.951 fa_intra_rep:     0.017 fa_intra_sol_xover4:     0.042 lk_ball_wtd:    -0.268 fa_elec:    -0.803 pro_close:     0.000 hbond_sr_bb:     0.000 hbond_lr_bb:     0.000 hbond_bb_sc:     0.000 hbond_sc:     0.000 dslf_fa13:     0.000 omega:     0.292 fa_dun:     0.049 p_aa_pp:    -0.335 yhh_planarity:     0.000 ref:     2.643 rama_prepro:    -0.081
RSD_WTD: 88  fa_atr:    -4.105 fa_rep:     0.211 fa_sol:     4.088 fa_intra_rep:     0.003 fa_intra_sol_xover4:     0.284 lk_ball_wtd:    -0.213 fa_elec:    -1.303 pro_close:     0.000 hbond_sr_bb:     0.000 hbond_lr_bb:     0.000 hbond_bb_sc:    -1.081 hbond_sc:     0.000 dslf_fa13:     0.000 omega:    -0.023 fa_dun:     1.773 p_aa_pp:    -0.209 yhh_planarity:     0.000 ref:    -2.146 rama_prepro:    -0.284
RSD_WTD: 89  fa_atr:    -6.210 fa_rep:     0.464 fa_sol:     3.943 fa_intra_rep:     0.005 fa_intra_sol_xover4:     0.413 lk_ball_wtd:    -0.304 fa_elec:    -1.648 pro_close:     0.000 hbond_sr_bb:     0.000 hbond_lr_bb:     0.000 hbond_bb_sc:     0.000 hbond_sc:     0.000 dslf_fa13:     0.000 omega:     0.155 fa_dun:     1.921 p_aa_pp:    -0.379 yhh_planarity:     0.000 ref:    -0.301 rama_prepro:     0.342
RSD_WTD: 90  fa_atr:    -9.702 fa_rep:     0.881 fa_sol:     7.495 fa_intra_rep:     0.018 fa_intra_sol_xover4:     0.539 lk_ball_wtd:    -0.032 fa_elec:    -5.828 pro_close:     0.000 hbond_sr_bb:     0.000 hbond_lr_bb:     0.000 hbond_bb_sc:    -1.089 hbond_sc:    -1.240 dslf_fa13:     0.000 omega:     0.312 fa_dun:     1.955 p_aa_pp:     0.162 yhh_planarity:     0.000 ref:    -0.095 rama_prepro:     0.664
RSD_WTD: 91  fa_atr:    -8.592 fa_rep:     1.173 fa_sol:     1.800 fa_intra_rep:     0.025 fa_intra_sol_xover4:     0.075 lk_ball_wtd:    -0.097 fa_elec:    -1.990 pro_close:     0.000 hbond_sr_bb:     0.000 hbond_lr_bb:     0.000 hbond_bb_sc:     0.000 hbond_sc:     0.000 dslf_fa13:     0.000 omega:    -0.033 fa_dun:     0.415 p_aa_pp:    -0.773 yhh_planarity:     0.000 ref:     2.304 rama_prepro:     0.017
RSD_WTD: 92  fa_atr:    -6.718 fa_rep:     0.409 fa_sol:     0.936 fa_intra_rep:     0.032 fa_intra_sol_xover4:     0.088 lk_ball_wtd:     0.111 fa_elec:    -1.730 pro_close:     0.000 hbond_sr_bb:     0.000 hbond_lr_bb:     0.000 hbond_bb_sc:     0.000 hbond_sc:     0.000 dslf_fa13:     0.000 omega:     0.162 fa_dun:     1.053 p_aa_pp:    -0.738 yhh_planarity:     0.000 ref:     2.304 rama_prepro:    -0.458
RSD_WTD: 93  fa_atr:    -5.883 fa_rep:     1.762 fa_sol:     1.743 fa_intra_rep:     0.001 fa_intra_sol_xover4:     0.000 lk_ball_wtd:     0.072 fa_elec:    -1.390 pro_close:     0.000 hbond_sr_bb:     0.000 hbond_lr_bb:     0.000 hbond_bb_sc:     0.000 hbond_sc:     0.000 dslf_fa13:     0.000 omega:     0.307 fa_dun:     0.000 p_aa_pp:     0.549 yhh_planarity:     0.000 ref:     1.325 rama_prepro:     0.036
RSD_WTD: 94  fa_atr:    -7.468 fa_rep:     2.382 fa_sol:     1.651 fa_intra_rep:     0.025 fa_intra_sol_xover4:     0.176 lk_ball_wtd:    -0.142 fa_elec:    -1.826 pro_close:     0.000 hbond_sr_bb:     0.000 hbond_lr_bb:     0.000 hbond_bb_sc:     0.000 hbond_sc:     0.000 dslf_fa13:     0.000 omega:    -0.053 fa_dun:     2.533 p_aa_pp:    -0.249 yhh_planarity:     0.000 ref:     1.661 rama_prepro:     0.347
RSD_WTD: 95  fa_atr:    -3.585 fa_rep:     0.731 fa_sol:     1.754 fa_intra_rep:     0.002 fa_intra_sol_xover4:     0.000 lk_ball_wtd:    -0.091 fa_elec:    -1.984 pro_close:     0.000 hbond_sr_bb:     0.000 hbond_lr_bb:     0.000 hbond_bb_sc:     0.000 hbond_sc:     0.000 dslf_fa13:     0.000 omega:     0.399 fa_dun:     0.000 p_aa_pp:     0.350 yhh_planarity:     0.000 ref:     1.325 rama_prepro:     0.663
RSD_WTD: 96  fa_atr:    -7.671 fa_rep:     0.900 fa_sol:     2.230 fa_intra_rep:     0.015 fa_intra_sol_xover4:     0.037 lk_ball_wtd:    -0.244 fa_elec:    -0.387 pro_close:     0.000 hbond_sr_bb:     0.000 hbond_lr_bb:     0.000 hbond_bb_sc:     0.000 hbond_sc:     0.000 dslf_fa13:     0.000 omega:     0.010 fa_dun:     3.145 p_aa_pp:    -0.010 yhh_planarity:     0.000 ref:     1.657 rama_prepro:     0.865
RSD_WTD: 97  fa_atr:    -2.508 fa_rep:     0.141 fa_sol:     1.635 fa_intra_rep:     0.007 fa_intra_sol_xover4:     0.065 lk_ball_wtd:    -0.282 fa_elec:    -0.248 pro_close:     0.000 hbond_sr_bb:     0.000 hbond_lr_bb:     0.000 hbond_bb_sc:     0.000 hbond_sc:     0.000 dslf_fa13:     0.000 omega:     0.007 fa_dun:     0.037 p_aa_pp:    -0.671 yhh_planarity:     0.000 ref:     1.152 rama_prepro:     0.166
RSD_WTD: 98  fa_atr:    -4.803 fa_rep:     0.350 fa_sol:     6.276 fa_intra_rep:     0.008 fa_intra_sol_xover4:     0.580 lk_ball_wtd:    -0.335 fa_elec:    -4.514 pro_close:     0.000 hbond_sr_bb:     0.000 hbond_lr_bb:     0.000 hbond_bb_sc:    -0.485 hbond_sc:     0.000 dslf_fa13:     0.000 omega:    -0.048 fa_dun:     1.790 p_aa_pp:    -0.625 yhh_planarity:     0.000 ref:    -2.146 rama_prepro:     0.098
RSD_WTD: 99  fa_atr:    -4.199 fa_rep:     0.239 fa_sol:     3.385 fa_intra_rep:     0.005 fa_intra_sol_xover4:     0.259 lk_ball_wtd:    -0.077 fa_elec:    -1.380 pro_close:     0.000 hbond_sr_bb:     0.000 hbond_lr_bb:     0.000 hbond_bb_sc:     0.000 hbond_sc:     0.000 dslf_fa13:     0.000 omega:    -0.019 fa_dun:     4.146 p_aa_pp:    -0.343 yhh_planarity:     0.000 ref:    -2.725 rama_prepro:    -0.118
RSD_WTD: 100  fa_atr:    -3.895 fa_rep:     0.199 fa_sol:     4.573 fa_intra_rep:     0.011 fa_intra_sol_xover4:     1.081 lk_ball_wtd:    -0.272 fa_elec:    -2.523 pro_close:     0.000 hbond_sr_bb:     0.000 hbond_lr_bb:     0.000 hbond_bb_sc:    -0.485 hbond_sc:     0.000 dslf_fa13:     0.000 omega:     0.103 fa_dun:     2.756 p_aa_pp:    -0.184 yhh_planarity:     0.000 ref:    -2.725 rama_prepro:    -0.414
RSD_WTD: 101  fa_atr:    -6.085 fa_rep:     0.298 fa_sol:     6.274 fa_intra_rep:     0.012 fa_intra_sol_xover4:     0.355 lk_ball_wtd:    -0.456 fa_elec:    -3.661 pro_close:     0.000 hbond_sr_bb:     0.000 hbond_lr_bb:     0.000 hbond_bb_sc:     0.000 hbond_sc:     0.000 dslf_fa13:     0.000 omega:     0.217 fa_dun:     4.379 p_aa_pp:    -0.111 yhh_planarity:     0.000 ref:    -0.715 rama_prepro:    -0.197
RSD_WTD: 102  fa_atr:   -10.891 fa_rep:     2.217 fa_sol:     1.557 fa_intra_rep:     0.024 fa_intra_sol_xover4:     0.254 lk_ball_wtd:     0.016 fa_elec:    -1.790 pro_close:     0.000 hbond_sr_bb:     0.000 hbond_lr_bb:     0.000 hbond_bb_sc:     0.000 hbond_sc:     0.000 dslf_fa13:     0.000 omega:     0.012 fa_dun:     1.419 p_aa_pp:    -0.521 yhh_planarity:     0.000 ref:     1.218 rama_prepro:    -0.017
RSD_WTD: 103  fa_atr:    -6.198 fa_rep:     0.353 fa_sol:     4.269 fa_intra_rep:     0.019 fa_intra_sol_xover4:     0.252 lk_ball_wtd:    -0.310 fa_elec:    -2.317 pro_close:     0.000 hbond_sr_bb:     0.000 hbond_lr_bb:     0.000 hbond_bb_sc:     0.000 hbond_sc:     0.000 dslf_fa13:     0.000 omega:     0.058 fa_dun:     2.007 p_aa_pp:     0.077 yhh_planarity:     0.000 ref:    -0.715 rama_prepro:     0.123
RSD_WTD: 104  fa_atr:    -5.593 fa_rep:     0.248 fa_sol:     5.363 fa_intra_rep:     0.009 fa_intra_sol_xover4:     0.175 lk_ball_wtd:    -0.350 fa_elec:    -2.730 pro_close:     0.000 hbond_sr_bb:     0.000 hbond_lr_bb:     0.000 hbond_bb_sc:     0.000 hbond_sc:     0.000 dslf_fa13:     0.000 omega:     0.288 fa_dun:     0.905 p_aa_pp:     0.093 yhh_planarity:     0.000 ref:    -0.715 rama_prepro:     0.090
RSD_WTD: 105  fa_atr:    -9.219 fa_rep:     1.163 fa_sol:     2.358 fa_intra_rep:     0.021 fa_intra_sol_xover4:     0.082 lk_ball_wtd:    -0.102 fa_elec:    -2.163 pro_close:     0.000 hbond_sr_bb:     0.000 hbond_lr_bb:     0.000 hbond_bb_sc:     0.000 hbond_sc:     0.000 dslf_fa13:     0.000 omega:     0.292 fa_dun:     0.426 p_aa_pp:    -0.278 yhh_planarity:     0.000 ref:     1.661 rama_prepro:    -0.040
RSD_WTD: 106  fa_atr:    -5.850 fa_rep:     0.725 fa_sol:     1.917 fa_intra_rep:     0.001 fa_intra_sol_xover4:     0.000 lk_ball_wtd:    -0.029 fa_elec:    -1.522 pro_close:     0.000 hbond_sr_bb:     0.000 hbond_lr_bb:     0.000 hbond_bb_sc:     0.000 hbond_sc:     0.000 dslf_fa13:     0.000 omega:     0.295 fa_dun:     0.000 p_aa_pp:    -0.197 yhh_planarity:     0.000 ref:     1.325 rama_prepro:    -0.271
RSD_WTD: 107  fa_atr:    -5.102 fa_rep:     0.414 fa_sol:     3.771 fa_intra_rep:     0.009 fa_intra_sol_xover4:     0.182 lk_ball_wtd:    -0.124 fa_elec:    -1.446 pro_close:     0.000 hbond_sr_bb:     0.000 hbond_lr_bb:     0.000 hbond_bb_sc:     0.000 hbond_sc:     0.000 dslf_fa13:     0.000 omega:     0.121 fa_dun:     1.038 p_aa_pp:     0.059 yhh_planarity:     0.000 ref:    -0.715 rama_prepro:    -0.250
RSD_WTD: 108  fa_atr:    -8.490 fa_rep:     1.302 fa_sol:     3.627 fa_intra_rep:     0.029 fa_intra_sol_xover4:     0.075 lk_ball_wtd:    -0.198 fa_elec:    -1.201 pro_close:     0.000 hbond_sr_bb:     0.000 hbond_lr_bb:     0.000 hbond_bb_sc:     0.000 hbond_sc:     0.000 dslf_fa13:     0.000 omega:    -0.026 fa_dun:     0.185 p_aa_pp:    -0.262 yhh_planarity:     0.000 ref:     2.304 rama_prepro:    -0.136
RSD_WTD: 109  fa_atr:    -6.394 fa_rep:     0.905 fa_sol:     3.018 fa_intra_rep:     0.001 fa_intra_sol_xover4:     0.000 lk_ball_wtd:    -0.150 fa_elec:    -2.175 pro_close:     0.000 hbond_sr_bb:     0.000 hbond_lr_bb:     0.000 hbond_bb_sc:     0.000 hbond_sc:     0.000 dslf_fa13:     0.000 omega:     0.011 fa_dun:     0.000 p_aa_pp:    -0.032 yhh_planarity:     0.000 ref:     1.325 rama_prepro:     0.047
RSD_WTD: 110  fa_atr:    -3.840 fa_rep:     0.299 fa_sol:     2.918 fa_intra_rep:     0.001 fa_intra_sol_xover4:     0.000 lk_ball_wtd:    -0.273 fa_elec:    -1.283 pro_close:     0.000 hbond_sr_bb:     0.000 hbond_lr_bb:     0.000 hbond_bb_sc:     0.000 hbond_sc:     0.000 dslf_fa13:     0.000 omega:    -0.004 fa_dun:     0.000 p_aa_pp:    -0.213 yhh_planarity:     0.000 ref:     1.325 rama_prepro:    -0.039
RSD_WTD: 111  fa_atr:    -3.310 fa_rep:     0.334 fa_sol:     3.003 fa_intra_rep:     0.007 fa_intra_sol_xover4:     0.771 lk_ball_wtd:    -0.098 fa_elec:    -0.288 pro_close:     0.000 hbond_sr_bb:     0.000 hbond_lr_bb:     0.000 hbond_bb_sc:     0.000 hbond_sc:     0.000 dslf_fa13:     0.000 omega:    -0.046 fa_dun:     2.915 p_aa_pp:    -0.355 yhh_planarity:     0.000 ref:    -2.725 rama_prepro:    -0.448
RSD_WTD: 112  fa_atr:    -6.452 fa_rep:     0.990 fa_sol:     1.407 fa_intra_rep:     0.017 fa_intra_sol_xover4:     0.096 lk_ball_wtd:    -0.271 fa_elec:    -0.854 pro_close:     0.000 hbond_sr_bb:     0.000 hbond_lr_bb:     0.000 hbond_bb_sc:     0.000 hbond_sc:     0.000 dslf_fa13:     0.000 omega:    -0.033 fa_dun:     0.046 p_aa_pp:    -0.117 yhh_planarity:     0.000 ref:     1.661 rama_prepro:    -0.537
RSD_WTD: 113  fa_atr:    -2.644 fa_rep:     0.192 fa_sol:     2.797 fa_intra_rep:     0.000 fa_intra_sol_xover4:     0.000 lk_ball_wtd:    -0.370 fa_elec:    -0.993 pro_close:     0.000 hbond_sr_bb:     0.000 hbond_lr_bb:     0.000 hbond_bb_sc:     0.000 hbond_sc:     0.000 dslf_fa13:     0.000 omega:    -0.099 fa_dun:     0.000 p_aa_pp:    -1.501 yhh_planarity:     0.000 ref:     0.798 rama_prepro:    -0.423
RSD_WTD: 114  fa_atr:    -4.153 fa_rep:     0.303 fa_sol:     1.468 fa_intra_rep:     0.001 fa_intra_sol_xover4:     0.000 lk_ball_wtd:    -0.395 fa_elec:    -0.374 pro_close:     0.000 hbond_sr_bb:     0.000 hbond_lr_bb:     0.000 hbond_bb_sc:     0.000 hbond_sc:     0.000 dslf_fa13:     0.000 omega:     0.138 fa_dun:     0.000 p_aa_pp:    -0.060 yhh_planarity:     0.000 ref:     1.325 rama_prepro:    -0.617
RSD_WTD: 115  fa_atr:    -4.453 fa_rep:     0.186 fa_sol:     6.088 fa_intra_rep:     0.004 fa_intra_sol_xover4:     0.291 lk_ball_wtd:     0.287 fa_elec:    -4.237 pro_close:     0.000 hbond_sr_bb:     0.000 hbond_lr_bb:     0.000 hbond_bb_sc:    -1.089 hbond_sc:    -1.240 dslf_fa13:     0.000 omega:     0.232 fa_dun:     2.086 p_aa_pp:    -0.082 yhh_planarity:     0.000 ref:    -2.146 rama_prepro:    -0.492
RSD_WTD: 116  fa_atr:    -4.421 fa_rep:     0.292 fa_sol:     1.566 fa_intra_rep:     0.001 fa_intra_sol_xover4:     0.000 lk_ball_wtd:    -0.240 fa_elec:    -1.470 pro_close:     0.000 hbond_sr_bb:     0.000 hbond_lr_bb:     0.000 hbond_bb_sc:     0.000 hbond_sc:     0.000 dslf_fa13:     0.000 omega:     0.125 fa_dun:     0.000 p_aa_pp:    -0.518 yhh_planarity:     0.000 ref:     1.325 rama_prepro:    -0.079
RSD_WTD: 117  fa_atr:    -6.921 fa_rep:     0.479 fa_sol:    -0.119 fa_intra_rep:     0.026 fa_intra_sol_xover4:     0.106 lk_ball_wtd:    -0.094 fa_elec:    -1.373 pro_close:     0.000 hbond_sr_bb:     0.000 hbond_lr_bb:     0.000 hbond_bb_sc:     0.000 hbond_sc:     0.000 dslf_fa13:     0.000 omega:    -0.036 fa_dun:     2.543 p_aa_pp:    -0.717 yhh_planarity:     0.000 ref:     2.304 rama_prepro:    -0.254
RSD_WTD: 118  fa_atr:    -8.222 fa_rep:     2.086 fa_sol:     2.278 fa_intra_rep:     0.004 fa_intra_sol_xover4:     0.034 lk_ball_wtd:    -0.022 fa_elec:    -2.039 pro_close:     0.000 hbond_sr_bb:     0.000 hbond_lr_bb:     0.000 hbond_bb_sc:     0.000 hbond_sc:     0.000 dslf_fa13:     0.000 omega:    -0.026 fa_dun:     1.034 p_aa_pp:     0.147 yhh_planarity:     0.000 ref:     3.255 rama_prepro:    -0.202
RSD_WTD: 119  fa_atr:    -8.588 fa_rep:     0.973 fa_sol:     1.305 fa_intra_rep:     0.026 fa_intra_sol_xover4:     0.097 lk_ball_wtd:     0.189 fa_elec:    -1.852 pro_close:     0.000 hbond_sr_bb:     0.000 hbond_lr_bb:     0.000 hbond_bb_sc:     0.000 hbond_sc:     0.000 dslf_fa13:     0.000 omega:     0.008 fa_dun:     0.599 p_aa_pp:    -0.205 yhh_planarity:     0.000 ref:     2.304 rama_prepro:     0.036
RSD_WTD: 120  fa_atr:    -4.700 fa_rep:     0.495 fa_sol:     2.158 fa_intra_rep:     0.003 fa_intra_sol_xover4:     0.000 lk_ball_wtd:    -0.113 fa_elec:    -1.436 pro_close:     0.000 hbond_sr_bb:     0.000 hbond_lr_bb:     0.000 hbond_bb_sc:     0.000 hbond_sc:     0.000 dslf_fa13:     0.000 omega:     0.322 fa_dun:     0.000 p_aa_pp:    -0.030 yhh_planarity:     0.000 ref:     1.325 rama_prepro:     0.185
RSD_WTD: 121  fa_atr:    -6.909 fa_rep:     0.935 fa_sol:     1.290 fa_intra_rep:     0.019 fa_intra_sol_xover4:     0.069 lk_ball_wtd:    -0.095 fa_elec:    -1.054 pro_close:     0.000 hbond_sr_bb:     0.000 hbond_lr_bb:     0.000 hbond_bb_sc:     0.000 hbond_sc:     0.000 dslf_fa13:     0.000 omega:    -0.065 fa_dun:     0.489 p_aa_pp:    -0.151 yhh_planarity:     0.000 ref:     1.661 rama_prepro:     0.008
RSD_WTD: 122  fa_atr:    -4.901 fa_rep:     0.401 fa_sol:     5.031 fa_intra_rep:     0.003 fa_intra_sol_xover4:     0.370 lk_ball_wtd:    -0.148 fa_elec:    -2.614 pro_close:     0.000 hbond_sr_bb:     0.000 hbond_lr_bb:     0.000 hbond_bb_sc:    -0.886 hbond_sc:     0.000 dslf_fa13:     0.000 omega:     0.002 fa_dun:     3.314 p_aa_pp:     0.086 yhh_planarity:     0.000 ref:    -2.146 rama_prepro:    -0.309
RSD_WTD: 123  fa_atr:    -1.533 fa_rep:     0.122 fa_sol:     2.009 fa_intra_rep:     0.006 fa_intra_sol_xover4:     0.274 lk_ball_wtd:    -0.206 fa_elec:     0.175 pro_close:     0.000 hbond_sr_bb:     0.000 hbond_lr_bb:     0.000 hbond_bb_sc:     0.000 hbond_sc:     0.000 dslf_fa13:     0.000 omega:    -0.081 fa_dun:     2.752 p_aa_pp:    -0.332 yhh_planarity:     0.000 ref:    -2.725 rama_prepro:    -0.451
RSD_WTD: 124  fa_atr:    -1.834 fa_rep:     0.243 fa_sol:     2.427 fa_intra_rep:     0.002 fa_intra_sol_xover4:     0.029 lk_ball_wtd:    -0.041 fa_elec:    -1.796 pro_close:     0.000 hbond_sr_bb:     0.000 hbond_lr_bb:     0.000 hbond_bb_sc:    -0.886 hbond_sc:     0.000 dslf_fa13:     0.000 omega:    -0.015 fa_dun:     0.769 p_aa_pp:    -0.193 yhh_planarity:     0.000 ref:    -0.290 rama_prepro:    -0.578
RSD_WTD: 125  fa_atr:    -3.856 fa_rep:     0.465 fa_sol:     1.711 fa_intra_rep:     0.001 fa_intra_sol_xover4:     0.000 lk_ball_wtd:    -0.114 fa_elec:    -0.652 pro_close:     0.000 hbond_sr_bb:     0.000 hbond_lr_bb:     0.000 hbond_bb_sc:     0.000 hbond_sc:     0.000 dslf_fa13:     0.000 omega:     0.010 fa_dun:     0.000 p_aa_pp:     0.036 yhh_planarity:     0.000 ref:     1.325 rama_prepro:    -0.308
RSD_WTD: 126  fa_atr:    -4.630 fa_rep:     0.422 fa_sol:     5.064 fa_intra_rep:     0.006 fa_intra_sol_xover4:     0.074 lk_ball_wtd:     0.028 fa_elec:    -3.525 pro_close:     0.000 hbond_sr_bb:     0.000 hbond_lr_bb:     0.000 hbond_bb_sc:    -1.062 hbond_sc:    -0.397 dslf_fa13:     0.000 omega:     0.010 fa_dun:     0.036 p_aa_pp:    -0.598 yhh_planarity:     0.000 ref:     1.152 rama_prepro:    -0.110
RSD_WTD: 127  fa_atr:    -7.139 fa_rep:     0.834 fa_sol:     2.478 fa_intra_rep:     0.023 fa_intra_sol_xover4:     0.421 lk_ball_wtd:    -0.092 fa_elec:    -0.724 pro_close:     0.000 hbond_sr_bb:     0.000 hbond_lr_bb:     0.000 hbond_bb_sc:     0.000 hbond_sc:     0.000 dslf_fa13:     0.000 omega:     0.050 fa_dun:     0.995 p_aa_pp:     0.043 yhh_planarity:     0.000 ref:     2.261 rama_prepro:    -0.260
RSD_WTD: 128  fa_atr:    -5.551 fa_rep:     0.697 fa_sol:     4.343 fa_intra_rep:     0.012 fa_intra_sol_xover4:     0.216 lk_ball_wtd:    -0.258 fa_elec:    -0.985 pro_close:     0.000 hbond_sr_bb:     0.000 hbond_lr_bb:     0.000 hbond_bb_sc:     0.000 hbond_sc:     0.000 dslf_fa13:     0.000 omega:    -0.054 fa_dun:     2.054 p_aa_pp:    -0.053 yhh_planarity:     0.000 ref:    -0.715 rama_prepro:    -0.469
RSD_WTD: 129  fa_atr:    -5.457 fa_rep:     0.285 fa_sol:     5.890 fa_intra_rep:     0.003 fa_intra_sol_xover4:     0.279 lk_ball_wtd:    -0.087 fa_elec:    -4.154 pro_close:     0.000 hbond_sr_bb:     0.000 hbond_lr_bb:     0.000 hbond_bb_sc:    -1.062 hbond_sc:    -0.397 dslf_fa13:     0.000 omega:     0.590 fa_dun:     2.118 p_aa_pp:    -0.179 yhh_planarity:     0.000 ref:    -2.146 rama_prepro:    -0.366
RSD_WTD: 130  fa_atr:   -10.751 fa_rep:     1.219 fa_sol:     2.002 fa_intra_rep:     0.015 fa_intra_sol_xover4:     0.011 lk_ball_wtd:     0.024 fa_elec:    -1.318 pro_close:     0.000 hbond_sr_bb:     0.000 hbond_lr_bb:     0.000 hbond_bb_sc:     0.000 hbond_sc:     0.000 dslf_fa13:     0.000 omega:     0.036 fa_dun:     1.997 p_aa_pp:     0.083 yhh_planarity:     0.000 ref:     1.657 rama_prepro:     0.001
RSD_WTD: 131  fa_atr:    -7.274 fa_rep:     0.702 fa_sol:     5.838 fa_intra_rep:     0.012 fa_intra_sol_xover4:     0.260 lk_ball_wtd:    -0.448 fa_elec:    -2.892 pro_close:     0.000 hbond_sr_bb:     0.000 hbond_lr_bb:     0.000 hbond_bb_sc:     0.000 hbond_sc:     0.000 dslf_fa13:     0.000 omega:    -0.003 fa_dun:     1.894 p_aa_pp:     0.065 yhh_planarity:     0.000 ref:    -0.715 rama_prepro:     0.166
RSD_WTD: 132  fa_atr:    -5.900 fa_rep:     0.522 fa_sol:     5.922 fa_intra_rep:     0.017 fa_intra_sol_xover4:     0.295 lk_ball_wtd:    -0.260 fa_elec:    -2.806 pro_close:     0.000 hbond_sr_bb:     0.000 hbond_lr_bb:     0.000 hbond_bb_sc:     0.000 hbond_sc:     0.000 dslf_fa13:     0.000 omega:    -0.017 fa_dun:     2.480 p_aa_pp:    -0.010 yhh_planarity:     0.000 ref:    -0.715 rama_prepro:    -0.138
RSD_WTD: 133  fa_atr:    -6.885 fa_rep:     0.983 fa_sol:     2.383 fa_intra_rep:     0.002 fa_intra_sol_xover4:     0.000 lk_ball_wtd:    -0.030 fa_elec:    -1.709 pro_close:     0.000 hbond_sr_bb:     0.000 hbond_lr_bb:     0.000 hbond_bb_sc:     0.000 hbond_sc:     0.000 dslf_fa13:     0.000 omega:     0.040 fa_dun:     0.000 p_aa_pp:    -0.274 yhh_planarity:     0.000 ref:     1.325 rama_prepro:    -0.396
RSD_WTD: 134  fa_atr:   -11.562 fa_rep:     1.980 fa_sol:     2.371 fa_intra_rep:     0.006 fa_intra_sol_xover4:     0.070 lk_ball_wtd:    -0.144 fa_elec:    -1.957 pro_close:     0.000 hbond_sr_bb:     0.000 hbond_lr_bb:     0.000 hbond_bb_sc:     0.000 hbond_sc:     0.000 dslf_fa13:     0.000 omega:     0.025 fa_dun:     1.495 p_aa_pp:     0.047 yhh_planarity:     0.000 ref:     1.657 rama_prepro:    -0.192
RSD_WTD: 135  fa_atr:    -6.369 fa_rep:     0.280 fa_sol:     6.528 fa_intra_rep:     0.006 fa_intra_sol_xover4:     0.252 lk_ball_wtd:    -0.390 fa_elec:    -3.866 pro_close:     0.000 hbond_sr_bb:     0.000 hbond_lr_bb:     0.000 hbond_bb_sc:     0.000 hbond_sc:     0.000 dslf_fa13:     0.000 omega:     0.122 fa_dun:     2.677 p_aa_pp:    -0.313 yhh_planarity:     0.000 ref:    -2.725 rama_prepro:    -0.251
RSD_WTD: 136  fa_atr:    -8.395 fa_rep:     0.981 fa_sol:     3.619 fa_intra_rep:     0.030 fa_intra_sol_xover4:     0.073 lk_ball_wtd:    -0.068 fa_elec:    -1.858 pro_close:     0.000 hbond_sr_bb:     0.000 hbond_lr_bb:     0.000 hbond_bb_sc:     0.000 hbond_sc:     0.000 dslf_fa13:     0.000 omega:    -0.026 fa_dun:     0.239 p_aa_pp:    -0.413 yhh_planarity:     0.000 ref:     2.304 rama_prepro:    -0.211
RSD_WTD: 137  fa_atr:   -10.435 fa_rep:     1.706 fa_sol:     2.164 fa_intra_rep:     0.018 fa_intra_sol_xover4:     0.075 lk_ball_wtd:    -0.118 fa_elec:    -1.792 pro_close:     0.000 hbond_sr_bb:     0.000 hbond_lr_bb:     0.000 hbond_bb_sc:     0.000 hbond_sc:     0.000 dslf_fa13:     0.000 omega:     0.299 fa_dun:     0.435 p_aa_pp:    -0.242 yhh_planarity:     0.000 ref:     1.661 rama_prepro:    -0.074
RSD_WTD: 138  fa_atr:    -6.394 fa_rep:     0.700 fa_sol:     4.309 fa_intra_rep:     0.023 fa_intra_sol_xover4:     0.283 lk_ball_wtd:    -0.101 fa_elec:    -1.520 pro_close:     0.000 hbond_sr_bb:     0.000 hbond_lr_bb:     0.000 hbond_bb_sc:     0.000 hbond_sc:     0.000 dslf_fa13:     0.000 omega:    -0.004 fa_dun:     1.399 p_aa_pp:    -0.432 yhh_planarity:     0.000 ref:     0.582 rama_prepro:    -0.066
RSD_WTD: 139  fa_atr:    -3.391 fa_rep:     0.313 fa_sol:     3.072 fa_intra_rep:     0.010 fa_intra_sol_xover4:     0.407 lk_ball_wtd:    -0.100 fa_elec:    -0.684 pro_close:     0.000 hbond_sr_bb:     0.000 hbond_lr_bb:     0.000 hbond_bb_sc:     0.000 hbond_sc:     0.000 dslf_fa13:     0.000 omega:    -0.070 fa_dun:     2.232 p_aa_pp:    -0.078 yhh_planarity:     0.000 ref:    -0.715 rama_prepro:    -0.205
RSD_WTD: 140  fa_atr:    -6.647 fa_rep:     0.707 fa_sol:     1.860 fa_intra_rep:     0.018 fa_intra_sol_xover4:     0.099 lk_ball_wtd:    -0.171 fa_elec:    -0.709 pro_close:     0.000 hbond_sr_bb:     0.000 hbond_lr_bb:     0.000 hbond_bb_sc:     0.000 hbond_sc:     0.000 dslf_fa13:     0.000 omega:    -0.031 fa_dun:     0.064 p_aa_pp:    -0.073 yhh_planarity:     0.000 ref:     1.661 rama_prepro:    -0.406
RSD_WTD: 141  fa_atr:    -2.145 fa_rep:     0.211 fa_sol:     2.201 fa_intra_rep:     0.000 fa_intra_sol_xover4:     0.000 lk_ball_wtd:    -0.202 fa_elec:    -1.217 pro_close:     0.000 hbond_sr_bb:     0.000 hbond_lr_bb:     0.000 hbond_bb_sc:     0.000 hbond_sc:     0.000 dslf_fa13:     0.000 omega:    -0.149 fa_dun:     0.000 p_aa_pp:    -1.458 yhh_planarity:     0.000 ref:     0.798 rama_prepro:    -0.481
RSD_WTD: 142  fa_atr:    -6.235 fa_rep:     0.651 fa_sol:     1.555 fa_intra_rep:     0.017 fa_intra_sol_xover4:     0.051 lk_ball_wtd:    -0.235 fa_elec:    -0.229 pro_close:     0.000 hbond_sr_bb:     0.000 hbond_lr_bb:     0.000 hbond_bb_sc:     0.000 hbond_sc:     0.000 dslf_fa13:     0.000 omega:    -0.046 fa_dun:     0.002 p_aa_pp:    -0.243 yhh_planarity:     0.000 ref:     2.643 rama_prepro:    -0.403
RSD_WTD: 143  fa_atr:    -4.327 fa_rep:     0.236 fa_sol:     3.479 fa_intra_rep:     0.013 fa_intra_sol_xover4:     0.325 lk_ball_wtd:    -0.114 fa_elec:    -1.812 pro_close:     0.000 hbond_sr_bb:     0.000 hbond_lr_bb:     0.000 hbond_bb_sc:     0.000 hbond_sc:     0.000 dslf_fa13:     0.000 omega:     0.013 fa_dun:     1.277 p_aa_pp:    -0.114 yhh_planarity:     0.000 ref:    -0.715 rama_prepro:    -0.281
RSD_WTD: 144  fa_atr:    -5.786 fa_rep:     0.494 fa_sol:     3.535 fa_intra_rep:     0.008 fa_intra_sol_xover4:     0.148 lk_ball_wtd:    -0.241 fa_elec:    -1.158 pro_close:     0.000 hbond_sr_bb:     0.000 hbond_lr_bb:     0.000 hbond_bb_sc:     0.000 hbond_sc:     0.000 dslf_fa13:     0.000 omega:     0.251 fa_dun:     1.352 p_aa_pp:     0.355 yhh_planarity:     0.000 ref:    -0.715 rama_prepro:     0.118
RSD_WTD: 145  fa_atr:    -7.770 fa_rep:     0.816 fa_sol:     0.850 fa_intra_rep:     0.027 fa_intra_sol_xover4:     0.073 lk_ball_wtd:    -0.165 fa_elec:    -1.317 pro_close:     0.000 hbond_sr_bb:     0.000 hbond_lr_bb:     0.000 hbond_bb_sc:     0.000 hbond_sc:     0.000 dslf_fa13:     0.000 omega:    -0.044 fa_dun:     0.197 p_aa_pp:    -0.729 yhh_planarity:     0.000 ref:     2.304 rama_prepro:     0.150
RSD_WTD: 146  fa_atr:    -7.712 fa_rep:     1.671 fa_sol:     0.847 fa_intra_rep:     0.016 fa_intra_sol_xover4:     0.040 lk_ball_wtd:    -0.142 fa_elec:    -1.880 pro_close:     0.000 hbond_sr_bb:     0.000 hbond_lr_bb:     0.000 hbond_bb_sc:     0.000 hbond_sc:     0.000 dslf_fa13:     0.000 omega:     0.082 fa_dun:     0.152 p_aa_pp:    -0.762 yhh_planarity:     0.000 ref:     2.643 rama_prepro:    -0.334
RSD_WTD: 147  fa_atr:    -8.095 fa_rep:     1.434 fa_sol:     0.725 fa_intra_rep:     0.016 fa_intra_sol_xover4:     0.040 lk_ball_wtd:     0.066 fa_elec:    -2.252 pro_close:     0.000 hbond_sr_bb:     0.000 hbond_lr_bb:     0.000 hbond_bb_sc:     0.000 hbond_sc:     0.000 dslf_fa13:     0.000 omega:     0.033 fa_dun:     0.476 p_aa_pp:    -0.786 yhh_planarity:     0.000 ref:     2.643 rama_prepro:    -0.362
RSD_WTD: 148  fa_atr:    -6.799 fa_rep:     0.586 fa_sol:     1.452 fa_intra_rep:     0.019 fa_intra_sol_xover4:     0.107 lk_ball_wtd:     0.147 fa_elec:    -1.696 pro_close:     0.000 hbond_sr_bb:     0.000 hbond_lr_bb:     0.000 hbond_bb_sc:     0.000 hbond_sc:     0.000 dslf_fa13:     0.000 omega:     0.195 fa_dun:     0.672 p_aa_pp:    -0.127 yhh_planarity:     0.000 ref:     1.661 rama_prepro:    -0.121
RSD_WTD: 149  fa_atr:    -9.961 fa_rep:     2.612 fa_sol:     1.193 fa_intra_rep:     0.025 fa_intra_sol_xover4:     0.547 lk_ball_wtd:    -0.147 fa_elec:    -1.661 pro_close:     0.000 hbond_sr_bb:     0.000 hbond_lr_bb:     0.000 hbond_bb_sc:     0.000 hbond_sc:     0.000 dslf_fa13:     0.000 omega:     0.060 fa_dun:     1.286 p_aa_pp:    -0.366 yhh_planarity:     0.000 ref:     1.218 rama_prepro:     0.054
RSD_WTD: 150  fa_atr:    -2.812 fa_rep:     0.769 fa_sol:     1.537 fa_intra_rep:     0.001 fa_intra_sol_xover4:     0.000 lk_ball_wtd:    -0.050 fa_elec:    -0.627 pro_close:     0.000 hbond_sr_bb:     0.000 hbond_lr_bb:     0.000 hbond_bb_sc:     0.000 hbond_sc:     0.000 dslf_fa13:     0.000 omega:     0.175 fa_dun:     0.000 p_aa_pp:    -0.041 yhh_planarity:     0.000 ref:     1.325 rama_prepro:    -0.373
RSD_WTD: 151  fa_atr:    -6.746 fa_rep:     0.626 fa_sol:     2.593 fa_intra_rep:     0.023 fa_intra_sol_xover4:     0.175 lk_ball_wtd:    -0.249 fa_elec:    -0.926 pro_close:     0.000 hbond_sr_bb:     0.000 hbond_lr_bb:     0.000 hbond_bb_sc:     0.000 hbond_sc:     0.000 dslf_fa13:     0.000 omega:    -0.015 fa_dun:     1.928 p_aa_pp:     0.065 yhh_planarity:     0.007 ref:     0.582 rama_prepro:    -0.211
RSD_WTD: 152  fa_atr:    -5.832 fa_rep:     0.789 fa_sol:     5.859 fa_intra_rep:     0.005 fa_intra_sol_xover4:     0.625 lk_ball_wtd:     0.189 fa_elec:    -3.556 pro_close:     0.000 hbond_sr_bb:     0.000 hbond_lr_bb:     0.000 hbond_bb_sc:    -0.925 hbond_sc:     0.000 dslf_fa13:     0.000 omega:     0.079 fa_dun:     2.966 p_aa_pp:    -0.519 yhh_planarity:     0.000 ref:    -2.146 rama_prepro:     0.525
RSD_WTD: 153  fa_atr:    -4.326 fa_rep:     0.388 fa_sol:     4.695 fa_intra_rep:     0.007 fa_intra_sol_xover4:     0.367 lk_ball_wtd:    -0.264 fa_elec:    -3.288 pro_close:     0.000 hbond_sr_bb:     0.000 hbond_lr_bb:     0.000 hbond_bb_sc:     0.000 hbond_sc:     0.000 dslf_fa13:     0.000 omega:     0.126 fa_dun:     2.792 p_aa_pp:    -0.225 yhh_planarity:     0.000 ref:    -2.725 rama_prepro:     0.233
RSD_WTD: 154  fa_atr:    -4.177 fa_rep:     0.487 fa_sol:     4.138 fa_intra_rep:     0.015 fa_intra_sol_xover4:     0.307 lk_ball_wtd:     0.155 fa_elec:    -2.218 pro_close:     0.000 hbond_sr_bb:     0.000 hbond_lr_bb:     0.000 hbond_bb_sc:    -0.218 hbond_sc:     0.000 dslf_fa13:     0.000 omega:     0.113 fa_dun:     1.800 p_aa_pp:    -0.118 yhh_planarity:     0.000 ref:    -0.715 rama_prepro:    -0.184
RSD_WTD: 155  fa_atr:    -9.243 fa_rep:     1.510 fa_sol:     2.803 fa_intra_rep:     0.019 fa_intra_sol_xover4:     0.081 lk_ball_wtd:    -0.209 fa_elec:    -2.228 pro_close:     0.000 hbond_sr_bb:     0.000 hbond_lr_bb:     0.000 hbond_bb_sc:    -0.707 hbond_sc:     0.000 dslf_fa13:     0.000 omega:     0.149 fa_dun:     0.170 p_aa_pp:    -0.312 yhh_planarity:     0.000 ref:     1.661 rama_prepro:    -0.191
RSD_WTD: 156  fa_atr:    -9.668 fa_rep:     1.288 fa_sol:     2.099 fa_intra_rep:     0.026 fa_intra_sol_xover4:     0.072 lk_ball_wtd:    -0.291 fa_elec:    -1.733 pro_close:     0.000 hbond_sr_bb:     0.000 hbond_lr_bb:     0.000 hbond_bb_sc:     0.000 hbond_sc:     0.000 dslf_fa13:     0.000 omega:     0.000 fa_dun:     0.124 p_aa_pp:    -0.434 yhh_planarity:     0.000 ref:     2.304 rama_prepro:    -0.161
RSD_WTD: 157  fa_atr:    -5.138 fa_rep:     0.203 fa_sol:     3.715 fa_intra_rep:     0.010 fa_intra_sol_xover4:     0.230 lk_ball_wtd:    -0.047 fa_elec:    -1.477 pro_close:     0.000 hbond_sr_bb:     0.000 hbond_lr_bb:     0.000 hbond_bb_sc:     0.000 hbond_sc:     0.000 dslf_fa13:     0.000 omega:    -0.005 fa_dun:     1.801 p_aa_pp:     0.082 yhh_planarity:     0.000 ref:    -0.715 rama_prepro:     0.017
RSD_WTD: 158  fa_atr:    -7.191 fa_rep:     0.642 fa_sol:     2.371 fa_intra_rep:     0.020 fa_intra_sol_xover4:     0.053 lk_ball_wtd:    -0.126 fa_elec:    -1.760 pro_close:     0.000 hbond_sr_bb:     0.000 hbond_lr_bb:     0.000 hbond_bb_sc:     0.000 hbond_sc:     0.000 dslf_fa13:     0.000 omega:    -0.058 fa_dun:     0.028 p_aa_pp:    -0.342 yhh_planarity:     0.000 ref:     2.643 rama_prepro:     0.025
RSD_WTD: 159  fa_atr:    -7.047 fa_rep:     1.090 fa_sol:     1.740 fa_intra_rep:     0.001 fa_intra_sol_xover4:     0.000 lk_ball_wtd:    -0.149 fa_elec:    -1.634 pro_close:     0.000 hbond_sr_bb:     0.000 hbond_lr_bb:     0.000 hbond_bb_sc:     0.000 hbond_sc:     0.000 dslf_fa13:     0.000 omega:    -0.006 fa_dun:     0.000 p_aa_pp:     0.121 yhh_planarity:     0.000 ref:     1.325 rama_prepro:     0.156
RSD_WTD: 160  fa_atr:    -6.168 fa_rep:     1.177 fa_sol:     2.314 fa_intra_rep:     0.001 fa_intra_sol_xover4:     0.000 lk_ball_wtd:    -0.346 fa_elec:    -1.395 pro_close:     0.000 hbond_sr_bb:     0.000 hbond_lr_bb:     0.000 hbond_bb_sc:     0.000 hbond_sc:     0.000 dslf_fa13:     0.000 omega:    -0.019 fa_dun:     0.000 p_aa_pp:    -0.086 yhh_planarity:     0.000 ref:     1.325 rama_prepro:     0.074
RSD_WTD: 161  fa_atr:    -5.020 fa_rep:     0.193 fa_sol:     4.198 fa_intra_rep:     0.010 fa_intra_sol_xover4:     0.186 lk_ball_wtd:    -0.043 fa_elec:    -2.066 pro_close:     0.000 hbond_sr_bb:     0.000 hbond_lr_bb:     0.000 hbond_bb_sc:     0.000 hbond_sc:     0.000 dslf_fa13:     0.000 omega:     0.008 fa_dun:     1.014 p_aa_pp:     0.072 yhh_planarity:     0.000 ref:    -0.715 rama_prepro:    -0.082
RSD_WTD: 162  fa_atr:    -7.732 fa_rep:     1.251 fa_sol:     3.147 fa_intra_rep:     0.021 fa_intra_sol_xover4:     0.055 lk_ball_wtd:    -0.234 fa_elec:    -1.975 pro_close:     0.000 hbond_sr_bb:     0.000 hbond_lr_bb:     0.000 hbond_bb_sc:     0.000 hbond_sc:     0.000 dslf_fa13:     0.000 omega:    -0.055 fa_dun:     0.000 p_aa_pp:    -0.289 yhh_planarity:     0.000 ref:     2.643 rama_prepro:    -0.077
RSD_WTD: 163  fa_atr:    -9.176 fa_rep:     1.101 fa_sol:     2.018 fa_intra_rep:     0.016 fa_intra_sol_xover4:     0.074 lk_ball_wtd:    -0.313 fa_elec:    -1.691 pro_close:     0.000 hbond_sr_bb:     0.000 hbond_lr_bb:     0.000 hbond_bb_sc:     0.000 hbond_sc:     0.000 dslf_fa13:     0.000 omega:     0.347 fa_dun:     0.478 p_aa_pp:    -0.227 yhh_planarity:     0.000 ref:     1.661 rama_prepro:    -0.167
RSD_WTD: 164  fa_atr:    -4.169 fa_rep:     0.327 fa_sol:     4.239 fa_intra_rep:     0.004 fa_intra_sol_xover4:     0.602 lk_ball_wtd:    -0.270 fa_elec:    -1.851 pro_close:     0.000 hbond_sr_bb:     0.000 hbond_lr_bb:     0.000 hbond_bb_sc:     0.000 hbond_sc:     0.000 dslf_fa13:     0.000 omega:     0.058 fa_dun:     1.320 p_aa_pp:    -0.191 yhh_planarity:     0.000 ref:    -0.301 rama_prepro:    -0.055
RSD_WTD: 165  fa_atr:    -3.161 fa_rep:     0.272 fa_sol:     3.153 fa_intra_rep:     0.003 fa_intra_sol_xover4:     0.704 lk_ball_wtd:    -0.092 fa_elec:    -0.666 pro_close:     0.000 hbond_sr_bb:     0.000 hbond_lr_bb:     0.000 hbond_bb_sc:     0.000 hbond_sc:     0.000 dslf_fa13:     0.000 omega:    -0.065 fa_dun:     2.796 p_aa_pp:     0.017 yhh_planarity:     0.000 ref:    -2.146 rama_prepro:    -0.162
[truncated: 32,845 more chars]
