# Supplementary material for: De Novo Design of a Highly Stable Ovoid TIM Barrel: Unlocking Pocket Shape towards Functional Design
Source: Biodes Res. 2022 Oct 10;2022:9842315. doi: 10.34133/2022/9842315 (PMC10521652; doi:10.34133/2022/9842315)
Supplement: Supplementary Materials — The supplementary information contains further details about the design and characterization of the de novo proteins in this study, as well as Rosetta design models. [file 9842315.f1.zip › Supplementary_Materials/Rosetta_design_models/hv6.pdb]

HEADER                                            10-MAY-19   XXXX              
EXPDTA    THEORETICAL MODEL                                                     
REMARK 220                                                                      
REMARK 220 EXPERIMENTAL DETAILS                                                 
REMARK 220  EXPERIMENT TYPE                : THEORETICAL MODELLING              
REMARK 220  DATE OF DATA COLLECTION        : 10-MAY-19                          
REMARK 220                                                                      
REMARK 220 REMARK: MODEL GENERATED BY ROSETTA                                   
REMARK 220  VERSION 2019.12.post.dev+13.master.11806bb                          
ATOM      1  N   ASP A   1      -6.777   7.320   7.519  1.00  0.00           N  
ATOM      2  CA  ASP A   1      -5.789   7.070   8.546  1.00  0.00           C  
ATOM      3  C   ASP A   1      -4.404   7.403   8.034  1.00  0.00           C  
ATOM      4  O   ASP A   1      -3.509   7.753   8.809  1.00  0.00           O  
ATOM      5  CB  ASP A   1      -5.841   5.611   9.005  1.00  0.00           C  
ATOM      6  CG  ASP A   1      -7.172   5.236   9.642  1.00  0.00           C  
ATOM      7  OD1 ASP A   1      -7.584   5.915  10.553  1.00  0.00           O  
ATOM      8  OD2 ASP A   1      -7.764   4.275   9.212  1.00  0.00           O  
ATOM      9 1H   ASP A   1      -7.604   7.739   7.927  1.00  0.00           H  
ATOM     10 2H   ASP A   1      -6.385   7.958   6.840  1.00  0.00           H  
ATOM     11 3H   ASP A   1      -7.022   6.452   7.062  1.00  0.00           H  
ATOM     12  HA  ASP A   1      -6.003   7.712   9.400  1.00  0.00           H  
ATOM     13 1HB  ASP A   1      -5.666   4.955   8.151  1.00  0.00           H  
ATOM     14 2HB  ASP A   1      -5.044   5.428   9.727  1.00  0.00           H  
ATOM     15  N   ALA A   2      -4.231   7.306   6.714  1.00  0.00           N  
ATOM     16  CA  ALA A   2      -3.024   7.788   6.059  1.00  0.00           C  
ATOM     17  C   ALA A   2      -3.282   8.060   4.583  1.00  0.00           C  
ATOM     18  O   ALA A   2      -4.187   7.475   3.981  1.00  0.00           O  
ATOM     19  CB  ALA A   2      -1.913   6.781   6.209  1.00  0.00           C  
ATOM     20  H   ALA A   2      -4.961   6.892   6.150  1.00  0.00           H  
ATOM     21  HA  ALA A   2      -2.727   8.726   6.531  1.00  0.00           H  
ATOM     22 1HB  ALA A   2      -1.014   7.162   5.733  1.00  0.00           H  
ATOM     23 2HB  ALA A   2      -1.724   6.611   7.254  1.00  0.00           H  
ATOM     24 3HB  ALA A   2      -2.198   5.871   5.748  1.00  0.00           H  
ATOM     25  N   ILE A   3      -2.470   8.931   3.996  1.00  0.00           N  
ATOM     26  CA  ILE A   3      -2.454   9.100   2.546  1.00  0.00           C  
ATOM     27  C   ILE A   3      -1.189   8.492   1.951  1.00  0.00           C  
ATOM     28  O   ILE A   3      -0.081   8.715   2.452  1.00  0.00           O  
ATOM     29  CB  ILE A   3      -2.544  10.587   2.160  1.00  0.00           C  
ATOM     30  CG1 ILE A   3      -3.896  11.168   2.584  1.00  0.00           C  
ATOM     31  CG2 ILE A   3      -2.331  10.763   0.664  1.00  0.00           C  
ATOM     32  CD1 ILE A   3      -3.900  11.749   3.979  1.00  0.00           C  
ATOM     33  H   ILE A   3      -1.830   9.476   4.570  1.00  0.00           H  
ATOM     34  HA  ILE A   3      -3.309   8.575   2.129  1.00  0.00           H  
ATOM     35  HB  ILE A   3      -1.779  11.149   2.694  1.00  0.00           H  
ATOM     36 1HG1 ILE A   3      -4.190  11.951   1.886  1.00  0.00           H  
ATOM     37 2HG1 ILE A   3      -4.657  10.388   2.538  1.00  0.00           H  
ATOM     38 1HG2 ILE A   3      -2.399  11.820   0.408  1.00  0.00           H  
ATOM     39 2HG2 ILE A   3      -1.347  10.386   0.390  1.00  0.00           H  
ATOM     40 3HG2 ILE A   3      -3.097  10.208   0.120  1.00  0.00           H  
ATOM     41 1HD1 ILE A   3      -4.892  12.140   4.207  1.00  0.00           H  
ATOM     42 2HD1 ILE A   3      -3.642  10.971   4.699  1.00  0.00           H  
ATOM     43 3HD1 ILE A   3      -3.171  12.555   4.039  1.00  0.00           H  
ATOM     44  N   CYS A   4      -1.365   7.697   0.905  1.00  0.00           N  
ATOM     45  CA  CYS A   4      -0.268   6.955   0.308  1.00  0.00           C  
ATOM     46  C   CYS A   4       0.204   7.573  -1.003  1.00  0.00           C  
ATOM     47  O   CYS A   4      -0.593   8.086  -1.791  1.00  0.00           O  
ATOM     48  CB  CYS A   4      -0.686   5.506   0.056  1.00  0.00           C  
ATOM     49  SG  CYS A   4       0.554   4.520  -0.815  1.00  0.00           S  
ATOM     50  H   CYS A   4      -2.293   7.595   0.520  1.00  0.00           H  
ATOM     51  HA  CYS A   4       0.560   6.963   1.004  1.00  0.00           H  
ATOM     52 1HB  CYS A   4      -0.899   5.018   1.008  1.00  0.00           H  
ATOM     53 2HB  CYS A   4      -1.604   5.490  -0.532  1.00  0.00           H  
ATOM     54  HG  CYS A   4      -0.166   3.404  -0.866  1.00  0.00           H  
ATOM     55  N   ILE A   5       1.505   7.511  -1.229  1.00  0.00           N  
ATOM     56  CA  ILE A   5       2.095   7.975  -2.465  1.00  0.00           C  
ATOM     57  C   ILE A   5       2.190   6.853  -3.481  1.00  0.00           C  
ATOM     58  O   ILE A   5       3.026   5.958  -3.352  1.00  0.00           O  
ATOM     59  CB  ILE A   5       3.495   8.566  -2.216  1.00  0.00           C  
ATOM     60  CG1 ILE A   5       3.429   9.662  -1.149  1.00  0.00           C  
ATOM     61  CG2 ILE A   5       4.080   9.111  -3.509  1.00  0.00           C  
ATOM     62  CD1 ILE A   5       2.467  10.780  -1.480  1.00  0.00           C  
ATOM     63  H   ILE A   5       2.104   7.120  -0.517  1.00  0.00           H  
ATOM     64  HA  ILE A   5       1.466   8.762  -2.879  1.00  0.00           H  
ATOM     65  HB  ILE A   5       4.154   7.789  -1.829  1.00  0.00           H  
ATOM     66 1HG1 ILE A   5       3.131   9.225  -0.197  1.00  0.00           H  
ATOM     67 2HG1 ILE A   5       4.420  10.096  -1.012  1.00  0.00           H  
ATOM     68 1HG2 ILE A   5       5.069   9.526  -3.315  1.00  0.00           H  
ATOM     69 2HG2 ILE A   5       4.160   8.307  -4.239  1.00  0.00           H  
ATOM     70 3HG2 ILE A   5       3.429   9.893  -3.901  1.00  0.00           H  
ATOM     71 1HD1 ILE A   5       2.476  11.518  -0.678  1.00  0.00           H  
ATOM     72 2HD1 ILE A   5       2.768  11.255  -2.414  1.00  0.00           H  
ATOM     73 3HD1 ILE A   5       1.462  10.374  -1.587  1.00  0.00           H  
ATOM     74  N   ALA A   6       1.335   6.898  -4.492  1.00  0.00           N  
ATOM     75  CA  ALA A   6       1.337   5.869  -5.519  1.00  0.00           C  
ATOM     76  C   ALA A   6       2.207   6.273  -6.683  1.00  0.00           C  
ATOM     77  O   ALA A   6       1.715   6.787  -7.693  1.00  0.00           O  
ATOM     78  CB  ALA A   6      -0.080   5.584  -5.995  1.00  0.00           C  
ATOM     79  H   ALA A   6       0.669   7.663  -4.556  1.00  0.00           H  
ATOM     80  HA  ALA A   6       1.754   4.956  -5.096  1.00  0.00           H  
ATOM     81 1HB  ALA A   6      -0.057   4.817  -6.769  1.00  0.00           H  
ATOM     82 2HB  ALA A   6      -0.682   5.236  -5.156  1.00  0.00           H  
ATOM     83 3HB  ALA A   6      -0.518   6.495  -6.401  1.00  0.00           H  
ATOM     84  N   LEU A   7       3.508   6.064  -6.540  1.00  0.00           N  
ATOM     85  CA  LEU A   7       4.467   6.613  -7.478  1.00  0.00           C  
ATOM     86  C   LEU A   7       4.257   6.013  -8.863  1.00  0.00           C  
ATOM     87  O   LEU A   7       4.180   4.793  -9.014  1.00  0.00           O  
ATOM     88  CB  LEU A   7       5.898   6.340  -6.998  1.00  0.00           C  
ATOM     89  CG  LEU A   7       7.008   7.055  -7.779  1.00  0.00           C  
ATOM     90  CD1 LEU A   7       6.864   8.561  -7.605  1.00  0.00           C  
ATOM     91  CD2 LEU A   7       8.365   6.575  -7.286  1.00  0.00           C  
ATOM     92  H   LEU A   7       3.842   5.509  -5.749  1.00  0.00           H  
ATOM     93  HA  LEU A   7       4.317   7.686  -7.541  1.00  0.00           H  
ATOM     94 1HB  LEU A   7       5.978   6.644  -5.956  1.00  0.00           H  
ATOM     95 2HB  LEU A   7       6.087   5.269  -7.059  1.00  0.00           H  
ATOM     96  HG  LEU A   7       6.909   6.831  -8.841  1.00  0.00           H  
ATOM     97 1HD1 LEU A   7       7.653   9.069  -8.160  1.00  0.00           H  
ATOM     98 2HD1 LEU A   7       5.893   8.879  -7.984  1.00  0.00           H  
ATOM     99 3HD1 LEU A   7       6.943   8.814  -6.548  1.00  0.00           H  
ATOM    100 1HD2 LEU A   7       9.155   7.083  -7.841  1.00  0.00           H  
ATOM    101 2HD2 LEU A   7       8.467   6.800  -6.224  1.00  0.00           H  
ATOM    102 3HD2 LEU A   7       8.448   5.499  -7.438  1.00  0.00           H  
ATOM    103  N   ASP A   8       4.146   6.873  -9.867  1.00  0.00           N  
ATOM    104  CA  ASP A   8       3.975   6.416 -11.243  1.00  0.00           C  
ATOM    105  C   ASP A   8       5.257   5.807 -11.793  1.00  0.00           C  
ATOM    106  O   ASP A   8       6.353   6.176 -11.389  1.00  0.00           O  
ATOM    107  CB  ASP A   8       3.532   7.575 -12.140  1.00  0.00           C  
ATOM    108  CG  ASP A   8       3.000   7.111 -13.489  1.00  0.00           C  
ATOM    109  OD1 ASP A   8       1.825   6.851 -13.585  1.00  0.00           O  
ATOM    110  OD2 ASP A   8       3.776   7.021 -14.411  1.00  0.00           O  
ATOM    111  H   ASP A   8       4.165   7.865  -9.673  1.00  0.00           H  
ATOM    112  HA  ASP A   8       3.199   5.650 -11.256  1.00  0.00           H  
ATOM    113 1HB  ASP A   8       2.752   8.148 -11.636  1.00  0.00           H  
ATOM    114 2HB  ASP A   8       4.374   8.247 -12.309  1.00  0.00           H  
ATOM    115  N   GLU A   9       5.105   4.882 -12.733  1.00  0.00           N  
ATOM    116  CA  GLU A   9       6.248   4.237 -13.381  1.00  0.00           C  
ATOM    117  C   GLU A   9       7.186   5.262 -14.009  1.00  0.00           C  
ATOM    118  O   GLU A   9       8.398   5.063 -14.056  1.00  0.00           O  
ATOM    119  CB  GLU A   9       5.769   3.253 -14.450  1.00  0.00           C  
ATOM    120  CG  GLU A   9       6.880   2.441 -15.101  1.00  0.00           C  
ATOM    121  CD  GLU A   9       6.364   1.408 -16.063  1.00  0.00           C  
ATOM    122  OE1 GLU A   9       5.171   1.330 -16.238  1.00  0.00           O  
ATOM    123  OE2 GLU A   9       7.162   0.696 -16.625  1.00  0.00           O  
ATOM    124  H   GLU A   9       4.166   4.618 -13.011  1.00  0.00           H  
ATOM    125  HA  GLU A   9       6.808   3.686 -12.624  1.00  0.00           H  
ATOM    126 1HB  GLU A   9       5.059   2.553 -14.009  1.00  0.00           H  
ATOM    127 2HB  GLU A   9       5.247   3.796 -15.237  1.00  0.00           H  
ATOM    128 1HG  GLU A   9       7.545   3.119 -15.636  1.00  0.00           H  
ATOM    129 2HG  GLU A   9       7.460   1.948 -14.322  1.00  0.00           H  
ATOM    130  N   SER A  10       6.613   6.355 -14.505  1.00  0.00           N  
ATOM    131  CA  SER A  10       7.382   7.376 -15.208  1.00  0.00           C  
ATOM    132  C   SER A  10       7.864   8.471 -14.258  1.00  0.00           C  
ATOM    133  O   SER A  10       8.510   9.431 -14.681  1.00  0.00           O  
ATOM    134  CB  SER A  10       6.542   7.988 -16.312  1.00  0.00           C  
ATOM    135  OG  SER A  10       6.234   7.037 -17.294  1.00  0.00           O  
ATOM    136  H   SER A  10       5.614   6.475 -14.403  1.00  0.00           H  
ATOM    137  HA  SER A  10       8.257   6.903 -15.653  1.00  0.00           H  
ATOM    138 1HB  SER A  10       5.621   8.389 -15.889  1.00  0.00           H  
ATOM    139 2HB  SER A  10       7.083   8.819 -16.763  1.00  0.00           H  
ATOM    140  HG  SER A  10       7.013   6.482 -17.379  1.00  0.00           H  
ATOM    141  N   ALA A  11       7.537   8.332 -12.975  1.00  0.00           N  
ATOM    142  CA  ALA A  11       7.907   9.328 -11.978  1.00  0.00           C  
ATOM    143  C   ALA A  11       9.262   8.984 -11.361  1.00  0.00           C  
ATOM    144  O   ALA A  11       9.704   7.838 -11.410  1.00  0.00           O  
ATOM    145  CB  ALA A  11       6.841   9.418 -10.903  1.00  0.00           C  
ATOM    146  H   ALA A  11       7.024   7.509 -12.682  1.00  0.00           H  
ATOM    147  HA  ALA A  11       7.997  10.294 -12.474  1.00  0.00           H  
ATOM    148 1HB  ALA A  11       7.120  10.179 -10.180  1.00  0.00           H  
ATOM    149 2HB  ALA A  11       5.887   9.685 -11.358  1.00  0.00           H  
ATOM    150 3HB  ALA A  11       6.749   8.467 -10.408  1.00  0.00           H  
ATOM    151  N   THR A  12       9.919   9.989 -10.789  1.00  0.00           N  
ATOM    152  CA  THR A  12      11.237   9.798 -10.192  1.00  0.00           C  
ATOM    153  C   THR A  12      11.182   9.893  -8.672  1.00  0.00           C  
ATOM    154  O   THR A  12      10.173  10.306  -8.102  1.00  0.00           O  
ATOM    155  CB  THR A  12      12.244  10.829 -10.734  1.00  0.00           C  
ATOM    156  OG1 THR A  12      11.822  12.150 -10.372  1.00  0.00           O  
ATOM    157  CG2 THR A  12      12.344  10.731 -12.249  1.00  0.00           C  
ATOM    158  H   THR A  12       9.498  10.917 -10.776  1.00  0.00           H  
ATOM    159  HA  THR A  12      11.597   8.805 -10.455  1.00  0.00           H  
ATOM    160  HB  THR A  12      13.225  10.644 -10.298  1.00  0.00           H  
ATOM    161  HG1 THR A  12      10.918  12.288 -10.664  1.00  0.00           H  
ATOM    162 1HG2 THR A  12      13.061  11.466 -12.614  1.00  0.00           H  
ATOM    163 2HG2 THR A  12      12.676   9.731 -12.527  1.00  0.00           H  
ATOM    164 3HG2 THR A  12      11.368  10.925 -12.691  1.00  0.00           H  
ATOM    165  N   TRP A  13      12.286   9.527  -8.016  1.00  0.00           N  
ATOM    166  CA  TRP A  13      12.373   9.614  -6.559  1.00  0.00           C  
ATOM    167  C   TRP A  13      12.260  11.062  -6.089  1.00  0.00           C  
ATOM    168  O   TRP A  13      11.899  11.327  -4.946  1.00  0.00           O  
ATOM    169  CB  TRP A  13      13.690   9.014  -6.065  1.00  0.00           C  
ATOM    170  CG  TRP A  13      14.903   9.749  -6.552  1.00  0.00           C  
ATOM    171  CD1 TRP A  13      15.489  10.831  -5.967  1.00  0.00           C  
ATOM    172  CD2 TRP A  13      15.688   9.457  -7.733  1.00  0.00           C  
ATOM    173  NE1 TRP A  13      16.579  11.232  -6.699  1.00  0.00           N  
ATOM    174  CE2 TRP A  13      16.716  10.401  -7.783  1.00  0.00           C  
ATOM    175  CE3 TRP A  13      15.601   8.484  -8.737  1.00  0.00           C  
ATOM    176  CZ2 TRP A  13      17.658  10.408  -8.800  1.00  0.00           C  
ATOM    177  CZ3 TRP A  13      16.546   8.490  -9.756  1.00  0.00           C  
ATOM    178  CH2 TRP A  13      17.548   9.427  -9.785  1.00  0.00           C  
ATOM    179  H   TRP A  13      13.085   9.195  -8.539  1.00  0.00           H  
ATOM    180  HA  TRP A  13      11.549   9.048  -6.129  1.00  0.00           H  
ATOM    181 1HB  TRP A  13      13.704   9.014  -4.975  1.00  0.00           H  
ATOM    182 2HB  TRP A  13      13.764   7.977  -6.393  1.00  0.00           H  
ATOM    183  HD1 TRP A  13      15.144  11.308  -5.051  1.00  0.00           H  
ATOM    184  HE1 TRP A  13      17.182  12.011  -6.478  1.00  0.00           H  
ATOM    185  HE3 TRP A  13      14.809   7.736  -8.716  1.00  0.00           H  
ATOM    186  HZ2 TRP A  13      18.461  11.144  -8.841  1.00  0.00           H  
ATOM    187  HZ3 TRP A  13      16.471   7.729 -10.534  1.00  0.00           H  
ATOM    188  HH2 TRP A  13      18.273   9.402 -10.599  1.00  0.00           H  
ATOM    189  N   LYS A  14      12.565  11.999  -6.992  1.00  0.00           N  
ATOM    190  CA  LYS A  14      12.383  13.420  -6.721  1.00  0.00           C  
ATOM    191  C   LYS A  14      10.908  13.763  -6.565  1.00  0.00           C  
ATOM    192  O   LYS A  14      10.541  14.644  -5.781  1.00  0.00           O  
ATOM    193  CB  LYS A  14      13.005  14.262  -7.837  1.00  0.00           C  
ATOM    194  CG  LYS A  14      14.528  14.259  -7.854  1.00  0.00           C  
ATOM    195  CD  LYS A  14      15.071  15.244  -8.878  1.00  0.00           C  
ATOM    196  CE  LYS A  14      16.585  15.365  -8.781  1.00  0.00           C  
ATOM    197  NZ  LYS A  14      17.275  14.161  -9.317  1.00  0.00           N  
ATOM    198  H   LYS A  14      12.924  11.713  -7.891  1.00  0.00           H  
ATOM    199  HA  LYS A  14      12.885  13.660  -5.784  1.00  0.00           H  
ATOM    200 1HB  LYS A  14      12.658  13.897  -8.804  1.00  0.00           H  
ATOM    201 2HB  LYS A  14      12.674  15.296  -7.739  1.00  0.00           H  
ATOM    202 1HG  LYS A  14      14.903  14.529  -6.866  1.00  0.00           H  
ATOM    203 2HG  LYS A  14      14.886  13.259  -8.098  1.00  0.00           H  
ATOM    204 1HD  LYS A  14      14.805  14.910  -9.882  1.00  0.00           H  
ATOM    205 2HD  LYS A  14      14.626  16.225  -8.711  1.00  0.00           H  
ATOM    206 1HE  LYS A  14      16.916  16.239  -9.341  1.00  0.00           H  
ATOM    207 2HE  LYS A  14      16.873  15.500  -7.738  1.00  0.00           H  
ATOM    208 1HZ  LYS A  14      18.275  14.281  -9.234  1.00  0.00           H  
ATOM    209 2HZ  LYS A  14      16.989  13.347  -8.792  1.00  0.00           H  
ATOM    210 3HZ  LYS A  14      17.031  14.037 -10.289  1.00  0.00           H  
ATOM    211  N   ASP A  15      10.060  13.062  -7.316  1.00  0.00           N  
ATOM    212  CA  ASP A  15       8.638  13.332  -7.316  1.00  0.00           C  
ATOM    213  C   ASP A  15       7.991  12.664  -6.127  1.00  0.00           C  
ATOM    214  O   ASP A  15       7.055  13.196  -5.526  1.00  0.00           O  
ATOM    215  CB  ASP A  15       7.988  12.841  -8.611  1.00  0.00           C  
ATOM    216  CG  ASP A  15       8.569  13.503  -9.854  1.00  0.00           C  
ATOM    217  OD1 ASP A  15       9.115  12.804 -10.675  1.00  0.00           O  
ATOM    218  OD2 ASP A  15       8.461  14.700  -9.970  1.00  0.00           O  
ATOM    219  H   ASP A  15      10.418  12.316  -7.896  1.00  0.00           H  
ATOM    220  HA  ASP A  15       8.482  14.409  -7.235  1.00  0.00           H  
ATOM    221 1HB  ASP A  15       8.117  11.762  -8.697  1.00  0.00           H  
ATOM    222 2HB  ASP A  15       6.916  13.041  -8.579  1.00  0.00           H  
ATOM    223  N   MET A  16       8.524  11.507  -5.761  1.00  0.00           N  
ATOM    224  CA  MET A  16       8.090  10.800  -4.578  1.00  0.00           C  
ATOM    225  C   MET A  16       8.333  11.652  -3.340  1.00  0.00           C  
ATOM    226  O   MET A  16       7.431  11.869  -2.532  1.00  0.00           O  
ATOM    227  CB  MET A  16       8.813   9.459  -4.467  1.00  0.00           C  
ATOM    228  CG  MET A  16       8.334   8.579  -3.321  1.00  0.00           C  
ATOM    229  SD  MET A  16       9.209   7.003  -3.241  1.00  0.00           S  
ATOM    230  CE  MET A  16      10.856   7.552  -2.805  1.00  0.00           C  
ATOM    231  H   MET A  16       9.272  11.112  -6.325  1.00  0.00           H  
ATOM    232  HA  MET A  16       7.019  10.614  -4.653  1.00  0.00           H  
ATOM    233 1HB  MET A  16       8.686   8.899  -5.392  1.00  0.00           H  
ATOM    234 2HB  MET A  16       9.881   9.631  -4.332  1.00  0.00           H  
ATOM    235 1HG  MET A  16       8.479   9.101  -2.376  1.00  0.00           H  
ATOM    236 2HG  MET A  16       7.270   8.376  -3.438  1.00  0.00           H  
ATOM    237 1HE  MET A  16      11.516   6.689  -2.719  1.00  0.00           H  
ATOM    238 2HE  MET A  16      11.233   8.223  -3.579  1.00  0.00           H  
ATOM    239 3HE  MET A  16      10.823   8.081  -1.852  1.00  0.00           H  
ATOM    240  N   LYS A  17       9.569  12.146  -3.205  1.00  0.00           N  
ATOM    241  CA  LYS A  17       9.962  12.932  -2.047  1.00  0.00           C  
ATOM    242  C   LYS A  17       9.099  14.170  -1.904  1.00  0.00           C  
ATOM    243  O   LYS A  17       8.592  14.465  -0.818  1.00  0.00           O  
ATOM    244  CB  LYS A  17      11.436  13.328  -2.143  1.00  0.00           C  
ATOM    245  CG  LYS A  17      11.927  14.210  -1.002  1.00  0.00           C  
ATOM    246  CD  LYS A  17      13.446  14.266  -0.961  1.00  0.00           C  
ATOM    247  CE  LYS A  17      13.993  15.242  -1.994  1.00  0.00           C  
ATOM    248  NZ  LYS A  17      13.804  16.657  -1.576  1.00  0.00           N  
ATOM    249  H   LYS A  17      10.254  11.967  -3.931  1.00  0.00           H  
ATOM    250  HA  LYS A  17       9.825  12.331  -1.165  1.00  0.00           H  
ATOM    251 1HB  LYS A  17      12.054  12.430  -2.161  1.00  0.00           H  
ATOM    252 2HB  LYS A  17      11.609  13.863  -3.077  1.00  0.00           H  
ATOM    253 1HG  LYS A  17      11.537  15.220  -1.130  1.00  0.00           H  
ATOM    254 2HG  LYS A  17      11.560  13.816  -0.055  1.00  0.00           H  
ATOM    255 1HD  LYS A  17      13.772  14.580   0.031  1.00  0.00           H  
ATOM    256 2HD  LYS A  17      13.853  13.275  -1.162  1.00  0.00           H  
ATOM    257 1HE  LYS A  17      15.056  15.058  -2.140  1.00  0.00           H  
ATOM    258 2HE  LYS A  17      13.485  15.086  -2.945  1.00  0.00           H  
ATOM    259 1HZ  LYS A  17      14.178  17.271  -2.286  1.00  0.00           H  
ATOM    260 2HZ  LYS A  17      12.818  16.845  -1.455  1.00  0.00           H  
ATOM    261 3HZ  LYS A  17      14.286  16.819  -0.704  1.00  0.00           H  
ATOM    262  N   LYS A  18       8.923  14.896  -3.006  1.00  0.00           N  
ATOM    263  CA  LYS A  18       8.178  16.145  -2.976  1.00  0.00           C  
ATOM    264  C   LYS A  18       6.751  15.918  -2.522  1.00  0.00           C  
ATOM    265  O   LYS A  18       6.225  16.667  -1.704  1.00  0.00           O  
ATOM    266  CB  LYS A  18       8.191  16.812  -4.353  1.00  0.00           C  
ATOM    267  CG  LYS A  18       9.520  17.453  -4.729  1.00  0.00           C  
ATOM    268  CD  LYS A  18       9.473  18.040  -6.132  1.00  0.00           C  
ATOM    269  CE  LYS A  18      10.815  18.639  -6.527  1.00  0.00           C  
ATOM    270  NZ  LYS A  18      10.791  19.197  -7.906  1.00  0.00           N  
ATOM    271  H   LYS A  18       9.314  14.571  -3.887  1.00  0.00           H  
ATOM    272  HA  LYS A  18       8.657  16.816  -2.262  1.00  0.00           H  
ATOM    273 1HB  LYS A  18       7.947  16.074  -5.117  1.00  0.00           H  
ATOM    274 2HB  LYS A  18       7.424  17.586  -4.389  1.00  0.00           H  
ATOM    275 1HG  LYS A  18       9.756  18.246  -4.019  1.00  0.00           H  
ATOM    276 2HG  LYS A  18      10.311  16.704  -4.684  1.00  0.00           H  
ATOM    277 1HD  LYS A  18       9.209  17.259  -6.845  1.00  0.00           H  
ATOM    278 2HD  LYS A  18       8.712  18.819  -6.174  1.00  0.00           H  
ATOM    279 1HE  LYS A  18      11.078  19.434  -5.831  1.00  0.00           H  
ATOM    280 2HE  LYS A  18      11.586  17.870  -6.474  1.00  0.00           H  
ATOM    281 1HZ  LYS A  18      11.697  19.583  -8.130  1.00  0.00           H  
ATOM    282 2HZ  LYS A  18      10.566  18.463  -8.564  1.00  0.00           H  
ATOM    283 3HZ  LYS A  18      10.092  19.925  -7.963  1.00  0.00           H  
ATOM    284  N   ALA A  19       6.123  14.879  -3.054  1.00  0.00           N  
ATOM    285  CA  ALA A  19       4.753  14.555  -2.693  1.00  0.00           C  
ATOM    286  C   ALA A  19       4.645  14.249  -1.199  1.00  0.00           C  
ATOM    287  O   ALA A  19       3.672  14.630  -0.546  1.00  0.00           O  
ATOM    288  CB  ALA A  19       4.268  13.384  -3.506  1.00  0.00           C  
ATOM    289  H   ALA A  19       6.607  14.301  -3.736  1.00  0.00           H  
ATOM    290  HA  ALA A  19       4.132  15.422  -2.907  1.00  0.00           H  
ATOM    291 1HB  ALA A  19       3.244  13.165  -3.249  1.00  0.00           H  
ATOM    292 2HB  ALA A  19       4.332  13.622  -4.550  1.00  0.00           H  
ATOM    293 3HB  ALA A  19       4.883  12.526  -3.300  1.00  0.00           H  
ATOM    294  N   MET A  20       5.654  13.565  -0.660  1.00  0.00           N  
ATOM    295  CA  MET A  20       5.691  13.258   0.766  1.00  0.00           C  
ATOM    296  C   MET A  20       5.823  14.526   1.597  1.00  0.00           C  
ATOM    297  O   MET A  20       5.173  14.670   2.638  1.00  0.00           O  
ATOM    298  CB  MET A  20       6.840  12.299   1.071  1.00  0.00           C  
ATOM    299  CG  MET A  20       6.684  10.915   0.458  1.00  0.00           C  
ATOM    300  SD  MET A  20       8.207   9.951   0.522  1.00  0.00           S  
ATOM    301  CE  MET A  20       8.323   9.617   2.277  1.00  0.00           C  
ATOM    302  H   MET A  20       6.413  13.249  -1.257  1.00  0.00           H  
ATOM    303  HA  MET A  20       4.755  12.780   1.042  1.00  0.00           H  
ATOM    304 1HB  MET A  20       7.774  12.723   0.705  1.00  0.00           H  
ATOM    305 2HB  MET A  20       6.936  12.178   2.150  1.00  0.00           H  
ATOM    306 1HG  MET A  20       5.907  10.367   0.989  1.00  0.00           H  
ATOM    307 2HG  MET A  20       6.381  11.010  -0.585  1.00  0.00           H  
ATOM    308 1HE  MET A  20       9.217   9.027   2.478  1.00  0.00           H  
ATOM    309 2HE  MET A  20       8.379  10.559   2.824  1.00  0.00           H  
ATOM    310 3HE  MET A  20       7.442   9.062   2.601  1.00  0.00           H  
ATOM    311  N   GLU A  21       6.655  15.456   1.125  1.00  0.00           N  
ATOM    312  CA  GLU A  21       6.825  16.737   1.800  1.00  0.00           C  
ATOM    313  C   GLU A  21       5.511  17.510   1.847  1.00  0.00           C  
ATOM    314  O   GLU A  21       5.202  18.167   2.844  1.00  0.00           O  
ATOM    315  CB  GLU A  21       7.896  17.573   1.096  1.00  0.00           C  
ATOM    316  CG  GLU A  21       8.197  18.905   1.770  1.00  0.00           C  
ATOM    317  CD  GLU A  21       9.355  19.629   1.142  1.00  0.00           C  
ATOM    318  OE1 GLU A  21       9.899  19.127   0.188  1.00  0.00           O  
ATOM    319  OE2 GLU A  21       9.696  20.687   1.617  1.00  0.00           O  
ATOM    320  H   GLU A  21       7.179  15.268   0.276  1.00  0.00           H  
ATOM    321  HA  GLU A  21       7.144  16.549   2.824  1.00  0.00           H  
ATOM    322 1HB  GLU A  21       8.826  17.006   1.046  1.00  0.00           H  
ATOM    323 2HB  GLU A  21       7.583  17.780   0.073  1.00  0.00           H  
ATOM    324 1HG  GLU A  21       7.312  19.538   1.711  1.00  0.00           H  
ATOM    325 2HG  GLU A  21       8.414  18.727   2.822  1.00  0.00           H  
ATOM    326  N   ILE A  22       4.737  17.425   0.764  1.00  0.00           N  
ATOM    327  CA  ILE A  22       3.428  18.055   0.711  1.00  0.00           C  
ATOM    328  C   ILE A  22       2.510  17.525   1.800  1.00  0.00           C  
ATOM    329  O   ILE A  22       1.827  18.296   2.474  1.00  0.00           O  
ATOM    330  CB  ILE A  22       2.771  17.836  -0.664  1.00  0.00           C  
ATOM    331  CG1 ILE A  22       3.491  18.657  -1.737  1.00  0.00           C  
ATOM    332  CG2 ILE A  22       1.295  18.200  -0.612  1.00  0.00           C  
ATOM    333  CD1 ILE A  22       3.055  18.334  -3.148  1.00  0.00           C  
ATOM    334  H   ILE A  22       5.073  16.911  -0.044  1.00  0.00           H  
ATOM    335  HA  ILE A  22       3.554  19.125   0.866  1.00  0.00           H  
ATOM    336  HB  ILE A  22       2.867  16.789  -0.951  1.00  0.00           H  
ATOM    337 1HG1 ILE A  22       3.317  19.718  -1.560  1.00  0.00           H  
ATOM    338 2HG1 ILE A  22       4.565  18.487  -1.666  1.00  0.00           H  
ATOM    339 1HG2 ILE A  22       0.846  18.040  -1.592  1.00  0.00           H  
ATOM    340 2HG2 ILE A  22       0.792  17.574   0.124  1.00  0.00           H  
ATOM    341 3HG2 ILE A  22       1.188  19.248  -0.331  1.00  0.00           H  
ATOM    342 1HD1 ILE A  22       3.610  18.956  -3.851  1.00  0.00           H  
ATOM    343 2HD1 ILE A  22       3.253  17.283  -3.359  1.00  0.00           H  
ATOM    344 3HD1 ILE A  22       1.989  18.531  -3.253  1.00  0.00           H  
ATOM    345  N   LEU A  23       2.496  16.207   1.978  1.00  0.00           N  
ATOM    346  CA  LEU A  23       1.691  15.609   3.029  1.00  0.00           C  
ATOM    347  C   LEU A  23       2.106  16.134   4.391  1.00  0.00           C  
ATOM    348  O   LEU A  23       1.259  16.464   5.223  1.00  0.00           O  
ATOM    349  CB  LEU A  23       1.825  14.082   2.997  1.00  0.00           C  
ATOM    350  CG  LEU A  23       1.144  13.378   1.816  1.00  0.00           C  
ATOM    351  CD1 LEU A  23       1.414  11.882   1.891  1.00  0.00           C  
ATOM    352  CD2 LEU A  23      -0.350  13.666   1.847  1.00  0.00           C  
ATOM    353  H   LEU A  23       3.048  15.611   1.366  1.00  0.00           H  
ATOM    354  HA  LEU A  23       0.650  15.875   2.862  1.00  0.00           H  
ATOM    355 1HB  LEU A  23       2.883  13.826   2.969  1.00  0.00           H  
ATOM    356 2HB  LEU A  23       1.399  13.676   3.915  1.00  0.00           H  
ATOM    357  HG  LEU A  23       1.565  13.747   0.881  1.00  0.00           H  
ATOM    358 1HD1 LEU A  23       0.930  11.382   1.052  1.00  0.00           H  
ATOM    359 2HD1 LEU A  23       2.489  11.704   1.847  1.00  0.00           H  
ATOM    360 3HD1 LEU A  23       1.018  11.487   2.826  1.00  0.00           H  
ATOM    361 1HD2 LEU A  23      -0.834  13.167   1.008  1.00  0.00           H  
ATOM    362 2HD2 LEU A  23      -0.772  13.297   2.782  1.00  0.00           H  
ATOM    363 3HD2 LEU A  23      -0.515  14.741   1.775  1.00  0.00           H  
ATOM    364  N   TYR A  24       3.410  16.246   4.608  1.00  0.00           N  
ATOM    365  CA  TYR A  24       3.924  16.823   5.836  1.00  0.00           C  
ATOM    366  C   TYR A  24       3.369  18.230   6.043  1.00  0.00           C  
ATOM    367  O   TYR A  24       2.858  18.556   7.115  1.00  0.00           O  
ATOM    368  CB  TYR A  24       5.454  16.847   5.818  1.00  0.00           C  
ATOM    369  CG  TYR A  24       6.067  17.595   6.981  1.00  0.00           C  
ATOM    370  CD1 TYR A  24       6.211  16.968   8.210  1.00  0.00           C  
ATOM    371  CD2 TYR A  24       6.486  18.907   6.819  1.00  0.00           C  
ATOM    372  CE1 TYR A  24       6.771  17.650   9.273  1.00  0.00           C  
ATOM    373  CE2 TYR A  24       7.045  19.590   7.882  1.00  0.00           C  
ATOM    374  CZ  TYR A  24       7.188  18.966   9.104  1.00  0.00           C  
ATOM    375  OH  TYR A  24       7.746  19.646  10.163  1.00  0.00           O  
ATOM    376  H   TYR A  24       4.063  15.928   3.896  1.00  0.00           H  
ATOM    377  HA  TYR A  24       3.594  16.208   6.675  1.00  0.00           H  
ATOM    378 1HB  TYR A  24       5.835  15.824   5.832  1.00  0.00           H  
ATOM    379 2HB  TYR A  24       5.800  17.312   4.895  1.00  0.00           H  
ATOM    380  HD1 TYR A  24       5.883  15.936   8.338  1.00  0.00           H  
ATOM    381  HD2 TYR A  24       6.372  19.400   5.854  1.00  0.00           H  
ATOM    382  HE1 TYR A  24       6.884  17.158  10.238  1.00  0.00           H  
ATOM    383  HE2 TYR A  24       7.373  20.622   7.754  1.00  0.00           H  
ATOM    384  HH  TYR A  24       7.842  19.050  10.909  1.00  0.00           H  
ATOM    385  N   LYS A  25       3.469  19.057   5.004  1.00  0.00           N  
ATOM    386  CA  LYS A  25       3.017  20.444   5.070  1.00  0.00           C  
ATOM    387  C   LYS A  25       1.508  20.530   5.329  1.00  0.00           C  
ATOM    388  O   LYS A  25       1.025  21.496   5.922  1.00  0.00           O  
ATOM    389  CB  LYS A  25       3.372  21.181   3.778  1.00  0.00           C  
ATOM    390  CG  LYS A  25       4.864  21.418   3.579  1.00  0.00           C  
ATOM    391  CD  LYS A  25       5.411  22.394   4.611  1.00  0.00           C  
ATOM    392  CE  LYS A  25       6.733  22.995   4.158  1.00  0.00           C  
ATOM    393  NZ  LYS A  25       7.788  21.960   3.992  1.00  0.00           N  
ATOM    394  H   LYS A  25       3.872  18.714   4.140  1.00  0.00           H  
ATOM    395  HA  LYS A  25       3.525  20.934   5.900  1.00  0.00           H  
ATOM    396 1HB  LYS A  25       3.007  20.613   2.923  1.00  0.00           H  
ATOM    397 2HB  LYS A  25       2.875  22.151   3.764  1.00  0.00           H  
ATOM    398 1HG  LYS A  25       5.398  20.471   3.668  1.00  0.00           H  
ATOM    399 2HG  LYS A  25       5.038  21.821   2.582  1.00  0.00           H  
ATOM    400 1HD  LYS A  25       4.690  23.197   4.769  1.00  0.00           H  
ATOM    401 2HD  LYS A  25       5.564  21.875   5.557  1.00  0.00           H  
ATOM    402 1HE  LYS A  25       6.592  23.509   3.208  1.00  0.00           H  
ATOM    403 2HE  LYS A  25       7.071  23.726   4.893  1.00  0.00           H  
ATOM    404 1HZ  LYS A  25       8.647  22.398   3.692  1.00  0.00           H  
ATOM    405 2HZ  LYS A  25       7.940  21.489   4.873  1.00  0.00           H  
ATOM    406 3HZ  LYS A  25       7.494  21.287   3.298  1.00  0.00           H  
ATOM    407  N   LEU A  26       0.770  19.516   4.872  1.00  0.00           N  
ATOM    408  CA  LEU A  26      -0.681  19.466   5.061  1.00  0.00           C  
ATOM    409  C   LEU A  26      -1.062  18.982   6.471  1.00  0.00           C  
ATOM    410  O   LEU A  26      -2.245  18.919   6.812  1.00  0.00           O  
ATOM    411  CB  LEU A  26      -1.313  18.544   4.011  1.00  0.00           C  
ATOM    412  CG  LEU A  26      -1.274  19.058   2.566  1.00  0.00           C  
ATOM    413  CD1 LEU A  26      -1.784  17.972   1.627  1.00  0.00           C  
ATOM    414  CD2 LEU A  26      -2.117  20.319   2.452  1.00  0.00           C  
ATOM    415  H   LEU A  26       1.227  18.763   4.366  1.00  0.00           H  
ATOM    416  HA  LEU A  26      -1.076  20.472   4.929  1.00  0.00           H  
ATOM    417 1HB  LEU A  26      -0.797  17.585   4.035  1.00  0.00           H  
ATOM    418 2HB  LEU A  26      -2.357  18.379   4.276  1.00  0.00           H  
ATOM    419  HG  LEU A  26      -0.245  19.283   2.287  1.00  0.00           H  
ATOM    420 1HD1 LEU A  26      -1.757  18.337   0.600  1.00  0.00           H  
ATOM    421 2HD1 LEU A  26      -1.152  17.089   1.715  1.00  0.00           H  
ATOM    422 3HD1 LEU A  26      -2.809  17.714   1.893  1.00  0.00           H  
ATOM    423 1HD2 LEU A  26      -2.089  20.684   1.425  1.00  0.00           H  
ATOM    424 2HD2 LEU A  26      -3.147  20.095   2.730  1.00  0.00           H  
ATOM    425 3HD2 LEU A  26      -1.720  21.083   3.120  1.00  0.00           H  
ATOM    426  N   GLY A  27      -0.057  18.659   7.285  1.00  0.00           N  
ATOM    427  CA  GLY A  27      -0.294  18.212   8.656  1.00  0.00           C  
ATOM    428  C   GLY A  27      -0.525  16.702   8.741  1.00  0.00           C  
ATOM    429  O   GLY A  27      -1.019  16.198   9.750  1.00  0.00           O  
ATOM    430  H   GLY A  27       0.897  18.738   6.953  1.00  0.00           H  
ATOM    431 1HA  GLY A  27       0.560  18.485   9.275  1.00  0.00           H  
ATOM    432 2HA  GLY A  27      -1.159  18.735   9.059  1.00  0.00           H  
ATOM    433  N   VAL A  28      -0.158  15.984   7.686  1.00  0.00           N  
ATOM    434  CA  VAL A  28      -0.329  14.536   7.657  1.00  0.00           C  
ATOM    435  C   VAL A  28       0.874  13.835   8.283  1.00  0.00           C  
ATOM    436  O   VAL A  28       1.974  13.858   7.730  1.00  0.00           O  
ATOM    437  CB  VAL A  28      -0.513  14.047   6.209  1.00  0.00           C  
ATOM    438  CG1 VAL A  28      -0.659  12.533   6.172  1.00  0.00           C  
ATOM    439  CG2 VAL A  28      -1.725  14.721   5.584  1.00  0.00           C  
ATOM    440  H   VAL A  28       0.255  16.450   6.883  1.00  0.00           H  
ATOM    441  HA  VAL A  28      -1.220  14.283   8.234  1.00  0.00           H  
ATOM    442  HB  VAL A  28       0.379  14.297   5.634  1.00  0.00           H  
ATOM    443 1HG1 VAL A  28      -0.788  12.205   5.141  1.00  0.00           H  
ATOM    444 2HG1 VAL A  28       0.235  12.071   6.591  1.00  0.00           H  
ATOM    445 3HG1 VAL A  28      -1.530  12.238   6.758  1.00  0.00           H  
ATOM    446 1HG2 VAL A  28      -1.849  14.371   4.560  1.00  0.00           H  
ATOM    447 2HG2 VAL A  28      -2.616  14.476   6.162  1.00  0.00           H  
ATOM    448 3HG2 VAL A  28      -1.580  15.802   5.583  1.00  0.00           H  
ATOM    449  N   LYS A  29       0.662  13.227   9.450  1.00  0.00           N  
ATOM    450  CA  LYS A  29       1.759  12.630  10.210  1.00  0.00           C  
ATOM    451  C   LYS A  29       1.932  11.154   9.874  1.00  0.00           C  
ATOM    452  O   LYS A  29       2.945  10.540  10.226  1.00  0.00           O  
ATOM    453  CB  LYS A  29       1.523  12.800  11.712  1.00  0.00           C  
ATOM    454  CG  LYS A  29       1.423  14.248  12.173  1.00  0.00           C  
ATOM    455  CD  LYS A  29       2.726  14.996  11.935  1.00  0.00           C  
ATOM    456  CE  LYS A  29       2.669  16.405  12.504  1.00  0.00           C  
ATOM    457  NZ  LYS A  29       3.935  17.152  12.270  1.00  0.00           N  
ATOM    458  H   LYS A  29      -0.274  13.198   9.825  1.00  0.00           H  
ATOM    459  HA  LYS A  29       2.682  13.143   9.946  1.00  0.00           H  
ATOM    460 1HB  LYS A  29       0.600  12.294  11.995  1.00  0.00           H  
ATOM    461 2HB  LYS A  29       2.337  12.329  12.263  1.00  0.00           H  
ATOM    462 1HG  LYS A  29       0.622  14.749  11.628  1.00  0.00           H  
ATOM    463 2HG  LYS A  29       1.187  14.276  13.236  1.00  0.00           H  
ATOM    464 1HD  LYS A  29       3.548  14.455  12.407  1.00  0.00           H  
ATOM    465 2HD  LYS A  29       2.921  15.055  10.864  1.00  0.00           H  
ATOM    466 1HE  LYS A  29       1.849  16.952  12.041  1.00  0.00           H  
ATOM    467 2HE  LYS A  29       2.484  16.357  13.577  1.00  0.00           H  
ATOM    468 1HZ  LYS A  29       3.857  18.080  12.662  1.00  0.00           H  
ATOM    469 2HZ  LYS A  29       4.701  16.664  12.712  1.00  0.00           H  
ATOM    470 3HZ  LYS A  29       4.108  17.220  11.278  1.00  0.00           H  
ATOM    471  N   LYS A  30       0.945  10.587   9.186  1.00  0.00           N  
ATOM    472  CA  LYS A  30       1.006   9.191   8.785  1.00  0.00           C  
ATOM    473  C   LYS A  30       1.105   9.061   7.286  1.00  0.00           C  
ATOM    474  O   LYS A  30       0.130   9.306   6.561  1.00  0.00           O  
ATOM    475  CB  LYS A  30      -0.217   8.428   9.297  1.00  0.00           C  
ATOM    476  CG  LYS A  30      -0.316   8.343  10.814  1.00  0.00           C  
ATOM    477  CD  LYS A  30      -1.468   7.447  11.243  1.00  0.00           C  
ATOM    478  CE  LYS A  30      -1.495   7.264  12.753  1.00  0.00           C  
ATOM    479  NZ  LYS A  30      -2.621   6.394  13.188  1.00  0.00           N  
ATOM    480  H   LYS A  30       0.136  11.137   8.935  1.00  0.00           H  
ATOM    481  HA  LYS A  30       1.906   8.749   9.211  1.00  0.00           H  
ATOM    482 1HB  LYS A  30      -1.125   8.907   8.929  1.00  0.00           H  
ATOM    483 2HB  LYS A  30      -0.201   7.411   8.905  1.00  0.00           H  
ATOM    484 1HG  LYS A  30       0.615   7.942  11.217  1.00  0.00           H  
ATOM    485 2HG  LYS A  30      -0.469   9.340  11.225  1.00  0.00           H  
ATOM    486 1HD  LYS A  30      -2.412   7.888  10.921  1.00  0.00           H  
ATOM    487 2HD  LYS A  30      -1.364   6.470  10.771  1.00  0.00           H  
ATOM    488 1HE  LYS A  30      -0.558   6.817  13.082  1.00  0.00           H  
ATOM    489 2HE  LYS A  30      -1.597   8.236  13.236  1.00  0.00           H  
ATOM    490 1HZ  LYS A  30      -2.605   6.298  14.194  1.00  0.00           H  
ATOM    491 2HZ  LYS A  30      -3.498   6.809  12.904  1.00  0.00           H  
ATOM    492 3HZ  LYS A  30      -2.527   5.483  12.763  1.00  0.00           H  
ATOM    493  N   ILE A  31       2.275   8.682   6.819  1.00  0.00           N  
ATOM    494  CA  ILE A  31       2.584   8.729   5.409  1.00  0.00           C  
ATOM    495  C   ILE A  31       2.949   7.364   4.900  1.00  0.00           C  
ATOM    496  O   ILE A  31       3.797   6.681   5.478  1.00  0.00           O  
ATOM    497  CB  ILE A  31       3.737   9.709   5.126  1.00  0.00           C  
ATOM    498  CG1 ILE A  31       3.341  11.131   5.532  1.00  0.00           C  
ATOM    499  CG2 ILE A  31       4.127   9.661   3.657  1.00  0.00           C  
ATOM    500  CD1 ILE A  31       4.476  12.127   5.455  1.00  0.00           C  
ATOM    501  H   ILE A  31       2.979   8.343   7.467  1.00  0.00           H  
ATOM    502  HA  ILE A  31       1.699   9.067   4.869  1.00  0.00           H  
ATOM    503  HB  ILE A  31       4.602   9.438   5.731  1.00  0.00           H  
ATOM    504 1HG1 ILE A  31       2.535  11.482   4.888  1.00  0.00           H  
ATOM    505 2HG1 ILE A  31       2.962  11.125   6.554  1.00  0.00           H  
ATOM    506 1HG2 ILE A  31       4.943  10.360   3.474  1.00  0.00           H  
ATOM    507 2HG2 ILE A  31       4.449   8.653   3.399  1.00  0.00           H  
ATOM    508 3HG2 ILE A  31       3.269   9.936   3.043  1.00  0.00           H  
ATOM    509 1HD1 ILE A  31       4.117  13.111   5.758  1.00  0.00           H  
ATOM    510 2HD1 ILE A  31       5.281  11.813   6.121  1.00  0.00           H  
ATOM    511 3HD1 ILE A  31       4.848  12.176   4.433  1.00  0.00           H  
ATOM    512  N   VAL A  32       2.313   6.959   3.819  1.00  0.00           N  
ATOM    513  CA  VAL A  32       2.608   5.687   3.200  1.00  0.00           C  
ATOM    514  C   VAL A  32       3.175   5.887   1.808  1.00  0.00           C  
ATOM    515  O   VAL A  32       2.706   6.732   1.055  1.00  0.00           O  
ATOM    516  CB  VAL A  32       1.335   4.822   3.120  1.00  0.00           C  
ATOM    517  CG1 VAL A  32       1.659   3.450   2.548  1.00  0.00           C  
ATOM    518  CG2 VAL A  32       0.706   4.697   4.499  1.00  0.00           C  
ATOM    519  H   VAL A  32       1.599   7.556   3.409  1.00  0.00           H  
ATOM    520  HA  VAL A  32       3.345   5.169   3.808  1.00  0.00           H  
ATOM    521  HB  VAL A  32       0.628   5.296   2.438  1.00  0.00           H  
ATOM    522 1HG1 VAL A  32       0.749   2.853   2.497  1.00  0.00           H  
ATOM    523 2HG1 VAL A  32       2.075   3.562   1.546  1.00  0.00           H  
ATOM    524 3HG1 VAL A  32       2.385   2.951   3.189  1.00  0.00           H  
ATOM    525 1HG2 VAL A  32      -0.193   4.085   4.434  1.00  0.00           H  
ATOM    526 2HG2 VAL A  32       1.416   4.229   5.181  1.00  0.00           H  
ATOM    527 3HG2 VAL A  32       0.445   5.688   4.871  1.00  0.00           H  
ATOM    528  N   VAL A  33       4.198   5.124   1.478  1.00  0.00           N  
ATOM    529  CA  VAL A  33       4.841   5.244   0.180  1.00  0.00           C  
ATOM    530  C   VAL A  33       4.769   3.924  -0.583  1.00  0.00           C  
ATOM    531  O   VAL A  33       5.021   2.865  -0.020  1.00  0.00           O  
ATOM    532  CB  VAL A  33       6.313   5.664   0.349  1.00  0.00           C  
ATOM    533  CG1 VAL A  33       6.959   5.900  -1.009  1.00  0.00           C  
ATOM    534  CG2 VAL A  33       6.400   6.913   1.212  1.00  0.00           C  
ATOM    535  H   VAL A  33       4.553   4.450   2.151  1.00  0.00           H  
ATOM    536  HA  VAL A  33       4.318   6.009  -0.396  1.00  0.00           H  
ATOM    537  HB  VAL A  33       6.860   4.851   0.827  1.00  0.00           H  
ATOM    538 1HG1 VAL A  33       7.999   6.195  -0.871  1.00  0.00           H  
ATOM    539 2HG1 VAL A  33       6.917   4.983  -1.596  1.00  0.00           H  
ATOM    540 3HG1 VAL A  33       6.424   6.692  -1.533  1.00  0.00           H  
ATOM    541 1HG2 VAL A  33       7.444   7.203   1.328  1.00  0.00           H  
ATOM    542 2HG2 VAL A  33       5.849   7.723   0.736  1.00  0.00           H  
ATOM    543 3HG2 VAL A  33       5.970   6.708   2.193  1.00  0.00           H  
ATOM    544  N   ALA A  34       4.375   3.995  -1.856  1.00  0.00           N  
ATOM    545  CA  ALA A  34       4.242   2.795  -2.688  1.00  0.00           C  
ATOM    546  C   ALA A  34       5.002   2.918  -4.014  1.00  0.00           C  
ATOM    547  O   ALA A  34       4.990   3.971  -4.658  1.00  0.00           O  
ATOM    548  CB  ALA A  34       2.772   2.506  -2.953  1.00  0.00           C  
ATOM    549  H   ALA A  34       4.130   4.897  -2.251  1.00  0.00           H  
ATOM    550  HA  ALA A  34       4.653   1.951  -2.139  1.00  0.00           H  
ATOM    551 1HB  ALA A  34       2.682   1.607  -3.563  1.00  0.00           H  
ATOM    552 2HB  ALA A  34       2.254   2.355  -2.005  1.00  0.00           H  
ATOM    553 3HB  ALA A  34       2.325   3.348  -3.480  1.00  0.00           H  
ATOM    554  N   PHE A  35       5.655   1.821  -4.426  1.00  0.00           N  
ATOM    555  CA  PHE A  35       6.374   1.783  -5.707  1.00  0.00           C  
ATOM    556  C   PHE A  35       6.824   0.357  -6.065  1.00  0.00           C  
ATOM    557  O   PHE A  35       6.915  -0.513  -5.197  1.00  0.00           O  
ATOM    558  CB  PHE A  35       7.592   2.708  -5.658  1.00  0.00           C  
ATOM    559  CG  PHE A  35       8.429   2.542  -4.422  1.00  0.00           C  
ATOM    560  CD1 PHE A  35       9.428   1.582  -4.367  1.00  0.00           C  
ATOM    561  CD2 PHE A  35       8.219   3.346  -3.312  1.00  0.00           C  
ATOM    562  CE1 PHE A  35      10.199   1.429  -3.230  1.00  0.00           C  
ATOM    563  CE2 PHE A  35       8.989   3.197  -2.175  1.00  0.00           C  
ATOM    564  CZ  PHE A  35       9.980   2.236  -2.134  1.00  0.00           C  
ATOM    565  H   PHE A  35       5.647   0.992  -3.836  1.00  0.00           H  
ATOM    566  HA  PHE A  35       5.697   2.131  -6.488  1.00  0.00           H  
ATOM    567 1HB  PHE A  35       8.224   2.521  -6.525  1.00  0.00           H  
ATOM    568 2HB  PHE A  35       7.263   3.745  -5.710  1.00  0.00           H  
ATOM    569  HD1 PHE A  35       9.602   0.944  -5.234  1.00  0.00           H  
ATOM    570  HD2 PHE A  35       7.436   4.104  -3.344  1.00  0.00           H  
ATOM    571  HE1 PHE A  35      10.981   0.670  -3.201  1.00  0.00           H  
ATOM    572  HE2 PHE A  35       8.815   3.835  -1.309  1.00  0.00           H  
ATOM    573  HZ  PHE A  35      10.587   2.116  -1.238  1.00  0.00           H  
ATOM    574  N   ALA A  36       7.117   0.135  -7.350  1.00  0.00           N  
ATOM    575  CA  ALA A  36       7.791  -1.093  -7.788  1.00  0.00           C  
ATOM    576  C   ALA A  36       9.194  -1.170  -7.212  1.00  0.00           C  
ATOM    577  O   ALA A  36       9.869  -0.155  -7.077  1.00  0.00           O  
ATOM    578  CB  ALA A  36       7.841  -1.168  -9.307  1.00  0.00           C  
ATOM    579  H   ALA A  36       6.884   0.839  -8.036  1.00  0.00           H  
ATOM    580  HA  ALA A  36       7.246  -1.955  -7.435  1.00  0.00           H  
ATOM    581 1HB  ALA A  36       8.354  -2.081  -9.609  1.00  0.00           H  
ATOM    582 2HB  ALA A  36       6.826  -1.173  -9.704  1.00  0.00           H  
ATOM    583 3HB  ALA A  36       8.378  -0.304  -9.696  1.00  0.00           H  
ATOM    584  N   TYR A  37       9.626  -2.380  -6.862  1.00  0.00           N  
ATOM    585  CA  TYR A  37      10.939  -2.567  -6.247  1.00  0.00           C  
ATOM    586  C   TYR A  37      12.013  -1.739  -6.943  1.00  0.00           C  
ATOM    587  O   TYR A  37      12.193  -1.825  -8.158  1.00  0.00           O  
ATOM    588  CB  TYR A  37      11.326  -4.048  -6.261  1.00  0.00           C  
ATOM    589  CG  TYR A  37      12.736  -4.314  -5.781  1.00  0.00           C  
ATOM    590  CD1 TYR A  37      13.042  -4.204  -4.433  1.00  0.00           C  
ATOM    591  CD2 TYR A  37      13.722  -4.670  -6.689  1.00  0.00           C  
ATOM    592  CE1 TYR A  37      14.329  -4.447  -3.994  1.00  0.00           C  
ATOM    593  CE2 TYR A  37      15.009  -4.914  -6.251  1.00  0.00           C  
ATOM    594  CZ  TYR A  37      15.314  -4.803  -4.909  1.00  0.00           C  
ATOM    595  OH  TYR A  37      16.596  -5.046  -4.473  1.00  0.00           O  
ATOM    596  H   TYR A  37       9.026  -3.188  -7.012  1.00  0.00           H  
ATOM    597  HA  TYR A  37      10.885  -2.232  -5.213  1.00  0.00           H  
ATOM    598 1HB  TYR A  37      10.639  -4.610  -5.627  1.00  0.00           H  
ATOM    599 2HB  TYR A  37      11.232  -4.439  -7.273  1.00  0.00           H  
ATOM    600  HD1 TYR A  37      12.267  -3.924  -3.719  1.00  0.00           H  
ATOM    601  HD2 TYR A  37      13.481  -4.756  -7.749  1.00  0.00           H  
ATOM    602  HE1 TYR A  37      14.570  -4.360  -2.935  1.00  0.00           H  
ATOM    603  HE2 TYR A  37      15.784  -5.192  -6.965  1.00  0.00           H  
ATOM    604  HH  TYR A  37      17.182  -5.117  -5.230  1.00  0.00           H  
ATOM    605  N   ASP A  38      12.735  -0.948  -6.153  1.00  0.00           N  
ATOM    606  CA  ASP A  38      13.859  -0.165  -6.648  1.00  0.00           C  
ATOM    607  C   ASP A  38      14.709   0.335  -5.489  1.00  0.00           C  
ATOM    608  O   ASP A  38      14.206   1.000  -4.582  1.00  0.00           O  
ATOM    609  CB  ASP A  38      13.369   1.020  -7.484  1.00  0.00           C  
ATOM    610  CG  ASP A  38      14.493   1.724  -8.231  1.00  0.00           C  
ATOM    611  OD1 ASP A  38      15.569   1.823  -7.690  1.00  0.00           O  
ATOM    612  OD2 ASP A  38      14.266   2.157  -9.335  1.00  0.00           O  
ATOM    613  H   ASP A  38      12.497  -0.892  -5.175  1.00  0.00           H  
ATOM    614  HA  ASP A  38      14.481  -0.806  -7.276  1.00  0.00           H  
ATOM    615 1HB  ASP A  38      12.632   0.673  -8.209  1.00  0.00           H  
ATOM    616 2HB  ASP A  38      12.874   1.743  -6.835  1.00  0.00           H  
ATOM    617  N   GLU A  39      15.993  -0.008  -5.507  1.00  0.00           N  
ATOM    618  CA  GLU A  39      16.893   0.312  -4.397  1.00  0.00           C  
ATOM    619  C   GLU A  39      16.931   1.821  -4.111  1.00  0.00           C  
ATOM    620  O   GLU A  39      17.096   2.239  -2.962  1.00  0.00           O  
ATOM    621  CB  GLU A  39      18.305  -0.194  -4.702  1.00  0.00           C  
ATOM    622  CG  GLU A  39      18.458  -1.707  -4.637  1.00  0.00           C  
ATOM    623  CD  GLU A  39      19.876  -2.160  -4.848  1.00  0.00           C  
ATOM    624  OE1 GLU A  39      20.664  -1.381  -5.327  1.00  0.00           O  
ATOM    625  OE2 GLU A  39      20.171  -3.288  -4.530  1.00  0.00           O  
ATOM    626  H   GLU A  39      16.352  -0.523  -6.299  1.00  0.00           H  
ATOM    627  HA  GLU A  39      16.528  -0.189  -3.507  1.00  0.00           H  
ATOM    628 1HB  GLU A  39      18.600   0.130  -5.700  1.00  0.00           H  
ATOM    629 2HB  GLU A  39      19.009   0.245  -3.994  1.00  0.00           H  
ATOM    630 1HG  GLU A  39      18.119  -2.054  -3.661  1.00  0.00           H  
ATOM    631 2HG  GLU A  39      17.820  -2.159  -5.395  1.00  0.00           H  
ATOM    632  N   LYS A  40      16.778   2.630  -5.157  1.00  0.00           N  
ATOM    633  CA  LYS A  40      16.804   4.079  -5.002  1.00  0.00           C  
ATOM    634  C   LYS A  40      15.588   4.567  -4.236  1.00  0.00           C  
ATOM    635  O   LYS A  40      15.691   5.459  -3.391  1.00  0.00           O  
ATOM    636  CB  LYS A  40      16.875   4.766  -6.367  1.00  0.00           C  
ATOM    637  CG  LYS A  40      18.208   4.604  -7.085  1.00  0.00           C  
ATOM    638  CD  LYS A  40      18.249   5.421  -8.367  1.00  0.00           C  
ATOM    639  CE  LYS A  40      19.597   5.296  -9.062  1.00  0.00           C  
ATOM    640  NZ  LYS A  40      19.833   3.919  -9.574  1.00  0.00           N  
ATOM    641  H   LYS A  40      16.640   2.231  -6.084  1.00  0.00           H  
ATOM    642  HA  LYS A  40      17.691   4.352  -4.432  1.00  0.00           H  
ATOM    643 1HB  LYS A  40      16.095   4.367  -7.016  1.00  0.00           H  
ATOM    644 2HB  LYS A  40      16.687   5.833  -6.248  1.00  0.00           H  
ATOM    645 1HG  LYS A  40      19.017   4.931  -6.430  1.00  0.00           H  
ATOM    646 2HG  LYS A  40      18.365   3.553  -7.328  1.00  0.00           H  
ATOM    647 1HD  LYS A  40      17.467   5.075  -9.045  1.00  0.00           H  
ATOM    648 2HD  LYS A  40      18.067   6.470  -8.136  1.00  0.00           H  
ATOM    649 1HE  LYS A  40      19.642   5.994  -9.897  1.00  0.00           H  
ATOM    650 2HE  LYS A  40      20.392   5.550  -8.361  1.00  0.00           H  
ATOM    651 1HZ  LYS A  40      20.736   3.878 -10.027  1.00  0.00           H  
ATOM    652 2HZ  LYS A  40      19.813   3.264  -8.805  1.00  0.00           H  
ATOM    653 3HZ  LYS A  40      19.113   3.679 -10.240  1.00  0.00           H  
ATOM    654  N   LEU A  41      14.434   3.990  -4.540  1.00  0.00           N  
ATOM    655  CA  LEU A  41      13.190   4.433  -3.943  1.00  0.00           C  
ATOM    656  C   LEU A  41      13.058   3.933  -2.516  1.00  0.00           C  
ATOM    657  O   LEU A  41      12.484   4.606  -1.670  1.00  0.00           O  
ATOM    658  CB  LEU A  41      11.999   3.942  -4.777  1.00  0.00           C  
ATOM    659  CG  LEU A  41      11.889   4.530  -6.189  1.00  0.00           C  
ATOM    660  CD1 LEU A  41      10.739   3.861  -6.930  1.00  0.00           C  
ATOM    661  CD2 LEU A  41      11.680   6.034  -6.098  1.00  0.00           C  
ATOM    662  H   LEU A  41      14.422   3.232  -5.212  1.00  0.00           H  
ATOM    663  HA  LEU A  41      13.184   5.522  -3.927  1.00  0.00           H  
ATOM    664 1HB  LEU A  41      12.066   2.859  -4.873  1.00  0.00           H  
ATOM    665 2HB  LEU A  41      11.079   4.183  -4.245  1.00  0.00           H  
ATOM    666  HG  LEU A  41      12.806   4.324  -6.742  1.00  0.00           H  
ATOM    667 1HD1 LEU A  41      10.661   4.279  -7.934  1.00  0.00           H  
ATOM    668 2HD1 LEU A  41      10.924   2.789  -6.998  1.00  0.00           H  
ATOM    669 3HD1 LEU A  41       9.809   4.036  -6.391  1.00  0.00           H  
ATOM    670 1HD2 LEU A  41      11.602   6.452  -7.103  1.00  0.00           H  
ATOM    671 2HD2 LEU A  41      10.762   6.241  -5.547  1.00  0.00           H  
ATOM    672 3HD2 LEU A  41      12.525   6.488  -5.581  1.00  0.00           H  
ATOM    673  N   ILE A  42      13.612   2.757  -2.245  1.00  0.00           N  
ATOM    674  CA  ILE A  42      13.610   2.222  -0.889  1.00  0.00           C  
ATOM    675  C   ILE A  42      14.390   3.130   0.044  1.00  0.00           C  
ATOM    676  O   ILE A  42      13.920   3.471   1.132  1.00  0.00           O  
ATOM    677  CB  ILE A  42      14.209   0.804  -0.851  1.00  0.00           C  
ATOM    678  CG1 ILE A  42      13.298  -0.180  -1.589  1.00  0.00           C  
ATOM    679  CG2 ILE A  42      14.427   0.358   0.586  1.00  0.00           C  
ATOM    680  CD1 ILE A  42      13.941  -1.521  -1.862  1.00  0.00           C  
ATOM    681  H   ILE A  42      14.052   2.226  -2.991  1.00  0.00           H  
ATOM    682  HA  ILE A  42      12.583   2.176  -0.538  1.00  0.00           H  
ATOM    683  HB  ILE A  42      15.165   0.799  -1.372  1.00  0.00           H  
ATOM    684 1HG1 ILE A  42      12.394  -0.348  -1.004  1.00  0.00           H  
ATOM    685 2HG1 ILE A  42      12.993   0.251  -2.543  1.00  0.00           H  
ATOM    686 1HG2 ILE A  42      14.850  -0.647   0.595  1.00  0.00           H  
ATOM    687 2HG2 ILE A  42      15.113   1.044   1.080  1.00  0.00           H  
ATOM    688 3HG2 ILE A  42      13.473   0.354   1.115  1.00  0.00           H  
ATOM    689 1HD1 ILE A  42      13.235  -2.163  -2.388  1.00  0.00           H  
ATOM    690 2HD1 ILE A  42      14.830  -1.379  -2.478  1.00  0.00           H  
ATOM    691 3HD1 ILE A  42      14.223  -1.987  -0.919  1.00  0.00           H  
ATOM    692  N   LYS A  43      15.584   3.538  -0.393  1.00  0.00           N  
ATOM    693  CA  LYS A  43      16.439   4.399   0.415  1.00  0.00           C  
ATOM    694  C   LYS A  43      15.796   5.761   0.638  1.00  0.00           C  
ATOM    695  O   LYS A  43      15.751   6.260   1.764  1.00  0.00           O  
ATOM    696  CB  LYS A  43      17.808   4.566  -0.246  1.00  0.00           C  
ATOM    697  CG  LYS A  43      18.692   3.327  -0.184  1.00  0.00           C  
ATOM    698  CD  LYS A  43      19.970   3.520  -0.987  1.00  0.00           C  
ATOM    699  CE  LYS A  43      20.909   4.504  -0.307  1.00  0.00           C  
ATOM    700  NZ  LYS A  43      21.535   3.924   0.913  1.00  0.00           N  
ATOM    701  H   LYS A  43      15.906   3.243  -1.312  1.00  0.00           H  
ATOM    702  HA  LYS A  43      16.575   3.942   1.376  1.00  0.00           H  
ATOM    703 1HB  LYS A  43      17.676   4.831  -1.295  1.00  0.00           H  
ATOM    704 2HB  LYS A  43      18.346   5.385   0.233  1.00  0.00           H  
ATOM    705 1HG  LYS A  43      18.953   3.118   0.854  1.00  0.00           H  
ATOM    706 2HG  LYS A  43      18.147   2.472  -0.583  1.00  0.00           H  
ATOM    707 1HD  LYS A  43      20.478   2.561  -1.097  1.00  0.00           H  
ATOM    708 2HD  LYS A  43      19.722   3.895  -1.980  1.00  0.00           H  
ATOM    709 1HE  LYS A  43      21.696   4.795  -1.001  1.00  0.00           H  
ATOM    710 2HE  LYS A  43      20.356   5.399  -0.024  1.00  0.00           H  
ATOM    711 1HZ  LYS A  43      22.149   4.607   1.334  1.00  0.00           H  
ATOM    712 2HZ  LYS A  43      20.814   3.668   1.573  1.00  0.00           H  
ATOM    713 3HZ  LYS A  43      22.067   3.104   0.661  1.00  0.00           H  
ATOM    714  N   VAL A  44      15.285   6.357  -0.435  1.00  0.00           N  
ATOM    715  CA  VAL A  44      14.691   7.685  -0.357  1.00  0.00           C  
ATOM    716  C   VAL A  44      13.400   7.674   0.461  1.00  0.00           C  
ATOM    717  O   VAL A  44      13.205   8.512   1.337  1.00  0.00           O  
ATOM    718  CB  VAL A  44      14.394   8.217  -1.772  1.00  0.00           C  
ATOM    719  CG1 VAL A  44      13.566   9.491  -1.699  1.00  0.00           C  
ATOM    720  CG2 VAL A  44      15.698   8.462  -2.516  1.00  0.00           C  
ATOM    721  H   VAL A  44      15.315   5.878  -1.331  1.00  0.00           H  
ATOM    722  HA  VAL A  44      15.404   8.353   0.129  1.00  0.00           H  
ATOM    723  HB  VAL A  44      13.801   7.478  -2.311  1.00  0.00           H  
ATOM    724 1HG1 VAL A  44      13.366   9.853  -2.708  1.00  0.00           H  
ATOM    725 2HG1 VAL A  44      12.623   9.283  -1.194  1.00  0.00           H  
ATOM    726 3HG1 VAL A  44      14.116  10.251  -1.144  1.00  0.00           H  
ATOM    727 1HG2 VAL A  44      15.480   8.838  -3.516  1.00  0.00           H  
ATOM    728 2HG2 VAL A  44      16.294   9.197  -1.974  1.00  0.00           H  
ATOM    729 3HG2 VAL A  44      16.255   7.528  -2.593  1.00  0.00           H  
ATOM    730  N   ALA A  45      12.520   6.733   0.154  1.00  0.00           N  
ATOM    731  CA  ALA A  45      11.244   6.622   0.844  1.00  0.00           C  
ATOM    732  C   ALA A  45      11.440   6.466   2.346  1.00  0.00           C  
ATOM    733  O   ALA A  45      10.827   7.178   3.137  1.00  0.00           O  
ATOM    734  CB  ALA A  45      10.453   5.445   0.298  1.00  0.00           C  
ATOM    735  H   ALA A  45      12.728   6.088  -0.592  1.00  0.00           H  
ATOM    736  HA  ALA A  45      10.687   7.531   0.673  1.00  0.00           H  
ATOM    737 1HB  ALA A  45       9.491   5.389   0.803  1.00  0.00           H  
ATOM    738 2HB  ALA A  45      10.295   5.579  -0.770  1.00  0.00           H  
ATOM    739 3HB  ALA A  45      11.008   4.526   0.467  1.00  0.00           H  
ATOM    740  N   ALA A  46      12.274   5.514   2.739  1.00  0.00           N  
ATOM    741  CA  ALA A  46      12.513   5.256   4.158  1.00  0.00           C  
ATOM    742  C   ALA A  46      13.153   6.460   4.832  1.00  0.00           C  
ATOM    743  O   ALA A  46      12.789   6.817   5.955  1.00  0.00           O  
ATOM    744  CB  ALA A  46      13.391   4.035   4.326  1.00  0.00           C  
ATOM    745  H   ALA A  46      12.737   4.933   2.043  1.00  0.00           H  
ATOM    746  HA  ALA A  46      11.554   5.075   4.638  1.00  0.00           H  
ATOM    747 1HB  ALA A  46      13.543   3.839   5.387  1.00  0.00           H  
ATOM    748 2HB  ALA A  46      12.915   3.177   3.864  1.00  0.00           H  
ATOM    749 3HB  ALA A  46      14.331   4.214   3.857  1.00  0.00           H  
ATOM    750  N   LYS A  47      14.112   7.081   4.155  1.00  0.00           N  
ATOM    751  CA  LYS A  47      14.814   8.218   4.722  1.00  0.00           C  
ATOM    752  C   LYS A  47      13.875   9.398   4.944  1.00  0.00           C  
ATOM    753  O   LYS A  47      13.839   9.976   6.027  1.00  0.00           O  
ATOM    754  CB  LYS A  47      15.976   8.630   3.817  1.00  0.00           C  
ATOM    755  CG  LYS A  47      16.805   9.792   4.347  1.00  0.00           C  
ATOM    756  CD  LYS A  47      17.947  10.133   3.401  1.00  0.00           C  
ATOM    757  CE  LYS A  47      18.854  11.203   3.990  1.00  0.00           C  
ATOM    758  NZ  LYS A  47      18.179  12.528   4.060  1.00  0.00           N  
ATOM    759  H   LYS A  47      14.371   6.750   3.230  1.00  0.00           H  
ATOM    760  HA  LYS A  47      15.216   7.926   5.694  1.00  0.00           H  
ATOM    761 1HB  LYS A  47      16.644   7.781   3.672  1.00  0.00           H  
ATOM    762 2HB  LYS A  47      15.590   8.914   2.837  1.00  0.00           H  
ATOM    763 1HG  LYS A  47      16.169  10.669   4.466  1.00  0.00           H  
ATOM    764 2HG  LYS A  47      17.217   9.530   5.321  1.00  0.00           H  
ATOM    765 1HD  LYS A  47      18.537   9.237   3.204  1.00  0.00           H  
ATOM    766 2HD  LYS A  47      17.541  10.494   2.456  1.00  0.00           H  
ATOM    767 1HE  LYS A  47      19.157  10.911   4.995  1.00  0.00           H  
ATOM    768 2HE  LYS A  47      19.750  11.298   3.378  1.00  0.00           H  
ATOM    769 1HZ  LYS A  47      18.813  13.209   4.455  1.00  0.00           H  
ATOM    770 2HZ  LYS A  47      17.910  12.818   3.130  1.00  0.00           H  
ATOM    771 3HZ  LYS A  47      17.357  12.457   4.641  1.00  0.00           H  
ATOM    772  N   VAL A  48      13.126   9.760   3.903  1.00  0.00           N  
ATOM    773  CA  VAL A  48      12.246  10.917   3.962  1.00  0.00           C  
ATOM    774  C   VAL A  48      11.145  10.744   4.997  1.00  0.00           C  
ATOM    775  O   VAL A  48      10.782  11.692   5.686  1.00  0.00           O  
ATOM    776  CB  VAL A  48      11.608  11.168   2.583  1.00  0.00           C  
ATOM    777  CG1 VAL A  48      10.553  12.261   2.674  1.00  0.00           C  
ATOM    778  CG2 VAL A  48      12.684  11.541   1.575  1.00  0.00           C  
ATOM    779  H   VAL A  48      13.184   9.229   3.037  1.00  0.00           H  
ATOM    780  HA  VAL A  48      12.844  11.784   4.239  1.00  0.00           H  
ATOM    781  HB  VAL A  48      11.102  10.259   2.256  1.00  0.00           H  
ATOM    782 1HG1 VAL A  48      10.112  12.424   1.691  1.00  0.00           H  
ATOM    783 2HG1 VAL A  48       9.774  11.957   3.374  1.00  0.00           H  
ATOM    784 3HG1 VAL A  48      11.015  13.184   3.022  1.00  0.00           H  
ATOM    785 1HG2 VAL A  48      12.226  11.716   0.602  1.00  0.00           H  
ATOM    786 2HG2 VAL A  48      13.194  12.446   1.905  1.00  0.00           H  
ATOM    787 3HG2 VAL A  48      13.405  10.727   1.495  1.00  0.00           H  
ATOM    788  N   LEU A  49      10.615   9.530   5.111  1.00  0.00           N  
ATOM    789  CA  LEU A  49       9.632   9.239   6.145  1.00  0.00           C  
ATOM    790  C   LEU A  49      10.174   9.575   7.521  1.00  0.00           C  
ATOM    791  O   LEU A  49       9.466  10.147   8.360  1.00  0.00           O  
ATOM    792  CB  LEU A  49       9.228   7.760   6.095  1.00  0.00           C  
ATOM    793  CG  LEU A  49       8.317   7.358   4.928  1.00  0.00           C  
ATOM    794  CD1 LEU A  49       8.232   5.840   4.849  1.00  0.00           C  
ATOM    795  CD2 LEU A  49       6.940   7.973   5.124  1.00  0.00           C  
ATOM    796  H   LEU A  49      10.897   8.797   4.466  1.00  0.00           H  
ATOM    797  HA  LEU A  49       8.746   9.845   5.963  1.00  0.00           H  
ATOM    798 1HB  LEU A  49      10.132   7.155   6.033  1.00  0.00           H  
ATOM    799 2HB  LEU A  49       8.711   7.509   7.021  1.00  0.00           H  
ATOM    800  HG  LEU A  49       8.745   7.717   3.992  1.00  0.00           H  
ATOM    801 1HD1 LEU A  49       7.585   5.554   4.020  1.00  0.00           H  
ATOM    802 2HD1 LEU A  49       9.228   5.427   4.689  1.00  0.00           H  
ATOM    803 3HD1 LEU A  49       7.822   5.450   5.780  1.00  0.00           H  
ATOM    804 1HD2 LEU A  49       6.292   7.688   4.294  1.00  0.00           H  
ATOM    805 2HD2 LEU A  49       6.510   7.614   6.059  1.00  0.00           H  
ATOM    806 3HD2 LEU A  49       7.028   9.059   5.159  1.00  0.00           H  
ATOM    807  N   HIS A  50      11.431   9.214   7.758  1.00  0.00           N  
ATOM    808  CA  HIS A  50      12.097   9.562   8.994  1.00  0.00           C  
ATOM    809  C   HIS A  50      12.315  11.079   9.091  1.00  0.00           C  
ATOM    810  O   HIS A  50      11.977  11.700  10.100  1.00  0.00           O  
ATOM    811  CB  HIS A  50      13.437   8.829   9.104  1.00  0.00           C  
ATOM    812  CG  HIS A  50      14.169   9.101  10.382  1.00  0.00           C  
ATOM    813  ND1 HIS A  50      13.761   8.589  11.595  1.00  0.00           N  
ATOM    814  CD2 HIS A  50      15.280   9.831  10.635  1.00  0.00           C  
ATOM    815  CE1 HIS A  50      14.592   8.992  12.541  1.00  0.00           C  
ATOM    816  NE2 HIS A  50      15.521   9.747  11.984  1.00  0.00           N  
ATOM    817  H   HIS A  50      11.934   8.666   7.062  1.00  0.00           H  
ATOM    818  HA  HIS A  50      11.458   9.263   9.826  1.00  0.00           H  
ATOM    819 1HB  HIS A  50      13.271   7.754   9.027  1.00  0.00           H  
ATOM    820 2HB  HIS A  50      14.080   9.121   8.274  1.00  0.00           H  
ATOM    821  HD1 HIS A  50      13.010   7.945  11.743  1.00  0.00           H  
ATOM    822  HD2 HIS A  50      15.944  10.415   9.997  1.00  0.00           H  
ATOM    823  HE1 HIS A  50      14.441   8.692  13.578  1.00  0.00           H  
ATOM    824  N   ASP A  51      12.876  11.676   8.020  1.00  0.00           N  
ATOM    825  CA  ASP A  51      13.268  13.092   8.044  1.00  0.00           C  
ATOM    826  C   ASP A  51      12.069  13.992   8.320  1.00  0.00           C  
ATOM    827  O   ASP A  51      12.194  15.020   8.984  1.00  0.00           O  
ATOM    828  CB  ASP A  51      13.916  13.496   6.718  1.00  0.00           C  
ATOM    829  CG  ASP A  51      15.312  12.914   6.539  1.00  0.00           C  
ATOM    830  OD1 ASP A  51      15.859  12.427   7.500  1.00  0.00           O  
ATOM    831  OD2 ASP A  51      15.818  12.961   5.443  1.00  0.00           O  
ATOM    832  H   ASP A  51      13.029  11.135   7.176  1.00  0.00           H  
ATOM    833  HA  ASP A  51      13.993  13.235   8.845  1.00  0.00           H  
ATOM    834 1HB  ASP A  51      13.290  13.162   5.890  1.00  0.00           H  
ATOM    835 2HB  ASP A  51      13.982  14.583   6.661  1.00  0.00           H  
ATOM    836  N   LEU A  52      10.899  13.591   7.817  1.00  0.00           N  
ATOM    837  CA  LEU A  52       9.690  14.386   7.973  1.00  0.00           C  
ATOM    838  C   LEU A  52       9.108  14.201   9.360  1.00  0.00           C  
ATOM    839  O   LEU A  52       8.152  14.875   9.737  1.00  0.00           O  
ATOM    840  CB  LEU A  52       8.649  13.994   6.917  1.00  0.00           C  
ATOM    841  CG  LEU A  52       9.015  14.330   5.466  1.00  0.00           C  
ATOM    842  CD1 LEU A  52       7.952  13.769   4.530  1.00  0.00           C  
ATOM    843  CD2 LEU A  52       9.139  15.838   5.309  1.00  0.00           C  
ATOM    844  H   LEU A  52      10.851  12.708   7.320  1.00  0.00           H  
ATOM    845  HA  LEU A  52       9.945  15.435   7.843  1.00  0.00           H  
ATOM    846 1HB  LEU A  52       8.482  12.920   6.976  1.00  0.00           H  
ATOM    847 2HB  LEU A  52       7.711  14.500   7.148  1.00  0.00           H  
ATOM    848  HG  LEU A  52       9.965  13.859   5.212  1.00  0.00           H  
ATOM    849 1HD1 LEU A  52       8.213  14.007   3.499  1.00  0.00           H  
ATOM    850 2HD1 LEU A  52       7.898  12.686   4.649  1.00  0.00           H  
ATOM    851 3HD1 LEU A  52       6.986  14.210   4.772  1.00  0.00           H  
ATOM    852 1HD2 LEU A  52       9.400  16.077   4.278  1.00  0.00           H  
ATOM    853 2HD2 LEU A  52       8.189  16.310   5.562  1.00  0.00           H  
ATOM    854 3HD2 LEU A  52       9.917  16.210   5.976  1.00  0.00           H  
ATOM    855  N   GLY A  53       9.696  13.287  10.122  1.00  0.00           N  
ATOM    856  CA  GLY A  53       9.243  13.019  11.473  1.00  0.00           C  
ATOM    857  C   GLY A  53       7.875  12.353  11.479  1.00  0.00           C  
ATOM    858  O   GLY A  53       7.069  12.583  12.381  1.00  0.00           O  
ATOM    859  H   GLY A  53      10.477  12.758   9.750  1.00  0.00           H  
ATOM    860 1HA  GLY A  53       9.966  12.377  11.976  1.00  0.00           H  
ATOM    861 2HA  GLY A  53       9.199  13.952  12.032  1.00  0.00           H  
ATOM    862  N   ALA A  54       7.616  11.520  10.472  1.00  0.00           N  
ATOM    863  CA  ALA A  54       6.310  10.891  10.328  1.00  0.00           C  
ATOM    864  C   ALA A  54       5.998  10.057  11.557  1.00  0.00           C  
ATOM    865  O   ALA A  54       6.877   9.391  12.102  1.00  0.00           O  
ATOM    866  CB  ALA A  54       6.269  10.025   9.073  1.00  0.00           C  
ATOM    867  H   ALA A  54       8.347  11.305   9.800  1.00  0.00           H  
ATOM    868  HA  ALA A  54       5.558  11.677  10.248  1.00  0.00           H  
ATOM    869 1HB  ALA A  54       5.279   9.575   8.974  1.00  0.00           H  
ATOM    870 2HB  ALA A  54       6.479  10.640   8.200  1.00  0.00           H  
ATOM    871 3HB  ALA A  54       7.020   9.237   9.151  1.00  0.00           H  
ATOM    872  N   GLU A  55       4.744  10.093  11.994  1.00  0.00           N  
ATOM    873  CA  GLU A  55       4.299   9.225  13.073  1.00  0.00           C  
ATOM    874  C   GLU A  55       4.261   7.783  12.612  1.00  0.00           C  
ATOM    875  O   GLU A  55       4.594   6.868  13.363  1.00  0.00           O  
ATOM    876  CB  GLU A  55       2.916   9.651  13.572  1.00  0.00           C  
ATOM    877  CG  GLU A  55       2.399   8.843  14.753  1.00  0.00           C  
ATOM    878  CD  GLU A  55       3.217   9.038  15.999  1.00  0.00           C  
ATOM    879  OE1 GLU A  55       3.929  10.011  16.073  1.00  0.00           O  
ATOM    880  OE2 GLU A  55       3.132   8.213  16.878  1.00  0.00           O  
ATOM    881  H   GLU A  55       4.082  10.726  11.561  1.00  0.00           H  
ATOM    882  HA  GLU A  55       5.010   9.301  13.896  1.00  0.00           H  
ATOM    883 1HB  GLU A  55       2.944  10.699  13.869  1.00  0.00           H  
ATOM    884 2HB  GLU A  55       2.193   9.559  12.762  1.00  0.00           H  
ATOM    885 1HG  GLU A  55       1.370   9.138  14.959  1.00  0.00           H  
ATOM    886 2HG  GLU A  55       2.398   7.787  14.486  1.00  0.00           H  
ATOM    887  N   GLU A  56       3.861   7.585  11.359  1.00  0.00           N  
ATOM    888  CA  GLU A  56       3.823   6.257  10.766  1.00  0.00           C  
ATOM    889  C   GLU A  56       4.640   6.200   9.471  1.00  0.00           C  
ATOM    890  O   GLU A  56       4.344   6.906   8.500  1.00  0.00           O  
ATOM    891  CB  GLU A  56       2.376   5.844  10.489  1.00  0.00           C  
ATOM    892  CG  GLU A  56       2.219   4.436   9.935  1.00  0.00           C  
ATOM    893  CD  GLU A  56       0.785   4.066   9.675  1.00  0.00           C  
ATOM    894  OE1 GLU A  56       0.001   4.122  10.592  1.00  0.00           O  
ATOM    895  OE2 GLU A  56       0.473   3.727   8.558  1.00  0.00           O  
ATOM    896  H   GLU A  56       3.589   8.385  10.798  1.00  0.00           H  
ATOM    897  HA  GLU A  56       4.269   5.552  11.468  1.00  0.00           H  
ATOM    898 1HB  GLU A  56       1.797   5.908  11.411  1.00  0.00           H  
ATOM    899 2HB  GLU A  56       1.930   6.537   9.775  1.00  0.00           H  
ATOM    900 1HG  GLU A  56       2.776   4.359   9.002  1.00  0.00           H  
ATOM    901 2HG  GLU A  56       2.649   3.728  10.643  1.00  0.00           H  
ATOM    902  N   ALA A  57       5.656   5.348   9.460  1.00  0.00           N  
ATOM    903  CA  ALA A  57       6.486   5.144   8.273  1.00  0.00           C  
ATOM    904  C   ALA A  57       6.204   3.774   7.656  1.00  0.00           C  
ATOM    905  O   ALA A  57       6.639   2.744   8.178  1.00  0.00           O  
ATOM    906  CB  ALA A  57       7.966   5.264   8.633  1.00  0.00           C  
ATOM    907  H   ALA A  57       5.866   4.819  10.302  1.00  0.00           H  
ATOM    908  HA  ALA A  57       6.231   5.907   7.540  1.00  0.00           H  
ATOM    909 1HB  ALA A  57       8.568   5.127   7.743  1.00  0.00           H  
ATOM    910 2HB  ALA A  57       8.158   6.252   9.055  1.00  0.00           H  
ATOM    911 3HB  ALA A  57       8.224   4.506   9.363  1.00  0.00           H  
ATOM    912  N   ALA A  58       5.444   3.766   6.558  1.00  0.00           N  
ATOM    913  CA  ALA A  58       5.072   2.517   5.893  1.00  0.00           C  
ATOM    914  C   ALA A  58       5.416   2.563   4.407  1.00  0.00           C  
ATOM    915  O   ALA A  58       5.242   3.591   3.749  1.00  0.00           O  
ATOM    916  CB  ALA A  58       3.589   2.247   6.079  1.00  0.00           C  
ATOM    917  H   ALA A  58       5.103   4.652   6.182  1.00  0.00           H  
ATOM    918  HA  ALA A  58       5.643   1.708   6.347  1.00  0.00           H  
ATOM    919 1HB  ALA A  58       3.328   1.303   5.601  1.00  0.00           H  
ATOM    920 2HB  ALA A  58       3.361   2.191   7.139  1.00  0.00           H  
ATOM    921 3HB  ALA A  58       3.023   3.047   5.632  1.00  0.00           H  
ATOM    922  N   ILE A  59       5.897   1.438   3.882  1.00  0.00           N  
ATOM    923  CA  ILE A  59       6.223   1.331   2.458  1.00  0.00           C  
ATOM    924  C   ILE A  59       5.579   0.108   1.830  1.00  0.00           C  
ATOM    925  O   ILE A  59       5.696  -1.002   2.350  1.00  0.00           O  
ATOM    926  CB  ILE A  59       7.747   1.269   2.245  1.00  0.00           C  
ATOM    927  CG1 ILE A  59       8.412   2.544   2.769  1.00  0.00           C  
ATOM    928  CG2 ILE A  59       8.070   1.062   0.773  1.00  0.00           C  
ATOM    929  CD1 ILE A  59       9.922   2.519   2.696  1.00  0.00           C  
ATOM    930  H   ILE A  59       6.038   0.633   4.487  1.00  0.00           H  
ATOM    931  HA  ILE A  59       5.842   2.215   1.949  1.00  0.00           H  
ATOM    932  HB  ILE A  59       8.160   0.439   2.818  1.00  0.00           H  
ATOM    933 1HG1 ILE A  59       8.057   3.401   2.198  1.00  0.00           H  
ATOM    934 2HG1 ILE A  59       8.125   2.703   3.809  1.00  0.00           H  
ATOM    935 1HG2 ILE A  59       9.151   1.021   0.641  1.00  0.00           H  
ATOM    936 2HG2 ILE A  59       7.627   0.128   0.431  1.00  0.00           H  
ATOM    937 3HG2 ILE A  59       7.665   1.890   0.192  1.00  0.00           H  
ATOM    938 1HD1 ILE A  59      10.321   3.457   3.086  1.00  0.00           H  
ATOM    939 2HD1 ILE A  59      10.302   1.688   3.291  1.00  0.00           H  
ATOM    940 3HD1 ILE A  59      10.234   2.396   1.660  1.00  0.00           H  
ATOM    941  N   ILE A  60       4.913   0.312   0.693  1.00  0.00           N  
ATOM    942  CA  ILE A  60       4.377  -0.792  -0.091  1.00  0.00           C  
ATOM    943  C   ILE A  60       5.310  -1.152  -1.233  1.00  0.00           C  
ATOM    944  O   ILE A  60       5.335  -0.481  -2.267  1.00  0.00           O  
ATOM    945  CB  ILE A  60       2.986  -0.444  -0.653  1.00  0.00           C  
ATOM    946  CG1 ILE A  60       2.077   0.085   0.460  1.00  0.00           C  
ATOM    947  CG2 ILE A  60       2.363  -1.661  -1.320  1.00  0.00           C  
ATOM    948  CD1 ILE A  60       1.853  -0.900   1.585  1.00  0.00           C  
ATOM    949  H   ILE A  60       4.790   1.256   0.359  1.00  0.00           H  
ATOM    950  HA  ILE A  60       4.280  -1.658   0.552  1.00  0.00           H  
ATOM    951  HB  ILE A  60       3.080   0.353  -1.389  1.00  0.00           H  
ATOM    952 1HG1 ILE A  60       2.509   0.992   0.881  1.00  0.00           H  
ATOM    953 2HG1 ILE A  60       1.106   0.349   0.041  1.00  0.00           H  
ATOM    954 1HG2 ILE A  60       1.381  -1.398  -1.711  1.00  0.00           H  
ATOM    955 2HG2 ILE A  60       3.002  -1.994  -2.137  1.00  0.00           H  
ATOM    956 3HG2 ILE A  60       2.260  -2.464  -0.590  1.00  0.00           H  
ATOM    957 1HD1 ILE A  60       1.199  -0.453   2.334  1.00  0.00           H  
ATOM    958 2HD1 ILE A  60       1.389  -1.804   1.190  1.00  0.00           H  
ATOM    959 3HD1 ILE A  60       2.809  -1.152   2.042  1.00  0.00           H  
ATOM    960  N   LEU A  61       6.079  -2.214  -1.043  1.00  0.00           N  
ATOM    961  CA  LEU A  61       7.174  -2.539  -1.947  1.00  0.00           C  
ATOM    962  C   LEU A  61       6.776  -3.637  -2.919  1.00  0.00           C  
ATOM    963  O   LEU A  61       6.719  -4.806  -2.552  1.00  0.00           O  
ATOM    964  CB  LEU A  61       8.409  -2.979  -1.150  1.00  0.00           C  
ATOM    965  CG  LEU A  61       9.693  -3.175  -1.965  1.00  0.00           C  
ATOM    966  CD1 LEU A  61      10.108  -1.847  -2.586  1.00  0.00           C  
ATOM    967  CD2 LEU A  61      10.789  -3.723  -1.064  1.00  0.00           C  
ATOM    968  H   LEU A  61       5.904  -2.810  -0.238  1.00  0.00           H  
ATOM    969  HA  LEU A  61       7.431  -1.648  -2.519  1.00  0.00           H  
ATOM    970 1HB  LEU A  61       8.613  -2.231  -0.385  1.00  0.00           H  
ATOM    971 2HB  LEU A  61       8.184  -3.924  -0.654  1.00  0.00           H  
ATOM    972  HG  LEU A  61       9.505  -3.878  -2.777  1.00  0.00           H  
ATOM    973 1HD1 LEU A  61      11.020  -1.986  -3.166  1.00  0.00           H  
ATOM    974 2HD1 LEU A  61       9.314  -1.488  -3.241  1.00  0.00           H  
ATOM    975 3HD1 LEU A  61      10.287  -1.118  -1.797  1.00  0.00           H  
ATOM    976 1HD2 LEU A  61      11.702  -3.863  -1.644  1.00  0.00           H  
ATOM    977 2HD2 LEU A  61      10.979  -3.020  -0.253  1.00  0.00           H  
ATOM    978 3HD2 LEU A  61      10.473  -4.680  -0.648  1.00  0.00           H  
ATOM    979  N   ALA A  62       6.491  -3.254  -4.163  1.00  0.00           N  
ATOM    980  CA  ALA A  62       5.834  -4.160  -5.105  1.00  0.00           C  
ATOM    981  C   ALA A  62       6.843  -4.962  -5.912  1.00  0.00           C  
ATOM    982  O   ALA A  62       7.847  -4.422  -6.387  1.00  0.00           O  
ATOM    983  CB  ALA A  62       4.918  -3.381  -6.038  1.00  0.00           C  
ATOM    984  H   ALA A  62       6.727  -2.309  -4.460  1.00  0.00           H  
ATOM    985  HA  ALA A  62       5.236  -4.859  -4.544  1.00  0.00           H  
ATOM    986 1HB  ALA A  62       4.436  -4.069  -6.733  1.00  0.00           H  
ATOM    987 2HB  ALA A  62       4.158  -2.863  -5.453  1.00  0.00           H  
ATOM    988 3HB  ALA A  62       5.504  -2.653  -6.597  1.00  0.00           H  
ATOM    989  N   PHE A  63       6.564  -6.251  -6.072  1.00  0.00           N  
ATOM    990  CA  PHE A  63       7.419  -7.139  -6.841  1.00  0.00           C  
ATOM    991  C   PHE A  63       6.641  -7.816  -7.969  1.00  0.00           C  
ATOM    992  O   PHE A  63       5.431  -8.036  -7.860  1.00  0.00           O  
ATOM    993  CB  PHE A  63       8.039  -8.199  -5.930  1.00  0.00           C  
ATOM    994  CG  PHE A  63       9.022  -7.646  -4.938  1.00  0.00           C  
ATOM    995  CD1 PHE A  63       8.587  -7.103  -3.738  1.00  0.00           C  
ATOM    996  CD2 PHE A  63      10.383  -7.665  -5.202  1.00  0.00           C  
ATOM    997  CE1 PHE A  63       9.490  -6.594  -2.824  1.00  0.00           C  
ATOM    998  CE2 PHE A  63      11.288  -7.158  -4.291  1.00  0.00           C  
ATOM    999  CZ  PHE A  63      10.841  -6.621  -3.100  1.00  0.00           C  
ATOM   1000  H   PHE A  63       5.725  -6.626  -5.643  1.00  0.00           H  
ATOM   1001  HA  PHE A  63       8.223  -6.549  -7.284  1.00  0.00           H  
ATOM   1002 1HB  PHE A  63       7.251  -8.711  -5.379  1.00  0.00           H  
ATOM   1003 2HB  PHE A  63       8.552  -8.945  -6.536  1.00  0.00           H  
ATOM   1004  HD1 PHE A  63       7.519  -7.083  -3.519  1.00  0.00           H  
ATOM   1005  HD2 PHE A  63      10.736  -8.089  -6.143  1.00  0.00           H  
ATOM   1006  HE1 PHE A  63       9.134  -6.170  -1.885  1.00  0.00           H  
ATOM   1007  HE2 PHE A  63      12.355  -7.180  -4.510  1.00  0.00           H  
ATOM   1008  HZ  PHE A  63      11.553  -6.219  -2.381  1.00  0.00           H  
ATOM   1009  N   ASP A  64       7.345  -8.158  -9.037  1.00  0.00           N  
ATOM   1010  CA  ASP A  64       6.782  -8.970 -10.110  1.00  0.00           C  
ATOM   1011  C   ASP A  64       7.824  -9.936 -10.642  1.00  0.00           C  
ATOM   1012  O   ASP A  64       8.272  -9.818 -11.782  1.00  0.00           O  
ATOM   1013  CB  ASP A  64       6.263  -8.088 -11.248  1.00  0.00           C  
ATOM   1014  CG  ASP A  64       5.482  -8.869 -12.296  1.00  0.00           C  
ATOM   1015  OD1 ASP A  64       4.947  -9.900 -11.962  1.00  0.00           O  
ATOM   1016  OD2 ASP A  64       5.428  -8.428 -13.419  1.00  0.00           O  
ATOM   1017  H   ASP A  64       8.308  -7.856  -9.107  1.00  0.00           H  
ATOM   1018  HA  ASP A  64       5.950  -9.551  -9.709  1.00  0.00           H  
ATOM   1019 1HB  ASP A  64       5.617  -7.310 -10.840  1.00  0.00           H  
ATOM   1020 2HB  ASP A  64       7.103  -7.593 -11.737  1.00  0.00           H  
ATOM   1021  N   ILE A  65       8.232 -10.868  -9.794  1.00  0.00           N  
ATOM   1022  CA  ILE A  65       9.394 -11.695 -10.055  1.00  0.00           C  
ATOM   1023  C   ILE A  65       8.999 -13.150 -10.306  1.00  0.00           C  
ATOM   1024  O   ILE A  65       8.276 -13.749  -9.513  1.00  0.00           O  
ATOM   1025  CB  ILE A  65      10.387 -11.623  -8.880  1.00  0.00           C  
ATOM   1026  CG1 ILE A  65      10.722 -10.165  -8.553  1.00  0.00           C  
ATOM   1027  CG2 ILE A  65      11.651 -12.403  -9.204  1.00  0.00           C  
ATOM   1028  CD1 ILE A  65      11.384  -9.421  -9.690  1.00  0.00           C  
ATOM   1029  H   ILE A  65       7.728 -10.994  -8.929  1.00  0.00           H  
ATOM   1030  HA  ILE A  65       9.894 -11.319 -10.949  1.00  0.00           H  
ATOM   1031  HB  ILE A  65       9.926 -12.048  -7.989  1.00  0.00           H  
ATOM   1032 1HG1 ILE A  65       9.810  -9.634  -8.283  1.00  0.00           H  
ATOM   1033 2HG1 ILE A  65      11.388 -10.130  -7.690  1.00  0.00           H  
ATOM   1034 1HG2 ILE A  65      12.342 -12.342  -8.363  1.00  0.00           H  
ATOM   1035 2HG2 ILE A  65      11.398 -13.446  -9.388  1.00  0.00           H  
ATOM   1036 3HG2 ILE A  65      12.122 -11.982 -10.092  1.00  0.00           H  
ATOM   1037 1HD1 ILE A  65      11.591  -8.396  -9.382  1.00  0.00           H  
ATOM   1038 2HD1 ILE A  65      12.319  -9.916  -9.954  1.00  0.00           H  
ATOM   1039 3HD1 ILE A  65      10.721  -9.412 -10.554  1.00  0.00           H  
ATOM   1040  N   ASP A  66       9.477 -13.711 -11.419  1.00  0.00           N  
ATOM   1041  CA  ASP A  66       9.219 -15.116 -11.742  1.00  0.00           C  
ATOM   1042  C   ASP A  66      10.160 -16.044 -10.972  1.00  0.00           C  
ATOM   1043  O   ASP A  66       9.761 -17.119 -10.524  1.00  0.00           O  
ATOM   1044  CB  ASP A  66       9.374 -15.358 -13.246  1.00  0.00           C  
ATOM   1045  CG  ASP A  66       8.280 -14.691 -14.069  1.00  0.00           C  
ATOM   1046  OD1 ASP A  66       7.222 -14.456 -13.535  1.00  0.00           O  
ATOM   1047  OD2 ASP A  66       8.513 -14.424 -15.224  1.00  0.00           O  
ATOM   1048  H   ASP A  66      10.033 -13.154 -12.050  1.00  0.00           H  
ATOM   1049  HA  ASP A  66       8.196 -15.355 -11.455  1.00  0.00           H  
ATOM   1050 1HB  ASP A  66      10.341 -14.978 -13.578  1.00  0.00           H  
ATOM   1051 2HB  ASP A  66       9.357 -16.430 -13.446  1.00  0.00           H  
ATOM   1052  N   ASP A  67      11.409 -15.616 -10.820  1.00  0.00           N  
ATOM   1053  CA  ASP A  67      12.431 -16.435 -10.179  1.00  0.00           C  
ATOM   1054  C   ASP A  67      12.424 -16.232  -8.664  1.00  0.00           C  
ATOM   1055  O   ASP A  67      12.776 -15.159  -8.171  1.00  0.00           O  
ATOM   1056  CB  ASP A  67      13.815 -16.103 -10.741  1.00  0.00           C  
ATOM   1057  CG  ASP A  67      14.912 -17.001 -10.185  1.00  0.00           C  
ATOM   1058  OD1 ASP A  67      14.674 -17.653  -9.196  1.00  0.00           O  
ATOM   1059  OD2 ASP A  67      15.976 -17.026 -10.754  1.00  0.00           O  
ATOM   1060  H   ASP A  67      11.656 -14.698 -11.157  1.00  0.00           H  
ATOM   1061  HA  ASP A  67      12.213 -17.484 -10.382  1.00  0.00           H  
ATOM   1062 1HB  ASP A  67      13.800 -16.202 -11.827  1.00  0.00           H  
ATOM   1063 2HB  ASP A  67      14.062 -15.066 -10.510  1.00  0.00           H  
ATOM   1064  N   GLU A  68      11.998 -17.261  -7.934  1.00  0.00           N  
ATOM   1065  CA  GLU A  68      11.843 -17.165  -6.484  1.00  0.00           C  
ATOM   1066  C   GLU A  68      13.173 -16.864  -5.777  1.00  0.00           C  
ATOM   1067  O   GLU A  68      13.187 -16.331  -4.667  1.00  0.00           O  
ATOM   1068  CB  GLU A  68      11.249 -18.465  -5.935  1.00  0.00           C  
ATOM   1069  CG  GLU A  68      12.171 -19.671  -6.040  1.00  0.00           C  
ATOM   1070  CD  GLU A  68      11.519 -20.947  -5.584  1.00  0.00           C  
ATOM   1071  OE1 GLU A  68      10.407 -20.889  -5.117  1.00  0.00           O  
ATOM   1072  OE2 GLU A  68      12.134 -21.980  -5.704  1.00  0.00           O  
ATOM   1073  H   GLU A  68      11.760 -18.126  -8.399  1.00  0.00           H  
ATOM   1074  HA  GLU A  68      11.157 -16.347  -6.269  1.00  0.00           H  
ATOM   1075 1HB  GLU A  68      10.991 -18.331  -4.885  1.00  0.00           H  
ATOM   1076 2HB  GLU A  68      10.329 -18.699  -6.471  1.00  0.00           H  
ATOM   1077 1HG  GLU A  68      12.484 -19.787  -7.077  1.00  0.00           H  
ATOM   1078 2HG  GLU A  68      13.061 -19.488  -5.439  1.00  0.00           H  
ATOM   1079  N   ASP A  69      14.293 -17.205  -6.427  1.00  0.00           N  
ATOM   1080  CA  ASP A  69      15.606 -16.989  -5.826  1.00  0.00           C  
ATOM   1081  C   ASP A  69      15.985 -15.520  -5.865  1.00  0.00           C  
ATOM   1082  O   ASP A  69      16.523 -14.981  -4.894  1.00  0.00           O  
ATOM   1083  CB  ASP A  69      16.674 -17.815  -6.547  1.00  0.00           C  
ATOM   1084  CG  ASP A  69      16.590 -19.301  -6.225  1.00  0.00           C  
ATOM   1085  OD1 ASP A  69      15.912 -19.649  -5.288  1.00  0.00           O  
ATOM   1086  OD2 ASP A  69      17.205 -20.074  -6.920  1.00  0.00           O  
ATOM   1087  H   ASP A  69      14.230 -17.614  -7.359  1.00  0.00           H  
ATOM   1088  HA  ASP A  69      15.563 -17.299  -4.782  1.00  0.00           H  
ATOM   1089 1HB  ASP A  69      16.569 -17.685  -7.624  1.00  0.00           H  
ATOM   1090 2HB  ASP A  69      17.664 -17.453  -6.268  1.00  0.00           H  
ATOM   1091  N   GLU A  70      15.688 -14.864  -6.981  1.00  0.00           N  
ATOM   1092  CA  GLU A  70      15.916 -13.433  -7.100  1.00  0.00           C  
ATOM   1093  C   GLU A  70      14.993 -12.666  -6.177  1.00  0.00           C  
ATOM   1094  O   GLU A  70      15.406 -11.710  -5.523  1.00  0.00           O  
ATOM   1095  CB  GLU A  70      15.710 -12.972  -8.545  1.00  0.00           C  
ATOM   1096  CG  GLU A  70      16.786 -13.441  -9.514  1.00  0.00           C  
ATOM   1097  CD  GLU A  70      16.570 -12.938 -10.915  1.00  0.00           C  
ATOM   1098  OE1 GLU A  70      15.549 -12.342 -11.161  1.00  0.00           O  
ATOM   1099  OE2 GLU A  70      17.428 -13.150 -11.739  1.00  0.00           O  
ATOM   1100  H   GLU A  70      15.285 -15.370  -7.763  1.00  0.00           H  
ATOM   1101  HA  GLU A  70      16.945 -13.220  -6.806  1.00  0.00           H  
ATOM   1102 1HB  GLU A  70      14.749 -13.338  -8.909  1.00  0.00           H  
ATOM   1103 2HB  GLU A  70      15.680 -11.883  -8.579  1.00  0.00           H  
ATOM   1104 1HG  GLU A  70      17.755 -13.091  -9.160  1.00  0.00           H  
ATOM   1105 2HG  GLU A  70      16.804 -14.529  -9.522  1.00  0.00           H  
ATOM   1106  N   PHE A  71      13.738 -13.106  -6.105  1.00  0.00           N  
ATOM   1107  CA  PHE A  71      12.775 -12.493  -5.211  1.00  0.00           C  
ATOM   1108  C   PHE A  71      13.275 -12.516  -3.793  1.00  0.00           C  
ATOM   1109  O   PHE A  71      13.299 -11.488  -3.115  1.00  0.00           O  
ATOM   1110  CB  PHE A  71      11.427 -13.211  -5.292  1.00  0.00           C  
ATOM   1111  CG  PHE A  71      10.404 -12.693  -4.321  1.00  0.00           C  
ATOM   1112  CD1 PHE A  71       9.605 -11.608  -4.647  1.00  0.00           C  
ATOM   1113  CD2 PHE A  71      10.240 -13.289  -3.080  1.00  0.00           C  
ATOM   1114  CE1 PHE A  71       8.664 -11.130  -3.754  1.00  0.00           C  
ATOM   1115  CE2 PHE A  71       9.300 -12.815  -2.187  1.00  0.00           C  
ATOM   1116  CZ  PHE A  71       8.511 -11.734  -2.525  1.00  0.00           C  
ATOM   1117  H   PHE A  71      13.452 -13.888  -6.685  1.00  0.00           H  
ATOM   1118  HA  PHE A  71      12.632 -11.454  -5.512  1.00  0.00           H  
ATOM   1119 1HB  PHE A  71      11.021 -13.111  -6.298  1.00  0.00           H  
ATOM   1120 2HB  PHE A  71      11.569 -14.274  -5.101  1.00  0.00           H  
ATOM   1121  HD1 PHE A  71       9.725 -11.131  -5.620  1.00  0.00           H  
ATOM   1122  HD2 PHE A  71      10.863 -14.143  -2.813  1.00  0.00           H  
ATOM   1123  HE1 PHE A  71       8.043 -10.276  -4.023  1.00  0.00           H  
ATOM   1124  HE2 PHE A  71       9.180 -13.293  -1.215  1.00  0.00           H  
ATOM   1125  HZ  PHE A  71       7.771 -11.357  -1.820  1.00  0.00           H  
ATOM   1126  N   LYS A  72      13.685 -13.695  -3.339  1.00  0.00           N  
ATOM   1127  CA  LYS A  72      14.169 -13.868  -1.989  1.00  0.00           C  
ATOM   1128  C   LYS A  72      15.261 -12.860  -1.667  1.00  0.00           C  
ATOM   1129  O   LYS A  72      15.213 -12.190  -0.634  1.00  0.00           O  
ATOM   1130  CB  LYS A  72      14.686 -15.294  -1.788  1.00  0.00           C  
ATOM   1131  CG  LYS A  72      15.144 -15.602  -0.368  1.00  0.00           C  
ATOM   1132  CD  LYS A  72      15.606 -17.045  -0.238  1.00  0.00           C  
ATOM   1133  CE  LYS A  72      16.078 -17.351   1.176  1.00  0.00           C  
ATOM   1134  NZ  LYS A  72      16.534 -18.760   1.318  1.00  0.00           N  
ATOM   1135  H   LYS A  72      13.650 -14.502  -3.956  1.00  0.00           H  
ATOM   1136  HA  LYS A  72      13.343 -13.700  -1.301  1.00  0.00           H  
ATOM   1137 1HB  LYS A  72      13.902 -16.005  -2.048  1.00  0.00           H  
ATOM   1138 2HB  LYS A  72      15.527 -15.474  -2.457  1.00  0.00           H  
ATOM   1139 1HG  LYS A  72      15.968 -14.940  -0.099  1.00  0.00           H  
ATOM   1140 2HG  LYS A  72      14.321 -15.429   0.325  1.00  0.00           H  
ATOM   1141 1HD  LYS A  72      14.784 -17.716  -0.491  1.00  0.00           H  
ATOM   1142 2HD  LYS A  72      16.427 -17.229  -0.932  1.00  0.00           H  
ATOM   1143 1HE  LYS A  72      16.901 -16.688   1.436  1.00  0.00           H  
ATOM   1144 2HE  LYS A  72      15.263 -17.175   1.877  1.00  0.00           H  
ATOM   1145 1HZ  LYS A  72      16.838 -18.923   2.268  1.00  0.00           H  
ATOM   1146 2HZ  LYS A  72      15.772 -19.386   1.097  1.00  0.00           H  
ATOM   1147 3HZ  LYS A  72      17.303 -18.931   0.686  1.00  0.00           H  
ATOM   1148  N   LYS A  73      16.253 -12.756  -2.553  1.00  0.00           N  
ATOM   1149  CA  LYS A  73      17.399 -11.884  -2.321  1.00  0.00           C  
ATOM   1150  C   LYS A  73      16.994 -10.405  -2.301  1.00  0.00           C  
ATOM   1151  O   LYS A  73      17.482  -9.630  -1.474  1.00  0.00           O  
ATOM   1152  CB  LYS A  73      18.468 -12.121  -3.388  1.00  0.00           C  
ATOM   1153  CG  LYS A  73      19.193 -13.455  -3.266  1.00  0.00           C  
ATOM   1154  CD  LYS A  73      20.289 -13.586  -4.313  1.00  0.00           C  
ATOM   1155  CE  LYS A  73      21.097 -14.860  -4.114  1.00  0.00           C  
ATOM   1156  NZ  LYS A  73      20.299 -16.078  -4.423  1.00  0.00           N  
ATOM   1157  H   LYS A  73      16.215 -13.307  -3.407  1.00  0.00           H  
ATOM   1158  HA  LYS A  73      17.822 -12.126  -1.346  1.00  0.00           H  
ATOM   1159 1HB  LYS A  73      18.011 -12.079  -4.377  1.00  0.00           H  
ATOM   1160 2HB  LYS A  73      19.215 -11.329  -3.338  1.00  0.00           H  
ATOM   1161 1HG  LYS A  73      19.639 -13.538  -2.274  1.00  0.00           H  
ATOM   1162 2HG  LYS A  73      18.481 -14.269  -3.394  1.00  0.00           H  
ATOM   1163 1HD  LYS A  73      19.842 -13.600  -5.308  1.00  0.00           H  
ATOM   1164 2HD  LYS A  73      20.959 -12.729  -4.248  1.00  0.00           H  
ATOM   1165 1HE  LYS A  73      21.972 -14.840  -4.761  1.00  0.00           H  
ATOM   1166 2HE  LYS A  73      21.437 -14.917  -3.080  1.00  0.00           H  
ATOM   1167 1HZ  LYS A  73      20.869 -16.900  -4.279  1.00  0.00           H  
ATOM   1168 2HZ  LYS A  73      19.493 -16.117  -3.815  1.00  0.00           H  
ATOM   1169 3HZ  LYS A  73      19.994 -16.046  -5.385  1.00  0.00           H  
ATOM   1170  N   GLN A  74      16.104 -10.017  -3.218  1.00  0.00           N  
ATOM   1171  CA  GLN A  74      15.675  -8.621  -3.318  1.00  0.00           C  
ATOM   1172  C   GLN A  74      14.895  -8.187  -2.082  1.00  0.00           C  
ATOM   1173  O   GLN A  74      15.110  -7.093  -1.556  1.00  0.00           O  
ATOM   1174  CB  GLN A  74      14.820  -8.412  -4.570  1.00  0.00           C  
ATOM   1175  CG  GLN A  74      15.589  -8.526  -5.875  1.00  0.00           C  
ATOM   1176  CD  GLN A  74      14.684  -8.450  -7.090  1.00  0.00           C  
ATOM   1177  OE1 GLN A  74      13.457  -8.521  -6.972  1.00  0.00           O  
ATOM   1178  NE2 GLN A  74      15.283  -8.307  -8.266  1.00  0.00           N  
ATOM   1179  H   GLN A  74      15.726 -10.701  -3.868  1.00  0.00           H  
ATOM   1180  HA  GLN A  74      16.561  -7.993  -3.392  1.00  0.00           H  
ATOM   1181 1HB  GLN A  74      14.015  -9.147  -4.589  1.00  0.00           H  
ATOM   1182 2HB  GLN A  74      14.360  -7.424  -4.536  1.00  0.00           H  
ATOM   1183 1HG  GLN A  74      16.308  -7.708  -5.934  1.00  0.00           H  
ATOM   1184 2HG  GLN A  74      16.110  -9.483  -5.896  1.00  0.00           H  
ATOM   1185 1HE2 GLN A  74      14.737  -8.251  -9.103  1.00  0.00           H  
ATOM   1186 2HE2 GLN A  74      16.281  -8.254  -8.316  1.00  0.00           H  
ATOM   1187  N   VAL A  75      13.995  -9.050  -1.615  1.00  0.00           N  
ATOM   1188  CA  VAL A  75      13.215  -8.755  -0.423  1.00  0.00           C  
ATOM   1189  C   VAL A  75      14.091  -8.711   0.804  1.00  0.00           C  
ATOM   1190  O   VAL A  75      13.988  -7.794   1.615  1.00  0.00           O  
ATOM   1191  CB  VAL A  75      12.116  -9.816  -0.222  1.00  0.00           C  
ATOM   1192  CG1 VAL A  75      11.456  -9.648   1.139  1.00  0.00           C  
ATOM   1193  CG2 VAL A  75      11.086  -9.712  -1.336  1.00  0.00           C  
ATOM   1194  H   VAL A  75      13.850  -9.929  -2.100  1.00  0.00           H  
ATOM   1195  HA  VAL A  75      12.747  -7.779  -0.550  1.00  0.00           H  
ATOM   1196  HB  VAL A  75      12.572 -10.806  -0.238  1.00  0.00           H  
ATOM   1197 1HG1 VAL A  75      10.683 -10.406   1.264  1.00  0.00           H  
ATOM   1198 2HG1 VAL A  75      12.205  -9.762   1.923  1.00  0.00           H  
ATOM   1199 3HG1 VAL A  75      11.007  -8.657   1.206  1.00  0.00           H  
ATOM   1200 1HG2 VAL A  75      10.313 -10.465  -1.188  1.00  0.00           H  
ATOM   1201 2HG2 VAL A  75      10.634  -8.720  -1.324  1.00  0.00           H  
ATOM   1202 3HG2 VAL A  75      11.573  -9.876  -2.298  1.00  0.00           H  
ATOM   1203  N   LYS A  76      14.966  -9.700   0.943  1.00  0.00           N  
ATOM   1204  CA  LYS A  76      15.842  -9.771   2.093  1.00  0.00           C  
ATOM   1205  C   LYS A  76      16.609  -8.478   2.255  1.00  0.00           C  
ATOM   1206  O   LYS A  76      16.652  -7.902   3.341  1.00  0.00           O  
ATOM   1207  CB  LYS A  76      16.809 -10.949   1.964  1.00  0.00           C  
ATOM   1208  CG  LYS A  76      17.708 -11.160   3.174  1.00  0.00           C  
ATOM   1209  CD  LYS A  76      18.603 -12.377   2.993  1.00  0.00           C  
ATOM   1210  CE  LYS A  76      19.528 -12.568   4.186  1.00  0.00           C  
ATOM   1211  NZ  LYS A  76      20.413 -13.752   4.019  1.00  0.00           N  
ATOM   1212  H   LYS A  76      15.027 -10.418   0.228  1.00  0.00           H  
ATOM   1213  HA  LYS A  76      15.235  -9.916   2.986  1.00  0.00           H  
ATOM   1214 1HB  LYS A  76      16.244 -11.868   1.802  1.00  0.00           H  
ATOM   1215 2HB  LYS A  76      17.448 -10.801   1.093  1.00  0.00           H  
ATOM   1216 1HG  LYS A  76      18.334 -10.278   3.321  1.00  0.00           H  
ATOM   1217 2HG  LYS A  76      17.095 -11.300   4.064  1.00  0.00           H  
ATOM   1218 1HD  LYS A  76      17.986 -13.268   2.876  1.00  0.00           H  
ATOM   1219 2HD  LYS A  76      19.207 -12.254   2.093  1.00  0.00           H  
ATOM   1220 1HE  LYS A  76      20.148 -11.681   4.311  1.00  0.00           H  
ATOM   1221 2HE  LYS A  76      18.934 -12.699   5.090  1.00  0.00           H  
ATOM   1222 1HZ  LYS A  76      21.010 -13.844   4.830  1.00  0.00           H  
ATOM   1223 2HZ  LYS A  76      19.849 -14.584   3.921  1.00  0.00           H  
ATOM   1224 3HZ  LYS A  76      20.984 -13.634   3.194  1.00  0.00           H  
ATOM   1225  N   LYS A  77      17.200  -8.006   1.160  1.00  0.00           N  
ATOM   1226  CA  LYS A  77      17.973  -6.783   1.190  1.00  0.00           C  
ATOM   1227  C   LYS A  77      17.083  -5.589   1.491  1.00  0.00           C  
ATOM   1228  O   LYS A  77      17.435  -4.733   2.299  1.00  0.00           O  
ATOM   1229  CB  LYS A  77      18.704  -6.578  -0.138  1.00  0.00           C  
ATOM   1230  CG  LYS A  77      19.636  -5.374  -0.164  1.00  0.00           C  
ATOM   1231  CD  LYS A  77      20.584  -5.434  -1.352  1.00  0.00           C  
ATOM   1232  CE  LYS A  77      21.602  -4.304  -1.307  1.00  0.00           C  
ATOM   1233  NZ  LYS A  77      21.047  -3.033  -1.849  1.00  0.00           N  
ATOM   1234  H   LYS A  77      17.104  -8.509   0.283  1.00  0.00           H  
ATOM   1235  HA  LYS A  77      18.713  -6.859   1.987  1.00  0.00           H  
ATOM   1236 1HB  LYS A  77      19.296  -7.464  -0.367  1.00  0.00           H  
ATOM   1237 2HB  LYS A  77      17.975  -6.455  -0.939  1.00  0.00           H  
ATOM   1238 1HG  LYS A  77      19.046  -4.458  -0.226  1.00  0.00           H  
ATOM   1239 2HG  LYS A  77      20.220  -5.346   0.755  1.00  0.00           H  
ATOM   1240 1HD  LYS A  77      21.112  -6.388  -1.349  1.00  0.00           H  
ATOM   1241 2HD  LYS A  77      20.012  -5.358  -2.277  1.00  0.00           H  
ATOM   1242 1HE  LYS A  77      21.917  -4.139  -0.278  1.00  0.00           H  
ATOM   1243 2HE  LYS A  77      22.479  -4.581  -1.892  1.00  0.00           H  
ATOM   1244 1HZ  LYS A  77      21.752  -2.311  -1.802  1.00  0.00           H  
ATOM   1245 2HZ  LYS A  77      20.769  -3.170  -2.811  1.00  0.00           H  
ATOM   1246 3HZ  LYS A  77      20.244  -2.756  -1.302  1.00  0.00           H  
ATOM   1247  N   ALA A  78      15.922  -5.535   0.838  1.00  0.00           N  
ATOM   1248  CA  ALA A  78      14.997  -4.428   1.017  1.00  0.00           C  
ATOM   1249  C   ALA A  78      14.573  -4.308   2.465  1.00  0.00           C  
ATOM   1250  O   ALA A  78      14.467  -3.205   3.003  1.00  0.00           O  
ATOM   1251  CB  ALA A  78      13.779  -4.615   0.139  1.00  0.00           C  
ATOM   1252  H   ALA A  78      15.681  -6.281   0.192  1.00  0.00           H  
ATOM   1253  HA  ALA A  78      15.509  -3.508   0.734  1.00  0.00           H  
ATOM   1254 1HB  ALA A  78      13.122  -3.783   0.266  1.00  0.00           H  
ATOM   1255 2HB  ALA A  78      14.077  -4.679  -0.884  1.00  0.00           H  
ATOM   1256 3HB  ALA A  78      13.265  -5.528   0.421  1.00  0.00           H  
ATOM   1257  N   LEU A  79      14.328  -5.447   3.102  1.00  0.00           N  
ATOM   1258  CA  LEU A  79      13.916  -5.468   4.490  1.00  0.00           C  
ATOM   1259  C   LEU A  79      15.004  -4.906   5.395  1.00  0.00           C  
ATOM   1260  O   LEU A  79      14.715  -4.176   6.350  1.00  0.00           O  
ATOM   1261  CB  LEU A  79      13.573  -6.901   4.915  1.00  0.00           C  
ATOM   1262  CG  LEU A  79      12.300  -7.492   4.296  1.00  0.00           C  
ATOM   1263  CD1 LEU A  79      12.193  -8.966   4.663  1.00  0.00           C  
ATOM   1264  CD2 LEU A  79      11.088  -6.717   4.790  1.00  0.00           C  
ATOM   1265  H   LEU A  79      14.422  -6.324   2.601  1.00  0.00           H  
ATOM   1266  HA  LEU A  79      13.030  -4.848   4.595  1.00  0.00           H  
ATOM   1267 1HB  LEU A  79      14.404  -7.552   4.648  1.00  0.00           H  
ATOM   1268 2HB  LEU A  79      13.456  -6.924   5.999  1.00  0.00           H  
ATOM   1269  HG  LEU A  79      12.358  -7.422   3.210  1.00  0.00           H  
ATOM   1270 1HD1 LEU A  79      11.289  -9.386   4.223  1.00  0.00           H  
ATOM   1271 2HD1 LEU A  79      13.064  -9.500   4.281  1.00  0.00           H  
ATOM   1272 3HD1 LEU A  79      12.151  -9.069   5.747  1.00  0.00           H  
ATOM   1273 1HD2 LEU A  79      10.183  -7.136   4.350  1.00  0.00           H  
ATOM   1274 2HD2 LEU A  79      11.029  -6.787   5.877  1.00  0.00           H  
ATOM   1275 3HD2 LEU A  79      11.182  -5.671   4.499  1.00  0.00           H  
ATOM   1276  N   GLU A  80      16.262  -5.239   5.091  1.00  0.00           N  
ATOM   1277  CA  GLU A  80      17.392  -4.686   5.830  1.00  0.00           C  
ATOM   1278  C   GLU A  80      17.440  -3.165   5.711  1.00  0.00           C  
ATOM   1279  O   GLU A  80      17.633  -2.462   6.706  1.00  0.00           O  
ATOM   1280  CB  GLU A  80      18.705  -5.289   5.326  1.00  0.00           C  
ATOM   1281  CG  GLU A  80      19.949  -4.759   6.023  1.00  0.00           C  
ATOM   1282  CD  GLU A  80      21.221  -5.351   5.481  1.00  0.00           C  
ATOM   1283  OE1 GLU A  80      21.140  -6.251   4.681  1.00  0.00           O  
ATOM   1284  OE2 GLU A  80      22.274  -4.901   5.868  1.00  0.00           O  
ATOM   1285  H   GLU A  80      16.435  -5.893   4.332  1.00  0.00           H  
ATOM   1286  HA  GLU A  80      17.270  -4.939   6.880  1.00  0.00           H  
ATOM   1287 1HB  GLU A  80      18.683  -6.371   5.458  1.00  0.00           H  
ATOM   1288 2HB  GLU A  80      18.809  -5.093   4.259  1.00  0.00           H  
ATOM   1289 1HG  GLU A  80      19.986  -3.676   5.904  1.00  0.00           H  
ATOM   1290 2HG  GLU A  80      19.878  -4.977   7.088  1.00  0.00           H  
ATOM   1291  N   LEU A  81      17.249  -2.657   4.490  1.00  0.00           N  
ATOM   1292  CA  LEU A  81      17.279  -1.220   4.258  1.00  0.00           C  
ATOM   1293  C   LEU A  81      16.185  -0.533   5.025  1.00  0.00           C  
ATOM   1294  O   LEU A  81      16.438   0.387   5.800  1.00  0.00           O  
ATOM   1295  CB  LEU A  81      17.131  -0.913   2.763  1.00  0.00           C  
ATOM   1296  CG  LEU A  81      18.442  -0.742   1.985  1.00  0.00           C  
ATOM   1297  CD1 LEU A  81      19.262  -2.021   2.083  1.00  0.00           C  
ATOM   1298  CD2 LEU A  81      18.131  -0.401   0.535  1.00  0.00           C  
ATOM   1299  H   LEU A  81      17.077  -3.282   3.713  1.00  0.00           H  
ATOM   1300  HA  LEU A  81      18.238  -0.833   4.599  1.00  0.00           H  
ATOM   1301 1HB  LEU A  81      16.572  -1.722   2.295  1.00  0.00           H  
ATOM   1302 2HB  LEU A  81      16.557   0.008   2.653  1.00  0.00           H  
ATOM   1303  HG  LEU A  81      19.026   0.064   2.430  1.00  0.00           H  
ATOM   1304 1HD1 LEU A  81      20.193  -1.899   1.531  1.00  0.00           H  
ATOM   1305 2HD1 LEU A  81      19.486  -2.230   3.129  1.00  0.00           H  
ATOM   1306 3HD1 LEU A  81      18.695  -2.849   1.660  1.00  0.00           H  
ATOM   1307 1HD2 LEU A  81      19.063  -0.278  -0.018  1.00  0.00           H  
ATOM   1308 2HD2 LEU A  81      17.548  -1.207   0.089  1.00  0.00           H  
ATOM   1309 3HD2 LEU A  81      17.560   0.527   0.493  1.00  0.00           H  
ATOM   1310  N   MET A  82      14.956  -0.978   4.813  1.00  0.00           N  
ATOM   1311  CA  MET A  82      13.804  -0.325   5.390  1.00  0.00           C  
ATOM   1312  C   MET A  82      13.871  -0.341   6.916  1.00  0.00           C  
ATOM   1313  O   MET A  82      13.544   0.653   7.573  1.00  0.00           O  
ATOM   1314  CB  MET A  82      12.523  -0.995   4.898  1.00  0.00           C  
ATOM   1315  CG  MET A  82      12.197  -0.734   3.434  1.00  0.00           C  
ATOM   1316  SD  MET A  82      10.573  -1.360   2.960  1.00  0.00           S  
ATOM   1317  CE  MET A  82      10.911  -3.114   2.834  1.00  0.00           C  
ATOM   1318  H   MET A  82      14.818  -1.789   4.217  1.00  0.00           H  
ATOM   1319  HA  MET A  82      13.798   0.714   5.072  1.00  0.00           H  
ATOM   1320 1HB  MET A  82      12.600  -2.073   5.035  1.00  0.00           H  
ATOM   1321 2HB  MET A  82      11.678  -0.649   5.495  1.00  0.00           H  
ATOM   1322 1HG  MET A  82      12.222   0.339   3.242  1.00  0.00           H  
ATOM   1323 2HG  MET A  82      12.947  -1.211   2.804  1.00  0.00           H  
ATOM   1324 1HE  MET A  82      10.000  -3.640   2.547  1.00  0.00           H  
ATOM   1325 2HE  MET A  82      11.681  -3.283   2.080  1.00  0.00           H  
ATOM   1326 3HE  MET A  82      11.258  -3.488   3.797  1.00  0.00           H  
ATOM   1327  N   LYS A  83      14.313  -1.468   7.478  1.00  0.00           N  
ATOM   1328  CA  LYS A  83      14.443  -1.601   8.926  1.00  0.00           C  
ATOM   1329  C   LYS A  83      15.452  -0.601   9.489  1.00  0.00           C  
ATOM   1330  O   LYS A  83      15.140   0.160  10.405  1.00  0.00           O  
ATOM   1331  CB  LYS A  83      14.853  -3.027   9.296  1.00  0.00           C  
ATOM   1332  CG  LYS A  83      15.029  -3.263  10.791  1.00  0.00           C  
ATOM   1333  CD  LYS A  83      15.402  -4.709  11.081  1.00  0.00           C  
ATOM   1334  CE  LYS A  83      15.812  -4.894  12.535  1.00  0.00           C  
ATOM   1335  NZ  LYS A  83      14.680  -4.650  13.468  1.00  0.00           N  
ATOM   1336  H   LYS A  83      14.563  -2.255   6.887  1.00  0.00           H  
ATOM   1337  HA  LYS A  83      13.478  -1.391   9.380  1.00  0.00           H  
ATOM   1338 1HB  LYS A  83      14.101  -3.728   8.933  1.00  0.00           H  
ATOM   1339 2HB  LYS A  83      15.795  -3.274   8.806  1.00  0.00           H  
ATOM   1340 1HG  LYS A  83      15.814  -2.610  11.172  1.00  0.00           H  
ATOM   1341 2HG  LYS A  83      14.100  -3.026  11.308  1.00  0.00           H  
ATOM   1342 1HD  LYS A  83      14.550  -5.355  10.868  1.00  0.00           H  
ATOM   1343 2HD  LYS A  83      16.231  -5.007  10.439  1.00  0.00           H  
ATOM   1344 1HE  LYS A  83      16.177  -5.910  12.683  1.00  0.00           H  
ATOM   1345 2HE  LYS A  83      16.620  -4.203  12.776  1.00  0.00           H  
ATOM   1346 1HZ  LYS A  83      14.992  -4.782  14.420  1.00  0.00           H  
ATOM   1347 2HZ  LYS A  83      14.345  -3.704  13.353  1.00  0.00           H  
ATOM   1348 3HZ  LYS A  83      13.932  -5.298  13.267  1.00  0.00           H  
ATOM   1349  N   LYS A  84      16.664  -0.613   8.938  1.00  0.00           N  
ATOM   1350  CA  LYS A  84      17.751   0.217   9.453  1.00  0.00           C  
ATOM   1351  C   LYS A  84      17.456   1.705   9.269  1.00  0.00           C  
ATOM   1352  O   LYS A  84      17.966   2.546  10.012  1.00  0.00           O  
ATOM   1353  CB  LYS A  84      19.069  -0.145   8.766  1.00  0.00           C  
ATOM   1354  CG  LYS A  84      19.652  -1.486   9.190  1.00  0.00           C  
ATOM   1355  CD  LYS A  84      20.933  -1.797   8.431  1.00  0.00           C  
ATOM   1356  CE  LYS A  84      21.613  -3.044   8.978  1.00  0.00           C  
ATOM   1357  NZ  LYS A  84      22.801  -3.430   8.169  1.00  0.00           N  
ATOM   1358  H   LYS A  84      16.842  -1.221   8.142  1.00  0.00           H  
ATOM   1359  HA  LYS A  84      17.855   0.026  10.521  1.00  0.00           H  
ATOM   1360 1HB  LYS A  84      18.921  -0.171   7.686  1.00  0.00           H  
ATOM   1361 2HB  LYS A  84      19.812   0.625   8.976  1.00  0.00           H  
ATOM   1362 1HG  LYS A  84      19.868  -1.467  10.259  1.00  0.00           H  
ATOM   1363 2HG  LYS A  84      18.925  -2.275   8.999  1.00  0.00           H  
ATOM   1364 1HD  LYS A  84      20.702  -1.952   7.376  1.00  0.00           H  
ATOM   1365 2HD  LYS A  84      21.619  -0.954   8.515  1.00  0.00           H  
ATOM   1366 1HE  LYS A  84      21.930  -2.864  10.004  1.00  0.00           H  
ATOM   1367 2HE  LYS A  84      20.906  -3.873   8.979  1.00  0.00           H  
ATOM   1368 1HZ  LYS A  84      23.222  -4.259   8.563  1.00  0.00           H  
ATOM   1369 2HZ  LYS A  84      22.515  -3.617   7.218  1.00  0.00           H  
ATOM   1370 3HZ  LYS A  84      23.473  -2.676   8.176  1.00  0.00           H  
ATOM   1371  N   LEU A  85      16.645   2.023   8.269  1.00  0.00           N  
ATOM   1372  CA  LEU A  85      16.306   3.406   7.953  1.00  0.00           C  
ATOM   1373  C   LEU A  85      15.052   3.877   8.703  1.00  0.00           C  
ATOM   1374  O   LEU A  85      14.600   5.009   8.517  1.00  0.00           O  
ATOM   1375  CB  LEU A  85      16.090   3.556   6.441  1.00  0.00           C  
ATOM   1376  CG  LEU A  85      17.333   3.348   5.568  1.00  0.00           C  
ATOM   1377  CD1 LEU A  85      16.936   3.393   4.099  1.00  0.00           C  
ATOM   1378  CD2 LEU A  85      18.364   4.420   5.888  1.00  0.00           C  
ATOM   1379  H   LEU A  85      16.255   1.280   7.698  1.00  0.00           H  
ATOM   1380  HA  LEU A  85      17.139   4.036   8.255  1.00  0.00           H  
ATOM   1381 1HB  LEU A  85      15.338   2.835   6.125  1.00  0.00           H  
ATOM   1382 2HB  LEU A  85      15.709   4.558   6.243  1.00  0.00           H  
ATOM   1383  HG  LEU A  85      17.758   2.364   5.768  1.00  0.00           H  
ATOM   1384 1HD1 LEU A  85      17.819   3.245   3.478  1.00  0.00           H  
ATOM   1385 2HD1 LEU A  85      16.212   2.603   3.893  1.00  0.00           H  
ATOM   1386 3HD1 LEU A  85      16.491   4.361   3.871  1.00  0.00           H  
ATOM   1387 1HD2 LEU A  85      19.249   4.272   5.267  1.00  0.00           H  
ATOM   1388 2HD2 LEU A  85      17.941   5.404   5.686  1.00  0.00           H  
ATOM   1389 3HD2 LEU A  85      18.644   4.354   6.940  1.00  0.00           H  
ATOM   1390  N   GLY A  86      14.504   3.010   9.564  1.00  0.00           N  
ATOM   1391  CA  GLY A  86      13.466   3.433  10.512  1.00  0.00           C  
ATOM   1392  C   GLY A  86      12.052   3.370   9.911  1.00  0.00           C  
ATOM   1393  O   GLY A  86      11.217   4.228  10.188  1.00  0.00           O  
ATOM   1394  H   GLY A  86      14.822   2.045   9.568  1.00  0.00           H  
ATOM   1395 1HA  GLY A  86      13.510   2.799  11.399  1.00  0.00           H  
ATOM   1396 2HA  GLY A  86      13.673   4.449  10.843  1.00  0.00           H  
ATOM   1397  N   VAL A  87      11.791   2.347   9.109  1.00  0.00           N  
ATOM   1398  CA  VAL A  87      10.439   2.099   8.595  1.00  0.00           C  
ATOM   1399  C   VAL A  87       9.642   1.245   9.573  1.00  0.00           C  
ATOM   1400  O   VAL A  87      10.127   0.215  10.044  1.00  0.00           O  
ATOM   1401  CB  VAL A  87      10.501   1.389   7.229  1.00  0.00           C  
ATOM   1402  CG1 VAL A  87       9.100   1.050   6.742  1.00  0.00           C  
ATOM   1403  CG2 VAL A  87      11.225   2.268   6.221  1.00  0.00           C  
ATOM   1404  H   VAL A  87      12.538   1.713   8.854  1.00  0.00           H  
ATOM   1405  HA  VAL A  87       9.931   3.055   8.462  1.00  0.00           H  
ATOM   1406  HB  VAL A  87      11.038   0.447   7.344  1.00  0.00           H  
ATOM   1407 1HG1 VAL A  87       9.163   0.548   5.776  1.00  0.00           H  
ATOM   1408 2HG1 VAL A  87       8.614   0.391   7.461  1.00  0.00           H  
ATOM   1409 3HG1 VAL A  87       8.520   1.966   6.637  1.00  0.00           H  
ATOM   1410 1HG2 VAL A  87      11.265   1.759   5.258  1.00  0.00           H  
ATOM   1411 2HG2 VAL A  87      10.691   3.212   6.111  1.00  0.00           H  
ATOM   1412 3HG2 VAL A  87      12.239   2.463   6.570  1.00  0.00           H  
ATOM   1413  N   ASP A  88       8.412   1.655   9.860  1.00  0.00           N  
ATOM   1414  CA  ASP A  88       7.614   0.973  10.870  1.00  0.00           C  
ATOM   1415  C   ASP A  88       6.889  -0.248  10.277  1.00  0.00           C  
ATOM   1416  O   ASP A  88       6.704  -1.258  10.957  1.00  0.00           O  
ATOM   1417  CB  ASP A  88       6.595   1.938  11.481  1.00  0.00           C  
ATOM   1418  CG  ASP A  88       7.247   3.115  12.193  1.00  0.00           C  
ATOM   1419  OD1 ASP A  88       8.066   2.886  13.051  1.00  0.00           O  
ATOM   1420  OD2 ASP A  88       6.921   4.233  11.872  1.00  0.00           O  
ATOM   1421  H   ASP A  88       8.013   2.438   9.352  1.00  0.00           H  
ATOM   1422  HA  ASP A  88       8.282   0.621  11.655  1.00  0.00           H  
ATOM   1423 1HB  ASP A  88       5.942   2.322  10.698  1.00  0.00           H  
ATOM   1424 2HB  ASP A  88       5.969   1.402  12.195  1.00  0.00           H  
ATOM   1425  N   HIS A  89       6.480  -0.142   9.002  1.00  0.00           N  
ATOM   1426  CA  HIS A  89       5.749  -1.232   8.335  1.00  0.00           C  
ATOM   1427  C   HIS A  89       6.425  -1.639   7.005  1.00  0.00           C  
ATOM   1428  O   HIS A  89       6.264  -0.965   5.981  1.00  0.00           O  
ATOM   1429  CB  HIS A  89       4.296  -0.822   8.073  1.00  0.00           C  
ATOM   1430  CG  HIS A  89       3.533  -0.484   9.316  1.00  0.00           C  
ATOM   1431  ND1 HIS A  89       2.928  -1.443  10.101  1.00  0.00           N  
ATOM   1432  CD2 HIS A  89       3.276   0.706   9.909  1.00  0.00           C  
ATOM   1433  CE1 HIS A  89       2.332  -0.856  11.125  1.00  0.00           C  
ATOM   1434  NE2 HIS A  89       2.528   0.446  11.031  1.00  0.00           N  
ATOM   1435  H   HIS A  89       6.680   0.710   8.488  1.00  0.00           H  
ATOM   1436  HA  HIS A  89       5.752  -2.101   8.995  1.00  0.00           H  
ATOM   1437 1HB  HIS A  89       4.277   0.047   7.414  1.00  0.00           H  
ATOM   1438 2HB  HIS A  89       3.776  -1.632   7.563  1.00  0.00           H  
ATOM   1439  HD1 HIS A  89       2.991  -2.434   9.979  1.00  0.00           H  
ATOM   1440  HD2 HIS A  89       3.545   1.732   9.658  1.00  0.00           H  
ATOM   1441  HE1 HIS A  89       1.794  -1.447  11.866  1.00  0.00           H  
ATOM   1442  N   ARG A  90       7.170  -2.750   7.032  1.00  0.00           N  
ATOM   1443  CA  ARG A  90       7.826  -3.278   5.821  1.00  0.00           C  
ATOM   1444  C   ARG A  90       6.907  -4.239   5.060  1.00  0.00           C  
ATOM   1445  O   ARG A  90       6.816  -5.427   5.395  1.00  0.00           O  
ATOM   1446  CB  ARG A  90       9.116  -4.001   6.182  1.00  0.00           C  
ATOM   1447  CG  ARG A  90      10.141  -3.151   6.916  1.00  0.00           C  
ATOM   1448  CD  ARG A  90      11.194  -3.986   7.549  1.00  0.00           C  
ATOM   1449  NE  ARG A  90      10.647  -4.868   8.568  1.00  0.00           N  
ATOM   1450  CZ  ARG A  90      11.285  -5.942   9.072  1.00  0.00           C  
ATOM   1451  NH1 ARG A  90      12.488  -6.253   8.643  1.00  0.00           N  
ATOM   1452  NH2 ARG A  90      10.701  -6.683   9.998  1.00  0.00           N  
ATOM   1453  H   ARG A  90       7.292  -3.244   7.915  1.00  0.00           H  
ATOM   1454  HA  ARG A  90       8.071  -2.440   5.167  1.00  0.00           H  
ATOM   1455 1HB  ARG A  90       8.887  -4.859   6.812  1.00  0.00           H  
ATOM   1456 2HB  ARG A  90       9.588  -4.377   5.274  1.00  0.00           H  
ATOM   1457 1HG  ARG A  90      10.620  -2.470   6.212  1.00  0.00           H  
ATOM   1458 2HG  ARG A  90       9.644  -2.575   7.697  1.00  0.00           H  
ATOM   1459 1HD  ARG A  90      11.676  -4.600   6.790  1.00  0.00           H  
ATOM   1460 2HD  ARG A  90      11.935  -3.341   8.019  1.00  0.00           H  
ATOM   1461  HE  ARG A  90       9.723  -4.660   8.922  1.00  0.00           H  
ATOM   1462 1HH1 ARG A  90      12.934  -5.687   7.935  1.00  0.00           H  
ATOM   1463 2HH1 ARG A  90      12.966  -7.058   9.021  1.00  0.00           H  
ATOM   1464 1HH2 ARG A  90       9.776  -6.443  10.327  1.00  0.00           H  
ATOM   1465 2HH2 ARG A  90      11.179  -7.487  10.375  1.00  0.00           H  
ATOM   1466  N   ILE A  91       6.222  -3.719   4.038  1.00  0.00           N  
ATOM   1467  CA  ILE A  91       5.142  -4.456   3.392  1.00  0.00           C  
ATOM   1468  C   ILE A  91       5.534  -4.904   1.981  1.00  0.00           C  
ATOM   1469  O   ILE A  91       5.846  -4.077   1.119  1.00  0.00           O  
ATOM   1470  CB  ILE A  91       3.864  -3.601   3.324  1.00  0.00           C  
ATOM   1471  CG1 ILE A  91       3.420  -3.191   4.731  1.00  0.00           C  
ATOM   1472  CG2 ILE A  91       2.754  -4.359   2.612  1.00  0.00           C  
ATOM   1473  CD1 ILE A  91       2.408  -2.069   4.750  1.00  0.00           C  
ATOM   1474  H   ILE A  91       6.440  -2.780   3.714  1.00  0.00           H  
ATOM   1475  HA  ILE A  91       4.929  -5.342   3.984  1.00  0.00           H  
ATOM   1476  HB  ILE A  91       4.070  -2.681   2.778  1.00  0.00           H  
ATOM   1477 1HG1 ILE A  91       2.986  -4.051   5.240  1.00  0.00           H  
ATOM   1478 2HG1 ILE A  91       4.289  -2.875   5.309  1.00  0.00           H  
ATOM   1479 1HG2 ILE A  91       1.857  -3.740   2.574  1.00  0.00           H  
ATOM   1480 2HG2 ILE A  91       3.071  -4.601   1.599  1.00  0.00           H  
ATOM   1481 3HG2 ILE A  91       2.536  -5.280   3.154  1.00  0.00           H  
ATOM   1482 1HD1 ILE A  91       2.143  -1.835   5.781  1.00  0.00           H  
ATOM   1483 2HD1 ILE A  91       2.836  -1.185   4.275  1.00  0.00           H  
ATOM   1484 3HD1 ILE A  91       1.515  -2.376   4.207  1.00  0.00           H  
ATOM   1485  N   ILE A  92       5.506  -6.210   1.753  1.00  0.00           N  
ATOM   1486  CA  ILE A  92       5.945  -6.778   0.483  1.00  0.00           C  
ATOM   1487  C   ILE A  92       4.753  -7.080  -0.418  1.00  0.00           C  
ATOM   1488  O   ILE A  92       3.975  -7.986  -0.141  1.00  0.00           O  
ATOM   1489  CB  ILE A  92       6.762  -8.064   0.706  1.00  0.00           C  
ATOM   1490  CG1 ILE A  92       7.941  -7.792   1.644  1.00  0.00           C  
ATOM   1491  CG2 ILE A  92       7.252  -8.620  -0.622  1.00  0.00           C  
ATOM   1492  CD1 ILE A  92       8.887  -6.724   1.143  1.00  0.00           C  
ATOM   1493  H   ILE A  92       5.165  -6.830   2.482  1.00  0.00           H  
ATOM   1494  HA  ILE A  92       6.580  -6.050  -0.023  1.00  0.00           H  
ATOM   1495  HB  ILE A  92       6.137  -8.811   1.194  1.00  0.00           H  
ATOM   1496 1HG1 ILE A  92       7.566  -7.484   2.620  1.00  0.00           H  
ATOM   1497 2HG1 ILE A  92       8.510  -8.710   1.789  1.00  0.00           H  
ATOM   1498 1HG2 ILE A  92       7.828  -9.529  -0.445  1.00  0.00           H  
ATOM   1499 2HG2 ILE A  92       6.397  -8.850  -1.257  1.00  0.00           H  
ATOM   1500 3HG2 ILE A  92       7.883  -7.881  -1.115  1.00  0.00           H  
ATOM   1501 1HD1 ILE A  92       9.696  -6.588   1.861  1.00  0.00           H  
ATOM   1502 2HD1 ILE A  92       9.302  -7.029   0.181  1.00  0.00           H  
ATOM   1503 3HD1 ILE A  92       8.346  -5.786   1.024  1.00  0.00           H  
ATOM   1504  N   ALA A  93       4.607  -6.304  -1.489  1.00  0.00           N  
ATOM   1505  CA  ALA A  93       3.453  -6.441  -2.374  1.00  0.00           C  
ATOM   1506  C   ALA A  93       3.806  -7.278  -3.580  1.00  0.00           C  
ATOM   1507  O   ALA A  93       4.891  -7.144  -4.144  1.00  0.00           O  
ATOM   1508  CB  ALA A  93       2.950  -5.076  -2.810  1.00  0.00           C  
ATOM   1509  H   ALA A  93       5.308  -5.603  -1.695  1.00  0.00           H  
ATOM   1510  HA  ALA A  93       2.669  -6.952  -1.832  1.00  0.00           H  
ATOM   1511 1HB  ALA A  93       2.079  -5.196  -3.450  1.00  0.00           H  
ATOM   1512 2HB  ALA A  93       2.683  -4.510  -1.960  1.00  0.00           H  
ATOM   1513 3HB  ALA A  93       3.708  -4.569  -3.339  1.00  0.00           H  
ATOM   1514  N   LEU A  94       2.892  -8.147  -3.971  1.00  0.00           N  
ATOM   1515  CA  LEU A  94       3.085  -8.964  -5.151  1.00  0.00           C  
ATOM   1516  C   LEU A  94       1.950  -8.798  -6.141  1.00  0.00           C  
ATOM   1517  O   LEU A  94       0.776  -8.789  -5.761  1.00  0.00           O  
ATOM   1518  CB  LEU A  94       3.208 -10.440  -4.752  1.00  0.00           C  
ATOM   1519  CG  LEU A  94       4.510 -10.831  -4.041  1.00  0.00           C  
ATOM   1520  CD1 LEU A  94       4.321 -10.713  -2.534  1.00  0.00           C  
ATOM   1521  CD2 LEU A  94       4.898 -12.249  -4.434  1.00  0.00           C  
ATOM   1522  H   LEU A  94       2.043  -8.251  -3.423  1.00  0.00           H  
ATOM   1523  HA  LEU A  94       4.011  -8.657  -5.636  1.00  0.00           H  
ATOM   1524 1HB  LEU A  94       2.381 -10.691  -4.090  1.00  0.00           H  
ATOM   1525 2HB  LEU A  94       3.125 -11.051  -5.651  1.00  0.00           H  
ATOM   1526  HG  LEU A  94       5.304 -10.143  -4.332  1.00  0.00           H  
ATOM   1527 1HD1 LEU A  94       5.246 -10.990  -2.029  1.00  0.00           H  
ATOM   1528 2HD1 LEU A  94       4.063  -9.685  -2.279  1.00  0.00           H  
ATOM   1529 3HD1 LEU A  94       3.520 -11.379  -2.215  1.00  0.00           H  
ATOM   1530 1HD2 LEU A  94       5.824 -12.526  -3.929  1.00  0.00           H  
ATOM   1531 2HD2 LEU A  94       4.105 -12.937  -4.142  1.00  0.00           H  
ATOM   1532 3HD2 LEU A  94       5.044 -12.300  -5.513  1.00  0.00           H  
ATOM   1533  N   ALA A  95       2.300  -8.687  -7.421  1.00  0.00           N  
ATOM   1534  CA  ALA A  95       1.309  -8.540  -8.483  1.00  0.00           C  
ATOM   1535  C   ALA A  95       0.453  -9.803  -8.605  1.00  0.00           C  
ATOM   1536  O   ALA A  95       0.969 -10.922  -8.556  1.00  0.00           O  
ATOM   1537  CB  ALA A  95       1.991  -8.227  -9.807  1.00  0.00           C  
ATOM   1538  H   ALA A  95       3.287  -8.705  -7.666  1.00  0.00           H  
ATOM   1539  HA  ALA A  95       0.657  -7.702  -8.237  1.00  0.00           H  
ATOM   1540 1HB  ALA A  95       1.239  -8.122 -10.588  1.00  0.00           H  
ATOM   1541 2HB  ALA A  95       2.553  -7.298  -9.716  1.00  0.00           H  
ATOM   1542 3HB  ALA A  95       2.671  -9.038 -10.065  1.00  0.00           H  
ATOM   1543  N   MET A  96      -0.861  -9.619  -8.741  1.00  0.00           N  
ATOM   1544  CA  MET A  96      -1.768 -10.751  -8.911  1.00  0.00           C  
ATOM   1545  C   MET A  96      -1.801 -11.247 -10.345  1.00  0.00           C  
ATOM   1546  O   MET A  96      -2.775 -11.035 -11.068  1.00  0.00           O  
ATOM   1547  CB  MET A  96      -3.175 -10.367  -8.457  1.00  0.00           C  
ATOM   1548  CG  MET A  96      -3.304 -10.101  -6.964  1.00  0.00           C  
ATOM   1549  SD  MET A  96      -2.907 -11.548  -5.963  1.00  0.00           S  
ATOM   1550  CE  MET A  96      -1.246 -11.144  -5.429  1.00  0.00           C  
ATOM   1551  H   MET A  96      -1.240  -8.676  -8.695  1.00  0.00           H  
ATOM   1552  HA  MET A  96      -1.411 -11.571  -8.290  1.00  0.00           H  
ATOM   1553 1HB  MET A  96      -3.495  -9.469  -8.985  1.00  0.00           H  
ATOM   1554 2HB  MET A  96      -3.872 -11.165  -8.716  1.00  0.00           H  
ATOM   1555 1HG  MET A  96      -2.635  -9.290  -6.679  1.00  0.00           H  
ATOM   1556 2HG  MET A  96      -4.325  -9.795  -6.736  1.00  0.00           H  
ATOM   1557 1HE  MET A  96      -0.861 -11.946  -4.799  1.00  0.00           H  
ATOM   1558 2HE  MET A  96      -0.602 -11.026  -6.302  1.00  0.00           H  
ATOM   1559 3HE  MET A  96      -1.262 -10.212  -4.862  1.00  0.00           H  
ATOM   1560  N   THR A  97      -0.737 -11.931 -10.744  1.00  0.00           N  
ATOM   1561  CA  THR A  97      -0.603 -12.436 -12.108  1.00  0.00           C  
ATOM   1562  C   THR A  97      -0.532 -13.962 -12.128  1.00  0.00           C  
ATOM   1563  O   THR A  97      -0.764 -14.592 -13.159  1.00  0.00           O  
ATOM   1564  CB  THR A  97       0.644 -11.851 -12.796  1.00  0.00           C  
ATOM   1565  OG1 THR A  97       1.821 -12.265 -12.090  1.00  0.00           O  
ATOM   1566  CG2 THR A  97       0.578 -10.331 -12.817  1.00  0.00           C  
ATOM   1567  H   THR A  97       0.004 -12.116 -10.073  1.00  0.00           H  
ATOM   1568  HA  THR A  97      -1.479 -12.123 -12.679  1.00  0.00           H  
ATOM   1569  HB  THR A  97       0.702 -12.220 -13.820  1.00  0.00           H  
ATOM   1570  HG1 THR A  97       1.570 -12.637 -11.242  1.00  0.00           H  
ATOM   1571 1HG2 THR A  97       1.467  -9.935 -13.307  1.00  0.00           H  
ATOM   1572 2HG2 THR A  97      -0.310 -10.013 -13.363  1.00  0.00           H  
ATOM   1573 3HG2 THR A  97       0.529  -9.956 -11.796  1.00  0.00           H  
ATOM   1574  N   ASP A  98      -0.207 -14.547 -10.976  1.00  0.00           N  
ATOM   1575  CA  ASP A  98       0.019 -15.986 -10.875  1.00  0.00           C  
ATOM   1576  C   ASP A  98      -0.054 -16.451  -9.417  1.00  0.00           C  
ATOM   1577  O   ASP A  98       0.853 -16.190  -8.623  1.00  0.00           O  
ATOM   1578  CB  ASP A  98       1.378 -16.358 -11.473  1.00  0.00           C  
ATOM   1579  CG  ASP A  98       1.598 -17.863 -11.551  1.00  0.00           C  
ATOM   1580  OD1 ASP A  98       0.827 -18.588 -10.968  1.00  0.00           O  
ATOM   1581  OD2 ASP A  98       2.535 -18.273 -12.194  1.00  0.00           O  
ATOM   1582  H   ASP A  98      -0.119 -13.979 -10.147  1.00  0.00           H  
ATOM   1583  HA  ASP A  98      -0.765 -16.498 -11.434  1.00  0.00           H  
ATOM   1584 1HB  ASP A  98       1.460 -15.940 -12.476  1.00  0.00           H  
ATOM   1585 2HB  ASP A  98       2.173 -15.920 -10.869  1.00  0.00           H  
ATOM   1586  N   GLU A  99      -1.153 -17.120  -9.068  1.00  0.00           N  
ATOM   1587  CA  GLU A  99      -1.420 -17.507  -7.679  1.00  0.00           C  
ATOM   1588  C   GLU A  99      -0.353 -18.456  -7.123  1.00  0.00           C  
ATOM   1589  O   GLU A  99       0.021 -18.366  -5.948  1.00  0.00           O  
ATOM   1590  CB  GLU A  99      -2.797 -18.165  -7.572  1.00  0.00           C  
ATOM   1591  CG  GLU A  99      -3.967 -17.212  -7.776  1.00  0.00           C  
ATOM   1592  CD  GLU A  99      -5.299 -17.910  -7.761  1.00  0.00           C  
ATOM   1593  OE1 GLU A  99      -5.316 -19.117  -7.736  1.00  0.00           O  
ATOM   1594  OE2 GLU A  99      -6.301 -17.234  -7.775  1.00  0.00           O  
ATOM   1595  H   GLU A  99      -1.831 -17.350  -9.780  1.00  0.00           H  
ATOM   1596  HA  GLU A  99      -1.423 -16.605  -7.066  1.00  0.00           H  
ATOM   1597 1HB  GLU A  99      -2.880 -18.959  -8.314  1.00  0.00           H  
ATOM   1598 2HB  GLU A  99      -2.906 -18.623  -6.589  1.00  0.00           H  
ATOM   1599 1HG  GLU A  99      -3.954 -16.463  -6.985  1.00  0.00           H  
ATOM   1600 2HG  GLU A  99      -3.842 -16.699  -8.728  1.00  0.00           H  
ATOM   1601  N   GLU A 100       0.118 -19.378  -7.963  1.00  0.00           N  
ATOM   1602  CA  GLU A 100       1.084 -20.382  -7.528  1.00  0.00           C  
ATOM   1603  C   GLU A 100       2.415 -19.751  -7.164  1.00  0.00           C  
ATOM   1604  O   GLU A 100       3.055 -20.148  -6.187  1.00  0.00           O  
ATOM   1605  CB  GLU A 100       1.294 -21.431  -8.622  1.00  0.00           C  
ATOM   1606  CG  GLU A 100       0.095 -22.336  -8.865  1.00  0.00           C  
ATOM   1607  CD  GLU A 100       0.370 -23.415  -9.874  1.00  0.00           C  
ATOM   1608  OE1 GLU A 100       1.223 -23.220 -10.706  1.00  0.00           O  
ATOM   1609  OE2 GLU A 100      -0.274 -24.436  -9.814  1.00  0.00           O  
ATOM   1610  H   GLU A 100      -0.214 -19.392  -8.920  1.00  0.00           H  
ATOM   1611  HA  GLU A 100       0.691 -20.875  -6.639  1.00  0.00           H  
ATOM   1612 1HB  GLU A 100       1.533 -20.934  -9.563  1.00  0.00           H  
ATOM   1613 2HB  GLU A 100       2.143 -22.064  -8.362  1.00  0.00           H  
ATOM   1614 1HG  GLU A 100      -0.192 -22.802  -7.922  1.00  0.00           H  
ATOM   1615 2HG  GLU A 100      -0.742 -21.729  -9.208  1.00  0.00           H  
ATOM   1616  N   LYS A 101       2.832 -18.759  -7.948  1.00  0.00           N  
ATOM   1617  CA  LYS A 101       4.067 -18.043  -7.665  1.00  0.00           C  
ATOM   1618  C   LYS A 101       3.907 -17.162  -6.448  1.00  0.00           C  
ATOM   1619  O   LYS A 101       4.806 -17.067  -5.616  1.00  0.00           O  
ATOM   1620  CB  LYS A 101       4.495 -17.204  -8.870  1.00  0.00           C  
ATOM   1621  CG  LYS A 101       4.983 -18.017 -10.062  1.00  0.00           C  
ATOM   1622  CD  LYS A 101       5.469 -17.113 -11.185  1.00  0.00           C  
ATOM   1623  CE  LYS A 101       5.935 -17.923 -12.386  1.00  0.00           C  
ATOM   1624  NZ  LYS A 101       4.799 -18.581 -13.087  1.00  0.00           N  
ATOM   1625  H   LYS A 101       2.274 -18.495  -8.758  1.00  0.00           H  
ATOM   1626  HA  LYS A 101       4.851 -18.771  -7.453  1.00  0.00           H  
ATOM   1627 1HB  LYS A 101       3.656 -16.592  -9.203  1.00  0.00           H  
ATOM   1628 2HB  LYS A 101       5.297 -16.527  -8.575  1.00  0.00           H  
ATOM   1629 1HG  LYS A 101       5.801 -18.666  -9.749  1.00  0.00           H  
ATOM   1630 2HG  LYS A 101       4.170 -18.640 -10.434  1.00  0.00           H  
ATOM   1631 1HD  LYS A 101       4.661 -16.450 -11.495  1.00  0.00           H  
ATOM   1632 2HD  LYS A 101       6.299 -16.503 -10.827  1.00  0.00           H  
ATOM   1633 1HE  LYS A 101       6.450 -17.269 -13.088  1.00  0.00           H  
ATOM   1634 2HE  LYS A 101       6.636 -18.690 -12.057  1.00  0.00           H  
ATOM   1635 1HZ  LYS A 101       5.149 -19.107 -13.875  1.00  0.00           H  
ATOM   1636 2HZ  LYS A 101       4.325 -19.205 -12.449  1.00  0.00           H  
ATOM   1637 3HZ  LYS A 101       4.151 -17.878 -13.413  1.00  0.00           H  
ATOM   1638  N   PHE A 102       2.755 -16.514  -6.341  1.00  0.00           N  
ATOM   1639  CA  PHE A 102       2.460 -15.679  -5.197  1.00  0.00           C  
ATOM   1640  C   PHE A 102       2.595 -16.456  -3.895  1.00  0.00           C  
ATOM   1641  O   PHE A 102       3.258 -16.005  -2.962  1.00  0.00           O  
ATOM   1642  CB  PHE A 102       1.048 -15.102  -5.312  1.00  0.00           C  
ATOM   1643  CG  PHE A 102       0.572 -14.411  -4.066  1.00  0.00           C  
ATOM   1644  CD1 PHE A 102       1.074 -13.168  -3.710  1.00  0.00           C  
ATOM   1645  CD2 PHE A 102      -0.378 -15.002  -3.246  1.00  0.00           C  
ATOM   1646  CE1 PHE A 102       0.637 -12.531  -2.564  1.00  0.00           C  
ATOM   1647  CE2 PHE A 102      -0.817 -14.367  -2.101  1.00  0.00           C  
ATOM   1648  CZ  PHE A 102      -0.308 -13.131  -1.759  1.00  0.00           C  
ATOM   1649  H   PHE A 102       2.064 -16.600  -7.081  1.00  0.00           H  
ATOM   1650  HA  PHE A 102       3.174 -14.853  -5.178  1.00  0.00           H  
ATOM   1651 1HB  PHE A 102       1.013 -14.386  -6.132  1.00  0.00           H  
ATOM   1652 2HB  PHE A 102       0.346 -15.901  -5.546  1.00  0.00           H  
ATOM   1653  HD1 PHE A 102       1.821 -12.693  -4.347  1.00  0.00           H  
ATOM   1654  HD2 PHE A 102      -0.780 -15.979  -3.516  1.00  0.00           H  
ATOM   1655  HE1 PHE A 102       1.040 -11.555  -2.296  1.00  0.00           H  
ATOM   1656  HE2 PHE A 102      -1.565 -14.843  -1.466  1.00  0.00           H  
ATOM   1657  HZ  PHE A 102      -0.653 -12.630  -0.855  1.00  0.00           H  
ATOM   1658  N   LYS A 103       1.958 -17.625  -3.835  1.00  0.00           N  
ATOM   1659  CA  LYS A 103       2.023 -18.466  -2.649  1.00  0.00           C  
ATOM   1660  C   LYS A 103       3.463 -18.749  -2.238  1.00  0.00           C  
ATOM   1661  O   LYS A 103       3.823 -18.614  -1.068  1.00  0.00           O  
ATOM   1662  CB  LYS A 103       1.278 -19.780  -2.888  1.00  0.00           C  
ATOM   1663  CG  LYS A 103       1.233 -20.707  -1.680  1.00  0.00           C  
ATOM   1664  CD  LYS A 103       0.563 -22.029  -2.022  1.00  0.00           C  
ATOM   1665  CE  LYS A 103      -0.931 -21.850  -2.249  1.00  0.00           C  
ATOM   1666  NZ  LYS A 103      -1.614 -23.148  -2.505  1.00  0.00           N  
ATOM   1667  H   LYS A 103       1.411 -17.935  -4.633  1.00  0.00           H  
ATOM   1668  HA  LYS A 103       1.541 -17.942  -1.824  1.00  0.00           H  
ATOM   1669 1HB  LYS A 103       0.251 -19.568  -3.185  1.00  0.00           H  
ATOM   1670 2HB  LYS A 103       1.750 -20.322  -3.708  1.00  0.00           H  
ATOM   1671 1HG  LYS A 103       2.249 -20.903  -1.334  1.00  0.00           H  
ATOM   1672 2HG  LYS A 103       0.680 -20.227  -0.874  1.00  0.00           H  
ATOM   1673 1HD  LYS A 103       1.013 -22.442  -2.926  1.00  0.00           H  
ATOM   1674 2HD  LYS A 103       0.715 -22.736  -1.207  1.00  0.00           H  
ATOM   1675 1HE  LYS A 103      -1.379 -21.385  -1.373  1.00  0.00           H  
ATOM   1676 2HE  LYS A 103      -1.093 -21.195  -3.105  1.00  0.00           H  
ATOM   1677 1HZ  LYS A 103      -2.600 -22.986  -2.651  1.00  0.00           H  
ATOM   1678 2HZ  LYS A 103      -1.219 -23.580  -3.328  1.00  0.00           H  
ATOM   1679 3HZ  LYS A 103      -1.487 -23.758  -1.711  1.00  0.00           H  
ATOM   1680  N   LYS A 104       4.286 -19.145  -3.207  1.00  0.00           N  
ATOM   1681  CA  LYS A 104       5.672 -19.504  -2.934  1.00  0.00           C  
ATOM   1682  C   LYS A 104       6.476 -18.300  -2.459  1.00  0.00           C  
ATOM   1683  O   LYS A 104       7.247 -18.392  -1.500  1.00  0.00           O  
ATOM   1684  CB  LYS A 104       6.322 -20.110  -4.179  1.00  0.00           C  
ATOM   1685  CG  LYS A 104       5.813 -21.499  -4.541  1.00  0.00           C  
ATOM   1686  CD  LYS A 104       6.484 -22.022  -5.802  1.00  0.00           C  
ATOM   1687  CE  LYS A 104       5.945 -23.392  -6.190  1.00  0.00           C  
ATOM   1688  NZ  LYS A 104       6.294 -24.432  -5.184  1.00  0.00           N  
ATOM   1689  H   LYS A 104       3.939 -19.207  -4.159  1.00  0.00           H  
ATOM   1690  HA  LYS A 104       5.686 -20.249  -2.138  1.00  0.00           H  
ATOM   1691 1HB  LYS A 104       6.148 -19.457  -5.035  1.00  0.00           H  
ATOM   1692 2HB  LYS A 104       7.400 -20.177  -4.032  1.00  0.00           H  
ATOM   1693 1HG  LYS A 104       6.017 -22.187  -3.719  1.00  0.00           H  
ATOM   1694 2HG  LYS A 104       4.736 -21.462  -4.701  1.00  0.00           H  
ATOM   1695 1HD  LYS A 104       6.308 -21.326  -6.624  1.00  0.00           H  
ATOM   1696 2HD  LYS A 104       7.559 -22.099  -5.638  1.00  0.00           H  
ATOM   1697 1HE  LYS A 104       4.861 -23.343  -6.283  1.00  0.00           H  
ATOM   1698 2HE  LYS A 104       6.358 -23.685  -7.155  1.00  0.00           H  
ATOM   1699 1HZ  LYS A 104       5.920 -25.323  -5.478  1.00  0.00           H  
ATOM   1700 2HZ  LYS A 104       7.299 -24.499  -5.103  1.00  0.00           H  
ATOM   1701 3HZ  LYS A 104       5.901 -24.181  -4.289  1.00  0.00           H  
ATOM   1702  N   LEU A 105       6.297 -17.172  -3.135  1.00  0.00           N  
ATOM   1703  CA  LEU A 105       7.096 -15.990  -2.873  1.00  0.00           C  
ATOM   1704  C   LEU A 105       6.603 -15.245  -1.631  1.00  0.00           C  
ATOM   1705  O   LEU A 105       7.402 -14.703  -0.863  1.00  0.00           O  
ATOM   1706  CB  LEU A 105       7.062 -15.056  -4.089  1.00  0.00           C  
ATOM   1707  CG  LEU A 105       8.126 -15.322  -5.162  1.00  0.00           C  
ATOM   1708  CD1 LEU A 105       8.057 -16.780  -5.596  1.00  0.00           C  
ATOM   1709  CD2 LEU A 105       7.900 -14.389  -6.343  1.00  0.00           C  
ATOM   1710  H   LEU A 105       5.588 -17.138  -3.861  1.00  0.00           H  
ATOM   1711  HA  LEU A 105       8.125 -16.302  -2.698  1.00  0.00           H  
ATOM   1712 1HB  LEU A 105       6.085 -15.139  -4.563  1.00  0.00           H  
ATOM   1713 2HB  LEU A 105       7.189 -14.030  -3.743  1.00  0.00           H  
ATOM   1714  HG  LEU A 105       9.117 -15.145  -4.744  1.00  0.00           H  
ATOM   1715 1HD1 LEU A 105       8.813 -16.969  -6.358  1.00  0.00           H  
ATOM   1716 2HD1 LEU A 105       8.241 -17.424  -4.736  1.00  0.00           H  
ATOM   1717 3HD1 LEU A 105       7.070 -16.992  -6.004  1.00  0.00           H  
ATOM   1718 1HD2 LEU A 105       8.657 -14.577  -7.105  1.00  0.00           H  
ATOM   1719 2HD2 LEU A 105       6.910 -14.566  -6.763  1.00  0.00           H  
ATOM   1720 3HD2 LEU A 105       7.972 -13.354  -6.008  1.00  0.00           H  
ATOM   1721  N   ALA A 106       5.285 -15.227  -1.433  1.00  0.00           N  
ATOM   1722  CA  ALA A 106       4.698 -14.626  -0.239  1.00  0.00           C  
ATOM   1723  C   ALA A 106       5.169 -15.346   1.011  1.00  0.00           C  
ATOM   1724  O   ALA A 106       5.461 -14.718   2.031  1.00  0.00           O  
ATOM   1725  CB  ALA A 106       3.185 -14.658  -0.325  1.00  0.00           C  
ATOM   1726  H   ALA A 106       4.673 -15.640  -2.128  1.00  0.00           H  
ATOM   1727  HA  ALA A 106       5.032 -13.595  -0.175  1.00  0.00           H  
ATOM   1728 1HB  ALA A 106       2.766 -14.193   0.557  1.00  0.00           H  
ATOM   1729 2HB  ALA A 106       2.857 -14.118  -1.208  1.00  0.00           H  
ATOM   1730 3HB  ALA A 106       2.849 -15.684  -0.384  1.00  0.00           H  
ATOM   1731  N   LYS A 107       5.255 -16.665   0.928  1.00  0.00           N  
ATOM   1732  CA  LYS A 107       5.798 -17.455   2.013  1.00  0.00           C  
ATOM   1733  C   LYS A 107       7.231 -17.050   2.312  1.00  0.00           C  
ATOM   1734  O   LYS A 107       7.597 -16.830   3.466  1.00  0.00           O  
ATOM   1735  CB  LYS A 107       5.727 -18.946   1.679  1.00  0.00           C  
ATOM   1736  CG  LYS A 107       6.217 -19.864   2.791  1.00  0.00           C  
ATOM   1737  CD  LYS A 107       6.057 -21.328   2.410  1.00  0.00           C  
ATOM   1738  CE  LYS A 107       6.593 -22.246   3.498  1.00  0.00           C  
ATOM   1739  NZ  LYS A 107       6.467 -23.682   3.128  1.00  0.00           N  
ATOM   1740  H   LYS A 107       4.935 -17.133   0.085  1.00  0.00           H  
ATOM   1741  HA  LYS A 107       5.204 -17.271   2.908  1.00  0.00           H  
ATOM   1742 1HB  LYS A 107       4.697 -19.219   1.450  1.00  0.00           H  
ATOM   1743 2HB  LYS A 107       6.325 -19.148   0.790  1.00  0.00           H  
ATOM   1744 1HG  LYS A 107       7.270 -19.663   2.992  1.00  0.00           H  
ATOM   1745 2HG  LYS A 107       5.649 -19.669   3.700  1.00  0.00           H  
ATOM   1746 1HD  LYS A 107       5.001 -21.548   2.248  1.00  0.00           H  
ATOM   1747 2HD  LYS A 107       6.597 -21.524   1.484  1.00  0.00           H  
ATOM   1748 1HE  LYS A 107       7.643 -22.021   3.679  1.00  0.00           H  
ATOM   1749 2HE  LYS A 107       6.043 -22.073   4.424  1.00  0.00           H  
ATOM   1750 1HZ  LYS A 107       6.832 -24.256   3.874  1.00  0.00           H  
ATOM   1751 2HZ  LYS A 107       5.493 -23.906   2.976  1.00  0.00           H  
ATOM   1752 3HZ  LYS A 107       6.988 -23.859   2.281  1.00  0.00           H  
ATOM   1753  N   ILE A 108       8.039 -16.938   1.262  1.00  0.00           N  
ATOM   1754  CA  ILE A 108       9.420 -16.505   1.405  1.00  0.00           C  
ATOM   1755  C   ILE A 108       9.519 -15.134   2.065  1.00  0.00           C  
ATOM   1756  O   ILE A 108      10.329 -14.931   2.968  1.00  0.00           O  
ATOM   1757  CB  ILE A 108      10.121 -16.465   0.035  1.00  0.00           C  
ATOM   1758  CG1 ILE A 108      10.338 -17.884  -0.495  1.00  0.00           C  
ATOM   1759  CG2 ILE A 108      11.445 -15.722   0.136  1.00  0.00           C  
ATOM   1760  CD1 ILE A 108      10.757 -17.936  -1.947  1.00  0.00           C  
ATOM   1761  H   ILE A 108       7.685 -17.167   0.336  1.00  0.00           H  
ATOM   1762  HA  ILE A 108       9.939 -17.223   2.040  1.00  0.00           H  
ATOM   1763  HB  ILE A 108       9.483 -15.953  -0.685  1.00  0.00           H  
ATOM   1764 1HG1 ILE A 108      11.104 -18.381   0.099  1.00  0.00           H  
ATOM   1765 2HG1 ILE A 108       9.417 -18.458  -0.387  1.00  0.00           H  
ATOM   1766 1HG2 ILE A 108      11.927 -15.704  -0.841  1.00  0.00           H  
ATOM   1767 2HG2 ILE A 108      11.265 -14.702   0.471  1.00  0.00           H  
ATOM   1768 3HG2 ILE A 108      12.092 -16.230   0.851  1.00  0.00           H  
ATOM   1769 1HD1 ILE A 108      10.891 -18.975  -2.250  1.00  0.00           H  
ATOM   1770 2HD1 ILE A 108       9.987 -17.474  -2.565  1.00  0.00           H  
ATOM   1771 3HD1 ILE A 108      11.696 -17.398  -2.074  1.00  0.00           H  
ATOM   1772  N   ALA A 109       8.694 -14.194   1.617  1.00  0.00           N  
ATOM   1773  CA  ALA A 109       8.717 -12.853   2.184  1.00  0.00           C  
ATOM   1774  C   ALA A 109       8.493 -12.909   3.693  1.00  0.00           C  
ATOM   1775  O   ALA A 109       9.197 -12.243   4.461  1.00  0.00           O  
ATOM   1776  CB  ALA A 109       7.658 -11.984   1.525  1.00  0.00           C  
ATOM   1777  H   ALA A 109       8.044 -14.411   0.868  1.00  0.00           H  
ATOM   1778  HA  ALA A 109       9.700 -12.422   2.004  1.00  0.00           H  
ATOM   1779 1HB  ALA A 109       7.699 -10.979   1.945  1.00  0.00           H  
ATOM   1780 2HB  ALA A 109       7.841 -11.936   0.456  1.00  0.00           H  
ATOM   1781 3HB  ALA A 109       6.673 -12.410   1.707  1.00  0.00           H  
ATOM   1782  N   ALA A 110       7.517 -13.709   4.117  1.00  0.00           N  
ATOM   1783  CA  ALA A 110       7.215 -13.855   5.535  1.00  0.00           C  
ATOM   1784  C   ALA A 110       8.423 -14.426   6.287  1.00  0.00           C  
ATOM   1785  O   ALA A 110       8.777 -13.951   7.368  1.00  0.00           O  
ATOM   1786  CB  ALA A 110       6.004 -14.754   5.725  1.00  0.00           C  
ATOM   1787  H   ALA A 110       6.969 -14.230   3.437  1.00  0.00           H  
ATOM   1788  HA  ALA A 110       6.997 -12.868   5.942  1.00  0.00           H  
ATOM   1789 1HB  ALA A 110       5.775 -14.839   6.786  1.00  0.00           H  
ATOM   1790 2HB  ALA A 110       5.149 -14.326   5.203  1.00  0.00           H  
ATOM   1791 3HB  ALA A 110       6.218 -15.743   5.319  1.00  0.00           H  
ATOM   1792  N   GLU A 111       9.057 -15.440   5.695  1.00  0.00           N  
ATOM   1793  CA  GLU A 111      10.228 -16.088   6.293  1.00  0.00           C  
ATOM   1794  C   GLU A 111      11.407 -15.128   6.431  1.00  0.00           C  
ATOM   1795  O   GLU A 111      12.238 -15.275   7.327  1.00  0.00           O  
ATOM   1796  CB  GLU A 111      10.648 -17.299   5.457  1.00  0.00           C  
ATOM   1797  CG  GLU A 111       9.687 -18.477   5.529  1.00  0.00           C  
ATOM   1798  CD  GLU A 111      10.109 -19.630   4.662  1.00  0.00           C  
ATOM   1799  OE1 GLU A 111      11.043 -19.475   3.913  1.00  0.00           O  
ATOM   1800  OE2 GLU A 111       9.497 -20.669   4.750  1.00  0.00           O  
ATOM   1801  H   GLU A 111       8.711 -15.782   4.802  1.00  0.00           H  
ATOM   1802  HA  GLU A 111       9.956 -16.429   7.293  1.00  0.00           H  
ATOM   1803 1HB  GLU A 111      10.738 -17.004   4.411  1.00  0.00           H  
ATOM   1804 2HB  GLU A 111      11.628 -17.645   5.785  1.00  0.00           H  
ATOM   1805 1HG  GLU A 111       9.624 -18.818   6.562  1.00  0.00           H  
ATOM   1806 2HG  GLU A 111       8.696 -18.143   5.224  1.00  0.00           H  
ATOM   1807  N   LEU A 112      11.477 -14.148   5.538  1.00  0.00           N  
ATOM   1808  CA  LEU A 112      12.563 -13.175   5.557  1.00  0.00           C  
ATOM   1809  C   LEU A 112      12.337 -12.068   6.590  1.00  0.00           C  
ATOM   1810  O   LEU A 112      13.203 -11.212   6.789  1.00  0.00           O  
ATOM   1811  CB  LEU A 112      12.725 -12.551   4.165  1.00  0.00           C  
ATOM   1812  CG  LEU A 112      13.201 -13.503   3.060  1.00  0.00           C  
ATOM   1813  CD1 LEU A 112      13.139 -12.793   1.715  1.00  0.00           C  
ATOM   1814  CD2 LEU A 112      14.616 -13.970   3.368  1.00  0.00           C  
ATOM   1815  H   LEU A 112      10.767 -14.084   4.814  1.00  0.00           H  
ATOM   1816  HA  LEU A 112      13.483 -13.699   5.818  1.00  0.00           H  
ATOM   1817 1HB  LEU A 112      11.766 -12.139   3.855  1.00  0.00           H  
ATOM   1818 2HB  LEU A 112      13.444 -11.734   4.231  1.00  0.00           H  
ATOM   1819  HG  LEU A 112      12.537 -14.367   3.012  1.00  0.00           H  
ATOM   1820 1HD1 LEU A 112      13.478 -13.470   0.930  1.00  0.00           H  
ATOM   1821 2HD1 LEU A 112      12.113 -12.487   1.512  1.00  0.00           H  
ATOM   1822 3HD1 LEU A 112      13.782 -11.914   1.738  1.00  0.00           H  
ATOM   1823 1HD2 LEU A 112      14.955 -14.648   2.583  1.00  0.00           H  
ATOM   1824 2HD2 LEU A 112      15.282 -13.108   3.414  1.00  0.00           H  
ATOM   1825 3HD2 LEU A 112      14.628 -14.490   4.326  1.00  0.00           H  
ATOM   1826  N   GLY A 113      11.185 -12.096   7.261  1.00  0.00           N  
ATOM   1827  CA  GLY A 113      10.893 -11.114   8.299  1.00  0.00           C  
ATOM   1828  C   GLY A 113       9.971  -9.991   7.822  1.00  0.00           C  
ATOM   1829  O   GLY A 113       9.837  -8.970   8.492  1.00  0.00           O  
ATOM   1830  H   GLY A 113      10.505 -12.823   7.061  1.00  0.00           H  
ATOM   1831 1HA  GLY A 113      10.438 -11.619   9.150  1.00  0.00           H  
ATOM   1832 2HA  GLY A 113      11.829 -10.685   8.657  1.00  0.00           H  
ATOM   1833  N   ALA A 114       9.327 -10.185   6.675  1.00  0.00           N  
ATOM   1834  CA  ALA A 114       8.369  -9.195   6.184  1.00  0.00           C  
ATOM   1835  C   ALA A 114       7.271  -8.980   7.223  1.00  0.00           C  
ATOM   1836  O   ALA A 114       6.806  -9.928   7.855  1.00  0.00           O  
ATOM   1837  CB  ALA A 114       7.767  -9.645   4.858  1.00  0.00           C  
ATOM   1838  H   ALA A 114       9.491 -11.031   6.139  1.00  0.00           H  
ATOM   1839  HA  ALA A 114       8.890  -8.253   6.041  1.00  0.00           H  
ATOM   1840 1HB  ALA A 114       7.067  -8.888   4.501  1.00  0.00           H  
ATOM   1841 2HB  ALA A 114       8.562  -9.776   4.125  1.00  0.00           H  
ATOM   1842 3HB  ALA A 114       7.244 -10.587   4.998  1.00  0.00           H  
ATOM   1843  N   ASP A 115       6.861  -7.727   7.392  1.00  0.00           N  
ATOM   1844  CA  ASP A 115       5.861  -7.381   8.379  1.00  0.00           C  
ATOM   1845  C   ASP A 115       4.479  -7.727   7.870  1.00  0.00           C  
ATOM   1846  O   ASP A 115       3.599  -8.122   8.640  1.00  0.00           O  
ATOM   1847  CB  ASP A 115       5.933  -5.892   8.725  1.00  0.00           C  
ATOM   1848  CG  ASP A 115       7.221  -5.512   9.443  1.00  0.00           C  
ATOM   1849  OD1 ASP A 115       7.654  -6.264  10.283  1.00  0.00           O  
ATOM   1850  OD2 ASP A 115       7.760  -4.473   9.143  1.00  0.00           O  
ATOM   1851  H   ASP A 115       7.258  -6.998   6.818  1.00  0.00           H  
ATOM   1852  HA  ASP A 115       6.049  -7.958   9.283  1.00  0.00           H  
ATOM   1853 1HB  ASP A 115       5.856  -5.302   7.811  1.00  0.00           H  
ATOM   1854 2HB  ASP A 115       5.088  -5.624   9.360  1.00  0.00           H  
ATOM   1855  N   ALA A 116       4.291  -7.592   6.555  1.00  0.00           N  
ATOM   1856  CA  ALA A 116       3.062  -8.022   5.905  1.00  0.00           C  
ATOM   1857  C   ALA A 116       3.293  -8.265   4.420  1.00  0.00           C  
ATOM   1858  O   ALA A 116       4.203  -7.688   3.818  1.00  0.00           O  
ATOM   1859  CB  ALA A 116       1.983  -6.988   6.094  1.00  0.00           C  
ATOM   1860  H   ALA A 116       5.025  -7.184   5.991  1.00  0.00           H  
ATOM   1861  HA  ALA A 116       2.744  -8.963   6.358  1.00  0.00           H  
ATOM   1862 1HB  ALA A 116       1.067  -7.330   5.621  1.00  0.00           H  
ATOM   1863 2HB  ALA A 116       1.812  -6.838   7.146  1.00  0.00           H  
ATOM   1864 3HB  ALA A 116       2.289  -6.075   5.652  1.00  0.00           H  
ATOM   1865  N   ILE A 117       2.452  -9.101   3.823  1.00  0.00           N  
ATOM   1866  CA  ILE A 117       2.414  -9.238   2.370  1.00  0.00           C  
ATOM   1867  C   ILE A 117       1.155  -8.592   1.804  1.00  0.00           C  
ATOM   1868  O   ILE A 117       0.049  -8.801   2.317  1.00  0.00           O  
ATOM   1869  CB  ILE A 117       2.469 -10.718   1.951  1.00  0.00           C  
ATOM   1870  CG1 ILE A 117       3.814 -11.335   2.345  1.00  0.00           C  
ATOM   1871  CG2 ILE A 117       2.234 -10.856   0.455  1.00  0.00           C  
ATOM   1872  CD1 ILE A 117       3.823 -11.946   3.727  1.00  0.00           C  
ATOM   1873  H   ILE A 117       1.804  -9.642   4.393  1.00  0.00           H  
ATOM   1874  HA  ILE A 117       3.275  -8.721   1.954  1.00  0.00           H  
ATOM   1875  HB  ILE A 117       1.699 -11.276   2.483  1.00  0.00           H  
ATOM   1876 1HG1 ILE A 117       4.083 -12.109   1.627  1.00  0.00           H  
ATOM   1877 2HG1 ILE A 117       4.590 -10.571   2.306  1.00  0.00           H  
ATOM   1878 1HG2 ILE A 117       2.277 -11.909   0.175  1.00  0.00           H  
ATOM   1879 2HG2 ILE A 117       1.254 -10.454   0.202  1.00  0.00           H  
ATOM   1880 3HG2 ILE A 117       3.004 -10.306  -0.087  1.00  0.00           H  
ATOM   1881 1HD1 ILE A 117       4.810 -12.362   3.934  1.00  0.00           H  
ATOM   1882 2HD1 ILE A 117       3.591 -11.179   4.466  1.00  0.00           H  
ATOM   1883 3HD1 ILE A 117       3.078 -12.739   3.780  1.00  0.00           H  
ATOM   1884  N   CYS A 118       1.334  -7.780   0.772  1.00  0.00           N  
ATOM   1885  CA  CYS A 118       0.243  -7.013   0.197  1.00  0.00           C  
ATOM   1886  C   CYS A 118      -0.248  -7.601  -1.121  1.00  0.00           C  
ATOM   1887  O   CYS A 118       0.536  -8.114  -1.923  1.00  0.00           O  
ATOM   1888  CB  CYS A 118       0.679  -5.566  -0.033  1.00  0.00           C  
ATOM   1889  SG  CYS A 118      -0.555  -4.548  -0.877  1.00  0.00           S  
ATOM   1890  H   CYS A 118       2.261  -7.683   0.383  1.00  0.00           H  
ATOM   1891  HA  CYS A 118      -0.580  -7.022   0.899  1.00  0.00           H  
ATOM   1892 1HB  CYS A 118       0.905  -5.097   0.925  1.00  0.00           H  
ATOM   1893 2HB  CYS A 118       1.592  -5.551  -0.628  1.00  0.00           H  
ATOM   1894  HG  CYS A 118       0.181  -3.441  -0.915  1.00  0.00           H  
ATOM   1895  N   ILE A 119      -1.549  -7.516  -1.337  1.00  0.00           N  
ATOM   1896  CA  ILE A 119      -2.156  -7.961  -2.572  1.00  0.00           C  
ATOM   1897  C   ILE A 119      -2.232  -6.831  -3.581  1.00  0.00           C  
ATOM   1898  O   ILE A 119      -3.053  -5.923  -3.446  1.00  0.00           O  
ATOM   1899  CB  ILE A 119      -3.566  -8.522  -2.318  1.00  0.00           C  
ATOM   1900  CG1 ILE A 119      -3.519  -9.624  -1.256  1.00  0.00           C  
ATOM   1901  CG2 ILE A 119      -4.169  -9.050  -3.610  1.00  0.00           C  
ATOM   1902  CD1 ILE A 119      -2.581 -10.760  -1.596  1.00  0.00           C  
ATOM   1903  H   ILE A 119      -2.136  -7.120  -0.617  1.00  0.00           H  
ATOM   1904  HA  ILE A 119      -1.546  -8.758  -2.993  1.00  0.00           H  
ATOM   1905  HB  ILE A 119      -4.207  -7.733  -1.925  1.00  0.00           H  
ATOM   1906 1HG1 ILE A 119      -3.207  -9.198  -0.303  1.00  0.00           H  
ATOM   1907 2HG1 ILE A 119      -4.518 -10.038  -1.116  1.00  0.00           H  
ATOM   1908 1HG2 ILE A 119      -5.166  -9.444  -3.412  1.00  0.00           H  
ATOM   1909 2HG2 ILE A 119      -4.237  -8.242  -4.337  1.00  0.00           H  
ATOM   1910 3HG2 ILE A 119      -3.538  -9.845  -4.009  1.00  0.00           H  
ATOM   1911 1HD1 ILE A 119      -2.603 -11.501  -0.796  1.00  0.00           H  
ATOM   1912 2HD1 ILE A 119      -2.897 -11.225  -2.530  1.00  0.00           H  
ATOM   1913 3HD1 ILE A 119      -1.569 -10.375  -1.706  1.00  0.00           H  
ATOM   1914  N   ALA A 120      -1.379  -6.885  -4.594  1.00  0.00           N  
ATOM   1915  CA  ALA A 120      -1.368  -5.854  -5.618  1.00  0.00           C  
ATOM   1916  C   ALA A 120      -2.239  -6.246  -6.786  1.00  0.00           C  
ATOM   1917  O   ALA A 120      -1.749  -6.761  -7.796  1.00  0.00           O  
ATOM   1918  CB  ALA A 120       0.053  -5.582  -6.089  1.00  0.00           C  
ATOM   1919  H   ALA A 120      -0.723  -7.659  -4.660  1.00  0.00           H  
ATOM   1920  HA  ALA A 120      -1.778  -4.938  -5.194  1.00  0.00           H  
ATOM   1921 1HB  ALA A 120       0.039  -4.812  -6.861  1.00  0.00           H  
ATOM   1922 2HB  ALA A 120       0.656  -5.241  -5.248  1.00  0.00           H  
ATOM   1923 3HB  ALA A 120       0.482  -6.496  -6.496  1.00  0.00           H  
ATOM   1924  N   LEU A 121      -3.539  -6.027  -6.644  1.00  0.00           N  
ATOM   1925  CA  LEU A 121      -4.500  -6.566  -7.586  1.00  0.00           C  
ATOM   1926  C   LEU A 121      -4.283  -5.964  -8.968  1.00  0.00           C  
ATOM   1927  O   LEU A 121      -4.197  -4.744  -9.116  1.00  0.00           O  
ATOM   1928  CB  LEU A 121      -5.930  -6.284  -7.108  1.00  0.00           C  
ATOM   1929  CG  LEU A 121      -7.044  -6.989  -7.892  1.00  0.00           C  
ATOM   1930  CD1 LEU A 121      -6.911  -8.496  -7.721  1.00  0.00           C  
ATOM   1931  CD2 LEU A 121      -8.398  -6.500  -7.400  1.00  0.00           C  
ATOM   1932  H   LEU A 121      -3.870  -5.472  -5.852  1.00  0.00           H  
ATOM   1933  HA  LEU A 121      -4.358  -7.640  -7.651  1.00  0.00           H  
ATOM   1934 1HB  LEU A 121      -6.014  -6.589  -6.066  1.00  0.00           H  
ATOM   1935 2HB  LEU A 121      -6.111  -5.211  -7.167  1.00  0.00           H  
ATOM   1936  HG  LEU A 121      -6.941  -6.763  -8.954  1.00  0.00           H  
ATOM   1937 1HD1 LEU A 121      -7.703  -8.996  -8.278  1.00  0.00           H  
ATOM   1938 2HD1 LEU A 121      -5.942  -8.821  -8.099  1.00  0.00           H  
ATOM   1939 3HD1 LEU A 121      -6.994  -8.751  -6.665  1.00  0.00           H  
ATOM   1940 1HD2 LEU A 121      -9.191  -7.000  -7.957  1.00  0.00           H  
ATOM   1941 2HD2 LEU A 121      -8.503  -6.726  -6.338  1.00  0.00           H  
ATOM   1942 3HD2 LEU A 121      -8.473  -5.423  -7.550  1.00  0.00           H  
ATOM   1943  N   ASP A 122      -4.177  -6.822  -9.975  1.00  0.00           N  
ATOM   1944  CA  ASP A 122      -3.999  -6.363 -11.349  1.00  0.00           C  
ATOM   1945  C   ASP A 122      -5.275  -5.742 -11.900  1.00  0.00           C  
ATOM   1946  O   ASP A 122      -6.375  -6.104 -11.500  1.00  0.00           O  
ATOM   1947  CB  ASP A 122      -3.563  -7.523 -12.248  1.00  0.00           C  
ATOM   1948  CG  ASP A 122      -3.024  -7.059 -13.595  1.00  0.00           C  
ATOM   1949  OD1 ASP A 122      -1.846  -6.808 -13.687  1.00  0.00           O  
ATOM   1950  OD2 ASP A 122      -3.796  -6.960 -14.518  1.00  0.00           O  
ATOM   1951  H   ASP A 122      -4.204  -7.814  -9.784  1.00  0.00           H  
ATOM   1952  HA  ASP A 122      -3.217  -5.603 -11.359  1.00  0.00           H  
ATOM   1953 1HB  ASP A 122      -2.789  -8.103 -11.744  1.00  0.00           H  
ATOM   1954 2HB  ASP A 122      -4.410  -8.188 -12.421  1.00  0.00           H  
ATOM   1955  N   GLU A 123      -5.114  -4.816 -12.837  1.00  0.00           N  
ATOM   1956  CA  GLU A 123      -6.250  -4.160 -13.485  1.00  0.00           C  
ATOM   1957  C   GLU A 123      -7.194  -5.175 -14.119  1.00  0.00           C  
ATOM   1958  O   GLU A 123      -8.405  -4.966 -14.169  1.00  0.00           O  
ATOM   1959  CB  GLU A 123      -5.761  -3.175 -14.550  1.00  0.00           C  
ATOM   1960  CG  GLU A 123      -6.864  -2.353 -15.201  1.00  0.00           C  
ATOM   1961  CD  GLU A 123      -6.338  -1.320 -16.158  1.00  0.00           C  
ATOM   1962  OE1 GLU A 123      -5.144  -1.251 -16.329  1.00  0.00           O  
ATOM   1963  OE2 GLU A 123      -7.130  -0.600 -16.719  1.00  0.00           O  
ATOM   1964  H   GLU A 123      -4.172  -4.558 -13.112  1.00  0.00           H  
ATOM   1965  HA  GLU A 123      -6.807  -3.607 -12.727  1.00  0.00           H  
ATOM   1966 1HB  GLU A 123      -5.047  -2.483 -14.104  1.00  0.00           H  
ATOM   1967 2HB  GLU A 123      -5.241  -3.720 -15.338  1.00  0.00           H  
ATOM   1968 1HG  GLU A 123      -7.533  -3.024 -15.740  1.00  0.00           H  
ATOM   1969 2HG  GLU A 123      -7.442  -1.858 -14.421  1.00  0.00           H  
ATOM   1970  N   SER A 124      -6.629  -6.271 -14.618  1.00  0.00           N  
ATOM   1971  CA  SER A 124      -7.403  -7.283 -15.326  1.00  0.00           C  
ATOM   1972  C   SER A 124      -7.897  -8.378 -14.381  1.00  0.00           C  
ATOM   1973  O   SER A 124      -8.549  -9.331 -14.808  1.00  0.00           O  
ATOM   1974  CB  SER A 124      -6.565  -7.898 -16.429  1.00  0.00           C  
ATOM   1975  OG  SER A 124      -6.247  -6.947 -17.408  1.00  0.00           O  
ATOM   1976  H   SER A 124      -5.631  -6.399 -14.513  1.00  0.00           H  
ATOM   1977  HA  SER A 124      -8.273  -6.802 -15.772  1.00  0.00           H  
ATOM   1978 1HB  SER A 124      -5.649  -8.307 -16.005  1.00  0.00           H  
ATOM   1979 2HB  SER A 124      -7.112  -8.723 -16.885  1.00  0.00           H  
ATOM   1980  HG  SER A 124      -7.022  -6.385 -17.492  1.00  0.00           H  
ATOM   1981  N   ALA A 125      -7.573  -8.245 -13.097  1.00  0.00           N  
ATOM   1982  CA  ALA A 125      -7.954  -9.241 -12.104  1.00  0.00           C  
ATOM   1983  C   ALA A 125      -9.308  -8.888 -11.489  1.00  0.00           C  
ATOM   1984  O   ALA A 125      -9.741  -7.738 -11.536  1.00  0.00           O  
ATOM   1985  CB  ALA A 125      -6.892  -9.343 -11.026  1.00  0.00           C  
ATOM   1986  H   ALA A 125      -7.054  -7.427 -12.799  1.00  0.00           H  
ATOM   1987  HA  ALA A 125      -8.050 -10.205 -12.603  1.00  0.00           H  
ATOM   1988 1HB  ALA A 125      -7.180 -10.104 -10.306  1.00  0.00           H  
ATOM   1989 2HB  ALA A 125      -5.938  -9.616 -11.479  1.00  0.00           H  
ATOM   1990 3HB  ALA A 125      -6.794  -8.394 -10.528  1.00  0.00           H  
ATOM   1991  N   THR A 126      -9.975  -9.890 -10.923  1.00  0.00           N  
ATOM   1992  CA  THR A 126     -11.293  -9.690 -10.328  1.00  0.00           C  
ATOM   1993  C   THR A 126     -11.242  -9.790  -8.809  1.00  0.00           C  
ATOM   1994  O   THR A 126     -10.238 -10.213  -8.237  1.00  0.00           O  
ATOM   1995  CB  THR A 126     -12.307 -10.710 -10.877  1.00  0.00           C  
ATOM   1996  OG1 THR A 126     -11.897 -12.036 -10.518  1.00  0.00           O  
ATOM   1997  CG2 THR A 126     -12.403 -10.606 -12.391  1.00  0.00           C  
ATOM   1998  H   THR A 126      -9.562 -10.821 -10.912  1.00  0.00           H  
ATOM   1999  HA  THR A 126     -11.644  -8.692 -10.589  1.00  0.00           H  
ATOM   2000  HB  THR A 126     -13.288 -10.518 -10.442  1.00  0.00           H  
ATOM   2001  HG1 THR A 126     -10.993 -12.181 -10.808  1.00  0.00           H  
ATOM   2002 1HG2 THR A 126     -13.124 -11.334 -12.761  1.00  0.00           H  
ATOM   2003 2HG2 THR A 126     -12.725  -9.602 -12.667  1.00  0.00           H  
ATOM   2004 3HG2 THR A 126     -11.427 -10.806 -12.832  1.00  0.00           H  
ATOM   2005  N   TRP A 127     -12.346  -9.418  -8.154  1.00  0.00           N  
ATOM   2006  CA  TRP A 127     -12.437  -9.511  -6.698  1.00  0.00           C  
ATOM   2007  C   TRP A 127     -12.336 -10.962  -6.234  1.00  0.00           C  
ATOM   2008  O   TRP A 127     -11.981 -11.235  -5.091  1.00  0.00           O  
ATOM   2009  CB  TRP A 127     -13.751  -8.904  -6.205  1.00  0.00           C  
ATOM   2010  CG  TRP A 127     -14.967  -9.628  -6.698  1.00  0.00           C  
ATOM   2011  CD1 TRP A 127     -15.564 -10.708  -6.120  1.00  0.00           C  
ATOM   2012  CD2 TRP A 127     -15.747  -9.325  -7.881  1.00  0.00           C  
ATOM   2013  NE1 TRP A 127     -16.654 -11.098  -6.857  1.00  0.00           N  
ATOM   2014  CE2 TRP A 127     -16.782 -10.261  -7.937  1.00  0.00           C  
ATOM   2015  CE3 TRP A 127     -15.650  -8.348  -8.879  1.00  0.00           C  
ATOM   2016  CZ2 TRP A 127     -17.721 -10.256  -8.957  1.00  0.00           C  
ATOM   2017  CZ3 TRP A 127     -16.592  -8.342  -9.901  1.00  0.00           C  
ATOM   2018  CH2 TRP A 127     -17.601  -9.272  -9.938  1.00  0.00           C  
ATOM   2019  H   TRP A 127     -13.140  -9.077  -8.677  1.00  0.00           H  
ATOM   2020  HA  TRP A 127     -11.610  -8.953  -6.263  1.00  0.00           H  
ATOM   2021 1HB  TRP A 127     -13.768  -8.909  -5.115  1.00  0.00           H  
ATOM   2022 2HB  TRP A 127     -13.816  -7.865  -6.528  1.00  0.00           H  
ATOM   2023  HD1 TRP A 127     -15.224 -11.191  -5.206  1.00  0.00           H  
ATOM   2024  HE1 TRP A 127     -17.264 -11.873  -6.641  1.00  0.00           H  
ATOM   2025  HE3 TRP A 127     -14.853  -7.606  -8.854  1.00  0.00           H  
ATOM   2026  HZ2 TRP A 127     -18.529 -10.986  -9.004  1.00  0.00           H  
ATOM   2027  HZ3 TRP A 127     -16.510  -7.579 -10.676  1.00  0.00           H  
ATOM   2028  HH2 TRP A 127     -18.323  -9.238 -10.754  1.00  0.00           H  
ATOM   2029  N   LYS A 128     -12.644 -11.893  -7.142  1.00  0.00           N  
ATOM   2030  CA  LYS A 128     -12.473 -13.316  -6.877  1.00  0.00           C  
ATOM   2031  C   LYS A 128     -11.000 -13.670  -6.719  1.00  0.00           C  
ATOM   2032  O   LYS A 128     -10.641 -14.557  -5.939  1.00  0.00           O  
ATOM   2033  CB  LYS A 128     -13.097 -14.149  -7.998  1.00  0.00           C  
ATOM   2034  CG  LYS A 128     -14.620 -14.135  -8.019  1.00  0.00           C  
ATOM   2035  CD  LYS A 128     -15.167 -15.112  -9.049  1.00  0.00           C  
ATOM   2036  CE  LYS A 128     -16.682 -15.224  -8.956  1.00  0.00           C  
ATOM   2037  NZ  LYS A 128     -17.363 -14.013  -9.488  1.00  0.00           N  
ATOM   2038  H   LYS A 128     -13.000 -11.600  -8.040  1.00  0.00           H  
ATOM   2039  HA  LYS A 128     -12.979 -13.557  -5.942  1.00  0.00           H  
ATOM   2040 1HB  LYS A 128     -12.746 -13.782  -8.963  1.00  0.00           H  
ATOM   2041 2HB  LYS A 128     -12.773 -15.186  -7.905  1.00  0.00           H  
ATOM   2042 1HG  LYS A 128     -15.000 -14.408  -7.034  1.00  0.00           H  
ATOM   2043 2HG  LYS A 128     -14.971 -13.132  -8.259  1.00  0.00           H  
ATOM   2044 1HD  LYS A 128     -14.897 -14.775 -10.050  1.00  0.00           H  
ATOM   2045 2HD  LYS A 128     -14.729 -16.097  -8.885  1.00  0.00           H  
ATOM   2046 1HE  LYS A 128     -17.017 -16.093  -9.521  1.00  0.00           H  
ATOM   2047 2HE  LYS A 128     -16.973 -15.362  -7.915  1.00  0.00           H  
ATOM   2048 1HZ  LYS A 128     -18.364 -14.127  -9.408  1.00  0.00           H  
ATOM   2049 2HZ  LYS A 128     -17.073 -13.203  -8.958  1.00  0.00           H  
ATOM   2050 3HZ  LYS A 128     -17.116 -13.886 -10.459  1.00  0.00           H  
ATOM   2051  N   ASP A 129     -10.146 -12.970  -7.464  1.00  0.00           N  
ATOM   2052  CA  ASP A 129      -8.726 -13.249  -7.462  1.00  0.00           C  
ATOM   2053  C   ASP A 129      -8.078 -12.592  -6.268  1.00  0.00           C  
ATOM   2054  O   ASP A 129      -7.146 -13.133  -5.668  1.00  0.00           O  
ATOM   2055  CB  ASP A 129      -8.069 -12.755  -8.753  1.00  0.00           C  
ATOM   2056  CG  ASP A 129      -8.650 -13.407 -10.001  1.00  0.00           C  
ATOM   2057  OD1 ASP A 129      -9.189 -12.700 -10.819  1.00  0.00           O  
ATOM   2058  OD2 ASP A 129      -8.550 -14.604 -10.123  1.00  0.00           O  
ATOM   2059  H   ASP A 129     -10.497 -12.219  -8.042  1.00  0.00           H  
ATOM   2060  HA  ASP A 129      -8.577 -14.327  -7.387  1.00  0.00           H  
ATOM   2061 1HB  ASP A 129      -8.192 -11.675  -8.834  1.00  0.00           H  
ATOM   2062 2HB  ASP A 129      -6.998 -12.961  -8.719  1.00  0.00           H  
ATOM   2063  N   MET A 130      -8.604 -11.433  -5.897  1.00  0.00           N  
ATOM   2064  CA  MET A 130      -8.170 -10.736  -4.708  1.00  0.00           C  
ATOM   2065  C   MET A 130      -8.423 -11.593  -3.476  1.00  0.00           C  
ATOM   2066  O   MET A 130      -7.525 -11.820  -2.666  1.00  0.00           O  
ATOM   2067  CB  MET A 130      -8.885  -9.391  -4.591  1.00  0.00           C  
ATOM   2068  CG  MET A 130      -8.404  -8.521  -3.438  1.00  0.00           C  
ATOM   2069  SD  MET A 130      -9.270  -6.941  -3.352  1.00  0.00           S  
ATOM   2070  CE  MET A 130     -10.922  -7.483  -2.924  1.00  0.00           C  
ATOM   2071  H   MET A 130      -9.348 -11.030  -6.461  1.00  0.00           H  
ATOM   2072  HA  MET A 130      -7.098 -10.556  -4.779  1.00  0.00           H  
ATOM   2073 1HB  MET A 130      -8.751  -8.827  -5.513  1.00  0.00           H  
ATOM   2074 2HB  MET A 130      -9.955  -9.557  -4.461  1.00  0.00           H  
ATOM   2075 1HG  MET A 130      -8.555  -9.049  -2.497  1.00  0.00           H  
ATOM   2076 2HG  MET A 130      -7.339  -8.324  -3.551  1.00  0.00           H  
ATOM   2077 1HE  MET A 130     -11.578  -6.616  -2.835  1.00  0.00           H  
ATOM   2078 2HE  MET A 130     -11.301  -8.146  -3.703  1.00  0.00           H  
ATOM   2079 3HE  MET A 130     -10.895  -8.017  -1.974  1.00  0.00           H  
ATOM   2080  N   LYS A 131      -9.661 -12.082  -3.348  1.00  0.00           N  
ATOM   2081  CA  LYS A 131     -10.063 -12.872  -2.197  1.00  0.00           C  
ATOM   2082  C   LYS A 131      -9.207 -14.116  -2.058  1.00  0.00           C  
ATOM   2083  O   LYS A 131      -8.706 -14.419  -0.971  1.00  0.00           O  
ATOM   2084  CB  LYS A 131     -11.539 -13.261  -2.302  1.00  0.00           C  
ATOM   2085  CG  LYS A 131     -12.038 -14.147  -1.168  1.00  0.00           C  
ATOM   2086  CD  LYS A 131     -13.558 -14.196  -1.134  1.00  0.00           C  
ATOM   2087  CE  LYS A 131     -14.105 -15.163  -2.174  1.00  0.00           C  
ATOM   2088  NZ  LYS A 131     -13.924 -16.582  -1.764  1.00  0.00           N  
ATOM   2089  H   LYS A 131     -10.343 -11.895  -4.076  1.00  0.00           H  
ATOM   2090  HA  LYS A 131      -9.927 -12.278  -1.311  1.00  0.00           H  
ATOM   2091 1HB  LYS A 131     -12.152 -12.360  -2.317  1.00  0.00           H  
ATOM   2092 2HB  LYS A 131     -11.710 -13.790  -3.240  1.00  0.00           H  
ATOM   2093 1HG  LYS A 131     -11.653 -15.159  -1.300  1.00  0.00           H  
ATOM   2094 2HG  LYS A 131     -11.674 -13.760  -0.217  1.00  0.00           H  
ATOM   2095 1HD  LYS A 131     -13.890 -14.514  -0.144  1.00  0.00           H  
ATOM   2096 2HD  LYS A 131     -13.959 -13.202  -1.330  1.00  0.00           H  
ATOM   2097 1HE  LYS A 131     -15.167 -14.973  -2.324  1.00  0.00           H  
ATOM   2098 2HE  LYS A 131     -13.593 -15.005  -3.123  1.00  0.00           H  
ATOM   2099 1HZ  LYS A 131     -14.299 -17.190  -2.479  1.00  0.00           H  
ATOM   2100 2HZ  LYS A 131     -12.940 -16.775  -1.640  1.00  0.00           H  
ATOM   2101 3HZ  LYS A 131     -14.411 -16.746  -0.894  1.00  0.00           H  
ATOM   2102  N   LYS A 132      -9.029 -14.836  -3.163  1.00  0.00           N  
ATOM   2103  CA  LYS A 132      -8.291 -16.089  -3.138  1.00  0.00           C  
ATOM   2104  C   LYS A 132      -6.864 -15.872  -2.674  1.00  0.00           C  
ATOM   2105  O   LYS A 132      -6.348 -16.629  -1.857  1.00  0.00           O  
ATOM   2106  CB  LYS A 132      -8.299 -16.747  -4.518  1.00  0.00           C  
ATOM   2107  CG  LYS A 132      -9.629 -17.378  -4.906  1.00  0.00           C  
ATOM   2108  CD  LYS A 132      -9.578 -17.957  -6.312  1.00  0.00           C  
ATOM   2109  CE  LYS A 132     -10.920 -18.546  -6.719  1.00  0.00           C  
ATOM   2110  NZ  LYS A 132     -10.891 -19.096  -8.101  1.00  0.00           N  
ATOM   2111  H   LYS A 132      -9.414 -14.503  -4.044  1.00  0.00           H  
ATOM   2112  HA  LYS A 132      -8.776 -16.762  -2.430  1.00  0.00           H  
ATOM   2113 1HB  LYS A 132      -8.047 -16.005  -5.277  1.00  0.00           H  
ATOM   2114 2HB  LYS A 132      -7.536 -17.524  -4.556  1.00  0.00           H  
ATOM   2115 1HG  LYS A 132      -9.873 -18.176  -4.203  1.00  0.00           H  
ATOM   2116 2HG  LYS A 132     -10.416 -16.626  -4.861  1.00  0.00           H  
ATOM   2117 1HD  LYS A 132      -9.305 -17.172  -7.019  1.00  0.00           H  
ATOM   2118 2HD  LYS A 132      -8.820 -18.740  -6.356  1.00  0.00           H  
ATOM   2119 1HE  LYS A 132     -11.191 -19.345  -6.029  1.00  0.00           H  
ATOM   2120 2HE  LYS A 132     -11.688 -17.775  -6.665  1.00  0.00           H  
ATOM   2121 1HZ  LYS A 132     -11.798 -19.476  -8.332  1.00  0.00           H  
ATOM   2122 2HZ  LYS A 132     -10.659 -18.359  -8.753  1.00  0.00           H  
ATOM   2123 3HZ  LYS A 132     -10.196 -19.827  -8.159  1.00  0.00           H  
ATOM   2124  N   ALA A 133      -6.229 -14.834  -3.197  1.00  0.00           N  
ATOM   2125  CA  ALA A 133      -4.859 -14.518  -2.825  1.00  0.00           C  
ATOM   2126  C   ALA A 133      -4.759 -14.219  -1.329  1.00  0.00           C  
ATOM   2127  O   ALA A 133      -3.793 -14.609  -0.670  1.00  0.00           O  
ATOM   2128  CB  ALA A 133      -4.362 -13.346  -3.629  1.00  0.00           C  
ATOM   2129  H   ALA A 133      -6.705 -14.250  -3.879  1.00  0.00           H  
ATOM   2130  HA  ALA A 133      -4.241 -15.387  -3.039  1.00  0.00           H  
ATOM   2131 1HB  ALA A 133      -3.339 -13.133  -3.364  1.00  0.00           H  
ATOM   2132 2HB  ALA A 133      -4.421 -13.579  -4.675  1.00  0.00           H  
ATOM   2133 3HB  ALA A 133      -4.975 -12.486  -3.423  1.00  0.00           H  
ATOM   2134  N   MET A 134      -5.768 -13.533  -0.794  1.00  0.00           N  
ATOM   2135  CA  MET A 134      -5.813 -13.232   0.633  1.00  0.00           C  
ATOM   2136  C   MET A 134      -5.958 -14.503   1.458  1.00  0.00           C  
ATOM   2137  O   MET A 134      -5.316 -14.655   2.502  1.00  0.00           O  
ATOM   2138  CB  MET A 134      -6.959 -12.268   0.935  1.00  0.00           C  
ATOM   2139  CG  MET A 134      -6.792 -10.882   0.330  1.00  0.00           C  
ATOM   2140  SD  MET A 134      -8.311  -9.910   0.387  1.00  0.00           S  
ATOM   2141  CE  MET A 134      -8.437  -9.584   2.143  1.00  0.00           C  
ATOM   2142  H   MET A 134      -6.522 -13.209  -1.394  1.00  0.00           H  
ATOM   2143  HA  MET A 134      -4.877 -12.761   0.918  1.00  0.00           H  
ATOM   2144 1HB  MET A 134      -7.893 -12.686   0.561  1.00  0.00           H  
ATOM   2145 2HB  MET A 134      -7.062 -12.151   2.015  1.00  0.00           H  
ATOM   2146 1HG  MET A 134      -6.016 -10.341   0.869  1.00  0.00           H  
ATOM   2147 2HG  MET A 134      -6.482 -10.974  -0.711  1.00  0.00           H  
ATOM   2148 1HE  MET A 134      -9.330  -8.990   2.340  1.00  0.00           H  
ATOM   2149 2HE  MET A 134      -8.502 -10.529   2.685  1.00  0.00           H  
ATOM   2150 3HE  MET A 134      -7.556  -9.035   2.476  1.00  0.00           H  
ATOM   2151  N   GLU A 135      -6.792 -15.426   0.975  1.00  0.00           N  
ATOM   2152  CA  GLU A 135      -6.973 -16.710   1.642  1.00  0.00           C  
ATOM   2153  C   GLU A 135      -5.663 -17.489   1.695  1.00  0.00           C  
ATOM   2154  O   GLU A 135      -5.365 -18.155   2.690  1.00  0.00           O  
ATOM   2155  CB  GLU A 135      -8.043 -17.538   0.927  1.00  0.00           C  
ATOM   2156  CG  GLU A 135      -8.355 -18.871   1.592  1.00  0.00           C  
ATOM   2157  CD  GLU A 135      -9.513 -19.587   0.953  1.00  0.00           C  
ATOM   2158  OE1 GLU A 135     -10.047 -19.077  -0.003  1.00  0.00           O  
ATOM   2159  OE2 GLU A 135      -9.862 -20.645   1.420  1.00  0.00           O  
ATOM   2160  H   GLU A 135      -7.310 -15.232   0.124  1.00  0.00           H  
ATOM   2161  HA  GLU A 135      -7.298 -16.525   2.666  1.00  0.00           H  
ATOM   2162 1HB  GLU A 135      -8.970 -16.966   0.874  1.00  0.00           H  
ATOM   2163 2HB  GLU A 135      -7.724 -17.740  -0.095  1.00  0.00           H  
ATOM   2164 1HG  GLU A 135      -7.473 -19.508   1.536  1.00  0.00           H  
ATOM   2165 2HG  GLU A 135      -8.578 -18.697   2.644  1.00  0.00           H  
ATOM   2166  N   ILE A 136      -4.880 -17.401   0.618  1.00  0.00           N  
ATOM   2167  CA  ILE A 136      -3.574 -18.038   0.571  1.00  0.00           C  
ATOM   2168  C   ILE A 136      -2.663 -17.523   1.673  1.00  0.00           C  
ATOM   2169  O   ILE A 136      -1.989 -18.304   2.345  1.00  0.00           O  
ATOM   2170  CB  ILE A 136      -2.903 -17.810  -0.796  1.00  0.00           C  
ATOM   2171  CG1 ILE A 136      -3.618 -18.618  -1.883  1.00  0.00           C  
ATOM   2172  CG2 ILE A 136      -1.430 -18.181  -0.734  1.00  0.00           C  
ATOM   2173  CD1 ILE A 136      -3.168 -18.286  -3.287  1.00  0.00           C  
ATOM   2174  H   ILE A 136      -5.206 -16.879  -0.188  1.00  0.00           H  
ATOM   2175  HA  ILE A 136      -3.707 -19.109   0.715  1.00  0.00           H  
ATOM   2176  HB  ILE A 136      -2.993 -16.761  -1.075  1.00  0.00           H  
ATOM   2177 1HG1 ILE A 136      -3.451 -19.682  -1.714  1.00  0.00           H  
ATOM   2178 2HG1 ILE A 136      -4.692 -18.443  -1.819  1.00  0.00           H  
ATOM   2179 1HG2 ILE A 136      -0.972 -18.015  -1.709  1.00  0.00           H  
ATOM   2180 2HG2 ILE A 136      -0.930 -17.564   0.011  1.00  0.00           H  
ATOM   2181 3HG2 ILE A 136      -1.331 -19.232  -0.461  1.00  0.00           H  
ATOM   2182 1HD1 ILE A 136      -3.719 -18.898  -4.001  1.00  0.00           H  
ATOM   2183 2HD1 ILE A 136      -3.359 -17.231  -3.490  1.00  0.00           H  
ATOM   2184 3HD1 ILE A 136      -2.102 -18.487  -3.384  1.00  0.00           H  
ATOM   2185  N   LEU A 137      -2.643 -16.208   1.864  1.00  0.00           N  
ATOM   2186  CA  LEU A 137      -1.843 -15.624   2.926  1.00  0.00           C  
ATOM   2187  C   LEU A 137      -2.270 -16.160   4.280  1.00  0.00           C  
ATOM   2188  O   LEU A 137      -1.430 -16.504   5.114  1.00  0.00           O  
ATOM   2189  CB  LEU A 137      -1.970 -14.095   2.909  1.00  0.00           C  
ATOM   2190  CG  LEU A 137      -1.276 -13.383   1.741  1.00  0.00           C  
ATOM   2191  CD1 LEU A 137      -1.542 -11.887   1.828  1.00  0.00           C  
ATOM   2192  CD2 LEU A 137       0.216 -13.677   1.781  1.00  0.00           C  
ATOM   2193  H   LEU A 137      -3.189 -15.602   1.254  1.00  0.00           H  
ATOM   2194  HA  LEU A 137      -0.802 -15.893   2.764  1.00  0.00           H  
ATOM   2195 1HB  LEU A 137      -3.027 -13.835   2.875  1.00  0.00           H  
ATOM   2196 2HB  LEU A 137      -1.550 -13.701   3.834  1.00  0.00           H  
ATOM   2197  HG  LEU A 137      -1.691 -13.741   0.798  1.00  0.00           H  
ATOM   2198 1HD1 LEU A 137      -1.049 -11.381   0.997  1.00  0.00           H  
ATOM   2199 2HD1 LEU A 137      -2.615 -11.704   1.777  1.00  0.00           H  
ATOM   2200 3HD1 LEU A 137      -1.152 -11.502   2.769  1.00  0.00           H  
ATOM   2201 1HD2 LEU A 137       0.709 -13.172   0.950  1.00  0.00           H  
ATOM   2202 2HD2 LEU A 137       0.632 -13.318   2.723  1.00  0.00           H  
ATOM   2203 3HD2 LEU A 137       0.378 -14.752   1.700  1.00  0.00           H  
ATOM   2204  N   TYR A 138      -3.576 -16.266   4.488  1.00  0.00           N  
ATOM   2205  CA  TYR A 138      -4.102 -16.853   5.707  1.00  0.00           C  
ATOM   2206  C   TYR A 138      -3.558 -18.266   5.902  1.00  0.00           C  
ATOM   2207  O   TYR A 138      -3.055 -18.608   6.973  1.00  0.00           O  
ATOM   2208  CB  TYR A 138      -5.632 -16.865   5.679  1.00  0.00           C  
ATOM   2209  CG  TYR A 138      -6.257 -17.621   6.831  1.00  0.00           C  
ATOM   2210  CD1 TYR A 138      -6.403 -17.006   8.066  1.00  0.00           C  
ATOM   2211  CD2 TYR A 138      -6.684 -18.928   6.652  1.00  0.00           C  
ATOM   2212  CE1 TYR A 138      -6.974 -17.696   9.118  1.00  0.00           C  
ATOM   2213  CE2 TYR A 138      -7.255 -19.618   7.704  1.00  0.00           C  
ATOM   2214  CZ  TYR A 138      -7.400 -19.007   8.933  1.00  0.00           C  
ATOM   2215  OH  TYR A 138      -7.969 -19.694   9.980  1.00  0.00           O  
ATOM   2216  H   TYR A 138      -4.223 -15.937   3.775  1.00  0.00           H  
ATOM   2217  HA  TYR A 138      -3.772 -16.250   6.554  1.00  0.00           H  
ATOM   2218 1HB  TYR A 138      -6.004 -15.840   5.702  1.00  0.00           H  
ATOM   2219 2HB  TYR A 138      -5.975 -17.317   4.750  1.00  0.00           H  
ATOM   2220  HD1 TYR A 138      -6.068 -15.978   8.207  1.00  0.00           H  
ATOM   2221  HD2 TYR A 138      -6.568 -19.412   5.682  1.00  0.00           H  
ATOM   2222  HE1 TYR A 138      -7.089 -17.213  10.088  1.00  0.00           H  
ATOM   2223  HE2 TYR A 138      -7.590 -20.646   7.564  1.00  0.00           H  
ATOM   2224  HH  TYR A 138      -8.065 -19.106  10.733  1.00  0.00           H  
ATOM   2225  N   LYS A 139      -3.658 -19.081   4.853  1.00  0.00           N  
ATOM   2226  CA  LYS A 139      -3.219 -20.473   4.908  1.00  0.00           C  
ATOM   2227  C   LYS A 139      -1.714 -20.576   5.176  1.00  0.00           C  
ATOM   2228  O   LYS A 139      -1.244 -21.551   5.764  1.00  0.00           O  
ATOM   2229  CB  LYS A 139      -3.574 -21.193   3.606  1.00  0.00           C  
ATOM   2230  CG  LYS A 139      -5.066 -21.414   3.395  1.00  0.00           C  
ATOM   2231  CD  LYS A 139      -5.629 -22.395   4.413  1.00  0.00           C  
ATOM   2232  CE  LYS A 139      -6.953 -22.979   3.945  1.00  0.00           C  
ATOM   2233  NZ  LYS A 139      -7.998 -21.932   3.783  1.00  0.00           N  
ATOM   2234  H   LYS A 139      -4.052 -18.725   3.990  1.00  0.00           H  
ATOM   2235  HA  LYS A 139      -3.738 -20.966   5.729  1.00  0.00           H  
ATOM   2236 1HB  LYS A 139      -3.197 -20.620   2.759  1.00  0.00           H  
ATOM   2237 2HB  LYS A 139      -3.085 -22.168   3.585  1.00  0.00           H  
ATOM   2238 1HG  LYS A 139      -5.591 -20.463   3.491  1.00  0.00           H  
ATOM   2239 2HG  LYS A 139      -5.238 -21.804   2.393  1.00  0.00           H  
ATOM   2240 1HD  LYS A 139      -4.917 -23.207   4.568  1.00  0.00           H  
ATOM   2241 2HD  LYS A 139      -5.784 -21.884   5.363  1.00  0.00           H  
ATOM   2242 1HE  LYS A 139      -6.811 -23.484   2.991  1.00  0.00           H  
ATOM   2243 2HE  LYS A 139      -7.303 -23.714   4.671  1.00  0.00           H  
ATOM   2244 1HZ  LYS A 139      -8.859 -22.359   3.473  1.00  0.00           H  
ATOM   2245 2HZ  LYS A 139      -8.152 -21.469   4.668  1.00  0.00           H  
ATOM   2246 3HZ  LYS A 139      -7.693 -21.255   3.098  1.00  0.00           H  
ATOM   2247  N   LEU A 140      -0.962 -19.566   4.731  1.00  0.00           N  
ATOM   2248  CA  LEU A 140       0.488 -19.533   4.930  1.00  0.00           C  
ATOM   2249  C   LEU A 140       0.865 -19.062   6.345  1.00  0.00           C  
ATOM   2250  O   LEU A 140       2.047 -19.016   6.694  1.00  0.00           O  
ATOM   2251  CB  LEU A 140       1.135 -18.610   3.889  1.00  0.00           C  
ATOM   2252  CG  LEU A 140       1.100 -19.113   2.441  1.00  0.00           C  
ATOM   2253  CD1 LEU A 140       1.627 -18.027   1.513  1.00  0.00           C  
ATOM   2254  CD2 LEU A 140       1.931 -20.382   2.323  1.00  0.00           C  
ATOM   2255  H   LEU A 140      -1.409 -18.804   4.229  1.00  0.00           H  
ATOM   2256  HA  LEU A 140       0.873 -20.542   4.793  1.00  0.00           H  
ATOM   2257 1HB  LEU A 140       0.629 -17.646   3.918  1.00  0.00           H  
ATOM   2258 2HB  LEU A 140       2.179 -18.457   4.162  1.00  0.00           H  
ATOM   2259  HG  LEU A 140       0.070 -19.325   2.154  1.00  0.00           H  
ATOM   2260 1HD1 LEU A 140       1.602 -18.384   0.483  1.00  0.00           H  
ATOM   2261 2HD1 LEU A 140       1.003 -17.137   1.602  1.00  0.00           H  
ATOM   2262 3HD1 LEU A 140       2.653 -17.781   1.786  1.00  0.00           H  
ATOM   2263 1HD2 LEU A 140       1.905 -20.740   1.294  1.00  0.00           H  
ATOM   2264 2HD2 LEU A 140       2.961 -20.170   2.609  1.00  0.00           H  
ATOM   2265 3HD2 LEU A 140       1.521 -21.147   2.984  1.00  0.00           H  
ATOM   2266  N   GLY A 141      -0.141 -18.732   7.155  1.00  0.00           N  
ATOM   2267  CA  GLY A 141       0.093 -18.295   8.530  1.00  0.00           C  
ATOM   2268  C   GLY A 141       0.344 -16.789   8.624  1.00  0.00           C  
ATOM   2269  O   GLY A 141       0.838 -16.298   9.639  1.00  0.00           O  
ATOM   2270  H   GLY A 141      -1.094 -18.798   6.816  1.00  0.00           H  
ATOM   2271 1HA  GLY A 141      -0.769 -18.560   9.141  1.00  0.00           H  
ATOM   2272 2HA  GLY A 141       0.948 -18.832   8.936  1.00  0.00           H  
ATOM   2273  N   VAL A 142      -0.006 -16.061   7.570  1.00  0.00           N  
ATOM   2274  CA  VAL A 142       0.189 -14.616   7.549  1.00  0.00           C  
ATOM   2275  C   VAL A 142      -1.005 -13.898   8.172  1.00  0.00           C  
ATOM   2276  O   VAL A 142      -2.103 -13.902   7.615  1.00  0.00           O  
ATOM   2277  CB  VAL A 142       0.388 -14.123   6.103  1.00  0.00           C  
ATOM   2278  CG1 VAL A 142       0.559 -12.612   6.075  1.00  0.00           C  
ATOM   2279  CG2 VAL A 142       1.591 -14.815   5.482  1.00  0.00           C  
ATOM   2280  H   VAL A 142      -0.421 -16.517   6.763  1.00  0.00           H  
ATOM   2281  HA  VAL A 142       1.082 -14.380   8.131  1.00  0.00           H  
ATOM   2282  HB  VAL A 142      -0.506 -14.357   5.524  1.00  0.00           H  
ATOM   2283 1HG1 VAL A 142       0.698 -12.281   5.045  1.00  0.00           H  
ATOM   2284 2HG1 VAL A 142      -0.329 -12.137   6.491  1.00  0.00           H  
ATOM   2285 3HG1 VAL A 142       1.431 -12.333   6.665  1.00  0.00           H  
ATOM   2286 1HG2 VAL A 142       1.726 -14.462   4.459  1.00  0.00           H  
ATOM   2287 2HG2 VAL A 142       2.484 -14.586   6.065  1.00  0.00           H  
ATOM   2288 3HG2 VAL A 142       1.429 -15.893   5.475  1.00  0.00           H  
ATOM   2289  N   LYS A 143      -0.788 -13.297   9.342  1.00  0.00           N  
ATOM   2290  CA  LYS A 143      -1.878 -12.687  10.101  1.00  0.00           C  
ATOM   2291  C   LYS A 143      -2.032 -11.208   9.766  1.00  0.00           C  
ATOM   2292  O   LYS A 143      -3.036 -10.580  10.119  1.00  0.00           O  
ATOM   2293  CB  LYS A 143      -1.648 -12.862  11.602  1.00  0.00           C  
ATOM   2294  CG  LYS A 143      -1.567 -14.312  12.062  1.00  0.00           C  
ATOM   2295  CD  LYS A 143      -2.880 -15.042  11.820  1.00  0.00           C  
ATOM   2296  CE  LYS A 143      -2.842 -16.453  12.388  1.00  0.00           C  
ATOM   2297  NZ  LYS A 143      -4.116 -17.183  12.150  1.00  0.00           N  
ATOM   2298  H   LYS A 143       0.147 -13.282   9.720  1.00  0.00           H  
ATOM   2299  HA  LYS A 143      -2.808 -13.187   9.834  1.00  0.00           H  
ATOM   2300 1HB  LYS A 143      -0.719 -12.368  11.888  1.00  0.00           H  
ATOM   2301 2HB  LYS A 143      -2.457 -12.381  12.153  1.00  0.00           H  
ATOM   2302 1HG  LYS A 143      -0.772 -14.822  11.517  1.00  0.00           H  
ATOM   2303 2HG  LYS A 143      -1.334 -14.344  13.125  1.00  0.00           H  
ATOM   2304 1HD  LYS A 143      -3.695 -14.491  12.291  1.00  0.00           H  
ATOM   2305 2HD  LYS A 143      -3.073 -15.097  10.749  1.00  0.00           H  
ATOM   2306 1HE  LYS A 143      -2.027 -17.009  11.925  1.00  0.00           H  
ATOM   2307 2HE  LYS A 143      -2.658 -16.409  13.461  1.00  0.00           H  
ATOM   2308 1HZ  LYS A 143      -4.051 -18.112  12.541  1.00  0.00           H  
ATOM   2309 2HZ  LYS A 143      -4.877 -16.685  12.591  1.00  0.00           H  
ATOM   2310 3HZ  LYS A 143      -4.288 -17.248  11.157  1.00  0.00           H  
ATOM   2311  N   LYS A 144      -1.038 -10.653   9.079  1.00  0.00           N  
ATOM   2312  CA  LYS A 144      -1.080  -9.257   8.679  1.00  0.00           C  
ATOM   2313  C   LYS A 144      -1.179  -9.124   7.180  1.00  0.00           C  
ATOM   2314  O   LYS A 144      -0.209  -9.380   6.454  1.00  0.00           O  
ATOM   2315  CB  LYS A 144       0.154  -8.511   9.189  1.00  0.00           C  
ATOM   2316  CG  LYS A 144       0.256  -8.429  10.706  1.00  0.00           C  
ATOM   2317  CD  LYS A 144       1.421  -7.549  11.135  1.00  0.00           C  
ATOM   2318  CE  LYS A 144       1.454  -7.369  12.645  1.00  0.00           C  
ATOM   2319  NZ  LYS A 144       2.592  -6.514  13.079  1.00  0.00           N  
ATOM   2320  H   LYS A 144      -0.237 -11.214   8.826  1.00  0.00           H  
ATOM   2321  HA  LYS A 144      -1.974  -8.802   9.106  1.00  0.00           H  
ATOM   2322 1HB  LYS A 144       1.055  -9.002   8.819  1.00  0.00           H  
ATOM   2323 2HB  LYS A 144       0.152  -7.493   8.798  1.00  0.00           H  
ATOM   2324 1HG  LYS A 144      -0.668  -8.016  11.112  1.00  0.00           H  
ATOM   2325 2HG  LYS A 144       0.398  -9.428  11.116  1.00  0.00           H  
ATOM   2326 1HD  LYS A 144       2.359  -8.002  10.811  1.00  0.00           H  
ATOM   2327 2HD  LYS A 144       1.330  -6.570  10.664  1.00  0.00           H  
ATOM   2328 1HE  LYS A 144       0.524  -6.909  12.977  1.00  0.00           H  
ATOM   2329 2HE  LYS A 144       1.544  -8.343  13.126  1.00  0.00           H  
ATOM   2330 1HZ  LYS A 144       2.579  -6.420  14.085  1.00  0.00           H  
ATOM   2331 2HZ  LYS A 144       3.462  -6.941  12.793  1.00  0.00           H  
ATOM   2332 3HZ  LYS A 144       2.510  -5.601  12.655  1.00  0.00           H  
ATOM   2333  N   ILE A 145      -2.345  -8.729   6.715  1.00  0.00           N  
ATOM   2334  CA  ILE A 145      -2.656  -8.768   5.305  1.00  0.00           C  
ATOM   2335  C   ILE A 145      -3.005  -7.398   4.801  1.00  0.00           C  
ATOM   2336  O   ILE A 145      -3.845  -6.707   5.380  1.00  0.00           O  
ATOM   2337  CB  ILE A 145      -3.820  -9.734   5.020  1.00  0.00           C  
ATOM   2338  CG1 ILE A 145      -3.441 -11.162   5.422  1.00  0.00           C  
ATOM   2339  CG2 ILE A 145      -4.211  -9.677   3.551  1.00  0.00           C  
ATOM   2340  CD1 ILE A 145      -4.588 -12.143   5.343  1.00  0.00           C  
ATOM   2341  H   ILE A 145      -3.044  -8.383   7.365  1.00  0.00           H  
ATOM   2342  HA  ILE A 145      -1.776  -9.116   4.764  1.00  0.00           H  
ATOM   2343  HB  ILE A 145      -4.681  -9.454   5.627  1.00  0.00           H  
ATOM   2344 1HG1 ILE A 145      -2.640 -11.520   4.776  1.00  0.00           H  
ATOM   2345 2HG1 ILE A 145      -3.061 -11.164   6.444  1.00  0.00           H  
ATOM   2346 1HG2 ILE A 145      -5.036 -10.365   3.367  1.00  0.00           H  
ATOM   2347 2HG2 ILE A 145      -4.522  -8.664   3.297  1.00  0.00           H  
ATOM   2348 3HG2 ILE A 145      -3.357  -9.960   2.936  1.00  0.00           H  
ATOM   2349 1HD1 ILE A 145      -4.241 -13.133   5.643  1.00  0.00           H  
ATOM   2350 2HD1 ILE A 145      -5.388 -11.822   6.010  1.00  0.00           H  
ATOM   2351 3HD1 ILE A 145      -4.961 -12.185   4.321  1.00  0.00           H  
ATOM   2352  N   VAL A 146      -2.363  -6.996   3.721  1.00  0.00           N  
ATOM   2353  CA  VAL A 146      -2.643  -5.719   3.107  1.00  0.00           C  
ATOM   2354  C   VAL A 146      -3.210  -5.907   1.713  1.00  0.00           C  
ATOM   2355  O   VAL A 146      -2.748  -6.753   0.956  1.00  0.00           O  
ATOM   2356  CB  VAL A 146      -1.361  -4.869   3.031  1.00  0.00           C  
ATOM   2357  CG1 VAL A 146      -1.668  -3.491   2.464  1.00  0.00           C  
ATOM   2358  CG2 VAL A 146      -0.732  -4.756   4.412  1.00  0.00           C  
ATOM   2359  H   VAL A 146      -1.656  -7.600   3.310  1.00  0.00           H  
ATOM   2360  HA  VAL A 146      -3.375  -5.195   3.715  1.00  0.00           H  
ATOM   2361  HB  VAL A 146      -0.658  -5.347   2.349  1.00  0.00           H  
ATOM   2362 1HG1 VAL A 146      -0.750  -2.903   2.417  1.00  0.00           H  
ATOM   2363 2HG1 VAL A 146      -2.083  -3.594   1.462  1.00  0.00           H  
ATOM   2364 3HG1 VAL A 146      -2.389  -2.985   3.107  1.00  0.00           H  
ATOM   2365 1HG2 VAL A 146       0.175  -4.154   4.350  1.00  0.00           H  
ATOM   2366 2HG2 VAL A 146      -1.437  -4.282   5.095  1.00  0.00           H  
ATOM   2367 3HG2 VAL A 146      -0.482  -5.751   4.780  1.00  0.00           H  
ATOM   2368  N   VAL A 147      -4.226  -5.134   1.386  1.00  0.00           N  
ATOM   2369  CA  VAL A 147      -4.867  -5.241   0.085  1.00  0.00           C  
ATOM   2370  C   VAL A 147      -4.785  -3.916  -0.669  1.00  0.00           C  
ATOM   2371  O   VAL A 147      -5.029  -2.859  -0.099  1.00  0.00           O  
ATOM   2372  CB  VAL A 147      -6.343  -5.650   0.249  1.00  0.00           C  
ATOM   2373  CG1 VAL A 147      -6.988  -5.873  -1.111  1.00  0.00           C  
ATOM   2374  CG2 VAL A 147      -6.441  -6.904   1.104  1.00  0.00           C  
ATOM   2375  H   VAL A 147      -4.576  -4.460   2.061  1.00  0.00           H  
ATOM   2376  HA  VAL A 147      -4.349  -6.005  -0.495  1.00  0.00           H  
ATOM   2377  HB  VAL A 147      -6.885  -4.837   0.732  1.00  0.00           H  
ATOM   2378 1HG1 VAL A 147      -8.031  -6.162  -0.977  1.00  0.00           H  
ATOM   2379 2HG1 VAL A 147      -6.939  -4.953  -1.692  1.00  0.00           H  
ATOM   2380 3HG1 VAL A 147      -6.458  -6.666  -1.639  1.00  0.00           H  
ATOM   2381 1HG2 VAL A 147      -7.487  -7.187   1.216  1.00  0.00           H  
ATOM   2382 2HG2 VAL A 147      -5.894  -7.716   0.624  1.00  0.00           H  
ATOM   2383 3HG2 VAL A 147      -6.011  -6.709   2.087  1.00  0.00           H  
ATOM   2384  N   ALA A 148      -4.389  -3.982  -1.941  1.00  0.00           N  
ATOM   2385  CA  ALA A 148      -4.246  -2.778  -2.765  1.00  0.00           C  
ATOM   2386  C   ALA A 148      -5.004  -2.886  -4.094  1.00  0.00           C  
ATOM   2387  O   ALA A 148      -4.999  -3.935  -4.744  1.00  0.00           O  
ATOM   2388  CB  ALA A 148      -2.773  -2.498  -3.026  1.00  0.00           C  
ATOM   2389  H   ALA A 148      -4.151  -4.883  -2.343  1.00  0.00           H  
ATOM   2390  HA  ALA A 148      -4.650  -1.934  -2.211  1.00  0.00           H  
ATOM   2391 1HB  ALA A 148      -2.675  -1.596  -3.630  1.00  0.00           H  
ATOM   2392 2HB  ALA A 148      -2.255  -2.358  -2.077  1.00  0.00           H  
ATOM   2393 3HB  ALA A 148      -2.332  -3.340  -3.558  1.00  0.00           H  
ATOM   2394  N   PHE A 149      -5.648  -1.782  -4.499  1.00  0.00           N  
ATOM   2395  CA  PHE A 149      -6.365  -1.729  -5.781  1.00  0.00           C  
ATOM   2396  C   PHE A 149      -6.803  -0.297  -6.130  1.00  0.00           C  
ATOM   2397  O   PHE A 149      -6.888   0.567  -5.257  1.00  0.00           O  
ATOM   2398  CB  PHE A 149      -7.590  -2.644  -5.740  1.00  0.00           C  
ATOM   2399  CG  PHE A 149      -8.428  -2.481  -4.505  1.00  0.00           C  
ATOM   2400  CD1 PHE A 149      -9.420  -1.513  -4.445  1.00  0.00           C  
ATOM   2401  CD2 PHE A 149      -8.227  -3.293  -3.399  1.00  0.00           C  
ATOM   2402  CE1 PHE A 149     -10.192  -1.361  -3.309  1.00  0.00           C  
ATOM   2403  CE2 PHE A 149      -8.998  -3.145  -2.262  1.00  0.00           C  
ATOM   2404  CZ  PHE A 149      -9.981  -2.177  -2.217  1.00  0.00           C  
ATOM   2405  H   PHE A 149      -5.635  -0.956  -3.904  1.00  0.00           H  
ATOM   2406  HA  PHE A 149      -5.689  -2.078  -6.564  1.00  0.00           H  
ATOM   2407 1HB  PHE A 149      -8.220  -2.448  -6.607  1.00  0.00           H  
ATOM   2408 2HB  PHE A 149      -7.269  -3.684  -5.798  1.00  0.00           H  
ATOM   2409  HD1 PHE A 149      -9.587  -0.868  -5.308  1.00  0.00           H  
ATOM   2410  HD2 PHE A 149      -7.450  -4.058  -3.435  1.00  0.00           H  
ATOM   2411  HE1 PHE A 149     -10.967  -0.596  -3.275  1.00  0.00           H  
ATOM   2412  HE2 PHE A 149      -8.830  -3.790  -1.401  1.00  0.00           H  
ATOM   2413  HZ  PHE A 149     -10.588  -2.057  -1.321  1.00  0.00           H  
ATOM   2414  N   ALA A 150      -7.093  -0.064  -7.415  1.00  0.00           N  
ATOM   2415  CA  ALA A 150      -7.755   1.172  -7.845  1.00  0.00           C  
ATOM   2416  C   ALA A 150      -9.158   1.258  -7.270  1.00  0.00           C  
ATOM   2417  O   ALA A 150      -9.842   0.247  -7.143  1.00  0.00           O  
ATOM   2418  CB  ALA A 150      -7.802   1.256  -9.364  1.00  0.00           C  
ATOM   2419  H   ALA A 150      -6.865  -0.767  -8.104  1.00  0.00           H  
ATOM   2420  HA  ALA A 150      -7.203   2.027  -7.486  1.00  0.00           H  
ATOM   2421 1HB  ALA A 150      -8.307   2.176  -9.661  1.00  0.00           H  
ATOM   2422 2HB  ALA A 150      -6.787   1.255  -9.760  1.00  0.00           H  
ATOM   2423 3HB  ALA A 150      -8.346   0.400  -9.759  1.00  0.00           H  
ATOM   2424  N   TYR A 151      -9.580   2.469  -6.914  1.00  0.00           N  
ATOM   2425  CA  TYR A 151     -10.892   2.664  -6.300  1.00  0.00           C  
ATOM   2426  C   TYR A 151     -11.973   1.850  -7.002  1.00  0.00           C  
ATOM   2427  O   TYR A 151     -12.150   1.946  -8.217  1.00  0.00           O  
ATOM   2428  CB  TYR A 151     -11.265   4.148  -6.303  1.00  0.00           C  
ATOM   2429  CG  TYR A 151     -12.673   4.425  -5.823  1.00  0.00           C  
ATOM   2430  CD1 TYR A 151     -12.981   4.307  -4.476  1.00  0.00           C  
ATOM   2431  CD2 TYR A 151     -13.655   4.795  -6.730  1.00  0.00           C  
ATOM   2432  CE1 TYR A 151     -14.267   4.560  -4.037  1.00  0.00           C  
ATOM   2433  CE2 TYR A 151     -14.940   5.047  -6.291  1.00  0.00           C  
ATOM   2434  CZ  TYR A 151     -15.247   4.931  -4.951  1.00  0.00           C  
ATOM   2435  OH  TYR A 151     -16.527   5.182  -4.514  1.00  0.00           O  
ATOM   2436  H   TYR A 151      -8.973   3.272  -7.058  1.00  0.00           H  
ATOM   2437  HA  TYR A 151     -10.842   2.321  -5.267  1.00  0.00           H  
ATOM   2438 1HB  TYR A 151     -10.573   4.700  -5.665  1.00  0.00           H  
ATOM   2439 2HB  TYR A 151     -11.166   4.546  -7.313  1.00  0.00           H  
ATOM   2440  HD1 TYR A 151     -12.210   4.016  -3.763  1.00  0.00           H  
ATOM   2441  HD2 TYR A 151     -13.412   4.886  -7.789  1.00  0.00           H  
ATOM   2442  HE1 TYR A 151     -14.509   4.468  -2.979  1.00  0.00           H  
ATOM   2443  HE2 TYR A 151     -15.712   5.338  -7.004  1.00  0.00           H  
ATOM   2444  HH  TYR A 151     -17.112   5.264  -5.271  1.00  0.00           H  
ATOM   2445  N   ASP A 152     -12.703   1.061  -6.218  1.00  0.00           N  
ATOM   2446  CA  ASP A 152     -13.834   0.292  -6.720  1.00  0.00           C  
ATOM   2447  C   ASP A 152     -14.690  -0.207  -5.565  1.00  0.00           C  
ATOM   2448  O   ASP A 152     -14.195  -0.883  -4.662  1.00  0.00           O  
ATOM   2449  CB  ASP A 152     -13.353  -0.892  -7.563  1.00  0.00           C  
ATOM   2450  CG  ASP A 152     -14.483  -1.581  -8.316  1.00  0.00           C  
ATOM   2451  OD1 ASP A 152     -15.561  -1.673  -7.777  1.00  0.00           O  
ATOM   2452  OD2 ASP A 152     -14.258  -2.008  -9.423  1.00  0.00           O  
ATOM   2453  H   ASP A 152     -12.467   0.996  -5.240  1.00  0.00           H  
ATOM   2454  HA  ASP A 152     -14.448   0.943  -7.344  1.00  0.00           H  
ATOM   2455 1HB  ASP A 152     -12.612  -0.548  -8.284  1.00  0.00           H  
ATOM   2456 2HB  ASP A 152     -12.867  -1.624  -6.917  1.00  0.00           H  
ATOM   2457  N   GLU A 153     -15.970   0.148  -5.583  1.00  0.00           N  
ATOM   2458  CA  GLU A 153     -16.875  -0.171  -4.477  1.00  0.00           C  
ATOM   2459  C   GLU A 153     -16.929  -1.682  -4.202  1.00  0.00           C  
ATOM   2460  O   GLU A 153     -17.101  -2.107  -3.057  1.00  0.00           O  
ATOM   2461  CB  GLU A 153     -18.282   0.351  -4.780  1.00  0.00           C  
ATOM   2462  CG  GLU A 153     -18.420   1.865  -4.704  1.00  0.00           C  
ATOM   2463  CD  GLU A 153     -19.833   2.334  -4.914  1.00  0.00           C  
ATOM   2464  OE1 GLU A 153     -20.628   1.566  -5.400  1.00  0.00           O  
ATOM   2465  OE2 GLU A 153     -20.117   3.463  -4.588  1.00  0.00           O  
ATOM   2466  H   GLU A 153     -16.323   0.672  -6.371  1.00  0.00           H  
ATOM   2467  HA  GLU A 153     -16.507   0.319  -3.582  1.00  0.00           H  
ATOM   2468 1HB  GLU A 153     -18.579   0.038  -5.781  1.00  0.00           H  
ATOM   2469 2HB  GLU A 153     -18.991  -0.086  -4.076  1.00  0.00           H  
ATOM   2470 1HG  GLU A 153     -18.079   2.202  -3.725  1.00  0.00           H  
ATOM   2471 2HG  GLU A 153     -17.776   2.316  -5.457  1.00  0.00           H  
ATOM   2472  N   LYS A 154     -16.782  -2.484  -5.255  1.00  0.00           N  
ATOM   2473  CA  LYS A 154     -16.824  -3.935  -5.111  1.00  0.00           C  
ATOM   2474  C   LYS A 154     -15.615  -4.441  -4.346  1.00  0.00           C  
ATOM   2475  O   LYS A 154     -15.729  -5.338  -3.507  1.00  0.00           O  
ATOM   2476  CB  LYS A 154     -16.898  -4.610  -6.482  1.00  0.00           C  
ATOM   2477  CG  LYS A 154     -18.228  -4.428  -7.202  1.00  0.00           C  
ATOM   2478  CD  LYS A 154     -18.273  -5.235  -8.490  1.00  0.00           C  
ATOM   2479  CE  LYS A 154     -19.618  -5.090  -9.188  1.00  0.00           C  
ATOM   2480  NZ  LYS A 154     -19.838  -3.707  -9.690  1.00  0.00           N  
ATOM   2481  H   LYS A 154     -16.638  -2.079  -6.178  1.00  0.00           H  
ATOM   2482  HA  LYS A 154     -17.715  -4.202  -4.545  1.00  0.00           H  
ATOM   2483 1HB  LYS A 154     -16.112  -4.214  -7.126  1.00  0.00           H  
ATOM   2484 2HB  LYS A 154     -16.721  -5.680  -6.370  1.00  0.00           H  
ATOM   2485 1HG  LYS A 154     -19.041  -4.751  -6.551  1.00  0.00           H  
ATOM   2486 2HG  LYS A 154     -18.372  -3.374  -7.437  1.00  0.00           H  
ATOM   2487 1HD  LYS A 154     -17.486  -4.892  -9.163  1.00  0.00           H  
ATOM   2488 2HD  LYS A 154     -18.102  -6.288  -8.267  1.00  0.00           H  
ATOM   2489 1HE  LYS A 154     -19.668  -5.781 -10.028  1.00  0.00           H  
ATOM   2490 2HE  LYS A 154     -20.418  -5.341  -8.491  1.00  0.00           H  
ATOM   2491 1HZ  LYS A 154     -20.739  -3.652 -10.145  1.00  0.00           H  
ATOM   2492 2HZ  LYS A 154     -19.813  -3.058  -8.916  1.00  0.00           H  
ATOM   2493 3HZ  LYS A 154     -19.113  -3.469 -10.352  1.00  0.00           H  
ATOM   2494  N   LEU A 155     -14.454  -3.875  -4.643  1.00  0.00           N  
ATOM   2495  CA  LEU A 155     -13.216  -4.335  -4.045  1.00  0.00           C  
ATOM   2496  C   LEU A 155     -13.082  -3.845  -2.615  1.00  0.00           C  
ATOM   2497  O   LEU A 155     -12.518  -4.529  -1.771  1.00  0.00           O  
ATOM   2498  CB  LEU A 155     -12.018  -3.852  -4.873  1.00  0.00           C  
ATOM   2499  CG  LEU A 155     -11.911  -4.432  -6.289  1.00  0.00           C  
ATOM   2500  CD1 LEU A 155     -10.752  -3.772  -7.022  1.00  0.00           C  
ATOM   2501  CD2 LEU A 155     -11.719  -5.939  -6.207  1.00  0.00           C  
ATOM   2502  H   LEU A 155     -14.432  -3.112  -5.309  1.00  0.00           H  
ATOM   2503  HA  LEU A 155     -13.223  -5.424  -4.035  1.00  0.00           H  
ATOM   2504 1HB  LEU A 155     -12.072  -2.768  -4.963  1.00  0.00           H  
ATOM   2505 2HB  LEU A 155     -11.102  -4.107  -4.340  1.00  0.00           H  
ATOM   2506  HG  LEU A 155     -12.824  -4.213  -6.842  1.00  0.00           H  
ATOM   2507 1HD1 LEU A 155     -10.676  -4.184  -8.029  1.00  0.00           H  
ATOM   2508 2HD1 LEU A 155     -10.925  -2.698  -7.084  1.00  0.00           H  
ATOM   2509 3HD1 LEU A 155      -9.825  -3.961  -6.482  1.00  0.00           H  
ATOM   2510 1HD2 LEU A 155     -11.644  -6.352  -7.213  1.00  0.00           H  
ATOM   2511 2HD2 LEU A 155     -10.805  -6.160  -5.655  1.00  0.00           H  
ATOM   2512 3HD2 LEU A 155     -12.570  -6.387  -5.694  1.00  0.00           H  
ATOM   2513  N   ILE A 156     -13.624  -2.664  -2.337  1.00  0.00           N  
ATOM   2514  CA  ILE A 156     -13.621  -2.139  -0.979  1.00  0.00           C  
ATOM   2515  C   ILE A 156     -14.415  -3.043  -0.055  1.00  0.00           C  
ATOM   2516  O   ILE A 156     -13.953  -3.397   1.034  1.00  0.00           O  
ATOM   2517  CB  ILE A 156     -14.203  -0.714  -0.933  1.00  0.00           C  
ATOM   2518  CG1 ILE A 156     -13.278   0.264  -1.661  1.00  0.00           C  
ATOM   2519  CG2 ILE A 156     -14.422  -0.275   0.506  1.00  0.00           C  
ATOM   2520  CD1 ILE A 156     -13.905   1.614  -1.928  1.00  0.00           C  
ATOM   2521  H   ILE A 156     -14.055  -2.123  -3.082  1.00  0.00           H  
ATOM   2522  HA  ILE A 156     -12.595  -2.107  -0.623  1.00  0.00           H  
ATOM   2523  HB  ILE A 156     -15.158  -0.695  -1.458  1.00  0.00           H  
ATOM   2524 1HG1 ILE A 156     -12.375   0.418  -1.072  1.00  0.00           H  
ATOM   2525 2HG1 ILE A 156     -12.975  -0.164  -2.617  1.00  0.00           H  
ATOM   2526 1HG2 ILE A 156     -14.833   0.734   0.520  1.00  0.00           H  
ATOM   2527 2HG2 ILE A 156     -15.117  -0.957   0.993  1.00  0.00           H  
ATOM   2528 3HG2 ILE A 156     -13.470  -0.286   1.038  1.00  0.00           H  
ATOM   2529 1HD1 ILE A 156     -13.189   2.252  -2.447  1.00  0.00           H  
ATOM   2530 2HD1 ILE A 156     -14.793   1.487  -2.547  1.00  0.00           H  
ATOM   2531 3HD1 ILE A 156     -14.184   2.078  -0.983  1.00  0.00           H  
ATOM   2532  N   LYS A 157     -15.612  -3.435  -0.498  1.00  0.00           N  
ATOM   2533  CA  LYS A 157     -16.480  -4.291   0.301  1.00  0.00           C  
ATOM   2534  C   LYS A 157     -15.853  -5.662   0.518  1.00  0.00           C  
ATOM   2535  O   LYS A 157     -15.818  -6.168   1.640  1.00  0.00           O  
ATOM   2536  CB  LYS A 157     -17.848  -4.439  -0.366  1.00  0.00           C  
ATOM   2537  CG  LYS A 157     -18.718  -3.190  -0.300  1.00  0.00           C  
ATOM   2538  CD  LYS A 157     -19.995  -3.363  -1.109  1.00  0.00           C  
ATOM   2539  CE  LYS A 157     -20.948  -4.341  -0.439  1.00  0.00           C  
ATOM   2540  NZ  LYS A 157     -21.572  -3.762   0.781  1.00  0.00           N  
ATOM   2541  H   LYS A 157     -15.926  -3.131  -1.417  1.00  0.00           H  
ATOM   2542  HA  LYS A 157     -16.615  -3.838   1.264  1.00  0.00           H  
ATOM   2543 1HB  LYS A 157     -17.715  -4.698  -1.417  1.00  0.00           H  
ATOM   2544 2HB  LYS A 157     -18.397  -5.254   0.105  1.00  0.00           H  
ATOM   2545 1HG  LYS A 157     -18.981  -2.985   0.738  1.00  0.00           H  
ATOM   2546 2HG  LYS A 157     -18.162  -2.339  -0.691  1.00  0.00           H  
ATOM   2547 1HD  LYS A 157     -20.492  -2.398  -1.215  1.00  0.00           H  
ATOM   2548 2HD  LYS A 157     -19.748  -3.735  -2.104  1.00  0.00           H  
ATOM   2549 1HE  LYS A 157     -21.735  -4.618  -1.138  1.00  0.00           H  
ATOM   2550 2HE  LYS A 157     -20.406  -5.244  -0.160  1.00  0.00           H  
ATOM   2551 1HZ  LYS A 157     -22.196  -4.441   1.196  1.00  0.00           H  
ATOM   2552 2HZ  LYS A 157     -20.851  -3.518   1.446  1.00  0.00           H  
ATOM   2553 3HZ  LYS A 157     -22.094  -2.934   0.533  1.00  0.00           H  
ATOM   2554  N   VAL A 158     -15.345  -6.256  -0.557  1.00  0.00           N  
ATOM   2555  CA  VAL A 158     -14.765  -7.592  -0.485  1.00  0.00           C  
ATOM   2556  C   VAL A 158     -13.478  -7.600   0.338  1.00  0.00           C  
ATOM   2557  O   VAL A 158     -13.295  -8.445   1.210  1.00  0.00           O  
ATOM   2558  CB  VAL A 158     -14.469  -8.118  -1.902  1.00  0.00           C  
ATOM   2559  CG1 VAL A 158     -13.655  -9.402  -1.833  1.00  0.00           C  
ATOM   2560  CG2 VAL A 158     -15.772  -8.344  -2.653  1.00  0.00           C  
ATOM   2561  H   VAL A 158     -15.366  -5.772  -1.450  1.00  0.00           H  
ATOM   2562  HA  VAL A 158     -15.488  -8.255  -0.006  1.00  0.00           H  
ATOM   2563  HB  VAL A 158     -13.865  -7.382  -2.433  1.00  0.00           H  
ATOM   2564 1HG1 VAL A 158     -13.454  -9.759  -2.844  1.00  0.00           H  
ATOM   2565 2HG1 VAL A 158     -12.711  -9.208  -1.324  1.00  0.00           H  
ATOM   2566 3HG1 VAL A 158     -14.216 -10.159  -1.286  1.00  0.00           H  
ATOM   2567 1HG2 VAL A 158     -15.554  -8.716  -3.654  1.00  0.00           H  
ATOM   2568 2HG2 VAL A 158     -16.378  -9.076  -2.118  1.00  0.00           H  
ATOM   2569 3HG2 VAL A 158     -16.318  -7.404  -2.726  1.00  0.00           H  
ATOM   2570  N   ALA A 159     -12.586  -6.667   0.041  1.00  0.00           N  
ATOM   2571  CA  ALA A 159     -11.313  -6.574   0.738  1.00  0.00           C  
ATOM   2572  C   ALA A 159     -11.514  -6.426   2.240  1.00  0.00           C  
ATOM   2573  O   ALA A 159     -10.911  -7.149   3.028  1.00  0.00           O  
ATOM   2574  CB  ALA A 159     -10.507  -5.401   0.204  1.00  0.00           C  
ATOM   2575  H   ALA A 159     -12.784  -6.015  -0.702  1.00  0.00           H  
ATOM   2576  HA  ALA A 159     -10.764  -7.487   0.563  1.00  0.00           H  
ATOM   2577 1HB  ALA A 159      -9.547  -5.359   0.713  1.00  0.00           H  
ATOM   2578 2HB  ALA A 159     -10.345  -5.530  -0.865  1.00  0.00           H  
ATOM   2579 3HB  ALA A 159     -11.053  -4.478   0.376  1.00  0.00           H  
ATOM   2580  N   ALA A 160     -12.340  -5.469   2.636  1.00  0.00           N  
ATOM   2581  CA  ALA A 160     -12.583  -5.217   4.055  1.00  0.00           C  
ATOM   2582  C   ALA A 160     -13.236  -6.420   4.719  1.00  0.00           C  
ATOM   2583  O   ALA A 160     -12.879  -6.787   5.841  1.00  0.00           O  
ATOM   2584  CB  ALA A 160     -13.451  -3.990   4.228  1.00  0.00           C  
ATOM   2585  H   ALA A 160     -12.795  -4.879   1.941  1.00  0.00           H  
ATOM   2586  HA  ALA A 160     -11.624  -5.047   4.540  1.00  0.00           H  
ATOM   2587 1HB  ALA A 160     -13.605  -3.799   5.289  1.00  0.00           H  
ATOM   2588 2HB  ALA A 160     -12.965  -3.133   3.773  1.00  0.00           H  
ATOM   2589 3HB  ALA A 160     -14.390  -4.157   3.754  1.00  0.00           H  
ATOM   2590  N   LYS A 161     -14.198  -7.029   4.035  1.00  0.00           N  
ATOM   2591  CA  LYS A 161     -14.912  -8.162   4.592  1.00  0.00           C  
ATOM   2592  C   LYS A 161     -13.984  -9.352   4.809  1.00  0.00           C  
ATOM   2593  O   LYS A 161     -13.956  -9.938   5.889  1.00  0.00           O  
ATOM   2594  CB  LYS A 161     -16.073  -8.559   3.680  1.00  0.00           C  
ATOM   2595  CG  LYS A 161     -16.915  -9.717   4.200  1.00  0.00           C  
ATOM   2596  CD  LYS A 161     -18.056 -10.041   3.248  1.00  0.00           C  
ATOM   2597  CE  LYS A 161     -18.975 -11.108   3.827  1.00  0.00           C  
ATOM   2598  NZ  LYS A 161     -18.312 -12.439   3.889  1.00  0.00           N  
ATOM   2599  H   LYS A 161     -14.450  -6.689   3.110  1.00  0.00           H  
ATOM   2600  HA  LYS A 161     -15.314  -7.874   5.564  1.00  0.00           H  
ATOM   2601 1HB  LYS A 161     -16.734  -7.702   3.538  1.00  0.00           H  
ATOM   2602 2HB  LYS A 161     -15.687  -8.839   2.700  1.00  0.00           H  
ATOM   2603 1HG  LYS A 161     -16.286 -10.600   4.315  1.00  0.00           H  
ATOM   2604 2HG  LYS A 161     -17.328  -9.457   5.174  1.00  0.00           H  
ATOM   2605 1HD  LYS A 161     -18.638  -9.139   3.055  1.00  0.00           H  
ATOM   2606 2HD  LYS A 161     -17.651 -10.400   2.302  1.00  0.00           H  
ATOM   2607 1HE  LYS A 161     -19.278 -10.819   4.832  1.00  0.00           H  
ATOM   2608 2HE  LYS A 161     -19.870 -11.191   3.210  1.00  0.00           H  
ATOM   2609 1HZ  LYS A 161     -18.952 -13.116   4.278  1.00  0.00           H  
ATOM   2610 2HZ  LYS A 161     -18.042 -12.725   2.959  1.00  0.00           H  
ATOM   2611 3HZ  LYS A 161     -17.491 -12.379   4.474  1.00  0.00           H  
ATOM   2612  N   VAL A 162     -13.234  -9.714   3.768  1.00  0.00           N  
ATOM   2613  CA  VAL A 162     -12.365 -10.880   3.822  1.00  0.00           C  
ATOM   2614  C   VAL A 162     -11.265 -10.723   4.861  1.00  0.00           C  
ATOM   2615  O   VAL A 162     -10.913 -11.679   5.546  1.00  0.00           O  
ATOM   2616  CB  VAL A 162     -11.725 -11.128   2.443  1.00  0.00           C  
ATOM   2617  CG1 VAL A 162     -10.681 -12.230   2.531  1.00  0.00           C  
ATOM   2618  CG2 VAL A 162     -12.802 -11.484   1.430  1.00  0.00           C  
ATOM   2619  H   VAL A 162     -13.285  -9.177   2.906  1.00  0.00           H  
ATOM   2620  HA  VAL A 162     -12.971 -11.743   4.092  1.00  0.00           H  
ATOM   2621  HB  VAL A 162     -11.210 -10.222   2.124  1.00  0.00           H  
ATOM   2622 1HG1 VAL A 162     -10.239 -12.392   1.547  1.00  0.00           H  
ATOM   2623 2HG1 VAL A 162      -9.901 -11.938   3.234  1.00  0.00           H  
ATOM   2624 3HG1 VAL A 162     -11.152 -13.152   2.872  1.00  0.00           H  
ATOM   2625 1HG2 VAL A 162     -12.343 -11.657   0.457  1.00  0.00           H  
ATOM   2626 2HG2 VAL A 162     -13.321 -12.387   1.752  1.00  0.00           H  
ATOM   2627 3HG2 VAL A 162     -13.516 -10.664   1.353  1.00  0.00           H  
ATOM   2628  N   LEU A 163     -10.725  -9.515   4.985  1.00  0.00           N  
ATOM   2629  CA  LEU A 163      -9.742  -9.240   6.022  1.00  0.00           C  
ATOM   2630  C   LEU A 163     -10.290  -9.580   7.395  1.00  0.00           C  
ATOM   2631  O   LEU A 163      -9.589 -10.164   8.232  1.00  0.00           O  
ATOM   2632  CB  LEU A 163      -9.325  -7.764   5.983  1.00  0.00           C  
ATOM   2633  CG  LEU A 163      -8.407  -7.363   4.822  1.00  0.00           C  
ATOM   2634  CD1 LEU A 163      -8.308  -5.845   4.753  1.00  0.00           C  
ATOM   2635  CD2 LEU A 163      -7.035  -7.992   5.017  1.00  0.00           C  
ATOM   2636  H   LEU A 163     -10.998  -8.775   4.344  1.00  0.00           H  
ATOM   2637  HA  LEU A 163      -8.861  -9.853   5.839  1.00  0.00           H  
ATOM   2638 1HB  LEU A 163     -10.222  -7.151   5.923  1.00  0.00           H  
ATOM   2639 2HB  LEU A 163      -8.808  -7.524   6.912  1.00  0.00           H  
ATOM   2640  HG  LEU A 163      -8.835  -7.712   3.882  1.00  0.00           H  
ATOM   2641 1HD1 LEU A 163      -7.656  -5.560   3.927  1.00  0.00           H  
ATOM   2642 2HD1 LEU A 163      -9.300  -5.422   4.593  1.00  0.00           H  
ATOM   2643 3HD1 LEU A 163      -7.897  -5.464   5.687  1.00  0.00           H  
ATOM   2644 1HD2 LEU A 163      -6.383  -7.707   4.191  1.00  0.00           H  
ATOM   2645 2HD2 LEU A 163      -6.605  -7.642   5.956  1.00  0.00           H  
ATOM   2646 3HD2 LEU A 163      -7.133  -9.077   5.045  1.00  0.00           H  
ATOM   2647  N   HIS A 164     -11.544  -9.209   7.631  1.00  0.00           N  
ATOM   2648  CA  HIS A 164     -12.216  -9.559   8.864  1.00  0.00           C  
ATOM   2649  C   HIS A 164     -12.448 -11.074   8.951  1.00  0.00           C  
ATOM   2650  O   HIS A 164     -12.118 -11.705   9.957  1.00  0.00           O  
ATOM   2651  CB  HIS A 164     -13.550  -8.815   8.975  1.00  0.00           C  
ATOM   2652  CG  HIS A 164     -14.287  -9.088  10.249  1.00  0.00           C  
ATOM   2653  ND1 HIS A 164     -13.878  -8.587  11.467  1.00  0.00           N  
ATOM   2654  CD2 HIS A 164     -15.406  -9.810  10.495  1.00  0.00           C  
ATOM   2655  CE1 HIS A 164     -14.715  -8.989  12.408  1.00  0.00           C  
ATOM   2656  NE2 HIS A 164     -15.650  -9.732  11.845  1.00  0.00           N  
ATOM   2657  H   HIS A 164     -12.041  -8.652   6.938  1.00  0.00           H  
ATOM   2658  HA  HIS A 164     -11.577  -9.271   9.699  1.00  0.00           H  
ATOM   2659 1HB  HIS A 164     -13.375  -7.741   8.906  1.00  0.00           H  
ATOM   2660 2HB  HIS A 164     -14.194  -9.095   8.142  1.00  0.00           H  
ATOM   2661  HD1 HIS A 164     -13.122  -7.951  11.621  1.00  0.00           H  
ATOM   2662  HD2 HIS A 164     -16.073 -10.384   9.852  1.00  0.00           H  
ATOM   2663  HE1 HIS A 164     -14.564  -8.697  13.447  1.00  0.00           H  
ATOM   2664  N   ASP A 165     -13.012 -11.660   7.875  1.00  0.00           N  
ATOM   2665  CA  ASP A 165     -13.416 -13.072   7.889  1.00  0.00           C  
ATOM   2666  C   ASP A 165     -12.227 -13.985   8.164  1.00  0.00           C  
ATOM   2667  O   ASP A 165     -12.363 -15.015   8.822  1.00  0.00           O  
ATOM   2668  CB  ASP A 165     -14.064 -13.463   6.559  1.00  0.00           C  
ATOM   2669  CG  ASP A 165     -15.454 -12.866   6.378  1.00  0.00           C  
ATOM   2670  OD1 ASP A 165     -15.999 -12.380   7.340  1.00  0.00           O  
ATOM   2671  OD2 ASP A 165     -15.956 -12.903   5.281  1.00  0.00           O  
ATOM   2672  H   ASP A 165     -13.157 -11.113   7.034  1.00  0.00           H  
ATOM   2673  HA  ASP A 165     -14.145 -13.213   8.686  1.00  0.00           H  
ATOM   2674 1HB  ASP A 165     -13.432 -13.130   5.735  1.00  0.00           H  
ATOM   2675 2HB  ASP A 165     -14.139 -14.548   6.495  1.00  0.00           H  
ATOM   2676  N   LEU A 166     -11.052 -13.592   7.666  1.00  0.00           N  
ATOM   2677  CA  LEU A 166      -9.850 -14.399   7.823  1.00  0.00           C  
ATOM   2678  C   LEU A 166      -9.270 -14.226   9.212  1.00  0.00           C  
ATOM   2679  O   LEU A 166      -8.322 -14.910   9.588  1.00  0.00           O  
ATOM   2680  CB  LEU A 166      -8.803 -14.012   6.771  1.00  0.00           C  
ATOM   2681  CG  LEU A 166      -9.168 -14.339   5.317  1.00  0.00           C  
ATOM   2682  CD1 LEU A 166      -8.098 -13.783   4.387  1.00  0.00           C  
ATOM   2683  CD2 LEU A 166      -9.306 -15.845   5.154  1.00  0.00           C  
ATOM   2684  H   LEU A 166     -10.994 -12.707   7.174  1.00  0.00           H  
ATOM   2685  HA  LEU A 166     -10.114 -15.445   7.687  1.00  0.00           H  
ATOM   2686 1HB  LEU A 166      -8.626 -12.940   6.835  1.00  0.00           H  
ATOM   2687 2HB  LEU A 166      -7.871 -14.528   7.002  1.00  0.00           H  
ATOM   2688  HG  LEU A 166     -10.113 -13.858   5.063  1.00  0.00           H  
ATOM   2689 1HD1 LEU A 166      -8.357 -14.015   3.354  1.00  0.00           H  
ATOM   2690 2HD1 LEU A 166      -8.034 -12.702   4.511  1.00  0.00           H  
ATOM   2691 3HD1 LEU A 166      -7.136 -14.234   4.629  1.00  0.00           H  
ATOM   2692 1HD2 LEU A 166      -9.567 -16.077   4.121  1.00  0.00           H  
ATOM   2693 2HD2 LEU A 166      -8.361 -16.327   5.407  1.00  0.00           H  
ATOM   2694 3HD2 LEU A 166     -10.090 -16.212   5.817  1.00  0.00           H  
ATOM   2695  N   GLY A 167      -9.852 -13.309   9.976  1.00  0.00           N  
ATOM   2696  CA  GLY A 167      -9.400 -13.052  11.330  1.00  0.00           C  
ATOM   2697  C   GLY A 167      -8.026 -12.400  11.343  1.00  0.00           C  
ATOM   2698  O   GLY A 167      -7.225 -12.642  12.246  1.00  0.00           O  
ATOM   2699  H   GLY A 167     -10.627 -12.771   9.604  1.00  0.00           H  
ATOM   2700 1HA  GLY A 167     -10.118 -12.405  11.833  1.00  0.00           H  
ATOM   2701 2HA  GLY A 167      -9.368 -13.988  11.885  1.00  0.00           H  
ATOM   2702  N   ALA A 168      -7.755 -11.565  10.341  1.00  0.00           N  
ATOM   2703  CA  ALA A 168      -6.443 -10.949  10.204  1.00  0.00           C  
ATOM   2704  C   ALA A 168      -6.124 -10.125  11.438  1.00  0.00           C  
ATOM   2705  O   ALA A 168      -6.998  -9.453  11.984  1.00  0.00           O  
ATOM   2706  CB  ALA A 168      -6.389 -10.078   8.953  1.00  0.00           C  
ATOM   2707  H   ALA A 168      -8.482 -11.339   9.668  1.00  0.00           H  
ATOM   2708  HA  ALA A 168      -5.698 -11.742  10.121  1.00  0.00           H  
ATOM   2709 1HB  ALA A 168      -5.393  -9.637   8.859  1.00  0.00           H  
ATOM   2710 2HB  ALA A 168      -6.603 -10.685   8.076  1.00  0.00           H  
ATOM   2711 3HB  ALA A 168      -7.131  -9.282   9.033  1.00  0.00           H  
ATOM   2712  N   GLU A 169      -4.872 -10.176  11.877  1.00  0.00           N  
ATOM   2713  CA  GLU A 169      -4.421  -9.319  12.962  1.00  0.00           C  
ATOM   2714  C   GLU A 169      -4.367  -7.874  12.509  1.00  0.00           C  
ATOM   2715  O   GLU A 169      -4.693  -6.961  13.265  1.00  0.00           O  
ATOM   2716  CB  GLU A 169      -3.044  -9.761  13.462  1.00  0.00           C  
ATOM   2717  CG  GLU A 169      -2.521  -8.966  14.649  1.00  0.00           C  
ATOM   2718  CD  GLU A 169      -3.344  -9.159  15.892  1.00  0.00           C  
ATOM   2719  OE1 GLU A 169      -4.066 -10.125  15.959  1.00  0.00           O  
ATOM   2720  OE2 GLU A 169      -3.252  -8.340  16.775  1.00  0.00           O  
ATOM   2721  H   GLU A 169      -4.216 -10.814  11.443  1.00  0.00           H  
ATOM   2722  HA  GLU A 169      -5.135  -9.392  13.783  1.00  0.00           H  
ATOM   2723 1HB  GLU A 169      -3.082 -10.811  13.754  1.00  0.00           H  
ATOM   2724 2HB  GLU A 169      -2.317  -9.673  12.654  1.00  0.00           H  
ATOM   2725 1HG  GLU A 169      -1.496  -9.272  14.856  1.00  0.00           H  
ATOM   2726 2HG  GLU A 169      -2.509  -7.908  14.388  1.00  0.00           H  
ATOM   2727  N   GLU A 170      -3.962  -7.674  11.259  1.00  0.00           N  
ATOM   2728  CA  GLU A 170      -3.910  -6.343  10.673  1.00  0.00           C  
ATOM   2729  C   GLU A 170      -4.723  -6.271   9.375  1.00  0.00           C  
ATOM   2730  O   GLU A 170      -4.430  -6.973   8.401  1.00  0.00           O  
ATOM   2731  CB  GLU A 170      -2.458  -5.943  10.403  1.00  0.00           C  
ATOM   2732  CG  GLU A 170      -2.285  -4.532   9.857  1.00  0.00           C  
ATOM   2733  CD  GLU A 170      -0.847  -4.175   9.602  1.00  0.00           C  
ATOM   2734  OE1 GLU A 170      -0.066  -4.244  10.520  1.00  0.00           O  
ATOM   2735  OE2 GLU A 170      -0.530  -3.833   8.487  1.00  0.00           O  
ATOM   2736  H   GLU A 170      -3.696  -8.474  10.694  1.00  0.00           H  
ATOM   2737  HA  GLU A 170      -4.351  -5.638  11.377  1.00  0.00           H  
ATOM   2738 1HB  GLU A 170      -1.882  -6.017  11.326  1.00  0.00           H  
ATOM   2739 2HB  GLU A 170      -2.016  -6.635   9.686  1.00  0.00           H  
ATOM   2740 1HG  GLU A 170      -2.840  -4.445   8.923  1.00  0.00           H  
ATOM   2741 2HG  GLU A 170      -2.710  -3.825  10.568  1.00  0.00           H  
ATOM   2742  N   ALA A 171      -5.731  -5.410   9.368  1.00  0.00           N  
ATOM   2743  CA  ALA A 171      -6.556  -5.192   8.179  1.00  0.00           C  
ATOM   2744  C   ALA A 171      -6.260  -3.820   7.572  1.00  0.00           C  
ATOM   2745  O   ALA A 171      -6.688  -2.790   8.100  1.00  0.00           O  
ATOM   2746  CB  ALA A 171      -8.037  -5.302   8.534  1.00  0.00           C  
ATOM   2747  H   ALA A 171      -5.939  -4.885  10.212  1.00  0.00           H  
ATOM   2748  HA  ALA A 171      -6.304  -5.952   7.442  1.00  0.00           H  
ATOM   2749 1HB  ALA A 171      -8.635  -5.154   7.642  1.00  0.00           H  
ATOM   2750 2HB  ALA A 171      -8.239  -6.291   8.948  1.00  0.00           H  
ATOM   2751 3HB  ALA A 171      -8.291  -4.546   9.268  1.00  0.00           H  
ATOM   2752  N   ALA A 172      -5.496  -3.811   6.476  1.00  0.00           N  
ATOM   2753  CA  ALA A 172      -5.109  -2.561   5.822  1.00  0.00           C  
ATOM   2754  C   ALA A 172      -5.451  -2.592   4.335  1.00  0.00           C  
ATOM   2755  O   ALA A 172      -5.284  -3.617   3.669  1.00  0.00           O  
ATOM   2756  CB  ALA A 172      -3.625  -2.307   6.014  1.00  0.00           C  
ATOM   2757  H   ALA A 172      -5.163  -4.698   6.094  1.00  0.00           H  
ATOM   2758  HA  ALA A 172      -5.674  -1.750   6.281  1.00  0.00           H  
ATOM   2759 1HB  ALA A 172      -3.353  -1.363   5.544  1.00  0.00           H  
ATOM   2760 2HB  ALA A 172      -3.399  -2.263   7.074  1.00  0.00           H  
ATOM   2761 3HB  ALA A 172      -3.065  -3.110   5.561  1.00  0.00           H  
ATOM   2762  N   ILE A 173      -5.919  -1.458   3.817  1.00  0.00           N  
ATOM   2763  CA  ILE A 173      -6.240  -1.337   2.394  1.00  0.00           C  
ATOM   2764  C   ILE A 173      -5.582  -0.114   1.778  1.00  0.00           C  
ATOM   2765  O   ILE A 173      -5.692   0.993   2.306  1.00  0.00           O  
ATOM   2766  CB  ILE A 173      -7.762  -1.258   2.176  1.00  0.00           C  
ATOM   2767  CG1 ILE A 173      -8.441  -2.532   2.688  1.00  0.00           C  
ATOM   2768  CG2 ILE A 173      -8.078  -1.037   0.705  1.00  0.00           C  
ATOM   2769  CD1 ILE A 173      -9.950  -2.493   2.610  1.00  0.00           C  
ATOM   2770  H   ILE A 173      -6.055  -0.657   4.429  1.00  0.00           H  
ATOM   2771  HA  ILE A 173      -5.865  -2.219   1.878  1.00  0.00           H  
ATOM   2772  HB  ILE A 173      -8.170  -0.430   2.755  1.00  0.00           H  
ATOM   2773 1HG1 ILE A 173      -8.091  -3.387   2.111  1.00  0.00           H  
ATOM   2774 2HG1 ILE A 173      -8.158  -2.702   3.727  1.00  0.00           H  
ATOM   2775 1HG2 ILE A 173      -9.158  -0.985   0.569  1.00  0.00           H  
ATOM   2776 2HG2 ILE A 173      -7.625  -0.104   0.372  1.00  0.00           H  
ATOM   2777 3HG2 ILE A 173      -7.678  -1.864   0.118  1.00  0.00           H  
ATOM   2778 1HD1 ILE A 173     -10.358  -3.429   2.990  1.00  0.00           H  
ATOM   2779 2HD1 ILE A 173     -10.324  -1.663   3.211  1.00  0.00           H  
ATOM   2780 3HD1 ILE A 173     -10.257  -2.358   1.574  1.00  0.00           H  
ATOM   2781  N   ILE A 174      -4.913  -0.315   0.643  1.00  0.00           N  
ATOM   2782  CA  ILE A 174      -4.365   0.791  -0.131  1.00  0.00           C  
ATOM   2783  C   ILE A 174      -5.289   1.166  -1.275  1.00  0.00           C  
ATOM   2784  O   ILE A 174      -5.316   0.502  -2.313  1.00  0.00           O  
ATOM   2785  CB  ILE A 174      -2.974   0.437  -0.689  1.00  0.00           C  
ATOM   2786  CG1 ILE A 174      -2.075  -0.107   0.424  1.00  0.00           C  
ATOM   2787  CG2 ILE A 174      -2.339   1.654  -1.344  1.00  0.00           C  
ATOM   2788  CD1 ILE A 174      -1.849   0.868   1.558  1.00  0.00           C  
ATOM   2789  H   ILE A 174      -4.796  -1.257   0.302  1.00  0.00           H  
ATOM   2790  HA  ILE A 174      -4.265   1.652   0.519  1.00  0.00           H  
ATOM   2791  HB  ILE A 174      -3.071  -0.355  -1.431  1.00  0.00           H  
ATOM   2792 1HG1 ILE A 174      -2.515  -1.014   0.837  1.00  0.00           H  
ATOM   2793 2HG1 ILE A 174      -1.103  -0.376   0.009  1.00  0.00           H  
ATOM   2794 1HG2 ILE A 174      -1.357   1.386  -1.733  1.00  0.00           H  
ATOM   2795 2HG2 ILE A 174      -2.971   1.997  -2.162  1.00  0.00           H  
ATOM   2796 3HG2 ILE A 174      -2.234   2.450  -0.608  1.00  0.00           H  
ATOM   2797 1HD1 ILE A 174      -1.202   0.411   2.307  1.00  0.00           H  
ATOM   2798 2HD1 ILE A 174      -1.375   1.772   1.172  1.00  0.00           H  
ATOM   2799 3HD1 ILE A 174      -2.804   1.125   2.012  1.00  0.00           H  
ATOM   2800  N   LEU A 175      -6.051   2.233  -1.081  1.00  0.00           N  
ATOM   2801  CA  LEU A 175      -7.140   2.573  -1.988  1.00  0.00           C  
ATOM   2802  C   LEU A 175      -6.728   3.671  -2.953  1.00  0.00           C  
ATOM   2803  O   LEU A 175      -6.665   4.839  -2.580  1.00  0.00           O  
ATOM   2804  CB  LEU A 175      -8.373   3.019  -1.193  1.00  0.00           C  
ATOM   2805  CG  LEU A 175      -9.653   3.231  -2.012  1.00  0.00           C  
ATOM   2806  CD1 LEU A 175     -10.077   1.911  -2.642  1.00  0.00           C  
ATOM   2807  CD2 LEU A 175     -10.747   3.784  -1.112  1.00  0.00           C  
ATOM   2808  H   LEU A 175      -5.874   2.822  -0.272  1.00  0.00           H  
ATOM   2809  HA  LEU A 175      -7.403   1.687  -2.566  1.00  0.00           H  
ATOM   2810 1HB  LEU A 175      -8.587   2.269  -0.433  1.00  0.00           H  
ATOM   2811 2HB  LEU A 175      -8.142   3.959  -0.691  1.00  0.00           H  
ATOM   2812  HG  LEU A 175      -9.455   3.937  -2.819  1.00  0.00           H  
ATOM   2813 1HD1 LEU A 175     -10.986   2.061  -3.224  1.00  0.00           H  
ATOM   2814 2HD1 LEU A 175      -9.284   1.548  -3.296  1.00  0.00           H  
ATOM   2815 3HD1 LEU A 175     -10.266   1.178  -1.858  1.00  0.00           H  
ATOM   2816 1HD2 LEU A 175     -11.656   3.935  -1.695  1.00  0.00           H  
ATOM   2817 2HD2 LEU A 175     -10.946   3.078  -0.305  1.00  0.00           H  
ATOM   2818 3HD2 LEU A 175     -10.424   4.736  -0.690  1.00  0.00           H  
ATOM   2819  N   ALA A 176      -6.440   3.292  -4.196  1.00  0.00           N  
ATOM   2820  CA  ALA A 176      -5.773   4.199  -5.132  1.00  0.00           C  
ATOM   2821  C   ALA A 176      -6.775   5.007  -5.943  1.00  0.00           C  
ATOM   2822  O   ALA A 176      -7.780   4.472  -6.423  1.00  0.00           O  
ATOM   2823  CB  ALA A 176      -4.855   3.420  -6.062  1.00  0.00           C  
ATOM   2824  H   ALA A 176      -6.679   2.350  -4.498  1.00  0.00           H  
ATOM   2825  HA  ALA A 176      -5.177   4.894  -4.565  1.00  0.00           H  
ATOM   2826 1HB  ALA A 176      -4.366   4.108  -6.751  1.00  0.00           H  
ATOM   2827 2HB  ALA A 176      -4.100   2.897  -5.474  1.00  0.00           H  
ATOM   2828 3HB  ALA A 176      -5.440   2.695  -6.627  1.00  0.00           H  
ATOM   2829  N   PHE A 177      -6.489   6.295  -6.100  1.00  0.00           N  
ATOM   2830  CA  PHE A 177      -7.335   7.187  -6.873  1.00  0.00           C  
ATOM   2831  C   PHE A 177      -6.550   7.857  -8.000  1.00  0.00           C  
ATOM   2832  O   PHE A 177      -5.340   8.074  -7.886  1.00  0.00           O  
ATOM   2833  CB  PHE A 177      -7.950   8.254  -5.964  1.00  0.00           C  
ATOM   2834  CG  PHE A 177      -8.939   7.708  -4.973  1.00  0.00           C  
ATOM   2835  CD1 PHE A 177      -8.509   7.165  -3.771  1.00  0.00           C  
ATOM   2836  CD2 PHE A 177     -10.299   7.737  -5.240  1.00  0.00           C  
ATOM   2837  CE1 PHE A 177      -9.418   6.663  -2.858  1.00  0.00           C  
ATOM   2838  CE2 PHE A 177     -11.209   7.237  -4.329  1.00  0.00           C  
ATOM   2839  CZ  PHE A 177     -10.767   6.699  -3.137  1.00  0.00           C  
ATOM   2840  H   PHE A 177      -5.650   6.665  -5.667  1.00  0.00           H  
ATOM   2841  HA  PHE A 177      -8.143   6.602  -7.317  1.00  0.00           H  
ATOM   2842 1HB  PHE A 177      -7.160   8.761  -5.412  1.00  0.00           H  
ATOM   2843 2HB  PHE A 177      -8.457   9.002  -6.573  1.00  0.00           H  
ATOM   2844  HD1 PHE A 177      -7.442   7.138  -3.550  1.00  0.00           H  
ATOM   2845  HD2 PHE A 177     -10.648   8.161  -6.182  1.00  0.00           H  
ATOM   2846  HE1 PHE A 177      -9.067   6.239  -1.918  1.00  0.00           H  
ATOM   2847  HE2 PHE A 177     -12.276   7.266  -4.551  1.00  0.00           H  
ATOM   2848  HZ  PHE A 177     -11.484   6.303  -2.419  1.00  0.00           H  
ATOM   2849  N   ASP A 178      -7.248   8.197  -9.073  1.00  0.00           N  
ATOM   2850  CA  ASP A 178      -6.676   9.001 -10.147  1.00  0.00           C  
ATOM   2851  C   ASP A 178      -7.713   9.965 -10.693  1.00  0.00           C  
ATOM   2852  O   ASP A 178      -8.156   9.839 -11.833  1.00  0.00           O  
ATOM   2853  CB  ASP A 178      -6.152   8.110 -11.276  1.00  0.00           C  
ATOM   2854  CG  ASP A 178      -5.362   8.883 -12.323  1.00  0.00           C  
ATOM   2855  OD1 ASP A 178      -4.827   9.915 -11.993  1.00  0.00           O  
ATOM   2856  OD2 ASP A 178      -5.301   8.434 -13.443  1.00  0.00           O  
ATOM   2857  H   ASP A 178      -8.212   7.899  -9.145  1.00  0.00           H  
ATOM   2858  HA  ASP A 178      -5.846   9.583  -9.744  1.00  0.00           H  
ATOM   2859 1HB  ASP A 178      -5.510   7.334 -10.858  1.00  0.00           H  
ATOM   2860 2HB  ASP A 178      -6.989   7.613 -11.766  1.00  0.00           H  
ATOM   2861  N   ILE A 179      -8.123  10.906  -9.855  1.00  0.00           N  
ATOM   2862  CA  ILE A 179      -9.284  11.731 -10.128  1.00  0.00           C  
ATOM   2863  C   ILE A 179      -8.885  13.182 -10.396  1.00  0.00           C  
ATOM   2864  O   ILE A 179      -8.163  13.790  -9.610  1.00  0.00           O  
ATOM   2865  CB  ILE A 179     -10.277  11.675  -8.953  1.00  0.00           C  
ATOM   2866  CG1 ILE A 179     -10.615  10.223  -8.607  1.00  0.00           C  
ATOM   2867  CG2 ILE A 179     -11.540  12.454  -9.287  1.00  0.00           C  
ATOM   2868  CD1 ILE A 179     -11.277   9.465  -9.735  1.00  0.00           C  
ATOM   2869  H   ILE A 179      -7.621  11.039  -8.989  1.00  0.00           H  
ATOM   2870  HA  ILE A 179      -9.783  11.344 -11.017  1.00  0.00           H  
ATOM   2871  HB  ILE A 179      -9.817  12.111  -8.066  1.00  0.00           H  
ATOM   2872 1HG1 ILE A 179      -9.704   9.694  -8.329  1.00  0.00           H  
ATOM   2873 2HG1 ILE A 179     -11.281  10.199  -7.745  1.00  0.00           H  
ATOM   2874 1HG2 ILE A 179     -12.231  12.404  -8.446  1.00  0.00           H  
ATOM   2875 2HG2 ILE A 179     -11.284  13.494  -9.484  1.00  0.00           H  
ATOM   2876 3HG2 ILE A 179     -12.011  12.022 -10.170  1.00  0.00           H  
ATOM   2877 1HD1 ILE A 179     -11.486   8.444  -9.415  1.00  0.00           H  
ATOM   2878 2HD1 ILE A 179     -12.211   9.959 -10.006  1.00  0.00           H  
ATOM   2879 3HD1 ILE A 179     -10.613   9.445 -10.598  1.00  0.00           H  
ATOM   2880  N   ASP A 180      -9.361  13.730 -11.517  1.00  0.00           N  
ATOM   2881  CA  ASP A 180      -9.100  15.130 -11.858  1.00  0.00           C  
ATOM   2882  C   ASP A 180     -10.041  16.070 -11.102  1.00  0.00           C  
ATOM   2883  O   ASP A 180      -9.642  17.150 -10.669  1.00  0.00           O  
ATOM   2884  CB  ASP A 180      -9.251  15.352 -13.365  1.00  0.00           C  
ATOM   2885  CG  ASP A 180      -8.155  14.673 -14.177  1.00  0.00           C  
ATOM   2886  OD1 ASP A 180      -7.099  14.443 -13.637  1.00  0.00           O  
ATOM   2887  OD2 ASP A 180      -8.386  14.391 -15.328  1.00  0.00           O  
ATOM   2888  H   ASP A 180      -9.917  13.166 -12.142  1.00  0.00           H  
ATOM   2889  HA  ASP A 180      -8.077  15.371 -11.571  1.00  0.00           H  
ATOM   2890 1HB  ASP A 180     -10.217  14.970 -13.695  1.00  0.00           H  
ATOM   2891 2HB  ASP A 180      -9.231  16.421 -13.579  1.00  0.00           H  
ATOM   2892  N   ASP A 181     -11.291  15.645 -10.947  1.00  0.00           N  
ATOM   2893  CA  ASP A 181     -12.314  16.474 -10.321  1.00  0.00           C  
ATOM   2894  C   ASP A 181     -12.308  16.298  -8.803  1.00  0.00           C  
ATOM   2895  O   ASP A 181     -12.661  15.235  -8.291  1.00  0.00           O  
ATOM   2896  CB  ASP A 181     -13.697  16.131 -10.879  1.00  0.00           C  
ATOM   2897  CG  ASP A 181     -14.795  17.038 -10.339  1.00  0.00           C  
ATOM   2898  OD1 ASP A 181     -14.559  17.707  -9.361  1.00  0.00           O  
ATOM   2899  OD2 ASP A 181     -15.859  17.053 -10.910  1.00  0.00           O  
ATOM   2900  H   ASP A 181     -11.538  14.722 -11.270  1.00  0.00           H  
ATOM   2901  HA  ASP A 181     -12.096  17.520 -10.543  1.00  0.00           H  
ATOM   2902 1HB  ASP A 181     -13.682  16.211 -11.966  1.00  0.00           H  
ATOM   2903 2HB  ASP A 181     -13.944  15.099 -10.630  1.00  0.00           H  
ATOM   2904  N   GLU A 182     -11.882  17.340  -8.091  1.00  0.00           N  
ATOM   2905  CA  GLU A 182     -11.727  17.270  -6.640  1.00  0.00           C  
ATOM   2906  C   GLU A 182     -13.057  16.982  -5.927  1.00  0.00           C  
ATOM   2907  O   GLU A 182     -13.070  16.468  -4.808  1.00  0.00           O  
ATOM   2908  CB  GLU A 182     -11.131  18.578  -6.114  1.00  0.00           C  
ATOM   2909  CG  GLU A 182     -12.052  19.783  -6.239  1.00  0.00           C  
ATOM   2910  CD  GLU A 182     -11.398  21.066  -5.808  1.00  0.00           C  
ATOM   2911  OE1 GLU A 182     -10.285  21.016  -5.342  1.00  0.00           O  
ATOM   2912  OE2 GLU A 182     -12.013  22.098  -5.944  1.00  0.00           O  
ATOM   2913  H   GLU A 182     -11.645  18.197  -8.571  1.00  0.00           H  
ATOM   2914  HA  GLU A 182     -11.041  16.454  -6.411  1.00  0.00           H  
ATOM   2915 1HB  GLU A 182     -10.872  18.462  -5.062  1.00  0.00           H  
ATOM   2916 2HB  GLU A 182     -10.212  18.802  -6.655  1.00  0.00           H  
ATOM   2917 1HG  GLU A 182     -12.367  19.880  -7.278  1.00  0.00           H  
ATOM   2918 2HG  GLU A 182     -12.941  19.612  -5.633  1.00  0.00           H  
ATOM   2919  N   ASP A 183     -14.177  17.314  -6.582  1.00  0.00           N  
ATOM   2920  CA  ASP A 183     -15.489  17.109  -5.976  1.00  0.00           C  
ATOM   2921  C   ASP A 183     -15.871  15.640  -5.991  1.00  0.00           C  
ATOM   2922  O   ASP A 183     -16.409  15.118  -5.011  1.00  0.00           O  
ATOM   2923  CB  ASP A 183     -16.556  17.925  -6.710  1.00  0.00           C  
ATOM   2924  CG  ASP A 183     -16.470  19.416  -6.412  1.00  0.00           C  
ATOM   2925  OD1 ASP A 183     -15.790  19.778  -5.481  1.00  0.00           O  
ATOM   2926  OD2 ASP A 183     -17.085  20.179  -7.119  1.00  0.00           O  
ATOM   2927  H   ASP A 183     -14.113  17.706  -7.521  1.00  0.00           H  
ATOM   2928  HA  ASP A 183     -15.445  17.436  -4.937  1.00  0.00           H  
ATOM   2929 1HB  ASP A 183     -16.453  17.777  -7.785  1.00  0.00           H  
ATOM   2930 2HB  ASP A 183     -17.547  17.569  -6.424  1.00  0.00           H  
ATOM   2931  N   GLU A 184     -15.575  14.965  -7.097  1.00  0.00           N  
ATOM   2932  CA  GLU A 184     -15.808  13.534  -7.192  1.00  0.00           C  
ATOM   2933  C   GLU A 184     -14.887  12.780  -6.257  1.00  0.00           C  
ATOM   2934  O   GLU A 184     -15.302  11.835  -5.588  1.00  0.00           O  
ATOM   2935  CB  GLU A 184     -15.602  13.049  -8.629  1.00  0.00           C  
ATOM   2936  CG  GLU A 184     -16.677  13.505  -9.606  1.00  0.00           C  
ATOM   2937  CD  GLU A 184     -16.462  12.979 -10.998  1.00  0.00           C  
ATOM   2938  OE1 GLU A 184     -15.443  12.377 -11.235  1.00  0.00           O  
ATOM   2939  OE2 GLU A 184     -17.319  13.180 -11.826  1.00  0.00           O  
ATOM   2940  H   GLU A 184     -15.172  15.458  -7.886  1.00  0.00           H  
ATOM   2941  HA  GLU A 184     -16.837  13.328  -6.895  1.00  0.00           H  
ATOM   2942 1HB  GLU A 184     -14.641  13.406  -8.999  1.00  0.00           H  
ATOM   2943 2HB  GLU A 184     -15.575  11.960  -8.645  1.00  0.00           H  
ATOM   2944 1HG  GLU A 184     -17.647  13.164  -9.247  1.00  0.00           H  
ATOM   2945 2HG  GLU A 184     -16.691  14.593  -9.632  1.00  0.00           H  
ATOM   2946  N   PHE A 185     -13.630  13.217  -6.191  1.00  0.00           N  
ATOM   2947  CA  PHE A 185     -12.668  12.615  -5.288  1.00  0.00           C  
ATOM   2948  C   PHE A 185     -13.169  12.658  -3.870  1.00  0.00           C  
ATOM   2949  O   PHE A 185     -13.194  11.639  -3.178  1.00  0.00           O  
ATOM   2950  CB  PHE A 185     -11.319  13.330  -5.379  1.00  0.00           C  
ATOM   2951  CG  PHE A 185     -10.298  12.823  -4.401  1.00  0.00           C  
ATOM   2952  CD1 PHE A 185      -9.501  11.731  -4.712  1.00  0.00           C  
ATOM   2953  CD2 PHE A 185     -10.132  13.436  -3.169  1.00  0.00           C  
ATOM   2954  CE1 PHE A 185      -8.561  11.264  -3.813  1.00  0.00           C  
ATOM   2955  CE2 PHE A 185      -9.192  12.972  -2.269  1.00  0.00           C  
ATOM   2956  CZ  PHE A 185      -8.406  11.884  -2.592  1.00  0.00           C  
ATOM   2957  H   PHE A 185     -13.343  13.991  -6.781  1.00  0.00           H  
ATOM   2958  HA  PHE A 185     -12.527  11.573  -5.575  1.00  0.00           H  
ATOM   2959 1HB  PHE A 185     -10.914  13.217  -6.384  1.00  0.00           H  
ATOM   2960 2HB  PHE A 185     -11.460  14.396  -5.202  1.00  0.00           H  
ATOM   2961  HD1 PHE A 185      -9.623  11.241  -5.678  1.00  0.00           H  
ATOM   2962  HD2 PHE A 185     -10.753  14.296  -2.913  1.00  0.00           H  
ATOM   2963  HE1 PHE A 185      -7.942  10.405  -4.070  1.00  0.00           H  
ATOM   2964  HE2 PHE A 185      -9.071  13.464  -1.303  1.00  0.00           H  
ATOM   2965  HZ  PHE A 185      -7.666  11.516  -1.882  1.00  0.00           H  
ATOM   2966  N   LYS A 186     -13.578  13.843  -3.433  1.00  0.00           N  
ATOM   2967  CA  LYS A 186     -14.063  14.035  -2.086  1.00  0.00           C  
ATOM   2968  C   LYS A 186     -15.155  13.031  -1.749  1.00  0.00           C  
ATOM   2969  O   LYS A 186     -15.105  12.374  -0.708  1.00  0.00           O  
ATOM   2970  CB  LYS A 186     -14.580  15.463  -1.904  1.00  0.00           C  
ATOM   2971  CG  LYS A 186     -15.038  15.791  -0.489  1.00  0.00           C  
ATOM   2972  CD  LYS A 186     -15.500  17.236  -0.379  1.00  0.00           C  
ATOM   2973  CE  LYS A 186     -15.971  17.562   1.030  1.00  0.00           C  
ATOM   2974  NZ  LYS A 186     -16.427  18.974   1.153  1.00  0.00           N  
ATOM   2975  H   LYS A 186     -13.544  14.642  -4.061  1.00  0.00           H  
ATOM   2976  HA  LYS A 186     -13.236  13.877  -1.396  1.00  0.00           H  
ATOM   2977 1HB  LYS A 186     -13.797  16.171  -2.176  1.00  0.00           H  
ATOM   2978 2HB  LYS A 186     -15.422  15.633  -2.576  1.00  0.00           H  
ATOM   2979 1HG  LYS A 186     -15.861  15.133  -0.211  1.00  0.00           H  
ATOM   2980 2HG  LYS A 186     -14.215  15.629   0.206  1.00  0.00           H  
ATOM   2981 1HD  LYS A 186     -14.678  17.903  -0.642  1.00  0.00           H  
ATOM   2982 2HD  LYS A 186     -16.321  17.409  -1.075  1.00  0.00           H  
ATOM   2983 1HE  LYS A 186     -16.795  16.903   1.300  1.00  0.00           H  
ATOM   2984 2HE  LYS A 186     -15.156  17.395   1.734  1.00  0.00           H  
ATOM   2985 1HZ  LYS A 186     -16.730  19.149   2.101  1.00  0.00           H  
ATOM   2986 2HZ  LYS A 186     -15.664  19.595   0.923  1.00  0.00           H  
ATOM   2987 3HZ  LYS A 186     -17.196  19.136   0.519  1.00  0.00           H  
ATOM   2988  N   LYS A 187     -16.147  12.916  -2.632  1.00  0.00           N  
ATOM   2989  CA  LYS A 187     -17.293  12.047  -2.388  1.00  0.00           C  
ATOM   2990  C   LYS A 187     -16.888  10.568  -2.353  1.00  0.00           C  
ATOM   2991  O   LYS A 187     -17.376   9.802  -1.517  1.00  0.00           O  
ATOM   2992  CB  LYS A 187     -18.365  12.273  -3.455  1.00  0.00           C  
ATOM   2993  CG  LYS A 187     -19.090  13.608  -3.345  1.00  0.00           C  
ATOM   2994  CD  LYS A 187     -20.188  13.728  -4.390  1.00  0.00           C  
ATOM   2995  CE  LYS A 187     -20.995  15.005  -4.203  1.00  0.00           C  
ATOM   2996  NZ  LYS A 187     -20.198  16.219  -4.528  1.00  0.00           N  
ATOM   2997  H   LYS A 187     -16.111  13.457  -3.494  1.00  0.00           H  
ATOM   2998  HA  LYS A 187     -17.713  12.300  -1.415  1.00  0.00           H  
ATOM   2999 1HB  LYS A 187     -17.911  12.219  -4.444  1.00  0.00           H  
ATOM   3000 2HB  LYS A 187     -19.112  11.481  -3.394  1.00  0.00           H  
ATOM   3001 1HG  LYS A 187     -19.532  13.702  -2.353  1.00  0.00           H  
ATOM   3002 2HG  LYS A 187     -18.377  14.421  -3.484  1.00  0.00           H  
ATOM   3003 1HD  LYS A 187     -19.744  13.731  -5.387  1.00  0.00           H  
ATOM   3004 2HD  LYS A 187     -20.859  12.872  -4.313  1.00  0.00           H  
ATOM   3005 1HE  LYS A 187     -21.872  14.978  -4.847  1.00  0.00           H  
ATOM   3006 2HE  LYS A 187     -21.332  15.074  -3.169  1.00  0.00           H  
ATOM   3007 1HZ  LYS A 187     -20.767  17.042  -4.391  1.00  0.00           H  
ATOM   3008 2HZ  LYS A 187     -19.390  16.264  -3.923  1.00  0.00           H  
ATOM   3009 3HZ  LYS A 187     -19.895  16.176  -5.490  1.00  0.00           H  
ATOM   3010  N   GLN A 188     -16.000  10.170  -3.267  1.00  0.00           N  
ATOM   3011  CA  GLN A 188     -15.575   8.773  -3.357  1.00  0.00           C  
ATOM   3012  C   GLN A 188     -14.799   8.345  -2.117  1.00  0.00           C  
ATOM   3013  O   GLN A 188     -15.017   7.254  -1.585  1.00  0.00           O  
ATOM   3014  CB  GLN A 188     -14.720   8.551  -4.607  1.00  0.00           C  
ATOM   3015  CG  GLN A 188     -15.488   8.659  -5.913  1.00  0.00           C  
ATOM   3016  CD  GLN A 188     -14.582   8.572  -7.127  1.00  0.00           C  
ATOM   3017  OE1 GLN A 188     -13.355   8.639  -7.008  1.00  0.00           O  
ATOM   3018  NE2 GLN A 188     -15.181   8.422  -8.302  1.00  0.00           N  
ATOM   3019  H   GLN A 188     -15.619  10.848  -3.922  1.00  0.00           H  
ATOM   3020  HA  GLN A 188     -16.464   8.147  -3.427  1.00  0.00           H  
ATOM   3021 1HB  GLN A 188     -13.913   9.284  -4.630  1.00  0.00           H  
ATOM   3022 2HB  GLN A 188     -14.264   7.563  -4.566  1.00  0.00           H  
ATOM   3023 1HG  GLN A 188     -16.210   7.844  -5.967  1.00  0.00           H  
ATOM   3024 2HG  GLN A 188     -16.005   9.618  -5.941  1.00  0.00           H  
ATOM   3025 1HE2 GLN A 188     -14.634   8.359  -9.138  1.00  0.00           H  
ATOM   3026 2HE2 GLN A 188     -16.178   8.373  -8.353  1.00  0.00           H  
ATOM   3027  N   VAL A 189     -13.897   9.208  -1.655  1.00  0.00           N  
ATOM   3028  CA  VAL A 189     -13.115   8.916  -0.462  1.00  0.00           C  
ATOM   3029  C   VAL A 189     -13.990   8.875   0.765  1.00  0.00           C  
ATOM   3030  O   VAL A 189     -13.889   7.958   1.577  1.00  0.00           O  
ATOM   3031  CB  VAL A 189     -12.016   9.978  -0.265  1.00  0.00           C  
ATOM   3032  CG1 VAL A 189     -11.356   9.814   1.095  1.00  0.00           C  
ATOM   3033  CG2 VAL A 189     -10.988   9.871  -1.381  1.00  0.00           C  
ATOM   3034  H   VAL A 189     -13.752  10.085  -2.143  1.00  0.00           H  
ATOM   3035  HA  VAL A 189     -12.647   7.940  -0.588  1.00  0.00           H  
ATOM   3036  HB  VAL A 189     -12.472  10.967  -0.284  1.00  0.00           H  
ATOM   3037 1HG1 VAL A 189     -10.582  10.572   1.218  1.00  0.00           H  
ATOM   3038 2HG1 VAL A 189     -12.104   9.930   1.879  1.00  0.00           H  
ATOM   3039 3HG1 VAL A 189     -10.906   8.823   1.165  1.00  0.00           H  
ATOM   3040 1HG2 VAL A 189     -10.214  10.625  -1.235  1.00  0.00           H  
ATOM   3041 2HG2 VAL A 189     -10.536   8.879  -1.366  1.00  0.00           H  
ATOM   3042 3HG2 VAL A 189     -11.475  10.033  -2.342  1.00  0.00           H  
ATOM   3043  N   LYS A 190     -14.862   9.866   0.905  1.00  0.00           N  
ATOM   3044  CA  LYS A 190     -15.738   9.940   2.055  1.00  0.00           C  
ATOM   3045  C   LYS A 190     -16.513   8.651   2.212  1.00  0.00           C  
ATOM   3046  O   LYS A 190     -16.560   8.071   3.296  1.00  0.00           O  
ATOM   3047  CB  LYS A 190     -16.698  11.124   1.929  1.00  0.00           C  
ATOM   3048  CG  LYS A 190     -17.597  11.336   3.139  1.00  0.00           C  
ATOM   3049  CD  LYS A 190     -18.484  12.559   2.961  1.00  0.00           C  
ATOM   3050  CE  LYS A 190     -19.409  12.752   4.154  1.00  0.00           C  
ATOM   3051  NZ  LYS A 190     -20.287  13.942   3.991  1.00  0.00           N  
ATOM   3052  H   LYS A 190     -14.921  10.585   0.190  1.00  0.00           H  
ATOM   3053  HA  LYS A 190     -15.131  10.078   2.949  1.00  0.00           H  
ATOM   3054 1HB  LYS A 190     -16.127  12.039   1.771  1.00  0.00           H  
ATOM   3055 2HB  LYS A 190     -17.338  10.982   1.057  1.00  0.00           H  
ATOM   3056 1HG  LYS A 190     -18.228  10.458   3.283  1.00  0.00           H  
ATOM   3057 2HG  LYS A 190     -16.983  11.469   4.030  1.00  0.00           H  
ATOM   3058 1HD  LYS A 190     -17.861  13.447   2.848  1.00  0.00           H  
ATOM   3059 2HD  LYS A 190     -19.088  12.443   2.061  1.00  0.00           H  
ATOM   3060 1HE  LYS A 190     -20.034  11.869   4.276  1.00  0.00           H  
ATOM   3061 2HE  LYS A 190     -18.814  12.876   5.059  1.00  0.00           H  
ATOM   3062 1HZ  LYS A 190     -20.883  14.035   4.802  1.00  0.00           H  
ATOM   3063 2HZ  LYS A 190     -19.717  14.771   3.896  1.00  0.00           H  
ATOM   3064 3HZ  LYS A 190     -20.857  13.830   3.166  1.00  0.00           H  
ATOM   3065  N   LYS A 191     -17.107   8.186   1.116  1.00  0.00           N  
ATOM   3066  CA  LYS A 191     -17.891   6.969   1.142  1.00  0.00           C  
ATOM   3067  C   LYS A 191     -17.011   5.767   1.440  1.00  0.00           C  
ATOM   3068  O   LYS A 191     -17.371   4.911   2.244  1.00  0.00           O  
ATOM   3069  CB  LYS A 191     -18.623   6.775  -0.187  1.00  0.00           C  
ATOM   3070  CG  LYS A 191     -19.565   5.578  -0.217  1.00  0.00           C  
ATOM   3071  CD  LYS A 191     -20.511   5.650  -1.406  1.00  0.00           C  
ATOM   3072  CE  LYS A 191     -21.539   4.529  -1.364  1.00  0.00           C  
ATOM   3073  NZ  LYS A 191     -20.996   3.255  -1.907  1.00  0.00           N  
ATOM   3074  H   LYS A 191     -17.006   8.690   0.239  1.00  0.00           H  
ATOM   3075  HA  LYS A 191     -18.630   7.050   1.938  1.00  0.00           H  
ATOM   3076 1HB  LYS A 191     -19.207   7.666  -0.415  1.00  0.00           H  
ATOM   3077 2HB  LYS A 191     -17.895   6.647  -0.988  1.00  0.00           H  
ATOM   3078 1HG  LYS A 191     -18.983   4.658  -0.281  1.00  0.00           H  
ATOM   3079 2HG  LYS A 191     -20.150   5.554   0.702  1.00  0.00           H  
ATOM   3080 1HD  LYS A 191     -21.031   6.609  -1.400  1.00  0.00           H  
ATOM   3081 2HD  LYS A 191     -19.940   5.571  -2.331  1.00  0.00           H  
ATOM   3082 1HE  LYS A 191     -21.857   4.365  -0.335  1.00  0.00           H  
ATOM   3083 2HE  LYS A 191     -22.413   4.815  -1.949  1.00  0.00           H  
ATOM   3084 1HZ  LYS A 191     -21.707   2.538  -1.862  1.00  0.00           H  
ATOM   3085 2HZ  LYS A 191     -20.715   3.390  -2.868  1.00  0.00           H  
ATOM   3086 3HZ  LYS A 191     -20.196   2.969  -1.360  1.00  0.00           H  
ATOM   3087  N   ALA A 192     -15.849   5.706   0.788  1.00  0.00           N  
ATOM   3088  CA  ALA A 192     -14.937   4.587   0.960  1.00  0.00           C  
ATOM   3089  C   ALA A 192     -14.520   4.448   2.408  1.00  0.00           C  
ATOM   3090  O   ALA A 192     -14.428   3.339   2.935  1.00  0.00           O  
ATOM   3091  CB  ALA A 192     -13.713   4.770   0.089  1.00  0.00           C  
ATOM   3092  H   ALA A 192     -15.598   6.455   0.149  1.00  0.00           H  
ATOM   3093  HA  ALA A 192     -15.457   3.676   0.665  1.00  0.00           H  
ATOM   3094 1HB  ALA A 192     -13.065   3.931   0.210  1.00  0.00           H  
ATOM   3095 2HB  ALA A 192     -14.006   4.848  -0.934  1.00  0.00           H  
ATOM   3096 3HB  ALA A 192     -13.191   5.675   0.383  1.00  0.00           H  
ATOM   3097  N   LEU A 193     -14.266   5.578   3.058  1.00  0.00           N  
ATOM   3098  CA  LEU A 193     -13.861   5.581   4.448  1.00  0.00           C  
ATOM   3099  C   LEU A 193     -14.958   5.021   5.342  1.00  0.00           C  
ATOM   3100  O   LEU A 193     -14.682   4.277   6.290  1.00  0.00           O  
ATOM   3101  CB  LEU A 193     -13.505   7.005   4.890  1.00  0.00           C  
ATOM   3102  CG  LEU A 193     -12.222   7.589   4.283  1.00  0.00           C  
ATOM   3103  CD1 LEU A 193     -12.102   9.058   4.665  1.00  0.00           C  
ATOM   3104  CD2 LEU A 193     -11.021   6.796   4.775  1.00  0.00           C  
ATOM   3105  H   LEU A 193     -14.348   6.461   2.565  1.00  0.00           H  
ATOM   3106  HA  LEU A 193     -12.982   4.950   4.551  1.00  0.00           H  
ATOM   3107 1HB  LEU A 193     -14.327   7.667   4.625  1.00  0.00           H  
ATOM   3108 2HB  LEU A 193     -13.393   7.015   5.974  1.00  0.00           H  
ATOM   3109  HG  LEU A 193     -12.275   7.531   3.196  1.00  0.00           H  
ATOM   3110 1HD1 LEU A 193     -11.191   9.473   4.234  1.00  0.00           H  
ATOM   3111 2HD1 LEU A 193     -12.965   9.605   4.284  1.00  0.00           H  
ATOM   3112 3HD1 LEU A 193     -12.064   9.150   5.750  1.00  0.00           H  
ATOM   3113 1HD2 LEU A 193     -10.109   7.210   4.343  1.00  0.00           H  
ATOM   3114 2HD2 LEU A 193     -10.966   6.855   5.863  1.00  0.00           H  
ATOM   3115 3HD2 LEU A 193     -11.124   5.754   4.473  1.00  0.00           H  
ATOM   3116  N   GLU A 194     -16.212   5.370   5.036  1.00  0.00           N  
ATOM   3117  CA  GLU A 194     -17.351   4.823   5.766  1.00  0.00           C  
ATOM   3118  C   GLU A 194     -17.417   3.305   5.628  1.00  0.00           C  
ATOM   3119  O   GLU A 194     -17.622   2.592   6.614  1.00  0.00           O  
ATOM   3120  CB  GLU A 194     -18.654   5.448   5.264  1.00  0.00           C  
ATOM   3121  CG  GLU A 194     -19.908   4.925   5.951  1.00  0.00           C  
ATOM   3122  CD  GLU A 194     -21.170   5.539   5.411  1.00  0.00           C  
ATOM   3123  OE1 GLU A 194     -21.076   6.448   4.622  1.00  0.00           O  
ATOM   3124  OE2 GLU A 194     -22.230   5.098   5.790  1.00  0.00           O  
ATOM   3125  H   GLU A 194     -16.374   6.034   4.284  1.00  0.00           H  
ATOM   3126  HA  GLU A 194     -17.230   5.062   6.819  1.00  0.00           H  
ATOM   3127 1HB  GLU A 194     -18.619   6.528   5.409  1.00  0.00           H  
ATOM   3128 2HB  GLU A 194     -18.758   5.265   4.194  1.00  0.00           H  
ATOM   3129 1HG  GLU A 194     -19.958   3.844   5.818  1.00  0.00           H  
ATOM   3130 2HG  GLU A 194     -19.837   5.130   7.018  1.00  0.00           H  
ATOM   3131  N   LEU A 195     -17.228   2.808   4.402  1.00  0.00           N  
ATOM   3132  CA  LEU A 195     -17.281   1.375   4.152  1.00  0.00           C  
ATOM   3133  C   LEU A 195     -16.202   0.660   4.917  1.00  0.00           C  
ATOM   3134  O   LEU A 195     -16.476  -0.266   5.679  1.00  0.00           O  
ATOM   3135  CB  LEU A 195     -17.128   1.084   2.654  1.00  0.00           C  
ATOM   3136  CG  LEU A 195     -18.437   0.944   1.866  1.00  0.00           C  
ATOM   3137  CD1 LEU A 195     -19.236   2.235   1.975  1.00  0.00           C  
ATOM   3138  CD2 LEU A 195     -18.123   0.616   0.414  1.00  0.00           C  
ATOM   3139  H   LEU A 195     -17.041   3.440   3.634  1.00  0.00           H  
ATOM   3140  HA  LEU A 195     -18.248   1.000   4.482  1.00  0.00           H  
ATOM   3141 1HB  LEU A 195     -16.553   1.889   2.200  1.00  0.00           H  
ATOM   3142 2HB  LEU A 195     -16.569   0.155   2.536  1.00  0.00           H  
ATOM   3143  HG  LEU A 195     -19.037   0.143   2.298  1.00  0.00           H  
ATOM   3144 1HD1 LEU A 195     -20.166   2.136   1.416  1.00  0.00           H  
ATOM   3145 2HD1 LEU A 195     -19.463   2.435   3.023  1.00  0.00           H  
ATOM   3146 3HD1 LEU A 195     -18.653   3.059   1.566  1.00  0.00           H  
ATOM   3147 1HD2 LEU A 195     -19.054   0.516  -0.146  1.00  0.00           H  
ATOM   3148 2HD2 LEU A 195     -17.524   1.417  -0.019  1.00  0.00           H  
ATOM   3149 3HD2 LEU A 195     -17.567  -0.320   0.364  1.00  0.00           H  
ATOM   3150  N   MET A 196     -14.965   1.088   4.718  1.00  0.00           N  
ATOM   3151  CA  MET A 196     -13.827   0.407   5.292  1.00  0.00           C  
ATOM   3152  C   MET A 196     -13.904   0.400   6.818  1.00  0.00           C  
ATOM   3153  O   MET A 196     -13.597  -0.608   7.461  1.00  0.00           O  
ATOM   3154  CB  MET A 196     -12.532   1.064   4.819  1.00  0.00           C  
ATOM   3155  CG  MET A 196     -12.201   0.820   3.353  1.00  0.00           C  
ATOM   3156  SD  MET A 196     -10.565   1.427   2.899  1.00  0.00           S  
ATOM   3157  CE  MET A 196     -10.874   3.188   2.797  1.00  0.00           C  
ATOM   3158  H   MET A 196     -14.810   1.905   4.135  1.00  0.00           H  
ATOM   3159  HA  MET A 196     -13.837  -0.627   4.958  1.00  0.00           H  
ATOM   3160 1HB  MET A 196     -12.594   2.140   4.972  1.00  0.00           H  
ATOM   3161 2HB  MET A 196     -11.697   0.695   5.416  1.00  0.00           H  
ATOM   3162 1HG  MET A 196     -12.243  -0.249   3.144  1.00  0.00           H  
ATOM   3163 2HG  MET A 196     -12.940   1.318   2.725  1.00  0.00           H  
ATOM   3164 1HE  MET A 196      -9.953   3.704   2.524  1.00  0.00           H  
ATOM   3165 2HE  MET A 196     -11.636   3.381   2.041  1.00  0.00           H  
ATOM   3166 3HE  MET A 196     -11.221   3.553   3.764  1.00  0.00           H  
ATOM   3167  N   LYS A 197     -14.333   1.526   7.395  1.00  0.00           N  
ATOM   3168  CA  LYS A 197     -14.469   1.638   8.844  1.00  0.00           C  
ATOM   3169  C   LYS A 197     -15.497   0.645   9.386  1.00  0.00           C  
ATOM   3170  O   LYS A 197     -15.202  -0.134  10.292  1.00  0.00           O  
ATOM   3171  CB  LYS A 197     -14.860   3.065   9.233  1.00  0.00           C  
ATOM   3172  CG  LYS A 197     -15.042   3.281  10.730  1.00  0.00           C  
ATOM   3173  CD  LYS A 197     -15.396   4.727  11.041  1.00  0.00           C  
ATOM   3174  CE  LYS A 197     -15.812   4.896  12.494  1.00  0.00           C  
ATOM   3175  NZ  LYS A 197     -14.688   4.621  13.431  1.00  0.00           N  
ATOM   3176  H   LYS A 197     -14.567   2.326   6.815  1.00  0.00           H  
ATOM   3177  HA  LYS A 197     -13.510   1.407   9.300  1.00  0.00           H  
ATOM   3178 1HB  LYS A 197     -14.096   3.760   8.885  1.00  0.00           H  
ATOM   3179 2HB  LYS A 197     -15.795   3.333   8.741  1.00  0.00           H  
ATOM   3180 1HG  LYS A 197     -15.839   2.633  11.097  1.00  0.00           H  
ATOM   3181 2HG  LYS A 197     -14.120   3.021  11.249  1.00  0.00           H  
ATOM   3182 1HD  LYS A 197     -14.532   5.364  10.842  1.00  0.00           H  
ATOM   3183 2HD  LYS A 197     -16.216   5.047  10.398  1.00  0.00           H  
ATOM   3184 1HE  LYS A 197     -16.163   5.914  12.656  1.00  0.00           H  
ATOM   3185 2HE  LYS A 197     -16.631   4.213  12.720  1.00  0.00           H  
ATOM   3186 1HZ  LYS A 197     -15.005   4.744  14.382  1.00  0.00           H  
ATOM   3187 2HZ  LYS A 197     -14.367   3.672  13.302  1.00  0.00           H  
ATOM   3188 3HZ  LYS A 197     -13.930   5.261  13.244  1.00  0.00           H  
ATOM   3189  N   LYS A 198     -16.705   0.683   8.827  1.00  0.00           N  
ATOM   3190  CA  LYS A 198     -17.807  -0.137   9.324  1.00  0.00           C  
ATOM   3191  C   LYS A 198     -17.534  -1.627   9.123  1.00  0.00           C  
ATOM   3192  O   LYS A 198     -18.062  -2.469   9.850  1.00  0.00           O  
ATOM   3193  CB  LYS A 198     -19.115   0.254   8.634  1.00  0.00           C  
ATOM   3194  CG  LYS A 198     -19.681   1.598   9.073  1.00  0.00           C  
ATOM   3195  CD  LYS A 198     -20.952   1.939   8.310  1.00  0.00           C  
ATOM   3196  CE  LYS A 198     -21.617   3.188   8.869  1.00  0.00           C  
ATOM   3197  NZ  LYS A 198     -22.794   3.602   8.059  1.00  0.00           N  
ATOM   3198  H   LYS A 198     -16.868   1.304   8.039  1.00  0.00           H  
ATOM   3199  HA  LYS A 198     -17.915   0.041  10.394  1.00  0.00           H  
ATOM   3200 1HB  LYS A 198     -18.960   0.292   7.555  1.00  0.00           H  
ATOM   3201 2HB  LYS A 198     -19.871  -0.507   8.829  1.00  0.00           H  
ATOM   3202 1HG  LYS A 198     -19.904   1.568  10.140  1.00  0.00           H  
ATOM   3203 2HG  LYS A 198     -18.941   2.379   8.896  1.00  0.00           H  
ATOM   3204 1HD  LYS A 198     -20.713   2.104   7.259  1.00  0.00           H  
ATOM   3205 2HD  LYS A 198     -21.651   1.105   8.378  1.00  0.00           H  
ATOM   3206 1HE  LYS A 198     -21.943   2.999   9.891  1.00  0.00           H  
ATOM   3207 2HE  LYS A 198     -20.897   4.006   8.886  1.00  0.00           H  
ATOM   3208 1HZ  LYS A 198     -23.205   4.432   8.462  1.00  0.00           H  
ATOM   3209 2HZ  LYS A 198     -22.500   3.798   7.112  1.00  0.00           H  
ATOM   3210 3HZ  LYS A 198     -23.477   2.858   8.052  1.00  0.00           H  
ATOM   3211  N   LEU A 199     -16.720  -1.944   8.123  1.00  0.00           N  
ATOM   3212  CA  LEU A 199     -16.402  -3.328   7.789  1.00  0.00           C  
ATOM   3213  C   LEU A 199     -15.164  -3.831   8.543  1.00  0.00           C  
ATOM   3214  O   LEU A 199     -14.729  -4.968   8.344  1.00  0.00           O  
ATOM   3215  CB  LEU A 199     -16.176  -3.459   6.278  1.00  0.00           C  
ATOM   3216  CG  LEU A 199     -17.408  -3.216   5.397  1.00  0.00           C  
ATOM   3217  CD1 LEU A 199     -16.999  -3.246   3.931  1.00  0.00           C  
ATOM   3218  CD2 LEU A 199     -18.460  -4.275   5.693  1.00  0.00           C  
ATOM   3219  H   LEU A 199     -16.314  -1.199   7.567  1.00  0.00           H  
ATOM   3220  HA  LEU A 199     -17.249  -3.948   8.075  1.00  0.00           H  
ATOM   3221 1HB  LEU A 199     -15.409  -2.747   5.978  1.00  0.00           H  
ATOM   3222 2HB  LEU A 199     -15.811  -4.464   6.067  1.00  0.00           H  
ATOM   3223  HG  LEU A 199     -17.818  -2.228   5.609  1.00  0.00           H  
ATOM   3224 1HD1 LEU A 199     -17.875  -3.073   3.305  1.00  0.00           H  
ATOM   3225 2HD1 LEU A 199     -16.261  -2.466   3.743  1.00  0.00           H  
ATOM   3226 3HD1 LEU A 199     -16.570  -4.218   3.693  1.00  0.00           H  
ATOM   3227 1HD2 LEU A 199     -19.337  -4.101   5.067  1.00  0.00           H  
ATOM   3228 2HD2 LEU A 199     -18.052  -5.263   5.480  1.00  0.00           H  
ATOM   3229 3HD2 LEU A 199     -18.748  -4.219   6.743  1.00  0.00           H  
ATOM   3230  N   GLY A 200     -14.607  -2.986   9.420  1.00  0.00           N  
ATOM   3231  CA  GLY A 200     -13.585  -3.441  10.371  1.00  0.00           C  
ATOM   3232  C   GLY A 200     -12.165  -3.396   9.781  1.00  0.00           C  
ATOM   3233  O   GLY A 200     -11.348  -4.272  10.052  1.00  0.00           O  
ATOM   3234  H   GLY A 200     -14.909  -2.017   9.437  1.00  0.00           H  
ATOM   3235 1HA  GLY A 200     -13.624  -2.819  11.266  1.00  0.00           H  
ATOM   3236 2HA  GLY A 200     -13.813  -4.458  10.686  1.00  0.00           H  
ATOM   3237  N   VAL A 201     -11.879  -2.367   8.995  1.00  0.00           N  
ATOM   3238  CA  VAL A 201     -10.520  -2.138   8.493  1.00  0.00           C  
ATOM   3239  C   VAL A 201      -9.714  -1.312   9.488  1.00  0.00           C  
ATOM   3240  O   VAL A 201     -10.184  -0.281   9.972  1.00  0.00           O  
ATOM   3241  CB  VAL A 201     -10.559  -1.408   7.137  1.00  0.00           C  
ATOM   3242  CG1 VAL A 201      -9.149  -1.089   6.663  1.00  0.00           C  
ATOM   3243  CG2 VAL A 201     -11.294  -2.259   6.112  1.00  0.00           C  
ATOM   3244  H   VAL A 201     -12.613  -1.715   8.743  1.00  0.00           H  
ATOM   3245  HA  VAL A 201     -10.029  -3.100   8.350  1.00  0.00           H  
ATOM   3246  HB  VAL A 201     -11.079  -0.458   7.261  1.00  0.00           H  
ATOM   3247 1HG1 VAL A 201      -9.196  -0.573   5.703  1.00  0.00           H  
ATOM   3248 2HG1 VAL A 201      -8.656  -0.449   7.394  1.00  0.00           H  
ATOM   3249 3HG1 VAL A 201      -8.586  -2.014   6.549  1.00  0.00           H  
ATOM   3250 1HG2 VAL A 201     -11.318  -1.737   5.156  1.00  0.00           H  
ATOM   3251 2HG2 VAL A 201     -10.777  -3.211   5.992  1.00  0.00           H  
ATOM   3252 3HG2 VAL A 201     -12.313  -2.440   6.452  1.00  0.00           H  
ATOM   3253  N   ASP A 202      -8.492  -1.747   9.774  1.00  0.00           N  
ATOM   3254  CA  ASP A 202      -7.687  -1.093  10.797  1.00  0.00           C  
ATOM   3255  C   ASP A 202      -6.942   0.125  10.226  1.00  0.00           C  
ATOM   3256  O   ASP A 202      -6.744   1.122  10.922  1.00  0.00           O  
ATOM   3257  CB  ASP A 202      -6.685  -2.083  11.397  1.00  0.00           C  
ATOM   3258  CG  ASP A 202      -7.357  -3.261  12.088  1.00  0.00           C  
ATOM   3259  OD1 ASP A 202      -8.176  -3.032  12.948  1.00  0.00           O  
ATOM   3260  OD2 ASP A 202      -7.046  -4.378  11.751  1.00  0.00           O  
ATOM   3261  H   ASP A 202      -8.105  -2.530   9.258  1.00  0.00           H  
ATOM   3262  HA  ASP A 202      -8.352  -0.743  11.586  1.00  0.00           H  
ATOM   3263 1HB  ASP A 202      -6.035  -2.465  10.609  1.00  0.00           H  
ATOM   3264 2HB  ASP A 202      -6.053  -1.567  12.121  1.00  0.00           H  
ATOM   3265  N   HIS A 203      -6.531   0.033   8.950  1.00  0.00           N  
ATOM   3266  CA  HIS A 203      -5.787   1.125   8.300  1.00  0.00           C  
ATOM   3267  C   HIS A 203      -6.455   1.558   6.974  1.00  0.00           C  
ATOM   3268  O   HIS A 203      -6.298   0.898   5.940  1.00  0.00           O  
ATOM   3269  CB  HIS A 203      -4.338   0.703   8.035  1.00  0.00           C  
ATOM   3270  CG  HIS A 203      -3.582   0.340   9.275  1.00  0.00           C  
ATOM   3271  ND1 HIS A 203      -2.967   1.281  10.074  1.00  0.00           N  
ATOM   3272  CD2 HIS A 203      -3.339  -0.861   9.852  1.00  0.00           C  
ATOM   3273  CE1 HIS A 203      -2.380   0.674  11.091  1.00  0.00           C  
ATOM   3274  NE2 HIS A 203      -2.590  -0.625  10.979  1.00  0.00           N  
ATOM   3275  H   HIS A 203      -6.738  -0.810   8.424  1.00  0.00           H  
ATOM   3276  HA  HIS A 203      -5.783   1.984   8.972  1.00  0.00           H  
ATOM   3277 1HB  HIS A 203      -4.327  -0.156   7.364  1.00  0.00           H  
ATOM   3278 2HB  HIS A 203      -3.808   1.514   7.538  1.00  0.00           H  
ATOM   3279  HD1 HIS A 203      -3.020   2.274   9.965  1.00  0.00           H  
ATOM   3280  HD2 HIS A 203      -3.618  -1.880   9.586  1.00  0.00           H  
ATOM   3281  HE1 HIS A 203      -1.837   1.249  11.842  1.00  0.00           H  
ATOM   3282  N   ARG A 204      -7.192   2.674   7.016  1.00  0.00           N  
ATOM   3283  CA  ARG A 204      -7.842   3.225   5.813  1.00  0.00           C  
ATOM   3284  C   ARG A 204      -6.913   4.188   5.065  1.00  0.00           C  
ATOM   3285  O   ARG A 204      -6.811   5.370   5.418  1.00  0.00           O  
ATOM   3286  CB  ARG A 204      -9.125   3.954   6.182  1.00  0.00           C  
ATOM   3287  CG  ARG A 204     -10.160   3.102   6.900  1.00  0.00           C  
ATOM   3288  CD  ARG A 204     -11.205   3.937   7.547  1.00  0.00           C  
ATOM   3289  NE  ARG A 204     -10.651   4.793   8.584  1.00  0.00           N  
ATOM   3290  CZ  ARG A 204     -11.278   5.865   9.106  1.00  0.00           C  
ATOM   3291  NH1 ARG A 204     -12.476   6.198   8.680  1.00  0.00           N  
ATOM   3292  NH2 ARG A 204     -10.688   6.580  10.048  1.00  0.00           N  
ATOM   3293  H   ARG A 204      -7.311   3.157   7.906  1.00  0.00           H  
ATOM   3294  HA  ARG A 204      -8.094   2.398   5.147  1.00  0.00           H  
ATOM   3295 1HB  ARG A 204      -8.890   4.800   6.826  1.00  0.00           H  
ATOM   3296 2HB  ARG A 204      -9.592   4.349   5.280  1.00  0.00           H  
ATOM   3297 1HG  ARG A 204     -10.645   2.438   6.185  1.00  0.00           H  
ATOM   3298 2HG  ARG A 204      -9.670   2.508   7.672  1.00  0.00           H  
ATOM   3299 1HD  ARG A 204     -11.678   4.571   6.798  1.00  0.00           H  
ATOM   3300 2HD  ARG A 204     -11.955   3.291   8.002  1.00  0.00           H  
ATOM   3301  HE  ARG A 204      -9.731   4.567   8.937  1.00  0.00           H  
ATOM   3302 1HH1 ARG A 204     -12.926   5.651   7.960  1.00  0.00           H  
ATOM   3303 2HH1 ARG A 204     -12.945   7.002   9.072  1.00  0.00           H  
ATOM   3304 1HH2 ARG A 204      -9.767   6.324  10.376  1.00  0.00           H  
ATOM   3305 2HH2 ARG A 204     -11.157   7.383  10.440  1.00  0.00           H  
ATOM   3306  N   ILE A 205      -6.233   3.677   4.035  1.00  0.00           N  
ATOM   3307  CA  ILE A 205      -5.149   4.414   3.398  1.00  0.00           C  
ATOM   3308  C   ILE A 205      -5.537   4.880   1.992  1.00  0.00           C  
ATOM   3309  O   ILE A 205      -5.851   4.065   1.121  1.00  0.00           O  
ATOM   3310  CB  ILE A 205      -3.875   3.552   3.322  1.00  0.00           C  
ATOM   3311  CG1 ILE A 205      -3.436   3.123   4.725  1.00  0.00           C  
ATOM   3312  CG2 ILE A 205      -2.760   4.311   2.621  1.00  0.00           C  
ATOM   3313  CD1 ILE A 205      -2.431   1.994   4.732  1.00  0.00           C  
ATOM   3314  H   ILE A 205      -6.459   2.744   3.699  1.00  0.00           H  
ATOM   3315  HA  ILE A 205      -4.930   5.292   4.000  1.00  0.00           H  
ATOM   3316  HB  ILE A 205      -4.087   2.639   2.766  1.00  0.00           H  
ATOM   3317 1HG1 ILE A 205      -2.997   3.974   5.245  1.00  0.00           H  
ATOM   3318 2HG1 ILE A 205      -4.308   2.806   5.298  1.00  0.00           H  
ATOM   3319 1HG2 ILE A 205      -1.867   3.687   2.576  1.00  0.00           H  
ATOM   3320 2HG2 ILE A 205      -3.074   4.567   1.610  1.00  0.00           H  
ATOM   3321 3HG2 ILE A 205      -2.537   5.224   3.173  1.00  0.00           H  
ATOM   3322 1HD1 ILE A 205      -2.169   1.747   5.760  1.00  0.00           H  
ATOM   3323 2HD1 ILE A 205      -2.863   1.119   4.246  1.00  0.00           H  
ATOM   3324 3HD1 ILE A 205      -1.535   2.302   4.194  1.00  0.00           H  
ATOM   3325  N   ILE A 206      -5.502   6.189   1.780  1.00  0.00           N  
ATOM   3326  CA  ILE A 206      -5.934   6.773   0.515  1.00  0.00           C  
ATOM   3327  C   ILE A 206      -4.737   7.082  -0.378  1.00  0.00           C  
ATOM   3328  O   ILE A 206      -3.958   7.983  -0.088  1.00  0.00           O  
ATOM   3329  CB  ILE A 206      -6.747   8.059   0.750  1.00  0.00           C  
ATOM   3330  CG1 ILE A 206      -7.933   7.779   1.676  1.00  0.00           C  
ATOM   3331  CG2 ILE A 206      -7.226   8.635  -0.574  1.00  0.00           C  
ATOM   3332  CD1 ILE A 206      -8.880   6.722   1.154  1.00  0.00           C  
ATOM   3333  H   ILE A 206      -5.161   6.799   2.517  1.00  0.00           H  
ATOM   3334  HA  ILE A 206      -6.569   6.054  -0.002  1.00  0.00           H  
ATOM   3335  HB  ILE A 206      -6.123   8.798   1.252  1.00  0.00           H  
ATOM   3336 1HG1 ILE A 206      -7.566   7.457   2.650  1.00  0.00           H  
ATOM   3337 2HG1 ILE A 206      -8.501   8.697   1.830  1.00  0.00           H  
ATOM   3338 1HG2 ILE A 206      -7.800   9.543  -0.389  1.00  0.00           H  
ATOM   3339 2HG2 ILE A 206      -6.367   8.870  -1.200  1.00  0.00           H  
ATOM   3340 3HG2 ILE A 206      -7.857   7.905  -1.082  1.00  0.00           H  
ATOM   3341 1HD1 ILE A 206      -9.694   6.579   1.865  1.00  0.00           H  
ATOM   3342 2HD1 ILE A 206      -9.288   7.041   0.194  1.00  0.00           H  
ATOM   3343 3HD1 ILE A 206      -8.342   5.784   1.026  1.00  0.00           H  
ATOM   3344  N   ALA A 207      -4.588   6.316  -1.457  1.00  0.00           N  
ATOM   3345  CA  ALA A 207      -3.429   6.458  -2.334  1.00  0.00           C  
ATOM   3346  C   ALA A 207      -3.774   7.304  -3.535  1.00  0.00           C  
ATOM   3347  O   ALA A 207      -4.858   7.179  -4.105  1.00  0.00           O  
ATOM   3348  CB  ALA A 207      -2.924   5.096  -2.775  1.00  0.00           C  
ATOM   3349  H   ALA A 207      -5.290   5.620  -1.674  1.00  0.00           H  
ATOM   3350  HA  ALA A 207      -2.648   6.966  -1.783  1.00  0.00           H  
ATOM   3351 1HB  ALA A 207      -2.049   5.221  -3.410  1.00  0.00           H  
ATOM   3352 2HB  ALA A 207      -2.663   4.524  -1.928  1.00  0.00           H  
ATOM   3353 3HB  ALA A 207      -3.680   4.594  -3.313  1.00  0.00           H  
ATOM   3354  N   LEU A 208      -2.856   8.172  -3.919  1.00  0.00           N  
ATOM   3355  CA  LEU A 208      -3.036   8.990  -5.099  1.00  0.00           C  
ATOM   3356  C   LEU A 208      -1.896   8.817  -6.082  1.00  0.00           C  
ATOM   3357  O   LEU A 208      -0.725   8.807  -5.696  1.00  0.00           O  
ATOM   3358  CB  LEU A 208      -3.153  10.467  -4.701  1.00  0.00           C  
ATOM   3359  CG  LEU A 208      -4.457  10.865  -3.997  1.00  0.00           C  
ATOM   3360  CD1 LEU A 208      -4.277  10.746  -2.490  1.00  0.00           C  
ATOM   3361  CD2 LEU A 208      -4.834  12.285  -4.393  1.00  0.00           C  
ATOM   3362  H   LEU A 208      -2.011   8.274  -3.362  1.00  0.00           H  
ATOM   3363  HA  LEU A 208      -3.961   8.688  -5.590  1.00  0.00           H  
ATOM   3364 1HB  LEU A 208      -2.328  10.714  -4.035  1.00  0.00           H  
ATOM   3365 2HB  LEU A 208      -3.062  11.078  -5.600  1.00  0.00           H  
ATOM   3366  HG  LEU A 208      -5.253  10.182  -4.293  1.00  0.00           H  
ATOM   3367 1HD1 LEU A 208      -5.203  11.029  -1.990  1.00  0.00           H  
ATOM   3368 2HD1 LEU A 208      -4.027   9.717  -2.233  1.00  0.00           H  
ATOM   3369 3HD1 LEU A 208      -3.474  11.407  -2.166  1.00  0.00           H  
ATOM   3370 1HD2 LEU A 208      -5.761  12.568  -3.893  1.00  0.00           H  
ATOM   3371 2HD2 LEU A 208      -4.039  12.969  -4.096  1.00  0.00           H  
ATOM   3372 3HD2 LEU A 208      -4.974  12.337  -5.473  1.00  0.00           H  
ATOM   3373  N   ALA A 209      -2.239   8.701  -7.364  1.00  0.00           N  
ATOM   3374  CA  ALA A 209      -1.244   8.538  -8.419  1.00  0.00           C  
ATOM   3375  C   ALA A 209      -0.379   9.794  -8.548  1.00  0.00           C  
ATOM   3376  O   ALA A 209      -0.890  10.917  -8.521  1.00  0.00           O  
ATOM   3377  CB  ALA A 209      -1.921   8.217  -9.743  1.00  0.00           C  
ATOM   3378  H   ALA A 209      -3.225   8.727  -7.615  1.00  0.00           H  
ATOM   3379  HA  ALA A 209      -0.598   7.698  -8.161  1.00  0.00           H  
ATOM   3380 1HB  ALA A 209      -1.165   8.100 -10.520  1.00  0.00           H  
ATOM   3381 2HB  ALA A 209      -2.489   7.292  -9.647  1.00  0.00           H  
ATOM   3382 3HB  ALA A 209      -2.594   9.029 -10.013  1.00  0.00           H  
ATOM   3383  N   MET A 210       0.935   9.602  -8.665  1.00  0.00           N  
ATOM   3384  CA  MET A 210       1.849  10.726  -8.849  1.00  0.00           C  
ATOM   3385  C   MET A 210       1.910  11.182 -10.296  1.00  0.00           C  
ATOM   3386  O   MET A 210       2.897  10.945 -10.995  1.00  0.00           O  
ATOM   3387  CB  MET A 210       3.246  10.350  -8.359  1.00  0.00           C  
ATOM   3388  CG  MET A 210       3.346  10.125  -6.857  1.00  0.00           C  
ATOM   3389  SD  MET A 210       2.934  11.600  -5.903  1.00  0.00           S  
ATOM   3390  CE  MET A 210       1.262  11.215  -5.391  1.00  0.00           C  
ATOM   3391  H   MET A 210       1.309   8.659  -8.594  1.00  0.00           H  
ATOM   3392  HA  MET A 210       1.484  11.564  -8.259  1.00  0.00           H  
ATOM   3393 1HB  MET A 210       3.573   9.438  -8.855  1.00  0.00           H  
ATOM   3394 2HB  MET A 210       3.950  11.139  -8.626  1.00  0.00           H  
ATOM   3395 1HG  MET A 210       2.669   9.324  -6.563  1.00  0.00           H  
ATOM   3396 2HG  MET A 210       4.362   9.823  -6.601  1.00  0.00           H  
ATOM   3397 1HE  MET A 210       0.868  12.035  -4.790  1.00  0.00           H  
ATOM   3398 2HE  MET A 210       0.634  11.074  -6.272  1.00  0.00           H  
ATOM   3399 3HE  MET A 210       1.265  10.299  -4.798  1.00  0.00           H  
ATOM   3400  N   THR A 211       0.857  11.858 -10.734  1.00  0.00           N  
ATOM   3401  CA  THR A 211       0.748  12.320 -12.115  1.00  0.00           C  
ATOM   3402  C   THR A 211       0.693  13.845 -12.186  1.00  0.00           C  
ATOM   3403  O   THR A 211       0.946  14.439 -13.234  1.00  0.00           O  
ATOM   3404  CB  THR A 211      -0.495  11.725 -12.802  1.00  0.00           C  
ATOM   3405  OG1 THR A 211      -1.677  12.174 -12.127  1.00  0.00           O  
ATOM   3406  CG2 THR A 211      -0.444  10.205 -12.772  1.00  0.00           C  
ATOM   3407  H   THR A 211       0.108  12.070 -10.080  1.00  0.00           H  
ATOM   3408  HA  THR A 211       1.628  11.980 -12.664  1.00  0.00           H  
ATOM   3409  HB  THR A 211      -0.535  12.061 -13.838  1.00  0.00           H  
ATOM   3410  HG1 THR A 211      -1.434  12.571 -11.287  1.00  0.00           H  
ATOM   3411 1HG2 THR A 211      -1.331   9.802 -13.262  1.00  0.00           H  
ATOM   3412 2HG2 THR A 211       0.448   9.861 -13.295  1.00  0.00           H  
ATOM   3413 3HG2 THR A 211      -0.414   9.863 -11.738  1.00  0.00           H  
ATOM   3414  N   ASP A 212       0.358  14.471 -11.059  1.00  0.00           N  
ATOM   3415  CA  ASP A 212       0.146  15.914 -11.008  1.00  0.00           C  
ATOM   3416  C   ASP A 212       0.203  16.427  -9.565  1.00  0.00           C  
ATOM   3417  O   ASP A 212      -0.719  16.201  -8.777  1.00  0.00           O  
ATOM   3418  CB  ASP A 212      -1.199  16.281 -11.638  1.00  0.00           C  
ATOM   3419  CG  ASP A 212      -1.403  17.784 -11.769  1.00  0.00           C  
ATOM   3420  OD1 ASP A 212      -0.633  18.520 -11.198  1.00  0.00           O  
ATOM   3421  OD2 ASP A 212      -2.325  18.182 -12.439  1.00  0.00           O  
ATOM   3422  H   ASP A 212       0.252  13.931 -10.213  1.00  0.00           H  
ATOM   3423  HA  ASP A 212       0.943  16.400 -11.572  1.00  0.00           H  
ATOM   3424 1HB  ASP A 212      -1.272  15.831 -12.628  1.00  0.00           H  
ATOM   3425 2HB  ASP A 212      -2.008  15.871 -11.032  1.00  0.00           H  
ATOM   3426  N   GLU A 213       1.304  17.096  -9.222  1.00  0.00           N  
ATOM   3427  CA  GLU A 213       1.553  17.527  -7.842  1.00  0.00           C  
ATOM   3428  C   GLU A 213       0.487  18.504  -7.336  1.00  0.00           C  
ATOM   3429  O   GLU A 213       0.094  18.458  -6.165  1.00  0.00           O  
ATOM   3430  CB  GLU A 213       2.935  18.175  -7.736  1.00  0.00           C  
ATOM   3431  CG  GLU A 213       4.098  17.206  -7.890  1.00  0.00           C  
ATOM   3432  CD  GLU A 213       5.436  17.891  -7.879  1.00  0.00           C  
ATOM   3433  OE1 GLU A 213       5.465  19.098  -7.894  1.00  0.00           O  
ATOM   3434  OE2 GLU A 213       6.432  17.206  -7.854  1.00  0.00           O  
ATOM   3435  H   GLU A 213       1.995  17.293  -9.930  1.00  0.00           H  
ATOM   3436  HA  GLU A 213       1.537  16.647  -7.199  1.00  0.00           H  
ATOM   3437 1HB  GLU A 213       3.036  18.944  -8.503  1.00  0.00           H  
ATOM   3438 2HB  GLU A 213       3.034  18.665  -6.767  1.00  0.00           H  
ATOM   3439 1HG  GLU A 213       4.066  16.484  -7.075  1.00  0.00           H  
ATOM   3440 2HG  GLU A 213       3.982  16.661  -8.826  1.00  0.00           H  
ATOM   3441  N   GLU A 214       0.039  19.402  -8.214  1.00  0.00           N  
ATOM   3442  CA  GLU A 214      -0.928  20.427  -7.829  1.00  0.00           C  
ATOM   3443  C   GLU A 214      -2.270  19.818  -7.471  1.00  0.00           C  
ATOM   3444  O   GLU A 214      -2.926  20.252  -6.520  1.00  0.00           O  
ATOM   3445  CB  GLU A 214      -1.109  21.442  -8.960  1.00  0.00           C  
ATOM   3446  CG  GLU A 214       0.103  22.330  -9.208  1.00  0.00           C  
ATOM   3447  CD  GLU A 214      -0.145  23.378 -10.257  1.00  0.00           C  
ATOM   3448  OE1 GLU A 214      -0.984  23.163 -11.098  1.00  0.00           O  
ATOM   3449  OE2 GLU A 214       0.506  24.395 -10.216  1.00  0.00           O  
ATOM   3450  H   GLU A 214       0.388  19.382  -9.164  1.00  0.00           H  
ATOM   3451  HA  GLU A 214      -0.547  20.945  -6.949  1.00  0.00           H  
ATOM   3452 1HB  GLU A 214      -1.334  20.917  -9.888  1.00  0.00           H  
ATOM   3453 2HB  GLU A 214      -1.957  22.089  -8.736  1.00  0.00           H  
ATOM   3454 1HG  GLU A 214       0.376  22.823  -8.275  1.00  0.00           H  
ATOM   3455 2HG  GLU A 214       0.940  21.705  -9.516  1.00  0.00           H  
ATOM   3456  N   LYS A 215      -2.680  18.803  -8.229  1.00  0.00           N  
ATOM   3457  CA  LYS A 215      -3.926  18.107  -7.948  1.00  0.00           C  
ATOM   3458  C   LYS A 215      -3.798  17.266  -6.699  1.00  0.00           C  
ATOM   3459  O   LYS A 215      -4.714  17.209  -5.882  1.00  0.00           O  
ATOM   3460  CB  LYS A 215      -4.336  17.230  -9.132  1.00  0.00           C  
ATOM   3461  CG  LYS A 215      -4.794  18.006 -10.360  1.00  0.00           C  
ATOM   3462  CD  LYS A 215      -5.265  17.068 -11.462  1.00  0.00           C  
ATOM   3463  CE  LYS A 215      -5.700  17.840 -12.699  1.00  0.00           C  
ATOM   3464  NZ  LYS A 215      -4.545  18.466 -13.399  1.00  0.00           N  
ATOM   3465  H   LYS A 215      -2.108  18.508  -9.018  1.00  0.00           H  
ATOM   3466  HA  LYS A 215      -4.708  18.847  -7.777  1.00  0.00           H  
ATOM   3467 1HB  LYS A 215      -3.496  16.601  -9.427  1.00  0.00           H  
ATOM   3468 2HB  LYS A 215      -5.150  16.570  -8.831  1.00  0.00           H  
ATOM   3469 1HG  LYS A 215      -5.613  18.671 -10.086  1.00  0.00           H  
ATOM   3470 2HG  LYS A 215      -3.969  18.610 -10.737  1.00  0.00           H  
ATOM   3471 1HD  LYS A 215      -4.455  16.389 -11.733  1.00  0.00           H  
ATOM   3472 2HD  LYS A 215      -6.106  16.476 -11.101  1.00  0.00           H  
ATOM   3473 1HE  LYS A 215      -6.205  17.167 -13.389  1.00  0.00           H  
ATOM   3474 2HE  LYS A 215      -6.401  18.623 -12.411  1.00  0.00           H  
ATOM   3475 1HZ  LYS A 215      -4.875  18.968 -14.211  1.00  0.00           H  
ATOM   3476 2HZ  LYS A 215      -4.079  19.109 -12.773  1.00  0.00           H  
ATOM   3477 3HZ  LYS A 215      -3.896  17.748 -13.688  1.00  0.00           H  
ATOM   3478  N   PHE A 216      -2.655  16.612  -6.548  1.00  0.00           N  
ATOM   3479  CA  PHE A 216      -2.389  15.816  -5.368  1.00  0.00           C  
ATOM   3480  C   PHE A 216      -2.535  16.643  -4.099  1.00  0.00           C  
ATOM   3481  O   PHE A 216      -3.217  16.235  -3.160  1.00  0.00           O  
ATOM   3482  CB  PHE A 216      -0.982  15.219  -5.438  1.00  0.00           C  
ATOM   3483  CG  PHE A 216      -0.536  14.567  -4.161  1.00  0.00           C  
ATOM   3484  CD1 PHE A 216      -1.060  13.343  -3.770  1.00  0.00           C  
ATOM   3485  CD2 PHE A 216       0.407  15.175  -3.347  1.00  0.00           C  
ATOM   3486  CE1 PHE A 216      -0.650  12.742  -2.595  1.00  0.00           C  
ATOM   3487  CE2 PHE A 216       0.819  14.576  -2.172  1.00  0.00           C  
ATOM   3488  CZ  PHE A 216       0.289  13.358  -1.796  1.00  0.00           C  
ATOM   3489  H   PHE A 216      -1.951  16.663  -7.278  1.00  0.00           H  
ATOM   3490  HA  PHE A 216      -3.113  15.000  -5.331  1.00  0.00           H  
ATOM   3491 1HB  PHE A 216      -0.943  14.474  -6.232  1.00  0.00           H  
ATOM   3492 2HB  PHE A 216      -0.267  16.001  -5.689  1.00  0.00           H  
ATOM   3493  HD1 PHE A 216      -1.802  12.855  -4.403  1.00  0.00           H  
ATOM   3494  HD2 PHE A 216       0.825  16.137  -3.644  1.00  0.00           H  
ATOM   3495  HE1 PHE A 216      -1.070  11.781  -2.300  1.00  0.00           H  
ATOM   3496  HE2 PHE A 216       1.562  15.065  -1.541  1.00  0.00           H  
ATOM   3497  HZ  PHE A 216       0.612  12.886  -0.869  1.00  0.00           H  
ATOM   3498  N   LYS A 217      -1.885  17.807  -4.073  1.00  0.00           N  
ATOM   3499  CA  LYS A 217      -1.963  18.695  -2.922  1.00  0.00           C  
ATOM   3500  C   LYS A 217      -3.408  19.009  -2.550  1.00  0.00           C  
ATOM   3501  O   LYS A 217      -3.790  18.929  -1.382  1.00  0.00           O  
ATOM   3502  CB  LYS A 217      -1.199  19.991  -3.199  1.00  0.00           C  
ATOM   3503  CG  LYS A 217      -1.165  20.963  -2.027  1.00  0.00           C  
ATOM   3504  CD  LYS A 217      -0.472  22.263  -2.408  1.00  0.00           C  
ATOM   3505  CE  LYS A 217       1.023  22.058  -2.599  1.00  0.00           C  
ATOM   3506  NZ  LYS A 217       1.727  23.336  -2.892  1.00  0.00           N  
ATOM   3507  H   LYS A 217      -1.320  18.079  -4.871  1.00  0.00           H  
ATOM   3508  HA  LYS A 217      -1.503  18.199  -2.068  1.00  0.00           H  
ATOM   3509 1HB  LYS A 217      -0.169  19.755  -3.468  1.00  0.00           H  
ATOM   3510 2HB  LYS A 217      -1.650  20.505  -4.047  1.00  0.00           H  
ATOM   3511 1HG  LYS A 217      -2.185  21.185  -1.708  1.00  0.00           H  
ATOM   3512 2HG  LYS A 217      -0.633  20.508  -1.192  1.00  0.00           H  
ATOM   3513 1HD  LYS A 217      -0.900  22.646  -3.335  1.00  0.00           H  
ATOM   3514 2HD  LYS A 217      -0.630  23.003  -1.623  1.00  0.00           H  
ATOM   3515 1HE  LYS A 217       1.449  21.621  -1.697  1.00  0.00           H  
ATOM   3516 2HE  LYS A 217       1.193  21.367  -3.425  1.00  0.00           H  
ATOM   3517 1HZ  LYS A 217       2.714  23.157  -3.012  1.00  0.00           H  
ATOM   3518 2HZ  LYS A 217       1.353  23.741  -3.738  1.00  0.00           H  
ATOM   3519 3HZ  LYS A 217       1.593  23.978  -2.124  1.00  0.00           H  
ATOM   3520  N   LYS A 218      -4.209  19.371  -3.550  1.00  0.00           N  
ATOM   3521  CA  LYS A 218      -5.598  19.747  -3.320  1.00  0.00           C  
ATOM   3522  C   LYS A 218      -6.417  18.568  -2.808  1.00  0.00           C  
ATOM   3523  O   LYS A 218      -7.206  18.705  -1.870  1.00  0.00           O  
ATOM   3524  CB  LYS A 218      -6.221  20.301  -4.602  1.00  0.00           C  
ATOM   3525  CG  LYS A 218      -5.699  21.671  -5.014  1.00  0.00           C  
ATOM   3526  CD  LYS A 218      -6.344  22.141  -6.309  1.00  0.00           C  
ATOM   3527  CE  LYS A 218      -5.792  23.491  -6.745  1.00  0.00           C  
ATOM   3528  NZ  LYS A 218      -6.155  24.575  -5.793  1.00  0.00           N  
ATOM   3529  H   LYS A 218      -3.842  19.393  -4.497  1.00  0.00           H  
ATOM   3530  HA  LYS A 218      -5.623  20.526  -2.557  1.00  0.00           H  
ATOM   3531 1HB  LYS A 218      -6.034  19.610  -5.425  1.00  0.00           H  
ATOM   3532 2HB  LYS A 218      -7.302  20.378  -4.478  1.00  0.00           H  
ATOM   3533 1HG  LYS A 218      -5.915  22.394  -4.227  1.00  0.00           H  
ATOM   3534 2HG  LYS A 218      -4.620  21.622  -5.152  1.00  0.00           H  
ATOM   3535 1HD  LYS A 218      -6.156  21.410  -7.096  1.00  0.00           H  
ATOM   3536 2HD  LYS A 218      -7.421  22.229  -6.169  1.00  0.00           H  
ATOM   3537 1HE  LYS A 218      -4.707  23.434  -6.816  1.00  0.00           H  
ATOM   3538 2HE  LYS A 218      -6.185  23.743  -7.730  1.00  0.00           H  
ATOM   3539 1HZ  LYS A 218      -5.771  25.451  -6.117  1.00  0.00           H  
ATOM   3540 2HZ  LYS A 218      -7.161  24.649  -5.734  1.00  0.00           H  
ATOM   3541 3HZ  LYS A 218      -5.779  24.361  -4.880  1.00  0.00           H  
ATOM   3542  N   LEU A 219      -6.230  17.411  -3.430  1.00  0.00           N  
ATOM   3543  CA  LEU A 219      -7.029  16.240  -3.121  1.00  0.00           C  
ATOM   3544  C   LEU A 219      -6.546  15.554  -1.840  1.00  0.00           C  
ATOM   3545  O   LEU A 219      -7.352  15.045  -1.057  1.00  0.00           O  
ATOM   3546  CB  LEU A 219      -6.981  15.251  -4.292  1.00  0.00           C  
ATOM   3547  CG  LEU A 219      -8.035  15.462  -5.385  1.00  0.00           C  
ATOM   3548  CD1 LEU A 219      -7.967  16.899  -5.886  1.00  0.00           C  
ATOM   3549  CD2 LEU A 219      -7.797  14.476  -6.519  1.00  0.00           C  
ATOM   3550  H   LEU A 219      -5.513  17.345  -4.147  1.00  0.00           H  
ATOM   3551  HA  LEU A 219      -8.060  16.557  -2.971  1.00  0.00           H  
ATOM   3552 1HB  LEU A 219      -6.000  15.315  -4.761  1.00  0.00           H  
ATOM   3553 2HB  LEU A 219      -7.108  14.242  -3.900  1.00  0.00           H  
ATOM   3554  HG  LEU A 219      -9.030  15.302  -4.968  1.00  0.00           H  
ATOM   3555 1HD1 LEU A 219      -8.717  17.049  -6.663  1.00  0.00           H  
ATOM   3556 2HD1 LEU A 219      -8.161  17.582  -5.059  1.00  0.00           H  
ATOM   3557 3HD1 LEU A 219      -6.977  17.095  -6.295  1.00  0.00           H  
ATOM   3558 1HD2 LEU A 219      -8.547  14.626  -7.296  1.00  0.00           H  
ATOM   3559 2HD2 LEU A 219      -6.803  14.637  -6.938  1.00  0.00           H  
ATOM   3560 3HD2 LEU A 219      -7.869  13.458  -6.137  1.00  0.00           H  
ATOM   3561  N   ALA A 220      -5.230  15.550  -1.628  1.00  0.00           N  
ATOM   3562  CA  ALA A 220      -4.655  15.013  -0.399  1.00  0.00           C  
ATOM   3563  C   ALA A 220      -5.139  15.796   0.807  1.00  0.00           C  
ATOM   3564  O   ALA A 220      -5.436  15.222   1.856  1.00  0.00           O  
ATOM   3565  CB  ALA A 220      -3.141  15.044  -0.471  1.00  0.00           C  
ATOM   3566  H   ALA A 220      -4.612  15.928  -2.337  1.00  0.00           H  
ATOM   3567  HA  ALA A 220      -4.988  13.987  -0.285  1.00  0.00           H  
ATOM   3568 1HB  ALA A 220      -2.730  14.627   0.437  1.00  0.00           H  
ATOM   3569 2HB  ALA A 220      -2.803  14.460  -1.322  1.00  0.00           H  
ATOM   3570 3HB  ALA A 220      -2.806  16.067  -0.580  1.00  0.00           H  
ATOM   3571  N   LYS A 221      -5.232  17.109   0.653  1.00  0.00           N  
ATOM   3572  CA  LYS A 221      -5.788  17.952   1.690  1.00  0.00           C  
ATOM   3573  C   LYS A 221      -7.219  17.553   2.001  1.00  0.00           C  
ATOM   3574  O   LYS A 221      -7.590  17.386   3.163  1.00  0.00           O  
ATOM   3575  CB  LYS A 221      -5.725  19.423   1.276  1.00  0.00           C  
ATOM   3576  CG  LYS A 221      -6.230  20.396   2.333  1.00  0.00           C  
ATOM   3577  CD  LYS A 221      -6.078  21.839   1.874  1.00  0.00           C  
ATOM   3578  CE  LYS A 221      -6.629  22.811   2.907  1.00  0.00           C  
ATOM   3579  NZ  LYS A 221      -6.511  24.225   2.460  1.00  0.00           N  
ATOM   3580  H   LYS A 221      -4.906  17.533  -0.211  1.00  0.00           H  
ATOM   3581  HA  LYS A 221      -5.199  17.821   2.597  1.00  0.00           H  
ATOM   3582 1HB  LYS A 221      -4.695  19.691   1.039  1.00  0.00           H  
ATOM   3583 2HB  LYS A 221      -6.318  19.573   0.373  1.00  0.00           H  
ATOM   3584 1HG  LYS A 221      -7.283  20.198   2.537  1.00  0.00           H  
ATOM   3585 2HG  LYS A 221      -5.667  20.256   3.255  1.00  0.00           H  
ATOM   3586 1HD  LYS A 221      -5.023  22.058   1.707  1.00  0.00           H  
ATOM   3587 2HD  LYS A 221      -6.613  21.980   0.935  1.00  0.00           H  
ATOM   3588 1HE  LYS A 221      -7.679  22.588   3.092  1.00  0.00           H  
ATOM   3589 2HE  LYS A 221      -6.085  22.693   3.844  1.00  0.00           H  
ATOM   3590 1HZ  LYS A 221      -6.886  24.836   3.171  1.00  0.00           H  
ATOM   3591 2HZ  LYS A 221      -5.538  24.449   2.303  1.00  0.00           H  
ATOM   3592 3HZ  LYS A 221      -7.027  24.351   1.601  1.00  0.00           H  
ATOM   3593  N   ILE A 222      -8.022  17.386   0.954  1.00  0.00           N  
ATOM   3594  CA  ILE A 222      -9.394  16.931   1.109  1.00  0.00           C  
ATOM   3595  C   ILE A 222      -9.468  15.580   1.812  1.00  0.00           C  
ATOM   3596  O   ILE A 222     -10.272  15.391   2.723  1.00  0.00           O  
ATOM   3597  CB  ILE A 222     -10.093  16.834  -0.259  1.00  0.00           C  
ATOM   3598  CG1 ILE A 222     -10.336  18.232  -0.834  1.00  0.00           C  
ATOM   3599  CG2 ILE A 222     -11.402  16.071  -0.136  1.00  0.00           C  
ATOM   3600  CD1 ILE A 222     -10.754  18.231  -2.287  1.00  0.00           C  
ATOM   3601  H   ILE A 222      -7.670  17.588   0.021  1.00  0.00           H  
ATOM   3602  HA  ILE A 222      -9.928  17.658   1.721  1.00  0.00           H  
ATOM   3603  HB  ILE A 222      -9.444  16.313  -0.963  1.00  0.00           H  
ATOM   3604 1HG1 ILE A 222     -11.112  18.733  -0.256  1.00  0.00           H  
ATOM   3605 2HG1 ILE A 222      -9.426  18.827  -0.743  1.00  0.00           H  
ATOM   3606 1HG2 ILE A 222     -11.883  16.013  -1.112  1.00  0.00           H  
ATOM   3607 2HG2 ILE A 222     -11.203  15.065   0.231  1.00  0.00           H  
ATOM   3608 3HG2 ILE A 222     -12.060  16.588   0.562  1.00  0.00           H  
ATOM   3609 1HD1 ILE A 222     -10.907  19.257  -2.623  1.00  0.00           H  
ATOM   3610 2HD1 ILE A 222      -9.973  17.765  -2.890  1.00  0.00           H  
ATOM   3611 3HD1 ILE A 222     -11.681  17.671  -2.398  1.00  0.00           H  
ATOM   3612  N   ALA A 223      -8.628  14.641   1.391  1.00  0.00           N  
ATOM   3613  CA  ALA A 223      -8.611  13.325   2.014  1.00  0.00           C  
ATOM   3614  C   ALA A 223      -8.359  13.448   3.514  1.00  0.00           C  
ATOM   3615  O   ALA A 223      -9.024  12.791   4.323  1.00  0.00           O  
ATOM   3616  CB  ALA A 223      -7.547  12.450   1.370  1.00  0.00           C  
ATOM   3617  H   ALA A 223      -7.993  14.841   0.623  1.00  0.00           H  
ATOM   3618  HA  ALA A 223      -9.588  12.867   1.871  1.00  0.00           H  
ATOM   3619 1HB  ALA A 223      -7.559  11.464   1.832  1.00  0.00           H  
ATOM   3620 2HB  ALA A 223      -7.750  12.354   0.308  1.00  0.00           H  
ATOM   3621 3HB  ALA A 223      -6.567  12.904   1.514  1.00  0.00           H  
ATOM   3622  N   ALA A 224      -7.402  14.297   3.885  1.00  0.00           N  
ATOM   3623  CA  ALA A 224      -7.068  14.500   5.289  1.00  0.00           C  
ATOM   3624  C   ALA A 224      -8.282  15.029   6.061  1.00  0.00           C  
ATOM   3625  O   ALA A 224      -8.577  14.570   7.166  1.00  0.00           O  
ATOM   3626  CB  ALA A 224      -5.900  15.465   5.418  1.00  0.00           C  
ATOM   3627  H   ALA A 224      -6.893  14.816   3.174  1.00  0.00           H  
ATOM   3628  HA  ALA A 224      -6.786  13.538   5.716  1.00  0.00           H  
ATOM   3629 1HB  ALA A 224      -5.646  15.592   6.468  1.00  0.00           H  
ATOM   3630 2HB  ALA A 224      -5.039  15.066   4.881  1.00  0.00           H  
ATOM   3631 3HB  ALA A 224      -6.178  16.429   4.991  1.00  0.00           H  
ATOM   3632  N   GLU A 225      -8.987  15.989   5.460  1.00  0.00           N  
ATOM   3633  CA  GLU A 225     -10.183  16.579   6.067  1.00  0.00           C  
ATOM   3634  C   GLU A 225     -11.298  15.553   6.251  1.00  0.00           C  
ATOM   3635  O   GLU A 225     -12.111  15.663   7.168  1.00  0.00           O  
ATOM   3636  CB  GLU A 225     -10.692  17.741   5.211  1.00  0.00           C  
ATOM   3637  CG  GLU A 225      -9.804  18.977   5.236  1.00  0.00           C  
ATOM   3638  CD  GLU A 225     -10.312  20.081   4.352  1.00  0.00           C  
ATOM   3639  OE1 GLU A 225     -11.250  19.852   3.626  1.00  0.00           O  
ATOM   3640  OE2 GLU A 225      -9.762  21.156   4.402  1.00  0.00           O  
ATOM   3641  H   GLU A 225      -8.678  16.332   4.553  1.00  0.00           H  
ATOM   3642  HA  GLU A 225      -9.915  16.961   7.053  1.00  0.00           H  
ATOM   3643 1HB  GLU A 225     -10.785  17.417   4.175  1.00  0.00           H  
ATOM   3644 2HB  GLU A 225     -11.685  18.037   5.552  1.00  0.00           H  
ATOM   3645 1HG  GLU A 225      -9.741  19.346   6.259  1.00  0.00           H  
ATOM   3646 2HG  GLU A 225      -8.800  18.696   4.918  1.00  0.00           H  
ATOM   3647  N   LEU A 226     -11.334  14.557   5.372  1.00  0.00           N  
ATOM   3648  CA  LEU A 226     -12.342  13.506   5.451  1.00  0.00           C  
ATOM   3649  C   LEU A 226     -11.977  12.423   6.471  1.00  0.00           C  
ATOM   3650  O   LEU A 226     -12.761  11.502   6.712  1.00  0.00           O  
ATOM   3651  CB  LEU A 226     -12.533  12.866   4.070  1.00  0.00           C  
ATOM   3652  CG  LEU A 226     -13.137  13.776   2.993  1.00  0.00           C  
ATOM   3653  CD1 LEU A 226     -13.098  13.066   1.647  1.00  0.00           C  
ATOM   3654  CD2 LEU A 226     -14.563  14.141   3.378  1.00  0.00           C  
ATOM   3655  H   LEU A 226     -10.654  14.537   4.617  1.00  0.00           H  
ATOM   3656  HA  LEU A 226     -13.282  13.961   5.763  1.00  0.00           H  
ATOM   3657 1HB  LEU A 226     -11.565  12.523   3.709  1.00  0.00           H  
ATOM   3658 2HB  LEU A 226     -13.186  12.000   4.176  1.00  0.00           H  
ATOM   3659  HG  LEU A 226     -12.540  14.685   2.908  1.00  0.00           H  
ATOM   3660 1HD1 LEU A 226     -13.526  13.713   0.882  1.00  0.00           H  
ATOM   3661 2HD1 LEU A 226     -12.064  12.834   1.388  1.00  0.00           H  
ATOM   3662 3HD1 LEU A 226     -13.673  12.143   1.706  1.00  0.00           H  
ATOM   3663 1HD2 LEU A 226     -14.992  14.789   2.612  1.00  0.00           H  
ATOM   3664 2HD2 LEU A 226     -15.161  13.233   3.461  1.00  0.00           H  
ATOM   3665 3HD2 LEU A 226     -14.560  14.663   4.335  1.00  0.00           H  
ATOM   3666  N   GLY A 227     -10.798  12.544   7.082  1.00  0.00           N  
ATOM   3667  CA  GLY A 227     -10.365  11.576   8.083  1.00  0.00           C  
ATOM   3668  C   GLY A 227      -9.364  10.556   7.538  1.00  0.00           C  
ATOM   3669  O   GLY A 227      -9.102   9.540   8.177  1.00  0.00           O  
ATOM   3670  H   GLY A 227     -10.197  13.333   6.862  1.00  0.00           H  
ATOM   3671 1HA  GLY A 227      -9.919  12.107   8.923  1.00  0.00           H  
ATOM   3672 2HA  GLY A 227     -11.238  11.053   8.473  1.00  0.00           H  
ATOM   3673  N   ALA A 228      -8.798  10.831   6.368  1.00  0.00           N  
ATOM   3674  CA  ALA A 228      -7.775   9.946   5.810  1.00  0.00           C  
ATOM   3675  C   ALA A 228      -6.402  10.340   6.348  1.00  0.00           C  
ATOM   3676  O   ALA A 228      -6.084  11.525   6.460  1.00  0.00           O  
ATOM   3677  OXT ALA A 228      -5.616   9.491   6.669  1.00  0.00           O  
ATOM   3678  CB  ALA A 228      -7.788  10.007   4.287  1.00  0.00           C  
ATOM   3679  H   ALA A 228      -9.066  11.667   5.859  1.00  0.00           H  
ATOM   3680  HA  ALA A 228      -7.987   8.930   6.131  1.00  0.00           H  
ATOM   3681 1HB  ALA A 228      -7.029   9.331   3.890  1.00  0.00           H  
ATOM   3682 2HB  ALA A 228      -8.767   9.706   3.920  1.00  0.00           H  
ATOM   3683 3HB  ALA A 228      -7.575  11.022   3.962  1.00  0.00           H  
TER                                                                             
# All scores below are weighted scores, not raw scores.
#BEGIN_POSE_ENERGIES_TABLE 
label fa_atr fa_rep fa_sol fa_intra_rep fa_intra_sol_xover4 lk_ball_wtd fa_elec pro_close hbond_sr_bb hbond_lr_bb hbond_bb_sc hbond_sc dslf_fa13 omega fa_dun p_aa_pp yhh_planarity ref rama_prepro total
weights 1 0.55 1 0.005 1 1 1 1.25 1 1 1 1 1.25 0.4 0.7 0.6 0.625 1 0.45 NA
pose -1386.79 165.981 707.438 2.60496 40.8033 -25.5039 -410.568 0 -109.626 -63.281 -20.7426 -13.0107 0 17.3171 279.287 -49.8367 0.04978 89.4005 -24.6519 -801.128
ASP:NtermProteinFull_1 -5.18654 0.94469 8.99618 0.0032 0.36727 1.01483 -9.21173 0 0 0 -1.08122 -1.25652 0 0.52901 1.67561 0 0 -2.14574 0 -5.35095
ALA_2 -5.24565 0.69859 2.77561 0.0015 0 -0.23547 -1.90708 0 0 0 0 0 0 0.3025 0 -0.55773 0 1.32468 -0.0258 -2.86884
ILE_3 -8.12736 0.72756 0.41852 0.02756 0.1046 -0.22938 -1.31082 0 0 0 0 0 0 0.16705 2.71226 -0.71896 0 2.30374 -0.24155 -4.16678
CYS_4 -8.46077 2.44792 2.1944 0.00337 0.03064 -0.10024 -1.71006 0 0 0 0 0 0 0.00564 1.60845 0.09197 0 3.25479 -0.20032 -0.83422
ILE_5 -9.04438 1.20058 1.20357 0.03325 0.10235 0.2578 -2.15937 0 0 0 0 0 0 0.07979 0.84478 -0.33985 0 2.30374 -0.06667 -5.5844
ALA_6 -4.50917 0.54288 2.24729 0.0029 0 -0.11922 -1.57438 0 0 0 0 0 0 0.21518 0 0.07321 0 1.32468 0.26934 -1.52729
LEU_7 -7.3467 1.1799 1.21368 0.01803 0.0685 -0.16128 -0.79707 0 0 0 0 0 0 -0.03101 0.47231 -0.16146 0 1.66147 0.14417 -3.73946
ASP_8 -4.83607 0.42024 5.02015 0.00285 0.37661 -0.14393 -1.79163 0 0 0 -0.93525 0 0 0.00384 3.3872 0.08709 0 -2.14574 -0.3406 -0.89523
GLU_9 -1.58026 0.13356 2.07795 0.00783 0.39055 -0.21487 0.19687 0 0 0 0 0 0 -0.04423 2.94279 -0.29754 0 -2.72453 -0.38076 0.50737
SER_10 -1.85061 0.23114 2.34589 0.00213 0.0299 -0.08432 -1.31507 0 0 0 -0.93525 0 0 -0.05509 0.75157 -0.15069 0 -0.28969 -0.48489 -1.80497
ALA_11 -4.00437 0.51715 1.67326 0.00132 0 -0.06873 -0.67213 0 0 0 0 0 0 0.10777 0 0.08213 0 1.32468 -0.22936 -1.26829
THR_12 -4.76281 0.40423 4.797 0.00638 0.07402 -0.05272 -3.39179 0 0 0 -1.07667 -0.35745 0 -0.01319 0.03686 -0.57906 0 1.15175 -0.05701 -3.82045
TRP_13 -6.71284 0.59191 3.08904 0.02246 0.7026 -0.07974 -0.48127 0 0 0 0 0 0 0.32145 2.39381 -0.06099 0 2.26099 -0.25791 1.78953
LYS_14 -5.02088 0.59464 5.08057 0.00829 0.181 -0.25795 -0.86127 0 0 0 0 0 0 -0.04278 2.29879 -0.05875 0 -0.71458 -0.42748 0.77959
ASP_15 -5.48178 0.2041 6.09451 0.00295 0.28175 -0.12161 -3.87183 0 0 0 -1.07667 -0.35745 0 0.43776 2.16138 -0.24271 0 -2.14574 -0.36768 -4.48303
MET_16 -10.6416 1.39723 2.44021 0.01088 0.00712 0.07811 -1.39668 0 0 0 0 0 0 1e-05 1.53091 0.09646 0 1.65735 0.14729 -4.67273
LYS_17 -5.91284 0.30899 4.19 0.01404 0.33625 -0.21576 -1.8607 0 0 0 0 0 0 0.00262 3.17248 0.06137 0 -0.71458 0.22585 -0.39227
LYS_18 -5.48533 0.47886 5.53613 0.0071 0.11351 -0.19316 -2.13507 0 0 0 0 0 0 0.00028 1.2273 0.03651 0 -0.71458 -0.1907 -1.31915
ALA_19 -6.30681 1.15801 2.39833 0.00151 0 -0.05742 -1.73949 0 0 0 0 0 0 0.08671 0 -0.30022 0 1.32468 -0.38257 -3.81726
MET_20 -11.1906 2.10716 2.82239 0.00748 0.01805 -0.07691 -2.00215 0 0 0 0 0 0 0.11817 1.48727 0.03261 0 1.65735 -0.264 -5.28316
GLU_21 -5.83228 0.48229 5.81342 0.00758 0.36649 0.04529 -3.262 0 0 0 0 0 0 0.15251 3.02398 -0.27929 0 -2.72453 -0.30487 -2.5114
ILE_22 -8.4179 1.00211 3.66343 0.03119 0.07357 -0.156 -1.55669 0 0 0 0 0 0 0.03144 0.28297 -0.36294 0 2.30374 -0.27427 -3.37934
LEU_23 -10.3461 1.40784 2.23179 0.02145 0.07608 -0.12709 -1.80808 0 0 0 0 0 0 0.22206 0.56786 -0.23631 0 1.66147 -0.09504 -6.42413
TYR_24 -6.90244 0.76043 4.62979 0.0227 0.2835 -0.04883 -1.42666 0 0 0 0 0 0 -0.00982 1.39123 -0.42217 0.00454 0.58223 -0.0684 -1.20389
LYS_25 -4.50078 0.33766 4.59613 0.0126 0.43902 0.02643 -1.77363 0 0 0 0 0 0 -0.0261 3.41958 -0.04786 0 -0.71458 -0.25473 1.51375
LEU_26 -6.41055 0.63815 1.83993 0.01825 0.09994 -0.16825 -0.68346 0 0 0 0 0 0 -0.02638 0.13757 -0.08701 0 1.66147 -0.48839 -3.46874
GLY_27 -2.16522 0.18817 2.20704 7e-05 0 -0.19889 -1.19818 0 0 0 0 0 0 -0.14607 0 -1.44767 0 0.79816 -0.49784 -2.46044
VAL_28 -6.31004 0.60828 1.43637 0.01724 0.05178 -0.2739 -0.25249 0 0 0 0 0 0 -0.02352 0.00177 -0.21912 0 2.64269 -0.36555 -2.68651
LYS_29 -4.14307 0.21718 3.30703 0.01377 0.32615 -0.12 -1.53644 0 0 0 0 0 0 0.0629 1.25512 -0.13676 0 -0.71458 -0.23521 -1.70389
LYS_30 -5.9877 0.5968 3.82094 0.00783 0.14355 -0.34391 -1.3002 0 0 0 0 0 0 0.2962 1.47009 0.36419 0 -0.71458 0.11045 -1.53632
ILE_31 -7.60269 0.43534 0.83177 0.02736 0.07129 -0.2123 -1.12645 0 0 0 0 0 0 -0.02316 0.20841 -0.73621 0 2.30374 0.10968 -5.71322
VAL_32 -7.93357 1.82993 0.80042 0.01623 0.03764 -0.12488 -1.97382 0 0 0 0 0 0 -0.03093 0.41996 -0.71651 0 2.64269 -0.29574 -5.32855
VAL_33 -8.54139 1.99616 0.93883 0.01611 0.03843 0.01606 -2.38379 0 0 0 0 0 0 -0.04605 0.48925 -0.79306 0 2.64269 -0.3071 -5.93386
ALA_34 -4.86196 0.64182 1.99652 0.00128 0 0.22908 -1.87378 0 0 0 0 0 0 -0.00845 0 0.32982 0 1.32468 0.0693 -2.1517
PHE_35 -9.55651 2.145 1.08788 0.02502 0.57038 -0.08508 -1.99444 0 0 0 0 0 0 0.29221 1.56075 -0.24671 0 1.21829 0.39628 -4.58693
ALA_36 -2.65956 0.73118 1.50197 0.0013 0 -0.07309 -0.7863 0 0 0 0 0 0 0.09994 0 -0.0814 0 1.32468 -0.26116 -0.20244
TYR_37 -7.49887 1.04055 1.88089 0.02229 0.16257 -0.1891 -0.87304 0 0 0 0 0 0 0.07247 1.67434 0.03063 0.02035 0.58223 -0.28045 -3.35516
ASP_38 -5.56602 0.45572 5.6196 0.00661 0.52834 0.03404 -3.17431 0 0 0 -0.58581 0 0 0.05874 2.04269 -0.4785 0 -2.14574 0.56555 -2.63908
GLU_39 -4.10863 0.19879 4.99161 0.00559 0.25755 0.00848 -2.97131 0 0 0 0 -0.3568 0 -0.06552 2.84496 -0.31438 0 -2.72453 0.16903 -2.06516
LYS_40 -4.45722 0.49018 3.81 0.00862 0.21838 -0.05813 -2.23986 0 0 0 -0.58581 0 0 -0.01202 2.2653 -0.0352 0 -0.71458 -0.41493 -1.72527
LEU_41 -9.36557 1.59807 2.50267 0.01765 0.07993 -0.32861 -1.84713 0 0 0 0 0 0 0.24046 0.12719 -0.28184 0 1.66147 -0.23996 -5.83568
ILE_42 -9.00068 0.83363 2.01836 0.02703 0.07113 -0.26287 -1.44954 0 0 0 0 0 0 -0.04925 0.06416 -0.43369 0 2.30374 -0.07167 -5.94965
LYS_43 -5.172 0.29993 3.57134 0.01742 0.23403 -0.19998 -1.5814 0 0 0 0 0 0 -0.01868 3.38149 0.05136 0 -0.71458 -0.03107 -0.16215
VAL_44 -6.66061 0.95477 2.7409 0.0202 0.05272 -0.05363 -1.73889 0 0 0 0 0 0 -0.056 0.08434 -0.38012 0 2.64269 -0.03002 -2.42365
ALA_45 -6.91261 0.87796 1.79522 0.00144 0 -0.13517 -1.7923 0 0 0 0 0 0 -0.00449 0 0.13943 0 1.32468 0.19328 -4.51257
ALA_46 -5.92448 0.84921 2.26675 0.0015 0 -0.32233 -1.20385 0 0 0 0 0 0 -0.03533 0 -0.15702 0 1.32468 0.03619 -3.16469
LYS_47 -5.59228 0.35818 6.57022 0.01047 0.3201 0.12438 -4.74926 0 0 0 0 -0.64894 0 0.00747 1.71255 0.07409 0 -0.71458 -0.09001 -2.61763
VAL_48 -8.09604 1.48554 3.19945 0.02108 0.05569 -0.19567 -2.05982 0 0 0 0 0 0 0.17715 0.10329 -0.09226 0 2.64269 -0.08833 -2.84723
LEU_49 -9.42794 1.58434 1.81406 0.01563 0.0744 -0.25369 -1.61632 0 0 0 0 0 0 0.22651 0.74485 -0.20334 0 1.66147 -0.18144 -5.56146
HIS_D_50 -3.9942 0.39655 4.3035 0.00412 0.61077 -0.19614 -2.11003 0 0 0 0 0 0 0.10546 1.32359 -0.19645 0 -0.30065 -0.00188 -0.05537
ASP_51 -4.30697 0.41668 5.66447 0.00426 0.30776 0.02466 -3.5891 0 0 0 0 -0.64894 0 -0.06617 1.31088 0.04833 0 -2.14574 -0.13081 -3.11069
LEU_52 -6.80532 0.78976 1.62365 0.01797 0.09553 -0.16476 -1.23151 0 0 0 0 0 0 -0.02662 0.05913 -0.10636 0 1.66147 -0.39752 -4.48457
GLY_53 -1.84436 0.30544 2.29917 0.00011 0 -0.09381 -1.13075 0 0 0 0 0 0 -0.05396 0 -0.9046 0 0.79816 -0.4599 -1.0845
ALA_54 -3.72986 0.18976 1.60587 0.00129 0 -0.24335 -0.43803 0 0 0 0 0 0 0.14552 0 -0.05829 0 1.32468 -0.66839 -1.87081
GLU_55 -2.72336 0.19265 2.3406 0.01074 1.06163 -0.06994 -0.16606 0 0 0 0 0 0 0.11336 2.90592 -0.3057 0 -2.72453 -0.61363 0.02166
GLU_56 -5.79878 0.38408 4.99101 0.00686 0.34714 -0.23733 -1.75394 0 0 0 0 0 0 0.08037 3.23182 0.29504 0 -2.72453 0.05164 -1.12662
ALA_57 -5.32807 0.60954 2.25192 0.00195 0 0.14679 -3.28778 0 0 0 -1.0033 0 0 -0.01183 0 0.4703 0 1.32468 0.83695 -3.98884
ALA_58 -5.19008 0.69088 1.66287 0.00133 0 0.07622 -1.84159 0 0 0 0 0 0 -0.01163 0 0.29886 0 1.32468 0.83149 -2.15697
ILE_59 -8.53428 0.98156 0.98706 0.02896 0.06972 0.02239 -1.5428 0 0 0 0 0 0 0.2787 0.25498 -0.59224 0 2.30374 0.10919 -5.63302
ILE_60 -7.43163 0.96221 0.76262 0.03188 0.10415 0.0515 -1.70371 0 0 0 0 0 0 0.19035 0.96831 -0.25215 0 2.30374 -0.11417 -4.12689
LEU_61 -8.8201 1.35299 1.04765 0.0197 0.12191 0.03877 -2.04818 0 0 0 0 0 0 0.52756 1.01904 -0.21401 0 1.66147 0.1331 -5.16009
ALA_62 -4.6128 1.00418 2.33867 0.00133 0 0.13594 -2.47958 0 0 0 0 0 0 -0.03584 0 0.26071 0 1.32468 0.19111 -1.8716
PHE_63 -9.61965 1.46617 0.9306 0.02219 0.2243 0.14627 -1.52245 0 0 0 0 0 0 0.17239 1.49101 -0.32371 0 1.21829 -0.08649 -5.88107
ASP_64 -1.78416 0.085 1.38427 0.00777 0.80642 -0.23044 0.25295 0 0 0 0 0 0 0.39568 1.52463 -0.49328 0 -2.14574 0.39942 0.20253
ILE_65 -5.63535 0.54758 1.67247 0.03206 0.084 -0.03716 0.41776 0 0 0 0 0 0 0.02699 1.06413 -0.76952 0 2.30374 0.32583 0.03253
ASP_66 -2.09779 0.09636 1.86515 0.0039 0.29723 -0.08212 0.05113 0 0 0 0 0 0 -0.03689 2.02452 -0.15009 0 -2.14574 -0.32723 -0.50157
ASP_67 -4.8475 0.50413 5.87217 0.00937 0.63838 -0.18288 -2.36835 0 0 0 -0.5085 0 0 -0.06242 1.68178 -0.67999 0 -2.14574 -0.26141 -2.35097
GLU_68 -4.71357 0.28327 3.87013 0.00951 0.38776 -0.04688 -1.0855 0 0 0 0 0 0 -0.08295 3.41239 -0.29233 0 -2.72453 -0.48908 -1.47179
ASP_69 -4.26673 0.40116 5.48799 0.00435 0.30167 -0.33543 -1.75355 0 0 0 -0.5085 0 0 0.29615 1.77494 -0.01524 0 -2.14574 -0.38498 -1.14393
GLU_70 -5.27728 0.28258 5.28183 0.00578 0.2534 -0.59341 -1.52756 0 0 0 0 0 0 0.13604 2.63095 -0.22441 0 -2.72453 -0.23847 -1.99508
PHE_71 -11.6185 1.66761 2.35688 0.02415 0.26935 -0.14835 -1.74518 0 0 0 0 0 0 -0.00354 1.43495 -0.50094 0 1.21829 -0.12079 -7.16603
LYS_72 -6.49838 0.57962 3.87396 0.00869 0.17716 -0.04765 -1.79555 0 0 0 0 0 0 0.00874 0.88653 0.02248 0 -0.71458 0.11882 -3.38015
LYS_73 -4.47568 0.16593 4.73318 0.0084 0.20586 -0.38024 -1.75034 0 0 0 0 0 0 -0.03582 2.29016 -0.00868 0 -0.71458 -0.10341 -0.06521
GLN_74 -7.66868 0.63044 5.11551 0.00723 0.19525 -0.31345 -2.36118 0 0 0 0 0 0 0.05369 2.33886 0.00427 0 -1.45095 -0.21804 -3.66702
VAL_75 -8.95822 1.30856 1.30515 0.02069 0.05386 -0.22631 -2.06638 0 0 0 0 0 0 -0.05896 0.06215 -0.35285 0 2.64269 -0.07109 -6.34071
LYS_76 -5.42824 0.41111 3.87139 0.00853 0.17566 -0.08782 -1.39235 0 0 0 0 0 0 -0.00882 0.91602 0.03019 0 -0.71458 -0.00826 -2.22718
LYS_77 -5.45721 0.53475 6.29615 0.00928 0.23045 -0.09375 -3.57978 0 0 0 0 -0.3568 0 -0.0252 2.7829 0.02288 0 -0.71458 -0.09944 -0.45035
ALA_78 -6.4427 0.73659 2.65165 0.00155 0 -0.0843 -2.10641 0 0 0 0 0 0 -0.01773 0 -0.27775 0 1.32468 -0.30429 -4.51872
LEU_79 -9.69444 0.99259 3.5071 0.01712 0.07568 -0.31087 -2.39533 0 0 0 0 0 0 0.2345 0.23246 -0.27534 0 1.66147 -0.33908 -6.29413
GLU_80 -5.43694 0.29898 5.98233 0.00905 0.35811 0.15574 -3.51934 0 0 0 0 -0.61536 0 -0.01037 2.84548 -0.1058 0 -2.72453 -0.28658 -3.04924
LEU_81 -7.41408 0.65396 3.87627 0.01585 0.06399 -0.1477 -1.44471 0 0 0 0 0 0 0.10116 3.37504 -0.14159 0 1.66147 0.04952 0.64918
MET_82 -10.4994 0.98703 3.11471 0.00596 0.06852 -0.22822 -2.0642 0 0 0 0 0 0 0.01392 1.52435 -0.00406 0 1.65735 0.15402 -5.26999
LYS_83 -4.74564 0.3282 4.64704 0.01097 0.2458 -0.43785 -1.30722 0 0 0 0 0 0 0.05951 1.71553 0.10773 0 -0.71458 0.08296 -0.00756
LYS_84 -3.97259 0.20724 4.45321 0.00717 0.12159 0.15866 -2.85029 0 0 0 0 -0.61536 0 -0.05586 1.08949 -0.03582 0 -0.71458 -0.16582 -2.37296
LEU_85 -5.70941 0.88798 2.41212 0.01835 0.1011 -0.27746 -0.61845 0 0 0 0 0 0 1.12172 0.11328 -0.12717 0 1.66147 -0.54504 -0.96152
GLY_86 -2.05905 0.09749 2.22645 0.00012 0 -0.19414 -0.7122 0 0 0 0 0 0 0.27441 0 -1.40352 0 0.79816 -0.01287 -0.98516
VAL_87 -7.23124 0.90784 0.94694 0.01698 0.04288 -0.25555 -0.69812 0 0 0 0 0 0 0.1685 0.02545 -0.44572 0 2.64269 0.02751 -3.85184
ASP_88 -4.01987 0.20111 4.07275 0.003 0.28584 -0.17025 -1.59772 0 0 0 -1.0033 0 0 -0.02016 1.81786 -0.2516 0 -2.14574 -0.33597 -3.16404
HIS_D_89 -6.09023 0.45082 3.81411 0.00441 0.4186 -0.30109 -1.59857 0 0 0 0 0 0 0.19753 1.80879 -0.37379 0 -0.30065 0.31673 -1.65333
ARG_90 -9.33285 0.58519 7.35597 0.01954 0.56824 0.03979 -5.83675 0 0 0 -1.06876 -1.28529 0 0.27412 2.23451 0.14481 0 -0.09474 0.72488 -5.67135
ILE_91 -8.32875 1.20707 1.66902 0.02477 0.0799 0.01268 -2.02592 0 0 0 0 0 0 -0.00292 0.41716 -0.73213 0 2.30374 0.07264 -5.30274
ILE_92 -8.58335 0.81929 0.45031 0.03277 0.09788 0.10109 -2.06675 0 0 0 0 0 0 -0.02423 0.81983 -0.48105 0 2.30374 -0.34525 -6.87574
ALA_93 -6.2516 1.79427 2.07215 0.00141 0 0.07356 -1.9214 0 0 0 0 0 0 -0.01953 0 0.26811 0 1.32468 0.01396 -2.64438
LEU_94 -7.79072 1.2273 1.05834 0.01462 0.07167 -0.21802 -1.86002 0 0 0 0 0 0 -0.02598 1.98609 -0.03593 0 1.66147 0.1457 -3.76548
ALA_95 -3.37907 0.38956 1.60323 0.00128 0 -0.17736 -1.9773 0 0 0 0 0 0 -0.03843 0 0.11521 0 1.32468 -0.26908 -2.40727
MET_96 -7.53049 1.55653 1.21245 0.01382 0.17749 -0.35098 -0.14265 0 0 0 0 0 0 0.00553 2.28061 -0.00463 0 1.65735 0.02376 -1.10122
THR_97 -2.15788 0.202 1.60923 0.00658 0.06242 -0.24937 -0.03065 0 0 0 0 0 0 -0.03259 0.01987 -0.64657 0 1.15175 0.22009 0.15487
ASP_98 -4.41322 0.43042 6.64384 0.00779 0.62759 0.12404 -4.90278 0 0 0 0 0 0 -0.01578 1.53881 -0.8553 0 -2.14574 0.25392 -2.70642
GLU_99 -3.67682 0.14332 3.69121 0.00616 0.27095 0.02859 -1.29088 0 0 0 0 0 0 -0.03612 2.49803 -0.27441 0 -2.72453 0.05201 -1.3125
GLU_100 -3.28004 0.138 3.62388 0.00547 0.24746 -0.09169 -0.98372 0 0 0 0 0 0 0.1106 2.83802 -0.26073 0 -2.72453 -0.4976 -0.87488
LYS_101 -6.3307 0.75414 6.91784 0.00841 0.22298 -0.07238 -4.96533 0 0 0 0 0 0 0.12017 2.28996 -0.07779 0 -0.71458 -0.32731 -2.17459
PHE_102 -10.2573 1.86453 1.62418 0.02349 0.27954 0.03859 -2.42528 0 0 0 0 0 0 0.02116 1.64392 -0.48877 0 1.21829 -0.0694 -6.52706
LYS_103 -6.3597 0.38114 3.7113 0.01599 0.23827 -0.21682 -1.5333 0 0 0 0 0 0 -0.0103 2.23835 0.02495 0 -0.71458 0.04141 -2.18329
LYS_104 -5.06312 0.25195 4.17709 0.00877 0.17239 -0.17319 -1.63745 0 0 0 0 0 0 0.07851 2.08785 0.02671 0 -0.71458 -0.10352 -0.88859
LEU_105 -9.57738 1.7184 2.79044 0.0208 0.07201 -0.0026 -2.27962 0 0 0 0 0 0 0.30534 2.69143 -0.26107 0 1.66147 -0.14918 -3.00997
ALA_106 -6.24244 0.46698 1.80496 0.00145 0 0.04584 -1.98309 0 0 0 0 0 0 0.31814 0 -0.2485 0 1.32468 -0.24898 -4.76096
LYS_107 -5.84961 0.42737 4.8317 0.00871 0.18156 -0.36061 -1.86097 0 0 0 0 0 0 0.0968 0.99741 0.06171 0 -0.71458 -0.26762 -2.44814
ILE_108 -8.43266 0.97906 3.86773 0.0299 0.07353 -0.19642 -1.24614 0 0 0 0 0 0 -0.01867 0.16848 -0.33825 0 2.30374 -0.01356 -2.82327
ALA_109 -6.65098 0.52557 2.36216 0.00135 0 -0.14136 -1.9427 0 0 0 0 0 0 0.00556 0 -0.14676 0 1.32468 -0.00795 -4.67042
ALA_110 -4.29006 0.32931 2.80713 0.00133 0 -0.22868 -1.45839 0 0 0 0 0 0 -0.00785 0 -0.14101 0 1.32468 -0.15595 -1.81948
GLU_111 -3.9919 0.34094 4.15096 0.00596 0.27755 -0.37952 -0.91522 0 0 0 0 0 0 -0.05206 2.62327 -0.34915 0 -2.72453 -0.41832 -1.43201
LEU_112 -7.42649 1.15261 1.6427 0.01724 0.09808 -0.22682 -0.78597 0 0 0 0 0 0 0.02714 0.06898 -0.10619 0 1.66147 -0.54944 -4.4267
GLY_113 -2.6091 0.20841 2.8369 7e-05 0 -0.3868 -0.97136 0 0 0 0 0 0 -0.07337 0 -1.50752 0 0.79816 -0.29007 -1.99468
ALA_114 -4.52911 0.36106 1.34337 0.00125 0 -0.39558 -0.44786 0 0 0 0 0 0 0.03253 0 -0.05778 0 1.32468 -0.46315 -2.83058
ASP_115 -4.46273 0.16024 6.02028 0.00341 0.29333 0.41397 -4.27117 0 0 0 -1.06876 -1.28529 0 0.59178 2.20853 -0.21959 0 -2.14574 -0.53919 -4.30093
ALA_116 -4.87283 0.38969 1.77529 0.0015 0 -0.21587 -1.8409 0 0 0 0 0 0 0.28685 0 -0.5571 0 1.32468 -0.16231 -3.871
ILE_117 -8.07773 0.90204 -0.33723 0.02758 0.1045 -0.06095 -1.32 0 0 0 0 0 0 0.12408 2.72572 -0.7198 0 2.30374 -0.23919 -4.56724
CYS_118 -8.38301 2.2095 2.16589 0.00337 0.03059 -0.08289 -1.7039 0 0 0 0 0 0 -0.0033 1.61971 0.08992 0 3.25479 -0.19963 -0.99897
ILE_119 -9.13219 1.30569 1.17458 0.03323 0.10265 0.2696 -2.17061 0 0 0 0 0 0 0.09859 0.85231 -0.32836 0 2.30374 -0.06156 -5.55232
ALA_120 -4.41326 0.4786 2.21524 0.00291 0 -0.13549 -1.50256 0 0 0 0 0 0 0.22052 0 0.07505 0 1.32468 0.28049 -1.45382
LEU_121 -7.235 1.04428 1.17796 0.01803 0.06848 -0.16098 -0.81077 0 0 0 0 0 0 -0.03165 0.47421 -0.16162 0 1.66147 0.1495 -3.80609
ASP_122 -4.65745 0.39268 4.89357 0.00285 0.37659 -0.12984 -1.79581 0 0 0 -0.93487 0 0 0.00404 3.38569 0.08735 0 -2.14574 -0.34016 -0.8611
GLU_123 -1.57987 0.13358 2.07735 0.00783 0.39061 -0.21466 0.19695 0 0 0 0 0 0 -0.04398 2.94367 -0.29775 0 -2.72453 -0.38107 0.50812
SER_124 -1.85032 0.23114 2.34612 0.00213 0.02991 -0.08461 -1.31237 0 0 0 -0.93487 0 0 -0.05528 0.7519 -0.15054 0 -0.28969 -0.48512 -1.8016
ALA_125 -3.95837 0.51312 1.68025 0.00132 0 -0.07074 -0.66534 0 0 0 0 0 0 0.10561 0 0.08225 0 1.32468 -0.22914 -1.21638
THR_126 -4.7671 0.40959 4.81036 0.00638 0.07399 -0.05071 -3.40633 0 0 0 -1.07909 -0.35827 0 -0.01298 0.03703 -0.57988 0 1.15175 -0.05659 -3.82185
TRP_127 -6.68059 0.57734 3.08688 0.02246 0.70267 -0.07754 -0.48081 0 0 0 0 0 0 0.3275 2.3917 -0.06077 0 2.26099 -0.25722 1.81259
LYS_128 -5.02122 0.59831 5.07409 0.00829 0.18102 -0.25411 -0.87527 0 0 0 0 0 0 -0.04297 2.29853 -0.0588 0 -0.71458 -0.42709 0.76618
ASP_129 -5.41215 0.20761 5.99605 0.00295 0.28176 -0.12703 -3.88964 0 0 0 -1.07909 -0.35827 0 0.44456 2.16136 -0.2428 0 -2.14574 -0.36787 -4.52829
MET_130 -10.6242 1.36783 2.43884 0.01089 0.00724 0.08034 -1.39958 0 0 0 0 0 0 -0.00021 1.53199 0.09649 0 1.65735 0.14461 -4.68843
LYS_131 -5.91412 0.30536 4.20416 0.01404 0.3365 -0.2147 -1.86824 0 0 0 0 0 0 0.00294 3.17289 0.06094 0 -0.71458 0.22236 -0.39245
LYS_132 -5.46635 0.48235 5.46568 0.0071 0.11346 -0.17006 -2.07039 0 0 0 0 0 0 0.0023 1.23062 0.03701 0 -0.71458 -0.19055 -1.2734
ALA_133 -6.23908 1.14792 2.44297 0.00151 0 -0.08273 -1.7287 0 0 0 0 0 0 0.08783 0 -0.29917 0 1.32468 -0.38086 -3.72564
MET_134 -11.1721 2.09227 2.8246 0.00749 0.01807 -0.07518 -1.99373 0 0 0 0 0 0 0.1207 1.48962 0.03239 0 1.65735 -0.26361 -5.26212
GLU_135 -5.85327 0.47768 5.84613 0.00758 0.36702 0.05366 -3.30871 0 0 0 0 0 0 0.14789 3.02757 -0.2819 0 -2.72453 -0.3066 -2.54747
ILE_136 -8.52891 1.07137 3.78937 0.03124 0.0736 -0.19018 -1.58283 0 0 0 0 0 0 0.02851 0.29071 -0.36022 0 2.30374 -0.27543 -3.34903
LEU_137 -10.4814 1.54853 2.16877 0.02142 0.07601 -0.11997 -1.80928 0 0 0 0 0 0 0.22042 0.57127 -0.23543 0 1.66147 -0.09303 -6.47124
TYR_138 -6.87946 0.76236 4.58858 0.0227 0.28341 -0.0476 -1.39799 0 0 0 0 0 0 -0.00919 1.39118 -0.42084 0.00454 0.58223 -0.06715 -1.18723
LYS_139 -4.51825 0.33573 4.62288 0.0126 0.43892 0.03434 -1.80105 0 0 0 0 0 0 -0.02697 3.4176 -0.04839 0 -0.71458 -0.25434 1.49848
LEU_140 -6.51616 0.6422 1.81087 0.01825 0.09989 -0.14247 -0.68821 0 0 0 0 0 0 -0.02779 0.13996 -0.08848 0 1.66147 -0.49115 -3.58162
GLY_141 -2.16656 0.18593 2.21066 7e-05 0 -0.20004 -1.19913 0 0 0 0 0 0 -0.14683 0 -1.44645 0 0.79816 -0.50457 -2.46878
VAL_142 -6.26663 0.61303 1.4478 0.01723 0.05171 -0.26187 -0.19109 0 0 0 0 0 0 -0.0216 0.00199 -0.2212 0 2.64269 -0.37039 -2.55835
LYS_143 -4.15898 0.2213 3.30807 0.01377 0.32621 -0.11393 -1.53896 0 0 0 0 0 0 0.06239 1.25766 -0.13666 0 -0.71458 -0.23926 -1.71296
LYS_144 -5.81188 0.52245 3.66941 0.00783 0.14361 -0.38833 -1.17098 0 0 0 0 0 0 0.28323 1.47008 0.36418 0 -0.71458 0.10789 -1.51709
ILE_145 -7.56322 0.46318 0.82936 0.02736 0.07137 -0.21904 -1.13154 0 0 0 0 0 0 -0.02386 0.20844 -0.7362 0 2.30374 0.10948 -5.66093
VAL_146 -7.81675 1.62935 0.76705 0.01624 0.03769 -0.12742 -1.95375 0 0 0 0 0 0 -0.03357 0.41636 -0.72001 0 2.64269 -0.29777 -5.4399
VAL_147 -8.53252 1.93696 0.93407 0.01611 0.03842 0.01874 -2.36099 0 0 0 0 0 0 -0.04577 0.48805 -0.79296 0 2.64269 -0.30907 -5.96629
ALA_148 -4.85378 0.62566 2.02016 0.00128 0 0.23294 -1.8863 0 0 0 0 0 0 -0.0083 0 0.33015 0 1.32468 0.06945 -2.14407
PHE_149 -9.52642 2.08917 1.09162 0.02502 0.57031 -0.08594 -1.9885 0 0 0 0 0 0 0.28833 1.56171 -0.24734 0 1.21829 0.39557 -4.60817
ALA_150 -2.65693 0.70557 1.50638 0.0013 0 -0.0728 -0.78914 0 0 0 0 0 0 0.10036 0 -0.08147 0 1.32468 -0.26207 -0.22411
TYR_151 -7.50343 1.05304 1.8712 0.02229 0.1624 -0.19386 -0.8768 0 0 0 0 0 0 0.07312 1.67353 0.03104 0.02035 0.58223 -0.28241 -3.36731
ASP_152 -5.56324 0.44997 5.6201 0.00661 0.52838 0.03443 -3.17892 0 0 0 -0.58727 0 0 0.05505 2.04246 -0.47873 0 -2.14574 0.56313 -2.65376
GLU_153 -4.111 0.19323 4.96908 0.00559 0.25761 0.00784 -2.97194 0 0 0 0 -0.36417 0 -0.06675 2.84397 -0.31471 0 -2.72453 0.16797 -2.10782
LYS_154 -4.44094 0.49057 3.81483 0.00862 0.21835 -0.0557 -2.24529 0 0 0 -0.58727 0 0 -0.01269 2.26612 -0.03469 0 -0.71458 -0.41498 -1.70764
LEU_155 -9.34717 1.55507 2.49954 0.01764 0.07992 -0.32791 -1.84005 0 0 0 0 0 0 0.24646 0.12714 -0.2817 0 1.66147 -0.23922 -5.84881
ILE_156 -8.96831 0.79437 2.02984 0.02704 0.07113 -0.2617 -1.44157 0 0 0 0 0 0 -0.04936 0.06401 -0.4338 0 2.30374 -0.07179 -5.9364
LYS_157 -5.1612 0.30108 3.56984 0.01741 0.23402 -0.19438 -1.58439 0 0 0 0 0 0 -0.01884 3.38109 0.05134 0 -0.71458 -0.03176 -0.15036
VAL_158 -6.6469 0.94429 2.74531 0.0202 0.05272 -0.0516 -1.7406 0 0 0 0 0 0 -0.05601 0.08363 -0.3799 0 2.64269 -0.03067 -2.41685
ALA_159 -6.90297 0.85048 1.80169 0.00144 0 -0.13574 -1.79574 0 0 0 0 0 0 -0.00476 0 0.13744 0 1.32468 0.19146 -4.53202
ALA_160 -5.9209 0.85349 2.28012 0.0015 0 -0.32534 -1.19982 0 0 0 0 0 0 -0.03525 0 -0.15758 0 1.32468 0.0346 -3.14451
LYS_161 -5.56486 0.3523 6.56532 0.01047 0.3199 0.1231 -4.72253 0 0 0 0 -0.65205 0 0.00804 1.71215 0.07418 0 -0.71458 -0.08939 -2.57795
VAL_162 -8.0777 1.43903 3.19902 0.02108 0.05569 -0.19688 -2.05507 0 0 0 0 0 0 0.17523 0.10308 -0.09281 0 2.64269 -0.08747 -2.8741
LEU_163 -9.39765 1.58785 1.80264 0.01563 0.0744 -0.26049 -1.62364 0 0 0 0 0 0 0.2248 0.74629 -0.20322 0 1.66147 -0.18109 -5.55301
HIS_D_164 -3.98902 0.39651 4.29923 0.00412 0.61096 -0.18847 -2.10735 0 0 0 0 0 0 0.10742 1.32397 -0.19587 0 -0.30065 -0.00215 -0.04131
ASP_165 -4.30372 0.41277 5.6579 0.00426 0.30773 0.02286 -3.57461 0 0 0 0 -0.65205 0 -0.06618 1.31027 0.04883 0 -2.14574 -0.13082 -3.1085
LEU_166 -6.79386 0.78406 1.627 0.01798 0.09552 -0.16493 -1.22802 0 0 0 0 0 0 -0.02565 0.05912 -0.10682 0 1.66147 -0.3978 -4.47193
GLY_167 -1.84452 0.30522 2.29992 0.00011 0 -0.09466 -1.14468 0 0 0 0 0 0 -0.05271 0 -0.90297 0 0.79816 -0.4602 -1.09632
ALA_168 -3.71355 0.18634 1.59967 0.00129 0 -0.24731 -0.41184 0 0 0 0 0 0 0.1441 0 -0.05892 0 1.32468 -0.66786 -1.84339
GLU_169 -2.71255 0.19964 2.3431 0.01074 1.0617 -0.07153 -0.14821 0 0 0 0 0 0 0.1151 2.90606 -0.30577 0 -2.72453 -0.61357 0.06018
GLU_170 -5.83572 0.41676 5.02175 0.00686 0.34758 -0.24272 -1.7625 0 0 0 0 0 0 0.08241 3.23396 0.29485 0 -2.72453 0.05276 -1.10852
ALA_171 -5.39592 0.6408 2.31563 0.00195 0 0.168 -3.30141 0 0 0 -1.0039 0 0 -0.01532 0 0.47022 0 1.32468 0.8384 -3.95686
ALA_172 -5.21228 0.71181 1.6718 0.00133 0 0.08046 -1.81905 0 0 0 0 0 0 -0.01156 0 0.30082 0 1.32468 0.8325 -2.1195
ILE_173 -8.52499 0.96783 1.01175 0.02896 0.06978 0.02731 -1.54239 0 0 0 0 0 0 0.28489 0.2539 -0.59204 0 2.30374 0.10985 -5.60142
ILE_174 -7.43955 0.94055 0.75167 0.03188 0.1041 0.04972 -1.69978 0 0 0 0 0 0 0.19388 0.96821 -0.25411 0 2.30374 -0.1152 -4.16491
LEU_175 -8.83214 1.35055 1.0583 0.01971 0.12221 0.04687 -2.02458 0 0 0 0 0 0 0.50634 1.01396 -0.2127 0 1.66147 0.13322 -5.1568
ALA_176 -4.61129 0.94879 2.33744 0.00132 0 0.13783 -2.48722 0 0 0 0 0 0 -0.03571 0 0.25693 0 1.32468 0.19202 -1.93519
PHE_177 -9.56202 1.36483 0.95215 0.0222 0.22462 0.15133 -1.51697 0 0 0 0 0 0 0.16596 1.48003 -0.32289 0 1.21829 -0.08675 -5.90922
ASP_178 -1.78813 0.08336 1.39072 0.00775 0.80515 -0.23168 0.26516 0 0 0 0 0 0 0.40532 1.52409 -0.49732 0 -2.14574 0.39605 0.21474
ILE_179 -5.6454 0.56435 1.66592 0.03206 0.08403 -0.03649 0.41791 0 0 0 0 0 0 0.02735 1.05931 -0.76895 0 2.30374 0.32136 0.0252
ASP_180 -2.10307 0.0948 1.87835 0.0039 0.29731 -0.09507 0.03824 0 0 0 0 0 0 -0.03577 2.02733 -0.15246 0 -2.14574 -0.32924 -0.52141
ASP_181 -4.8562 0.49537 5.86804 0.00938 0.63893 -0.18723 -2.36848 0 0 0 -0.50669 0 0 -0.06055 1.67981 -0.68334 0 -2.14574 -0.26325 -2.37995
GLU_182 -4.8623 0.35255 3.90457 0.00951 0.38761 -0.06161 -1.0647 0 0 0 0 0 0 -0.08229 3.41805 -0.29303 0 -2.72453 -0.49108 -1.50725
ASP_183 -4.2488 0.39336 5.45867 0.00435 0.30167 -0.33162 -1.75032 0 0 0 -0.50669 0 0 0.29046 1.77722 -0.01615 0 -2.14574 -0.38597 -1.15956
GLU_184 -5.28638 0.29727 5.29884 0.00578 0.25346 -0.59975 -1.53194 0 0 0 0 0 0 0.12899 2.62924 -0.22547 0 -2.72453 -0.23969 -1.99418
PHE_185 -11.4586 1.43835 2.40781 0.02412 0.26969 -0.14908 -1.7166 0 0 0 0 0 0 -0.00401 1.43157 -0.50068 0 1.21829 -0.12283 -7.16196
LYS_186 -6.48326 0.70283 3.85111 0.00868 0.17676 -0.06004 -1.77261 0 0 0 0 0 0 0.00848 0.88616 0.02304 0 -0.71458 0.12151 -3.25191
LYS_187 -4.44443 0.16097 4.7018 0.0084 0.20597 -0.3714 -1.75367 0 0 0 0 0 0 -0.03694 2.28614 -0.01038 0 -0.71458 -0.10007 -0.06817
GLN_188 -7.69303 0.65176 5.13971 0.00723 0.19531 -0.32154 -2.3853 0 0 0 0 0 0 0.04297 2.33814 0.00133 0 -1.45095 -0.22022 -3.69458
VAL_189 -8.74647 1.07511 1.29756 0.02067 0.05378 -0.23798 -2.01129 0 0 0 0 0 0 -0.05919 0.06229 -0.35467 0 2.64269 -0.06979 -6.3273
LYS_190 -5.33712 0.35733 3.80079 0.00854 0.17561 -0.09307 -1.35245 0 0 0 0 0 0 -0.0106 0.91818 0.03248 0 -0.71458 -0.00755 -2.22245
LYS_191 -5.48593 0.53773 6.29757 0.00928 0.23091 -0.08638 -3.59525 0 0 0 0 -0.36417 0 -0.02765 2.78319 0.02161 0 -0.71458 -0.10325 -0.49692
ALA_192 -6.40644 0.70662 2.65566 0.00155 0 -0.08911 -2.11306 0 0 0 0 0 0 -0.01743 0 -0.28055 0 1.32468 -0.30514 -4.52323
LEU_193 -9.05979 0.7423 3.56668 0.01711 0.07565 -0.34164 -2.39303 0 0 0 0 0 0 0.2305 0.2343 -0.27494 0 1.66147 -0.33824 -5.87963
GLU_194 -5.41576 0.29718 5.96512 0.00905 0.35817 0.15638 -3.52267 0 0 0 0 -0.6105 0 -0.01526 2.84971 -0.10644 0 -2.72453 -0.28621 -3.04576
LEU_195 -7.39384 0.62795 3.87426 0.01584 0.06401 -0.13746 -1.43953 0 0 0 0 0 0 0.10591 3.37924 -0.14189 0 1.66147 0.04846 0.66441
MET_196 -10.4855 0.98115 3.10838 0.00596 0.06856 -0.23433 -2.0411 0 0 0 0 0 0 0.01263 1.52586 -0.00513 0 1.65735 0.15256 -5.25356
LYS_197 -4.7869 0.34006 4.69546 0.01097 0.2459 -0.44037 -1.28043 0 0 0 0 0 0 0.06295 1.71568 0.10754 0 -0.71458 0.08156 0.03786
LYS_198 -3.96311 0.20421 4.44586 0.00717 0.12161 0.16092 -2.85491 0 0 0 0 -0.6105 0 -0.05581 1.09053 -0.0356 0 -0.71458 -0.16709 -2.37131
LEU_199 -5.7035 0.87394 2.39853 0.01834 0.10108 -0.26964 -0.60049 0 0 0 0 0 0 1.11905 0.11207 -0.12712 0 1.66147 -0.54552 -0.96178
GLY_200 -2.0544 0.0976 2.22578 0.00012 0 -0.19926 -0.71967 0 0 0 0 0 0 0.26648 0 -1.40248 0 0.79816 -0.01501 -1.00268
VAL_201 -7.23771 0.91977 0.93861 0.01697 0.04281 -0.2714 -0.66435 0 0 0 0 0 0 0.1624 0.02653 -0.44426 0 2.64269 0.0268 -3.84113
ASP_202 -4.11007 0.22075 4.17476 0.003 0.28586 -0.14714 -1.44873 0 0 0 -1.0039 0 0 -0.0126 1.82673 -0.25146 0 -2.14574 -0.33616 -2.94468
HIS_D_203 -6.25381 0.52413 3.9346 0.00441 0.41863 -0.30751 -1.62726 0 0 0 0 0 0 0.18898 1.80676 -0.37491 0 -0.30065 0.31707 -1.66955
ARG_204 -8.8186 0.55848 7.48688 0.01946 0.56789 0.32088 -5.62529 0 0 0 -1.08122 -1.25652 0 0.26346 2.22628 0.14538 0 -0.09474 0.72534 -4.56233
ILE_205 -8.50719 1.49232 1.77525 0.02477 0.07998 -0.00077 -2.01109 0 0 0 0 0 0 -0.00708 0.41611 -0.73152 0 2.30374 0.07301 -5.09247
ILE_206 -8.56037 0.91308 0.43556 0.03287 0.09795 0.1049 -1.98879 0 0 0 0 0 0 -0.02336 0.82456 -0.47913 0 2.30374 -0.34188 -6.68086
ALA_207 -6.31282 1.8003 2.07214 0.00141 0 0.0814 -1.92373 0 0 0 0 0 0 -0.01105 0 0.26482 0 1.32468 0.01635 -2.68649
LEU_208 -7.58755 0.86695 1.12632 0.01463 0.07191 -0.22977 -1.8511 0 0 0 0 0 0 -0.02493 2.00856 -0.04052 0 1.66147 0.14619 -3.83784
ALA_209 -3.4453 0.42295 1.6175 0.00128 0 -0.16177 -1.9565 0 0 0 0 0 0 -0.02842 0 0.12924 0 1.32468 -0.25309 -2.34944
MET_210 -7.7701 1.70623 1.36189 0.01381 0.17772 -0.36946 -0.18948 0 0 0 0 0 0 0.00162 2.28548 -0.00539 0 1.65735 0.03433 -1.09601
THR_211 -2.23875 0.21324 1.63804 0.00657 0.06241 -0.26314 -0.01712 0 0 0 0 0 0 -0.03247 0.01986 -0.64519 0 1.15175 0.21299 0.10818
ASP_212 -4.44375 0.48562 6.68925 0.00779 0.6275 0.12805 -4.97105 0 0 0 0 0 0 -0.02034 1.53907 -0.85523 0 -2.14574 0.25311 -2.70571
GLU_213 -3.62384 0.13827 3.86965 0.00616 0.27096 0.03972 -1.30507 0 0 0 0 0 0 -0.03931 2.49842 -0.27344 0 -2.72453 0.05251 -1.09049
GLU_214 -3.31109 0.14423 3.64801 0.00547 0.24754 -0.08754 -0.99624 0 0 0 0 0 0 0.10744 2.83634 -0.26261 0 -2.72453 -0.49773 -0.89071
LYS_215 -6.33101 0.79813 6.9831 0.00841 0.22282 -0.07463 -5.0488 0 0 0 0 0 0 0.13225 2.29203 -0.07621 0 -0.71458 -0.32607 -2.13456
PHE_216 -10.0926 1.60179 1.66439 0.02347 0.2798 0.07469 -2.42973 0 0 0 0 0 0 0.02779 1.63554 -0.48556 0 1.21829 -0.07064 -6.55282
LYS_217 -5.9965 0.23772 3.75442 0.01598 0.23882 -0.19577 -1.62722 0 0 0 0 0 0 -0.01502 2.23945 0.02284 0 -0.71458 0.03355 -2.00632
LYS_218 -5.10307 0.23735 4.22679 0.00877 0.17242 -0.17492 -1.62469 0 0 0 0 0 0 0.04481 2.08902 0.02808 0 -0.71458 -0.11246 -0.92249
LEU_219 -9.53429 1.38188 2.90138 0.02074 0.0721 0.01201 -2.3228 0 0 0 0 0 0 0.33752 2.69195 -0.26168 0 1.66147 -0.15402 -3.19374
ALA_220 -5.99128 0.42591 1.99019 0.00145 0 0.01301 -2.03877 0 0 0 0 0 0 0.32088 0 -0.25318 0 1.32468 -0.25577 -4.46288
LYS_221 -5.84397 0.45136 4.61923 0.00871 0.18029 -0.30012 -1.64403 0 0 0 0 0 0 0.15509 0.98637 0.06398 0 -0.71458 -0.26294 -2.3006
ILE_222 -8.36842 0.91139 3.869 0.02986 0.07341 -0.19252 -1.23269 0 0 0 0 0 0 -0.00681 0.16327 -0.34846 0 2.30374 -0.00424 -2.80246
ALA_223 -6.7195 0.95102 2.81313 0.00135 0 -0.12193 -2.06343 0 0 0 0 0 0 -0.01301 0 -0.1778 0 1.32468 -0.03583 -4.04133
ALA_224 -4.61559 0.46871 3.35622 0.00133 0 -0.0804 -1.76148 0 0 0 0 0 0 0.01812 0 -0.15983 0 1.32468 -0.19297 -1.6412
GLU_225 -3.79504 0.29342 3.9069 0.00596 0.2765 -0.34107 -0.75055 0 0 0 0 0 0 -0.01201 2.60929 -0.35336 0 -2.72453 -0.42657 -1.31104
LEU_226 -7.15548 0.8467 1.68152 0.01724 0.09819 -0.23101 -0.72167 0 0 0 0 0 0 -0.02701 0.06915 -0.11024 0 1.66147 -0.55783 -4.42897
GLY_227 -2.21827 0.17383 2.69534 7e-05 0 -0.16019 -1.89296 0 0 0 0 0 0 -0.07675 0 -1.50823 0 0.79816 -0.29214 -2.48115
ALA:CtermProteinFull_228 -5.88687 1.86894 4.99306 0.00133 0 0.10289 -3.3551 0 0 0 0 0 0 0 0 0 0 1.32468 -0.0528 -1.00388
#END_POSE_ENERGIES_TABLE 

END
SS: LEEEEEELLLLLHHHHHHHHHHHHHLLLLEEEEEEELLHHHHHHHHHHHHHHLLLEEEEEEEELLLLHHHHHHHHHHHHHHHHHHLLLEEEEEEEELLHHHHHHHHHHHHHLLLLLLLLLLLLLLLLLLLLLLLLLLLLLLLLLLLLLLLLLLLLLLLLLLLLLLLLLLLLLLLLLLLLLLLLLLLLLLLLLLLLLLLLLLLLLLLLLLLLLLLLLLLLLLLLLLLLL
SCORE_INFO:
TOTAL_SCORE: -801.128
WTS:  fa_atr: 1 fa_rep: 0.55 fa_sol: 1 fa_intra_rep: 0.005 fa_intra_sol_xover4: 1 lk_ball_wtd: 1 fa_elec: 1 pro_close: 1.25 hbond_sr_bb: 1 hbond_lr_bb: 1 hbond_bb_sc: 1 hbond_sc: 1 dslf_fa13: 1.25 omega: 0.4 fa_dun: 0.7 p_aa_pp: 0.6 yhh_planarity: 0.625 ref: 1 rama_prepro: 0.45
TOTAL_WTD:  fa_atr: -1386.789 fa_rep:   165.981 fa_sol:   707.438 fa_intra_rep:     2.605 fa_intra_sol_xover4:    40.803 lk_ball_wtd:   -25.504 fa_elec:  -410.568 pro_close:     0.000 hbond_sr_bb:  -109.626 hbond_lr_bb:   -63.281 hbond_bb_sc:   -20.743 hbond_sc:   -13.011 dslf_fa13:     0.000 omega:    17.317 fa_dun:   279.287 p_aa_pp:   -49.837 yhh_planarity:     0.050 ref:    89.401 rama_prepro:   -24.652
RSD_WTD: 1  fa_atr:    -5.187 fa_rep:     0.945 fa_sol:     8.996 fa_intra_rep:     0.003 fa_intra_sol_xover4:     0.367 lk_ball_wtd:     1.015 fa_elec:    -9.212 pro_close:     0.000 hbond_sr_bb:     0.000 hbond_lr_bb:     0.000 hbond_bb_sc:    -1.081 hbond_sc:    -1.257 dslf_fa13:     0.000 omega:     0.529 fa_dun:     1.676 p_aa_pp:     0.000 yhh_planarity:     0.000 ref:    -2.146 rama_prepro:     0.000
RSD_WTD: 2  fa_atr:    -5.246 fa_rep:     0.699 fa_sol:     2.776 fa_intra_rep:     0.002 fa_intra_sol_xover4:     0.000 lk_ball_wtd:    -0.235 fa_elec:    -1.907 pro_close:     0.000 hbond_sr_bb:     0.000 hbond_lr_bb:     0.000 hbond_bb_sc:     0.000 hbond_sc:     0.000 dslf_fa13:     0.000 omega:     0.303 fa_dun:     0.000 p_aa_pp:    -0.558 yhh_planarity:     0.000 ref:     1.325 rama_prepro:    -0.026
RSD_WTD: 3  fa_atr:    -8.127 fa_rep:     0.728 fa_sol:     0.419 fa_intra_rep:     0.028 fa_intra_sol_xover4:     0.105 lk_ball_wtd:    -0.229 fa_elec:    -1.311 pro_close:     0.000 hbond_sr_bb:     0.000 hbond_lr_bb:     0.000 hbond_bb_sc:     0.000 hbond_sc:     0.000 dslf_fa13:     0.000 omega:     0.167 fa_dun:     2.712 p_aa_pp:    -0.719 yhh_planarity:     0.000 ref:     2.304 rama_prepro:    -0.242
RSD_WTD: 4  fa_atr:    -8.461 fa_rep:     2.448 fa_sol:     2.194 fa_intra_rep:     0.003 fa_intra_sol_xover4:     0.031 lk_ball_wtd:    -0.100 fa_elec:    -1.710 pro_close:     0.000 hbond_sr_bb:     0.000 hbond_lr_bb:     0.000 hbond_bb_sc:     0.000 hbond_sc:     0.000 dslf_fa13:     0.000 omega:     0.006 fa_dun:     1.608 p_aa_pp:     0.092 yhh_planarity:     0.000 ref:     3.255 rama_prepro:    -0.200
RSD_WTD: 5  fa_atr:    -9.044 fa_rep:     1.201 fa_sol:     1.204 fa_intra_rep:     0.033 fa_intra_sol_xover4:     0.102 lk_ball_wtd:     0.258 fa_elec:    -2.159 pro_close:     0.000 hbond_sr_bb:     0.000 hbond_lr_bb:     0.000 hbond_bb_sc:     0.000 hbond_sc:     0.000 dslf_fa13:     0.000 omega:     0.080 fa_dun:     0.845 p_aa_pp:    -0.340 yhh_planarity:     0.000 ref:     2.304 rama_prepro:    -0.067
RSD_WTD: 6  fa_atr:    -4.509 fa_rep:     0.543 fa_sol:     2.247 fa_intra_rep:     0.003 fa_intra_sol_xover4:     0.000 lk_ball_wtd:    -0.119 fa_elec:    -1.574 pro_close:     0.000 hbond_sr_bb:     0.000 hbond_lr_bb:     0.000 hbond_bb_sc:     0.000 hbond_sc:     0.000 dslf_fa13:     0.000 omega:     0.215 fa_dun:     0.000 p_aa_pp:     0.073 yhh_planarity:     0.000 ref:     1.325 rama_prepro:     0.269
RSD_WTD: 7  fa_atr:    -7.347 fa_rep:     1.180 fa_sol:     1.214 fa_intra_rep:     0.018 fa_intra_sol_xover4:     0.068 lk_ball_wtd:    -0.161 fa_elec:    -0.797 pro_close:     0.000 hbond_sr_bb:     0.000 hbond_lr_bb:     0.000 hbond_bb_sc:     0.000 hbond_sc:     0.000 dslf_fa13:     0.000 omega:    -0.031 fa_dun:     0.472 p_aa_pp:    -0.161 yhh_planarity:     0.000 ref:     1.661 rama_prepro:     0.144
RSD_WTD: 8  fa_atr:    -4.836 fa_rep:     0.420 fa_sol:     5.020 fa_intra_rep:     0.003 fa_intra_sol_xover4:     0.377 lk_ball_wtd:    -0.144 fa_elec:    -1.792 pro_close:     0.000 hbond_sr_bb:     0.000 hbond_lr_bb:     0.000 hbond_bb_sc:    -0.935 hbond_sc:     0.000 dslf_fa13:     0.000 omega:     0.004 fa_dun:     3.387 p_aa_pp:     0.087 yhh_planarity:     0.000 ref:    -2.146 rama_prepro:    -0.341
RSD_WTD: 9  fa_atr:    -1.580 fa_rep:     0.134 fa_sol:     2.078 fa_intra_rep:     0.008 fa_intra_sol_xover4:     0.391 lk_ball_wtd:    -0.215 fa_elec:     0.197 pro_close:     0.000 hbond_sr_bb:     0.000 hbond_lr_bb:     0.000 hbond_bb_sc:     0.000 hbond_sc:     0.000 dslf_fa13:     0.000 omega:    -0.044 fa_dun:     2.943 p_aa_pp:    -0.298 yhh_planarity:     0.000 ref:    -2.725 rama_prepro:    -0.381
RSD_WTD: 10  fa_atr:    -1.851 fa_rep:     0.231 fa_sol:     2.346 fa_intra_rep:     0.002 fa_intra_sol_xover4:     0.030 lk_ball_wtd:    -0.084 fa_elec:    -1.315 pro_close:     0.000 hbond_sr_bb:     0.000 hbond_lr_bb:     0.000 hbond_bb_sc:    -0.935 hbond_sc:     0.000 dslf_fa13:     0.000 omega:    -0.055 fa_dun:     0.752 p_aa_pp:    -0.151 yhh_planarity:     0.000 ref:    -0.290 rama_prepro:    -0.485
RSD_WTD: 11  fa_atr:    -4.004 fa_rep:     0.517 fa_sol:     1.673 fa_intra_rep:     0.001 fa_intra_sol_xover4:     0.000 lk_ball_wtd:    -0.069 fa_elec:    -0.672 pro_close:     0.000 hbond_sr_bb:     0.000 hbond_lr_bb:     0.000 hbond_bb_sc:     0.000 hbond_sc:     0.000 dslf_fa13:     0.000 omega:     0.108 fa_dun:     0.000 p_aa_pp:     0.082 yhh_planarity:     0.000 ref:     1.325 rama_prepro:    -0.229
RSD_WTD: 12  fa_atr:    -4.763 fa_rep:     0.404 fa_sol:     4.797 fa_intra_rep:     0.006 fa_intra_sol_xover4:     0.074 lk_ball_wtd:    -0.053 fa_elec:    -3.392 pro_close:     0.000 hbond_sr_bb:     0.000 hbond_lr_bb:     0.000 hbond_bb_sc:    -1.077 hbond_sc:    -0.357 dslf_fa13:     0.000 omega:    -0.013 fa_dun:     0.037 p_aa_pp:    -0.579 yhh_planarity:     0.000 ref:     1.152 rama_prepro:    -0.057
RSD_WTD: 13  fa_atr:    -6.713 fa_rep:     0.592 fa_sol:     3.089 fa_intra_rep:     0.022 fa_intra_sol_xover4:     0.703 lk_ball_wtd:    -0.080 fa_elec:    -0.481 pro_close:     0.000 hbond_sr_bb:     0.000 hbond_lr_bb:     0.000 hbond_bb_sc:     0.000 hbond_sc:     0.000 dslf_fa13:     0.000 omega:     0.321 fa_dun:     2.394 p_aa_pp:    -0.061 yhh_planarity:     0.000 ref:     2.261 rama_prepro:    -0.258
RSD_WTD: 14  fa_atr:    -5.021 fa_rep:     0.595 fa_sol:     5.081 fa_intra_rep:     0.008 fa_intra_sol_xover4:     0.181 lk_ball_wtd:    -0.258 fa_elec:    -0.861 pro_close:     0.000 hbond_sr_bb:     0.000 hbond_lr_bb:     0.000 hbond_bb_sc:     0.000 hbond_sc:     0.000 dslf_fa13:     0.000 omega:    -0.043 fa_dun:     2.299 p_aa_pp:    -0.059 yhh_planarity:     0.000 ref:    -0.715 rama_prepro:    -0.427
RSD_WTD: 15  fa_atr:    -5.482 fa_rep:     0.204 fa_sol:     6.095 fa_intra_rep:     0.003 fa_intra_sol_xover4:     0.282 lk_ball_wtd:    -0.122 fa_elec:    -3.872 pro_close:     0.000 hbond_sr_bb:     0.000 hbond_lr_bb:     0.000 hbond_bb_sc:    -1.077 hbond_sc:    -0.357 dslf_fa13:     0.000 omega:     0.438 fa_dun:     2.161 p_aa_pp:    -0.243 yhh_planarity:     0.000 ref:    -2.146 rama_prepro:    -0.368
RSD_WTD: 16  fa_atr:   -10.642 fa_rep:     1.397 fa_sol:     2.440 fa_intra_rep:     0.011 fa_intra_sol_xover4:     0.007 lk_ball_wtd:     0.078 fa_elec:    -1.397 pro_close:     0.000 hbond_sr_bb:     0.000 hbond_lr_bb:     0.000 hbond_bb_sc:     0.000 hbond_sc:     0.000 dslf_fa13:     0.000 omega:     0.000 fa_dun:     1.531 p_aa_pp:     0.096 yhh_planarity:     0.000 ref:     1.657 rama_prepro:     0.147
RSD_WTD: 17  fa_atr:    -5.913 fa_rep:     0.309 fa_sol:     4.190 fa_intra_rep:     0.014 fa_intra_sol_xover4:     0.336 lk_ball_wtd:    -0.216 fa_elec:    -1.861 pro_close:     0.000 hbond_sr_bb:     0.000 hbond_lr_bb:     0.000 hbond_bb_sc:     0.000 hbond_sc:     0.000 dslf_fa13:     0.000 omega:     0.003 fa_dun:     3.172 p_aa_pp:     0.061 yhh_planarity:     0.000 ref:    -0.715 rama_prepro:     0.226
RSD_WTD: 18  fa_atr:    -5.485 fa_rep:     0.479 fa_sol:     5.536 fa_intra_rep:     0.007 fa_intra_sol_xover4:     0.114 lk_ball_wtd:    -0.193 fa_elec:    -2.135 pro_close:     0.000 hbond_sr_bb:     0.000 hbond_lr_bb:     0.000 hbond_bb_sc:     0.000 hbond_sc:     0.000 dslf_fa13:     0.000 omega:     0.000 fa_dun:     1.227 p_aa_pp:     0.037 yhh_planarity:     0.000 ref:    -0.715 rama_prepro:    -0.191
RSD_WTD: 19  fa_atr:    -6.307 fa_rep:     1.158 fa_sol:     2.398 fa_intra_rep:     0.002 fa_intra_sol_xover4:     0.000 lk_ball_wtd:    -0.057 fa_elec:    -1.739 pro_close:     0.000 hbond_sr_bb:     0.000 hbond_lr_bb:     0.000 hbond_bb_sc:     0.000 hbond_sc:     0.000 dslf_fa13:     0.000 omega:     0.087 fa_dun:     0.000 p_aa_pp:    -0.300 yhh_planarity:     0.000 ref:     1.325 rama_prepro:    -0.383
RSD_WTD: 20  fa_atr:   -11.191 fa_rep:     2.107 fa_sol:     2.822 fa_intra_rep:     0.007 fa_intra_sol_xover4:     0.018 lk_ball_wtd:    -0.077 fa_elec:    -2.002 pro_close:     0.000 hbond_sr_bb:     0.000 hbond_lr_bb:     0.000 hbond_bb_sc:     0.000 hbond_sc:     0.000 dslf_fa13:     0.000 omega:     0.118 fa_dun:     1.487 p_aa_pp:     0.033 yhh_planarity:     0.000 ref:     1.657 rama_prepro:    -0.264
RSD_WTD: 21  fa_atr:    -5.832 fa_rep:     0.482 fa_sol:     5.813 fa_intra_rep:     0.008 fa_intra_sol_xover4:     0.366 lk_ball_wtd:     0.045 fa_elec:    -3.262 pro_close:     0.000 hbond_sr_bb:     0.000 hbond_lr_bb:     0.000 hbond_bb_sc:     0.000 hbond_sc:     0.000 dslf_fa13:     0.000 omega:     0.153 fa_dun:     3.024 p_aa_pp:    -0.279 yhh_planarity:     0.000 ref:    -2.725 rama_prepro:    -0.305
RSD_WTD: 22  fa_atr:    -8.418 fa_rep:     1.002 fa_sol:     3.663 fa_intra_rep:     0.031 fa_intra_sol_xover4:     0.074 lk_ball_wtd:    -0.156 fa_elec:    -1.557 pro_close:     0.000 hbond_sr_bb:     0.000 hbond_lr_bb:     0.000 hbond_bb_sc:     0.000 hbond_sc:     0.000 dslf_fa13:     0.000 omega:     0.031 fa_dun:     0.283 p_aa_pp:    -0.363 yhh_planarity:     0.000 ref:     2.304 rama_prepro:    -0.274
RSD_WTD: 23  fa_atr:   -10.346 fa_rep:     1.408 fa_sol:     2.232 fa_intra_rep:     0.021 fa_intra_sol_xover4:     0.076 lk_ball_wtd:    -0.127 fa_elec:    -1.808 pro_close:     0.000 hbond_sr_bb:     0.000 hbond_lr_bb:     0.000 hbond_bb_sc:     0.000 hbond_sc:     0.000 dslf_fa13:     0.000 omega:     0.222 fa_dun:     0.568 p_aa_pp:    -0.236 yhh_planarity:     0.000 ref:     1.661 rama_prepro:    -0.095
RSD_WTD: 24  fa_atr:    -6.902 fa_rep:     0.760 fa_sol:     4.630 fa_intra_rep:     0.023 fa_intra_sol_xover4:     0.283 lk_ball_wtd:    -0.049 fa_elec:    -1.427 pro_close:     0.000 hbond_sr_bb:     0.000 hbond_lr_bb:     0.000 hbond_bb_sc:     0.000 hbond_sc:     0.000 dslf_fa13:     0.000 omega:    -0.010 fa_dun:     1.391 p_aa_pp:    -0.422 yhh_planarity:     0.005 ref:     0.582 rama_prepro:    -0.068
RSD_WTD: 25  fa_atr:    -4.501 fa_rep:     0.338 fa_sol:     4.596 fa_intra_rep:     0.013 fa_intra_sol_xover4:     0.439 lk_ball_wtd:     0.026 fa_elec:    -1.774 pro_close:     0.000 hbond_sr_bb:     0.000 hbond_lr_bb:     0.000 hbond_bb_sc:     0.000 hbond_sc:     0.000 dslf_fa13:     0.000 omega:    -0.026 fa_dun:     3.420 p_aa_pp:    -0.048 yhh_planarity:     0.000 ref:    -0.715 rama_prepro:    -0.255
RSD_WTD: 26  fa_atr:    -6.411 fa_rep:     0.638 fa_sol:     1.840 fa_intra_rep:     0.018 fa_intra_sol_xover4:     0.100 lk_ball_wtd:    -0.168 fa_elec:    -0.683 pro_close:     0.000 hbond_sr_bb:     0.000 hbond_lr_bb:     0.000 hbond_bb_sc:     0.000 hbond_sc:     0.000 dslf_fa13:     0.000 omega:    -0.026 fa_dun:     0.138 p_aa_pp:    -0.087 yhh_planarity:     0.000 ref:     1.661 rama_prepro:    -0.488
RSD_WTD: 27  fa_atr:    -2.165 fa_rep:     0.188 fa_sol:     2.207 fa_intra_rep:     0.000 fa_intra_sol_xover4:     0.000 lk_ball_wtd:    -0.199 fa_elec:    -1.198 pro_close:     0.000 hbond_sr_bb:     0.000 hbond_lr_bb:     0.000 hbond_bb_sc:     0.000 hbond_sc:     0.000 dslf_fa13:     0.000 omega:    -0.146 fa_dun:     0.000 p_aa_pp:    -1.448 yhh_planarity:     0.000 ref:     0.798 rama_prepro:    -0.498
RSD_WTD: 28  fa_atr:    -6.310 fa_rep:     0.608 fa_sol:     1.436 fa_intra_rep:     0.017 fa_intra_sol_xover4:     0.052 lk_ball_wtd:    -0.274 fa_elec:    -0.252 pro_close:     0.000 hbond_sr_bb:     0.000 hbond_lr_bb:     0.000 hbond_bb_sc:     0.000 hbond_sc:     0.000 dslf_fa13:     0.000 omega:    -0.024 fa_dun:     0.002 p_aa_pp:    -0.219 yhh_planarity:     0.000 ref:     2.643 rama_prepro:    -0.366
RSD_WTD: 29  fa_atr:    -4.143 fa_rep:     0.217 fa_sol:     3.307 fa_intra_rep:     0.014 fa_intra_sol_xover4:     0.326 lk_ball_wtd:    -0.120 fa_elec:    -1.536 pro_close:     0.000 hbond_sr_bb:     0.000 hbond_lr_bb:     0.000 hbond_bb_sc:     0.000 hbond_sc:     0.000 dslf_fa13:     0.000 omega:     0.063 fa_dun:     1.255 p_aa_pp:    -0.137 yhh_planarity:     0.000 ref:    -0.715 rama_prepro:    -0.235
RSD_WTD: 30  fa_atr:    -5.988 fa_rep:     0.597 fa_sol:     3.821 fa_intra_rep:     0.008 fa_intra_sol_xover4:     0.144 lk_ball_wtd:    -0.344 fa_elec:    -1.300 pro_close:     0.000 hbond_sr_bb:     0.000 hbond_lr_bb:     0.000 hbond_bb_sc:     0.000 hbond_sc:     0.000 dslf_fa13:     0.000 omega:     0.296 fa_dun:     1.470 p_aa_pp:     0.364 yhh_planarity:     0.000 ref:    -0.715 rama_prepro:     0.110
RSD_WTD: 31  fa_atr:    -7.603 fa_rep:     0.435 fa_sol:     0.832 fa_intra_rep:     0.027 fa_intra_sol_xover4:     0.071 lk_ball_wtd:    -0.212 fa_elec:    -1.126 pro_close:     0.000 hbond_sr_bb:     0.000 hbond_lr_bb:     0.000 hbond_bb_sc:     0.000 hbond_sc:     0.000 dslf_fa13:     0.000 omega:    -0.023 fa_dun:     0.208 p_aa_pp:    -0.736 yhh_planarity:     0.000 ref:     2.304 rama_prepro:     0.110
RSD_WTD: 32  fa_atr:    -7.934 fa_rep:     1.830 fa_sol:     0.800 fa_intra_rep:     0.016 fa_intra_sol_xover4:     0.038 lk_ball_wtd:    -0.125 fa_elec:    -1.974 pro_close:     0.000 hbond_sr_bb:     0.000 hbond_lr_bb:     0.000 hbond_bb_sc:     0.000 hbond_sc:     0.000 dslf_fa13:     0.000 omega:    -0.031 fa_dun:     0.420 p_aa_pp:    -0.717 yhh_planarity:     0.000 ref:     2.643 rama_prepro:    -0.296
RSD_WTD: 33  fa_atr:    -8.541 fa_rep:     1.996 fa_sol:     0.939 fa_intra_rep:     0.016 fa_intra_sol_xover4:     0.038 lk_ball_wtd:     0.016 fa_elec:    -2.384 pro_close:     0.000 hbond_sr_bb:     0.000 hbond_lr_bb:     0.000 hbond_bb_sc:     0.000 hbond_sc:     0.000 dslf_fa13:     0.000 omega:    -0.046 fa_dun:     0.489 p_aa_pp:    -0.793 yhh_planarity:     0.000 ref:     2.643 rama_prepro:    -0.307
RSD_WTD: 34  fa_atr:    -4.862 fa_rep:     0.642 fa_sol:     1.997 fa_intra_rep:     0.001 fa_intra_sol_xover4:     0.000 lk_ball_wtd:     0.229 fa_elec:    -1.874 pro_close:     0.000 hbond_sr_bb:     0.000 hbond_lr_bb:     0.000 hbond_bb_sc:     0.000 hbond_sc:     0.000 dslf_fa13:     0.000 omega:    -0.008 fa_dun:     0.000 p_aa_pp:     0.330 yhh_planarity:     0.000 ref:     1.325 rama_prepro:     0.069
RSD_WTD: 35  fa_atr:    -9.557 fa_rep:     2.145 fa_sol:     1.088 fa_intra_rep:     0.025 fa_intra_sol_xover4:     0.570 lk_ball_wtd:    -0.085 fa_elec:    -1.994 pro_close:     0.000 hbond_sr_bb:     0.000 hbond_lr_bb:     0.000 hbond_bb_sc:     0.000 hbond_sc:     0.000 dslf_fa13:     0.000 omega:     0.292 fa_dun:     1.561 p_aa_pp:    -0.247 yhh_planarity:     0.000 ref:     1.218 rama_prepro:     0.396
RSD_WTD: 36  fa_atr:    -2.660 fa_rep:     0.731 fa_sol:     1.502 fa_intra_rep:     0.001 fa_intra_sol_xover4:     0.000 lk_ball_wtd:    -0.073 fa_elec:    -0.786 pro_close:     0.000 hbond_sr_bb:     0.000 hbond_lr_bb:     0.000 hbond_bb_sc:     0.000 hbond_sc:     0.000 dslf_fa13:     0.000 omega:     0.100 fa_dun:     0.000 p_aa_pp:    -0.081 yhh_planarity:     0.000 ref:     1.325 rama_prepro:    -0.261
RSD_WTD: 37  fa_atr:    -7.499 fa_rep:     1.041 fa_sol:     1.881 fa_intra_rep:     0.022 fa_intra_sol_xover4:     0.163 lk_ball_wtd:    -0.189 fa_elec:    -0.873 pro_close:     0.000 hbond_sr_bb:     0.000 hbond_lr_bb:     0.000 hbond_bb_sc:     0.000 hbond_sc:     0.000 dslf_fa13:     0.000 omega:     0.072 fa_dun:     1.674 p_aa_pp:     0.031 yhh_planarity:     0.020 ref:     0.582 rama_prepro:    -0.280
RSD_WTD: 38  fa_atr:    -5.566 fa_rep:     0.456 fa_sol:     5.620 fa_intra_rep:     0.007 fa_intra_sol_xover4:     0.528 lk_ball_wtd:     0.034 fa_elec:    -3.174 pro_close:     0.000 hbond_sr_bb:     0.000 hbond_lr_bb:     0.000 hbond_bb_sc:    -0.586 hbond_sc:     0.000 dslf_fa13:     0.000 omega:     0.059 fa_dun:     2.043 p_aa_pp:    -0.478 yhh_planarity:     0.000 ref:    -2.146 rama_prepro:     0.566
RSD_WTD: 39  fa_atr:    -4.109 fa_rep:     0.199 fa_sol:     4.992 fa_intra_rep:     0.006 fa_intra_sol_xover4:     0.258 lk_ball_wtd:     0.008 fa_elec:    -2.971 pro_close:     0.000 hbond_sr_bb:     0.000 hbond_lr_bb:     0.000 hbond_bb_sc:     0.000 hbond_sc:    -0.357 dslf_fa13:     0.000 omega:    -0.066 fa_dun:     2.845 p_aa_pp:    -0.314 yhh_planarity:     0.000 ref:    -2.725 rama_prepro:     0.169
RSD_WTD: 40  fa_atr:    -4.457 fa_rep:     0.490 fa_sol:     3.810 fa_intra_rep:     0.009 fa_intra_sol_xover4:     0.218 lk_ball_wtd:    -0.058 fa_elec:    -2.240 pro_close:     0.000 hbond_sr_bb:     0.000 hbond_lr_bb:     0.000 hbond_bb_sc:    -0.586 hbond_sc:     0.000 dslf_fa13:     0.000 omega:    -0.012 fa_dun:     2.265 p_aa_pp:    -0.035 yhh_planarity:     0.000 ref:    -0.715 rama_prepro:    -0.415
RSD_WTD: 41  fa_atr:    -9.366 fa_rep:     1.598 fa_sol:     2.503 fa_intra_rep:     0.018 fa_intra_sol_xover4:     0.080 lk_ball_wtd:    -0.329 fa_elec:    -1.847 pro_close:     0.000 hbond_sr_bb:     0.000 hbond_lr_bb:     0.000 hbond_bb_sc:     0.000 hbond_sc:     0.000 dslf_fa13:     0.000 omega:     0.240 fa_dun:     0.127 p_aa_pp:    -0.282 yhh_planarity:     0.000 ref:     1.661 rama_prepro:    -0.240
RSD_WTD: 42  fa_atr:    -9.001 fa_rep:     0.834 fa_sol:     2.018 fa_intra_rep:     0.027 fa_intra_sol_xover4:     0.071 lk_ball_wtd:    -0.263 fa_elec:    -1.450 pro_close:     0.000 hbond_sr_bb:     0.000 hbond_lr_bb:     0.000 hbond_bb_sc:     0.000 hbond_sc:     0.000 dslf_fa13:     0.000 omega:    -0.049 fa_dun:     0.064 p_aa_pp:    -0.434 yhh_planarity:     0.000 ref:     2.304 rama_prepro:    -0.072
RSD_WTD: 43  fa_atr:    -5.172 fa_rep:     0.300 fa_sol:     3.571 fa_intra_rep:     0.017 fa_intra_sol_xover4:     0.234 lk_ball_wtd:    -0.200 fa_elec:    -1.581 pro_close:     0.000 hbond_sr_bb:     0.000 hbond_lr_bb:     0.000 hbond_bb_sc:     0.000 hbond_sc:     0.000 dslf_fa13:     0.000 omega:    -0.019 fa_dun:     3.381 p_aa_pp:     0.051 yhh_planarity:     0.000 ref:    -0.715 rama_prepro:    -0.031
RSD_WTD: 44  fa_atr:    -6.661 fa_rep:     0.955 fa_sol:     2.741 fa_intra_rep:     0.020 fa_intra_sol_xover4:     0.053 lk_ball_wtd:    -0.054 fa_elec:    -1.739 pro_close:     0.000 hbond_sr_bb:     0.000 hbond_lr_bb:     0.000 hbond_bb_sc:     0.000 hbond_sc:     0.000 dslf_fa13:     0.000 omega:    -0.056 fa_dun:     0.084 p_aa_pp:    -0.380 yhh_planarity:     0.000 ref:     2.643 rama_prepro:    -0.030
RSD_WTD: 45  fa_atr:    -6.913 fa_rep:     0.878 fa_sol:     1.795 fa_intra_rep:     0.001 fa_intra_sol_xover4:     0.000 lk_ball_wtd:    -0.135 fa_elec:    -1.792 pro_close:     0.000 hbond_sr_bb:     0.000 hbond_lr_bb:     0.000 hbond_bb_sc:     0.000 hbond_sc:     0.000 dslf_fa13:     0.000 omega:    -0.004 fa_dun:     0.000 p_aa_pp:     0.139 yhh_planarity:     0.000 ref:     1.325 rama_prepro:     0.193
RSD_WTD: 46  fa_atr:    -5.924 fa_rep:     0.849 fa_sol:     2.267 fa_intra_rep:     0.001 fa_intra_sol_xover4:     0.000 lk_ball_wtd:    -0.322 fa_elec:    -1.204 pro_close:     0.000 hbond_sr_bb:     0.000 hbond_lr_bb:     0.000 hbond_bb_sc:     0.000 hbond_sc:     0.000 dslf_fa13:     0.000 omega:    -0.035 fa_dun:     0.000 p_aa_pp:    -0.157 yhh_planarity:     0.000 ref:     1.325 rama_prepro:     0.036
RSD_WTD: 47  fa_atr:    -5.592 fa_rep:     0.358 fa_sol:     6.570 fa_intra_rep:     0.010 fa_intra_sol_xover4:     0.320 lk_ball_wtd:     0.124 fa_elec:    -4.749 pro_close:     0.000 hbond_sr_bb:     0.000 hbond_lr_bb:     0.000 hbond_bb_sc:     0.000 hbond_sc:    -0.649 dslf_fa13:     0.000 omega:     0.007 fa_dun:     1.713 p_aa_pp:     0.074 yhh_planarity:     0.000 ref:    -0.715 rama_prepro:    -0.090
RSD_WTD: 48  fa_atr:    -8.096 fa_rep:     1.486 fa_sol:     3.199 fa_intra_rep:     0.021 fa_intra_sol_xover4:     0.056 lk_ball_wtd:    -0.196 fa_elec:    -2.060 pro_close:     0.000 hbond_sr_bb:     0.000 hbond_lr_bb:     0.000 hbond_bb_sc:     0.000 hbond_sc:     0.000 dslf_fa13:     0.000 omega:     0.177 fa_dun:     0.103 p_aa_pp:    -0.092 yhh_planarity:     0.000 ref:     2.643 rama_prepro:    -0.088
RSD_WTD: 49  fa_atr:    -9.428 fa_rep:     1.584 fa_sol:     1.814 fa_intra_rep:     0.016 fa_intra_sol_xover4:     0.074 lk_ball_wtd:    -0.254 fa_elec:    -1.616 pro_close:     0.000 hbond_sr_bb:     0.000 hbond_lr_bb:     0.000 hbond_bb_sc:     0.000 hbond_sc:     0.000 dslf_fa13:     0.000 omega:     0.227 fa_dun:     0.745 p_aa_pp:    -0.203 yhh_planarity:     0.000 ref:     1.661 rama_prepro:    -0.181
RSD_WTD: 50  fa_atr:    -3.994 fa_rep:     0.397 fa_sol:     4.303 fa_intra_rep:     0.004 fa_intra_sol_xover4:     0.611 lk_ball_wtd:    -0.196 fa_elec:    -2.110 pro_close:     0.000 hbond_sr_bb:     0.000 hbond_lr_bb:     0.000 hbond_bb_sc:     0.000 hbond_sc:     0.000 dslf_fa13:     0.000 omega:     0.105 fa_dun:     1.324 p_aa_pp:    -0.196 yhh_planarity:     0.000 ref:    -0.301 rama_prepro:    -0.002
RSD_WTD: 51  fa_atr:    -4.307 fa_rep:     0.417 fa_sol:     5.664 fa_intra_rep:     0.004 fa_intra_sol_xover4:     0.308 lk_ball_wtd:     0.025 fa_elec:    -3.589 pro_close:     0.000 hbond_sr_bb:     0.000 hbond_lr_bb:     0.000 hbond_bb_sc:     0.000 hbond_sc:    -0.649 dslf_fa13:     0.000 omega:    -0.066 fa_dun:     1.311 p_aa_pp:     0.048 yhh_planarity:     0.000 ref:    -2.146 rama_prepro:    -0.131
RSD_WTD: 52  fa_atr:    -6.805 fa_rep:     0.790 fa_sol:     1.624 fa_intra_rep:     0.018 fa_intra_sol_xover4:     0.096 lk_ball_wtd:    -0.165 fa_elec:    -1.232 pro_close:     0.000 hbond_sr_bb:     0.000 hbond_lr_bb:     0.000 hbond_bb_sc:     0.000 hbond_sc:     0.000 dslf_fa13:     0.000 omega:    -0.027 fa_dun:     0.059 p_aa_pp:    -0.106 yhh_planarity:     0.000 ref:     1.661 rama_prepro:    -0.398
RSD_WTD: 53  fa_atr:    -1.844 fa_rep:     0.305 fa_sol:     2.299 fa_intra_rep:     0.000 fa_intra_sol_xover4:     0.000 lk_ball_wtd:    -0.094 fa_elec:    -1.131 pro_close:     0.000 hbond_sr_bb:     0.000 hbond_lr_bb:     0.000 hbond_bb_sc:     0.000 hbond_sc:     0.000 dslf_fa13:     0.000 omega:    -0.054 fa_dun:     0.000 p_aa_pp:    -0.905 yhh_planarity:     0.000 ref:     0.798 rama_prepro:    -0.460
RSD_WTD: 54  fa_atr:    -3.730 fa_rep:     0.190 fa_sol:     1.606 fa_intra_rep:     0.001 fa_intra_sol_xover4:     0.000 lk_ball_wtd:    -0.243 fa_elec:    -0.438 pro_close:     0.000 hbond_sr_bb:     0.000 hbond_lr_bb:     0.000 hbond_bb_sc:     0.000 hbond_sc:     0.000 dslf_fa13:     0.000 omega:     0.146 fa_dun:     0.000 p_aa_pp:    -0.058 yhh_planarity:     0.000 ref:     1.325 rama_prepro:    -0.668
RSD_WTD: 55  fa_atr:    -2.723 fa_rep:     0.193 fa_sol:     2.341 fa_intra_rep:     0.011 fa_intra_sol_xover4:     1.062 lk_ball_wtd:    -0.070 fa_elec:    -0.166 pro_close:     0.000 hbond_sr_bb:     0.000 hbond_lr_bb:     0.000 hbond_bb_sc:     0.000 hbond_sc:     0.000 dslf_fa13:     0.000 omega:     0.113 fa_dun:     2.906 p_aa_pp:    -0.306 yhh_planarity:     0.000 ref:    -2.725 rama_prepro:    -0.614
RSD_WTD: 56  fa_atr:    -5.799 fa_rep:     0.384 fa_sol:     4.991 fa_intra_rep:     0.007 fa_intra_sol_xover4:     0.347 lk_ball_wtd:    -0.237 fa_elec:    -1.754 pro_close:     0.000 hbond_sr_bb:     0.000 hbond_lr_bb:     0.000 hbond_bb_sc:     0.000 hbond_sc:     0.000 dslf_fa13:     0.000 omega:     0.080 fa_dun:     3.232 p_aa_pp:     0.295 yhh_planarity:     0.000 ref:    -2.725 rama_prepro:     0.052
RSD_WTD: 57  fa_atr:    -5.328 fa_rep:     0.610 fa_sol:     2.252 fa_intra_rep:     0.002 fa_intra_sol_xover4:     0.000 lk_ball_wtd:     0.147 fa_elec:    -3.288 pro_close:     0.000 hbond_sr_bb:     0.000 hbond_lr_bb:     0.000 hbond_bb_sc:    -1.003 hbond_sc:     0.000 dslf_fa13:     0.000 omega:    -0.012 fa_dun:     0.000 p_aa_pp:     0.470 yhh_planarity:     0.000 ref:     1.325 rama_prepro:     0.837
RSD_WTD: 58  fa_atr:    -5.190 fa_rep:     0.691 fa_sol:     1.663 fa_intra_rep:     0.001 fa_intra_sol_xover4:     0.000 lk_ball_wtd:     0.076 fa_elec:    -1.842 pro_close:     0.000 hbond_sr_bb:     0.000 hbond_lr_bb:     0.000 hbond_bb_sc:     0.000 hbond_sc:     0.000 dslf_fa13:     0.000 omega:    -0.012 fa_dun:     0.000 p_aa_pp:     0.299 yhh_planarity:     0.000 ref:     1.325 rama_prepro:     0.831
RSD_WTD: 59  fa_atr:    -8.534 fa_rep:     0.982 fa_sol:     0.987 fa_intra_rep:     0.029 fa_intra_sol_xover4:     0.070 lk_ball_wtd:     0.022 fa_elec:    -1.543 pro_close:     0.000 hbond_sr_bb:     0.000 hbond_lr_bb:     0.000 hbond_bb_sc:     0.000 hbond_sc:     0.000 dslf_fa13:     0.000 omega:     0.279 fa_dun:     0.255 p_aa_pp:    -0.592 yhh_planarity:     0.000 ref:     2.304 rama_prepro:     0.109
RSD_WTD: 60  fa_atr:    -7.432 fa_rep:     0.962 fa_sol:     0.763 fa_intra_rep:     0.032 fa_intra_sol_xover4:     0.104 lk_ball_wtd:     0.052 fa_elec:    -1.704 pro_close:     0.000 hbond_sr_bb:     0.000 hbond_lr_bb:     0.000 hbond_bb_sc:     0.000 hbond_sc:     0.000 dslf_fa13:     0.000 omega:     0.190 fa_dun:     0.968 p_aa_pp:    -0.252 yhh_planarity:     0.000 ref:     2.304 rama_prepro:    -0.114
RSD_WTD: 61  fa_atr:    -8.820 fa_rep:     1.353 fa_sol:     1.048 fa_intra_rep:     0.020 fa_intra_sol_xover4:     0.122 lk_ball_wtd:     0.039 fa_elec:    -2.048 pro_close:     0.000 hbond_sr_bb:     0.000 hbond_lr_bb:     0.000 hbond_bb_sc:     0.000 hbond_sc:     0.000 dslf_fa13:     0.000 omega:     0.528 fa_dun:     1.019 p_aa_pp:    -0.214 yhh_planarity:     0.000 ref:     1.661 rama_prepro:     0.133
RSD_WTD: 62  fa_atr:    -4.613 fa_rep:     1.004 fa_sol:     2.339 fa_intra_rep:     0.001 fa_intra_sol_xover4:     0.000 lk_ball_wtd:     0.136 fa_elec:    -2.480 pro_close:     0.000 hbond_sr_bb:     0.000 hbond_lr_bb:     0.000 hbond_bb_sc:     0.000 hbond_sc:     0.000 dslf_fa13:     0.000 omega:    -0.036 fa_dun:     0.000 p_aa_pp:     0.261 yhh_planarity:     0.000 ref:     1.325 rama_prepro:     0.191
RSD_WTD: 63  fa_atr:    -9.620 fa_rep:     1.466 fa_sol:     0.931 fa_intra_rep:     0.022 fa_intra_sol_xover4:     0.224 lk_ball_wtd:     0.146 fa_elec:    -1.522 pro_close:     0.000 hbond_sr_bb:     0.000 hbond_lr_bb:     0.000 hbond_bb_sc:     0.000 hbond_sc:     0.000 dslf_fa13:     0.000 omega:     0.172 fa_dun:     1.491 p_aa_pp:    -0.324 yhh_planarity:     0.000 ref:     1.218 rama_prepro:    -0.086
RSD_WTD: 64  fa_atr:    -1.784 fa_rep:     0.085 fa_sol:     1.384 fa_intra_rep:     0.008 fa_intra_sol_xover4:     0.806 lk_ball_wtd:    -0.230 fa_elec:     0.253 pro_close:     0.000 hbond_sr_bb:     0.000 hbond_lr_bb:     0.000 hbond_bb_sc:     0.000 hbond_sc:     0.000 dslf_fa13:     0.000 omega:     0.396 fa_dun:     1.525 p_aa_pp:    -0.493 yhh_planarity:     0.000 ref:    -2.146 rama_prepro:     0.399
RSD_WTD: 65  fa_atr:    -5.635 fa_rep:     0.548 fa_sol:     1.672 fa_intra_rep:     0.032 fa_intra_sol_xover4:     0.084 lk_ball_wtd:    -0.037 fa_elec:     0.418 pro_close:     0.000 hbond_sr_bb:     0.000 hbond_lr_bb:     0.000 hbond_bb_sc:     0.000 hbond_sc:     0.000 dslf_fa13:     0.000 omega:     0.027 fa_dun:     1.064 p_aa_pp:    -0.770 yhh_planarity:     0.000 ref:     2.304 rama_prepro:     0.326
RSD_WTD: 66  fa_atr:    -2.098 fa_rep:     0.096 fa_sol:     1.865 fa_intra_rep:     0.004 fa_intra_sol_xover4:     0.297 lk_ball_wtd:    -0.082 fa_elec:     0.051 pro_close:     0.000 hbond_sr_bb:     0.000 hbond_lr_bb:     0.000 hbond_bb_sc:     0.000 hbond_sc:     0.000 dslf_fa13:     0.000 omega:    -0.037 fa_dun:     2.025 p_aa_pp:    -0.150 yhh_planarity:     0.000 ref:    -2.146 rama_prepro:    -0.327
RSD_WTD: 67  fa_atr:    -4.848 fa_rep:     0.504 fa_sol:     5.872 fa_intra_rep:     0.009 fa_intra_sol_xover4:     0.638 lk_ball_wtd:    -0.183 fa_elec:    -2.368 pro_close:     0.000 hbond_sr_bb:     0.000 hbond_lr_bb:     0.000 hbond_bb_sc:    -0.508 hbond_sc:     0.000 dslf_fa13:     0.000 omega:    -0.062 fa_dun:     1.682 p_aa_pp:    -0.680 yhh_planarity:     0.000 ref:    -2.146 rama_prepro:    -0.261
RSD_WTD: 68  fa_atr:    -4.714 fa_rep:     0.283 fa_sol:     3.870 fa_intra_rep:     0.010 fa_intra_sol_xover4:     0.388 lk_ball_wtd:    -0.047 fa_elec:    -1.086 pro_close:     0.000 hbond_sr_bb:     0.000 hbond_lr_bb:     0.000 hbond_bb_sc:     0.000 hbond_sc:     0.000 dslf_fa13:     0.000 omega:    -0.083 fa_dun:     3.412 p_aa_pp:    -0.292 yhh_planarity:     0.000 ref:    -2.725 rama_prepro:    -0.489
RSD_WTD: 69  fa_atr:    -4.267 fa_rep:     0.401 fa_sol:     5.488 fa_intra_rep:     0.004 fa_intra_sol_xover4:     0.302 lk_ball_wtd:    -0.335 fa_elec:    -1.754 pro_close:     0.000 hbond_sr_bb:     0.000 hbond_lr_bb:     0.000 hbond_bb_sc:    -0.508 hbond_sc:     0.000 dslf_fa13:     0.000 omega:     0.296 fa_dun:     1.775 p_aa_pp:    -0.015 yhh_planarity:     0.000 ref:    -2.146 rama_prepro:    -0.385
RSD_WTD: 70  fa_atr:    -5.277 fa_rep:     0.283 fa_sol:     5.282 fa_intra_rep:     0.006 fa_intra_sol_xover4:     0.253 lk_ball_wtd:    -0.593 fa_elec:    -1.528 pro_close:     0.000 hbond_sr_bb:     0.000 hbond_lr_bb:     0.000 hbond_bb_sc:     0.000 hbond_sc:     0.000 dslf_fa13:     0.000 omega:     0.136 fa_dun:     2.631 p_aa_pp:    -0.224 yhh_planarity:     0.000 ref:    -2.725 rama_prepro:    -0.238
RSD_WTD: 71  fa_atr:   -11.618 fa_rep:     1.668 fa_sol:     2.357 fa_intra_rep:     0.024 fa_intra_sol_xover4:     0.269 lk_ball_wtd:    -0.148 fa_elec:    -1.745 pro_close:     0.000 hbond_sr_bb:     0.000 hbond_lr_bb:     0.000 hbond_bb_sc:     0.000 hbond_sc:     0.000 dslf_fa13:     0.000 omega:    -0.004 fa_dun:     1.435 p_aa_pp:    -0.501 yhh_planarity:     0.000 ref:     1.218 rama_prepro:    -0.121
RSD_WTD: 72  fa_atr:    -6.498 fa_rep:     0.580 fa_sol:     3.874 fa_intra_rep:     0.009 fa_intra_sol_xover4:     0.177 lk_ball_wtd:    -0.048 fa_elec:    -1.796 pro_close:     0.000 hbond_sr_bb:     0.000 hbond_lr_bb:     0.000 hbond_bb_sc:     0.000 hbond_sc:     0.000 dslf_fa13:     0.000 omega:     0.009 fa_dun:     0.887 p_aa_pp:     0.022 yhh_planarity:     0.000 ref:    -0.715 rama_prepro:     0.119
RSD_WTD: 73  fa_atr:    -4.476 fa_rep:     0.166 fa_sol:     4.733 fa_intra_rep:     0.008 fa_intra_sol_xover4:     0.206 lk_ball_wtd:    -0.380 fa_elec:    -1.750 pro_close:     0.000 hbond_sr_bb:     0.000 hbond_lr_bb:     0.000 hbond_bb_sc:     0.000 hbond_sc:     0.000 dslf_fa13:     0.000 omega:    -0.036 fa_dun:     2.290 p_aa_pp:    -0.009 yhh_planarity:     0.000 ref:    -0.715 rama_prepro:    -0.103
RSD_WTD: 74  fa_atr:    -7.669 fa_rep:     0.630 fa_sol:     5.116 fa_intra_rep:     0.007 fa_intra_sol_xover4:     0.195 lk_ball_wtd:    -0.313 fa_elec:    -2.361 pro_close:     0.000 hbond_sr_bb:     0.000 hbond_lr_bb:     0.000 hbond_bb_sc:     0.000 hbond_sc:     0.000 dslf_fa13:     0.000 omega:     0.054 fa_dun:     2.339 p_aa_pp:     0.004 yhh_planarity:     0.000 ref:    -1.451 rama_prepro:    -0.218
RSD_WTD: 75  fa_atr:    -8.958 fa_rep:     1.309 fa_sol:     1.305 fa_intra_rep:     0.021 fa_intra_sol_xover4:     0.054 lk_ball_wtd:    -0.226 fa_elec:    -2.066 pro_close:     0.000 hbond_sr_bb:     0.000 hbond_lr_bb:     0.000 hbond_bb_sc:     0.000 hbond_sc:     0.000 dslf_fa13:     0.000 omega:    -0.059 fa_dun:     0.062 p_aa_pp:    -0.353 yhh_planarity:     0.000 ref:     2.643 rama_prepro:    -0.071
RSD_WTD: 76  fa_atr:    -5.428 fa_rep:     0.411 fa_sol:     3.871 fa_intra_rep:     0.009 fa_intra_sol_xover4:     0.176 lk_ball_wtd:    -0.088 fa_elec:    -1.392 pro_close:     0.000 hbond_sr_bb:     0.000 hbond_lr_bb:     0.000 hbond_bb_sc:     0.000 hbond_sc:     0.000 dslf_fa13:     0.000 omega:    -0.009 fa_dun:     0.916 p_aa_pp:     0.030 yhh_planarity:     0.000 ref:    -0.715 rama_prepro:    -0.008
RSD_WTD: 77  fa_atr:    -5.457 fa_rep:     0.535 fa_sol:     6.296 fa_intra_rep:     0.009 fa_intra_sol_xover4:     0.230 lk_ball_wtd:    -0.094 fa_elec:    -3.580 pro_close:     0.000 hbond_sr_bb:     0.000 hbond_lr_bb:     0.000 hbond_bb_sc:     0.000 hbond_sc:    -0.357 dslf_fa13:     0.000 omega:    -0.025 fa_dun:     2.783 p_aa_pp:     0.023 yhh_planarity:     0.000 ref:    -0.715 rama_prepro:    -0.099
RSD_WTD: 78  fa_atr:    -6.443 fa_rep:     0.737 fa_sol:     2.652 fa_intra_rep:     0.002 fa_intra_sol_xover4:     0.000 lk_ball_wtd:    -0.084 fa_elec:    -2.106 pro_close:     0.000 hbond_sr_bb:     0.000 hbond_lr_bb:     0.000 hbond_bb_sc:     0.000 hbond_sc:     0.000 dslf_fa13:     0.000 omega:    -0.018 fa_dun:     0.000 p_aa_pp:    -0.278 yhh_planarity:     0.000 ref:     1.325 rama_prepro:    -0.304
RSD_WTD: 79  fa_atr:    -9.694 fa_rep:     0.993 fa_sol:     3.507 fa_intra_rep:     0.017 fa_intra_sol_xover4:     0.076 lk_ball_wtd:    -0.311 fa_elec:    -2.395 pro_close:     0.000 hbond_sr_bb:     0.000 hbond_lr_bb:     0.000 hbond_bb_sc:     0.000 hbond_sc:     0.000 dslf_fa13:     0.000 omega:     0.235 fa_dun:     0.232 p_aa_pp:    -0.275 yhh_planarity:     0.000 ref:     1.661 rama_prepro:    -0.339
RSD_WTD: 80  fa_atr:    -5.437 fa_rep:     0.299 fa_sol:     5.982 fa_intra_rep:     0.009 fa_intra_sol_xover4:     0.358 lk_ball_wtd:     0.156 fa_elec:    -3.519 pro_close:     0.000 hbond_sr_bb:     0.000 hbond_lr_bb:     0.000 hbond_bb_sc:     0.000 hbond_sc:    -0.615 dslf_fa13:     0.000 omega:    -0.010 fa_dun:     2.845 p_aa_pp:    -0.106 yhh_planarity:     0.000 ref:    -2.725 rama_prepro:    -0.287
RSD_WTD: 81  fa_atr:    -7.414 fa_rep:     0.654 fa_sol:     3.876 fa_intra_rep:     0.016 fa_intra_sol_xover4:     0.064 lk_ball_wtd:    -0.148 fa_elec:    -1.445 pro_close:     0.000 hbond_sr_bb:     0.000 hbond_lr_bb:     0.000 hbond_bb_sc:     0.000 hbond_sc:     0.000 dslf_fa13:     0.000 omega:     0.101 fa_dun:     3.375 p_aa_pp:    -0.142 yhh_planarity:     0.000 ref:     1.661 rama_prepro:     0.050
RSD_WTD: 82  fa_atr:   -10.499 fa_rep:     0.987 fa_sol:     3.115 fa_intra_rep:     0.006 fa_intra_sol_xover4:     0.069 lk_ball_wtd:    -0.228 fa_elec:    -2.064 pro_close:     0.000 hbond_sr_bb:     0.000 hbond_lr_bb:     0.000 hbond_bb_sc:     0.000 hbond_sc:     0.000 dslf_fa13:     0.000 omega:     0.014 fa_dun:     1.524 p_aa_pp:    -0.004 yhh_planarity:     0.000 ref:     1.657 rama_prepro:     0.154
RSD_WTD: 83  fa_atr:    -4.746 fa_rep:     0.328 fa_sol:     4.647 fa_intra_rep:     0.011 fa_intra_sol_xover4:     0.246 lk_ball_wtd:    -0.438 fa_elec:    -1.307 pro_close:     0.000 hbond_sr_bb:     0.000 hbond_lr_bb:     0.000 hbond_bb_sc:     0.000 hbond_sc:     0.000 dslf_fa13:     0.000 omega:     0.060 fa_dun:     1.716 p_aa_pp:     0.108 yhh_planarity:     0.000 ref:    -0.715 rama_prepro:     0.083
RSD_WTD: 84  fa_atr:    -3.973 fa_rep:     0.207 fa_sol:     4.453 fa_intra_rep:     0.007 fa_intra_sol_xover4:     0.122 lk_ball_wtd:     0.159 fa_elec:    -2.850 pro_close:     0.000 hbond_sr_bb:     0.000 hbond_lr_bb:     0.000 hbond_bb_sc:     0.000 hbond_sc:    -0.615 dslf_fa13:     0.000 omega:    -0.056 fa_dun:     1.089 p_aa_pp:    -0.036 yhh_planarity:     0.000 ref:    -0.715 rama_prepro:    -0.166
RSD_WTD: 85  fa_atr:    -5.709 fa_rep:     0.888 fa_sol:     2.412 fa_intra_rep:     0.018 fa_intra_sol_xover4:     0.101 lk_ball_wtd:    -0.277 fa_elec:    -0.618 pro_close:     0.000 hbond_sr_bb:     0.000 hbond_lr_bb:     0.000 hbond_bb_sc:     0.000 hbond_sc:     0.000 dslf_fa13:     0.000 omega:     1.122 fa_dun:     0.113 p_aa_pp:    -0.127 yhh_planarity:     0.000 ref:     1.661 rama_prepro:    -0.545
RSD_WTD: 86  fa_atr:    -2.059 fa_rep:     0.097 fa_sol:     2.226 fa_intra_rep:     0.000 fa_intra_sol_xover4:     0.000 lk_ball_wtd:    -0.194 fa_elec:    -0.712 pro_close:     0.000 hbond_sr_bb:     0.000 hbond_lr_bb:     0.000 hbond_bb_sc:     0.000 hbond_sc:     0.000 dslf_fa13:     0.000 omega:     0.274 fa_dun:     0.000 p_aa_pp:    -1.404 yhh_planarity:     0.000 ref:     0.798 rama_prepro:    -0.013
RSD_WTD: 87  fa_atr:    -7.231 fa_rep:     0.908 fa_sol:     0.947 fa_intra_rep:     0.017 fa_intra_sol_xover4:     0.043 lk_ball_wtd:    -0.256 fa_elec:    -0.698 pro_close:     0.000 hbond_sr_bb:     0.000 hbond_lr_bb:     0.000 hbond_bb_sc:     0.000 hbond_sc:     0.000 dslf_fa13:     0.000 omega:     0.169 fa_dun:     0.025 p_aa_pp:    -0.446 yhh_planarity:     0.000 ref:     2.643 rama_prepro:     0.028
RSD_WTD: 88  fa_atr:    -4.020 fa_rep:     0.201 fa_sol:     4.073 fa_intra_rep:     0.003 fa_intra_sol_xover4:     0.286 lk_ball_wtd:    -0.170 fa_elec:    -1.598 pro_close:     0.000 hbond_sr_bb:     0.000 hbond_lr_bb:     0.000 hbond_bb_sc:    -1.003 hbond_sc:     0.000 dslf_fa13:     0.000 omega:    -0.020 fa_dun:     1.818 p_aa_pp:    -0.252 yhh_planarity:     0.000 ref:    -2.146 rama_prepro:    -0.336
RSD_WTD: 89  fa_atr:    -6.090 fa_rep:     0.451 fa_sol:     3.814 fa_intra_rep:     0.004 fa_intra_sol_xover4:     0.419 lk_ball_wtd:    -0.301 fa_elec:    -1.599 pro_close:     0.000 hbond_sr_bb:     0.000 hbond_lr_bb:     0.000 hbond_bb_sc:     0.000 hbond_sc:     0.000 dslf_fa13:     0.000 omega:     0.198 fa_dun:     1.809 p_aa_pp:    -0.374 yhh_planarity:     0.000 ref:    -0.301 rama_prepro:     0.317
RSD_WTD: 90  fa_atr:    -9.333 fa_rep:     0.585 fa_sol:     7.356 fa_intra_rep:     0.020 fa_intra_sol_xover4:     0.568 lk_ball_wtd:     0.040 fa_elec:    -5.837 pro_close:     0.000 hbond_sr_bb:     0.000 hbond_lr_bb:     0.000 hbond_bb_sc:    -1.069 hbond_sc:    -1.285 dslf_fa13:     0.000 omega:     0.274 fa_dun:     2.235 p_aa_pp:     0.145 yhh_planarity:     0.000 ref:    -0.095 rama_prepro:     0.725
RSD_WTD: 91  fa_atr:    -8.329 fa_rep:     1.207 fa_sol:     1.669 fa_intra_rep:     0.025 fa_intra_sol_xover4:     0.080 lk_ball_wtd:     0.013 fa_elec:    -2.026 pro_close:     0.000 hbond_sr_bb:     0.000 hbond_lr_bb:     0.000 hbond_bb_sc:     0.000 hbond_sc:     0.000 dslf_fa13:     0.000 omega:    -0.003 fa_dun:     0.417 p_aa_pp:    -0.732 yhh_planarity:     0.000 ref:     2.304 rama_prepro:     0.073
RSD_WTD: 92  fa_atr:    -8.583 fa_rep:     0.819 fa_sol:     0.450 fa_intra_rep:     0.033 fa_intra_sol_xover4:     0.098 lk_ball_wtd:     0.101 fa_elec:    -2.067 pro_close:     0.000 hbond_sr_bb:     0.000 hbond_lr_bb:     0.000 hbond_bb_sc:     0.000 hbond_sc:     0.000 dslf_fa13:     0.000 omega:    -0.024 fa_dun:     0.820 p_aa_pp:    -0.481 yhh_planarity:     0.000 ref:     2.304 rama_prepro:    -0.345
RSD_WTD: 93  fa_atr:    -6.252 fa_rep:     1.794 fa_sol:     2.072 fa_intra_rep:     0.001 fa_intra_sol_xover4:     0.000 lk_ball_wtd:     0.074 fa_elec:    -1.921 pro_close:     0.000 hbond_sr_bb:     0.000 hbond_lr_bb:     0.000 hbond_bb_sc:     0.000 hbond_sc:     0.000 dslf_fa13:     0.000 omega:    -0.020 fa_dun:     0.000 p_aa_pp:     0.268 yhh_planarity:     0.000 ref:     1.325 rama_prepro:     0.014
RSD_WTD: 94  fa_atr:    -7.791 fa_rep:     1.227 fa_sol:     1.058 fa_intra_rep:     0.015 fa_intra_sol_xover4:     0.072 lk_ball_wtd:    -0.218 fa_elec:    -1.860 pro_close:     0.000 hbond_sr_bb:     0.000 hbond_lr_bb:     0.000 hbond_bb_sc:     0.000 hbond_sc:     0.000 dslf_fa13:     0.000 omega:    -0.026 fa_dun:     1.986 p_aa_pp:    -0.036 yhh_planarity:     0.000 ref:     1.661 rama_prepro:     0.146
RSD_WTD: 95  fa_atr:    -3.379 fa_rep:     0.390 fa_sol:     1.603 fa_intra_rep:     0.001 fa_intra_sol_xover4:     0.000 lk_ball_wtd:    -0.177 fa_elec:    -1.977 pro_close:     0.000 hbond_sr_bb:     0.000 hbond_lr_bb:     0.000 hbond_bb_sc:     0.000 hbond_sc:     0.000 dslf_fa13:     0.000 omega:    -0.038 fa_dun:     0.000 p_aa_pp:     0.115 yhh_planarity:     0.000 ref:     1.325 rama_prepro:    -0.269
RSD_WTD: 96  fa_atr:    -7.530 fa_rep:     1.557 fa_sol:     1.212 fa_intra_rep:     0.014 fa_intra_sol_xover4:     0.177 lk_ball_wtd:    -0.351 fa_elec:    -0.143 pro_close:     0.000 hbond_sr_bb:     0.000 hbond_lr_bb:     0.000 hbond_bb_sc:     0.000 hbond_sc:     0.000 dslf_fa13:     0.000 omega:     0.006 fa_dun:     2.281 p_aa_pp:    -0.005 yhh_planarity:     0.000 ref:     1.657 rama_prepro:     0.024
RSD_WTD: 97  fa_atr:    -2.158 fa_rep:     0.202 fa_sol:     1.609 fa_intra_rep:     0.007 fa_intra_sol_xover4:     0.062 lk_ball_wtd:    -0.249 fa_elec:    -0.031 pro_close:     0.000 hbond_sr_bb:     0.000 hbond_lr_bb:     0.000 hbond_bb_sc:     0.000 hbond_sc:     0.000 dslf_fa13:     0.000 omega:    -0.033 fa_dun:     0.020 p_aa_pp:    -0.647 yhh_planarity:     0.000 ref:     1.152 rama_prepro:     0.220
RSD_WTD: 98  fa_atr:    -4.413 fa_rep:     0.430 fa_sol:     6.644 fa_intra_rep:     0.008 fa_intra_sol_xover4:     0.628 lk_ball_wtd:     0.124 fa_elec:    -4.903 pro_close:     0.000 hbond_sr_bb:     0.000 hbond_lr_bb:     0.000 hbond_bb_sc:     0.000 hbond_sc:     0.000 dslf_fa13:     0.000 omega:    -0.016 fa_dun:     1.539 p_aa_pp:    -0.855 yhh_planarity:     0.000 ref:    -2.146 rama_prepro:     0.254
RSD_WTD: 99  fa_atr:    -3.677 fa_rep:     0.143 fa_sol:     3.691 fa_intra_rep:     0.006 fa_intra_sol_xover4:     0.271 lk_ball_wtd:     0.029 fa_elec:    -1.291 pro_close:     0.000 hbond_sr_bb:     0.000 hbond_lr_bb:     0.000 hbond_bb_sc:     0.000 hbond_sc:     0.000 dslf_fa13:     0.000 omega:    -0.036 fa_dun:     2.498 p_aa_pp:    -0.274 yhh_planarity:     0.000 ref:    -2.725 rama_prepro:     0.052
RSD_WTD: 100  fa_atr:    -3.280 fa_rep:     0.138 fa_sol:     3.624 fa_intra_rep:     0.005 fa_intra_sol_xover4:     0.247 lk_ball_wtd:    -0.092 fa_elec:    -0.984 pro_close:     0.000 hbond_sr_bb:     0.000 hbond_lr_bb:     0.000 hbond_bb_sc:     0.000 hbond_sc:     0.000 dslf_fa13:     0.000 omega:     0.111 fa_dun:     2.838 p_aa_pp:    -0.261 yhh_planarity:     0.000 ref:    -2.725 rama_prepro:    -0.498
RSD_WTD: 101  fa_atr:    -6.331 fa_rep:     0.754 fa_sol:     6.918 fa_intra_rep:     0.008 fa_intra_sol_xover4:     0.223 lk_ball_wtd:    -0.072 fa_elec:    -4.965 pro_close:     0.000 hbond_sr_bb:     0.000 hbond_lr_bb:     0.000 hbond_bb_sc:     0.000 hbond_sc:     0.000 dslf_fa13:     0.000 omega:     0.120 fa_dun:     2.290 p_aa_pp:    -0.078 yhh_planarity:     0.000 ref:    -0.715 rama_prepro:    -0.327
RSD_WTD: 102  fa_atr:   -10.257 fa_rep:     1.865 fa_sol:     1.624 fa_intra_rep:     0.023 fa_intra_sol_xover4:     0.280 lk_ball_wtd:     0.039 fa_elec:    -2.425 pro_close:     0.000 hbond_sr_bb:     0.000 hbond_lr_bb:     0.000 hbond_bb_sc:     0.000 hbond_sc:     0.000 dslf_fa13:     0.000 omega:     0.021 fa_dun:     1.644 p_aa_pp:    -0.489 yhh_planarity:     0.000 ref:     1.218 rama_prepro:    -0.069
RSD_WTD: 103  fa_atr:    -6.360 fa_rep:     0.381 fa_sol:     3.711 fa_intra_rep:     0.016 fa_intra_sol_xover4:     0.238 lk_ball_wtd:    -0.217 fa_elec:    -1.533 pro_close:     0.000 hbond_sr_bb:     0.000 hbond_lr_bb:     0.000 hbond_bb_sc:     0.000 hbond_sc:     0.000 dslf_fa13:     0.000 omega:    -0.010 fa_dun:     2.238 p_aa_pp:     0.025 yhh_planarity:     0.000 ref:    -0.715 rama_prepro:     0.041
RSD_WTD: 104  fa_atr:    -5.063 fa_rep:     0.252 fa_sol:     4.177 fa_intra_rep:     0.009 fa_intra_sol_xover4:     0.172 lk_ball_wtd:    -0.173 fa_elec:    -1.637 pro_close:     0.000 hbond_sr_bb:     0.000 hbond_lr_bb:     0.000 hbond_bb_sc:     0.000 hbond_sc:     0.000 dslf_fa13:     0.000 omega:     0.079 fa_dun:     2.088 p_aa_pp:     0.027 yhh_planarity:     0.000 ref:    -0.715 rama_prepro:    -0.104
RSD_WTD: 105  fa_atr:    -9.577 fa_rep:     1.718 fa_sol:     2.790 fa_intra_rep:     0.021 fa_intra_sol_xover4:     0.072 lk_ball_wtd:    -0.003 fa_elec:    -2.280 pro_close:     0.000 hbond_sr_bb:     0.000 hbond_lr_bb:     0.000 hbond_bb_sc:     0.000 hbond_sc:     0.000 dslf_fa13:     0.000 omega:     0.305 fa_dun:     2.691 p_aa_pp:    -0.261 yhh_planarity:     0.000 ref:     1.661 rama_prepro:    -0.149
RSD_WTD: 106  fa_atr:    -6.242 fa_rep:     0.467 fa_sol:     1.805 fa_intra_rep:     0.001 fa_intra_sol_xover4:     0.000 lk_ball_wtd:     0.046 fa_elec:    -1.983 pro_close:     0.000 hbond_sr_bb:     0.000 hbond_lr_bb:     0.000 hbond_bb_sc:     0.000 hbond_sc:     0.000 dslf_fa13:     0.000 omega:     0.318 fa_dun:     0.000 p_aa_pp:    -0.249 yhh_planarity:     0.000 ref:     1.325 rama_prepro:    -0.249
RSD_WTD: 107  fa_atr:    -5.850 fa_rep:     0.427 fa_sol:     4.832 fa_intra_rep:     0.009 fa_intra_sol_xover4:     0.182 lk_ball_wtd:    -0.361 fa_elec:    -1.861 pro_close:     0.000 hbond_sr_bb:     0.000 hbond_lr_bb:     0.000 hbond_bb_sc:     0.000 hbond_sc:     0.000 dslf_fa13:     0.000 omega:     0.097 fa_dun:     0.997 p_aa_pp:     0.062 yhh_planarity:     0.000 ref:    -0.715 rama_prepro:    -0.268
RSD_WTD: 108  fa_atr:    -8.433 fa_rep:     0.979 fa_sol:     3.868 fa_intra_rep:     0.030 fa_intra_sol_xover4:     0.074 lk_ball_wtd:    -0.196 fa_elec:    -1.246 pro_close:     0.000 hbond_sr_bb:     0.000 hbond_lr_bb:     0.000 hbond_bb_sc:     0.000 hbond_sc:     0.000 dslf_fa13:     0.000 omega:    -0.019 fa_dun:     0.168 p_aa_pp:    -0.338 yhh_planarity:     0.000 ref:     2.304 rama_prepro:    -0.014
RSD_WTD: 109  fa_atr:    -6.651 fa_rep:     0.526 fa_sol:     2.362 fa_intra_rep:     0.001 fa_intra_sol_xover4:     0.000 lk_ball_wtd:    -0.141 fa_elec:    -1.943 pro_close:     0.000 hbond_sr_bb:     0.000 hbond_lr_bb:     0.000 hbond_bb_sc:     0.000 hbond_sc:     0.000 dslf_fa13:     0.000 omega:     0.006 fa_dun:     0.000 p_aa_pp:    -0.147 yhh_planarity:     0.000 ref:     1.325 rama_prepro:    -0.008
RSD_WTD: 110  fa_atr:    -4.290 fa_rep:     0.329 fa_sol:     2.807 fa_intra_rep:     0.001 fa_intra_sol_xover4:     0.000 lk_ball_wtd:    -0.229 fa_elec:    -1.458 pro_close:     0.000 hbond_sr_bb:     0.000 hbond_lr_bb:     0.000 hbond_bb_sc:     0.000 hbond_sc:     0.000 dslf_fa13:     0.000 omega:    -0.008 fa_dun:     0.000 p_aa_pp:    -0.141 yhh_planarity:     0.000 ref:     1.325 rama_prepro:    -0.156
RSD_WTD: 111  fa_atr:    -3.992 fa_rep:     0.341 fa_sol:     4.151 fa_intra_rep:     0.006 fa_intra_sol_xover4:     0.278 lk_ball_wtd:    -0.380 fa_elec:    -0.915 pro_close:     0.000 hbond_sr_bb:     0.000 hbond_lr_bb:     0.000 hbond_bb_sc:     0.000 hbond_sc:     0.000 dslf_fa13:     0.000 omega:    -0.052 fa_dun:     2.623 p_aa_pp:    -0.349 yhh_planarity:     0.000 ref:    -2.725 rama_prepro:    -0.418
RSD_WTD: 112  fa_atr:    -7.426 fa_rep:     1.153 fa_sol:     1.643 fa_intra_rep:     0.017 fa_intra_sol_xover4:     0.098 lk_ball_wtd:    -0.227 fa_elec:    -0.786 pro_close:     0.000 hbond_sr_bb:     0.000 hbond_lr_bb:     0.000 hbond_bb_sc:     0.000 hbond_sc:     0.000 dslf_fa13:     0.000 omega:     0.027 fa_dun:     0.069 p_aa_pp:    -0.106 yhh_planarity:     0.000 ref:     1.661 rama_prepro:    -0.549
RSD_WTD: 113  fa_atr:    -2.609 fa_rep:     0.208 fa_sol:     2.837 fa_intra_rep:     0.000 fa_intra_sol_xover4:     0.000 lk_ball_wtd:    -0.387 fa_elec:    -0.971 pro_close:     0.000 hbond_sr_bb:     0.000 hbond_lr_bb:     0.000 hbond_bb_sc:     0.000 hbond_sc:     0.000 dslf_fa13:     0.000 omega:    -0.073 fa_dun:     0.000 p_aa_pp:    -1.508 yhh_planarity:     0.000 ref:     0.798 rama_prepro:    -0.290
RSD_WTD: 114  fa_atr:    -4.529 fa_rep:     0.361 fa_sol:     1.343 fa_intra_rep:     0.001 fa_intra_sol_xover4:     0.000 lk_ball_wtd:    -0.396 fa_elec:    -0.448 pro_close:     0.000 hbond_sr_bb:     0.000 hbond_lr_bb:     0.000 hbond_bb_sc:     0.000 hbond_sc:     0.000 dslf_fa13:     0.000 omega:     0.033 fa_dun:     0.000 p_aa_pp:    -0.058 yhh_planarity:     0.000 ref:     1.325 rama_prepro:    -0.463
RSD_WTD: 115  fa_atr:    -4.463 fa_rep:     0.160 fa_sol:     6.020 fa_intra_rep:     0.003 fa_intra_sol_xover4:     0.293 lk_ball_wtd:     0.414 fa_elec:    -4.271 pro_close:     0.000 hbond_sr_bb:     0.000 hbond_lr_bb:     0.000 hbond_bb_sc:    -1.069 hbond_sc:    -1.285 dslf_fa13:     0.000 omega:     0.592 fa_dun:     2.209 p_aa_pp:    -0.220 yhh_planarity:     0.000 ref:    -2.146 rama_prepro:    -0.539
RSD_WTD: 116  fa_atr:    -4.873 fa_rep:     0.390 fa_sol:     1.775 fa_intra_rep:     0.002 fa_intra_sol_xover4:     0.000 lk_ball_wtd:    -0.216 fa_elec:    -1.841 pro_close:     0.000 hbond_sr_bb:     0.000 hbond_lr_bb:     0.000 hbond_bb_sc:     0.000 hbond_sc:     0.000 dslf_fa13:     0.000 omega:     0.287 fa_dun:     0.000 p_aa_pp:    -0.557 yhh_planarity:     0.000 ref:     1.325 rama_prepro:    -0.162
RSD_WTD: 117  fa_atr:    -8.078 fa_rep:     0.902 fa_sol:    -0.337 fa_intra_rep:     0.028 fa_intra_sol_xover4:     0.105 lk_ball_wtd:    -0.061 fa_elec:    -1.320 pro_close:     0.000 hbond_sr_bb:     0.000 hbond_lr_bb:     0.000 hbond_bb_sc:     0.000 hbond_sc:     0.000 dslf_fa13:     0.000 omega:     0.124 fa_dun:     2.726 p_aa_pp:    -0.720 yhh_planarity:     0.000 ref:     2.304 rama_prepro:    -0.239
RSD_WTD: 118  fa_atr:    -8.383 fa_rep:     2.210 fa_sol:     2.166 fa_intra_rep:     0.003 fa_intra_sol_xover4:     0.031 lk_ball_wtd:    -0.083 fa_elec:    -1.704 pro_close:     0.000 hbond_sr_bb:     0.000 hbond_lr_bb:     0.000 hbond_bb_sc:     0.000 hbond_sc:     0.000 dslf_fa13:     0.000 omega:    -0.003 fa_dun:     1.620 p_aa_pp:     0.090 yhh_planarity:     0.000 ref:     3.255 rama_prepro:    -0.200
RSD_WTD: 119  fa_atr:    -9.132 fa_rep:     1.306 fa_sol:     1.175 fa_intra_rep:     0.033 fa_intra_sol_xover4:     0.103 lk_ball_wtd:     0.270 fa_elec:    -2.171 pro_close:     0.000 hbond_sr_bb:     0.000 hbond_lr_bb:     0.000 hbond_bb_sc:     0.000 hbond_sc:     0.000 dslf_fa13:     0.000 omega:     0.099 fa_dun:     0.852 p_aa_pp:    -0.328 yhh_planarity:     0.000 ref:     2.304 rama_prepro:    -0.062
RSD_WTD: 120  fa_atr:    -4.413 fa_rep:     0.479 fa_sol:     2.215 fa_intra_rep:     0.003 fa_intra_sol_xover4:     0.000 lk_ball_wtd:    -0.135 fa_elec:    -1.503 pro_close:     0.000 hbond_sr_bb:     0.000 hbond_lr_bb:     0.000 hbond_bb_sc:     0.000 hbond_sc:     0.000 dslf_fa13:     0.000 omega:     0.221 fa_dun:     0.000 p_aa_pp:     0.075 yhh_planarity:     0.000 ref:     1.325 rama_prepro:     0.280
RSD_WTD: 121  fa_atr:    -7.235 fa_rep:     1.044 fa_sol:     1.178 fa_intra_rep:     0.018 fa_intra_sol_xover4:     0.068 lk_ball_wtd:    -0.161 fa_elec:    -0.811 pro_close:     0.000 hbond_sr_bb:     0.000 hbond_lr_bb:     0.000 hbond_bb_sc:     0.000 hbond_sc:     0.000 dslf_fa13:     0.000 omega:    -0.032 fa_dun:     0.474 p_aa_pp:    -0.162 yhh_planarity:     0.000 ref:     1.661 rama_prepro:     0.150
RSD_WTD: 122  fa_atr:    -4.657 fa_rep:     0.393 fa_sol:     4.894 fa_intra_rep:     0.003 fa_intra_sol_xover4:     0.377 lk_ball_wtd:    -0.130 fa_elec:    -1.796 pro_close:     0.000 hbond_sr_bb:     0.000 hbond_lr_bb:     0.000 hbond_bb_sc:    -0.935 hbond_sc:     0.000 dslf_fa13:     0.000 omega:     0.004 fa_dun:     3.386 p_aa_pp:     0.087 yhh_planarity:     0.000 ref:    -2.146 rama_prepro:    -0.340
RSD_WTD: 123  fa_atr:    -1.580 fa_rep:     0.134 fa_sol:     2.077 fa_intra_rep:     0.008 fa_intra_sol_xover4:     0.391 lk_ball_wtd:    -0.215 fa_elec:     0.197 pro_close:     0.000 hbond_sr_bb:     0.000 hbond_lr_bb:     0.000 hbond_bb_sc:     0.000 hbond_sc:     0.000 dslf_fa13:     0.000 omega:    -0.044 fa_dun:     2.944 p_aa_pp:    -0.298 yhh_planarity:     0.000 ref:    -2.725 rama_prepro:    -0.381
RSD_WTD: 124  fa_atr:    -1.850 fa_rep:     0.231 fa_sol:     2.346 fa_intra_rep:     0.002 fa_intra_sol_xover4:     0.030 lk_ball_wtd:    -0.085 fa_elec:    -1.312 pro_close:     0.000 hbond_sr_bb:     0.000 hbond_lr_bb:     0.000 hbond_bb_sc:    -0.935 hbond_sc:     0.000 dslf_fa13:     0.000 omega:    -0.055 fa_dun:     0.752 p_aa_pp:    -0.151 yhh_planarity:     0.000 ref:    -0.290 rama_prepro:    -0.485
RSD_WTD: 125  fa_atr:    -3.958 fa_rep:     0.513 fa_sol:     1.680 fa_intra_rep:     0.001 fa_intra_sol_xover4:     0.000 lk_ball_wtd:    -0.071 fa_elec:    -0.665 pro_close:     0.000 hbond_sr_bb:     0.000 hbond_lr_bb:     0.000 hbond_bb_sc:     0.000 hbond_sc:     0.000 dslf_fa13:     0.000 omega:     0.106 fa_dun:     0.000 p_aa_pp:     0.082 yhh_planarity:     0.000 ref:     1.325 rama_prepro:    -0.229
RSD_WTD: 126  fa_atr:    -4.767 fa_rep:     0.410 fa_sol:     4.810 fa_intra_rep:     0.006 fa_intra_sol_xover4:     0.074 lk_ball_wtd:    -0.051 fa_elec:    -3.406 pro_close:     0.000 hbond_sr_bb:     0.000 hbond_lr_bb:     0.000 hbond_bb_sc:    -1.079 hbond_sc:    -0.358 dslf_fa13:     0.000 omega:    -0.013 fa_dun:     0.037 p_aa_pp:    -0.580 yhh_planarity:     0.000 ref:     1.152 rama_prepro:    -0.057
RSD_WTD: 127  fa_atr:    -6.681 fa_rep:     0.577 fa_sol:     3.087 fa_intra_rep:     0.022 fa_intra_sol_xover4:     0.703 lk_ball_wtd:    -0.078 fa_elec:    -0.481 pro_close:     0.000 hbond_sr_bb:     0.000 hbond_lr_bb:     0.000 hbond_bb_sc:     0.000 hbond_sc:     0.000 dslf_fa13:     0.000 omega:     0.328 fa_dun:     2.392 p_aa_pp:    -0.061 yhh_planarity:     0.000 ref:     2.261 rama_prepro:    -0.257
RSD_WTD: 128  fa_atr:    -5.021 fa_rep:     0.598 fa_sol:     5.074 fa_intra_rep:     0.008 fa_intra_sol_xover4:     0.181 lk_ball_wtd:    -0.254 fa_elec:    -0.875 pro_close:     0.000 hbond_sr_bb:     0.000 hbond_lr_bb:     0.000 hbond_bb_sc:     0.000 hbond_sc:     0.000 dslf_fa13:     0.000 omega:    -0.043 fa_dun:     2.299 p_aa_pp:    -0.059 yhh_planarity:     0.000 ref:    -0.715 rama_prepro:    -0.427
RSD_WTD: 129  fa_atr:    -5.412 fa_rep:     0.208 fa_sol:     5.996 fa_intra_rep:     0.003 fa_intra_sol_xover4:     0.282 lk_ball_wtd:    -0.127 fa_elec:    -3.890 pro_close:     0.000 hbond_sr_bb:     0.000 hbond_lr_bb:     0.000 hbond_bb_sc:    -1.079 hbond_sc:    -0.358 dslf_fa13:     0.000 omega:     0.445 fa_dun:     2.161 p_aa_pp:    -0.243 yhh_planarity:     0.000 ref:    -2.146 rama_prepro:    -0.368
RSD_WTD: 130  fa_atr:   -10.624 fa_rep:     1.368 fa_sol:     2.439 fa_intra_rep:     0.011 fa_intra_sol_xover4:     0.007 lk_ball_wtd:     0.080 fa_elec:    -1.400 pro_close:     0.000 hbond_sr_bb:     0.000 hbond_lr_bb:     0.000 hbond_bb_sc:     0.000 hbond_sc:     0.000 dslf_fa13:     0.000 omega:     0.000 fa_dun:     1.532 p_aa_pp:     0.096 yhh_planarity:     0.000 ref:     1.657 rama_prepro:     0.145
RSD_WTD: 131  fa_atr:    -5.914 fa_rep:     0.305 fa_sol:     4.204 fa_intra_rep:     0.014 fa_intra_sol_xover4:     0.337 lk_ball_wtd:    -0.215 fa_elec:    -1.868 pro_close:     0.000 hbond_sr_bb:     0.000 hbond_lr_bb:     0.000 hbond_bb_sc:     0.000 hbond_sc:     0.000 dslf_fa13:     0.000 omega:     0.003 fa_dun:     3.173 p_aa_pp:     0.061 yhh_planarity:     0.000 ref:    -0.715 rama_prepro:     0.222
RSD_WTD: 132  fa_atr:    -5.466 fa_rep:     0.482 fa_sol:     5.466 fa_intra_rep:     0.007 fa_intra_sol_xover4:     0.113 lk_ball_wtd:    -0.170 fa_elec:    -2.070 pro_close:     0.000 hbond_sr_bb:     0.000 hbond_lr_bb:     0.000 hbond_bb_sc:     0.000 hbond_sc:     0.000 dslf_fa13:     0.000 omega:     0.002 fa_dun:     1.231 p_aa_pp:     0.037 yhh_planarity:     0.000 ref:    -0.715 rama_prepro:    -0.191
RSD_WTD: 133  fa_atr:    -6.239 fa_rep:     1.148 fa_sol:     2.443 fa_intra_rep:     0.002 fa_intra_sol_xover4:     0.000 lk_ball_wtd:    -0.083 fa_elec:    -1.729 pro_close:     0.000 hbond_sr_bb:     0.000 hbond_lr_bb:     0.000 hbond_bb_sc:     0.000 hbond_sc:     0.000 dslf_fa13:     0.000 omega:     0.088 fa_dun:     0.000 p_aa_pp:    -0.299 yhh_planarity:     0.000 ref:     1.325 rama_prepro:    -0.381
RSD_WTD: 134  fa_atr:   -11.172 fa_rep:     2.092 fa_sol:     2.825 fa_intra_rep:     0.007 fa_intra_sol_xover4:     0.018 lk_ball_wtd:    -0.075 fa_elec:    -1.994 pro_close:     0.000 hbond_sr_bb:     0.000 hbond_lr_bb:     0.000 hbond_bb_sc:     0.000 hbond_sc:     0.000 dslf_fa13:     0.000 omega:     0.121 fa_dun:     1.490 p_aa_pp:     0.032 yhh_planarity:     0.000 ref:     1.657 rama_prepro:    -0.264
RSD_WTD: 135  fa_atr:    -5.853 fa_rep:     0.478 fa_sol:     5.846 fa_intra_rep:     0.008 fa_intra_sol_xover4:     0.367 lk_ball_wtd:     0.054 fa_elec:    -3.309 pro_close:     0.000 hbond_sr_bb:     0.000 hbond_lr_bb:     0.000 hbond_bb_sc:     0.000 hbond_sc:     0.000 dslf_fa13:     0.000 omega:     0.148 fa_dun:     3.028 p_aa_pp:    -0.282 yhh_planarity:     0.000 ref:    -2.725 rama_prepro:    -0.307
RSD_WTD: 136  fa_atr:    -8.529 fa_rep:     1.071 fa_sol:     3.789 fa_intra_rep:     0.031 fa_intra_sol_xover4:     0.074 lk_ball_wtd:    -0.190 fa_elec:    -1.583 pro_close:     0.000 hbond_sr_bb:     0.000 hbond_lr_bb:     0.000 hbond_bb_sc:     0.000 hbond_sc:     0.000 dslf_fa13:     0.000 omega:     0.029 fa_dun:     0.291 p_aa_pp:    -0.360 yhh_planarity:     0.000 ref:     2.304 rama_prepro:    -0.275
RSD_WTD: 137  fa_atr:   -10.481 fa_rep:     1.549 fa_sol:     2.169 fa_intra_rep:     0.021 fa_intra_sol_xover4:     0.076 lk_ball_wtd:    -0.120 fa_elec:    -1.809 pro_close:     0.000 hbond_sr_bb:     0.000 hbond_lr_bb:     0.000 hbond_bb_sc:     0.000 hbond_sc:     0.000 dslf_fa13:     0.000 omega:     0.220 fa_dun:     0.571 p_aa_pp:    -0.235 yhh_planarity:     0.000 ref:     1.661 rama_prepro:    -0.093
RSD_WTD: 138  fa_atr:    -6.879 fa_rep:     0.762 fa_sol:     4.589 fa_intra_rep:     0.023 fa_intra_sol_xover4:     0.283 lk_ball_wtd:    -0.048 fa_elec:    -1.398 pro_close:     0.000 hbond_sr_bb:     0.000 hbond_lr_bb:     0.000 hbond_bb_sc:     0.000 hbond_sc:     0.000 dslf_fa13:     0.000 omega:    -0.009 fa_dun:     1.391 p_aa_pp:    -0.421 yhh_planarity:     0.005 ref:     0.582 rama_prepro:    -0.067
RSD_WTD: 139  fa_atr:    -4.518 fa_rep:     0.336 fa_sol:     4.623 fa_intra_rep:     0.013 fa_intra_sol_xover4:     0.439 lk_ball_wtd:     0.034 fa_elec:    -1.801 pro_close:     0.000 hbond_sr_bb:     0.000 hbond_lr_bb:     0.000 hbond_bb_sc:     0.000 hbond_sc:     0.000 dslf_fa13:     0.000 omega:    -0.027 fa_dun:     3.418 p_aa_pp:    -0.048 yhh_planarity:     0.000 ref:    -0.715 rama_prepro:    -0.254
RSD_WTD: 140  fa_atr:    -6.516 fa_rep:     0.642 fa_sol:     1.811 fa_intra_rep:     0.018 fa_intra_sol_xover4:     0.100 lk_ball_wtd:    -0.142 fa_elec:    -0.688 pro_close:     0.000 hbond_sr_bb:     0.000 hbond_lr_bb:     0.000 hbond_bb_sc:     0.000 hbond_sc:     0.000 dslf_fa13:     0.000 omega:    -0.028 fa_dun:     0.140 p_aa_pp:    -0.088 yhh_planarity:     0.000 ref:     1.661 rama_prepro:    -0.491
RSD_WTD: 141  fa_atr:    -2.167 fa_rep:     0.186 fa_sol:     2.211 fa_intra_rep:     0.000 fa_intra_sol_xover4:     0.000 lk_ball_wtd:    -0.200 fa_elec:    -1.199 pro_close:     0.000 hbond_sr_bb:     0.000 hbond_lr_bb:     0.000 hbond_bb_sc:     0.000 hbond_sc:     0.000 dslf_fa13:     0.000 omega:    -0.147 fa_dun:     0.000 p_aa_pp:    -1.446 yhh_planarity:     0.000 ref:     0.798 rama_prepro:    -0.505
RSD_WTD: 142  fa_atr:    -6.267 fa_rep:     0.613 fa_sol:     1.448 fa_intra_rep:     0.017 fa_intra_sol_xover4:     0.052 lk_ball_wtd:    -0.262 fa_elec:    -0.191 pro_close:     0.000 hbond_sr_bb:     0.000 hbond_lr_bb:     0.000 hbond_bb_sc:     0.000 hbond_sc:     0.000 dslf_fa13:     0.000 omega:    -0.022 fa_dun:     0.002 p_aa_pp:    -0.221 yhh_planarity:     0.000 ref:     2.643 rama_prepro:    -0.370
RSD_WTD: 143  fa_atr:    -4.159 fa_rep:     0.221 fa_sol:     3.308 fa_intra_rep:     0.014 fa_intra_sol_xover4:     0.326 lk_ball_wtd:    -0.114 fa_elec:    -1.539 pro_close:     0.000 hbond_sr_bb:     0.000 hbond_lr_bb:     0.000 hbond_bb_sc:     0.000 hbond_sc:     0.000 dslf_fa13:     0.000 omega:     0.062 fa_dun:     1.258 p_aa_pp:    -0.137 yhh_planarity:     0.000 ref:    -0.715 rama_prepro:    -0.239
RSD_WTD: 144  fa_atr:    -5.812 fa_rep:     0.522 fa_sol:     3.669 fa_intra_rep:     0.008 fa_intra_sol_xover4:     0.144 lk_ball_wtd:    -0.388 fa_elec:    -1.171 pro_close:     0.000 hbond_sr_bb:     0.000 hbond_lr_bb:     0.000 hbond_bb_sc:     0.000 hbond_sc:     0.000 dslf_fa13:     0.000 omega:     0.283 fa_dun:     1.470 p_aa_pp:     0.364 yhh_planarity:     0.000 ref:    -0.715 rama_prepro:     0.108
RSD_WTD: 145  fa_atr:    -7.563 fa_rep:     0.463 fa_sol:     0.829 fa_intra_rep:     0.027 fa_intra_sol_xover4:     0.071 lk_ball_wtd:    -0.219 fa_elec:    -1.132 pro_close:     0.000 hbond_sr_bb:     0.000 hbond_lr_bb:     0.000 hbond_bb_sc:     0.000 hbond_sc:     0.000 dslf_fa13:     0.000 omega:    -0.024 fa_dun:     0.208 p_aa_pp:    -0.736 yhh_planarity:     0.000 ref:     2.304 rama_prepro:     0.109
RSD_WTD: 146  fa_atr:    -7.817 fa_rep:     1.629 fa_sol:     0.767 fa_intra_rep:     0.016 fa_intra_sol_xover4:     0.038 lk_ball_wtd:    -0.127 fa_elec:    -1.954 pro_close:     0.000 hbond_sr_bb:     0.000 hbond_lr_bb:     0.000 hbond_bb_sc:     0.000 hbond_sc:     0.000 dslf_fa13:     0.000 omega:    -0.034 fa_dun:     0.416 p_aa_pp:    -0.720 yhh_planarity:     0.000 ref:     2.643 rama_prepro:    -0.298
RSD_WTD: 147  fa_atr:    -8.533 fa_rep:     1.937 fa_sol:     0.934 fa_intra_rep:     0.016 fa_intra_sol_xover4:     0.038 lk_ball_wtd:     0.019 fa_elec:    -2.361 pro_close:     0.000 hbond_sr_bb:     0.000 hbond_lr_bb:     0.000 hbond_bb_sc:     0.000 hbond_sc:     0.000 dslf_fa13:     0.000 omega:    -0.046 fa_dun:     0.488 p_aa_pp:    -0.793 yhh_planarity:     0.000 ref:     2.643 rama_prepro:    -0.309
RSD_WTD: 148  fa_atr:    -4.854 fa_rep:     0.626 fa_sol:     2.020 fa_intra_rep:     0.001 fa_intra_sol_xover4:     0.000 lk_ball_wtd:     0.233 fa_elec:    -1.886 pro_close:     0.000 hbond_sr_bb:     0.000 hbond_lr_bb:     0.000 hbond_bb_sc:     0.000 hbond_sc:     0.000 dslf_fa13:     0.000 omega:    -0.008 fa_dun:     0.000 p_aa_pp:     0.330 yhh_planarity:     0.000 ref:     1.325 rama_prepro:     0.069
RSD_WTD: 149  fa_atr:    -9.526 fa_rep:     2.089 fa_sol:     1.092 fa_intra_rep:     0.025 fa_intra_sol_xover4:     0.570 lk_ball_wtd:    -0.086 fa_elec:    -1.989 pro_close:     0.000 hbond_sr_bb:     0.000 hbond_lr_bb:     0.000 hbond_bb_sc:     0.000 hbond_sc:     0.000 dslf_fa13:     0.000 omega:     0.288 fa_dun:     1.562 p_aa_pp:    -0.247 yhh_planarity:     0.000 ref:     1.218 rama_prepro:     0.396
RSD_WTD: 150  fa_atr:    -2.657 fa_rep:     0.706 fa_sol:     1.506 fa_intra_rep:     0.001 fa_intra_sol_xover4:     0.000 lk_ball_wtd:    -0.073 fa_elec:    -0.789 pro_close:     0.000 hbond_sr_bb:     0.000 hbond_lr_bb:     0.000 hbond_bb_sc:     0.000 hbond_sc:     0.000 dslf_fa13:     0.000 omega:     0.100 fa_dun:     0.000 p_aa_pp:    -0.081 yhh_planarity:     0.000 ref:     1.325 rama_prepro:    -0.262
RSD_WTD: 151  fa_atr:    -7.503 fa_rep:     1.053 fa_sol:     1.871 fa_intra_rep:     0.022 fa_intra_sol_xover4:     0.162 lk_ball_wtd:    -0.194 fa_elec:    -0.877 pro_close:     0.000 hbond_sr_bb:     0.000 hbond_lr_bb:     0.000 hbond_bb_sc:     0.000 hbond_sc:     0.000 dslf_fa13:     0.000 omega:     0.073 fa_dun:     1.674 p_aa_pp:     0.031 yhh_planarity:     0.020 ref:     0.582 rama_prepro:    -0.282
RSD_WTD: 152  fa_atr:    -5.563 fa_rep:     0.450 fa_sol:     5.620 fa_intra_rep:     0.007 fa_intra_sol_xover4:     0.528 lk_ball_wtd:     0.034 fa_elec:    -3.179 pro_close:     0.000 hbond_sr_bb:     0.000 hbond_lr_bb:     0.000 hbond_bb_sc:    -0.587 hbond_sc:     0.000 dslf_fa13:     0.000 omega:     0.055 fa_dun:     2.042 p_aa_pp:    -0.479 yhh_planarity:     0.000 ref:    -2.146 rama_prepro:     0.563
RSD_WTD: 153  fa_atr:    -4.111 fa_rep:     0.193 fa_sol:     4.969 fa_intra_rep:     0.006 fa_intra_sol_xover4:     0.258 lk_ball_wtd:     0.008 fa_elec:    -2.972 pro_close:     0.000 hbond_sr_bb:     0.000 hbond_lr_bb:     0.000 hbond_bb_sc:     0.000 hbond_sc:    -0.364 dslf_fa13:     0.000 omega:    -0.067 fa_dun:     2.844 p_aa_pp:    -0.315 yhh_planarity:     0.000 ref:    -2.725 rama_prepro:     0.168
RSD_WTD: 154  fa_atr:    -4.441 fa_rep:     0.491 fa_sol:     3.815 fa_intra_rep:     0.009 fa_intra_sol_xover4:     0.218 lk_ball_wtd:    -0.056 fa_elec:    -2.245 pro_close:     0.000 hbond_sr_bb:     0.000 hbond_lr_bb:     0.000 hbond_bb_sc:    -0.587 hbond_sc:     0.000 dslf_fa13:     0.000 omega:    -0.013 fa_dun:     2.266 p_aa_pp:    -0.035 yhh_planarity:     0.000 ref:    -0.715 rama_prepro:    -0.415
RSD_WTD: 155  fa_atr:    -9.347 fa_rep:     1.555 fa_sol:     2.500 fa_intra_rep:     0.018 fa_intra_sol_xover4:     0.080 lk_ball_wtd:    -0.328 fa_elec:    -1.840 pro_close:     0.000 hbond_sr_bb:     0.000 hbond_lr_bb:     0.000 hbond_bb_sc:     0.000 hbond_sc:     0.000 dslf_fa13:     0.000 omega:     0.246 fa_dun:     0.127 p_aa_pp:    -0.282 yhh_planarity:     0.000 ref:     1.661 rama_prepro:    -0.239
RSD_WTD: 156  fa_atr:    -8.968 fa_rep:     0.794 fa_sol:     2.030 fa_intra_rep:     0.027 fa_intra_sol_xover4:     0.071 lk_ball_wtd:    -0.262 fa_elec:    -1.442 pro_close:     0.000 hbond_sr_bb:     0.000 hbond_lr_bb:     0.000 hbond_bb_sc:     0.000 hbond_sc:     0.000 dslf_fa13:     0.000 omega:    -0.049 fa_dun:     0.064 p_aa_pp:    -0.434 yhh_planarity:     0.000 ref:     2.304 rama_prepro:    -0.072
RSD_WTD: 157  fa_atr:    -5.161 fa_rep:     0.301 fa_sol:     3.570 fa_intra_rep:     0.017 fa_intra_sol_xover4:     0.234 lk_ball_wtd:    -0.194 fa_elec:    -1.584 pro_close:     0.000 hbond_sr_bb:     0.000 hbond_lr_bb:     0.000 hbond_bb_sc:     0.000 hbond_sc:     0.000 dslf_fa13:     0.000 omega:    -0.019 fa_dun:     3.381 p_aa_pp:     0.051 yhh_planarity:     0.000 ref:    -0.715 rama_prepro:    -0.032
RSD_WTD: 158  fa_atr:    -6.647 fa_rep:     0.944 fa_sol:     2.745 fa_intra_rep:     0.020 fa_intra_sol_xover4:     0.053 lk_ball_wtd:    -0.052 fa_elec:    -1.741 pro_close:     0.000 hbond_sr_bb:     0.000 hbond_lr_bb:     0.000 hbond_bb_sc:     0.000 hbond_sc:     0.000 dslf_fa13:     0.000 omega:    -0.056 fa_dun:     0.084 p_aa_pp:    -0.380 yhh_planarity:     0.000 ref:     2.643 rama_prepro:    -0.031
RSD_WTD: 159  fa_atr:    -6.903 fa_rep:     0.850 fa_sol:     1.802 fa_intra_rep:     0.001 fa_intra_sol_xover4:     0.000 lk_ball_wtd:    -0.136 fa_elec:    -1.796 pro_close:     0.000 hbond_sr_bb:     0.000 hbond_lr_bb:     0.000 hbond_bb_sc:     0.000 hbond_sc:     0.000 dslf_fa13:     0.000 omega:    -0.005 fa_dun:     0.000 p_aa_pp:     0.137 yhh_planarity:     0.000 ref:     1.325 rama_prepro:     0.191
RSD_WTD: 160  fa_atr:    -5.921 fa_rep:     0.853 fa_sol:     2.280 fa_intra_rep:     0.001 fa_intra_sol_xover4:     0.000 lk_ball_wtd:    -0.325 fa_elec:    -1.200 pro_close:     0.000 hbond_sr_bb:     0.000 hbond_lr_bb:     0.000 hbond_bb_sc:     0.000 hbond_sc:     0.000 dslf_fa13:     0.000 omega:    -0.035 fa_dun:     0.000 p_aa_pp:    -0.158 yhh_planarity:     0.000 ref:     1.325 rama_prepro:     0.035
RSD_WTD: 161  fa_atr:    -5.565 fa_rep:     0.352 fa_sol:     6.565 fa_intra_rep:     0.010 fa_intra_sol_xover4:     0.320 lk_ball_wtd:     0.123 fa_elec:    -4.723 pro_close:     0.000 hbond_sr_bb:     0.000 hbond_lr_bb:     0.000 hbond_bb_sc:     0.000 hbond_sc:    -0.652 dslf_fa13:     0.000 omega:     0.008 fa_dun:     1.712 p_aa_pp:     0.074 yhh_planarity:     0.000 ref:    -0.715 rama_prepro:    -0.089
RSD_WTD: 162  fa_atr:    -8.078 fa_rep:     1.439 fa_sol:     3.199 fa_intra_rep:     0.021 fa_intra_sol_xover4:     0.056 lk_ball_wtd:    -0.197 fa_elec:    -2.055 pro_close:     0.000 hbond_sr_bb:     0.000 hbond_lr_bb:     0.000 hbond_bb_sc:     0.000 hbond_sc:     0.000 dslf_fa13:     0.000 omega:     0.175 fa_dun:     0.103 p_aa_pp:    -0.093 yhh_planarity:     0.000 ref:     2.643 rama_prepro:    -0.087
RSD_WTD: 163  fa_atr:    -9.398 fa_rep:     1.588 fa_sol:     1.803 fa_intra_rep:     0.016 fa_intra_sol_xover4:     0.074 lk_ball_wtd:    -0.260 fa_elec:    -1.624 pro_close:     0.000 hbond_sr_bb:     0.000 hbond_lr_bb:     0.000 hbond_bb_sc:     0.000 hbond_sc:     0.000 dslf_fa13:     0.000 omega:     0.225 fa_dun:     0.746 p_aa_pp:    -0.203 yhh_planarity:     0.000 ref:     1.661 rama_prepro:    -0.181
RSD_WTD: 164  fa_atr:    -3.989 fa_rep:     0.397 fa_sol:     4.299 fa_intra_rep:     0.004 fa_intra_sol_xover4:     0.611 lk_ball_wtd:    -0.188 fa_elec:    -2.107 pro_close:     0.000 hbond_sr_bb:     0.000 hbond_lr_bb:     0.000 hbond_bb_sc:     0.000 hbond_sc:     0.000 dslf_fa13:     0.000 omega:     0.107 fa_dun:     1.324 p_aa_pp:    -0.196 yhh_planarity:     0.000 ref:    -0.301 rama_prepro:    -0.002
RSD_WTD: 165  fa_atr:    -4.304 fa_rep:     0.413 fa_sol:     5.658 fa_intra_rep:     0.004 fa_intra_sol_xover4:     0.308 lk_ball_wtd:     0.023 fa_elec:    -3.575 pro_close:     0.000 hbond_sr_bb:     0.000 hbond_lr_bb:     0.000 hbond_bb_sc:     0.000 hbond_sc:    -0.652 dslf_fa13:     0.000 omega:    -0.066 fa_dun:     1.310 p_aa_pp:     0.049 yhh_planarity:     0.000 ref:    -2.146 rama_prepro:    -0.131
RSD_WTD: 166  fa_atr:    -6.794 fa_rep:     0.784 fa_sol:     1.627 fa_intra_rep:     0.018 fa_intra_sol_xover4:     0.096 lk_ball_wtd:    -0.165 fa_elec:    -1.228 pro_close:     0.000 hbond_sr_bb:     0.000 hbond_lr_bb:     0.000 hbond_bb_sc:     0.000 hbond_sc:     0.000 dslf_fa13:     0.000 omega:    -0.026 fa_dun:     0.059 p_aa_pp:    -0.107 yhh_planarity:     0.000 ref:     1.661 rama_prepro:    -0.398
RSD_WTD: 167  fa_atr:    -1.845 fa_rep:     0.305 fa_sol:     2.300 fa_intra_rep:     0.000 fa_intra_sol_xover4:     0.000 lk_ball_wtd:    -0.095 fa_elec:    -1.145 pro_close:     0.000 hbond_sr_bb:     0.000 hbond_lr_bb:     0.000 hbond_bb_sc:     0.000 hbond_sc:     0.000 dslf_fa13:     0.000 omega:    -0.053 fa_dun:     0.000 p_aa_pp:    -0.903 yhh_planarity:     0.000 ref:     0.798 rama_prepro:    -0.460
RSD_WTD: 168  fa_atr:    -3.714 fa_rep:     0.186 fa_sol:     1.600 fa_intra_rep:     0.001 fa_intra_sol_xover4:     0.000 lk_ball_wtd:    -0.247 fa_elec:    -0.412 pro_close:     0.000 hbond_sr_bb:     0.000 hbond_lr_bb:     0.000 hbond_bb_sc:     0.000 hbond_sc:     0.000 dslf_fa13:     0.000 omega:     0.144 fa_dun:     0.000 p_aa_pp:    -0.059 yhh_planarity:     0.000 ref:     1.325 rama_prepro:    -0.668
RSD_WTD: 169  fa_atr:    -2.713 fa_rep:     0.200 fa_sol:     2.343 fa_intra_rep:     0.011 fa_intra_sol_xover4:     1.062 lk_ball_wtd:    -0.072 fa_elec:    -0.148 pro_close:     0.000 hbond_sr_bb:     0.000 hbond_lr_bb:     0.000 hbond_bb_sc:     0.000 hbond_sc:     0.000 dslf_fa13:     0.000 omega:     0.115 fa_dun:     2.906 p_aa_pp:    -0.306 yhh_planarity:     0.000 ref:    -2.725 rama_prepro:    -0.614
[truncated: 31,193 more chars]
