# Supplementary material for: De Novo Design of a Highly Stable Ovoid TIM Barrel: Unlocking Pocket Shape towards Functional Design
Source: Biodes Res. 2022 Oct 10;2022:9842315. doi: 10.34133/2022/9842315 (PMC10521652; doi:10.34133/2022/9842315)
Supplement: Supplementary Materials — The supplementary information contains further details about the design and characterization of the de novo proteins in this study, as well as Rosetta design models. [file 9842315.f1.zip › Supplementary_Materials/Rosetta_design_models/hv3.pdb]

HEADER                                            14-JUN-19   XXXX              
EXPDTA    THEORETICAL MODEL                                                     
REMARK 220                                                                      
REMARK 220 EXPERIMENTAL DETAILS                                                 
REMARK 220  EXPERIMENT TYPE                : THEORETICAL MODELLING              
REMARK 220  DATE OF DATA COLLECTION        : 14-JUN-19                          
REMARK 220                                                                      
REMARK 220 REMARK: MODEL GENERATED BY ROSETTA                                   
REMARK 220  VERSION 2019.12.post.dev+13.master.11806bb                          
ATOM      1  N   ASP A   1      -6.923   7.406   7.783  1.00  0.00           N  
ATOM      2  CA  ASP A   1      -5.915   7.105   8.777  1.00  0.00           C  
ATOM      3  C   ASP A   1      -4.538   7.445   8.248  1.00  0.00           C  
ATOM      4  O   ASP A   1      -3.651   7.852   9.004  1.00  0.00           O  
ATOM      5  CB  ASP A   1      -5.971   5.628   9.176  1.00  0.00           C  
ATOM      6  CG  ASP A   1      -7.235   5.271   9.948  1.00  0.00           C  
ATOM      7  OD1 ASP A   1      -7.480   5.880  10.962  1.00  0.00           O  
ATOM      8  OD2 ASP A   1      -7.942   4.393   9.516  1.00  0.00           O  
ATOM      9 1H   ASP A   1      -7.736   7.816   8.226  1.00  0.00           H  
ATOM     10 2H   ASP A   1      -6.539   8.067   7.122  1.00  0.00           H  
ATOM     11 3H   ASP A   1      -7.187   6.559   7.297  1.00  0.00           H  
ATOM     12  HA  ASP A   1      -6.104   7.713   9.660  1.00  0.00           H  
ATOM     13 1HB  ASP A   1      -5.922   5.007   8.282  1.00  0.00           H  
ATOM     14 2HB  ASP A   1      -5.105   5.385   9.792  1.00  0.00           H  
ATOM     15  N   ALA A   2      -4.364   7.292   6.933  1.00  0.00           N  
ATOM     16  CA  ALA A   2      -3.123   7.671   6.272  1.00  0.00           C  
ATOM     17  C   ALA A   2      -3.364   7.961   4.797  1.00  0.00           C  
ATOM     18  O   ALA A   2      -4.312   7.444   4.197  1.00  0.00           O  
ATOM     19  CB  ALA A   2      -2.099   6.576   6.420  1.00  0.00           C  
ATOM     20  H   ALA A   2      -5.116   6.907   6.377  1.00  0.00           H  
ATOM     21  HA  ALA A   2      -2.748   8.583   6.741  1.00  0.00           H  
ATOM     22 1HB  ALA A   2      -1.173   6.880   5.939  1.00  0.00           H  
ATOM     23 2HB  ALA A   2      -1.920   6.393   7.465  1.00  0.00           H  
ATOM     24 3HB  ALA A   2      -2.461   5.691   5.963  1.00  0.00           H  
ATOM     25  N   ILE A   3      -2.492   8.768   4.207  1.00  0.00           N  
ATOM     26  CA  ILE A   3      -2.485   8.956   2.759  1.00  0.00           C  
ATOM     27  C   ILE A   3      -1.221   8.364   2.148  1.00  0.00           C  
ATOM     28  O   ILE A   3      -0.105   8.642   2.604  1.00  0.00           O  
ATOM     29  CB  ILE A   3      -2.587  10.448   2.393  1.00  0.00           C  
ATOM     30  CG1 ILE A   3      -3.939  11.015   2.834  1.00  0.00           C  
ATOM     31  CG2 ILE A   3      -2.385  10.644   0.899  1.00  0.00           C  
ATOM     32  CD1 ILE A   3      -3.914  11.659   4.201  1.00  0.00           C  
ATOM     33  H   ILE A   3      -1.798   9.249   4.777  1.00  0.00           H  
ATOM     34  HA  ILE A   3      -3.340   8.431   2.340  1.00  0.00           H  
ATOM     35  HB  ILE A   3      -1.821  11.007   2.930  1.00  0.00           H  
ATOM     36 1HG1 ILE A   3      -4.274  11.759   2.112  1.00  0.00           H  
ATOM     37 2HG1 ILE A   3      -4.681  10.217   2.848  1.00  0.00           H  
ATOM     38 1HG2 ILE A   3      -2.461  11.704   0.657  1.00  0.00           H  
ATOM     39 2HG2 ILE A   3      -1.401  10.277   0.613  1.00  0.00           H  
ATOM     40 3HG2 ILE A   3      -3.151  10.092   0.353  1.00  0.00           H  
ATOM     41 1HD1 ILE A   3      -4.908  12.036   4.444  1.00  0.00           H  
ATOM     42 2HD1 ILE A   3      -3.615  10.921   4.946  1.00  0.00           H  
ATOM     43 3HD1 ILE A   3      -3.204  12.485   4.202  1.00  0.00           H  
ATOM     44  N   CYS A   4      -1.403   7.521   1.142  1.00  0.00           N  
ATOM     45  CA  CYS A   4      -0.299   6.800   0.531  1.00  0.00           C  
ATOM     46  C   CYS A   4       0.132   7.416  -0.795  1.00  0.00           C  
ATOM     47  O   CYS A   4      -0.697   7.851  -1.596  1.00  0.00           O  
ATOM     48  CB  CYS A   4      -0.687   5.339   0.302  1.00  0.00           C  
ATOM     49  SG  CYS A   4       0.591   4.357  -0.520  1.00  0.00           S  
ATOM     50  H   CYS A   4      -2.340   7.366   0.799  1.00  0.00           H  
ATOM     51  HA  CYS A   4       0.541   6.835   1.211  1.00  0.00           H  
ATOM     52 1HB  CYS A   4      -0.911   4.867   1.259  1.00  0.00           H  
ATOM     53 2HB  CYS A   4      -1.590   5.293  -0.305  1.00  0.00           H  
ATOM     54  HG  CYS A   4       0.149   3.175  -0.100  1.00  0.00           H  
ATOM     55  N   ILE A   5       1.435   7.441  -1.017  1.00  0.00           N  
ATOM     56  CA  ILE A   5       1.996   7.957  -2.245  1.00  0.00           C  
ATOM     57  C   ILE A   5       2.210   6.849  -3.258  1.00  0.00           C  
ATOM     58  O   ILE A   5       3.165   6.077  -3.153  1.00  0.00           O  
ATOM     59  CB  ILE A   5       3.331   8.676  -1.977  1.00  0.00           C  
ATOM     60  CG1 ILE A   5       3.128   9.829  -0.991  1.00  0.00           C  
ATOM     61  CG2 ILE A   5       3.933   9.183  -3.278  1.00  0.00           C  
ATOM     62  CD1 ILE A   5       4.411  10.342  -0.378  1.00  0.00           C  
ATOM     63  H   ILE A   5       2.056   7.079  -0.308  1.00  0.00           H  
ATOM     64  HA  ILE A   5       1.303   8.682  -2.669  1.00  0.00           H  
ATOM     65  HB  ILE A   5       4.030   7.982  -1.511  1.00  0.00           H  
ATOM     66 1HG1 ILE A   5       2.637  10.659  -1.498  1.00  0.00           H  
ATOM     67 2HG1 ILE A   5       2.471   9.506  -0.183  1.00  0.00           H  
ATOM     68 1HG2 ILE A   5       4.876   9.689  -3.070  1.00  0.00           H  
ATOM     69 2HG2 ILE A   5       4.112   8.343  -3.948  1.00  0.00           H  
ATOM     70 3HG2 ILE A   5       3.243   9.883  -3.750  1.00  0.00           H  
ATOM     71 1HD1 ILE A   5       4.186  11.157   0.310  1.00  0.00           H  
ATOM     72 2HD1 ILE A   5       4.903   9.534   0.166  1.00  0.00           H  
ATOM     73 3HD1 ILE A   5       5.071  10.704  -1.165  1.00  0.00           H  
ATOM     74  N   ALA A   6       1.324   6.767  -4.240  1.00  0.00           N  
ATOM     75  CA  ALA A   6       1.404   5.710  -5.234  1.00  0.00           C  
ATOM     76  C   ALA A   6       2.323   6.102  -6.365  1.00  0.00           C  
ATOM     77  O   ALA A   6       1.869   6.550  -7.423  1.00  0.00           O  
ATOM     78  CB  ALA A   6       0.021   5.374  -5.772  1.00  0.00           C  
ATOM     79  H   ALA A   6       0.578   7.455  -4.305  1.00  0.00           H  
ATOM     80  HA  ALA A   6       1.822   4.820  -4.763  1.00  0.00           H  
ATOM     81 1HB  ALA A   6       0.103   4.585  -6.520  1.00  0.00           H  
ATOM     82 2HB  ALA A   6      -0.614   5.034  -4.954  1.00  0.00           H  
ATOM     83 3HB  ALA A   6      -0.417   6.260  -6.227  1.00  0.00           H  
ATOM     84  N   LEU A   7       3.621   5.959  -6.139  1.00  0.00           N  
ATOM     85  CA  LEU A   7       4.608   6.490  -7.057  1.00  0.00           C  
ATOM     86  C   LEU A   7       4.418   5.891  -8.445  1.00  0.00           C  
ATOM     87  O   LEU A   7       4.348   4.670  -8.598  1.00  0.00           O  
ATOM     88  CB  LEU A   7       6.024   6.196  -6.547  1.00  0.00           C  
ATOM     89  CG  LEU A   7       7.160   6.926  -7.275  1.00  0.00           C  
ATOM     90  CD1 LEU A   7       7.032   8.425  -7.042  1.00  0.00           C  
ATOM     91  CD2 LEU A   7       8.500   6.407  -6.776  1.00  0.00           C  
ATOM     92  H   LEU A   7       3.932   5.470  -5.297  1.00  0.00           H  
ATOM     93  HA  LEU A   7       4.477   7.566  -7.126  1.00  0.00           H  
ATOM     94 1HB  LEU A   7       6.078   6.469  -5.494  1.00  0.00           H  
ATOM     95 2HB  LEU A   7       6.210   5.125  -6.633  1.00  0.00           H  
ATOM     96  HG  LEU A   7       7.078   6.747  -8.348  1.00  0.00           H  
ATOM     97 1HD1 LEU A   7       7.839   8.944  -7.560  1.00  0.00           H  
ATOM     98 2HD1 LEU A   7       6.073   8.773  -7.426  1.00  0.00           H  
ATOM     99 3HD1 LEU A   7       7.094   8.634  -5.975  1.00  0.00           H  
ATOM    100 1HD2 LEU A   7       9.307   6.926  -7.295  1.00  0.00           H  
ATOM    101 2HD2 LEU A   7       8.583   6.587  -5.704  1.00  0.00           H  
ATOM    102 3HD2 LEU A   7       8.572   5.337  -6.972  1.00  0.00           H  
ATOM    103  N   ASP A   8       4.317   6.750  -9.450  1.00  0.00           N  
ATOM    104  CA  ASP A   8       4.101   6.296 -10.820  1.00  0.00           C  
ATOM    105  C   ASP A   8       5.363   5.684 -11.412  1.00  0.00           C  
ATOM    106  O   ASP A   8       6.470   5.996 -10.991  1.00  0.00           O  
ATOM    107  CB  ASP A   8       3.631   7.457 -11.701  1.00  0.00           C  
ATOM    108  CG  ASP A   8       3.046   6.995 -13.028  1.00  0.00           C  
ATOM    109  OD1 ASP A   8       1.902   6.606 -13.047  1.00  0.00           O  
ATOM    110  OD2 ASP A   8       3.748   7.036 -14.010  1.00  0.00           O  
ATOM    111  H   ASP A   8       4.376   7.742  -9.260  1.00  0.00           H  
ATOM    112  HA  ASP A   8       3.324   5.532 -10.809  1.00  0.00           H  
ATOM    113 1HB  ASP A   8       2.875   8.035 -11.168  1.00  0.00           H  
ATOM    114 2HB  ASP A   8       4.471   8.123 -11.903  1.00  0.00           H  
ATOM    115  N   GLU A   9       5.182   4.825 -12.407  1.00  0.00           N  
ATOM    116  CA  GLU A   9       6.304   4.197 -13.106  1.00  0.00           C  
ATOM    117  C   GLU A   9       7.190   5.236 -13.786  1.00  0.00           C  
ATOM    118  O   GLU A   9       8.394   5.037 -13.935  1.00  0.00           O  
ATOM    119  CB  GLU A   9       5.792   3.196 -14.145  1.00  0.00           C  
ATOM    120  CG  GLU A   9       5.153   1.948 -13.553  1.00  0.00           C  
ATOM    121  CD  GLU A   9       6.142   1.063 -12.846  1.00  0.00           C  
ATOM    122  OE1 GLU A   9       7.138   0.726 -13.439  1.00  0.00           O  
ATOM    123  OE2 GLU A   9       5.900   0.724 -11.712  1.00  0.00           O  
ATOM    124  H   GLU A   9       4.235   4.598 -12.690  1.00  0.00           H  
ATOM    125  HA  GLU A   9       6.911   3.662 -12.374  1.00  0.00           H  
ATOM    126 1HB  GLU A   9       5.053   3.680 -14.783  1.00  0.00           H  
ATOM    127 2HB  GLU A   9       6.618   2.879 -14.782  1.00  0.00           H  
ATOM    128 1HG  GLU A   9       4.381   2.249 -12.845  1.00  0.00           H  
ATOM    129 2HG  GLU A   9       4.674   1.384 -14.352  1.00  0.00           H  
ATOM    130  N   SER A  10       6.580   6.339 -14.210  1.00  0.00           N  
ATOM    131  CA  SER A  10       7.306   7.406 -14.889  1.00  0.00           C  
ATOM    132  C   SER A  10       7.993   8.341 -13.895  1.00  0.00           C  
ATOM    133  O   SER A  10       8.754   9.227 -14.287  1.00  0.00           O  
ATOM    134  CB  SER A  10       6.357   8.199 -15.767  1.00  0.00           C  
ATOM    135  OG  SER A  10       5.438   8.919 -14.992  1.00  0.00           O  
ATOM    136  H   SER A  10       5.584   6.434 -14.069  1.00  0.00           H  
ATOM    137  HA  SER A  10       8.073   6.956 -15.518  1.00  0.00           H  
ATOM    138 1HB  SER A  10       6.928   8.887 -16.391  1.00  0.00           H  
ATOM    139 2HB  SER A  10       5.824   7.521 -16.432  1.00  0.00           H  
ATOM    140  HG  SER A  10       4.827   8.270 -14.636  1.00  0.00           H  
ATOM    141  N   ALA A  11       7.712   8.150 -12.608  1.00  0.00           N  
ATOM    142  CA  ALA A  11       8.216   9.044 -11.573  1.00  0.00           C  
ATOM    143  C   ALA A  11       9.508   8.492 -10.976  1.00  0.00           C  
ATOM    144  O   ALA A  11       9.836   7.320 -11.157  1.00  0.00           O  
ATOM    145  CB  ALA A  11       7.170   9.239 -10.491  1.00  0.00           C  
ATOM    146  H   ALA A  11       7.139   7.360 -12.338  1.00  0.00           H  
ATOM    147  HA  ALA A  11       8.439  10.008 -12.031  1.00  0.00           H  
ATOM    148 1HB  ALA A  11       7.552   9.924  -9.739  1.00  0.00           H  
ATOM    149 2HB  ALA A  11       6.263   9.654 -10.932  1.00  0.00           H  
ATOM    150 3HB  ALA A  11       6.947   8.291 -10.034  1.00  0.00           H  
ATOM    151  N   THR A  12      10.243   9.347 -10.271  1.00  0.00           N  
ATOM    152  CA  THR A  12      11.474   8.931  -9.607  1.00  0.00           C  
ATOM    153  C   THR A  12      11.537   9.441  -8.174  1.00  0.00           C  
ATOM    154  O   THR A  12      10.588  10.044  -7.676  1.00  0.00           O  
ATOM    155  CB  THR A  12      12.712   9.420 -10.382  1.00  0.00           C  
ATOM    156  OG1 THR A  12      13.893   8.829  -9.823  1.00  0.00           O  
ATOM    157  CG2 THR A  12      12.824  10.935 -10.307  1.00  0.00           C  
ATOM    158  H   THR A  12       9.946  10.320 -10.201  1.00  0.00           H  
ATOM    159  HA  THR A  12      11.503   7.842  -9.580  1.00  0.00           H  
ATOM    160  HB  THR A  12      12.631   9.118 -11.426  1.00  0.00           H  
ATOM    161  HG1 THR A  12      14.669   9.270 -10.177  1.00  0.00           H  
ATOM    162 1HG2 THR A  12      13.704  11.262 -10.860  1.00  0.00           H  
ATOM    163 2HG2 THR A  12      11.933  11.387 -10.742  1.00  0.00           H  
ATOM    164 3HG2 THR A  12      12.915  11.242  -9.266  1.00  0.00           H  
ATOM    165  N   TRP A  13      12.678   9.216  -7.515  1.00  0.00           N  
ATOM    166  CA  TRP A  13      12.804   9.505  -6.087  1.00  0.00           C  
ATOM    167  C   TRP A  13      12.610  10.993  -5.810  1.00  0.00           C  
ATOM    168  O   TRP A  13      12.139  11.380  -4.745  1.00  0.00           O  
ATOM    169  CB  TRP A  13      14.174   9.059  -5.571  1.00  0.00           C  
ATOM    170  CG  TRP A  13      15.308   9.887  -6.095  1.00  0.00           C  
ATOM    171  CD1 TRP A  13      16.039   9.649  -7.220  1.00  0.00           C  
ATOM    172  CD2 TRP A  13      15.851  11.096  -5.513  1.00  0.00           C  
ATOM    173  NE1 TRP A  13      16.995  10.621  -7.378  1.00  0.00           N  
ATOM    174  CE2 TRP A  13      16.894  11.516  -6.343  1.00  0.00           C  
ATOM    175  CE3 TRP A  13      15.540  11.846  -4.371  1.00  0.00           C  
ATOM    176  CZ2 TRP A  13      17.635  12.655  -6.071  1.00  0.00           C  
ATOM    177  CZ3 TRP A  13      16.282  12.988  -4.099  1.00  0.00           C  
ATOM    178  CH2 TRP A  13      17.302  13.383  -4.928  1.00  0.00           C  
ATOM    179  H   TRP A  13      13.475   8.849  -8.017  1.00  0.00           H  
ATOM    180  HA  TRP A  13      12.033   8.952  -5.553  1.00  0.00           H  
ATOM    181 1HB  TRP A  13      14.186   9.110  -4.482  1.00  0.00           H  
ATOM    182 2HB  TRP A  13      14.348   8.021  -5.852  1.00  0.00           H  
ATOM    183  HD1 TRP A  13      15.886   8.809  -7.896  1.00  0.00           H  
ATOM    184  HE1 TRP A  13      17.665  10.671  -8.132  1.00  0.00           H  
ATOM    185  HE3 TRP A  13      14.729  11.539  -3.711  1.00  0.00           H  
ATOM    186  HZ2 TRP A  13      18.449  12.985  -6.717  1.00  0.00           H  
ATOM    187  HZ3 TRP A  13      16.034  13.566  -3.208  1.00  0.00           H  
ATOM    188  HH2 TRP A  13      17.864  14.285  -4.685  1.00  0.00           H  
ATOM    189  N   LYS A  14      12.972  11.826  -6.791  1.00  0.00           N  
ATOM    190  CA  LYS A  14      12.802  13.270  -6.680  1.00  0.00           C  
ATOM    191  C   LYS A  14      11.331  13.638  -6.538  1.00  0.00           C  
ATOM    192  O   LYS A  14      10.986  14.639  -5.903  1.00  0.00           O  
ATOM    193  CB  LYS A  14      13.408  13.976  -7.893  1.00  0.00           C  
ATOM    194  CG  LYS A  14      14.926  13.892  -7.977  1.00  0.00           C  
ATOM    195  CD  LYS A  14      15.470  14.800  -9.070  1.00  0.00           C  
ATOM    196  CE  LYS A  14      15.152  14.254 -10.454  1.00  0.00           C  
ATOM    197  NZ  LYS A  14      15.742  15.093 -11.532  1.00  0.00           N  
ATOM    198  H   LYS A  14      13.367  11.442  -7.637  1.00  0.00           H  
ATOM    199  HA  LYS A  14      13.321  13.610  -5.784  1.00  0.00           H  
ATOM    200 1HB  LYS A  14      12.998  13.545  -8.807  1.00  0.00           H  
ATOM    201 2HB  LYS A  14      13.132  15.031  -7.876  1.00  0.00           H  
ATOM    202 1HG  LYS A  14      15.360  14.187  -7.021  1.00  0.00           H  
ATOM    203 2HG  LYS A  14      15.222  12.865  -8.189  1.00  0.00           H  
ATOM    204 1HD  LYS A  14      15.031  15.793  -8.970  1.00  0.00           H  
ATOM    205 2HD  LYS A  14      16.552  14.888  -8.964  1.00  0.00           H  
ATOM    206 1HE  LYS A  14      15.543  13.241 -10.544  1.00  0.00           H  
ATOM    207 2HE  LYS A  14      14.072  14.216 -10.591  1.00  0.00           H  
ATOM    208 1HZ  LYS A  14      15.509  14.698 -12.432  1.00  0.00           H  
ATOM    209 2HZ  LYS A  14      15.372  16.031 -11.470  1.00  0.00           H  
ATOM    210 3HZ  LYS A  14      16.746  15.120 -11.427  1.00  0.00           H  
ATOM    211  N   ASP A  15      10.463  12.824  -7.135  1.00  0.00           N  
ATOM    212  CA  ASP A  15       9.041  13.095  -7.138  1.00  0.00           C  
ATOM    213  C   ASP A  15       8.407  12.514  -5.898  1.00  0.00           C  
ATOM    214  O   ASP A  15       7.508  13.111  -5.301  1.00  0.00           O  
ATOM    215  CB  ASP A  15       8.375  12.513  -8.388  1.00  0.00           C  
ATOM    216  CG  ASP A  15       8.974  13.049  -9.682  1.00  0.00           C  
ATOM    217  OD1 ASP A  15       9.015  14.246  -9.843  1.00  0.00           O  
ATOM    218  OD2 ASP A  15       9.384  12.257 -10.496  1.00  0.00           O  
ATOM    219  H   ASP A  15      10.804  11.989  -7.591  1.00  0.00           H  
ATOM    220  HA  ASP A  15       8.886  14.175  -7.133  1.00  0.00           H  
ATOM    221 1HB  ASP A  15       8.475  11.428  -8.381  1.00  0.00           H  
ATOM    222 2HB  ASP A  15       7.310  12.745  -8.374  1.00  0.00           H  
ATOM    223  N   MET A  16       8.910  11.359  -5.485  1.00  0.00           N  
ATOM    224  CA  MET A  16       8.495  10.737  -4.249  1.00  0.00           C  
ATOM    225  C   MET A  16       8.812  11.646  -3.071  1.00  0.00           C  
ATOM    226  O   MET A  16       7.992  11.831  -2.172  1.00  0.00           O  
ATOM    227  CB  MET A  16       9.172   9.378  -4.086  1.00  0.00           C  
ATOM    228  CG  MET A  16       8.639   8.543  -2.929  1.00  0.00           C  
ATOM    229  SD  MET A  16       9.554   7.005  -2.703  1.00  0.00           S  
ATOM    230  CE  MET A  16      11.165   7.634  -2.238  1.00  0.00           C  
ATOM    231  H   MET A  16       9.623  10.906  -6.050  1.00  0.00           H  
ATOM    232  HA  MET A  16       7.415  10.588  -4.277  1.00  0.00           H  
ATOM    233 1HB  MET A  16       9.050   8.798  -5.000  1.00  0.00           H  
ATOM    234 2HB  MET A  16      10.242   9.521  -3.929  1.00  0.00           H  
ATOM    235 1HG  MET A  16       8.700   9.120  -2.007  1.00  0.00           H  
ATOM    236 2HG  MET A  16       7.593   8.298  -3.110  1.00  0.00           H  
ATOM    237 1HE  MET A  16      11.845   6.800  -2.064  1.00  0.00           H  
ATOM    238 2HE  MET A  16      11.556   8.261  -3.041  1.00  0.00           H  
ATOM    239 3HE  MET A  16      11.075   8.226  -1.327  1.00  0.00           H  
ATOM    240  N   LYS A  17      10.016  12.228  -3.090  1.00  0.00           N  
ATOM    241  CA  LYS A  17      10.452  13.133  -2.039  1.00  0.00           C  
ATOM    242  C   LYS A  17       9.494  14.298  -1.885  1.00  0.00           C  
ATOM    243  O   LYS A  17       9.040  14.599  -0.777  1.00  0.00           O  
ATOM    244  CB  LYS A  17      11.863  13.649  -2.327  1.00  0.00           C  
ATOM    245  CG  LYS A  17      12.420  14.586  -1.263  1.00  0.00           C  
ATOM    246  CD  LYS A  17      13.847  15.002  -1.585  1.00  0.00           C  
ATOM    247  CE  LYS A  17      14.381  15.990  -0.558  1.00  0.00           C  
ATOM    248  NZ  LYS A  17      15.763  16.437  -0.883  1.00  0.00           N  
ATOM    249  H   LYS A  17      10.647  12.032  -3.860  1.00  0.00           H  
ATOM    250  HA  LYS A  17      10.467  12.593  -1.109  1.00  0.00           H  
ATOM    251 1HB  LYS A  17      12.547  12.805  -2.420  1.00  0.00           H  
ATOM    252 2HB  LYS A  17      11.869  14.182  -3.278  1.00  0.00           H  
ATOM    253 1HG  LYS A  17      11.795  15.477  -1.200  1.00  0.00           H  
ATOM    254 2HG  LYS A  17      12.406  14.086  -0.295  1.00  0.00           H  
ATOM    255 1HD  LYS A  17      14.489  14.121  -1.599  1.00  0.00           H  
ATOM    256 2HD  LYS A  17      13.876  15.467  -2.571  1.00  0.00           H  
ATOM    257 1HE  LYS A  17      13.730  16.862  -0.519  1.00  0.00           H  
ATOM    258 2HE  LYS A  17      14.386  15.523   0.427  1.00  0.00           H  
ATOM    259 1HZ  LYS A  17      16.081  17.088  -0.179  1.00  0.00           H  
ATOM    260 2HZ  LYS A  17      16.380  15.637  -0.903  1.00  0.00           H  
ATOM    261 3HZ  LYS A  17      15.768  16.889  -1.786  1.00  0.00           H  
ATOM    262  N   LYS A  18       9.177  14.952  -3.000  1.00  0.00           N  
ATOM    263  CA  LYS A  18       8.261  16.082  -2.978  1.00  0.00           C  
ATOM    264  C   LYS A  18       6.901  15.671  -2.450  1.00  0.00           C  
ATOM    265  O   LYS A  18       6.283  16.395  -1.675  1.00  0.00           O  
ATOM    266  CB  LYS A  18       8.120  16.688  -4.375  1.00  0.00           C  
ATOM    267  CG  LYS A  18       9.340  17.466  -4.849  1.00  0.00           C  
ATOM    268  CD  LYS A  18       9.031  18.266  -6.106  1.00  0.00           C  
ATOM    269  CE  LYS A  18       8.870  17.358  -7.315  1.00  0.00           C  
ATOM    270  NZ  LYS A  18      10.167  16.767  -7.745  1.00  0.00           N  
ATOM    271  H   LYS A  18       9.580  14.656  -3.885  1.00  0.00           H  
ATOM    272  HA  LYS A  18       8.666  16.843  -2.309  1.00  0.00           H  
ATOM    273 1HB  LYS A  18       7.928  15.895  -5.098  1.00  0.00           H  
ATOM    274 2HB  LYS A  18       7.264  17.363  -4.394  1.00  0.00           H  
ATOM    275 1HG  LYS A  18       9.663  18.150  -4.063  1.00  0.00           H  
ATOM    276 2HG  LYS A  18      10.154  16.773  -5.060  1.00  0.00           H  
ATOM    277 1HD  LYS A  18       8.110  18.831  -5.960  1.00  0.00           H  
ATOM    278 2HD  LYS A  18       9.842  18.970  -6.297  1.00  0.00           H  
ATOM    279 1HE  LYS A  18       8.179  16.551  -7.075  1.00  0.00           H  
ATOM    280 2HE  LYS A  18       8.453  17.928  -8.145  1.00  0.00           H  
ATOM    281 1HZ  LYS A  18      10.017  16.173  -8.548  1.00  0.00           H  
ATOM    282 2HZ  LYS A  18      10.810  17.507  -7.989  1.00  0.00           H  
ATOM    283 3HZ  LYS A  18      10.554  16.220  -6.990  1.00  0.00           H  
ATOM    284  N   ALA A  19       6.436  14.504  -2.871  1.00  0.00           N  
ATOM    285  CA  ALA A  19       5.133  14.013  -2.455  1.00  0.00           C  
ATOM    286  C   ALA A  19       5.062  13.885  -0.933  1.00  0.00           C  
ATOM    287  O   ALA A  19       4.054  14.234  -0.316  1.00  0.00           O  
ATOM    288  CB  ALA A  19       4.848  12.686  -3.107  1.00  0.00           C  
ATOM    289  H   ALA A  19       6.999  13.943  -3.505  1.00  0.00           H  
ATOM    290  HA  ALA A  19       4.382  14.735  -2.770  1.00  0.00           H  
ATOM    291 1HB  ALA A  19       3.870  12.340  -2.812  1.00  0.00           H  
ATOM    292 2HB  ALA A  19       4.882  12.797  -4.174  1.00  0.00           H  
ATOM    293 3HB  ALA A  19       5.591  11.971  -2.802  1.00  0.00           H  
ATOM    294  N   MET A  20       6.143  13.391  -0.330  1.00  0.00           N  
ATOM    295  CA  MET A  20       6.210  13.255   1.121  1.00  0.00           C  
ATOM    296  C   MET A  20       6.237  14.617   1.800  1.00  0.00           C  
ATOM    297  O   MET A  20       5.572  14.828   2.818  1.00  0.00           O  
ATOM    298  CB  MET A  20       7.438  12.437   1.519  1.00  0.00           C  
ATOM    299  CG  MET A  20       7.349  10.958   1.171  1.00  0.00           C  
ATOM    300  SD  MET A  20       8.746  10.009   1.804  1.00  0.00           S  
ATOM    301  CE  MET A  20      10.000  10.400   0.587  1.00  0.00           C  
ATOM    302  H   MET A  20       6.937  13.101  -0.895  1.00  0.00           H  
ATOM    303  HA  MET A  20       5.319  12.735   1.462  1.00  0.00           H  
ATOM    304 1HB  MET A  20       8.320  12.843   1.027  1.00  0.00           H  
ATOM    305 2HB  MET A  20       7.596  12.518   2.595  1.00  0.00           H  
ATOM    306 1HG  MET A  20       6.432  10.541   1.586  1.00  0.00           H  
ATOM    307 2HG  MET A  20       7.316  10.840   0.088  1.00  0.00           H  
ATOM    308 1HE  MET A  20      10.927   9.886   0.842  1.00  0.00           H  
ATOM    309 2HE  MET A  20       9.663  10.076  -0.399  1.00  0.00           H  
ATOM    310 3HE  MET A  20      10.173  11.476   0.576  1.00  0.00           H  
ATOM    311  N   GLU A  21       6.998  15.548   1.221  1.00  0.00           N  
ATOM    312  CA  GLU A  21       7.079  16.902   1.756  1.00  0.00           C  
ATOM    313  C   GLU A  21       5.721  17.593   1.707  1.00  0.00           C  
ATOM    314  O   GLU A  21       5.330  18.283   2.651  1.00  0.00           O  
ATOM    315  CB  GLU A  21       8.109  17.723   0.976  1.00  0.00           C  
ATOM    316  CG  GLU A  21       8.341  19.124   1.524  1.00  0.00           C  
ATOM    317  CD  GLU A  21       9.426  19.866   0.794  1.00  0.00           C  
ATOM    318  OE1 GLU A  21       9.965  19.322  -0.140  1.00  0.00           O  
ATOM    319  OE2 GLU A  21       9.716  20.977   1.170  1.00  0.00           O  
ATOM    320  H   GLU A  21       7.528  15.310   0.389  1.00  0.00           H  
ATOM    321  HA  GLU A  21       7.392  16.845   2.798  1.00  0.00           H  
ATOM    322 1HB  GLU A  21       9.066  17.201   0.978  1.00  0.00           H  
ATOM    323 2HB  GLU A  21       7.789  17.818  -0.061  1.00  0.00           H  
ATOM    324 1HG  GLU A  21       7.414  19.691   1.446  1.00  0.00           H  
ATOM    325 2HG  GLU A  21       8.603  19.052   2.578  1.00  0.00           H  
ATOM    326  N   ILE A  22       5.001  17.401   0.600  1.00  0.00           N  
ATOM    327  CA  ILE A  22       3.694  18.015   0.425  1.00  0.00           C  
ATOM    328  C   ILE A  22       2.728  17.591   1.519  1.00  0.00           C  
ATOM    329  O   ILE A  22       2.057  18.428   2.122  1.00  0.00           O  
ATOM    330  CB  ILE A  22       3.100  17.655  -0.949  1.00  0.00           C  
ATOM    331  CG1 ILE A  22       3.870  18.364  -2.066  1.00  0.00           C  
ATOM    332  CG2 ILE A  22       1.624  18.017  -1.003  1.00  0.00           C  
ATOM    333  CD1 ILE A  22       3.566  17.836  -3.449  1.00  0.00           C  
ATOM    334  H   ILE A  22       5.376  16.816  -0.138  1.00  0.00           H  
ATOM    335  HA  ILE A  22       3.810  19.095   0.477  1.00  0.00           H  
ATOM    336  HB  ILE A  22       3.208  16.584  -1.123  1.00  0.00           H  
ATOM    337 1HG1 ILE A  22       3.638  19.429  -2.048  1.00  0.00           H  
ATOM    338 2HG1 ILE A  22       4.942  18.262  -1.891  1.00  0.00           H  
ATOM    339 1HG2 ILE A  22       1.221  17.757  -1.981  1.00  0.00           H  
ATOM    340 2HG2 ILE A  22       1.087  17.468  -0.231  1.00  0.00           H  
ATOM    341 3HG2 ILE A  22       1.506  19.088  -0.835  1.00  0.00           H  
ATOM    342 1HD1 ILE A  22       4.149  18.388  -4.186  1.00  0.00           H  
ATOM    343 2HD1 ILE A  22       3.825  16.778  -3.500  1.00  0.00           H  
ATOM    344 3HD1 ILE A  22       2.505  17.960  -3.661  1.00  0.00           H  
ATOM    345  N   LEU A  23       2.659  16.289   1.782  1.00  0.00           N  
ATOM    346  CA  LEU A  23       1.775  15.786   2.819  1.00  0.00           C  
ATOM    347  C   LEU A  23       2.128  16.387   4.167  1.00  0.00           C  
ATOM    348  O   LEU A  23       1.246  16.807   4.919  1.00  0.00           O  
ATOM    349  CB  LEU A  23       1.858  14.257   2.893  1.00  0.00           C  
ATOM    350  CG  LEU A  23       1.157  13.496   1.761  1.00  0.00           C  
ATOM    351  CD1 LEU A  23       1.472  12.011   1.875  1.00  0.00           C  
ATOM    352  CD2 LEU A  23      -0.342  13.745   1.834  1.00  0.00           C  
ATOM    353  H   LEU A  23       3.227  15.637   1.245  1.00  0.00           H  
ATOM    354  HA  LEU A  23       0.755  16.072   2.572  1.00  0.00           H  
ATOM    355 1HB  LEU A  23       2.907  13.965   2.888  1.00  0.00           H  
ATOM    356 2HB  LEU A  23       1.417  13.930   3.835  1.00  0.00           H  
ATOM    357  HG  LEU A  23       1.536  13.844   0.799  1.00  0.00           H  
ATOM    358 1HD1 LEU A  23       0.973  11.470   1.070  1.00  0.00           H  
ATOM    359 2HD1 LEU A  23       2.549  11.860   1.800  1.00  0.00           H  
ATOM    360 3HD1 LEU A  23       1.118  11.637   2.835  1.00  0.00           H  
ATOM    361 1HD2 LEU A  23      -0.840  13.205   1.028  1.00  0.00           H  
ATOM    362 2HD2 LEU A  23      -0.722  13.396   2.794  1.00  0.00           H  
ATOM    363 3HD2 LEU A  23      -0.539  14.812   1.732  1.00  0.00           H  
ATOM    364  N   TYR A  24       3.420  16.463   4.459  1.00  0.00           N  
ATOM    365  CA  TYR A  24       3.881  17.084   5.687  1.00  0.00           C  
ATOM    366  C   TYR A  24       3.379  18.523   5.784  1.00  0.00           C  
ATOM    367  O   TYR A  24       2.820  18.930   6.802  1.00  0.00           O  
ATOM    368  CB  TYR A  24       5.408  17.041   5.769  1.00  0.00           C  
ATOM    369  CG  TYR A  24       5.976  17.760   6.973  1.00  0.00           C  
ATOM    370  CD1 TYR A  24       5.987  17.136   8.212  1.00  0.00           C  
ATOM    371  CD2 TYR A  24       6.485  19.043   6.838  1.00  0.00           C  
ATOM    372  CE1 TYR A  24       6.505  17.792   9.311  1.00  0.00           C  
ATOM    373  CE2 TYR A  24       7.003  19.699   7.937  1.00  0.00           C  
ATOM    374  CZ  TYR A  24       7.014  19.079   9.170  1.00  0.00           C  
ATOM    375  OH  TYR A  24       7.530  19.733  10.265  1.00  0.00           O  
ATOM    376  H   TYR A  24       4.102  16.086   3.806  1.00  0.00           H  
ATOM    377  HA  TYR A  24       3.469  16.531   6.532  1.00  0.00           H  
ATOM    378 1HB  TYR A  24       5.742  16.002   5.804  1.00  0.00           H  
ATOM    379 2HB  TYR A  24       5.834  17.491   4.873  1.00  0.00           H  
ATOM    380  HD1 TYR A  24       5.587  16.127   8.318  1.00  0.00           H  
ATOM    381  HD2 TYR A  24       6.475  19.533   5.865  1.00  0.00           H  
ATOM    382  HE1 TYR A  24       6.514  17.302  10.285  1.00  0.00           H  
ATOM    383  HE2 TYR A  24       7.403  20.708   7.832  1.00  0.00           H  
ATOM    384  HH  TYR A  24       7.837  20.603  10.001  1.00  0.00           H  
ATOM    385  N   LYS A  25       3.581  19.285   4.710  1.00  0.00           N  
ATOM    386  CA  LYS A  25       3.179  20.689   4.670  1.00  0.00           C  
ATOM    387  C   LYS A  25       1.661  20.841   4.821  1.00  0.00           C  
ATOM    388  O   LYS A  25       1.176  21.863   5.311  1.00  0.00           O  
ATOM    389  CB  LYS A  25       3.646  21.338   3.366  1.00  0.00           C  
ATOM    390  CG  LYS A  25       5.149  21.569   3.282  1.00  0.00           C  
ATOM    391  CD  LYS A  25       5.554  22.077   1.907  1.00  0.00           C  
ATOM    392  CE  LYS A  25       5.118  23.519   1.698  1.00  0.00           C  
ATOM    393  NZ  LYS A  25       5.633  24.077   0.418  1.00  0.00           N  
ATOM    394  H   LYS A  25       4.028  18.881   3.897  1.00  0.00           H  
ATOM    395  HA  LYS A  25       3.649  21.208   5.504  1.00  0.00           H  
ATOM    396 1HB  LYS A  25       3.356  20.711   2.523  1.00  0.00           H  
ATOM    397 2HB  LYS A  25       3.152  22.302   3.242  1.00  0.00           H  
ATOM    398 1HG  LYS A  25       5.447  22.301   4.033  1.00  0.00           H  
ATOM    399 2HG  LYS A  25       5.672  20.634   3.484  1.00  0.00           H  
ATOM    400 1HD  LYS A  25       6.638  22.014   1.800  1.00  0.00           H  
ATOM    401 2HD  LYS A  25       5.094  21.454   1.139  1.00  0.00           H  
ATOM    402 1HE  LYS A  25       4.030  23.573   1.691  1.00  0.00           H  
ATOM    403 2HE  LYS A  25       5.485  24.133   2.521  1.00  0.00           H  
ATOM    404 1HZ  LYS A  25       5.323  25.034   0.318  1.00  0.00           H  
ATOM    405 2HZ  LYS A  25       6.644  24.050   0.421  1.00  0.00           H  
ATOM    406 3HZ  LYS A  25       5.284  23.528  -0.354  1.00  0.00           H  
ATOM    407  N   LEU A  26       0.917  19.820   4.389  1.00  0.00           N  
ATOM    408  CA  LEU A  26      -0.542  19.820   4.508  1.00  0.00           C  
ATOM    409  C   LEU A  26      -1.004  19.436   5.925  1.00  0.00           C  
ATOM    410  O   LEU A  26      -2.205  19.417   6.207  1.00  0.00           O  
ATOM    411  CB  LEU A  26      -1.148  18.848   3.488  1.00  0.00           C  
ATOM    412  CG  LEU A  26      -1.017  19.262   2.016  1.00  0.00           C  
ATOM    413  CD1 LEU A  26      -1.507  18.129   1.124  1.00  0.00           C  
ATOM    414  CD2 LEU A  26      -1.816  20.534   1.773  1.00  0.00           C  
ATOM    415  H   LEU A  26       1.376  19.027   3.952  1.00  0.00           H  
ATOM    416  HA  LEU A  26      -0.902  20.825   4.293  1.00  0.00           H  
ATOM    417 1HB  LEU A  26      -0.667  17.878   3.603  1.00  0.00           H  
ATOM    418 2HB  LEU A  26      -2.210  18.732   3.706  1.00  0.00           H  
ATOM    419  HG  LEU A  26       0.032  19.442   1.781  1.00  0.00           H  
ATOM    420 1HD1 LEU A  26      -1.414  18.423   0.079  1.00  0.00           H  
ATOM    421 2HD1 LEU A  26      -0.906  17.238   1.305  1.00  0.00           H  
ATOM    422 3HD1 LEU A  26      -2.551  17.915   1.349  1.00  0.00           H  
ATOM    423 1HD2 LEU A  26      -1.723  20.828   0.727  1.00  0.00           H  
ATOM    424 2HD2 LEU A  26      -2.866  20.354   2.007  1.00  0.00           H  
ATOM    425 3HD2 LEU A  26      -1.434  21.331   2.410  1.00  0.00           H  
ATOM    426  N   GLY A  27      -0.049  19.151   6.810  1.00  0.00           N  
ATOM    427  CA  GLY A  27      -0.366  18.775   8.186  1.00  0.00           C  
ATOM    428  C   GLY A  27      -0.530  17.262   8.350  1.00  0.00           C  
ATOM    429  O   GLY A  27      -0.979  16.789   9.394  1.00  0.00           O  
ATOM    430  H   GLY A  27       0.923  19.208   6.528  1.00  0.00           H  
ATOM    431 1HA  GLY A  27       0.425  19.129   8.846  1.00  0.00           H  
ATOM    432 2HA  GLY A  27      -1.283  19.275   8.492  1.00  0.00           H  
ATOM    433  N   VAL A  28      -0.156  16.509   7.322  1.00  0.00           N  
ATOM    434  CA  VAL A  28      -0.283  15.057   7.361  1.00  0.00           C  
ATOM    435  C   VAL A  28       1.045  14.405   7.735  1.00  0.00           C  
ATOM    436  O   VAL A  28       1.981  14.379   6.935  1.00  0.00           O  
ATOM    437  CB  VAL A  28      -0.751  14.523   5.994  1.00  0.00           C  
ATOM    438  CG1 VAL A  28      -0.857  13.006   6.023  1.00  0.00           C  
ATOM    439  CG2 VAL A  28      -2.086  15.150   5.622  1.00  0.00           C  
ATOM    440  H   VAL A  28       0.230  16.950   6.493  1.00  0.00           H  
ATOM    441  HA  VAL A  28      -1.026  14.796   8.117  1.00  0.00           H  
ATOM    442  HB  VAL A  28      -0.006  14.779   5.241  1.00  0.00           H  
ATOM    443 1HG1 VAL A  28      -1.188  12.645   5.048  1.00  0.00           H  
ATOM    444 2HG1 VAL A  28       0.118  12.577   6.255  1.00  0.00           H  
ATOM    445 3HG1 VAL A  28      -1.577  12.706   6.784  1.00  0.00           H  
ATOM    446 1HG2 VAL A  28      -2.410  14.769   4.654  1.00  0.00           H  
ATOM    447 2HG2 VAL A  28      -2.829  14.899   6.379  1.00  0.00           H  
ATOM    448 3HG2 VAL A  28      -1.976  16.233   5.567  1.00  0.00           H  
ATOM    449  N   LYS A  29       1.128  13.895   8.964  1.00  0.00           N  
ATOM    450  CA  LYS A  29       2.270  13.083   9.378  1.00  0.00           C  
ATOM    451  C   LYS A  29       2.056  11.611   9.049  1.00  0.00           C  
ATOM    452  O   LYS A  29       2.998  10.811   9.087  1.00  0.00           O  
ATOM    453  CB  LYS A  29       2.530  13.251  10.876  1.00  0.00           C  
ATOM    454  CG  LYS A  29       2.990  14.645  11.282  1.00  0.00           C  
ATOM    455  CD  LYS A  29       3.265  14.723  12.776  1.00  0.00           C  
ATOM    456  CE  LYS A  29       3.748  16.108  13.179  1.00  0.00           C  
ATOM    457  NZ  LYS A  29       3.977  16.213  14.646  1.00  0.00           N  
ATOM    458  H   LYS A  29       0.394  14.093   9.628  1.00  0.00           H  
ATOM    459  HA  LYS A  29       3.151  13.421   8.835  1.00  0.00           H  
ATOM    460 1HB  LYS A  29       1.620  13.024  11.432  1.00  0.00           H  
ATOM    461 2HB  LYS A  29       3.294  12.541  11.195  1.00  0.00           H  
ATOM    462 1HG  LYS A  29       3.901  14.900  10.739  1.00  0.00           H  
ATOM    463 2HG  LYS A  29       2.219  15.371  11.025  1.00  0.00           H  
ATOM    464 1HD  LYS A  29       2.353  14.490  13.327  1.00  0.00           H  
ATOM    465 2HD  LYS A  29       4.027  13.991  13.045  1.00  0.00           H  
ATOM    466 1HE  LYS A  29       4.679  16.334  12.662  1.00  0.00           H  
ATOM    467 2HE  LYS A  29       3.006  16.852  12.887  1.00  0.00           H  
ATOM    468 1HZ  LYS A  29       4.295  17.145  14.872  1.00  0.00           H  
ATOM    469 2HZ  LYS A  29       3.114  16.024  15.137  1.00  0.00           H  
ATOM    470 3HZ  LYS A  29       4.677  15.542  14.927  1.00  0.00           H  
ATOM    471  N   ALA A  30       0.818  11.254   8.719  1.00  0.00           N  
ATOM    472  CA  ALA A  30       0.498   9.887   8.344  1.00  0.00           C  
ATOM    473  C   ALA A  30       0.858   9.621   6.905  1.00  0.00           C  
ATOM    474  O   ALA A  30      -0.021   9.513   6.038  1.00  0.00           O  
ATOM    475  CB  ALA A  30      -0.978   9.601   8.578  1.00  0.00           C  
ATOM    476  H   ALA A  30       0.084  11.948   8.727  1.00  0.00           H  
ATOM    477  HA  ALA A  30       1.092   9.212   8.960  1.00  0.00           H  
ATOM    478 1HB  ALA A  30      -1.201   8.574   8.287  1.00  0.00           H  
ATOM    479 2HB  ALA A  30      -1.213   9.737   9.634  1.00  0.00           H  
ATOM    480 3HB  ALA A  30      -1.580  10.285   7.982  1.00  0.00           H  
ATOM    481  N   ILE A  31       2.144   9.516   6.645  1.00  0.00           N  
ATOM    482  CA  ILE A  31       2.643   9.426   5.293  1.00  0.00           C  
ATOM    483  C   ILE A  31       3.054   8.018   4.972  1.00  0.00           C  
ATOM    484  O   ILE A  31       3.954   7.463   5.605  1.00  0.00           O  
ATOM    485  CB  ILE A  31       3.839  10.373   5.078  1.00  0.00           C  
ATOM    486  CG1 ILE A  31       3.426  11.823   5.344  1.00  0.00           C  
ATOM    487  CG2 ILE A  31       4.389  10.222   3.669  1.00  0.00           C  
ATOM    488  CD1 ILE A  31       4.586  12.791   5.375  1.00  0.00           C  
ATOM    489  H   ILE A  31       2.803   9.495   7.417  1.00  0.00           H  
ATOM    490  HA  ILE A  31       1.846   9.712   4.607  1.00  0.00           H  
ATOM    491  HB  ILE A  31       4.625  10.133   5.793  1.00  0.00           H  
ATOM    492 1HG1 ILE A  31       2.729  12.150   4.573  1.00  0.00           H  
ATOM    493 2HG1 ILE A  31       2.907  11.884   6.301  1.00  0.00           H  
ATOM    494 1HG2 ILE A  31       5.233  10.899   3.534  1.00  0.00           H  
ATOM    495 2HG2 ILE A  31       4.719   9.196   3.515  1.00  0.00           H  
ATOM    496 3HG2 ILE A  31       3.610  10.465   2.946  1.00  0.00           H  
ATOM    497 1HD1 ILE A  31       4.215  13.798   5.569  1.00  0.00           H  
ATOM    498 2HD1 ILE A  31       5.280  12.503   6.165  1.00  0.00           H  
ATOM    499 3HD1 ILE A  31       5.101  12.774   4.416  1.00  0.00           H  
ATOM    500  N   VAL A  32       2.398   7.432   3.990  1.00  0.00           N  
ATOM    501  CA  VAL A  32       2.728   6.095   3.552  1.00  0.00           C  
ATOM    502  C   VAL A  32       3.279   6.115   2.139  1.00  0.00           C  
ATOM    503  O   VAL A  32       2.765   6.816   1.275  1.00  0.00           O  
ATOM    504  CB  VAL A  32       1.483   5.191   3.608  1.00  0.00           C  
ATOM    505  CG1 VAL A  32       1.796   3.817   3.033  1.00  0.00           C  
ATOM    506  CG2 VAL A  32       0.991   5.075   5.043  1.00  0.00           C  
ATOM    507  H   VAL A  32       1.644   7.934   3.527  1.00  0.00           H  
ATOM    508  HA  VAL A  32       3.486   5.690   4.218  1.00  0.00           H  
ATOM    509  HB  VAL A  32       0.700   5.628   2.989  1.00  0.00           H  
ATOM    510 1HG1 VAL A  32       0.905   3.191   3.080  1.00  0.00           H  
ATOM    511 2HG1 VAL A  32       2.111   3.921   1.995  1.00  0.00           H  
ATOM    512 3HG1 VAL A  32       2.595   3.354   3.611  1.00  0.00           H  
ATOM    513 1HG2 VAL A  32       0.110   4.435   5.075  1.00  0.00           H  
ATOM    514 2HG2 VAL A  32       1.777   4.643   5.663  1.00  0.00           H  
ATOM    515 3HG2 VAL A  32       0.734   6.065   5.420  1.00  0.00           H  
ATOM    516  N   VAL A  33       4.337   5.362   1.913  1.00  0.00           N  
ATOM    517  CA  VAL A  33       5.032   5.400   0.637  1.00  0.00           C  
ATOM    518  C   VAL A  33       4.957   4.044  -0.060  1.00  0.00           C  
ATOM    519  O   VAL A  33       5.148   3.010   0.569  1.00  0.00           O  
ATOM    520  CB  VAL A  33       6.507   5.795   0.842  1.00  0.00           C  
ATOM    521  CG1 VAL A  33       7.242   5.815  -0.490  1.00  0.00           C  
ATOM    522  CG2 VAL A  33       6.590   7.151   1.525  1.00  0.00           C  
ATOM    523  H   VAL A  33       4.683   4.755   2.652  1.00  0.00           H  
ATOM    524  HA  VAL A  33       4.550   6.145   0.002  1.00  0.00           H  
ATOM    525  HB  VAL A  33       6.991   5.042   1.465  1.00  0.00           H  
ATOM    526 1HG1 VAL A  33       8.283   6.095  -0.326  1.00  0.00           H  
ATOM    527 2HG1 VAL A  33       7.201   4.825  -0.944  1.00  0.00           H  
ATOM    528 3HG1 VAL A  33       6.772   6.540  -1.154  1.00  0.00           H  
ATOM    529 1HG2 VAL A  33       7.636   7.423   1.667  1.00  0.00           H  
ATOM    530 2HG2 VAL A  33       6.101   7.902   0.905  1.00  0.00           H  
ATOM    531 3HG2 VAL A  33       6.093   7.101   2.494  1.00  0.00           H  
ATOM    532  N   ALA A  34       4.629   4.059  -1.353  1.00  0.00           N  
ATOM    533  CA  ALA A  34       4.585   2.829  -2.149  1.00  0.00           C  
ATOM    534  C   ALA A  34       5.247   2.998  -3.522  1.00  0.00           C  
ATOM    535  O   ALA A  34       5.105   4.039  -4.172  1.00  0.00           O  
ATOM    536  CB  ALA A  34       3.144   2.369  -2.318  1.00  0.00           C  
ATOM    537  H   ALA A  34       4.372   4.937  -1.791  1.00  0.00           H  
ATOM    538  HA  ALA A  34       5.120   2.051  -1.608  1.00  0.00           H  
ATOM    539 1HB  ALA A  34       3.122   1.449  -2.902  1.00  0.00           H  
ATOM    540 2HB  ALA A  34       2.703   2.187  -1.338  1.00  0.00           H  
ATOM    541 3HB  ALA A  34       2.575   3.140  -2.834  1.00  0.00           H  
ATOM    542  N   PHE A  35       5.965   1.956  -3.966  1.00  0.00           N  
ATOM    543  CA  PHE A  35       6.645   1.983  -5.268  1.00  0.00           C  
ATOM    544  C   PHE A  35       7.128   0.584  -5.687  1.00  0.00           C  
ATOM    545  O   PHE A  35       7.256  -0.315  -4.855  1.00  0.00           O  
ATOM    546  CB  PHE A  35       7.835   2.943  -5.224  1.00  0.00           C  
ATOM    547  CG  PHE A  35       8.734   2.741  -4.038  1.00  0.00           C  
ATOM    548  CD1 PHE A  35       9.766   1.816  -4.081  1.00  0.00           C  
ATOM    549  CD2 PHE A  35       8.548   3.475  -2.876  1.00  0.00           C  
ATOM    550  CE1 PHE A  35      10.594   1.630  -2.990  1.00  0.00           C  
ATOM    551  CE2 PHE A  35       9.374   3.291  -1.784  1.00  0.00           C  
ATOM    552  CZ  PHE A  35      10.398   2.367  -1.841  1.00  0.00           C  
ATOM    553  H   PHE A  35       6.035   1.123  -3.386  1.00  0.00           H  
ATOM    554  HA  PHE A  35       5.935   2.335  -6.017  1.00  0.00           H  
ATOM    555 1HB  PHE A  35       8.432   2.823  -6.127  1.00  0.00           H  
ATOM    556 2HB  PHE A  35       7.473   3.970  -5.206  1.00  0.00           H  
ATOM    557  HD1 PHE A  35       9.922   1.234  -4.990  1.00  0.00           H  
ATOM    558  HD2 PHE A  35       7.739   4.204  -2.830  1.00  0.00           H  
ATOM    559  HE1 PHE A  35      11.401   0.899  -3.037  1.00  0.00           H  
ATOM    560  HE2 PHE A  35       9.218   3.875  -0.877  1.00  0.00           H  
ATOM    561  HZ  PHE A  35      11.049   2.220  -0.981  1.00  0.00           H  
ATOM    562  N   ALA A  36       7.406   0.419  -6.984  1.00  0.00           N  
ATOM    563  CA  ALA A  36       8.106  -0.772  -7.479  1.00  0.00           C  
ATOM    564  C   ALA A  36       9.479  -0.891  -6.842  1.00  0.00           C  
ATOM    565  O   ALA A  36      10.219   0.085  -6.770  1.00  0.00           O  
ATOM    566  CB  ALA A  36       8.229  -0.734  -8.995  1.00  0.00           C  
ATOM    567  H   ALA A  36       7.142   1.142  -7.639  1.00  0.00           H  
ATOM    568  HA  ALA A  36       7.548  -1.659  -7.218  1.00  0.00           H  
ATOM    569 1HB  ALA A  36       8.760  -1.621  -9.339  1.00  0.00           H  
ATOM    570 2HB  ALA A  36       7.235  -0.710  -9.440  1.00  0.00           H  
ATOM    571 3HB  ALA A  36       8.781   0.157  -9.292  1.00  0.00           H  
ATOM    572  N   TYR A  37       9.814  -2.091  -6.372  1.00  0.00           N  
ATOM    573  CA  TYR A  37      11.045  -2.290  -5.610  1.00  0.00           C  
ATOM    574  C   TYR A  37      12.226  -1.563  -6.243  1.00  0.00           C  
ATOM    575  O   TYR A  37      12.509  -1.727  -7.431  1.00  0.00           O  
ATOM    576  CB  TYR A  37      11.355  -3.783  -5.481  1.00  0.00           C  
ATOM    577  CG  TYR A  37      12.764  -4.076  -5.016  1.00  0.00           C  
ATOM    578  CD1 TYR A  37      13.143  -3.770  -3.717  1.00  0.00           C  
ATOM    579  CD2 TYR A  37      13.677  -4.650  -5.887  1.00  0.00           C  
ATOM    580  CE1 TYR A  37      14.430  -4.038  -3.292  1.00  0.00           C  
ATOM    581  CE2 TYR A  37      14.964  -4.918  -5.462  1.00  0.00           C  
ATOM    582  CZ  TYR A  37      15.341  -4.613  -4.170  1.00  0.00           C  
ATOM    583  OH  TYR A  37      16.623  -4.880  -3.747  1.00  0.00           O  
ATOM    584  H   TYR A  37       9.194  -2.881  -6.532  1.00  0.00           H  
ATOM    585  HA  TYR A  37      10.903  -1.877  -4.613  1.00  0.00           H  
ATOM    586 1HB  TYR A  37      10.661  -4.239  -4.774  1.00  0.00           H  
ATOM    587 2HB  TYR A  37      11.207  -4.270  -6.445  1.00  0.00           H  
ATOM    588  HD1 TYR A  37      12.426  -3.318  -3.032  1.00  0.00           H  
ATOM    589  HD2 TYR A  37      13.379  -4.890  -6.908  1.00  0.00           H  
ATOM    590  HE1 TYR A  37      14.728  -3.797  -2.271  1.00  0.00           H  
ATOM    591  HE2 TYR A  37      15.682  -5.369  -6.148  1.00  0.00           H  
ATOM    592  HH  TYR A  37      17.191  -5.007  -4.510  1.00  0.00           H  
ATOM    593  N   ASP A  38      12.920  -0.771  -5.430  1.00  0.00           N  
ATOM    594  CA  ASP A  38      14.175  -0.148  -5.830  1.00  0.00           C  
ATOM    595  C   ASP A  38      14.970   0.279  -4.604  1.00  0.00           C  
ATOM    596  O   ASP A  38      14.432   0.915  -3.697  1.00  0.00           O  
ATOM    597  CB  ASP A  38      13.916   1.062  -6.731  1.00  0.00           C  
ATOM    598  CG  ASP A  38      15.172   1.552  -7.440  1.00  0.00           C  
ATOM    599  OD1 ASP A  38      16.095   1.945  -6.767  1.00  0.00           O  
ATOM    600  OD2 ASP A  38      15.196   1.529  -8.647  1.00  0.00           O  
ATOM    601  H   ASP A  38      12.567  -0.599  -4.502  1.00  0.00           H  
ATOM    602  HA  ASP A  38      14.767  -0.880  -6.383  1.00  0.00           H  
ATOM    603 1HB  ASP A  38      13.170   0.803  -7.483  1.00  0.00           H  
ATOM    604 2HB  ASP A  38      13.511   1.880  -6.135  1.00  0.00           H  
ATOM    605  N   GLU A  39      16.245  -0.094  -4.569  1.00  0.00           N  
ATOM    606  CA  GLU A  39      17.092   0.166  -3.403  1.00  0.00           C  
ATOM    607  C   GLU A  39      17.191   1.667  -3.092  1.00  0.00           C  
ATOM    608  O   GLU A  39      17.304   2.063  -1.930  1.00  0.00           O  
ATOM    609  CB  GLU A  39      18.492  -0.410  -3.630  1.00  0.00           C  
ATOM    610  CG  GLU A  39      18.548  -1.930  -3.668  1.00  0.00           C  
ATOM    611  CD  GLU A  39      19.953  -2.463  -3.713  1.00  0.00           C  
ATOM    612  OE1 GLU A  39      20.863  -1.677  -3.828  1.00  0.00           O  
ATOM    613  OE2 GLU A  39      20.118  -3.657  -3.631  1.00  0.00           O  
ATOM    614  H   GLU A  39      16.634  -0.590  -5.358  1.00  0.00           H  
ATOM    615  HA  GLU A  39      16.649  -0.326  -2.543  1.00  0.00           H  
ATOM    616 1HB  GLU A  39      18.890  -0.037  -4.574  1.00  0.00           H  
ATOM    617 2HB  GLU A  39      19.158  -0.070  -2.837  1.00  0.00           H  
ATOM    618 1HG  GLU A  39      18.051  -2.324  -2.782  1.00  0.00           H  
ATOM    619 2HG  GLU A  39      18.004  -2.282  -4.544  1.00  0.00           H  
ATOM    620  N   LYS A  40      17.147   2.495  -4.135  1.00  0.00           N  
ATOM    621  CA  LYS A  40      17.286   3.936  -3.962  1.00  0.00           C  
ATOM    622  C   LYS A  40      16.033   4.534  -3.348  1.00  0.00           C  
ATOM    623  O   LYS A  40      16.110   5.397  -2.471  1.00  0.00           O  
ATOM    624  CB  LYS A  40      17.589   4.612  -5.300  1.00  0.00           C  
ATOM    625  CG  LYS A  40      18.983   4.329  -5.846  1.00  0.00           C  
ATOM    626  CD  LYS A  40      19.183   4.973  -7.210  1.00  0.00           C  
ATOM    627  CE  LYS A  40      19.303   6.486  -7.095  1.00  0.00           C  
ATOM    628  NZ  LYS A  40      20.583   6.896  -6.457  1.00  0.00           N  
ATOM    629  H   LYS A  40      17.014   2.116  -5.071  1.00  0.00           H  
ATOM    630  HA  LYS A  40      18.116   4.126  -3.282  1.00  0.00           H  
ATOM    631 1HB  LYS A  40      16.865   4.285  -6.046  1.00  0.00           H  
ATOM    632 2HB  LYS A  40      17.485   5.692  -5.194  1.00  0.00           H  
ATOM    633 1HG  LYS A  40      19.731   4.719  -5.155  1.00  0.00           H  
ATOM    634 2HG  LYS A  40      19.125   3.253  -5.938  1.00  0.00           H  
ATOM    635 1HD  LYS A  40      20.090   4.579  -7.669  1.00  0.00           H  
ATOM    636 2HD  LYS A  40      18.337   4.733  -7.853  1.00  0.00           H  
ATOM    637 1HE  LYS A  40      19.247   6.931  -8.088  1.00  0.00           H  
ATOM    638 2HE  LYS A  40      18.475   6.873  -6.501  1.00  0.00           H  
ATOM    639 1HZ  LYS A  40      20.623   7.904  -6.399  1.00  0.00           H  
ATOM    640 2HZ  LYS A  40      20.637   6.504  -5.527  1.00  0.00           H  
ATOM    641 3HZ  LYS A  40      21.358   6.560  -7.009  1.00  0.00           H  
ATOM    642  N   LEU A  41      14.878   4.084  -3.818  1.00  0.00           N  
ATOM    643  CA  LEU A  41      13.614   4.583  -3.315  1.00  0.00           C  
ATOM    644  C   LEU A  41      13.400   4.176  -1.868  1.00  0.00           C  
ATOM    645  O   LEU A  41      12.816   4.920  -1.091  1.00  0.00           O  
ATOM    646  CB  LEU A  41      12.458   4.060  -4.178  1.00  0.00           C  
ATOM    647  CG  LEU A  41      12.387   4.619  -5.604  1.00  0.00           C  
ATOM    648  CD1 LEU A  41      11.294   3.896  -6.380  1.00  0.00           C  
ATOM    649  CD2 LEU A  41      12.120   6.116  -5.550  1.00  0.00           C  
ATOM    650  H   LEU A  41      14.881   3.385  -4.551  1.00  0.00           H  
ATOM    651  HA  LEU A  41      13.629   5.671  -3.367  1.00  0.00           H  
ATOM    652 1HB  LEU A  41      12.542   2.976  -4.251  1.00  0.00           H  
ATOM    653 2HB  LEU A  41      11.518   4.298  -3.681  1.00  0.00           H  
ATOM    654  HG  LEU A  41      13.334   4.438  -6.114  1.00  0.00           H  
ATOM    655 1HD1 LEU A  41      11.244   4.293  -7.393  1.00  0.00           H  
ATOM    656 2HD1 LEU A  41      11.521   2.830  -6.419  1.00  0.00           H  
ATOM    657 3HD1 LEU A  41      10.336   4.045  -5.883  1.00  0.00           H  
ATOM    658 1HD2 LEU A  41      12.070   6.514  -6.564  1.00  0.00           H  
ATOM    659 2HD2 LEU A  41      11.173   6.298  -5.041  1.00  0.00           H  
ATOM    660 3HD2 LEU A  41      12.925   6.610  -5.005  1.00  0.00           H  
ATOM    661  N   ILE A  42      13.894   2.999  -1.502  1.00  0.00           N  
ATOM    662  CA  ILE A  42      13.814   2.550  -0.119  1.00  0.00           C  
ATOM    663  C   ILE A  42      14.595   3.480   0.791  1.00  0.00           C  
ATOM    664  O   ILE A  42      14.095   3.909   1.835  1.00  0.00           O  
ATOM    665  CB  ILE A  42      14.349   1.114   0.030  1.00  0.00           C  
ATOM    666  CG1 ILE A  42      13.407   0.119  -0.655  1.00  0.00           C  
ATOM    667  CG2 ILE A  42      14.524   0.761   1.499  1.00  0.00           C  
ATOM    668  CD1 ILE A  42      13.988  -1.268  -0.805  1.00  0.00           C  
ATOM    669  H   ILE A  42      14.344   2.407  -2.196  1.00  0.00           H  
ATOM    670  HA  ILE A  42      12.773   2.567   0.190  1.00  0.00           H  
ATOM    671  HB  ILE A  42      15.313   1.031  -0.471  1.00  0.00           H  
ATOM    672 1HG1 ILE A  42      12.482   0.042  -0.084  1.00  0.00           H  
ATOM    673 2HG1 ILE A  42      13.148   0.488  -1.647  1.00  0.00           H  
ATOM    674 1HG2 ILE A  42      14.902  -0.258   1.586  1.00  0.00           H  
ATOM    675 2HG2 ILE A  42      15.231   1.451   1.957  1.00  0.00           H  
ATOM    676 3HG2 ILE A  42      13.563   0.836   2.008  1.00  0.00           H  
ATOM    677 1HD1 ILE A  42      13.263  -1.915  -1.299  1.00  0.00           H  
ATOM    678 2HD1 ILE A  42      14.898  -1.219  -1.404  1.00  0.00           H  
ATOM    679 3HD1 ILE A  42      14.223  -1.672   0.179  1.00  0.00           H  
ATOM    680  N   LYS A  43      15.823   3.810   0.384  1.00  0.00           N  
ATOM    681  CA  LYS A  43      16.683   4.678   1.178  1.00  0.00           C  
ATOM    682  C   LYS A  43      16.088   6.073   1.309  1.00  0.00           C  
ATOM    683  O   LYS A  43      16.058   6.646   2.399  1.00  0.00           O  
ATOM    684  CB  LYS A  43      18.080   4.757   0.562  1.00  0.00           C  
ATOM    685  CG  LYS A  43      18.912   3.491   0.722  1.00  0.00           C  
ATOM    686  CD  LYS A  43      20.214   3.583  -0.059  1.00  0.00           C  
ATOM    687  CE  LYS A  43      21.186   4.552   0.596  1.00  0.00           C  
ATOM    688  NZ  LYS A  43      21.761   4.000   1.852  1.00  0.00           N  
ATOM    689  H   LYS A  43      16.167   3.448  -0.502  1.00  0.00           H  
ATOM    690  HA  LYS A  43      16.767   4.266   2.166  1.00  0.00           H  
ATOM    691 1HB  LYS A  43      17.996   4.969  -0.505  1.00  0.00           H  
ATOM    692 2HB  LYS A  43      18.633   5.580   1.016  1.00  0.00           H  
ATOM    693 1HG  LYS A  43      19.141   3.337   1.777  1.00  0.00           H  
ATOM    694 2HG  LYS A  43      18.342   2.635   0.363  1.00  0.00           H  
ATOM    695 1HD  LYS A  43      20.677   2.596  -0.112  1.00  0.00           H  
ATOM    696 2HD  LYS A  43      20.006   3.922  -1.074  1.00  0.00           H  
ATOM    697 1HE  LYS A  43      21.999   4.774  -0.095  1.00  0.00           H  
ATOM    698 2HE  LYS A  43      20.671   5.484   0.826  1.00  0.00           H  
ATOM    699 1HZ  LYS A  43      22.399   4.671   2.255  1.00  0.00           H  
ATOM    700 2HZ  LYS A  43      21.017   3.808   2.508  1.00  0.00           H  
ATOM    701 3HZ  LYS A  43      22.259   3.145   1.648  1.00  0.00           H  
ATOM    702  N   VAL A  44      15.602   6.615   0.197  1.00  0.00           N  
ATOM    703  CA  VAL A  44      15.012   7.947   0.194  1.00  0.00           C  
ATOM    704  C   VAL A  44      13.717   7.987   1.003  1.00  0.00           C  
ATOM    705  O   VAL A  44      13.489   8.911   1.780  1.00  0.00           O  
ATOM    706  CB  VAL A  44      14.725   8.398  -1.250  1.00  0.00           C  
ATOM    707  CG1 VAL A  44      13.906   9.680  -1.256  1.00  0.00           C  
ATOM    708  CG2 VAL A  44      16.034   8.591  -2.002  1.00  0.00           C  
ATOM    709  H   VAL A  44      15.648   6.091  -0.673  1.00  0.00           H  
ATOM    710  HA  VAL A  44      15.724   8.640   0.646  1.00  0.00           H  
ATOM    711  HB  VAL A  44      14.129   7.633  -1.748  1.00  0.00           H  
ATOM    712 1HG1 VAL A  44      13.712   9.983  -2.285  1.00  0.00           H  
ATOM    713 2HG1 VAL A  44      12.959   9.508  -0.745  1.00  0.00           H  
ATOM    714 3HG1 VAL A  44      14.459  10.467  -0.744  1.00  0.00           H  
ATOM    715 1HG2 VAL A  44      15.824   8.908  -3.022  1.00  0.00           H  
ATOM    716 2HG2 VAL A  44      16.633   9.351  -1.500  1.00  0.00           H  
ATOM    717 3HG2 VAL A  44      16.585   7.650  -2.021  1.00  0.00           H  
ATOM    718  N   ALA A  45      12.868   6.990   0.801  1.00  0.00           N  
ATOM    719  CA  ALA A  45      11.589   6.920   1.491  1.00  0.00           C  
ATOM    720  C   ALA A  45      11.775   6.931   3.002  1.00  0.00           C  
ATOM    721  O   ALA A  45      11.237   7.792   3.694  1.00  0.00           O  
ATOM    722  CB  ALA A  45      10.834   5.670   1.070  1.00  0.00           C  
ATOM    723  H   ALA A  45      13.103   6.271   0.135  1.00  0.00           H  
ATOM    724  HA  ALA A  45      11.009   7.790   1.219  1.00  0.00           H  
ATOM    725 1HB  ALA A  45       9.870   5.642   1.572  1.00  0.00           H  
ATOM    726 2HB  ALA A  45      10.683   5.684  -0.007  1.00  0.00           H  
ATOM    727 3HB  ALA A  45      11.411   4.790   1.340  1.00  0.00           H  
ATOM    728  N   ALA A  46      12.514   5.959   3.516  1.00  0.00           N  
ATOM    729  CA  ALA A  46      12.669   5.809   4.961  1.00  0.00           C  
ATOM    730  C   ALA A  46      13.345   7.028   5.569  1.00  0.00           C  
ATOM    731  O   ALA A  46      12.967   7.482   6.652  1.00  0.00           O  
ATOM    732  CB  ALA A  46      13.464   4.560   5.275  1.00  0.00           C  
ATOM    733  H   ALA A  46      12.963   5.288   2.895  1.00  0.00           H  
ATOM    734  HA  ALA A  46      11.679   5.722   5.402  1.00  0.00           H  
ATOM    735 1HB  ALA A  46      13.551   4.446   6.355  1.00  0.00           H  
ATOM    736 2HB  ALA A  46      12.960   3.693   4.860  1.00  0.00           H  
ATOM    737 3HB  ALA A  46      14.434   4.646   4.844  1.00  0.00           H  
ATOM    738  N   LYS A  47      14.352   7.555   4.881  1.00  0.00           N  
ATOM    739  CA  LYS A  47      15.084   8.702   5.384  1.00  0.00           C  
ATOM    740  C   LYS A  47      14.173   9.912   5.556  1.00  0.00           C  
ATOM    741  O   LYS A  47      14.134  10.521   6.622  1.00  0.00           O  
ATOM    742  CB  LYS A  47      16.244   9.044   4.447  1.00  0.00           C  
ATOM    743  CG  LYS A  47      17.074  10.243   4.886  1.00  0.00           C  
ATOM    744  CD  LYS A  47      18.207  10.518   3.908  1.00  0.00           C  
ATOM    745  CE  LYS A  47      17.679  11.040   2.580  1.00  0.00           C  
ATOM    746  NZ  LYS A  47      18.779  11.424   1.655  1.00  0.00           N  
ATOM    747  H   LYS A  47      14.626   7.142   3.993  1.00  0.00           H  
ATOM    748  HA  LYS A  47      15.491   8.450   6.365  1.00  0.00           H  
ATOM    749 1HB  LYS A  47      16.912   8.186   4.367  1.00  0.00           H  
ATOM    750 2HB  LYS A  47      15.857   9.252   3.449  1.00  0.00           H  
ATOM    751 1HG  LYS A  47      16.436  11.125   4.946  1.00  0.00           H  
ATOM    752 2HG  LYS A  47      17.495  10.053   5.872  1.00  0.00           H  
ATOM    753 1HD  LYS A  47      18.885  11.258   4.335  1.00  0.00           H  
ATOM    754 2HD  LYS A  47      18.765   9.599   3.730  1.00  0.00           H  
ATOM    755 1HE  LYS A  47      17.071  10.272   2.103  1.00  0.00           H  
ATOM    756 2HE  LYS A  47      17.049  11.912   2.756  1.00  0.00           H  
ATOM    757 1HZ  LYS A  47      18.388  11.764   0.788  1.00  0.00           H  
ATOM    758 2HZ  LYS A  47      19.339  12.150   2.080  1.00  0.00           H  
ATOM    759 3HZ  LYS A  47      19.359  10.618   1.469  1.00  0.00           H  
ATOM    760  N   VAL A  48      13.451  10.264   4.492  1.00  0.00           N  
ATOM    761  CA  VAL A  48      12.579  11.429   4.514  1.00  0.00           C  
ATOM    762  C   VAL A  48      11.429  11.261   5.494  1.00  0.00           C  
ATOM    763  O   VAL A  48      11.074  12.197   6.205  1.00  0.00           O  
ATOM    764  CB  VAL A  48      12.011  11.690   3.106  1.00  0.00           C  
ATOM    765  CG1 VAL A  48      10.947  12.777   3.154  1.00  0.00           C  
ATOM    766  CG2 VAL A  48      13.135  12.076   2.157  1.00  0.00           C  
ATOM    767  H   VAL A  48      13.527   9.720   3.636  1.00  0.00           H  
ATOM    768  HA  VAL A  48      13.170  12.290   4.822  1.00  0.00           H  
ATOM    769  HB  VAL A  48      11.526  10.782   2.746  1.00  0.00           H  
ATOM    770 1HG1 VAL A  48      10.556  12.948   2.151  1.00  0.00           H  
ATOM    771 2HG1 VAL A  48      10.136  12.464   3.811  1.00  0.00           H  
ATOM    772 3HG1 VAL A  48      11.387  13.699   3.533  1.00  0.00           H  
ATOM    773 1HG2 VAL A  48      12.725  12.258   1.163  1.00  0.00           H  
ATOM    774 2HG2 VAL A  48      13.623  12.980   2.520  1.00  0.00           H  
ATOM    775 3HG2 VAL A  48      13.862  11.266   2.106  1.00  0.00           H  
ATOM    776  N   LEU A  49      10.846  10.067   5.537  1.00  0.00           N  
ATOM    777  CA  LEU A  49       9.748   9.805   6.455  1.00  0.00           C  
ATOM    778  C   LEU A  49      10.169  10.053   7.891  1.00  0.00           C  
ATOM    779  O   LEU A  49       9.402  10.602   8.693  1.00  0.00           O  
ATOM    780  CB  LEU A  49       9.259   8.359   6.302  1.00  0.00           C  
ATOM    781  CG  LEU A  49       8.518   8.042   4.996  1.00  0.00           C  
ATOM    782  CD1 LEU A  49       8.362   6.535   4.854  1.00  0.00           C  
ATOM    783  CD2 LEU A  49       7.164   8.735   5.000  1.00  0.00           C  
ATOM    784  H   LEU A  49      11.169   9.329   4.917  1.00  0.00           H  
ATOM    785  HA  LEU A  49       8.925  10.476   6.215  1.00  0.00           H  
ATOM    786 1HB  LEU A  49      10.118   7.693   6.365  1.00  0.00           H  
ATOM    787 2HB  LEU A  49       8.586   8.130   7.128  1.00  0.00           H  
ATOM    788  HG  LEU A  49       9.106   8.398   4.149  1.00  0.00           H  
ATOM    789 1HD1 LEU A  49       7.836   6.309   3.926  1.00  0.00           H  
ATOM    790 2HD1 LEU A  49       9.347   6.067   4.834  1.00  0.00           H  
ATOM    791 3HD1 LEU A  49       7.792   6.147   5.697  1.00  0.00           H  
ATOM    792 1HD2 LEU A  49       6.638   8.510   4.072  1.00  0.00           H  
ATOM    793 2HD2 LEU A  49       6.575   8.378   5.846  1.00  0.00           H  
ATOM    794 3HD2 LEU A  49       7.306   9.812   5.085  1.00  0.00           H  
ATOM    795  N   HIS A  50      11.389   9.641   8.221  1.00  0.00           N  
ATOM    796  CA  HIS A  50      11.949   9.909   9.528  1.00  0.00           C  
ATOM    797  C   HIS A  50      12.087  11.419   9.767  1.00  0.00           C  
ATOM    798  O   HIS A  50      11.627  11.940  10.785  1.00  0.00           O  
ATOM    799  CB  HIS A  50      13.313   9.226   9.675  1.00  0.00           C  
ATOM    800  CG  HIS A  50      13.928   9.397  11.029  1.00  0.00           C  
ATOM    801  ND1 HIS A  50      13.506   8.686  12.133  1.00  0.00           N  
ATOM    802  CD2 HIS A  50      14.932  10.198  11.458  1.00  0.00           C  
ATOM    803  CE1 HIS A  50      14.226   9.042  13.183  1.00  0.00           C  
ATOM    804  NE2 HIS A  50      15.097   9.957  12.800  1.00  0.00           N  
ATOM    805  H   HIS A  50      11.938   9.111   7.547  1.00  0.00           H  
ATOM    806  HA  HIS A  50      11.269   9.513  10.283  1.00  0.00           H  
ATOM    807 1HB  HIS A  50      13.208   8.158   9.480  1.00  0.00           H  
ATOM    808 2HB  HIS A  50      14.003   9.628   8.934  1.00  0.00           H  
ATOM    809  HD1 HIS A  50      12.826   7.953  12.140  1.00  0.00           H  
ATOM    810  HD2 HIS A  50      15.564  10.929  10.953  1.00  0.00           H  
ATOM    811  HE1 HIS A  50      14.046   8.590  14.158  1.00  0.00           H  
ATOM    812  N   ASP A  51      12.717  12.126   8.806  1.00  0.00           N  
ATOM    813  CA  ASP A  51      12.991  13.561   8.960  1.00  0.00           C  
ATOM    814  C   ASP A  51      11.700  14.355   9.125  1.00  0.00           C  
ATOM    815  O   ASP A  51      11.660  15.348   9.850  1.00  0.00           O  
ATOM    816  CB  ASP A  51      13.769  14.095   7.754  1.00  0.00           C  
ATOM    817  CG  ASP A  51      15.225  13.648   7.744  1.00  0.00           C  
ATOM    818  OD1 ASP A  51      15.681  13.153   8.747  1.00  0.00           O  
ATOM    819  OD2 ASP A  51      15.866  13.808   6.733  1.00  0.00           O  
ATOM    820  H   ASP A  51      13.007  11.655   7.956  1.00  0.00           H  
ATOM    821  HA  ASP A  51      13.595  13.703   9.855  1.00  0.00           H  
ATOM    822 1HB  ASP A  51      13.293  13.754   6.834  1.00  0.00           H  
ATOM    823 2HB  ASP A  51      13.738  15.185   7.754  1.00  0.00           H  
ATOM    824  N   LEU A  52      10.636  13.902   8.457  1.00  0.00           N  
ATOM    825  CA  LEU A  52       9.362  14.605   8.485  1.00  0.00           C  
ATOM    826  C   LEU A  52       8.587  14.252   9.738  1.00  0.00           C  
ATOM    827  O   LEU A  52       7.535  14.824  10.010  1.00  0.00           O  
ATOM    828  CB  LEU A  52       8.530  14.259   7.244  1.00  0.00           C  
ATOM    829  CG  LEU A  52       9.110  14.724   5.903  1.00  0.00           C  
ATOM    830  CD1 LEU A  52       8.219  14.238   4.767  1.00  0.00           C  
ATOM    831  CD2 LEU A  52       9.224  16.241   5.897  1.00  0.00           C  
ATOM    832  H   LEU A  52      10.717  13.042   7.923  1.00  0.00           H  
ATOM    833  HA  LEU A  52       9.556  15.675   8.491  1.00  0.00           H  
ATOM    834 1HB  LEU A  52       8.411  13.178   7.197  1.00  0.00           H  
ATOM    835 2HB  LEU A  52       7.542  14.708   7.352  1.00  0.00           H  
ATOM    836  HG  LEU A  52      10.098  14.285   5.762  1.00  0.00           H  
ATOM    837 1HD1 LEU A  52       8.632  14.569   3.814  1.00  0.00           H  
ATOM    838 2HD1 LEU A  52       8.171  13.149   4.783  1.00  0.00           H  
ATOM    839 3HD1 LEU A  52       7.217  14.648   4.890  1.00  0.00           H  
ATOM    840 1HD2 LEU A  52       9.638  16.572   4.944  1.00  0.00           H  
ATOM    841 2HD2 LEU A  52       8.236  16.681   6.036  1.00  0.00           H  
ATOM    842 3HD2 LEU A  52       9.880  16.560   6.707  1.00  0.00           H  
ATOM    843  N   GLY A  53       9.118  13.307  10.506  1.00  0.00           N  
ATOM    844  CA  GLY A  53       8.479  12.879  11.734  1.00  0.00           C  
ATOM    845  C   GLY A  53       7.183  12.132  11.455  1.00  0.00           C  
ATOM    846  O   GLY A  53       6.229  12.221  12.229  1.00  0.00           O  
ATOM    847  H   GLY A  53       9.990  12.870  10.225  1.00  0.00           H  
ATOM    848 1HA  GLY A  53       9.160  12.235  12.290  1.00  0.00           H  
ATOM    849 2HA  GLY A  53       8.276  13.747  12.358  1.00  0.00           H  
ATOM    850  N   ALA A  54       7.151  11.390  10.349  1.00  0.00           N  
ATOM    851  CA  ALA A  54       5.941  10.687   9.945  1.00  0.00           C  
ATOM    852  C   ALA A  54       5.503   9.736  11.043  1.00  0.00           C  
ATOM    853  O   ALA A  54       6.331   9.065  11.658  1.00  0.00           O  
ATOM    854  CB  ALA A  54       6.174   9.927   8.643  1.00  0.00           C  
ATOM    855  H   ALA A  54       7.991  11.298   9.784  1.00  0.00           H  
ATOM    856  HA  ALA A  54       5.150  11.423   9.794  1.00  0.00           H  
ATOM    857 1HB  ALA A  54       5.252   9.419   8.349  1.00  0.00           H  
ATOM    858 2HB  ALA A  54       6.471  10.624   7.863  1.00  0.00           H  
ATOM    859 3HB  ALA A  54       6.964   9.188   8.791  1.00  0.00           H  
ATOM    860  N   GLU A  55       4.199   9.676  11.290  1.00  0.00           N  
ATOM    861  CA  GLU A  55       3.672   8.827  12.345  1.00  0.00           C  
ATOM    862  C   GLU A  55       3.230   7.492  11.781  1.00  0.00           C  
ATOM    863  O   GLU A  55       2.833   6.592  12.518  1.00  0.00           O  
ATOM    864  CB  GLU A  55       2.498   9.509  13.052  1.00  0.00           C  
ATOM    865  CG  GLU A  55       2.881  10.738  13.863  1.00  0.00           C  
ATOM    866  CD  GLU A  55       1.696  11.419  14.489  1.00  0.00           C  
ATOM    867  OE1 GLU A  55       0.593  10.984  14.256  1.00  0.00           O  
ATOM    868  OE2 GLU A  55       1.893  12.376  15.200  1.00  0.00           O  
ATOM    869  H   GLU A  55       3.559  10.223  10.726  1.00  0.00           H  
ATOM    870  HA  GLU A  55       4.463   8.644  13.073  1.00  0.00           H  
ATOM    871 1HB  GLU A  55       1.756   9.814  12.313  1.00  0.00           H  
ATOM    872 2HB  GLU A  55       2.017   8.800  13.725  1.00  0.00           H  
ATOM    873 1HG  GLU A  55       3.571  10.439  14.652  1.00  0.00           H  
ATOM    874 2HG  GLU A  55       3.398  11.443  13.214  1.00  0.00           H  
ATOM    875  N   ALA A  56       3.315   7.366  10.460  1.00  0.00           N  
ATOM    876  CA  ALA A  56       2.933   6.137   9.780  1.00  0.00           C  
ATOM    877  C   ALA A  56       3.921   5.787   8.662  1.00  0.00           C  
ATOM    878  O   ALA A  56       3.530   5.596   7.505  1.00  0.00           O  
ATOM    879  CB  ALA A  56       1.522   6.262   9.225  1.00  0.00           C  
ATOM    880  H   ALA A  56       3.668   8.144   9.913  1.00  0.00           H  
ATOM    881  HA  ALA A  56       2.953   5.322  10.504  1.00  0.00           H  
ATOM    882 1HB  ALA A  56       1.245   5.334   8.724  1.00  0.00           H  
ATOM    883 2HB  ALA A  56       0.826   6.457  10.040  1.00  0.00           H  
ATOM    884 3HB  ALA A  56       1.484   7.084   8.511  1.00  0.00           H  
ATOM    885  N   ALA A  57       5.195   5.691   9.018  1.00  0.00           N  
ATOM    886  CA  ALA A  57       6.277   5.674   8.034  1.00  0.00           C  
ATOM    887  C   ALA A  57       6.413   4.281   7.418  1.00  0.00           C  
ATOM    888  O   ALA A  57       7.430   3.606   7.600  1.00  0.00           O  
ATOM    889  CB  ALA A  57       7.593   6.092   8.686  1.00  0.00           C  
ATOM    890  H   ALA A  57       5.428   5.627  10.005  1.00  0.00           H  
ATOM    891  HA  ALA A  57       6.029   6.375   7.239  1.00  0.00           H  
ATOM    892 1HB  ALA A  57       8.382   6.090   7.943  1.00  0.00           H  
ATOM    893 2HB  ALA A  57       7.489   7.094   9.105  1.00  0.00           H  
ATOM    894 3HB  ALA A  57       7.843   5.396   9.478  1.00  0.00           H  
ATOM    895  N   ALA A  58       5.366   3.841   6.716  1.00  0.00           N  
ATOM    896  CA  ALA A  58       5.357   2.511   6.106  1.00  0.00           C  
ATOM    897  C   ALA A  58       5.846   2.567   4.661  1.00  0.00           C  
ATOM    898  O   ALA A  58       5.605   3.546   3.950  1.00  0.00           O  
ATOM    899  CB  ALA A  58       3.961   1.918   6.164  1.00  0.00           C  
ATOM    900  H   ALA A  58       4.546   4.442   6.614  1.00  0.00           H  
ATOM    901  HA  ALA A  58       6.041   1.876   6.668  1.00  0.00           H  
ATOM    902 1HB  ALA A  58       3.971   0.919   5.729  1.00  0.00           H  
ATOM    903 2HB  ALA A  58       3.634   1.860   7.197  1.00  0.00           H  
ATOM    904 3HB  ALA A  58       3.284   2.546   5.609  1.00  0.00           H  
ATOM    905  N   ILE A  59       6.524   1.506   4.230  1.00  0.00           N  
ATOM    906  CA  ILE A  59       6.935   1.372   2.831  1.00  0.00           C  
ATOM    907  C   ILE A  59       6.373   0.107   2.205  1.00  0.00           C  
ATOM    908  O   ILE A  59       6.584  -0.994   2.714  1.00  0.00           O  
ATOM    909  CB  ILE A  59       8.470   1.362   2.706  1.00  0.00           C  
ATOM    910  CG1 ILE A  59       9.054   2.689   3.197  1.00  0.00           C  
ATOM    911  CG2 ILE A  59       8.884   1.094   1.267  1.00  0.00           C  
ATOM    912  CD1 ILE A  59      10.560   2.685   3.320  1.00  0.00           C  
ATOM    913  H   ILE A  59       6.758   0.770   4.890  1.00  0.00           H  
ATOM    914  HA  ILE A  59       6.551   2.225   2.274  1.00  0.00           H  
ATOM    915  HB  ILE A  59       8.882   0.581   3.344  1.00  0.00           H  
ATOM    916 1HG1 ILE A  59       8.769   3.487   2.512  1.00  0.00           H  
ATOM    917 2HG1 ILE A  59       8.634   2.932   4.173  1.00  0.00           H  
ATOM    918 1HG2 ILE A  59       9.972   1.092   1.196  1.00  0.00           H  
ATOM    919 2HG2 ILE A  59       8.498   0.126   0.952  1.00  0.00           H  
ATOM    920 3HG2 ILE A  59       8.481   1.874   0.621  1.00  0.00           H  
ATOM    921 1HD1 ILE A  59      10.899   3.659   3.673  1.00  0.00           H  
ATOM    922 2HD1 ILE A  59      10.866   1.915   4.029  1.00  0.00           H  
ATOM    923 3HD1 ILE A  59      11.004   2.479   2.347  1.00  0.00           H  
ATOM    924  N   ILE A  60       5.672   0.267   1.082  1.00  0.00           N  
ATOM    925  CA  ILE A  60       5.151  -0.868   0.334  1.00  0.00           C  
ATOM    926  C   ILE A  60       5.943  -1.090  -0.942  1.00  0.00           C  
ATOM    927  O   ILE A  60       6.019  -0.209  -1.802  1.00  0.00           O  
ATOM    928  CB  ILE A  60       3.665  -0.666  -0.011  1.00  0.00           C  
ATOM    929  CG1 ILE A  60       2.835  -0.518   1.266  1.00  0.00           C  
ATOM    930  CG2 ILE A  60       3.151  -1.824  -0.852  1.00  0.00           C  
ATOM    931  CD1 ILE A  60       2.764   0.899   1.788  1.00  0.00           C  
ATOM    932  H   ILE A  60       5.512   1.200   0.733  1.00  0.00           H  
ATOM    933  HA  ILE A  60       5.243  -1.757   0.946  1.00  0.00           H  
ATOM    934  HB  ILE A  60       3.545   0.260  -0.574  1.00  0.00           H  
ATOM    935 1HG1 ILE A  60       1.819  -0.865   1.082  1.00  0.00           H  
ATOM    936 2HG1 ILE A  60       3.257  -1.148   2.050  1.00  0.00           H  
ATOM    937 1HG2 ILE A  60       2.099  -1.665  -1.087  1.00  0.00           H  
ATOM    938 2HG2 ILE A  60       3.724  -1.884  -1.777  1.00  0.00           H  
ATOM    939 3HG2 ILE A  60       3.262  -2.755  -0.296  1.00  0.00           H  
ATOM    940 1HD1 ILE A  60       2.160   0.923   2.695  1.00  0.00           H  
ATOM    941 2HD1 ILE A  60       3.770   1.255   2.013  1.00  0.00           H  
ATOM    942 3HD1 ILE A  60       2.312   1.542   1.035  1.00  0.00           H  
ATOM    943  N   LEU A  61       6.534  -2.269  -1.063  1.00  0.00           N  
ATOM    944  CA  LEU A  61       7.410  -2.577  -2.186  1.00  0.00           C  
ATOM    945  C   LEU A  61       6.748  -3.548  -3.148  1.00  0.00           C  
ATOM    946  O   LEU A  61       6.485  -4.694  -2.796  1.00  0.00           O  
ATOM    947  CB  LEU A  61       8.732  -3.169  -1.682  1.00  0.00           C  
ATOM    948  CG  LEU A  61       9.528  -2.289  -0.710  1.00  0.00           C  
ATOM    949  CD1 LEU A  61      10.783  -3.028  -0.266  1.00  0.00           C  
ATOM    950  CD2 LEU A  61       9.880  -0.973  -1.389  1.00  0.00           C  
ATOM    951  H   LEU A  61       6.379  -2.973  -0.345  1.00  0.00           H  
ATOM    952  HA  LEU A  61       7.627  -1.654  -2.723  1.00  0.00           H  
ATOM    953 1HB  LEU A  61       8.521  -4.111  -1.179  1.00  0.00           H  
ATOM    954 2HB  LEU A  61       9.370  -3.375  -2.541  1.00  0.00           H  
ATOM    955  HG  LEU A  61       8.926  -2.090   0.177  1.00  0.00           H  
ATOM    956 1HD1 LEU A  61      11.348  -2.403   0.425  1.00  0.00           H  
ATOM    957 2HD1 LEU A  61      10.501  -3.956   0.233  1.00  0.00           H  
ATOM    958 3HD1 LEU A  61      11.398  -3.256  -1.136  1.00  0.00           H  
ATOM    959 1HD2 LEU A  61      10.445  -0.347  -0.698  1.00  0.00           H  
ATOM    960 2HD2 LEU A  61      10.483  -1.171  -2.275  1.00  0.00           H  
ATOM    961 3HD2 LEU A  61       8.965  -0.458  -1.680  1.00  0.00           H  
ATOM    962  N   ALA A  62       6.470  -3.083  -4.365  1.00  0.00           N  
ATOM    963  CA  ALA A  62       5.778  -3.910  -5.355  1.00  0.00           C  
ATOM    964  C   ALA A  62       6.749  -4.780  -6.138  1.00  0.00           C  
ATOM    965  O   ALA A  62       7.729  -4.287  -6.704  1.00  0.00           O  
ATOM    966  CB  ALA A  62       4.976  -3.035  -6.307  1.00  0.00           C  
ATOM    967  H   ALA A  62       6.737  -2.131  -4.607  1.00  0.00           H  
ATOM    968  HA  ALA A  62       5.099  -4.564  -4.836  1.00  0.00           H  
ATOM    969 1HB  ALA A  62       4.466  -3.664  -7.037  1.00  0.00           H  
ATOM    970 2HB  ALA A  62       4.239  -2.464  -5.742  1.00  0.00           H  
ATOM    971 3HB  ALA A  62       5.646  -2.350  -6.824  1.00  0.00           H  
ATOM    972  N   PHE A  63       6.463  -6.078  -6.173  1.00  0.00           N  
ATOM    973  CA  PHE A  63       7.263  -7.026  -6.930  1.00  0.00           C  
ATOM    974  C   PHE A  63       6.435  -7.699  -8.024  1.00  0.00           C  
ATOM    975  O   PHE A  63       5.227  -7.903  -7.868  1.00  0.00           O  
ATOM    976  CB  PHE A  63       7.850  -8.087  -5.997  1.00  0.00           C  
ATOM    977  CG  PHE A  63       8.875  -7.551  -5.038  1.00  0.00           C  
ATOM    978  CD1 PHE A  63       8.488  -6.975  -3.837  1.00  0.00           C  
ATOM    979  CD2 PHE A  63      10.228  -7.619  -5.336  1.00  0.00           C  
ATOM    980  CE1 PHE A  63       9.430  -6.481  -2.954  1.00  0.00           C  
ATOM    981  CE2 PHE A  63      11.171  -7.128  -4.455  1.00  0.00           C  
ATOM    982  CZ  PHE A  63      10.771  -6.558  -3.263  1.00  0.00           C  
ATOM    983  H   PHE A  63       5.659  -6.416  -5.656  1.00  0.00           H  
ATOM    984  HA  PHE A  63       8.085  -6.487  -7.404  1.00  0.00           H  
ATOM    985 1HB  PHE A  63       7.050  -8.546  -5.418  1.00  0.00           H  
ATOM    986 2HB  PHE A  63       8.317  -8.873  -6.589  1.00  0.00           H  
ATOM    987  HD1 PHE A  63       7.427  -6.916  -3.593  1.00  0.00           H  
ATOM    988  HD2 PHE A  63      10.544  -8.069  -6.277  1.00  0.00           H  
ATOM    989  HE1 PHE A  63       9.111  -6.032  -2.014  1.00  0.00           H  
ATOM    990  HE2 PHE A  63      12.231  -7.188  -4.700  1.00  0.00           H  
ATOM    991  HZ  PHE A  63      11.514  -6.168  -2.568  1.00  0.00           H  
ATOM    992  N   ASP A  64       7.095  -8.057  -9.115  1.00  0.00           N  
ATOM    993  CA  ASP A  64       6.475  -8.851 -10.171  1.00  0.00           C  
ATOM    994  C   ASP A  64       7.491  -9.795 -10.785  1.00  0.00           C  
ATOM    995  O   ASP A  64       7.975  -9.569 -11.893  1.00  0.00           O  
ATOM    996  CB  ASP A  64       5.883  -7.948 -11.256  1.00  0.00           C  
ATOM    997  CG  ASP A  64       5.050  -8.714 -12.275  1.00  0.00           C  
ATOM    998  OD1 ASP A  64       4.694  -9.835 -11.999  1.00  0.00           O  
ATOM    999  OD2 ASP A  64       4.780  -8.171 -13.319  1.00  0.00           O  
ATOM   1000  H   ASP A  64       8.062  -7.780  -9.216  1.00  0.00           H  
ATOM   1001  HA  ASP A  64       5.673  -9.447  -9.734  1.00  0.00           H  
ATOM   1002 1HB  ASP A  64       5.253  -7.187 -10.793  1.00  0.00           H  
ATOM   1003 2HB  ASP A  64       6.688  -7.432 -11.780  1.00  0.00           H  
ATOM   1004  N   ILE A  65       7.838 -10.833 -10.039  1.00  0.00           N  
ATOM   1005  CA  ILE A  65       8.979 -11.668 -10.360  1.00  0.00           C  
ATOM   1006  C   ILE A  65       8.547 -13.092 -10.713  1.00  0.00           C  
ATOM   1007  O   ILE A  65       7.750 -13.700 -10.001  1.00  0.00           O  
ATOM   1008  CB  ILE A  65       9.973 -11.705  -9.185  1.00  0.00           C  
ATOM   1009  CG1 ILE A  65      10.340 -10.283  -8.752  1.00  0.00           C  
ATOM   1010  CG2 ILE A  65      11.219 -12.488  -9.567  1.00  0.00           C  
ATOM   1011  CD1 ILE A  65      11.027  -9.475  -9.830  1.00  0.00           C  
ATOM   1012  H   ILE A  65       7.301 -11.038  -9.210  1.00  0.00           H  
ATOM   1013  HA  ILE A  65       9.488 -11.243 -11.226  1.00  0.00           H  
ATOM   1014  HB  ILE A  65       9.503 -12.184  -8.326  1.00  0.00           H  
ATOM   1015 1HG1 ILE A  65       9.440  -9.751  -8.449  1.00  0.00           H  
ATOM   1016 2HG1 ILE A  65      11.001 -10.325  -7.886  1.00  0.00           H  
ATOM   1017 1HG2 ILE A  65      11.911 -12.503  -8.725  1.00  0.00           H  
ATOM   1018 2HG2 ILE A  65      10.942 -13.508  -9.827  1.00  0.00           H  
ATOM   1019 3HG2 ILE A  65      11.700 -12.013 -10.422  1.00  0.00           H  
ATOM   1020 1HD1 ILE A  65      11.256  -8.480  -9.448  1.00  0.00           H  
ATOM   1021 2HD1 ILE A  65      11.952  -9.973 -10.125  1.00  0.00           H  
ATOM   1022 3HD1 ILE A  65      10.370  -9.389 -10.694  1.00  0.00           H  
ATOM   1023  N   ASP A  66       9.077 -13.616 -11.820  1.00  0.00           N  
ATOM   1024  CA  ASP A  66       8.803 -14.997 -12.224  1.00  0.00           C  
ATOM   1025  C   ASP A  66       9.768 -15.974 -11.550  1.00  0.00           C  
ATOM   1026  O   ASP A  66       9.402 -17.105 -11.234  1.00  0.00           O  
ATOM   1027  CB  ASP A  66       8.902 -15.141 -13.745  1.00  0.00           C  
ATOM   1028  CG  ASP A  66       7.805 -14.387 -14.484  1.00  0.00           C  
ATOM   1029  OD1 ASP A  66       6.662 -14.755 -14.346  1.00  0.00           O  
ATOM   1030  OD2 ASP A  66       8.119 -13.451 -15.179  1.00  0.00           O  
ATOM   1031  H   ASP A  66       9.686 -13.047 -12.390  1.00  0.00           H  
ATOM   1032  HA  ASP A  66       7.790 -15.252 -11.915  1.00  0.00           H  
ATOM   1033 1HB  ASP A  66       9.869 -14.769 -14.083  1.00  0.00           H  
ATOM   1034 2HB  ASP A  66       8.844 -16.195 -14.015  1.00  0.00           H  
ATOM   1035  N   ASP A  67      10.999 -15.523 -11.331  1.00  0.00           N  
ATOM   1036  CA  ASP A  67      12.030 -16.361 -10.730  1.00  0.00           C  
ATOM   1037  C   ASP A  67      12.015 -16.238  -9.207  1.00  0.00           C  
ATOM   1038  O   ASP A  67      12.392 -15.203  -8.655  1.00  0.00           O  
ATOM   1039  CB  ASP A  67      13.411 -15.980 -11.269  1.00  0.00           C  
ATOM   1040  CG  ASP A  67      14.525 -16.860 -10.718  1.00  0.00           C  
ATOM   1041  OD1 ASP A  67      14.522 -17.120  -9.538  1.00  0.00           O  
ATOM   1042  OD2 ASP A  67      15.368 -17.265 -11.483  1.00  0.00           O  
ATOM   1043  H   ASP A  67      11.225 -14.574 -11.588  1.00  0.00           H  
ATOM   1044  HA  ASP A  67      11.827 -17.400 -10.990  1.00  0.00           H  
ATOM   1045 1HB  ASP A  67      13.412 -16.056 -12.356  1.00  0.00           H  
ATOM   1046 2HB  ASP A  67      13.628 -14.942 -11.014  1.00  0.00           H  
ATOM   1047  N   GLU A  68      11.555 -17.292  -8.536  1.00  0.00           N  
ATOM   1048  CA  GLU A  68      11.321 -17.246  -7.095  1.00  0.00           C  
ATOM   1049  C   GLU A  68      12.615 -17.003  -6.304  1.00  0.00           C  
ATOM   1050  O   GLU A  68      12.576 -16.552  -5.159  1.00  0.00           O  
ATOM   1051  CB  GLU A  68      10.667 -18.548  -6.629  1.00  0.00           C  
ATOM   1052  CG  GLU A  68      11.570 -19.771  -6.714  1.00  0.00           C  
ATOM   1053  CD  GLU A  68      10.857 -21.050  -6.373  1.00  0.00           C  
ATOM   1054  OE1 GLU A  68       9.679 -21.136  -6.623  1.00  0.00           O  
ATOM   1055  OE2 GLU A  68      11.492 -21.942  -5.862  1.00  0.00           O  
ATOM   1056  H   GLU A  68      11.347 -18.142  -9.042  1.00  0.00           H  
ATOM   1057  HA  GLU A  68      10.642 -16.418  -6.887  1.00  0.00           H  
ATOM   1058 1HB  GLU A  68      10.343 -18.443  -5.594  1.00  0.00           H  
ATOM   1059 2HB  GLU A  68       9.780 -18.746  -7.231  1.00  0.00           H  
ATOM   1060 1HG  GLU A  68      11.966 -19.848  -7.727  1.00  0.00           H  
ATOM   1061 2HG  GLU A  68      12.410 -19.636  -6.034  1.00  0.00           H  
ATOM   1062  N   ASP A  69      13.765 -17.305  -6.921  1.00  0.00           N  
ATOM   1063  CA  ASP A  69      15.046 -17.160  -6.235  1.00  0.00           C  
ATOM   1064  C   ASP A  69      15.543 -15.728  -6.309  1.00  0.00           C  
ATOM   1065  O   ASP A  69      16.101 -15.203  -5.342  1.00  0.00           O  
ATOM   1066  CB  ASP A  69      16.092 -18.099  -6.840  1.00  0.00           C  
ATOM   1067  CG  ASP A  69      15.828 -19.565  -6.521  1.00  0.00           C  
ATOM   1068  OD1 ASP A  69      15.763 -19.897  -5.361  1.00  0.00           O  
ATOM   1069  OD2 ASP A  69      15.694 -20.337  -7.440  1.00  0.00           O  
ATOM   1070  H   ASP A  69      13.747 -17.630  -7.887  1.00  0.00           H  
ATOM   1071  HA  ASP A  69      14.905 -17.415  -5.185  1.00  0.00           H  
ATOM   1072 1HB  ASP A  69      16.109 -17.976  -7.923  1.00  0.00           H  
ATOM   1073 2HB  ASP A  69      17.081 -17.833  -6.465  1.00  0.00           H  
ATOM   1074  N   GLU A  70      15.323 -15.086  -7.451  1.00  0.00           N  
ATOM   1075  CA  GLU A  70      15.601 -13.665  -7.584  1.00  0.00           C  
ATOM   1076  C   GLU A  70      14.709 -12.858  -6.665  1.00  0.00           C  
ATOM   1077  O   GLU A  70      15.155 -11.906  -6.028  1.00  0.00           O  
ATOM   1078  CB  GLU A  70      15.405 -13.211  -9.033  1.00  0.00           C  
ATOM   1079  CG  GLU A  70      16.475 -13.704  -9.996  1.00  0.00           C  
ATOM   1080  CD  GLU A  70      16.301 -13.165 -11.389  1.00  0.00           C  
ATOM   1081  OE1 GLU A  70      15.307 -12.527 -11.639  1.00  0.00           O  
ATOM   1082  OE2 GLU A  70      17.164 -13.392 -12.204  1.00  0.00           O  
ATOM   1083  H   GLU A  70      14.946 -15.595  -8.243  1.00  0.00           H  
ATOM   1084  HA  GLU A  70      16.638 -13.486  -7.296  1.00  0.00           H  
ATOM   1085 1HB  GLU A  70      14.439 -13.563  -9.397  1.00  0.00           H  
ATOM   1086 2HB  GLU A  70      15.393 -12.122  -9.074  1.00  0.00           H  
ATOM   1087 1HG  GLU A  70      17.453 -13.402  -9.622  1.00  0.00           H  
ATOM   1088 2HG  GLU A  70      16.448 -14.792 -10.027  1.00  0.00           H  
ATOM   1089  N   PHE A  71      13.441 -13.258  -6.578  1.00  0.00           N  
ATOM   1090  CA  PHE A  71      12.514 -12.628  -5.658  1.00  0.00           C  
ATOM   1091  C   PHE A  71      13.038 -12.686  -4.250  1.00  0.00           C  
ATOM   1092  O   PHE A  71      13.114 -11.668  -3.561  1.00  0.00           O  
ATOM   1093  CB  PHE A  71      11.143 -13.304  -5.724  1.00  0.00           C  
ATOM   1094  CG  PHE A  71      10.154 -12.767  -4.730  1.00  0.00           C  
ATOM   1095  CD1 PHE A  71       9.389 -11.648  -5.026  1.00  0.00           C  
ATOM   1096  CD2 PHE A  71       9.986 -13.377  -3.496  1.00  0.00           C  
ATOM   1097  CE1 PHE A  71       8.479 -11.152  -4.111  1.00  0.00           C  
ATOM   1098  CE2 PHE A  71       9.076 -12.885  -2.581  1.00  0.00           C  
ATOM   1099  CZ  PHE A  71       8.322 -11.770  -2.889  1.00  0.00           C  
ATOM   1100  H   PHE A  71      13.120 -14.022  -7.164  1.00  0.00           H  
ATOM   1101  HA  PHE A  71      12.397 -11.582  -5.942  1.00  0.00           H  
ATOM   1102 1HB  PHE A  71      10.724 -13.180  -6.722  1.00  0.00           H  
ATOM   1103 2HB  PHE A  71      11.256 -14.373  -5.547  1.00  0.00           H  
ATOM   1104  HD1 PHE A  71       9.513 -11.159  -5.993  1.00  0.00           H  
ATOM   1105  HD2 PHE A  71      10.582 -14.258  -3.252  1.00  0.00           H  
ATOM   1106  HE1 PHE A  71       7.885 -10.272  -4.357  1.00  0.00           H  
ATOM   1107  HE2 PHE A  71       8.953 -13.375  -1.615  1.00  0.00           H  
ATOM   1108  HZ  PHE A  71       7.606 -11.380  -2.168  1.00  0.00           H  
ATOM   1109  N   LYS A  72      13.412 -13.885  -3.817  1.00  0.00           N  
ATOM   1110  CA  LYS A  72      13.906 -14.094  -2.475  1.00  0.00           C  
ATOM   1111  C   LYS A  72      15.077 -13.171  -2.175  1.00  0.00           C  
ATOM   1112  O   LYS A  72      15.122 -12.535  -1.121  1.00  0.00           O  
ATOM   1113  CB  LYS A  72      14.317 -15.554  -2.280  1.00  0.00           C  
ATOM   1114  CG  LYS A  72      14.715 -15.910  -0.854  1.00  0.00           C  
ATOM   1115  CD  LYS A  72      14.940 -17.407  -0.700  1.00  0.00           C  
ATOM   1116  CE  LYS A  72      15.230 -17.778   0.747  1.00  0.00           C  
ATOM   1117  NZ  LYS A  72      15.377 -19.248   0.925  1.00  0.00           N  
ATOM   1118  H   LYS A  72      13.341 -14.682  -4.443  1.00  0.00           H  
ATOM   1119  HA  LYS A  72      13.107 -13.863  -1.773  1.00  0.00           H  
ATOM   1120 1HB  LYS A  72      13.492 -16.206  -2.570  1.00  0.00           H  
ATOM   1121 2HB  LYS A  72      15.161 -15.785  -2.930  1.00  0.00           H  
ATOM   1122 1HG  LYS A  72      15.634 -15.384  -0.590  1.00  0.00           H  
ATOM   1123 2HG  LYS A  72      13.929 -15.597  -0.168  1.00  0.00           H  
ATOM   1124 1HD  LYS A  72      14.051 -17.945  -1.033  1.00  0.00           H  
ATOM   1125 2HD  LYS A  72      15.783 -17.714  -1.320  1.00  0.00           H  
ATOM   1126 1HE  LYS A  72      16.149 -17.292   1.070  1.00  0.00           H  
ATOM   1127 2HE  LYS A  72      14.417 -17.428   1.382  1.00  0.00           H  
ATOM   1128 1HZ  LYS A  72      15.568 -19.453   1.896  1.00  0.00           H  
ATOM   1129 2HZ  LYS A  72      14.522 -19.709   0.646  1.00  0.00           H  
ATOM   1130 3HZ  LYS A  72      16.141 -19.583   0.355  1.00  0.00           H  
ATOM   1131  N   LYS A  73      16.031 -13.102  -3.104  1.00  0.00           N  
ATOM   1132  CA  LYS A  73      17.222 -12.279  -2.920  1.00  0.00           C  
ATOM   1133  C   LYS A  73      16.877 -10.787  -2.852  1.00  0.00           C  
ATOM   1134  O   LYS A  73      17.436 -10.048  -2.036  1.00  0.00           O  
ATOM   1135  CB  LYS A  73      18.222 -12.536  -4.048  1.00  0.00           C  
ATOM   1136  CG  LYS A  73      18.898 -13.899  -3.990  1.00  0.00           C  
ATOM   1137  CD  LYS A  73      19.840 -14.099  -5.168  1.00  0.00           C  
ATOM   1138  CE  LYS A  73      20.504 -15.468  -5.121  1.00  0.00           C  
ATOM   1139  NZ  LYS A  73      21.406 -15.689  -6.284  1.00  0.00           N  
ATOM   1140  H   LYS A  73      15.933 -13.646  -3.958  1.00  0.00           H  
ATOM   1141  HA  LYS A  73      17.687 -12.556  -1.974  1.00  0.00           H  
ATOM   1142 1HB  LYS A  73      17.714 -12.455  -5.010  1.00  0.00           H  
ATOM   1143 2HB  LYS A  73      19.001 -11.775  -4.024  1.00  0.00           H  
ATOM   1144 1HG  LYS A  73      19.466 -13.985  -3.063  1.00  0.00           H  
ATOM   1145 2HG  LYS A  73      18.141 -14.682  -4.005  1.00  0.00           H  
ATOM   1146 1HD  LYS A  73      19.282 -14.007  -6.100  1.00  0.00           H  
ATOM   1147 2HD  LYS A  73      20.613 -13.331  -5.150  1.00  0.00           H  
ATOM   1148 1HE  LYS A  73      21.084 -15.559  -4.204  1.00  0.00           H  
ATOM   1149 2HE  LYS A  73      19.738 -16.243  -5.119  1.00  0.00           H  
ATOM   1150 1HZ  LYS A  73      21.825 -16.606  -6.216  1.00  0.00           H  
ATOM   1151 2HZ  LYS A  73      20.873 -15.625  -7.140  1.00  0.00           H  
ATOM   1152 3HZ  LYS A  73      22.132 -14.987  -6.286  1.00  0.00           H  
ATOM   1153  N   GLN A  74      15.958 -10.346  -3.715  1.00  0.00           N  
ATOM   1154  CA  GLN A  74      15.577  -8.934  -3.765  1.00  0.00           C  
ATOM   1155  C   GLN A  74      14.850  -8.506  -2.496  1.00  0.00           C  
ATOM   1156  O   GLN A  74      15.125  -7.439  -1.943  1.00  0.00           O  
ATOM   1157  CB  GLN A  74      14.695  -8.659  -4.986  1.00  0.00           C  
ATOM   1158  CG  GLN A  74      15.430  -8.735  -6.314  1.00  0.00           C  
ATOM   1159  CD  GLN A  74      14.496  -8.595  -7.501  1.00  0.00           C  
ATOM   1160  OE1 GLN A  74      13.323  -8.974  -7.434  1.00  0.00           O  
ATOM   1161  NE2 GLN A  74      15.010  -8.048  -8.596  1.00  0.00           N  
ATOM   1162  H   GLN A  74      15.522 -11.001  -4.358  1.00  0.00           H  
ATOM   1163  HA  GLN A  74      16.483  -8.336  -3.849  1.00  0.00           H  
ATOM   1164 1HB  GLN A  74      13.877  -9.379  -5.013  1.00  0.00           H  
ATOM   1165 2HB  GLN A  74      14.255  -7.666  -4.901  1.00  0.00           H  
ATOM   1166 1HG  GLN A  74      16.162  -7.929  -6.358  1.00  0.00           H  
ATOM   1167 2HG  GLN A  74      15.931  -9.700  -6.386  1.00  0.00           H  
ATOM   1168 1HE2 GLN A  74      14.441  -7.929  -9.411  1.00  0.00           H  
ATOM   1169 2HE2 GLN A  74      15.966  -7.754  -8.607  1.00  0.00           H  
ATOM   1170  N   VAL A  75      13.925  -9.344  -2.032  1.00  0.00           N  
ATOM   1171  CA  VAL A  75      13.179  -9.047  -0.818  1.00  0.00           C  
ATOM   1172  C   VAL A  75      14.080  -9.059   0.391  1.00  0.00           C  
ATOM   1173  O   VAL A  75      13.979  -8.192   1.256  1.00  0.00           O  
ATOM   1174  CB  VAL A  75      12.047 -10.072  -0.616  1.00  0.00           C  
ATOM   1175  CG1 VAL A  75      11.422  -9.911   0.761  1.00  0.00           C  
ATOM   1176  CG2 VAL A  75      10.999  -9.907  -1.706  1.00  0.00           C  
ATOM   1177  H   VAL A  75      13.737 -10.206  -2.533  1.00  0.00           H  
ATOM   1178  HA  VAL A  75      12.743  -8.053  -0.917  1.00  0.00           H  
ATOM   1179  HB  VAL A  75      12.467 -11.077  -0.664  1.00  0.00           H  
ATOM   1180 1HG1 VAL A  75      10.624 -10.644   0.887  1.00  0.00           H  
ATOM   1181 2HG1 VAL A  75      12.182 -10.069   1.526  1.00  0.00           H  
ATOM   1182 3HG1 VAL A  75      11.010  -8.907   0.859  1.00  0.00           H  
ATOM   1183 1HG2 VAL A  75      10.202 -10.635  -1.558  1.00  0.00           H  
ATOM   1184 2HG2 VAL A  75      10.583  -8.900  -1.662  1.00  0.00           H  
ATOM   1185 3HG2 VAL A  75      11.459 -10.067  -2.681  1.00  0.00           H  
ATOM   1186  N   LYS A  76      14.971 -10.040   0.456  1.00  0.00           N  
ATOM   1187  CA  LYS A  76      15.917 -10.124   1.549  1.00  0.00           C  
ATOM   1188  C   LYS A  76      16.672  -8.823   1.696  1.00  0.00           C  
ATOM   1189  O   LYS A  76      16.751  -8.259   2.787  1.00  0.00           O  
ATOM   1190  CB  LYS A  76      16.892 -11.282   1.332  1.00  0.00           C  
ATOM   1191  CG  LYS A  76      17.840 -11.533   2.497  1.00  0.00           C  
ATOM   1192  CD  LYS A  76      18.940 -12.512   2.114  1.00  0.00           C  
ATOM   1193  CE  LYS A  76      18.400 -13.928   1.979  1.00  0.00           C  
ATOM   1194  NZ  LYS A  76      19.487 -14.918   1.751  1.00  0.00           N  
ATOM   1195  H   LYS A  76      14.997 -10.742  -0.276  1.00  0.00           H  
ATOM   1196  HA  LYS A  76      15.368 -10.301   2.474  1.00  0.00           H  
ATOM   1197 1HB  LYS A  76      16.332 -12.201   1.152  1.00  0.00           H  
ATOM   1198 2HB  LYS A  76      17.496 -11.088   0.445  1.00  0.00           H  
ATOM   1199 1HG  LYS A  76      18.294 -10.591   2.806  1.00  0.00           H  
ATOM   1200 2HG  LYS A  76      17.281 -11.940   3.340  1.00  0.00           H  
ATOM   1201 1HD  LYS A  76      19.383 -12.208   1.165  1.00  0.00           H  
ATOM   1202 2HD  LYS A  76      19.718 -12.502   2.877  1.00  0.00           H  
ATOM   1203 1HE  LYS A  76      17.861 -14.200   2.885  1.00  0.00           H  
ATOM   1204 2HE  LYS A  76      17.703 -13.973   1.141  1.00  0.00           H  
ATOM   1205 1HZ  LYS A  76      19.088 -15.843   1.666  1.00  0.00           H  
ATOM   1206 2HZ  LYS A  76      19.982 -14.686   0.901  1.00  0.00           H  
ATOM   1207 3HZ  LYS A  76      20.129 -14.900   2.530  1.00  0.00           H  
ATOM   1208  N   LYS A  77      17.214  -8.330   0.586  1.00  0.00           N  
ATOM   1209  CA  LYS A  77      17.934  -7.075   0.592  1.00  0.00           C  
ATOM   1210  C   LYS A  77      17.018  -5.929   0.988  1.00  0.00           C  
ATOM   1211  O   LYS A  77      17.407  -5.052   1.756  1.00  0.00           O  
ATOM   1212  CB  LYS A  77      18.557  -6.807  -0.779  1.00  0.00           C  
ATOM   1213  CG  LYS A  77      19.350  -5.510  -0.868  1.00  0.00           C  
ATOM   1214  CD  LYS A  77      20.628  -5.586  -0.046  1.00  0.00           C  
ATOM   1215  CE  LYS A  77      21.498  -4.356  -0.259  1.00  0.00           C  
ATOM   1216  NZ  LYS A  77      22.034  -4.287  -1.646  1.00  0.00           N  
ATOM   1217  H   LYS A  77      17.117  -8.840  -0.288  1.00  0.00           H  
ATOM   1218  HA  LYS A  77      18.733  -7.137   1.331  1.00  0.00           H  
ATOM   1219 1HB  LYS A  77      19.226  -7.627  -1.041  1.00  0.00           H  
ATOM   1220 2HB  LYS A  77      17.772  -6.771  -1.535  1.00  0.00           H  
ATOM   1221 1HG  LYS A  77      19.609  -5.312  -1.909  1.00  0.00           H  
ATOM   1222 2HG  LYS A  77      18.740  -4.685  -0.501  1.00  0.00           H  
ATOM   1223 1HD  LYS A  77      20.376  -5.664   1.013  1.00  0.00           H  
ATOM   1224 2HD  LYS A  77      21.192  -6.473  -0.333  1.00  0.00           H  
ATOM   1225 1HE  LYS A  77      20.913  -3.459  -0.064  1.00  0.00           H  
ATOM   1226 2HE  LYS A  77      22.335  -4.377   0.439  1.00  0.00           H  
ATOM   1227 1HZ  LYS A  77      22.605  -3.460  -1.746  1.00  0.00           H  
ATOM   1228 2HZ  LYS A  77      22.595  -5.107  -1.832  1.00  0.00           H  
ATOM   1229 3HZ  LYS A  77      21.268  -4.248  -2.302  1.00  0.00           H  
ATOM   1230  N   ALA A  78      15.794  -5.939   0.460  1.00  0.00           N  
ATOM   1231  CA  ALA A  78      14.826  -4.896   0.759  1.00  0.00           C  
ATOM   1232  C   ALA A  78      14.556  -4.822   2.247  1.00  0.00           C  
ATOM   1233  O   ALA A  78      14.517  -3.737   2.828  1.00  0.00           O  
ATOM   1234  CB  ALA A  78      13.534  -5.151   0.014  1.00  0.00           C  
ATOM   1235  H   ALA A  78      15.533  -6.688  -0.174  1.00  0.00           H  
ATOM   1236  HA  ALA A  78      15.245  -3.942   0.440  1.00  0.00           H  
ATOM   1237 1HB  ALA A  78      12.844  -4.365   0.228  1.00  0.00           H  
ATOM   1238 2HB  ALA A  78      13.722  -5.183  -1.035  1.00  0.00           H  
ATOM   1239 3HB  ALA A  78      13.112  -6.098   0.333  1.00  0.00           H  
ATOM   1240  N   LEU A  79      14.368  -5.981   2.868  1.00  0.00           N  
ATOM   1241  CA  LEU A  79      14.041  -6.042   4.278  1.00  0.00           C  
ATOM   1242  C   LEU A  79      15.210  -5.574   5.134  1.00  0.00           C  
ATOM   1243  O   LEU A  79      15.017  -4.885   6.142  1.00  0.00           O  
ATOM   1244  CB  LEU A  79      13.651  -7.474   4.666  1.00  0.00           C  
ATOM   1245  CG  LEU A  79      12.349  -7.999   4.048  1.00  0.00           C  
ATOM   1246  CD1 LEU A  79      12.196  -9.480   4.368  1.00  0.00           C  
ATOM   1247  CD2 LEU A  79      11.172  -7.199   4.587  1.00  0.00           C  
ATOM   1248  H   LEU A  79      14.444  -6.843   2.340  1.00  0.00           H  
ATOM   1249  HA  LEU A  79      13.196  -5.384   4.464  1.00  0.00           H  
ATOM   1250 1HB  LEU A  79      14.454  -8.146   4.366  1.00  0.00           H  
ATOM   1251 2HB  LEU A  79      13.548  -7.524   5.749  1.00  0.00           H  
ATOM   1252  HG  LEU A  79      12.392  -7.894   2.964  1.00  0.00           H  
ATOM   1253 1HD1 LEU A  79      11.270  -9.853   3.929  1.00  0.00           H  
ATOM   1254 2HD1 LEU A  79      13.040 -10.030   3.954  1.00  0.00           H  
ATOM   1255 3HD1 LEU A  79      12.166  -9.618   5.448  1.00  0.00           H  
ATOM   1256 1HD2 LEU A  79      10.247  -7.571   4.148  1.00  0.00           H  
ATOM   1257 2HD2 LEU A  79      11.127  -7.303   5.672  1.00  0.00           H  
ATOM   1258 3HD2 LEU A  79      11.299  -6.147   4.330  1.00  0.00           H  
ATOM   1259  N   GLU A  80      16.430  -5.941   4.729  1.00  0.00           N  
ATOM   1260  CA  GLU A  80      17.627  -5.510   5.442  1.00  0.00           C  
ATOM   1261  C   GLU A  80      17.792  -3.994   5.379  1.00  0.00           C  
ATOM   1262  O   GLU A  80      18.153  -3.358   6.372  1.00  0.00           O  
ATOM   1263  CB  GLU A  80      18.867  -6.193   4.861  1.00  0.00           C  
ATOM   1264  CG  GLU A  80      18.977  -7.676   5.183  1.00  0.00           C  
ATOM   1265  CD  GLU A  80      20.166  -8.329   4.536  1.00  0.00           C  
ATOM   1266  OE1 GLU A  80      20.843  -7.673   3.782  1.00  0.00           O  
ATOM   1267  OE2 GLU A  80      20.399  -9.486   4.797  1.00  0.00           O  
ATOM   1268  H   GLU A  80      16.524  -6.536   3.910  1.00  0.00           H  
ATOM   1269  HA  GLU A  80      17.525  -5.795   6.485  1.00  0.00           H  
ATOM   1270 1HB  GLU A  80      18.868  -6.085   3.777  1.00  0.00           H  
ATOM   1271 2HB  GLU A  80      19.764  -5.701   5.240  1.00  0.00           H  
ATOM   1272 1HG  GLU A  80      19.052  -7.799   6.263  1.00  0.00           H  
ATOM   1273 2HG  GLU A  80      18.068  -8.177   4.851  1.00  0.00           H  
ATOM   1274  N   LEU A  81      17.511  -3.412   4.209  1.00  0.00           N  
ATOM   1275  CA  LEU A  81      17.593  -1.968   4.046  1.00  0.00           C  
ATOM   1276  C   LEU A  81      16.589  -1.274   4.924  1.00  0.00           C  
ATOM   1277  O   LEU A  81      16.933  -0.373   5.686  1.00  0.00           O  
ATOM   1278  CB  LEU A  81      17.353  -1.576   2.583  1.00  0.00           C  
ATOM   1279  CG  LEU A  81      18.492  -1.907   1.610  1.00  0.00           C  
ATOM   1280  CD1 LEU A  81      18.013  -1.706   0.179  1.00  0.00           C  
ATOM   1281  CD2 LEU A  81      19.693  -1.023   1.914  1.00  0.00           C  
ATOM   1282  H   LEU A  81      17.234  -3.985   3.422  1.00  0.00           H  
ATOM   1283  HA  LEU A  81      18.591  -1.641   4.335  1.00  0.00           H  
ATOM   1284 1HB  LEU A  81      16.458  -2.085   2.229  1.00  0.00           H  
ATOM   1285 2HB  LEU A  81      17.178  -0.501   2.535  1.00  0.00           H  
ATOM   1286  HG  LEU A  81      18.775  -2.954   1.723  1.00  0.00           H  
ATOM   1287 1HD1 LEU A  81      18.822  -1.941  -0.513  1.00  0.00           H  
ATOM   1288 2HD1 LEU A  81      17.167  -2.364  -0.018  1.00  0.00           H  
ATOM   1289 3HD1 LEU A  81      17.707  -0.669   0.040  1.00  0.00           H  
ATOM   1290 1HD2 LEU A  81      20.503  -1.259   1.223  1.00  0.00           H  
ATOM   1291 2HD2 LEU A  81      19.412   0.024   1.800  1.00  0.00           H  
ATOM   1292 3HD2 LEU A  81      20.025  -1.200   2.937  1.00  0.00           H  
ATOM   1293  N   MET A  82      15.337  -1.694   4.823  1.00  0.00           N  
ATOM   1294  CA  MET A  82      14.261  -1.042   5.531  1.00  0.00           C  
ATOM   1295  C   MET A  82      14.438  -1.178   7.043  1.00  0.00           C  
ATOM   1296  O   MET A  82      14.180  -0.233   7.796  1.00  0.00           O  
ATOM   1297  CB  MET A  82      12.918  -1.622   5.090  1.00  0.00           C  
ATOM   1298  CG  MET A  82      12.481  -1.204   3.693  1.00  0.00           C  
ATOM   1299  SD  MET A  82      10.805  -1.743   3.300  1.00  0.00           S  
ATOM   1300  CE  MET A  82      11.043  -3.511   3.154  1.00  0.00           C  
ATOM   1301  H   MET A  82      15.126  -2.482   4.219  1.00  0.00           H  
ATOM   1302  HA  MET A  82      14.279   0.017   5.292  1.00  0.00           H  
ATOM   1303 1HB  MET A  82      12.967  -2.710   5.113  1.00  0.00           H  
ATOM   1304 2HB  MET A  82      12.141  -1.314   5.790  1.00  0.00           H  
ATOM   1305 1HG  MET A  82      12.523  -0.119   3.608  1.00  0.00           H  
ATOM   1306 2HG  MET A  82      13.161  -1.630   2.956  1.00  0.00           H  
ATOM   1307 1HE  MET A  82      10.093  -3.988   2.913  1.00  0.00           H  
ATOM   1308 2HE  MET A  82      11.765  -3.718   2.363  1.00  0.00           H  
ATOM   1309 3HE  MET A  82      11.417  -3.907   4.099  1.00  0.00           H  
ATOM   1310  N   LYS A  83      14.896  -2.353   7.483  1.00  0.00           N  
ATOM   1311  CA  LYS A  83      15.121  -2.602   8.903  1.00  0.00           C  
ATOM   1312  C   LYS A  83      16.191  -1.669   9.470  1.00  0.00           C  
ATOM   1313  O   LYS A  83      16.002  -1.059  10.522  1.00  0.00           O  
ATOM   1314  CB  LYS A  83      15.520  -4.060   9.132  1.00  0.00           C  
ATOM   1315  CG  LYS A  83      15.696  -4.442  10.596  1.00  0.00           C  
ATOM   1316  CD  LYS A  83      15.753  -5.953  10.770  1.00  0.00           C  
ATOM   1317  CE  LYS A  83      17.147  -6.491  10.485  1.00  0.00           C  
ATOM   1318  NZ  LYS A  83      18.083  -6.240  11.614  1.00  0.00           N  
ATOM   1319  H   LYS A  83      15.089  -3.093   6.816  1.00  0.00           H  
ATOM   1320  HA  LYS A  83      14.195  -2.409   9.439  1.00  0.00           H  
ATOM   1321 1HB  LYS A  83      14.761  -4.717   8.704  1.00  0.00           H  
ATOM   1322 2HB  LYS A  83      16.458  -4.266   8.618  1.00  0.00           H  
ATOM   1323 1HG  LYS A  83      16.619  -4.006  10.978  1.00  0.00           H  
ATOM   1324 2HG  LYS A  83      14.862  -4.049  11.177  1.00  0.00           H  
ATOM   1325 1HD  LYS A  83      15.474  -6.212  11.792  1.00  0.00           H  
ATOM   1326 2HD  LYS A  83      15.045  -6.424  10.089  1.00  0.00           H  
ATOM   1327 1HE  LYS A  83      17.092  -7.564  10.306  1.00  0.00           H  
ATOM   1328 2HE  LYS A  83      17.544  -6.016   9.588  1.00  0.00           H  
ATOM   1329 1HZ  LYS A  83      18.994  -6.611  11.385  1.00  0.00           H  
ATOM   1330 2HZ  LYS A  83      18.155  -5.245  11.777  1.00  0.00           H  
ATOM   1331 3HZ  LYS A  83      17.735  -6.693  12.447  1.00  0.00           H  
ATOM   1332  N   LYS A  84      17.318  -1.569   8.766  1.00  0.00           N  
ATOM   1333  CA  LYS A  84      18.422  -0.716   9.201  1.00  0.00           C  
ATOM   1334  C   LYS A  84      18.040   0.762   9.156  1.00  0.00           C  
ATOM   1335  O   LYS A  84      18.430   1.542  10.027  1.00  0.00           O  
ATOM   1336  CB  LYS A  84      19.659  -0.965   8.337  1.00  0.00           C  
ATOM   1337  CG  LYS A  84      20.326  -2.314   8.567  1.00  0.00           C  
ATOM   1338  CD  LYS A  84      21.497  -2.521   7.618  1.00  0.00           C  
ATOM   1339  CE  LYS A  84      22.109  -3.904   7.785  1.00  0.00           C  
ATOM   1340  NZ  LYS A  84      22.792  -4.056   9.098  1.00  0.00           N  
ATOM   1341  H   LYS A  84      17.417  -2.106   7.909  1.00  0.00           H  
ATOM   1342  HA  LYS A  84      18.666  -0.967  10.233  1.00  0.00           H  
ATOM   1343 1HB  LYS A  84      19.386  -0.902   7.283  1.00  0.00           H  
ATOM   1344 2HB  LYS A  84      20.399  -0.188   8.530  1.00  0.00           H  
ATOM   1345 1HG  LYS A  84      20.688  -2.371   9.595  1.00  0.00           H  
ATOM   1346 2HG  LYS A  84      19.599  -3.111   8.412  1.00  0.00           H  
ATOM   1347 1HD  LYS A  84      21.156  -2.405   6.589  1.00  0.00           H  
ATOM   1348 2HD  LYS A  84      22.262  -1.770   7.816  1.00  0.00           H  
ATOM   1349 1HE  LYS A  84      21.328  -4.659   7.707  1.00  0.00           H  
ATOM   1350 2HE  LYS A  84      22.834  -4.080   6.991  1.00  0.00           H  
ATOM   1351 1HZ  LYS A  84      23.184  -4.984   9.170  1.00  0.00           H  
ATOM   1352 2HZ  LYS A  84      23.532  -3.372   9.175  1.00  0.00           H  
ATOM   1353 3HZ  LYS A  84      22.125  -3.914   9.844  1.00  0.00           H  
ATOM   1354  N   LEU A  85      17.290   1.143   8.129  1.00  0.00           N  
ATOM   1355  CA  LEU A  85      16.836   2.520   7.966  1.00  0.00           C  
ATOM   1356  C   LEU A  85      15.820   2.922   9.045  1.00  0.00           C  
ATOM   1357  O   LEU A  85      15.814   4.067   9.503  1.00  0.00           O  
ATOM   1358  CB  LEU A  85      16.213   2.701   6.577  1.00  0.00           C  
ATOM   1359  CG  LEU A  85      17.189   2.630   5.395  1.00  0.00           C  
ATOM   1360  CD1 LEU A  85      16.413   2.379   4.109  1.00  0.00           C  
ATOM   1361  CD2 LEU A  85      17.981   3.926   5.312  1.00  0.00           C  
ATOM   1362  H   LEU A  85      17.032   0.456   7.429  1.00  0.00           H  
ATOM   1363  HA  LEU A  85      17.701   3.174   8.054  1.00  0.00           H  
ATOM   1364 1HB  LEU A  85      15.459   1.929   6.430  1.00  0.00           H  
ATOM   1365 2HB  LEU A  85      15.720   3.673   6.541  1.00  0.00           H  
ATOM   1366  HG  LEU A  85      17.874   1.794   5.540  1.00  0.00           H  
ATOM   1367 1HD1 LEU A  85      17.107   2.328   3.270  1.00  0.00           H  
ATOM   1368 2HD1 LEU A  85      15.872   1.436   4.189  1.00  0.00           H  
ATOM   1369 3HD1 LEU A  85      15.706   3.192   3.947  1.00  0.00           H  
ATOM   1370 1HD2 LEU A  85      18.676   3.875   4.473  1.00  0.00           H  
ATOM   1371 2HD2 LEU A  85      17.297   4.762   5.166  1.00  0.00           H  
ATOM   1372 3HD2 LEU A  85      18.540   4.072   6.237  1.00  0.00           H  
ATOM   1373  N   GLY A  86      14.973   1.971   9.459  1.00  0.00           N  
ATOM   1374  CA  GLY A  86      14.039   2.214  10.565  1.00  0.00           C  
ATOM   1375  C   GLY A  86      12.615   2.534  10.080  1.00  0.00           C  
ATOM   1376  O   GLY A  86      11.946   3.400  10.638  1.00  0.00           O  
ATOM   1377  H   GLY A  86      14.986   1.062   9.007  1.00  0.00           H  
ATOM   1378 1HA  GLY A  86      14.011   1.336  11.211  1.00  0.00           H  
ATOM   1379 2HA  GLY A  86      14.408   3.038  11.173  1.00  0.00           H  
ATOM   1380  N   VAL A  87      12.160   1.823   9.058  1.00  0.00           N  
ATOM   1381  CA  VAL A  87      10.774   1.945   8.593  1.00  0.00           C  
ATOM   1382  C   VAL A  87       9.806   1.448   9.661  1.00  0.00           C  
ATOM   1383  O   VAL A  87      10.106   0.498  10.385  1.00  0.00           O  
ATOM   1384  CB  VAL A  87      10.564   1.138   7.298  1.00  0.00           C  
ATOM   1385  CG1 VAL A  87      10.507  -0.352   7.601  1.00  0.00           C  
ATOM   1386  CG2 VAL A  87       9.291   1.596   6.603  1.00  0.00           C  
ATOM   1387  H   VAL A  87      12.779   1.169   8.593  1.00  0.00           H  
ATOM   1388  HA  VAL A  87      10.563   2.993   8.382  1.00  0.00           H  
ATOM   1389  HB  VAL A  87      11.417   1.299   6.638  1.00  0.00           H  
ATOM   1390 1HG1 VAL A  87      10.358  -0.906   6.674  1.00  0.00           H  
ATOM   1391 2HG1 VAL A  87      11.442  -0.664   8.065  1.00  0.00           H  
ATOM   1392 3HG1 VAL A  87       9.679  -0.553   8.280  1.00  0.00           H  
ATOM   1393 1HG2 VAL A  87       9.149   1.023   5.688  1.00  0.00           H  
ATOM   1394 2HG2 VAL A  87       8.439   1.441   7.265  1.00  0.00           H  
ATOM   1395 3HG2 VAL A  87       9.371   2.656   6.359  1.00  0.00           H  
ATOM   1396  N   ASP A  88       8.636   2.071   9.742  1.00  0.00           N  
ATOM   1397  CA  ASP A  88       7.632   1.652  10.711  1.00  0.00           C  
ATOM   1398  C   ASP A  88       7.038   0.282  10.341  1.00  0.00           C  
ATOM   1399  O   ASP A  88       6.573  -0.455  11.211  1.00  0.00           O  
ATOM   1400  CB  ASP A  88       6.517   2.696  10.805  1.00  0.00           C  
ATOM   1401  CG  ASP A  88       6.924   3.928  11.602  1.00  0.00           C  
ATOM   1402  OD1 ASP A  88       7.861   3.838  12.359  1.00  0.00           O  
ATOM   1403  OD2 ASP A  88       6.294   4.946  11.446  1.00  0.00           O  
ATOM   1404  H   ASP A  88       8.427   2.833   9.105  1.00  0.00           H  
ATOM   1405  HA  ASP A  88       8.113   1.560  11.685  1.00  0.00           H  
ATOM   1406 1HB  ASP A  88       6.226   3.009   9.803  1.00  0.00           H  
ATOM   1407 2HB  ASP A  88       5.640   2.250  11.276  1.00  0.00           H  
ATOM   1408  N   ALA A  89       7.057  -0.048   9.039  1.00  0.00           N  
ATOM   1409  CA  ALA A  89       6.510  -1.329   8.562  1.00  0.00           C  
ATOM   1410  C   ALA A  89       7.196  -1.789   7.255  1.00  0.00           C  
ATOM   1411  O   ALA A  89       7.282  -1.029   6.283  1.00  0.00           O  
ATOM   1412  CB  ALA A  89       5.006  -1.213   8.358  1.00  0.00           C  
ATOM   1413  H   ALA A  89       7.458   0.602   8.370  1.00  0.00           H  
ATOM   1414  HA  ALA A  89       6.694  -2.086   9.325  1.00  0.00           H  
ATOM   1415 1HB  ALA A  89       4.611  -2.168   8.011  1.00  0.00           H  
ATOM   1416 2HB  ALA A  89       4.530  -0.945   9.301  1.00  0.00           H  
ATOM   1417 3HB  ALA A  89       4.798  -0.444   7.615  1.00  0.00           H  
ATOM   1418  N   ARG A  90       7.673  -3.039   7.241  1.00  0.00           N  
ATOM   1419  CA  ARG A  90       8.246  -3.642   6.023  1.00  0.00           C  
ATOM   1420  C   ARG A  90       7.200  -4.459   5.257  1.00  0.00           C  
ATOM   1421  O   ARG A  90       6.929  -5.618   5.594  1.00  0.00           O  
ATOM   1422  CB  ARG A  90       9.423  -4.540   6.372  1.00  0.00           C  
ATOM   1423  CG  ARG A  90      10.540  -3.859   7.147  1.00  0.00           C  
ATOM   1424  CD  ARG A  90      11.697  -4.767   7.356  1.00  0.00           C  
ATOM   1425  NE  ARG A  90      11.320  -5.964   8.090  1.00  0.00           N  
ATOM   1426  CZ  ARG A  90      11.244  -6.046   9.433  1.00  0.00           C  
ATOM   1427  NH1 ARG A  90      11.520  -4.994  10.172  1.00  0.00           N  
ATOM   1428  NH2 ARG A  90      10.891  -7.183  10.007  1.00  0.00           N  
ATOM   1429  H   ARG A  90       7.643  -3.591   8.097  1.00  0.00           H  
ATOM   1430  HA  ARG A  90       8.603  -2.840   5.376  1.00  0.00           H  
ATOM   1431 1HB  ARG A  90       9.074  -5.382   6.969  1.00  0.00           H  
ATOM   1432 2HB  ARG A  90       9.856  -4.945   5.457  1.00  0.00           H  
ATOM   1433 1HG  ARG A  90      10.885  -2.985   6.594  1.00  0.00           H  
ATOM   1434 2HG  ARG A  90      10.168  -3.547   8.124  1.00  0.00           H  
ATOM   1435 1HD  ARG A  90      12.099  -5.071   6.391  1.00  0.00           H  
ATOM   1436 2HD  ARG A  90      12.468  -4.248   7.923  1.00  0.00           H  
ATOM   1437  HE  ARG A  90      11.101  -6.794   7.556  1.00  0.00           H  
ATOM   1438 1HH1 ARG A  90      11.789  -4.125   9.734  1.00  0.00           H  
ATOM   1439 2HH1 ARG A  90      11.463  -5.056  11.179  1.00  0.00           H  
ATOM   1440 1HH2 ARG A  90      10.679  -7.991   9.438  1.00  0.00           H  
ATOM   1441 2HH2 ARG A  90      10.834  -7.244  11.013  1.00  0.00           H  
ATOM   1442  N   ILE A  91       6.609  -3.847   4.226  1.00  0.00           N  
ATOM   1443  CA  ILE A  91       5.491  -4.458   3.518  1.00  0.00           C  
ATOM   1444  C   ILE A  91       5.893  -4.897   2.107  1.00  0.00           C  
ATOM   1445  O   ILE A  91       6.332  -4.080   1.292  1.00  0.00           O  
ATOM   1446  CB  ILE A  91       4.301  -3.484   3.435  1.00  0.00           C  
ATOM   1447  CG1 ILE A  91       3.845  -3.077   4.838  1.00  0.00           C  
ATOM   1448  CG2 ILE A  91       3.153  -4.112   2.660  1.00  0.00           C  
ATOM   1449  CD1 ILE A  91       2.855  -1.935   4.852  1.00  0.00           C  
ATOM   1450  H   ILE A  91       6.929  -2.924   3.941  1.00  0.00           H  
ATOM   1451  HA  ILE A  91       5.173  -5.337   4.071  1.00  0.00           H  
ATOM   1452  HB  ILE A  91       4.613  -2.571   2.928  1.00  0.00           H  
ATOM   1453 1HG1 ILE A  91       3.387  -3.932   5.334  1.00  0.00           H  
ATOM   1454 2HG1 ILE A  91       4.712  -2.783   5.431  1.00  0.00           H  
ATOM   1455 1HG2 ILE A  91       2.321  -3.410   2.611  1.00  0.00           H  
ATOM   1456 2HG2 ILE A  91       3.484  -4.352   1.650  1.00  0.00           H  
ATOM   1457 3HG2 ILE A  91       2.830  -5.024   3.162  1.00  0.00           H  
ATOM   1458 1HD1 ILE A  91       2.580  -1.704   5.881  1.00  0.00           H  
ATOM   1459 2HD1 ILE A  91       3.307  -1.056   4.391  1.00  0.00           H  
ATOM   1460 3HD1 ILE A  91       1.964  -2.220   4.294  1.00  0.00           H  
ATOM   1461  N   ILE A  92       5.732  -6.183   1.827  1.00  0.00           N  
ATOM   1462  CA  ILE A  92       6.082  -6.734   0.522  1.00  0.00           C  
ATOM   1463  C   ILE A  92       4.833  -6.983  -0.316  1.00  0.00           C  
ATOM   1464  O   ILE A  92       3.990  -7.796   0.047  1.00  0.00           O  
ATOM   1465  CB  ILE A  92       6.873  -8.047   0.672  1.00  0.00           C  
ATOM   1466  CG1 ILE A  92       8.112  -7.827   1.544  1.00  0.00           C  
ATOM   1467  CG2 ILE A  92       7.268  -8.589  -0.693  1.00  0.00           C  
ATOM   1468  CD1 ILE A  92       9.065  -6.787   0.999  1.00  0.00           C  
ATOM   1469  H   ILE A  92       5.349  -6.798   2.538  1.00  0.00           H  
ATOM   1470  HA  ILE A  92       6.708  -6.013  -0.004  1.00  0.00           H  
ATOM   1471  HB  ILE A  92       6.257  -8.786   1.182  1.00  0.00           H  
ATOM   1472 1HG1 ILE A  92       7.805  -7.518   2.542  1.00  0.00           H  
ATOM   1473 2HG1 ILE A  92       8.657  -8.766   1.647  1.00  0.00           H  
ATOM   1474 1HG2 ILE A  92       7.827  -9.516  -0.568  1.00  0.00           H  
ATOM   1475 2HG2 ILE A  92       6.372  -8.782  -1.280  1.00  0.00           H  
ATOM   1476 3HG2 ILE A  92       7.890  -7.858  -1.209  1.00  0.00           H  
ATOM   1477 1HD1 ILE A  92       9.918  -6.688   1.671  1.00  0.00           H  
ATOM   1478 2HD1 ILE A  92       9.414  -7.094   0.013  1.00  0.00           H  
ATOM   1479 3HD1 ILE A  92       8.552  -5.829   0.921  1.00  0.00           H  
ATOM   1480  N   ALA A  93       4.714  -6.267  -1.431  1.00  0.00           N  
ATOM   1481  CA  ALA A  93       3.517  -6.353  -2.264  1.00  0.00           C  
ATOM   1482  C   ALA A  93       3.784  -7.189  -3.491  1.00  0.00           C  
ATOM   1483  O   ALA A  93       4.807  -7.024  -4.157  1.00  0.00           O  
ATOM   1484  CB  ALA A  93       3.045  -4.966  -2.664  1.00  0.00           C  
ATOM   1485  H   ALA A  93       5.465  -5.648  -1.708  1.00  0.00           H  
ATOM   1486  HA  ALA A  93       2.740  -6.841  -1.691  1.00  0.00           H  
ATOM   1487 1HB  ALA A  93       2.142  -5.048  -3.265  1.00  0.00           H  
ATOM   1488 2HB  ALA A  93       2.838  -4.400  -1.798  1.00  0.00           H  
ATOM   1489 3HB  ALA A  93       3.797  -4.482  -3.223  1.00  0.00           H  
ATOM   1490  N   LEU A  94       2.870  -8.094  -3.789  1.00  0.00           N  
ATOM   1491  CA  LEU A  94       2.995  -8.938  -4.959  1.00  0.00           C  
ATOM   1492  C   LEU A  94       1.903  -8.659  -5.972  1.00  0.00           C  
ATOM   1493  O   LEU A  94       0.721  -8.599  -5.626  1.00  0.00           O  
ATOM   1494  CB  LEU A  94       2.951 -10.415  -4.547  1.00  0.00           C  
ATOM   1495  CG  LEU A  94       4.195 -10.941  -3.820  1.00  0.00           C  
ATOM   1496  CD1 LEU A  94       4.097 -10.606  -2.338  1.00  0.00           C  
ATOM   1497  CD2 LEU A  94       4.313 -12.442  -4.035  1.00  0.00           C  
ATOM   1498  H   LEU A  94       2.069  -8.206  -3.173  1.00  0.00           H  
ATOM   1499  HA  LEU A  94       3.957  -8.736  -5.427  1.00  0.00           H  
ATOM   1500 1HB  LEU A  94       2.095 -10.568  -3.892  1.00  0.00           H  
ATOM   1501 2HB  LEU A  94       2.809 -11.021  -5.442  1.00  0.00           H  
ATOM   1502  HG  LEU A  94       5.084 -10.447  -4.216  1.00  0.00           H  
ATOM   1503 1HD1 LEU A  94       4.982 -10.979  -1.822  1.00  0.00           H  
ATOM   1504 2HD1 LEU A  94       4.034  -9.525  -2.213  1.00  0.00           H  
ATOM   1505 3HD1 LEU A  94       3.208 -11.073  -1.918  1.00  0.00           H  
ATOM   1506 1HD2 LEU A  94       5.198 -12.816  -3.519  1.00  0.00           H  
ATOM   1507 2HD2 LEU A  94       3.426 -12.937  -3.639  1.00  0.00           H  
ATOM   1508 3HD2 LEU A  94       4.399 -12.652  -5.101  1.00  0.00           H  
ATOM   1509  N   ALA A  95       2.299  -8.509  -7.235  1.00  0.00           N  
ATOM   1510  CA  ALA A  95       1.348  -8.319  -8.325  1.00  0.00           C  
ATOM   1511  C   ALA A  95       0.423  -9.531  -8.456  1.00  0.00           C  
ATOM   1512  O   ALA A  95       0.880 -10.650  -8.707  1.00  0.00           O  
ATOM   1513  CB  ALA A  95       2.083  -8.064  -9.633  1.00  0.00           C  
ATOM   1514  H   ALA A  95       3.294  -8.527  -7.445  1.00  0.00           H  
ATOM   1515  HA  ALA A  95       0.740  -7.441  -8.107  1.00  0.00           H  
ATOM   1516 1HB  ALA A  95       1.360  -7.926 -10.436  1.00  0.00           H  
ATOM   1517 2HB  ALA A  95       2.696  -7.168  -9.538  1.00  0.00           H  
ATOM   1518 3HB  ALA A  95       2.721  -8.916  -9.863  1.00  0.00           H  
ATOM   1519  N   MET A  96      -0.877  -9.310  -8.263  1.00  0.00           N  
ATOM   1520  CA  MET A  96      -1.835 -10.413  -8.235  1.00  0.00           C  
ATOM   1521  C   MET A  96      -2.299 -10.802  -9.627  1.00  0.00           C  
ATOM   1522  O   MET A  96      -3.417 -10.482 -10.035  1.00  0.00           O  
ATOM   1523  CB  MET A  96      -3.035 -10.042  -7.366  1.00  0.00           C  
ATOM   1524  CG  MET A  96      -3.930 -11.216  -6.995  1.00  0.00           C  
ATOM   1525  SD  MET A  96      -3.046 -12.508  -6.100  1.00  0.00           S  
ATOM   1526  CE  MET A  96      -2.771 -13.698  -7.409  1.00  0.00           C  
ATOM   1527  H   MET A  96      -1.203  -8.361  -8.102  1.00  0.00           H  
ATOM   1528  HA  MET A  96      -1.343 -11.281  -7.801  1.00  0.00           H  
ATOM   1529 1HB  MET A  96      -2.687  -9.582  -6.442  1.00  0.00           H  
ATOM   1530 2HB  MET A  96      -3.648  -9.305  -7.887  1.00  0.00           H  
ATOM   1531 1HG  MET A  96      -4.751 -10.864  -6.371  1.00  0.00           H  
ATOM   1532 2HG  MET A  96      -4.353 -11.651  -7.900  1.00  0.00           H  
ATOM   1533 1HE  MET A  96      -2.233 -14.559  -7.011  1.00  0.00           H  
ATOM   1534 2HE  MET A  96      -3.731 -14.024  -7.812  1.00  0.00           H  
ATOM   1535 3HE  MET A  96      -2.182 -13.237  -8.203  1.00  0.00           H  
ATOM   1536  N   THR A  97      -1.442 -11.515 -10.344  1.00  0.00           N  
ATOM   1537  CA  THR A  97      -1.726 -11.923 -11.717  1.00  0.00           C  
ATOM   1538  C   THR A  97      -1.860 -13.441 -11.827  1.00  0.00           C  
ATOM   1539  O   THR A  97      -2.402 -13.958 -12.803  1.00  0.00           O  
ATOM   1540  CB  THR A  97      -0.630 -11.429 -12.680  1.00  0.00           C  
ATOM   1541  OG1 THR A  97       0.623 -12.033 -12.331  1.00  0.00           O  
ATOM   1542  CG2 THR A  97      -0.497  -9.916 -12.605  1.00  0.00           C  
ATOM   1543  H   THR A  97      -0.563 -11.795  -9.916  1.00  0.00           H  
ATOM   1544  HA  THR A  97      -2.670 -11.469 -12.024  1.00  0.00           H  
ATOM   1545  HB  THR A  97      -0.885 -11.716 -13.700  1.00  0.00           H  
ATOM   1546  HG1 THR A  97       1.189 -11.377 -11.917  1.00  0.00           H  
ATOM   1547 1HG2 THR A  97       0.281  -9.585 -13.292  1.00  0.00           H  
ATOM   1548 2HG2 THR A  97      -1.445  -9.453 -12.881  1.00  0.00           H  
ATOM   1549 3HG2 THR A  97      -0.233  -9.623 -11.590  1.00  0.00           H  
ATOM   1550  N   ASP A  98      -1.359 -14.147 -10.815  1.00  0.00           N  
ATOM   1551  CA  ASP A  98      -1.286 -15.604 -10.849  1.00  0.00           C  
ATOM   1552  C   ASP A  98      -1.176 -16.182  -9.434  1.00  0.00           C  
ATOM   1553  O   ASP A  98      -0.213 -15.911  -8.714  1.00  0.00           O  
ATOM   1554  CB  ASP A  98      -0.092 -16.061 -11.691  1.00  0.00           C  
ATOM   1555  CG  ASP A  98      -0.058 -17.569 -11.903  1.00  0.00           C  
ATOM   1556  OD1 ASP A  98      -0.591 -18.276 -11.082  1.00  0.00           O  
ATOM   1557  OD2 ASP A  98       0.501 -17.998 -12.884  1.00  0.00           O  
ATOM   1558  H   ASP A  98      -1.024 -13.660  -9.998  1.00  0.00           H  
ATOM   1559  HA  ASP A  98      -2.202 -15.986 -11.301  1.00  0.00           H  
ATOM   1560 1HB  ASP A  98      -0.126 -15.573 -12.665  1.00  0.00           H  
ATOM   1561 2HB  ASP A  98       0.835 -15.756 -11.204  1.00  0.00           H  
ATOM   1562  N   GLU A  99      -2.185 -16.957  -9.037  1.00  0.00           N  
ATOM   1563  CA  GLU A  99      -2.267 -17.487  -7.672  1.00  0.00           C  
ATOM   1564  C   GLU A  99      -1.047 -18.340  -7.304  1.00  0.00           C  
ATOM   1565  O   GLU A  99      -0.652 -18.403  -6.135  1.00  0.00           O  
ATOM   1566  CB  GLU A  99      -3.542 -18.317  -7.506  1.00  0.00           C  
ATOM   1567  CG  GLU A  99      -4.830 -17.509  -7.567  1.00  0.00           C  
ATOM   1568  CD  GLU A  99      -5.345 -17.334  -8.968  1.00  0.00           C  
ATOM   1569  OE1 GLU A  99      -4.774 -17.905  -9.866  1.00  0.00           O  
ATOM   1570  OE2 GLU A  99      -6.311 -16.629  -9.141  1.00  0.00           O  
ATOM   1571  H   GLU A  99      -2.924 -17.169  -9.691  1.00  0.00           H  
ATOM   1572  HA  GLU A  99      -2.313 -16.646  -6.979  1.00  0.00           H  
ATOM   1573 1HB  GLU A  99      -3.586 -19.076  -8.287  1.00  0.00           H  
ATOM   1574 2HB  GLU A  99      -3.517 -18.835  -6.547  1.00  0.00           H  
ATOM   1575 1HG  GLU A  99      -5.592 -18.014  -6.973  1.00  0.00           H  
ATOM   1576 2HG  GLU A  99      -4.654 -16.530  -7.125  1.00  0.00           H  
ATOM   1577  N   GLU A 100      -0.470 -19.012  -8.300  1.00  0.00           N  
ATOM   1578  CA  GLU A 100       0.664 -19.901  -8.062  1.00  0.00           C  
ATOM   1579  C   GLU A 100       1.937 -19.118  -7.802  1.00  0.00           C  
ATOM   1580  O   GLU A 100       2.735 -19.481  -6.933  1.00  0.00           O  
ATOM   1581  CB  GLU A 100       0.870 -20.836  -9.256  1.00  0.00           C  
ATOM   1582  CG  GLU A 100      -0.236 -21.864  -9.447  1.00  0.00           C  
ATOM   1583  CD  GLU A 100       0.080 -22.871 -10.518  1.00  0.00           C  
ATOM   1584  OE1 GLU A 100       1.146 -22.797 -11.081  1.00  0.00           O  
ATOM   1585  OE2 GLU A 100      -0.745 -23.716 -10.773  1.00  0.00           O  
ATOM   1586  H   GLU A 100      -0.836 -18.917  -9.240  1.00  0.00           H  
ATOM   1587  HA  GLU A 100       0.451 -20.501  -7.178  1.00  0.00           H  
ATOM   1588 1HB  GLU A 100       0.941 -20.247 -10.171  1.00  0.00           H  
ATOM   1589 2HB  GLU A 100       1.811 -21.374  -9.139  1.00  0.00           H  
ATOM   1590 1HG  GLU A 100      -0.395 -22.390  -8.506  1.00  0.00           H  
ATOM   1591 2HG  GLU A 100      -1.159 -21.346  -9.703  1.00  0.00           H  
ATOM   1592  N   LYS A 101       2.129 -18.034  -8.551  1.00  0.00           N  
ATOM   1593  CA  LYS A 101       3.274 -17.163  -8.339  1.00  0.00           C  
ATOM   1594  C   LYS A 101       3.133 -16.399  -7.043  1.00  0.00           C  
ATOM   1595  O   LYS A 101       4.093 -16.248  -6.293  1.00  0.00           O  
ATOM   1596  CB  LYS A 101       3.440 -16.191  -9.508  1.00  0.00           C  
ATOM   1597  CG  LYS A 101       3.785 -16.854 -10.834  1.00  0.00           C  
ATOM   1598  CD  LYS A 101       3.835 -15.837 -11.965  1.00  0.00           C  
ATOM   1599  CE  LYS A 101       3.851 -16.520 -13.324  1.00  0.00           C  
ATOM   1600  NZ  LYS A 101       5.207 -17.018 -13.681  1.00  0.00           N  
ATOM   1601  H   LYS A 101       1.457 -17.810  -9.283  1.00  0.00           H  
ATOM   1602  HA  LYS A 101       4.172 -17.779  -8.270  1.00  0.00           H  
ATOM   1603 1HB  LYS A 101       2.517 -15.627  -9.646  1.00  0.00           H  
ATOM   1604 2HB  LYS A 101       4.229 -15.475  -9.277  1.00  0.00           H  
ATOM   1605 1HG  LYS A 101       4.756 -17.345 -10.755  1.00  0.00           H  
ATOM   1606 2HG  LYS A 101       3.035 -17.609 -11.070  1.00  0.00           H  
ATOM   1607 1HD  LYS A 101       2.964 -15.184 -11.905  1.00  0.00           H  
ATOM   1608 2HD  LYS A 101       4.733 -15.227 -11.865  1.00  0.00           H  
ATOM   1609 1HE  LYS A 101       3.159 -17.360 -13.318  1.00  0.00           H  
ATOM   1610 2HE  LYS A 101       3.525 -15.815 -14.089  1.00  0.00           H  
ATOM   1611 1HZ  LYS A 101       5.175 -17.462 -14.588  1.00  0.00           H  
ATOM   1612 2HZ  LYS A 101       5.855 -16.243 -13.709  1.00  0.00           H  
ATOM   1613 3HZ  LYS A 101       5.513 -17.687 -12.990  1.00  0.00           H  
ATOM   1614  N   PHE A 102       1.927 -15.916  -6.777  1.00  0.00           N  
ATOM   1615  CA  PHE A 102       1.654 -15.195  -5.552  1.00  0.00           C  
ATOM   1616  C   PHE A 102       1.940 -16.055  -4.329  1.00  0.00           C  
ATOM   1617  O   PHE A 102       2.673 -15.643  -3.432  1.00  0.00           O  
ATOM   1618  CB  PHE A 102       0.198 -14.726  -5.526  1.00  0.00           C  
ATOM   1619  CG  PHE A 102      -0.192 -14.030  -4.254  1.00  0.00           C  
ATOM   1620  CD1 PHE A 102       0.130 -12.697  -4.049  1.00  0.00           C  
ATOM   1621  CD2 PHE A 102      -0.882 -14.706  -3.259  1.00  0.00           C  
ATOM   1622  CE1 PHE A 102      -0.228 -12.055  -2.878  1.00  0.00           C  
ATOM   1623  CE2 PHE A 102      -1.242 -14.067  -2.088  1.00  0.00           C  
ATOM   1624  CZ  PHE A 102      -0.914 -12.740  -1.898  1.00  0.00           C  
ATOM   1625  H   PHE A 102       1.177 -16.047  -7.451  1.00  0.00           H  
ATOM   1626  HA  PHE A 102       2.304 -14.319  -5.514  1.00  0.00           H  
ATOM   1627 1HB  PHE A 102       0.021 -14.043  -6.356  1.00  0.00           H  
ATOM   1628 2HB  PHE A 102      -0.462 -15.582  -5.662  1.00  0.00           H  
ATOM   1629  HD1 PHE A 102       0.672 -12.155  -4.825  1.00  0.00           H  
ATOM   1630  HD2 PHE A 102      -1.140 -15.755  -3.409  1.00  0.00           H  
ATOM   1631  HE1 PHE A 102       0.032 -11.007  -2.731  1.00  0.00           H  
ATOM   1632  HE2 PHE A 102      -1.784 -14.610  -1.315  1.00  0.00           H  
ATOM   1633  HZ  PHE A 102      -1.196 -12.235  -0.975  1.00  0.00           H  
ATOM   1634  N   LYS A 103       1.354 -17.251  -4.297  1.00  0.00           N  
ATOM   1635  CA  LYS A 103       1.500 -18.138  -3.152  1.00  0.00           C  
ATOM   1636  C   LYS A 103       2.965 -18.432  -2.851  1.00  0.00           C  
ATOM   1637  O   LYS A 103       3.412 -18.307  -1.710  1.00  0.00           O  
ATOM   1638  CB  LYS A 103       0.743 -19.445  -3.392  1.00  0.00           C  
ATOM   1639  CG  LYS A 103       0.840 -20.448  -2.250  1.00  0.00           C  
ATOM   1640  CD  LYS A 103       0.054 -21.714  -2.558  1.00  0.00           C  
ATOM   1641  CE  LYS A 103       0.204 -22.743  -1.447  1.00  0.00           C  
ATOM   1642  NZ  LYS A 103      -0.500 -24.014  -1.768  1.00  0.00           N  
ATOM   1643  H   LYS A 103       0.788 -17.550  -5.086  1.00  0.00           H  
ATOM   1644  HA  LYS A 103       1.075 -17.650  -2.276  1.00  0.00           H  
ATOM   1645 1HB  LYS A 103      -0.313 -19.229  -3.558  1.00  0.00           H  
ATOM   1646 2HB  LYS A 103       1.124 -19.926  -4.293  1.00  0.00           H  
ATOM   1647 1HG  LYS A 103       1.886 -20.711  -2.085  1.00  0.00           H  
ATOM   1648 2HG  LYS A 103       0.448 -20.000  -1.338  1.00  0.00           H  
ATOM   1649 1HD  LYS A 103      -1.003 -21.467  -2.673  1.00  0.00           H  
ATOM   1650 2HD  LYS A 103       0.412 -22.146  -3.492  1.00  0.00           H  
ATOM   1651 1HE  LYS A 103       1.261 -22.957  -1.291  1.00  0.00           H  
ATOM   1652 2HE  LYS A 103      -0.203 -22.341  -0.520  1.00  0.00           H  
ATOM   1653 1HZ  LYS A 103      -0.377 -24.669  -1.008  1.00  0.00           H  
ATOM   1654 2HZ  LYS A 103      -1.485 -23.831  -1.897  1.00  0.00           H  
ATOM   1655 3HZ  LYS A 103      -0.118 -24.407  -2.616  1.00  0.00           H  
ATOM   1656  N   LYS A 104       3.712 -18.825  -3.880  1.00  0.00           N  
ATOM   1657  CA  LYS A 104       5.094 -19.256  -3.703  1.00  0.00           C  
ATOM   1658  C   LYS A 104       5.968 -18.121  -3.184  1.00  0.00           C  
ATOM   1659  O   LYS A 104       6.779 -18.312  -2.274  1.00  0.00           O  
ATOM   1660  CB  LYS A 104       5.658 -19.794  -5.019  1.00  0.00           C  
ATOM   1661  CG  LYS A 104       5.093 -21.144  -5.441  1.00  0.00           C  
ATOM   1662  CD  LYS A 104       5.649 -21.579  -6.788  1.00  0.00           C  
ATOM   1663  CE  LYS A 104       5.018 -22.883  -7.254  1.00  0.00           C  
ATOM   1664  NZ  LYS A 104       5.368 -24.021  -6.361  1.00  0.00           N  
ATOM   1665  H   LYS A 104       3.308 -18.834  -4.812  1.00  0.00           H  
ATOM   1666  HA  LYS A 104       5.113 -20.057  -2.964  1.00  0.00           H  
ATOM   1667 1HB  LYS A 104       5.455 -19.082  -5.820  1.00  0.00           H  
ATOM   1668 2HB  LYS A 104       6.740 -19.894  -4.937  1.00  0.00           H  
ATOM   1669 1HG  LYS A 104       5.349 -21.895  -4.692  1.00  0.00           H  
ATOM   1670 2HG  LYS A 104       4.008 -21.079  -5.509  1.00  0.00           H  
ATOM   1671 1HD  LYS A 104       5.453 -20.804  -7.531  1.00  0.00           H  
ATOM   1672 2HD  LYS A 104       6.728 -21.717  -6.710  1.00  0.00           H  
ATOM   1673 1HE  LYS A 104       3.935 -22.774  -7.276  1.00  0.00           H  
ATOM   1674 2HE  LYS A 104       5.358 -23.112  -8.264  1.00  0.00           H  
ATOM   1675 1HZ  LYS A 104       4.931 -24.865  -6.704  1.00  0.00           H  
ATOM   1676 2HZ  LYS A 104       6.371 -24.142  -6.348  1.00  0.00           H  
ATOM   1677 3HZ  LYS A 104       5.040 -23.828  -5.426  1.00  0.00           H  
ATOM   1678  N   LEU A 105       5.804 -16.941  -3.769  1.00  0.00           N  
ATOM   1679  CA  LEU A 105       6.658 -15.810  -3.456  1.00  0.00           C  
ATOM   1680  C   LEU A 105       6.207 -15.104  -2.175  1.00  0.00           C  
ATOM   1681  O   LEU A 105       7.032 -14.597  -1.412  1.00  0.00           O  
ATOM   1682  CB  LEU A 105       6.658 -14.818  -4.626  1.00  0.00           C  
ATOM   1683  CG  LEU A 105       7.665 -15.110  -5.745  1.00  0.00           C  
ATOM   1684  CD1 LEU A 105       7.489 -16.543  -6.227  1.00  0.00           C  
ATOM   1685  CD2 LEU A 105       7.460 -14.121  -6.884  1.00  0.00           C  
ATOM   1686  H   LEU A 105       5.068 -16.828  -4.458  1.00  0.00           H  
ATOM   1687  HA  LEU A 105       7.672 -16.176  -3.306  1.00  0.00           H  
ATOM   1688 1HB  LEU A 105       5.664 -14.803  -5.070  1.00  0.00           H  
ATOM   1689 2HB  LEU A 105       6.874 -13.822  -4.237  1.00  0.00           H  
ATOM   1690  HG  LEU A 105       8.680 -15.011  -5.358  1.00  0.00           H  
ATOM   1691 1HD1 LEU A 105       8.204 -16.751  -7.022  1.00  0.00           H  
ATOM   1692 2HD1 LEU A 105       7.661 -17.229  -5.397  1.00  0.00           H  
ATOM   1693 3HD1 LEU A 105       6.476 -16.678  -6.606  1.00  0.00           H  
ATOM   1694 1HD2 LEU A 105       8.176 -14.328  -7.680  1.00  0.00           H  
ATOM   1695 2HD2 LEU A 105       6.446 -14.221  -7.273  1.00  0.00           H  
ATOM   1696 3HD2 LEU A 105       7.609 -13.106  -6.516  1.00  0.00           H  
ATOM   1697  N   ALA A 106       4.895 -15.082  -1.940  1.00  0.00           N  
ATOM   1698  CA  ALA A 106       4.348 -14.526  -0.706  1.00  0.00           C  
ATOM   1699  C   ALA A 106       4.848 -15.301   0.499  1.00  0.00           C  
ATOM   1700  O   ALA A 106       5.182 -14.718   1.532  1.00  0.00           O  
ATOM   1701  CB  ALA A 106       2.833 -14.543  -0.749  1.00  0.00           C  
ATOM   1702  H   ALA A 106       4.259 -15.458  -2.634  1.00  0.00           H  
ATOM   1703  HA  ALA A 106       4.694 -13.502  -0.609  1.00  0.00           H  
ATOM   1704 1HB  ALA A 106       2.444 -14.112   0.163  1.00  0.00           H  
ATOM   1705 2HB  ALA A 106       2.485 -13.964  -1.599  1.00  0.00           H  
ATOM   1706 3HB  ALA A 106       2.486 -15.563  -0.841  1.00  0.00           H  
ATOM   1707  N   LYS A 107       4.912 -16.617   0.363  1.00  0.00           N  
ATOM   1708  CA  LYS A 107       5.479 -17.456   1.397  1.00  0.00           C  
ATOM   1709  C   LYS A 107       6.916 -17.060   1.686  1.00  0.00           C  
ATOM   1710  O   LYS A 107       7.308 -16.907   2.843  1.00  0.00           O  
ATOM   1711  CB  LYS A 107       5.406 -18.929   0.993  1.00  0.00           C  
ATOM   1712  CG  LYS A 107       5.932 -19.897   2.044  1.00  0.00           C  
ATOM   1713  CD  LYS A 107       5.773 -21.342   1.595  1.00  0.00           C  
ATOM   1714  CE  LYS A 107       6.225 -22.312   2.676  1.00  0.00           C  
ATOM   1715  NZ  LYS A 107       7.696 -22.256   2.894  1.00  0.00           N  
ATOM   1716  H   LYS A 107       4.556 -17.048  -0.486  1.00  0.00           H  
ATOM   1717  HA  LYS A 107       4.903 -17.318   2.311  1.00  0.00           H  
ATOM   1718 1HB  LYS A 107       4.371 -19.197   0.779  1.00  0.00           H  
ATOM   1719 2HB  LYS A 107       5.980 -19.085   0.079  1.00  0.00           H  
ATOM   1720 1HG  LYS A 107       6.988 -19.697   2.228  1.00  0.00           H  
ATOM   1721 2HG  LYS A 107       5.386 -19.753   2.976  1.00  0.00           H  
ATOM   1722 1HD  LYS A 107       4.726 -21.536   1.358  1.00  0.00           H  
ATOM   1723 2HD  LYS A 107       6.367 -21.511   0.697  1.00  0.00           H  
ATOM   1724 1HE  LYS A 107       5.723 -22.073   3.612  1.00  0.00           H  
ATOM   1725 2HE  LYS A 107       5.951 -23.328   2.391  1.00  0.00           H  
ATOM   1726 1HZ  LYS A 107       7.955 -22.913   3.616  1.00  0.00           H  
ATOM   1727 2HZ  LYS A 107       8.173 -22.495   2.035  1.00  0.00           H  
ATOM   1728 3HZ  LYS A 107       7.960 -21.323   3.177  1.00  0.00           H  
ATOM   1729  N   ILE A 108       7.699 -16.880   0.626  1.00  0.00           N  
ATOM   1730  CA  ILE A 108       9.087 -16.470   0.764  1.00  0.00           C  
ATOM   1731  C   ILE A 108       9.216 -15.136   1.491  1.00  0.00           C  
ATOM   1732  O   ILE A 108      10.056 -14.984   2.376  1.00  0.00           O  
ATOM   1733  CB  ILE A 108       9.763 -16.368  -0.616  1.00  0.00           C  
ATOM   1734  CG1 ILE A 108       9.942 -17.760  -1.227  1.00  0.00           C  
ATOM   1735  CG2 ILE A 108      11.102 -15.657  -0.501  1.00  0.00           C  
ATOM   1736  CD1 ILE A 108      10.344 -17.741  -2.684  1.00  0.00           C  
ATOM   1737  H   ILE A 108       7.319 -17.038  -0.304  1.00  0.00           H  
ATOM   1738  HA  ILE A 108       9.609 -17.225   1.351  1.00  0.00           H  
ATOM   1739  HB  ILE A 108       9.121 -15.807  -1.294  1.00  0.00           H  
ATOM   1740 1HG1 ILE A 108      10.703 -18.306  -0.670  1.00  0.00           H  
ATOM   1741 2HG1 ILE A 108       9.010 -18.319  -1.138  1.00  0.00           H  
ATOM   1742 1HG2 ILE A 108      11.566 -15.594  -1.485  1.00  0.00           H  
ATOM   1743 2HG2 ILE A 108      10.948 -14.653  -0.108  1.00  0.00           H  
ATOM   1744 3HG2 ILE A 108      11.754 -16.214   0.172  1.00  0.00           H  
ATOM   1745 1HD1 ILE A 108      10.451 -18.764  -3.046  1.00  0.00           H  
ATOM   1746 2HD1 ILE A 108       9.577 -17.229  -3.266  1.00  0.00           H  
ATOM   1747 3HD1 ILE A 108      11.292 -17.217  -2.793  1.00  0.00           H  
ATOM   1748  N   ALA A 109       8.383 -14.171   1.119  1.00  0.00           N  
ATOM   1749  CA  ALA A 109       8.432 -12.862   1.755  1.00  0.00           C  
ATOM   1750  C   ALA A 109       8.248 -12.994   3.264  1.00  0.00           C  
ATOM   1751  O   ALA A 109       8.975 -12.371   4.046  1.00  0.00           O  
ATOM   1752  CB  ALA A 109       7.362 -11.952   1.171  1.00  0.00           C  
ATOM   1753  H   ALA A 109       7.708 -14.345   0.381  1.00  0.00           H  
ATOM   1754  HA  ALA A 109       9.412 -12.428   1.570  1.00  0.00           H  
ATOM   1755 1HB  ALA A 109       7.423 -10.971   1.642  1.00  0.00           H  
ATOM   1756 2HB  ALA A 109       7.517 -11.849   0.101  1.00  0.00           H  
ATOM   1757 3HB  ALA A 109       6.379 -12.381   1.357  1.00  0.00           H  
ATOM   1758  N   ALA A 110       7.282 -13.814   3.672  1.00  0.00           N  
ATOM   1759  CA  ALA A 110       7.034 -14.053   5.089  1.00  0.00           C  
ATOM   1760  C   ALA A 110       8.256 -14.707   5.746  1.00  0.00           C  
ATOM   1761  O   ALA A 110       8.674 -14.312   6.836  1.00  0.00           O  
ATOM   1762  CB  ALA A 110       5.807 -14.931   5.268  1.00  0.00           C  
ATOM   1763  H   ALA A 110       6.701 -14.284   2.981  1.00  0.00           H  
ATOM   1764  HA  ALA A 110       6.861 -13.092   5.573  1.00  0.00           H  
ATOM   1765 1HB  ALA A 110       5.620 -15.085   6.328  1.00  0.00           H  
ATOM   1766 2HB  ALA A 110       4.944 -14.445   4.814  1.00  0.00           H  
ATOM   1767 3HB  ALA A 110       5.976 -15.894   4.785  1.00  0.00           H  
ATOM   1768  N   GLU A 111       8.828 -15.700   5.063  1.00  0.00           N  
ATOM   1769  CA  GLU A 111      10.001 -16.421   5.565  1.00  0.00           C  
ATOM   1770  C   GLU A 111      11.178 -15.486   5.832  1.00  0.00           C  
ATOM   1771  O   GLU A 111      11.944 -15.691   6.773  1.00  0.00           O  
ATOM   1772  CB  GLU A 111      10.423 -17.504   4.569  1.00  0.00           C  
ATOM   1773  CG  GLU A 111      11.637 -18.315   4.999  1.00  0.00           C  
ATOM   1774  CD  GLU A 111      11.979 -19.414   4.032  1.00  0.00           C  
ATOM   1775  OE1 GLU A 111      11.225 -19.626   3.112  1.00  0.00           O  
ATOM   1776  OE2 GLU A 111      12.995 -20.042   4.213  1.00  0.00           O  
ATOM   1777  H   GLU A 111       8.432 -15.973   4.167  1.00  0.00           H  
ATOM   1778  HA  GLU A 111       9.732 -16.897   6.509  1.00  0.00           H  
ATOM   1779 1HB  GLU A 111       9.596 -18.197   4.414  1.00  0.00           H  
ATOM   1780 2HB  GLU A 111      10.650 -17.045   3.607  1.00  0.00           H  
ATOM   1781 1HG  GLU A 111      12.493 -17.647   5.090  1.00  0.00           H  
ATOM   1782 2HG  GLU A 111      11.443 -18.748   5.980  1.00  0.00           H  
ATOM   1783  N   LEU A 112      11.320 -14.462   4.998  1.00  0.00           N  
ATOM   1784  CA  LEU A 112      12.465 -13.563   5.081  1.00  0.00           C  
ATOM   1785  C   LEU A 112      12.301 -12.509   6.179  1.00  0.00           C  
ATOM   1786  O   LEU A 112      13.228 -11.744   6.454  1.00  0.00           O  
ATOM   1787  CB  LEU A 112      12.676 -12.867   3.730  1.00  0.00           C  
ATOM   1788  CG  LEU A 112      13.086 -13.781   2.568  1.00  0.00           C  
ATOM   1789  CD1 LEU A 112      13.039 -12.997   1.264  1.00  0.00           C  
ATOM   1790  CD2 LEU A 112      14.480 -14.335   2.824  1.00  0.00           C  
ATOM   1791  H   LEU A 112      10.622 -14.312   4.274  1.00  0.00           H  
ATOM   1792  HA  LEU A 112      13.347 -14.160   5.313  1.00  0.00           H  
ATOM   1793 1HB  LEU A 112      11.751 -12.368   3.448  1.00  0.00           H  
ATOM   1794 2HB  LEU A 112      13.453 -12.111   3.847  1.00  0.00           H  
ATOM   1795  HG  LEU A 112      12.377 -14.606   2.486  1.00  0.00           H  
ATOM   1796 1HD1 LEU A 112      13.330 -13.646   0.438  1.00  0.00           H  
ATOM   1797 2HD1 LEU A 112      12.027 -12.629   1.096  1.00  0.00           H  
ATOM   1798 3HD1 LEU A 112      13.727 -12.154   1.322  1.00  0.00           H  
ATOM   1799 1HD2 LEU A 112      14.771 -14.985   1.998  1.00  0.00           H  
ATOM   1800 2HD2 LEU A 112      15.189 -13.511   2.904  1.00  0.00           H  
ATOM   1801 3HD2 LEU A 112      14.480 -14.906   3.753  1.00  0.00           H  
ATOM   1802  N   GLY A 113      11.132 -12.483   6.820  1.00  0.00           N  
ATOM   1803  CA  GLY A 113      10.904 -11.573   7.936  1.00  0.00           C  
ATOM   1804  C   GLY A 113      10.043 -10.366   7.561  1.00  0.00           C  
ATOM   1805  O   GLY A 113      10.062  -9.350   8.251  1.00  0.00           O  
ATOM   1806  H   GLY A 113      10.391 -13.119   6.540  1.00  0.00           H  
ATOM   1807 1HA  GLY A 113      10.427 -12.118   8.750  1.00  0.00           H  
ATOM   1808 2HA  GLY A 113      11.865 -11.226   8.315  1.00  0.00           H  
ATOM   1809  N   ALA A 114       9.280 -10.481   6.478  1.00  0.00           N  
ATOM   1810  CA  ALA A 114       8.347  -9.417   6.109  1.00  0.00           C  
ATOM   1811  C   ALA A 114       7.363  -9.175   7.251  1.00  0.00           C  
ATOM   1812  O   ALA A 114       6.915 -10.115   7.907  1.00  0.00           O  
ATOM   1813  CB  ALA A 114       7.601  -9.779   4.831  1.00  0.00           C  
ATOM   1814  H   ALA A 114       9.335 -11.318   5.907  1.00  0.00           H  
ATOM   1815  HA  ALA A 114       8.913  -8.504   5.949  1.00  0.00           H  
ATOM   1816 1HB  ALA A 114       6.921  -8.969   4.564  1.00  0.00           H  
ATOM   1817 2HB  ALA A 114       8.316  -9.931   4.024  1.00  0.00           H  
ATOM   1818 3HB  ALA A 114       7.033 -10.693   4.988  1.00  0.00           H  
ATOM   1819  N   ASP A 115       7.031  -7.909   7.480  1.00  0.00           N  
ATOM   1820  CA  ASP A 115       6.069  -7.548   8.499  1.00  0.00           C  
ATOM   1821  C   ASP A 115       4.661  -7.796   8.003  1.00  0.00           C  
ATOM   1822  O   ASP A 115       3.773  -8.168   8.776  1.00  0.00           O  
ATOM   1823  CB  ASP A 115       6.230  -6.079   8.900  1.00  0.00           C  
ATOM   1824  CG  ASP A 115       7.538  -5.804   9.630  1.00  0.00           C  
ATOM   1825  OD1 ASP A 115       7.995  -6.672  10.336  1.00  0.00           O  
ATOM   1826  OD2 ASP A 115       8.067  -4.730   9.475  1.00  0.00           O  
ATOM   1827  H   ASP A 115       7.461  -7.180   6.929  1.00  0.00           H  
ATOM   1828  HA  ASP A 115       6.239  -8.170   9.376  1.00  0.00           H  
ATOM   1829 1HB  ASP A 115       6.189  -5.452   8.010  1.00  0.00           H  
ATOM   1830 2HB  ASP A 115       5.402  -5.786   9.546  1.00  0.00           H  
ATOM   1831  N   ALA A 116       4.459  -7.604   6.698  1.00  0.00           N  
ATOM   1832  CA  ALA A 116       3.191  -7.924   6.060  1.00  0.00           C  
ATOM   1833  C   ALA A 116       3.386  -8.190   4.573  1.00  0.00           C  
ATOM   1834  O   ALA A 116       4.334  -7.692   3.960  1.00  0.00           O  
ATOM   1835  CB  ALA A 116       2.210  -6.797   6.255  1.00  0.00           C  
ATOM   1836  H   ALA A 116       5.211  -7.231   6.132  1.00  0.00           H  
ATOM   1837  HA  ALA A 116       2.794  -8.832   6.518  1.00  0.00           H  
ATOM   1838 1HB  ALA A 116       1.263  -7.057   5.791  1.00  0.00           H  
ATOM   1839 2HB  ALA A 116       2.063  -6.631   7.308  1.00  0.00           H  
ATOM   1840 3HB  ALA A 116       2.593  -5.916   5.808  1.00  0.00           H  
ATOM   1841  N   ILE A 117       2.473  -8.956   3.989  1.00  0.00           N  
ATOM   1842  CA  ILE A 117       2.430  -9.120   2.538  1.00  0.00           C  
ATOM   1843  C   ILE A 117       1.171  -8.480   1.965  1.00  0.00           C  
ATOM   1844  O   ILE A 117       0.058  -8.734   2.439  1.00  0.00           O  
ATOM   1845  CB  ILE A 117       2.478 -10.608   2.147  1.00  0.00           C  
ATOM   1846  CG1 ILE A 117       3.822 -11.222   2.549  1.00  0.00           C  
ATOM   1847  CG2 ILE A 117       2.240 -10.773   0.654  1.00  0.00           C  
ATOM   1848  CD1 ILE A 117       3.807 -11.886   3.907  1.00  0.00           C  
ATOM   1849  H   ILE A 117       1.774  -9.422   4.565  1.00  0.00           H  
ATOM   1850  HA  ILE A 117       3.291  -8.614   2.110  1.00  0.00           H  
ATOM   1851  HB  ILE A 117       1.707 -11.153   2.690  1.00  0.00           H  
ATOM   1852 1HG1 ILE A 117       4.118 -11.965   1.809  1.00  0.00           H  
ATOM   1853 2HG1 ILE A 117       4.588 -10.447   2.558  1.00  0.00           H  
ATOM   1854 1HG2 ILE A 117       2.278 -11.831   0.394  1.00  0.00           H  
ATOM   1855 2HG2 ILE A 117       1.261 -10.371   0.395  1.00  0.00           H  
ATOM   1856 3HG2 ILE A 117       3.010 -10.235   0.100  1.00  0.00           H  
ATOM   1857 1HD1 ILE A 117       4.794 -12.297   4.122  1.00  0.00           H  
ATOM   1858 2HD1 ILE A 117       3.547 -11.151   4.669  1.00  0.00           H  
ATOM   1859 3HD1 ILE A 117       3.072 -12.690   3.911  1.00  0.00           H  
ATOM   1860  N   CYS A 118       1.358  -7.624   0.970  1.00  0.00           N  
ATOM   1861  CA  CYS A 118       0.261  -6.873   0.384  1.00  0.00           C  
ATOM   1862  C   CYS A 118      -0.196  -7.458  -0.948  1.00  0.00           C  
ATOM   1863  O   CYS A 118       0.617  -7.893  -1.766  1.00  0.00           O  
ATOM   1864  CB  CYS A 118       0.672  -5.415   0.176  1.00  0.00           C  
ATOM   1865  SG  CYS A 118      -0.595  -4.396  -0.615  1.00  0.00           S  
ATOM   1866  H   CYS A 118       2.293  -7.482   0.618  1.00  0.00           H  
ATOM   1867  HA  CYS A 118      -0.573  -6.905   1.072  1.00  0.00           H  
ATOM   1868 1HB  CYS A 118       0.916  -4.965   1.138  1.00  0.00           H  
ATOM   1869 2HB  CYS A 118       1.570  -5.375  -0.441  1.00  0.00           H  
ATOM   1870  HG  CYS A 118      -0.127  -3.230  -0.180  1.00  0.00           H  
ATOM   1871  N   ILE A 119      -1.501  -7.456  -1.155  1.00  0.00           N  
ATOM   1872  CA  ILE A 119      -2.086  -7.950  -2.382  1.00  0.00           C  
ATOM   1873  C   ILE A 119      -2.285  -6.830  -3.384  1.00  0.00           C  
ATOM   1874  O   ILE A 119      -3.227  -6.044  -3.269  1.00  0.00           O  
ATOM   1875  CB  ILE A 119      -3.434  -8.642  -2.105  1.00  0.00           C  
ATOM   1876  CG1 ILE A 119      -3.246  -9.807  -1.130  1.00  0.00           C  
ATOM   1877  CG2 ILE A 119      -4.059  -9.126  -3.404  1.00  0.00           C  
ATOM   1878  CD1 ILE A 119      -4.534 -10.295  -0.507  1.00  0.00           C  
ATOM   1879  H   ILE A 119      -2.108  -7.089  -0.437  1.00  0.00           H  
ATOM   1880  HA  ILE A 119      -1.413  -8.687  -2.818  1.00  0.00           H  
ATOM   1881  HB  ILE A 119      -4.113  -7.937  -1.627  1.00  0.00           H  
ATOM   1882 1HG1 ILE A 119      -2.778 -10.643  -1.648  1.00  0.00           H  
ATOM   1883 2HG1 ILE A 119      -2.574  -9.504  -0.327  1.00  0.00           H  
ATOM   1884 1HG2 ILE A 119      -5.010  -9.613  -3.190  1.00  0.00           H  
ATOM   1885 2HG2 ILE A 119      -4.227  -8.278  -4.066  1.00  0.00           H  
ATOM   1886 3HG2 ILE A 119      -3.389  -9.837  -3.888  1.00  0.00           H  
ATOM   1887 1HD1 ILE A 119      -4.319 -11.121   0.172  1.00  0.00           H  
ATOM   1888 2HD1 ILE A 119      -5.002  -9.481   0.048  1.00  0.00           H  
ATOM   1889 3HD1 ILE A 119      -5.210 -10.637  -1.290  1.00  0.00           H  
ATOM   1890  N   ALA A 120      -1.403  -6.754  -4.369  1.00  0.00           N  
ATOM   1891  CA  ALA A 120      -1.475  -5.692  -5.359  1.00  0.00           C  
ATOM   1892  C   ALA A 120      -2.394  -6.074  -6.492  1.00  0.00           C  
ATOM   1893  O   ALA A 120      -1.941  -6.518  -7.552  1.00  0.00           O  
ATOM   1894  CB  ALA A 120      -0.089  -5.362  -5.893  1.00  0.00           C  
ATOM   1895  H   ALA A 120      -0.664  -7.450  -4.439  1.00  0.00           H  
ATOM   1896  HA  ALA A 120      -1.888  -4.802  -4.884  1.00  0.00           H  
ATOM   1897 1HB  ALA A 120      -0.164  -4.570  -6.637  1.00  0.00           H  
ATOM   1898 2HB  ALA A 120       0.548  -5.030  -5.073  1.00  0.00           H  
ATOM   1899 3HB  ALA A 120       0.345  -6.250  -6.351  1.00  0.00           H  
ATOM   1900  N   LEU A 121      -3.692  -5.924  -6.267  1.00  0.00           N  
ATOM   1901  CA  LEU A 121      -4.681  -6.449  -7.188  1.00  0.00           C  
ATOM   1902  C   LEU A 121      -4.486  -5.849  -8.574  1.00  0.00           C  
ATOM   1903  O   LEU A 121      -4.409  -4.629  -8.726  1.00  0.00           O  
ATOM   1904  CB  LEU A 121      -6.096  -6.148  -6.678  1.00  0.00           C  
ATOM   1905  CG  LEU A 121      -7.234  -6.871  -7.409  1.00  0.00           C  
ATOM   1906  CD1 LEU A 121      -7.114  -8.371  -7.178  1.00  0.00           C  
ATOM   1907  CD2 LEU A 121      -8.572  -6.346  -6.911  1.00  0.00           C  
ATOM   1908  H   LEU A 121      -4.001  -5.435  -5.424  1.00  0.00           H  
ATOM   1909  HA  LEU A 121      -4.555  -7.525  -7.257  1.00  0.00           H  
ATOM   1910 1HB  LEU A 121      -6.152  -6.421  -5.626  1.00  0.00           H  
ATOM   1911 2HB  LEU A 121      -6.275  -5.076  -6.764  1.00  0.00           H  
ATOM   1912  HG  LEU A 121      -7.150  -6.691  -8.482  1.00  0.00           H  
ATOM   1913 1HD1 LEU A 121      -7.923  -8.885  -7.698  1.00  0.00           H  
ATOM   1914 2HD1 LEU A 121      -6.156  -8.723  -7.561  1.00  0.00           H  
ATOM   1915 3HD1 LEU A 121      -7.178  -8.581  -6.111  1.00  0.00           H  
ATOM   1916 1HD2 LEU A 121      -9.381  -6.859  -7.431  1.00  0.00           H  
ATOM   1917 2HD2 LEU A 121      -8.658  -6.526  -5.839  1.00  0.00           H  
ATOM   1918 3HD2 LEU A 121      -8.638  -5.275  -7.105  1.00  0.00           H  
ATOM   1919  N   ASP A 122      -4.387  -6.707  -9.580  1.00  0.00           N  
ATOM   1920  CA  ASP A 122      -4.167  -6.253 -10.950  1.00  0.00           C  
ATOM   1921  C   ASP A 122      -5.427  -5.634 -11.542  1.00  0.00           C  
ATOM   1922  O   ASP A 122      -6.535  -5.941 -11.122  1.00  0.00           O  
ATOM   1923  CB  ASP A 122      -3.702  -7.414 -11.831  1.00  0.00           C  
ATOM   1924  CG  ASP A 122      -3.113  -6.953 -13.157  1.00  0.00           C  
ATOM   1925  OD1 ASP A 122      -1.967  -6.569 -13.174  1.00  0.00           O  
ATOM   1926  OD2 ASP A 122      -3.814  -6.989 -14.140  1.00  0.00           O  
ATOM   1927  H   ASP A 122      -4.450  -7.699  -9.392  1.00  0.00           H  
ATOM   1928  HA  ASP A 122      -3.387  -5.491 -10.937  1.00  0.00           H  
ATOM   1929 1HB  ASP A 122      -2.949  -7.996 -11.299  1.00  0.00           H  
ATOM   1930 2HB  ASP A 122      -4.544  -8.076 -12.035  1.00  0.00           H  
ATOM   1931  N   GLU A 123      -5.240  -4.775 -12.536  1.00  0.00           N  
ATOM   1932  CA  GLU A 123      -6.359  -4.141 -13.235  1.00  0.00           C  
ATOM   1933  C   GLU A 123      -7.250  -5.175 -13.915  1.00  0.00           C  
ATOM   1934  O   GLU A 123      -8.453  -4.970 -14.062  1.00  0.00           O  
ATOM   1935  CB  GLU A 123      -5.842  -3.143 -14.273  1.00  0.00           C  
ATOM   1936  CG  GLU A 123      -5.195  -1.898 -13.682  1.00  0.00           C  
ATOM   1937  CD  GLU A 123      -6.178  -1.008 -12.974  1.00  0.00           C  
ATOM   1938  OE1 GLU A 123      -7.173  -0.665 -13.566  1.00  0.00           O  
ATOM   1939  OE2 GLU A 123      -5.934  -0.671 -11.839  1.00  0.00           O  
ATOM   1940  H   GLU A 123      -4.292  -4.553 -12.819  1.00  0.00           H  
ATOM   1941  HA  GLU A 123      -6.963  -3.603 -12.503  1.00  0.00           H  
ATOM   1942 1HB  GLU A 123      -5.106  -3.631 -14.912  1.00  0.00           H  
ATOM   1943 2HB  GLU A 123      -6.666  -2.821 -14.910  1.00  0.00           H  
ATOM   1944 1HG  GLU A 123      -4.424  -2.204 -12.974  1.00  0.00           H  
ATOM   1945 2HG  GLU A 123      -4.714  -1.337 -14.481  1.00  0.00           H  
ATOM   1946  N   SER A 124      -6.647  -6.280 -14.341  1.00  0.00           N  
ATOM   1947  CA  SER A 124      -7.379  -7.345 -15.017  1.00  0.00           C  
ATOM   1948  C   SER A 124      -8.066  -8.277 -14.021  1.00  0.00           C  
ATOM   1949  O   SER A 124      -8.832  -9.160 -14.410  1.00  0.00           O  
ATOM   1950  CB  SER A 124      -6.436  -8.141 -15.899  1.00  0.00           C  
ATOM   1951  OG  SER A 124      -5.517  -8.864 -15.128  1.00  0.00           O  
ATOM   1952  H   SER A 124      -5.650  -6.380 -14.202  1.00  0.00           H  
ATOM   1953  HA  SER A 124      -8.147  -6.891 -15.643  1.00  0.00           H  
ATOM   1954 1HB  SER A 124      -7.012  -8.826 -16.521  1.00  0.00           H  
ATOM   1955 2HB  SER A 124      -5.903  -7.464 -16.566  1.00  0.00           H  
ATOM   1956  HG  SER A 124      -4.902  -8.217 -14.774  1.00  0.00           H  
ATOM   1957  N   ALA A 125      -7.779  -8.089 -12.735  1.00  0.00           N  
ATOM   1958  CA  ALA A 125      -8.281  -8.982 -11.699  1.00  0.00           C  
ATOM   1959  C   ALA A 125      -9.569  -8.425 -11.095  1.00  0.00           C  
ATOM   1960  O   ALA A 125      -9.893  -7.252 -11.274  1.00  0.00           O  
ATOM   1961  CB  ALA A 125      -7.232  -9.182 -10.622  1.00  0.00           C  
ATOM   1962  H   ALA A 125      -7.202  -7.300 -12.467  1.00  0.00           H  
ATOM   1963  HA  ALA A 125      -8.510  -9.945 -12.156  1.00  0.00           H  
ATOM   1964 1HB  ALA A 125      -7.612  -9.866  -9.869  1.00  0.00           H  
ATOM   1965 2HB  ALA A 125      -6.328  -9.600 -11.067  1.00  0.00           H  
ATOM   1966 3HB  ALA A 125      -7.002  -8.235 -10.165  1.00  0.00           H  
ATOM   1967  N   THR A 126     -10.303  -9.278 -10.388  1.00  0.00           N  
ATOM   1968  CA  THR A 126     -11.530  -8.858  -9.717  1.00  0.00           C  
ATOM   1969  C   THR A 126     -11.587  -9.368  -8.283  1.00  0.00           C  
ATOM   1970  O   THR A 126     -10.638  -9.975  -7.791  1.00  0.00           O  
ATOM   1971  CB  THR A 126     -12.773  -9.342 -10.486  1.00  0.00           C  
ATOM   1972  OG1 THR A 126     -13.949  -8.747  -9.921  1.00  0.00           O  
ATOM   1973  CG2 THR A 126     -12.890 -10.856 -10.411  1.00  0.00           C  
ATOM   1974  H   THR A 126     -10.009 -10.252 -10.319  1.00  0.00           H  
ATOM   1975  HA  THR A 126     -11.554  -7.769  -9.689  1.00  0.00           H  
ATOM   1976  HB  THR A 126     -12.696  -9.039 -11.530  1.00  0.00           H  
ATOM   1977  HG1 THR A 126     -14.728  -9.184 -10.271  1.00  0.00           H  
ATOM   1978 1HG2 THR A 126     -13.774 -11.180 -10.960  1.00  0.00           H  
ATOM   1979 2HG2 THR A 126     -12.003 -11.312 -10.851  1.00  0.00           H  
ATOM   1980 3HG2 THR A 126     -12.977 -11.164  -9.370  1.00  0.00           H  
ATOM   1981  N   TRP A 127     -12.723  -9.139  -7.618  1.00  0.00           N  
ATOM   1982  CA  TRP A 127     -12.844  -9.428  -6.191  1.00  0.00           C  
ATOM   1983  C   TRP A 127     -12.655 -10.918  -5.915  1.00  0.00           C  
ATOM   1984  O   TRP A 127     -12.182 -11.307  -4.852  1.00  0.00           O  
ATOM   1985  CB  TRP A 127     -14.209  -8.978  -5.667  1.00  0.00           C  
ATOM   1986  CG  TRP A 127     -15.350  -9.800  -6.186  1.00  0.00           C  
ATOM   1987  CD1 TRP A 127     -16.085  -9.558  -7.308  1.00  0.00           C  
ATOM   1988  CD2 TRP A 127     -15.895 -11.008  -5.603  1.00  0.00           C  
ATOM   1989  NE1 TRP A 127     -17.046 -10.526  -7.462  1.00  0.00           N  
ATOM   1990  CE2 TRP A 127     -16.943 -11.422  -6.428  1.00  0.00           C  
ATOM   1991  CE3 TRP A 127     -15.581 -11.760  -4.463  1.00  0.00           C  
ATOM   1992  CZ2 TRP A 127     -17.688 -12.559  -6.154  1.00  0.00           C  
ATOM   1993  CZ3 TRP A 127     -16.327 -12.900  -4.189  1.00  0.00           C  
ATOM   1994  CH2 TRP A 127     -17.352 -13.289  -5.013  1.00  0.00           C  
ATOM   1995  H   TRP A 127     -13.521  -8.769  -8.116  1.00  0.00           H  
ATOM   1996  HA  TRP A 127     -12.068  -8.880  -5.660  1.00  0.00           H  
ATOM   1997 1HB  TRP A 127     -14.216  -9.030  -4.578  1.00  0.00           H  
ATOM   1998 2HB  TRP A 127     -14.380  -7.939  -5.946  1.00  0.00           H  
ATOM   1999  HD1 TRP A 127     -15.931  -8.718  -7.984  1.00  0.00           H  
ATOM   2000  HE1 TRP A 127     -17.719 -10.572  -8.213  1.00  0.00           H  
ATOM   2001  HE3 TRP A 127     -14.765 -11.457  -3.807  1.00  0.00           H  
ATOM   2002  HZ2 TRP A 127     -18.506 -12.884  -6.796  1.00  0.00           H  
ATOM   2003  HZ3 TRP A 127     -16.076 -13.479  -3.300  1.00  0.00           H  
ATOM   2004  HH2 TRP A 127     -17.917 -14.188  -4.768  1.00  0.00           H  
ATOM   2005  N   LYS A 128     -13.022 -11.749  -6.896  1.00  0.00           N  
ATOM   2006  CA  LYS A 128     -12.859 -13.193  -6.785  1.00  0.00           C  
ATOM   2007  C   LYS A 128     -11.390 -13.569  -6.644  1.00  0.00           C  
ATOM   2008  O   LYS A 128     -11.051 -14.573  -6.010  1.00  0.00           O  
ATOM   2009  CB  LYS A 128     -13.469 -13.896  -7.999  1.00  0.00           C  
ATOM   2010  CG  LYS A 128     -14.987 -13.804  -8.083  1.00  0.00           C  
ATOM   2011  CD  LYS A 128     -15.536 -14.708  -9.176  1.00  0.00           C  
ATOM   2012  CE  LYS A 128     -15.215 -14.163 -10.560  1.00  0.00           C  
ATOM   2013  NZ  LYS A 128     -15.810 -14.999 -11.639  1.00  0.00           N  
ATOM   2014  H   LYS A 128     -13.417 -11.363  -7.741  1.00  0.00           H  
ATOM   2015  HA  LYS A 128     -13.381 -13.532  -5.890  1.00  0.00           H  
ATOM   2016 1HB  LYS A 128     -13.057 -13.467  -8.913  1.00  0.00           H  
ATOM   2017 2HB  LYS A 128     -13.198 -14.952  -7.983  1.00  0.00           H  
ATOM   2018 1HG  LYS A 128     -15.423 -14.097  -7.127  1.00  0.00           H  
ATOM   2019 2HG  LYS A 128     -15.278 -12.775  -8.294  1.00  0.00           H  
ATOM   2020 1HD  LYS A 128     -15.101 -15.704  -9.077  1.00  0.00           H  
ATOM   2021 2HD  LYS A 128     -16.618 -14.791  -9.071  1.00  0.00           H  
ATOM   2022 1HE  LYS A 128     -15.601 -13.149 -10.649  1.00  0.00           H  
ATOM   2023 2HE  LYS A 128     -14.135 -14.131 -10.697  1.00  0.00           H  
ATOM   2024 1HZ  LYS A 128     -15.574 -14.605 -12.539  1.00  0.00           H  
ATOM   2025 2HZ  LYS A 128     -15.444 -15.939 -11.577  1.00  0.00           H  
ATOM   2026 3HZ  LYS A 128     -16.814 -15.020 -11.534  1.00  0.00           H  
ATOM   2027  N   ASP A 129     -10.518 -12.758  -7.240  1.00  0.00           N  
ATOM   2028  CA  ASP A 129      -9.098 -13.036  -7.244  1.00  0.00           C  
ATOM   2029  C   ASP A 129      -8.461 -12.461  -6.002  1.00  0.00           C  
ATOM   2030  O   ASP A 129      -7.565 -13.063  -5.406  1.00  0.00           O  
ATOM   2031  CB  ASP A 129      -8.429 -12.456  -8.492  1.00  0.00           C  
ATOM   2032  CG  ASP A 129      -9.029 -12.988  -9.787  1.00  0.00           C  
ATOM   2033  OD1 ASP A 129      -9.075 -14.184  -9.950  1.00  0.00           O  
ATOM   2034  OD2 ASP A 129      -9.436 -12.193 -10.600  1.00  0.00           O  
ATOM   2035  H   ASP A 129     -10.855 -11.921  -7.696  1.00  0.00           H  
ATOM   2036  HA  ASP A 129      -8.948 -14.117  -7.240  1.00  0.00           H  
ATOM   2037 1HB  ASP A 129      -8.524 -11.370  -8.484  1.00  0.00           H  
ATOM   2038 2HB  ASP A 129      -7.365 -12.692  -8.478  1.00  0.00           H  
ATOM   2039  N   MET A 130      -8.959 -11.304  -5.588  1.00  0.00           N  
ATOM   2040  CA  MET A 130      -8.541 -10.686  -4.350  1.00  0.00           C  
ATOM   2041  C   MET A 130      -8.866 -11.595  -3.174  1.00  0.00           C  
ATOM   2042  O   MET A 130      -8.049 -11.785  -2.274  1.00  0.00           O  
ATOM   2043  CB  MET A 130      -9.211  -9.323  -4.186  1.00  0.00           C  
ATOM   2044  CG  MET A 130      -8.675  -8.494  -3.027  1.00  0.00           C  
ATOM   2045  SD  MET A 130      -9.580  -6.950  -2.800  1.00  0.00           S  
ATOM   2046  CE  MET A 130     -11.195  -7.570  -2.339  1.00  0.00           C  
ATOM   2047  H   MET A 130      -9.668 -10.845  -6.153  1.00  0.00           H  
ATOM   2048  HA  MET A 130      -7.461 -10.543  -4.377  1.00  0.00           H  
ATOM   2049 1HB  MET A 130      -9.084  -8.743  -5.098  1.00  0.00           H  
ATOM   2050 2HB  MET A 130     -10.282  -9.460  -4.031  1.00  0.00           H  
ATOM   2051 1HG  MET A 130      -8.741  -9.071  -2.106  1.00  0.00           H  
ATOM   2052 2HG  MET A 130      -7.627  -8.255  -3.205  1.00  0.00           H  
ATOM   2053 1HE  MET A 130     -11.870  -6.731  -2.165  1.00  0.00           H  
ATOM   2054 2HE  MET A 130     -11.589  -8.192  -3.144  1.00  0.00           H  
ATOM   2055 3HE  MET A 130     -11.111  -8.164  -1.429  1.00  0.00           H  
ATOM   2056  N   LYS A 131     -10.073 -12.171  -3.197  1.00  0.00           N  
ATOM   2057  CA  LYS A 131     -10.517 -13.074  -2.148  1.00  0.00           C  
ATOM   2058  C   LYS A 131      -9.565 -14.243  -1.991  1.00  0.00           C  
ATOM   2059  O   LYS A 131      -9.116 -14.549  -0.882  1.00  0.00           O  
ATOM   2060  CB  LYS A 131     -11.929 -13.584  -2.441  1.00  0.00           C  
ATOM   2061  CG  LYS A 131     -12.493 -14.519  -1.379  1.00  0.00           C  
ATOM   2062  CD  LYS A 131     -13.921 -14.929  -1.706  1.00  0.00           C  
ATOM   2063  CE  LYS A 131     -14.463 -15.914  -0.681  1.00  0.00           C  
ATOM   2064  NZ  LYS A 131     -15.846 -16.355  -1.011  1.00  0.00           N  
ATOM   2065  H   LYS A 131     -10.701 -11.971  -3.968  1.00  0.00           H  
ATOM   2066  HA  LYS A 131     -10.532 -12.535  -1.218  1.00  0.00           H  
ATOM   2067 1HB  LYS A 131     -12.609 -12.737  -2.536  1.00  0.00           H  
ATOM   2068 2HB  LYS A 131     -11.934 -14.116  -3.392  1.00  0.00           H  
ATOM   2069 1HG  LYS A 131     -11.873 -15.413  -1.315  1.00  0.00           H  
ATOM   2070 2HG  LYS A 131     -12.480 -14.019  -0.411  1.00  0.00           H  
ATOM   2071 1HD  LYS A 131     -14.560 -14.044  -1.721  1.00  0.00           H  
ATOM   2072 2HD  LYS A 131     -13.950 -15.393  -2.692  1.00  0.00           H  
ATOM   2073 1HE  LYS A 131     -13.816 -16.789  -0.641  1.00  0.00           H  
ATOM   2074 2HE  LYS A 131     -14.470 -15.448   0.304  1.00  0.00           H  
ATOM   2075 1HZ  LYS A 131     -16.169 -17.006  -0.309  1.00  0.00           H  
ATOM   2076 2HZ  LYS A 131     -16.460 -15.552  -1.033  1.00  0.00           H  
ATOM   2077 3HZ  LYS A 131     -15.850 -16.806  -1.914  1.00  0.00           H  
ATOM   2078  N   LYS A 132      -9.246 -14.898  -3.106  1.00  0.00           N  
ATOM   2079  CA  LYS A 132      -8.335 -16.032  -3.081  1.00  0.00           C  
ATOM   2080  C   LYS A 132      -6.976 -15.628  -2.546  1.00  0.00           C  
ATOM   2081  O   LYS A 132      -6.366 -16.357  -1.769  1.00  0.00           O  
ATOM   2082  CB  LYS A 132      -8.190 -16.636  -4.479  1.00  0.00           C  
ATOM   2083  CG  LYS A 132      -9.411 -17.408  -4.961  1.00  0.00           C  
ATOM   2084  CD  LYS A 132      -9.100 -18.207  -6.217  1.00  0.00           C  
ATOM   2085  CE  LYS A 132      -8.928 -17.297  -7.424  1.00  0.00           C  
ATOM   2086  NZ  LYS A 132     -10.219 -16.699  -7.859  1.00  0.00           N  
ATOM   2087  H   LYS A 132      -9.644 -14.598  -3.992  1.00  0.00           H  
ATOM   2088  HA  LYS A 132      -8.747 -16.792  -2.416  1.00  0.00           H  
ATOM   2089 1HB  LYS A 132      -7.990 -15.842  -5.200  1.00  0.00           H  
ATOM   2090 2HB  LYS A 132      -7.337 -17.315  -4.495  1.00  0.00           H  
ATOM   2091 1HG  LYS A 132      -9.742 -18.091  -4.178  1.00  0.00           H  
ATOM   2092 2HG  LYS A 132     -10.221 -16.711  -5.175  1.00  0.00           H  
ATOM   2093 1HD  LYS A 132      -8.182 -18.777  -6.068  1.00  0.00           H  
ATOM   2094 2HD  LYS A 132      -9.913 -18.906  -6.414  1.00  0.00           H  
ATOM   2095 1HE  LYS A 132      -8.234 -16.494  -7.179  1.00  0.00           H  
ATOM   2096 2HE  LYS A 132      -8.509 -17.868  -8.253  1.00  0.00           H  
ATOM   2097 1HZ  LYS A 132     -10.063 -16.104  -8.661  1.00  0.00           H  
ATOM   2098 2HZ  LYS A 132     -10.865 -17.435  -8.108  1.00  0.00           H  
ATOM   2099 3HZ  LYS A 132     -10.608 -16.151  -7.105  1.00  0.00           H  
ATOM   2100  N   ALA A 133      -6.503 -14.463  -2.962  1.00  0.00           N  
ATOM   2101  CA  ALA A 133      -5.200 -13.978  -2.539  1.00  0.00           C  
ATOM   2102  C   ALA A 133      -5.137 -13.854  -1.016  1.00  0.00           C  
ATOM   2103  O   ALA A 133      -4.134 -14.209  -0.394  1.00  0.00           O  
ATOM   2104  CB  ALA A 133      -4.906 -12.651  -3.186  1.00  0.00           C  
ATOM   2105  H   ALA A 133      -7.060 -13.899  -3.599  1.00  0.00           H  
ATOM   2106  HA  ALA A 133      -4.451 -14.703  -2.850  1.00  0.00           H  
ATOM   2107 1HB  ALA A 133      -3.928 -12.310  -2.885  1.00  0.00           H  
ATOM   2108 2HB  ALA A 133      -4.934 -12.760  -4.253  1.00  0.00           H  
ATOM   2109 3HB  ALA A 133      -5.647 -11.933  -2.883  1.00  0.00           H  
ATOM   2110  N   MET A 134      -6.219 -13.357  -0.417  1.00  0.00           N  
ATOM   2111  CA  MET A 134      -6.294 -13.225   1.034  1.00  0.00           C  
ATOM   2112  C   MET A 134      -6.331 -14.589   1.708  1.00  0.00           C  
ATOM   2113  O   MET A 134      -5.673 -14.806   2.730  1.00  0.00           O  
ATOM   2114  CB  MET A 134      -7.520 -12.403   1.427  1.00  0.00           C  
ATOM   2115  CG  MET A 134      -7.423 -10.923   1.084  1.00  0.00           C  
ATOM   2116  SD  MET A 134      -8.820  -9.970   1.712  1.00  0.00           S  
ATOM   2117  CE  MET A 134     -10.068 -10.352   0.487  1.00  0.00           C  
ATOM   2118  H   MET A 134      -7.008 -13.061  -0.986  1.00  0.00           H  
ATOM   2119  HA  MET A 134      -5.403 -12.710   1.381  1.00  0.00           H  
ATOM   2120 1HB  MET A 134      -8.402 -12.804   0.929  1.00  0.00           H  
ATOM   2121 2HB  MET A 134      -7.685 -12.486   2.502  1.00  0.00           H  
ATOM   2122 1HG  MET A 134      -6.507 -10.511   1.506  1.00  0.00           H  
ATOM   2123 2HG  MET A 134      -7.383 -10.803   0.001  1.00  0.00           H  
ATOM   2124 1HE  MET A 134     -10.994  -9.834   0.738  1.00  0.00           H  
ATOM   2125 2HE  MET A 134      -9.725 -10.027  -0.496  1.00  0.00           H  
ATOM   2126 3HE  MET A 134     -10.246 -11.428   0.472  1.00  0.00           H  
ATOM   2127  N   GLU A 135      -7.091 -15.515   1.122  1.00  0.00           N  
ATOM   2128  CA  GLU A 135      -7.181 -16.871   1.652  1.00  0.00           C  
ATOM   2129  C   GLU A 135      -5.825 -17.566   1.610  1.00  0.00           C  
ATOM   2130  O   GLU A 135      -5.444 -18.262   2.554  1.00  0.00           O  
ATOM   2131  CB  GLU A 135      -8.209 -17.685   0.863  1.00  0.00           C  
ATOM   2132  CG  GLU A 135      -8.449 -19.088   1.404  1.00  0.00           C  
ATOM   2133  CD  GLU A 135      -9.532 -19.823   0.664  1.00  0.00           C  
ATOM   2134  OE1 GLU A 135     -10.063 -19.275  -0.271  1.00  0.00           O  
ATOM   2135  OE2 GLU A 135      -9.828 -20.934   1.036  1.00  0.00           O  
ATOM   2136  H   GLU A 135      -7.616 -15.272   0.287  1.00  0.00           H  
ATOM   2137  HA  GLU A 135      -7.501 -16.815   2.692  1.00  0.00           H  
ATOM   2138 1HB  GLU A 135      -9.164 -17.160   0.860  1.00  0.00           H  
ATOM   2139 2HB  GLU A 135      -7.883 -17.778  -0.173  1.00  0.00           H  
ATOM   2140 1HG  GLU A 135      -7.523 -19.658   1.331  1.00  0.00           H  
ATOM   2141 2HG  GLU A 135      -8.718 -19.018   2.457  1.00  0.00           H  
ATOM   2142  N   ILE A 136      -5.096 -17.372   0.509  1.00  0.00           N  
ATOM   2143  CA  ILE A 136      -3.790 -17.988   0.341  1.00  0.00           C  
ATOM   2144  C   ILE A 136      -2.832 -17.574   1.445  1.00  0.00           C  
ATOM   2145  O   ILE A 136      -2.167 -18.417   2.048  1.00  0.00           O  
ATOM   2146  CB  ILE A 136      -3.184 -17.622  -1.026  1.00  0.00           C  
ATOM   2147  CG1 ILE A 136      -3.947 -18.323  -2.153  1.00  0.00           C  
ATOM   2148  CG2 ILE A 136      -1.708 -17.989  -1.069  1.00  0.00           C  
ATOM   2149  CD1 ILE A 136      -3.629 -17.787  -3.531  1.00  0.00           C  
ATOM   2150  H   ILE A 136      -5.464 -16.782  -0.229  1.00  0.00           H  
ATOM   2151  HA  ILE A 136      -3.910 -19.069   0.386  1.00  0.00           H  
ATOM   2152  HB  ILE A 136      -3.287 -16.550  -1.194  1.00  0.00           H  
ATOM   2153 1HG1 ILE A 136      -3.718 -19.388  -2.140  1.00  0.00           H  
ATOM   2154 2HG1 ILE A 136      -5.019 -18.218  -1.987  1.00  0.00           H  
ATOM   2155 1HG2 ILE A 136      -1.296 -17.724  -2.043  1.00  0.00           H  
ATOM   2156 2HG2 ILE A 136      -1.176 -17.446  -0.290  1.00  0.00           H  
ATOM   2157 3HG2 ILE A 136      -1.595 -19.061  -0.907  1.00  0.00           H  
ATOM   2158 1HD1 ILE A 136      -4.208 -18.333  -4.276  1.00  0.00           H  
ATOM   2159 2HD1 ILE A 136      -3.885 -16.728  -3.577  1.00  0.00           H  
ATOM   2160 3HD1 ILE A 136      -2.567 -17.914  -3.734  1.00  0.00           H  
ATOM   2161  N   LEU A 137      -2.762 -16.275   1.718  1.00  0.00           N  
ATOM   2162  CA  LEU A 137      -1.884 -15.781   2.764  1.00  0.00           C  
ATOM   2163  C   LEU A 137      -2.246 -16.392   4.106  1.00  0.00           C  
ATOM   2164  O   LEU A 137      -1.370 -16.819   4.860  1.00  0.00           O  
ATOM   2165  CB  LEU A 137      -1.965 -14.252   2.850  1.00  0.00           C  
ATOM   2166  CG  LEU A 137      -1.256 -13.484   1.728  1.00  0.00           C  
ATOM   2167  CD1 LEU A 137      -1.569 -11.999   1.851  1.00  0.00           C  
ATOM   2168  CD2 LEU A 137       0.242 -13.735   1.809  1.00  0.00           C  
ATOM   2169  H   LEU A 137      -3.325 -15.617   1.182  1.00  0.00           H  
ATOM   2170  HA  LEU A 137      -0.863 -16.067   2.522  1.00  0.00           H  
ATOM   2171 1HB  LEU A 137      -3.014 -13.959   2.841  1.00  0.00           H  
ATOM   2172 2HB  LEU A 137      -1.529 -13.934   3.797  1.00  0.00           H  
ATOM   2173  HG  LEU A 137      -1.629 -13.824   0.762  1.00  0.00           H  
ATOM   2174 1HD1 LEU A 137      -1.065 -11.453   1.054  1.00  0.00           H  
ATOM   2175 2HD1 LEU A 137      -2.646 -11.846   1.771  1.00  0.00           H  
ATOM   2176 3HD1 LEU A 137      -1.222 -11.633   2.817  1.00  0.00           H  
ATOM   2177 1HD2 LEU A 137       0.747 -13.190   1.010  1.00  0.00           H  
ATOM   2178 2HD2 LEU A 137       0.617 -13.394   2.774  1.00  0.00           H  
ATOM   2179 3HD2 LEU A 137       0.439 -14.802   1.700  1.00  0.00           H  
ATOM   2180  N   TYR A 138      -3.540 -16.468   4.389  1.00  0.00           N  
ATOM   2181  CA  TYR A 138      -4.010 -17.098   5.609  1.00  0.00           C  
ATOM   2182  C   TYR A 138      -3.512 -18.538   5.697  1.00  0.00           C  
ATOM   2183  O   TYR A 138      -2.960 -18.955   6.716  1.00  0.00           O  
ATOM   2184  CB  TYR A 138      -5.537 -17.051   5.683  1.00  0.00           C  
ATOM   2185  CG  TYR A 138      -6.114 -17.779   6.877  1.00  0.00           C  
ATOM   2186  CD1 TYR A 138      -6.131 -17.165   8.121  1.00  0.00           C  
ATOM   2187  CD2 TYR A 138      -6.625 -19.060   6.728  1.00  0.00           C  
ATOM   2188  CE1 TYR A 138      -6.657 -17.830   9.212  1.00  0.00           C  
ATOM   2189  CE2 TYR A 138      -7.151 -19.724   7.819  1.00  0.00           C  
ATOM   2190  CZ  TYR A 138      -7.168 -19.114   9.057  1.00  0.00           C  
ATOM   2191  OH  TYR A 138      -7.693 -19.775  10.143  1.00  0.00           O  
ATOM   2192  H   TYR A 138      -4.217 -16.084   3.735  1.00  0.00           H  
ATOM   2193  HA  TYR A 138      -3.602 -16.553   6.462  1.00  0.00           H  
ATOM   2194 1HB  TYR A 138      -5.869 -16.013   5.724  1.00  0.00           H  
ATOM   2195 2HB  TYR A 138      -5.959 -17.493   4.780  1.00  0.00           H  
ATOM   2196  HD1 TYR A 138      -5.729 -16.159   8.238  1.00  0.00           H  
ATOM   2197  HD2 TYR A 138      -6.611 -19.542   5.751  1.00  0.00           H  
ATOM   2198  HE1 TYR A 138      -6.671 -17.348  10.189  1.00  0.00           H  
ATOM   2199  HE2 TYR A 138      -7.552 -20.731   7.703  1.00  0.00           H  
ATOM   2200  HH  TYR A 138      -8.000 -20.643   9.870  1.00  0.00           H  
ATOM   2201  N   LYS A 139      -3.709 -19.291   4.616  1.00  0.00           N  
ATOM   2202  CA  LYS A 139      -3.311 -20.696   4.567  1.00  0.00           C  
ATOM   2203  C   LYS A 139      -1.795 -20.855   4.728  1.00  0.00           C  
ATOM   2204  O   LYS A 139      -1.317 -21.882   5.212  1.00  0.00           O  
ATOM   2205  CB  LYS A 139      -3.772 -21.333   3.255  1.00  0.00           C  
ATOM   2206  CG  LYS A 139      -5.275 -21.558   3.159  1.00  0.00           C  
ATOM   2207  CD  LYS A 139      -5.672 -22.053   1.777  1.00  0.00           C  
ATOM   2208  CE  LYS A 139      -5.239 -23.496   1.559  1.00  0.00           C  
ATOM   2209  NZ  LYS A 139      -5.748 -24.042   0.272  1.00  0.00           N  
ATOM   2210  H   LYS A 139      -4.149 -18.879   3.803  1.00  0.00           H  
ATOM   2211  HA  LYS A 139      -3.789 -21.220   5.393  1.00  0.00           H  
ATOM   2212 1HB  LYS A 139      -3.474 -20.700   2.419  1.00  0.00           H  
ATOM   2213 2HB  LYS A 139      -3.280 -22.297   3.127  1.00  0.00           H  
ATOM   2214 1HG  LYS A 139      -5.581 -22.295   3.902  1.00  0.00           H  
ATOM   2215 2HG  LYS A 139      -5.796 -20.623   3.364  1.00  0.00           H  
ATOM   2216 1HD  LYS A 139      -6.755 -21.986   1.663  1.00  0.00           H  
ATOM   2217 2HD  LYS A 139      -5.205 -21.426   1.017  1.00  0.00           H  
ATOM   2218 1HE  LYS A 139      -4.152 -23.553   1.560  1.00  0.00           H  
ATOM   2219 2HE  LYS A 139      -5.614 -24.115   2.375  1.00  0.00           H  
ATOM   2220 1HZ  LYS A 139      -5.441 -24.998   0.166  1.00  0.00           H  
ATOM   2221 2HZ  LYS A 139      -6.758 -24.011   0.268  1.00  0.00           H  
ATOM   2222 3HZ  LYS A 139      -5.392 -23.488  -0.493  1.00  0.00           H  
ATOM   2223  N   LEU A 140      -1.044 -19.833   4.308  1.00  0.00           N  
ATOM   2224  CA  LEU A 140       0.414 -19.839   4.436  1.00  0.00           C  
ATOM   2225  C   LEU A 140       0.869 -19.469   5.858  1.00  0.00           C  
ATOM   2226  O   LEU A 140       2.068 -19.461   6.149  1.00  0.00           O  
ATOM   2227  CB  LEU A 140       1.030 -18.862   3.427  1.00  0.00           C  
ATOM   2228  CG  LEU A 140       0.907 -19.264   1.951  1.00  0.00           C  
ATOM   2229  CD1 LEU A 140       1.404 -18.126   1.071  1.00  0.00           C  
ATOM   2230  CD2 LEU A 140       1.704 -20.536   1.703  1.00  0.00           C  
ATOM   2231  H   LEU A 140      -1.498 -19.034   3.875  1.00  0.00           H  
ATOM   2232  HA  LEU A 140       0.771 -20.844   4.215  1.00  0.00           H  
ATOM   2233 1HB  LEU A 140       0.551 -17.891   3.546  1.00  0.00           H  
ATOM   2234 2HB  LEU A 140       2.090 -18.751   3.652  1.00  0.00           H  
ATOM   2235  HG  LEU A 140      -0.142 -19.439   1.708  1.00  0.00           H  
ATOM   2236 1HD1 LEU A 140       1.317 -18.411   0.023  1.00  0.00           H  
ATOM   2237 2HD1 LEU A 140       0.804 -17.234   1.255  1.00  0.00           H  
ATOM   2238 3HD1 LEU A 140       2.448 -17.916   1.303  1.00  0.00           H  
ATOM   2239 1HD2 LEU A 140       1.616 -20.822   0.655  1.00  0.00           H  
ATOM   2240 2HD2 LEU A 140       2.753 -20.361   1.945  1.00  0.00           H  
ATOM   2241 3HD2 LEU A 140       1.316 -21.337   2.332  1.00  0.00           H  
ATOM   2242  N   GLY A 141      -0.090 -19.181   6.738  1.00  0.00           N  
ATOM   2243  CA  GLY A 141       0.220 -18.813   8.118  1.00  0.00           C  
ATOM   2244  C   GLY A 141       0.399 -17.303   8.289  1.00  0.00           C  
ATOM   2245  O   GLY A 141       0.845 -16.839   9.338  1.00  0.00           O  
ATOM   2246  H   GLY A 141      -1.060 -19.231   6.450  1.00  0.00           H  
ATOM   2247 1HA  GLY A 141      -0.579 -19.162   8.771  1.00  0.00           H  
ATOM   2248 2HA  GLY A 141       1.130 -19.324   8.429  1.00  0.00           H  
ATOM   2249  N   VAL A 142       0.040 -16.542   7.261  1.00  0.00           N  
ATOM   2250  CA  VAL A 142       0.187 -15.092   7.304  1.00  0.00           C  
ATOM   2251  C   VAL A 142      -1.134 -14.424   7.675  1.00  0.00           C  
ATOM   2252  O   VAL A 142      -2.068 -14.386   6.873  1.00  0.00           O  
ATOM   2253  CB  VAL A 142       0.667 -14.562   5.940  1.00  0.00           C  
ATOM   2254  CG1 VAL A 142       0.794 -13.046   5.973  1.00  0.00           C  
ATOM   2255  CG2 VAL A 142       1.994 -15.207   5.571  1.00  0.00           C  
ATOM   2256  H   VAL A 142      -0.348 -16.977   6.429  1.00  0.00           H  
ATOM   2257  HA  VAL A 142       0.930 -14.843   8.063  1.00  0.00           H  
ATOM   2258  HB  VAL A 142      -0.079 -14.805   5.183  1.00  0.00           H  
ATOM   2259 1HG1 VAL A 142       1.134 -12.688   5.001  1.00  0.00           H  
ATOM   2260 2HG1 VAL A 142      -0.176 -12.605   6.203  1.00  0.00           H  
ATOM   2261 3HG1 VAL A 142       1.516 -12.758   6.737  1.00  0.00           H  
ATOM   2262 1HG2 VAL A 142       2.327 -14.827   4.606  1.00  0.00           H  
ATOM   2263 2HG2 VAL A 142       2.738 -14.968   6.331  1.00  0.00           H  
ATOM   2264 3HG2 VAL A 142       1.869 -16.288   5.513  1.00  0.00           H  
ATOM   2265  N   LYS A 143      -1.213 -13.912   8.903  1.00  0.00           N  
ATOM   2266  CA  LYS A 143      -2.345 -13.084   9.315  1.00  0.00           C  
ATOM   2267  C   LYS A 143      -2.113 -11.616   8.980  1.00  0.00           C  
ATOM   2268  O   LYS A 143      -3.044 -10.803   9.018  1.00  0.00           O  
ATOM   2269  CB  LYS A 143      -2.608 -13.244  10.813  1.00  0.00           C  
ATOM   2270  CG  LYS A 143      -3.084 -14.631  11.224  1.00  0.00           C  
ATOM   2271  CD  LYS A 143      -3.360 -14.700  12.718  1.00  0.00           C  
ATOM   2272  CE  LYS A 143      -3.859 -16.078  13.126  1.00  0.00           C  
ATOM   2273  NZ  LYS A 143      -4.089 -16.175  14.593  1.00  0.00           N  
ATOM   2274  H   LYS A 143      -0.484 -14.119   9.569  1.00  0.00           H  
ATOM   2275  HA  LYS A 143      -3.230 -13.414   8.772  1.00  0.00           H  
ATOM   2276 1HB  LYS A 143      -1.695 -13.025  11.368  1.00  0.00           H  
ATOM   2277 2HB  LYS A 143      -3.363 -12.524  11.128  1.00  0.00           H  
ATOM   2278 1HG  LYS A 143      -3.998 -14.877  10.682  1.00  0.00           H  
ATOM   2279 2HG  LYS A 143      -2.322 -15.367  10.969  1.00  0.00           H  
ATOM   2280 1HD  LYS A 143      -2.445 -14.476  13.268  1.00  0.00           H  
ATOM   2281 2HD  LYS A 143      -4.113 -13.958  12.984  1.00  0.00           H  
ATOM   2282 1HE  LYS A 143      -4.793 -16.294  12.609  1.00  0.00           H  
ATOM   2283 2HE  LYS A 143      -3.126 -16.831  12.836  1.00  0.00           H  
ATOM   2284 1HZ  LYS A 143      -4.418 -17.102  14.823  1.00  0.00           H  
ATOM   2285 2HZ  LYS A 143      -3.224 -15.994  15.083  1.00  0.00           H  
ATOM   2286 3HZ  LYS A 143      -4.782 -15.494  14.871  1.00  0.00           H  
ATOM   2287  N   ALA A 144      -0.872 -11.277   8.645  1.00  0.00           N  
ATOM   2288  CA  ALA A 144      -0.535  -9.915   8.263  1.00  0.00           C  
ATOM   2289  C   ALA A 144      -0.900  -9.649   6.825  1.00  0.00           C  
ATOM   2290  O   ALA A 144      -0.024  -9.558   5.953  1.00  0.00           O  
ATOM   2291  CB  ALA A 144       0.946  -9.648   8.489  1.00  0.00           C  
ATOM   2292  H   ALA A 144      -0.147 -11.980   8.653  1.00  0.00           H  
ATOM   2293  HA  ALA A 144      -1.117  -9.230   8.879  1.00  0.00           H  
ATOM   2294 1HB  ALA A 144       1.180  -8.625   8.192  1.00  0.00           H  
ATOM   2295 2HB  ALA A 144       1.184  -9.783   9.544  1.00  0.00           H  
ATOM   2296 3HB  ALA A 144       1.535 -10.342   7.892  1.00  0.00           H  
ATOM   2297  N   ILE A 145      -2.185  -9.527   6.571  1.00  0.00           N  
ATOM   2298  CA  ILE A 145      -2.691  -9.434   5.222  1.00  0.00           C  
ATOM   2299  C   ILE A 145      -3.081  -8.021   4.898  1.00  0.00           C  
ATOM   2300  O   ILE A 145      -3.968  -7.449   5.534  1.00  0.00           O  
ATOM   2301  CB  ILE A 145      -3.902 -10.362   5.017  1.00  0.00           C  
ATOM   2302  CG1 ILE A 145      -3.510 -11.818   5.286  1.00  0.00           C  
ATOM   2303  CG2 ILE A 145      -4.458 -10.208   3.611  1.00  0.00           C  
ATOM   2304  CD1 ILE A 145      -4.685 -12.768   5.327  1.00  0.00           C  
ATOM   2305  H   ILE A 145      -2.840  -9.493   7.347  1.00  0.00           H  
ATOM   2306  HA  ILE A 145      -1.902  -9.735   4.533  1.00  0.00           H  
ATOM   2307  HB  ILE A 145      -4.680 -10.108   5.736  1.00  0.00           H  
ATOM   2308 1HG1 ILE A 145      -2.823 -12.158   4.512  1.00  0.00           H  
ATOM   2309 2HG1 ILE A 145      -2.986 -11.884   6.239  1.00  0.00           H  
ATOM   2310 1HG2 ILE A 145      -5.313 -10.872   3.483  1.00  0.00           H  
ATOM   2311 2HG2 ILE A 145      -4.773  -9.177   3.455  1.00  0.00           H  
ATOM   2312 3HG2 ILE A 145      -3.688 -10.466   2.884  1.00  0.00           H  
ATOM   2313 1HD1 ILE A 145      -4.327 -13.780   5.522  1.00  0.00           H  
ATOM   2314 2HD1 ILE A 145      -5.370 -12.467   6.120  1.00  0.00           H  
ATOM   2315 3HD1 ILE A 145      -5.204 -12.746   4.370  1.00  0.00           H  
ATOM   2316  N   VAL A 146      -2.422  -7.449   3.910  1.00  0.00           N  
ATOM   2317  CA  VAL A 146      -2.732  -6.108   3.470  1.00  0.00           C  
ATOM   2318  C   VAL A 146      -3.293  -6.123   2.061  1.00  0.00           C  
ATOM   2319  O   VAL A 146      -2.794  -6.833   1.194  1.00  0.00           O  
ATOM   2320  CB  VAL A 146      -1.472  -5.224   3.515  1.00  0.00           C  
ATOM   2321  CG1 VAL A 146      -1.766  -3.847   2.939  1.00  0.00           C  
ATOM   2322  CG2 VAL A 146      -0.967  -5.114   4.946  1.00  0.00           C  
ATOM   2323  H   VAL A 146      -1.679  -7.964   3.444  1.00  0.00           H  
ATOM   2324  HA  VAL A 146      -3.479  -5.688   4.139  1.00  0.00           H  
ATOM   2325  HB  VAL A 146      -0.700  -5.675   2.890  1.00  0.00           H  
ATOM   2326 1HG1 VAL A 146      -0.864  -3.236   2.978  1.00  0.00           H  
ATOM   2327 2HG1 VAL A 146      -2.091  -3.947   1.904  1.00  0.00           H  
ATOM   2328 3HG1 VAL A 146      -2.553  -3.369   3.523  1.00  0.00           H  
ATOM   2329 1HG2 VAL A 146      -0.076  -4.489   4.970  1.00  0.00           H  
ATOM   2330 2HG2 VAL A 146      -1.741  -4.668   5.571  1.00  0.00           H  
ATOM   2331 3HG2 VAL A 146      -0.724  -6.108   5.323  1.00  0.00           H  
ATOM   2332  N   VAL A 147      -4.341  -5.356   1.840  1.00  0.00           N  
ATOM   2333  CA  VAL A 147      -5.043  -5.385   0.567  1.00  0.00           C  
ATOM   2334  C   VAL A 147      -4.955  -4.029  -0.130  1.00  0.00           C  
ATOM   2335  O   VAL A 147      -5.131  -2.993   0.500  1.00  0.00           O  
ATOM   2336  CB  VAL A 147      -6.521  -5.760   0.779  1.00  0.00           C  
ATOM   2337  CG1 VAL A 147      -7.264  -5.772  -0.549  1.00  0.00           C  
ATOM   2338  CG2 VAL A 147      -6.618  -7.115   1.463  1.00  0.00           C  
ATOM   2339  H   VAL A 147      -4.674  -4.743   2.580  1.00  0.00           H  
ATOM   2340  HA  VAL A 147      -4.574  -6.135  -0.070  1.00  0.00           H  
ATOM   2341  HB  VAL A 147      -6.993  -5.002   1.405  1.00  0.00           H  
ATOM   2342 1HG1 VAL A 147      -8.308  -6.039  -0.380  1.00  0.00           H  
ATOM   2343 2HG1 VAL A 147      -7.212  -4.782  -1.003  1.00  0.00           H  
ATOM   2344 3HG1 VAL A 147      -6.807  -6.503  -1.215  1.00  0.00           H  
ATOM   2345 1HG2 VAL A 147      -7.666  -7.374   1.611  1.00  0.00           H  
ATOM   2346 2HG2 VAL A 147      -6.141  -7.872   0.840  1.00  0.00           H  
ATOM   2347 3HG2 VAL A 147      -6.116  -7.072   2.430  1.00  0.00           H  
ATOM   2348  N   ALA A 148      -4.632  -4.047  -1.424  1.00  0.00           N  
ATOM   2349  CA  ALA A 148      -4.576  -2.818  -2.221  1.00  0.00           C  
ATOM   2350  C   ALA A 148      -5.243  -2.980  -3.592  1.00  0.00           C  
ATOM   2351  O   ALA A 148      -5.113  -4.022  -4.242  1.00  0.00           O  
ATOM   2352  CB  ALA A 148      -3.131  -2.373  -2.392  1.00  0.00           C  
ATOM   2353  H   ALA A 148      -4.386  -4.929  -1.863  1.00  0.00           H  
ATOM   2354  HA  ALA A 148      -5.102  -2.035  -1.678  1.00  0.00           H  
ATOM   2355 1HB  ALA A 148      -3.100  -1.453  -2.976  1.00  0.00           H  
ATOM   2356 2HB  ALA A 148      -2.686  -2.197  -1.413  1.00  0.00           H  
ATOM   2357 3HB  ALA A 148      -2.571  -3.150  -2.910  1.00  0.00           H  
ATOM   2358  N   PHE A 149      -5.951  -1.931  -4.033  1.00  0.00           N  
ATOM   2359  CA  PHE A 149      -6.632  -1.948  -5.336  1.00  0.00           C  
ATOM   2360  C   PHE A 149      -7.102  -0.544  -5.752  1.00  0.00           C  
ATOM   2361  O   PHE A 149      -7.224   0.353  -4.917  1.00  0.00           O  
ATOM   2362  CB  PHE A 149      -7.830  -2.899  -5.294  1.00  0.00           C  
ATOM   2363  CG  PHE A 149      -8.727  -2.692  -4.107  1.00  0.00           C  
ATOM   2364  CD1 PHE A 149      -9.752  -1.758  -4.149  1.00  0.00           C  
ATOM   2365  CD2 PHE A 149      -8.548  -3.429  -2.947  1.00  0.00           C  
ATOM   2366  CE1 PHE A 149     -10.578  -1.567  -3.058  1.00  0.00           C  
ATOM   2367  CE2 PHE A 149      -9.372  -3.241  -1.855  1.00  0.00           C  
ATOM   2368  CZ  PHE A 149     -10.389  -2.308  -1.911  1.00  0.00           C  
ATOM   2369  H   PHE A 149      -6.014  -1.098  -3.452  1.00  0.00           H  
ATOM   2370  HA  PHE A 149      -5.924  -2.305  -6.086  1.00  0.00           H  
ATOM   2371 1HB  PHE A 149      -8.426  -2.772  -6.197  1.00  0.00           H  
ATOM   2372 2HB  PHE A 149      -7.476  -3.929  -5.278  1.00  0.00           H  
ATOM   2373  HD1 PHE A 149      -9.902  -1.173  -5.057  1.00  0.00           H  
ATOM   2374  HD2 PHE A 149      -7.745  -4.166  -2.903  1.00  0.00           H  
ATOM   2375  HE1 PHE A 149     -11.379  -0.830  -3.104  1.00  0.00           H  
ATOM   2376  HE2 PHE A 149      -9.221  -3.827  -0.949  1.00  0.00           H  
ATOM   2377  HZ  PHE A 149     -11.038  -2.157  -1.050  1.00  0.00           H  
ATOM   2378  N   ALA A 150      -7.378  -0.374  -7.049  1.00  0.00           N  
ATOM   2379  CA  ALA A 150      -8.068   0.824  -7.540  1.00  0.00           C  
ATOM   2380  C   ALA A 150      -9.442   0.951  -6.906  1.00  0.00           C  
ATOM   2381  O   ALA A 150     -10.189  -0.020  -6.839  1.00  0.00           O  
ATOM   2382  CB  ALA A 150      -8.189   0.791  -9.057  1.00  0.00           C  
ATOM   2383  H   ALA A 150      -7.119  -1.097  -7.705  1.00  0.00           H  
ATOM   2384  HA  ALA A 150      -7.504   1.706  -7.276  1.00  0.00           H  
ATOM   2385 1HB  ALA A 150      -8.714   1.684  -9.399  1.00  0.00           H  
ATOM   2386 2HB  ALA A 150      -7.194   0.762  -9.501  1.00  0.00           H  
ATOM   2387 3HB  ALA A 150      -8.747  -0.094  -9.358  1.00  0.00           H  
ATOM   2388  N   TYR A 151      -9.768   2.151  -6.432  1.00  0.00           N  
ATOM   2389  CA  TYR A 151     -11.000   2.357  -5.672  1.00  0.00           C  
ATOM   2390  C   TYR A 151     -12.185   1.642  -6.311  1.00  0.00           C  
ATOM   2391  O   TYR A 151     -12.464   1.813  -7.499  1.00  0.00           O  
ATOM   2392  CB  TYR A 151     -11.298   3.851  -5.537  1.00  0.00           C  
ATOM   2393  CG  TYR A 151     -12.706   4.154  -5.072  1.00  0.00           C  
ATOM   2394  CD1 TYR A 151     -13.089   3.846  -3.775  1.00  0.00           C  
ATOM   2395  CD2 TYR A 151     -13.613   4.738  -5.943  1.00  0.00           C  
ATOM   2396  CE1 TYR A 151     -14.374   4.122  -3.351  1.00  0.00           C  
ATOM   2397  CE2 TYR A 151     -14.898   5.014  -5.519  1.00  0.00           C  
ATOM   2398  CZ  TYR A 151     -15.280   4.708  -4.228  1.00  0.00           C  
ATOM   2399  OH  TYR A 151     -16.560   4.983  -3.806  1.00  0.00           O  
ATOM   2400  H   TYR A 151      -9.142   2.937  -6.587  1.00  0.00           H  
ATOM   2401  HA  TYR A 151     -10.863   1.939  -4.676  1.00  0.00           H  
ATOM   2402 1HB  TYR A 151     -10.602   4.299  -4.827  1.00  0.00           H  
ATOM   2403 2HB  TYR A 151     -11.145   4.341  -6.498  1.00  0.00           H  
ATOM   2404  HD1 TYR A 151     -12.376   3.386  -3.091  1.00  0.00           H  
ATOM   2405  HD2 TYR A 151     -13.312   4.979  -6.963  1.00  0.00           H  
ATOM   2406  HE1 TYR A 151     -14.675   3.880  -2.332  1.00  0.00           H  
ATOM   2407  HE2 TYR A 151     -15.612   5.473  -6.204  1.00  0.00           H  
ATOM   2408  HH  TYR A 151     -17.126   5.117  -4.569  1.00  0.00           H  
ATOM   2409  N   ASP A 152     -12.888   0.852  -5.503  1.00  0.00           N  
ATOM   2410  CA  ASP A 152     -14.146   0.240  -5.910  1.00  0.00           C  
ATOM   2411  C   ASP A 152     -14.948  -0.185  -4.688  1.00  0.00           C  
ATOM   2412  O   ASP A 152     -14.418  -0.828  -3.781  1.00  0.00           O  
ATOM   2413  CB  ASP A 152     -13.894  -0.969  -6.814  1.00  0.00           C  
ATOM   2414  CG  ASP A 152     -15.151  -1.447  -7.529  1.00  0.00           C  
ATOM   2415  OD1 ASP A 152     -16.079  -1.835  -6.860  1.00  0.00           O  
ATOM   2416  OD2 ASP A 152     -15.170  -1.419  -8.736  1.00  0.00           O  
ATOM   2417  H   ASP A 152     -12.538   0.673  -4.575  1.00  0.00           H  
ATOM   2418  HA  ASP A 152     -14.731   0.978  -6.462  1.00  0.00           H  
ATOM   2419 1HB  ASP A 152     -13.143  -0.713  -7.563  1.00  0.00           H  
ATOM   2420 2HB  ASP A 152     -13.496  -1.792  -6.220  1.00  0.00           H  
ATOM   2421  N   GLU A 153     -16.220   0.197  -4.656  1.00  0.00           N  
ATOM   2422  CA  GLU A 153     -17.073  -0.061  -3.494  1.00  0.00           C  
ATOM   2423  C   GLU A 153     -17.184  -1.562  -3.189  1.00  0.00           C  
ATOM   2424  O   GLU A 153     -17.304  -1.962  -2.028  1.00  0.00           O  
ATOM   2425  CB  GLU A 153     -18.468   0.525  -3.724  1.00  0.00           C  
ATOM   2426  CG  GLU A 153     -18.513   2.046  -3.757  1.00  0.00           C  
ATOM   2427  CD  GLU A 153     -19.914   2.589  -3.804  1.00  0.00           C  
ATOM   2428  OE1 GLU A 153     -20.829   1.810  -3.925  1.00  0.00           O  
ATOM   2429  OE2 GLU A 153     -20.070   3.785  -3.719  1.00  0.00           O  
ATOM   2430  H   GLU A 153     -16.603   0.698  -5.444  1.00  0.00           H  
ATOM   2431  HA  GLU A 153     -16.630   0.424  -2.630  1.00  0.00           H  
ATOM   2432 1HB  GLU A 153     -18.865   0.158  -4.670  1.00  0.00           H  
ATOM   2433 2HB  GLU A 153     -19.140   0.188  -2.934  1.00  0.00           H  
ATOM   2434 1HG  GLU A 153     -18.016   2.434  -2.868  1.00  0.00           H  
ATOM   2435 2HG  GLU A 153     -17.963   2.397  -4.629  1.00  0.00           H  
ATOM   2436  N   LYS A 154     -17.143  -2.387  -4.234  1.00  0.00           N  
ATOM   2437  CA  LYS A 154     -17.293  -3.827  -4.067  1.00  0.00           C  
ATOM   2438  C   LYS A 154     -16.048  -4.437  -3.451  1.00  0.00           C  
ATOM   2439  O   LYS A 154     -16.134  -5.303  -2.577  1.00  0.00           O  
ATOM   2440  CB  LYS A 154     -17.597  -4.496  -5.409  1.00  0.00           C  
ATOM   2441  CG  LYS A 154     -18.986  -4.201  -5.959  1.00  0.00           C  
ATOM   2442  CD  LYS A 154     -19.187  -4.839  -7.325  1.00  0.00           C  
ATOM   2443  CE  LYS A 154     -19.318  -6.351  -7.217  1.00  0.00           C  
ATOM   2444  NZ  LYS A 154     -20.604  -6.754  -6.584  1.00  0.00           N  
ATOM   2445  H   LYS A 154     -17.004  -2.006  -5.168  1.00  0.00           H  
ATOM   2446  HA  LYS A 154     -18.127  -4.014  -3.391  1.00  0.00           H  
ATOM   2447 1HB  LYS A 154     -16.867  -4.172  -6.151  1.00  0.00           H  
ATOM   2448 2HB  LYS A 154     -17.501  -5.577  -5.306  1.00  0.00           H  
ATOM   2449 1HG  LYS A 154     -19.740  -4.588  -5.272  1.00  0.00           H  
ATOM   2450 2HG  LYS A 154     -19.120  -3.123  -6.047  1.00  0.00           H  
ATOM   2451 1HD  LYS A 154     -20.089  -4.436  -7.786  1.00  0.00           H  
ATOM   2452 2HD  LYS A 154     -18.337  -4.603  -7.965  1.00  0.00           H  
ATOM   2453 1HE  LYS A 154     -19.263  -6.792  -8.211  1.00  0.00           H  
ATOM   2454 2HE  LYS A 154     -18.496  -6.746  -6.621  1.00  0.00           H  
ATOM   2455 1HZ  LYS A 154     -20.652  -7.761  -6.531  1.00  0.00           H  
ATOM   2456 2HZ  LYS A 154     -20.658  -6.364  -5.653  1.00  0.00           H  
ATOM   2457 3HZ  LYS A 154     -21.375  -6.409  -7.138  1.00  0.00           H  
ATOM   2458  N   LEU A 155     -14.887  -3.994  -3.915  1.00  0.00           N  
ATOM   2459  CA  LEU A 155     -13.629  -4.505  -3.409  1.00  0.00           C  
ATOM   2460  C   LEU A 155     -13.416  -4.104  -1.961  1.00  0.00           C  
ATOM   2461  O   LEU A 155     -12.841  -4.855  -1.184  1.00  0.00           O  
ATOM   2462  CB  LEU A 155     -12.466  -3.988  -4.266  1.00  0.00           C  
ATOM   2463  CG  LEU A 155     -12.394  -4.543  -5.695  1.00  0.00           C  
ATOM   2464  CD1 LEU A 155     -11.293  -3.826  -6.464  1.00  0.00           C  
ATOM   2465  CD2 LEU A 155     -12.139  -6.042  -5.644  1.00  0.00           C  
ATOM   2466  H   LEU A 155     -14.882  -3.293  -4.646  1.00  0.00           H  
ATOM   2467  HA  LEU A 155     -13.652  -5.593  -3.465  1.00  0.00           H  
ATOM   2468 1HB  LEU A 155     -12.541  -2.904  -4.336  1.00  0.00           H  
ATOM   2469 2HB  LEU A 155     -11.529  -4.235  -3.767  1.00  0.00           H  
ATOM   2470  HG  LEU A 155     -13.338  -4.352  -6.207  1.00  0.00           H  
ATOM   2471 1HD1 LEU A 155     -11.242  -4.220  -7.479  1.00  0.00           H  
ATOM   2472 2HD1 LEU A 155     -11.511  -2.758  -6.501  1.00  0.00           H  
ATOM   2473 3HD1 LEU A 155     -10.338  -3.985  -5.965  1.00  0.00           H  
ATOM   2474 1HD2 LEU A 155     -12.089  -6.437  -6.660  1.00  0.00           H  
ATOM   2475 2HD2 LEU A 155     -11.195  -6.233  -5.133  1.00  0.00           H  
ATOM   2476 3HD2 LEU A 155     -12.950  -6.531  -5.105  1.00  0.00           H  
ATOM   2477  N   ILE A 156     -13.903  -2.925  -1.593  1.00  0.00           N  
ATOM   2478  CA  ILE A 156     -13.825  -2.480  -0.208  1.00  0.00           C  
ATOM   2479  C   ILE A 156     -14.616  -3.408   0.696  1.00  0.00           C  
ATOM   2480  O   ILE A 156     -14.123  -3.844   1.740  1.00  0.00           O  
ATOM   2481  CB  ILE A 156     -14.349  -1.041  -0.056  1.00  0.00           C  
ATOM   2482  CG1 ILE A 156     -13.397  -0.051  -0.734  1.00  0.00           C  
ATOM   2483  CG2 ILE A 156     -14.526  -0.691   1.414  1.00  0.00           C  
ATOM   2484  CD1 ILE A 156     -13.967   1.341  -0.882  1.00  0.00           C  
ATOM   2485  H   ILE A 156     -14.346  -2.327  -2.286  1.00  0.00           H  
ATOM   2486  HA  ILE A 156     -12.784  -2.507   0.105  1.00  0.00           H  
ATOM   2487  HB  ILE A 156     -15.310  -0.949  -0.560  1.00  0.00           H  
ATOM   2488 1HG1 ILE A 156     -12.474   0.017  -0.160  1.00  0.00           H  
ATOM   2489 2HG1 ILE A 156     -13.137  -0.419  -1.727  1.00  0.00           H  
ATOM   2490 1HG2 ILE A 156     -14.897   0.330   1.503  1.00  0.00           H  
ATOM   2491 2HG2 ILE A 156     -15.241  -1.377   1.867  1.00  0.00           H  
ATOM   2492 3HG2 ILE A 156     -13.568  -0.775   1.926  1.00  0.00           H  
ATOM   2493 1HD1 ILE A 156     -13.235   1.984  -1.371  1.00  0.00           H  
ATOM   2494 2HD1 ILE A 156     -14.875   1.300  -1.485  1.00  0.00           H  
ATOM   2495 3HD1 ILE A 156     -14.203   1.744   0.102  1.00  0.00           H  
ATOM   2496  N   LYS A 157     -15.845  -3.727   0.284  1.00  0.00           N  
ATOM   2497  CA  LYS A 157     -16.714  -4.591   1.072  1.00  0.00           C  
ATOM   2498  C   LYS A 157     -16.130  -5.991   1.199  1.00  0.00           C  
ATOM   2499  O   LYS A 157     -16.108  -6.569   2.288  1.00  0.00           O  
ATOM   2500  CB  LYS A 157     -18.110  -4.658   0.450  1.00  0.00           C  
ATOM   2501  CG  LYS A 157     -18.932  -3.386   0.612  1.00  0.00           C  
ATOM   2502  CD  LYS A 157     -20.232  -3.465  -0.175  1.00  0.00           C  
ATOM   2503  CE  LYS A 157     -21.214  -4.430   0.473  1.00  0.00           C  
ATOM   2504  NZ  LYS A 157     -21.790  -3.877   1.730  1.00  0.00           N  
ATOM   2505  H   LYS A 157     -16.183  -3.359  -0.602  1.00  0.00           H  
ATOM   2506  HA  LYS A 157     -16.799  -4.182   2.061  1.00  0.00           H  
ATOM   2507 1HB  LYS A 157     -18.023  -4.867  -0.617  1.00  0.00           H  
ATOM   2508 2HB  LYS A 157     -18.670  -5.478   0.899  1.00  0.00           H  
ATOM   2509 1HG  LYS A 157     -19.164  -3.235   1.666  1.00  0.00           H  
ATOM   2510 2HG  LYS A 157     -18.355  -2.533   0.258  1.00  0.00           H  
ATOM   2511 1HD  LYS A 157     -20.687  -2.475  -0.226  1.00  0.00           H  
ATOM   2512 2HD  LYS A 157     -20.023  -3.802  -1.190  1.00  0.00           H  
ATOM   2513 1HE  LYS A 157     -22.026  -4.643  -0.221  1.00  0.00           H  
ATOM   2514 2HE  LYS A 157     -20.707  -5.367   0.703  1.00  0.00           H  
ATOM   2515 1HZ  LYS A 157     -22.434  -4.546   2.128  1.00  0.00           H  
ATOM   2516 2HZ  LYS A 157     -21.046  -3.693   2.389  1.00  0.00           H  
ATOM   2517 3HZ  LYS A 157     -22.280  -3.018   1.527  1.00  0.00           H  
ATOM   2518  N   VAL A 158     -15.644  -6.533   0.087  1.00  0.00           N  
ATOM   2519  CA  VAL A 158     -15.063  -7.869   0.082  1.00  0.00           C  
ATOM   2520  C   VAL A 158     -13.771  -7.921   0.895  1.00  0.00           C  
ATOM   2521  O   VAL A 158     -13.552  -8.849   1.669  1.00  0.00           O  
ATOM   2522  CB  VAL A 158     -14.775  -8.317  -1.363  1.00  0.00           C  
ATOM   2523  CG1 VAL A 158     -13.965  -9.605  -1.371  1.00  0.00           C  
ATOM   2524  CG2 VAL A 158     -16.083  -8.498  -2.119  1.00  0.00           C  
ATOM   2525  H   VAL A 158     -15.684  -6.006  -0.781  1.00  0.00           H  
ATOM   2526  HA  VAL A 158     -15.782  -8.558   0.529  1.00  0.00           H  
ATOM   2527  HB  VAL A 158     -14.172  -7.555  -1.857  1.00  0.00           H  
ATOM   2528 1HG1 VAL A 158     -13.771  -9.906  -2.400  1.00  0.00           H  
ATOM   2529 2HG1 VAL A 158     -13.019  -9.442  -0.856  1.00  0.00           H  
ATOM   2530 3HG1 VAL A 158     -14.525 -10.390  -0.863  1.00  0.00           H  
ATOM   2531 1HG2 VAL A 158     -15.872  -8.814  -3.141  1.00  0.00           H  
ATOM   2532 2HG2 VAL A 158     -16.689  -9.256  -1.623  1.00  0.00           H  
ATOM   2533 3HG2 VAL A 158     -16.627  -7.553  -2.137  1.00  0.00           H  
ATOM   2534  N   ALA A 159     -12.915  -6.929   0.699  1.00  0.00           N  
ATOM   2535  CA  ALA A 159     -11.638  -6.870   1.393  1.00  0.00           C  
ATOM   2536  C   ALA A 159     -11.830  -6.886   2.904  1.00  0.00           C  
ATOM   2537  O   ALA A 159     -11.299  -7.752   3.595  1.00  0.00           O  
ATOM   2538  CB  ALA A 159     -10.874  -5.623   0.980  1.00  0.00           C  
ATOM   2539  H   ALA A 159     -13.143  -6.206   0.034  1.00  0.00           H  
ATOM   2540  HA  ALA A 159     -11.063  -7.743   1.121  1.00  0.00           H  
ATOM   2541 1HB  ALA A 159      -9.911  -5.604   1.485  1.00  0.00           H  
ATOM   2542 2HB  ALA A 159     -10.718  -5.634  -0.097  1.00  0.00           H  
ATOM   2543 3HB  ALA A 159     -11.446  -4.741   1.252  1.00  0.00           H  
ATOM   2544  N   ALA A 160     -12.565  -5.912   3.419  1.00  0.00           N  
ATOM   2545  CA  ALA A 160     -12.724  -5.766   4.864  1.00  0.00           C  
ATOM   2546  C   ALA A 160     -13.410  -6.984   5.465  1.00  0.00           C  
ATOM   2547  O   ALA A 160     -13.037  -7.444   6.547  1.00  0.00           O  
ATOM   2548  CB  ALA A 160     -13.513  -4.514   5.180  1.00  0.00           C  
ATOM   2549  H   ALA A 160     -13.007  -5.235   2.799  1.00  0.00           H  
ATOM   2550  HA  ALA A 160     -11.735  -5.686   5.309  1.00  0.00           H  
ATOM   2551 1HB  ALA A 160     -13.604  -4.403   6.260  1.00  0.00           H  
ATOM   2552 2HB  ALA A 160     -13.003  -3.648   4.770  1.00  0.00           H  
ATOM   2553 3HB  ALA A 160     -14.482  -4.593   4.745  1.00  0.00           H  
ATOM   2554  N   LYS A 161     -14.417  -7.502   4.771  1.00  0.00           N  
ATOM   2555  CA  LYS A 161     -15.157  -8.647   5.266  1.00  0.00           C  
ATOM   2556  C   LYS A 161     -14.254  -9.863   5.436  1.00  0.00           C  
ATOM   2557  O   LYS A 161     -14.221 -10.477   6.499  1.00  0.00           O  
ATOM   2558  CB  LYS A 161     -16.316  -8.978   4.325  1.00  0.00           C  
ATOM   2559  CG  LYS A 161     -17.155 -10.174   4.755  1.00  0.00           C  
ATOM   2560  CD  LYS A 161     -18.286 -10.438   3.773  1.00  0.00           C  
ATOM   2561  CE  LYS A 161     -17.757 -10.957   2.444  1.00  0.00           C  
ATOM   2562  NZ  LYS A 161     -18.857 -11.330   1.514  1.00  0.00           N  
ATOM   2563  H   LYS A 161     -14.685  -7.084   3.884  1.00  0.00           H  
ATOM   2564  HA  LYS A 161     -15.565  -8.397   6.247  1.00  0.00           H  
ATOM   2565 1HB  LYS A 161     -16.979  -8.116   4.247  1.00  0.00           H  
ATOM   2566 2HB  LYS A 161     -15.928  -9.183   3.327  1.00  0.00           H  
ATOM   2567 1HG  LYS A 161     -16.521 -11.060   4.814  1.00  0.00           H  
ATOM   2568 2HG  LYS A 161     -17.578  -9.986   5.742  1.00  0.00           H  
ATOM   2569 1HD  LYS A 161     -18.970 -11.176   4.195  1.00  0.00           H  
ATOM   2570 2HD  LYS A 161     -18.838  -9.515   3.598  1.00  0.00           H  
ATOM   2571 1HE  LYS A 161     -17.144 -10.190   1.973  1.00  0.00           H  
ATOM   2572 2HE  LYS A 161     -17.133 -11.833   2.618  1.00  0.00           H  
ATOM   2573 1HZ  LYS A 161     -18.465 -11.668   0.647  1.00  0.00           H  
ATOM   2574 2HZ  LYS A 161     -19.422 -12.055   1.934  1.00  0.00           H  
ATOM   2575 3HZ  LYS A 161     -19.432 -10.520   1.330  1.00  0.00           H  
ATOM   2576  N   VAL A 162     -13.531 -10.214   4.372  1.00  0.00           N  
ATOM   2577  CA  VAL A 162     -12.666 -11.385   4.391  1.00  0.00           C  
ATOM   2578  C   VAL A 162     -11.518 -11.229   5.375  1.00  0.00           C  
ATOM   2579  O   VAL A 162     -11.171 -12.171   6.083  1.00  0.00           O  
ATOM   2580  CB  VAL A 162     -12.095 -11.642   2.984  1.00  0.00           C  
ATOM   2581  CG1 VAL A 162     -11.039 -12.737   3.030  1.00  0.00           C  
ATOM   2582  CG2 VAL A 162     -13.218 -12.016   2.029  1.00  0.00           C  
ATOM   2583  H   VAL A 162     -13.600  -9.666   3.519  1.00  0.00           H  
ATOM   2584  HA  VAL A 162     -13.264 -12.244   4.693  1.00  0.00           H  
ATOM   2585  HB  VAL A 162     -11.603 -10.736   2.630  1.00  0.00           H  
ATOM   2586 1HG1 VAL A 162     -10.645 -12.905   2.027  1.00  0.00           H  
ATOM   2587 2HG1 VAL A 162     -10.228 -12.432   3.690  1.00  0.00           H  
ATOM   2588 3HG1 VAL A 162     -11.486 -13.658   3.403  1.00  0.00           H  
ATOM   2589 1HG2 VAL A 162     -12.807 -12.196   1.036  1.00  0.00           H  
ATOM   2590 2HG2 VAL A 162     -13.713 -12.920   2.386  1.00  0.00           H  
ATOM   2591 3HG2 VAL A 162     -13.941 -11.202   1.980  1.00  0.00           H  
ATOM   2592  N   LEU A 163     -10.928 -10.039   5.426  1.00  0.00           N  
ATOM   2593  CA  LEU A 163      -9.831  -9.789   6.349  1.00  0.00           C  
ATOM   2594  C   LEU A 163     -10.257 -10.042   7.783  1.00  0.00           C  
ATOM   2595  O   LEU A 163      -9.496 -10.600   8.583  1.00  0.00           O  
ATOM   2596  CB  LEU A 163      -9.332  -8.346   6.205  1.00  0.00           C  
ATOM   2597  CG  LEU A 163      -8.587  -8.026   4.902  1.00  0.00           C  
ATOM   2598  CD1 LEU A 163      -8.421  -6.519   4.768  1.00  0.00           C  
ATOM   2599  CD2 LEU A 163      -7.236  -8.727   4.905  1.00  0.00           C  
ATOM   2600  H   LEU A 163     -11.244  -9.296   4.809  1.00  0.00           H  
ATOM   2601  HA  LEU A 163      -9.011 -10.464   6.107  1.00  0.00           H  
ATOM   2602 1HB  LEU A 163     -10.187  -7.675   6.270  1.00  0.00           H  
ATOM   2603 2HB  LEU A 163      -8.660  -8.125   7.034  1.00  0.00           H  
ATOM   2604  HG  LEU A 163      -9.174  -8.374   4.052  1.00  0.00           H  
ATOM   2605 1HD1 LEU A 163      -7.891  -6.292   3.843  1.00  0.00           H  
ATOM   2606 2HD1 LEU A 163      -9.402  -6.045   4.749  1.00  0.00           H  
ATOM   2607 3HD1 LEU A 163      -7.850  -6.139   5.615  1.00  0.00           H  
ATOM   2608 1HD2 LEU A 163      -6.707  -8.501   3.979  1.00  0.00           H  
ATOM   2609 2HD2 LEU A 163      -6.647  -8.379   5.754  1.00  0.00           H  
ATOM   2610 3HD2 LEU A 163      -7.385  -9.804   4.984  1.00  0.00           H  
ATOM   2611  N   HIS A 164     -11.476  -9.625   8.111  1.00  0.00           N  
ATOM   2612  CA  HIS A 164     -12.041  -9.896   9.415  1.00  0.00           C  
ATOM   2613  C   HIS A 164     -12.188 -11.407   9.645  1.00  0.00           C  
ATOM   2614  O   HIS A 164     -11.735 -11.935  10.662  1.00  0.00           O  
ATOM   2615  CB  HIS A 164     -13.401  -9.206   9.562  1.00  0.00           C  
ATOM   2616  CG  HIS A 164     -14.021  -9.380  10.914  1.00  0.00           C  
ATOM   2617  ND1 HIS A 164     -13.598  -8.677  12.022  1.00  0.00           N  
ATOM   2618  CD2 HIS A 164     -15.031 -10.177  11.335  1.00  0.00           C  
ATOM   2619  CE1 HIS A 164     -14.322  -9.034  13.068  1.00  0.00           C  
ATOM   2620  NE2 HIS A 164     -15.198  -9.943  12.678  1.00  0.00           N  
ATOM   2621  H   HIS A 164     -12.020  -9.087   7.438  1.00  0.00           H  
ATOM   2622  HA  HIS A 164     -11.361  -9.508  10.174  1.00  0.00           H  
ATOM   2623 1HB  HIS A 164     -13.289  -8.138   9.373  1.00  0.00           H  
ATOM   2624 2HB  HIS A 164     -14.091  -9.600   8.817  1.00  0.00           H  
ATOM   2625  HD1 HIS A 164     -12.913  -7.948  12.034  1.00  0.00           H  
ATOM   2626  HD2 HIS A 164     -15.665 -10.902  10.825  1.00  0.00           H  
ATOM   2627  HE1 HIS A 164     -14.143  -8.588  14.046  1.00  0.00           H  
ATOM   2628  N   ASP A 165     -12.819 -12.104   8.679  1.00  0.00           N  
ATOM   2629  CA  ASP A 165     -13.103 -13.539   8.825  1.00  0.00           C  
ATOM   2630  C   ASP A 165     -11.818 -14.341   8.992  1.00  0.00           C  
ATOM   2631  O   ASP A 165     -11.788 -15.339   9.712  1.00  0.00           O  
ATOM   2632  CB  ASP A 165     -13.879 -14.061   7.613  1.00  0.00           C  
ATOM   2633  CG  ASP A 165     -15.331 -13.606   7.598  1.00  0.00           C  
ATOM   2634  OD1 ASP A 165     -15.789 -13.112   8.602  1.00  0.00           O  
ATOM   2635  OD2 ASP A 165     -15.970 -13.756   6.584  1.00  0.00           O  
ATOM   2636  H   ASP A 165     -13.103 -11.628   7.830  1.00  0.00           H  
ATOM   2637  HA  ASP A 165     -13.712 -13.681   9.716  1.00  0.00           H  
ATOM   2638 1HB  ASP A 165     -13.396 -13.720   6.697  1.00  0.00           H  
ATOM   2639 2HB  ASP A 165     -13.855 -15.152   7.608  1.00  0.00           H  
ATOM   2640  N   LEU A 166     -10.748 -13.892   8.332  1.00  0.00           N  
ATOM   2641  CA  LEU A 166      -9.478 -14.604   8.362  1.00  0.00           C  
ATOM   2642  C   LEU A 166      -8.707 -14.262   9.621  1.00  0.00           C  
ATOM   2643  O   LEU A 166      -7.661 -14.842   9.895  1.00  0.00           O  
ATOM   2644  CB  LEU A 166      -8.638 -14.256   7.127  1.00  0.00           C  
ATOM   2645  CG  LEU A 166      -9.214 -14.710   5.780  1.00  0.00           C  
ATOM   2646  CD1 LEU A 166      -8.314 -14.223   4.652  1.00  0.00           C  
ATOM   2647  CD2 LEU A 166      -9.338 -16.226   5.766  1.00  0.00           C  
ATOM   2648  H   LEU A 166     -10.820 -13.029   7.802  1.00  0.00           H  
ATOM   2649  HA  LEU A 166      -9.680 -15.672   8.361  1.00  0.00           H  
ATOM   2650 1HB  LEU A 166      -8.512 -13.175   7.086  1.00  0.00           H  
ATOM   2651 2HB  LEU A 166      -7.654 -14.711   7.237  1.00  0.00           H  
ATOM   2652  HG  LEU A 166     -10.199 -14.264   5.637  1.00  0.00           H  
ATOM   2653 1HD1 LEU A 166      -8.724 -14.546   3.695  1.00  0.00           H  
ATOM   2654 2HD1 LEU A 166      -8.259 -13.135   4.675  1.00  0.00           H  
ATOM   2655 3HD1 LEU A 166      -7.316 -14.640   4.778  1.00  0.00           H  
ATOM   2656 1HD2 LEU A 166      -9.749 -16.549   4.809  1.00  0.00           H  
ATOM   2657 2HD2 LEU A 166      -8.354 -16.673   5.908  1.00  0.00           H  
ATOM   2658 3HD2 LEU A 166     -10.001 -16.545   6.571  1.00  0.00           H  
ATOM   2659  N   GLY A 167      -9.237 -13.318  10.391  1.00  0.00           N  
ATOM   2660  CA  GLY A 167      -8.601 -12.901  11.625  1.00  0.00           C  
ATOM   2661  C   GLY A 167      -7.298 -12.162  11.358  1.00  0.00           C  
ATOM   2662  O   GLY A 167      -6.349 -12.261  12.137  1.00  0.00           O  
ATOM   2663  H   GLY A 167     -10.103 -12.873  10.107  1.00  0.00           H  
ATOM   2664 1HA  GLY A 167      -9.281 -12.255  12.181  1.00  0.00           H  
ATOM   2665 2HA  GLY A 167      -8.408 -13.774  12.246  1.00  0.00           H  
ATOM   2666  N   ALA A 168      -7.254 -11.416  10.255  1.00  0.00           N  
ATOM   2667  CA  ALA A 168      -6.037 -10.719   9.863  1.00  0.00           C  
ATOM   2668  C   ALA A 168      -5.602  -9.773  10.967  1.00  0.00           C  
ATOM   2669  O   ALA A 168      -6.432  -9.100  11.578  1.00  0.00           O  
ATOM   2670  CB  ALA A 168      -6.255  -9.953   8.561  1.00  0.00           C  
ATOM   2671  H   ALA A 168      -8.089 -11.317   9.684  1.00  0.00           H  
ATOM   2672  HA  ALA A 168      -5.249 -11.458   9.716  1.00  0.00           H  
ATOM   2673 1HB  ALA A 168      -5.329  -9.449   8.276  1.00  0.00           H  
ATOM   2674 2HB  ALA A 168      -6.550 -10.647   7.776  1.00  0.00           H  
ATOM   2675 3HB  ALA A 168      -7.042  -9.211   8.705  1.00  0.00           H  
ATOM   2676  N   GLU A 169      -4.301  -9.720  11.224  1.00  0.00           N  
ATOM   2677  CA  GLU A 169      -3.777  -8.876  12.285  1.00  0.00           C  
ATOM   2678  C   GLU A 169      -3.326  -7.541  11.728  1.00  0.00           C  
ATOM   2679  O   GLU A 169      -2.931  -6.644  12.470  1.00  0.00           O  
ATOM   2680  CB  GLU A 169      -2.611  -9.565  12.998  1.00  0.00           C  
ATOM   2681  CG  GLU A 169      -3.006 -10.793  13.805  1.00  0.00           C  
ATOM   2682  CD  GLU A 169      -1.828 -11.482  14.437  1.00  0.00           C  
ATOM   2683  OE1 GLU A 169      -0.722 -11.052  14.212  1.00  0.00           O  
ATOM   2684  OE2 GLU A 169      -2.035 -12.438  15.146  1.00  0.00           O  
ATOM   2685  H   GLU A 169      -3.659 -10.269  10.664  1.00  0.00           H  
ATOM   2686  HA  GLU A 169      -4.573  -8.691  13.008  1.00  0.00           H  
ATOM   2687 1HB  GLU A 169      -1.866  -9.872  12.264  1.00  0.00           H  
ATOM   2688 2HB  GLU A 169      -2.131  -8.859  13.677  1.00  0.00           H  
ATOM   2689 1HG  GLU A 169      -3.700 -10.492  14.590  1.00  0.00           H  
ATOM   2690 2HG  GLU A 169      -3.522 -11.494  13.151  1.00  0.00           H  
ATOM   2691  N   ALA A 170      -3.398  -7.412  10.406  1.00  0.00           N  
ATOM   2692  CA  ALA A 170      -3.007  -6.183   9.732  1.00  0.00           C  
ATOM   2693  C   ALA A 170      -3.983  -5.827   8.606  1.00  0.00           C  
ATOM   2694  O   ALA A 170      -3.581  -5.634   7.453  1.00  0.00           O  
ATOM   2695  CB  ALA A 170      -1.591  -6.312   9.189  1.00  0.00           C  
ATOM   2696  H   ALA A 170      -3.750  -8.188   9.855  1.00  0.00           H  
ATOM   2697  HA  ALA A 170      -3.030  -5.369  10.458  1.00  0.00           H  
ATOM   2698 1HB  ALA A 170      -1.306  -5.384   8.693  1.00  0.00           H  
ATOM   2699 2HB  ALA A 170      -0.903  -6.511  10.010  1.00  0.00           H  
ATOM   2700 3HB  ALA A 170      -1.550  -7.132   8.474  1.00  0.00           H  
ATOM   2701  N   ALA A 171      -5.260  -5.729   8.951  1.00  0.00           N  
ATOM   2702  CA  ALA A 171      -6.333  -5.706   7.957  1.00  0.00           C  
ATOM   2703  C   ALA A 171      -6.460  -4.311   7.345  1.00  0.00           C  
ATOM   2704  O   ALA A 171      -7.477  -3.634   7.520  1.00  0.00           O  
ATOM   2705  CB  ALA A 171      -7.656  -6.123   8.595  1.00  0.00           C  
ATOM   2706  H   ALA A 171      -5.502  -5.668   9.936  1.00  0.00           H  
ATOM   2707  HA  ALA A 171      -6.080  -6.406   7.163  1.00  0.00           H  
ATOM   2708 1HB  ALA A 171      -8.439  -6.116   7.845  1.00  0.00           H  
ATOM   2709 2HB  ALA A 171      -7.558  -7.126   9.012  1.00  0.00           H  
ATOM   2710 3HB  ALA A 171      -7.911  -5.428   9.388  1.00  0.00           H  
ATOM   2711  N   ALA A 172      -5.406  -3.872   6.652  1.00  0.00           N  
ATOM   2712  CA  ALA A 172      -5.387  -2.539   6.048  1.00  0.00           C  
ATOM   2713  C   ALA A 172      -5.868  -2.586   4.601  1.00  0.00           C  
ATOM   2714  O   ALA A 172      -5.628  -3.562   3.886  1.00  0.00           O  
ATOM   2715  CB  ALA A 172      -3.989  -1.953   6.118  1.00  0.00           C  
ATOM   2716  H   ALA A 172      -4.588  -4.476   6.553  1.00  0.00           H  
ATOM   2717  HA  ALA A 172      -6.071  -1.904   6.610  1.00  0.00           H  
ATOM   2718 1HB  ALA A 172      -3.991  -0.952   5.688  1.00  0.00           H  
ATOM   2719 2HB  ALA A 172      -3.667  -1.902   7.153  1.00  0.00           H  
ATOM   2720 3HB  ALA A 172      -3.311  -2.582   5.563  1.00  0.00           H  
ATOM   2721  N   ILE A 173      -6.539  -1.519   4.171  1.00  0.00           N  
ATOM   2722  CA  ILE A 173      -6.942  -1.376   2.770  1.00  0.00           C  
ATOM   2723  C   ILE A 173      -6.372  -0.110   2.155  1.00  0.00           C  
ATOM   2724  O   ILE A 173      -6.582   0.989   2.669  1.00  0.00           O  
ATOM   2725  CB  ILE A 173      -8.475  -1.361   2.636  1.00  0.00           C  
ATOM   2726  CG1 ILE A 173      -9.067  -2.689   3.116  1.00  0.00           C  
ATOM   2727  CG2 ILE A 173      -8.880  -1.083   1.197  1.00  0.00           C  
ATOM   2728  CD1 ILE A 173     -10.574  -2.680   3.230  1.00  0.00           C  
ATOM   2729  H   ILE A 173      -6.775  -0.786   4.834  1.00  0.00           H  
ATOM   2730  HA  ILE A 173      -6.557  -2.228   2.211  1.00  0.00           H  
ATOM   2731  HB  ILE A 173      -8.889  -0.582   3.276  1.00  0.00           H  
ATOM   2732 1HG1 ILE A 173      -8.781  -3.484   2.429  1.00  0.00           H  
ATOM   2733 2HG1 ILE A 173      -8.654  -2.939   4.094  1.00  0.00           H  
ATOM   2734 1HG2 ILE A 173      -9.967  -1.077   1.120  1.00  0.00           H  
ATOM   2735 2HG2 ILE A 173      -8.489  -0.115   0.889  1.00  0.00           H  
ATOM   2736 3HG2 ILE A 173      -8.476  -1.861   0.548  1.00  0.00           H  
ATOM   2737 1HD1 ILE A 173     -10.918  -3.655   3.576  1.00  0.00           H  
ATOM   2738 2HD1 ILE A 173     -10.881  -1.913   3.942  1.00  0.00           H  
ATOM   2739 3HD1 ILE A 173     -11.011  -2.467   2.255  1.00  0.00           H  
ATOM   2740  N   ILE A 174      -5.665  -0.266   1.035  1.00  0.00           N  
ATOM   2741  CA  ILE A 174      -5.136   0.872   0.297  1.00  0.00           C  
ATOM   2742  C   ILE A 174      -5.921   1.104  -0.982  1.00  0.00           C  
ATOM   2743  O   ILE A 174      -5.998   0.228  -1.847  1.00  0.00           O  
ATOM   2744  CB  ILE A 174      -3.649   0.665  -0.043  1.00  0.00           C  
ATOM   2745  CG1 ILE A 174      -2.825   0.506   1.237  1.00  0.00           C  
ATOM   2746  CG2 ILE A 174      -3.127   1.826  -0.875  1.00  0.00           C  
ATOM   2747  CD1 ILE A 174      -2.763  -0.915   1.751  1.00  0.00           C  
ATOM   2748  H   ILE A 174      -5.506  -1.198   0.681  1.00  0.00           H  
ATOM   2749  HA  ILE A 174      -5.227   1.757   0.914  1.00  0.00           H  
ATOM   2750  HB  ILE A 174      -3.530  -0.258  -0.611  1.00  0.00           H  
ATOM   2751 1HG1 ILE A 174      -1.807   0.850   1.060  1.00  0.00           H  
ATOM   2752 2HG1 ILE A 174      -3.249   1.133   2.023  1.00  0.00           H  
ATOM   2753 1HG2 ILE A 174      -2.074   1.665  -1.106  1.00  0.00           H  
ATOM   2754 2HG2 ILE A 174      -3.695   1.894  -1.801  1.00  0.00           H  
ATOM   2755 3HG2 ILE A 174      -3.236   2.754  -0.313  1.00  0.00           H  
ATOM   2756 1HD1 ILE A 174      -2.163  -0.947   2.661  1.00  0.00           H  
ATOM   2757 2HD1 ILE A 174      -3.772  -1.267   1.969  1.00  0.00           H  
ATOM   2758 3HD1 ILE A 174      -2.310  -1.555   0.995  1.00  0.00           H  
ATOM   2759  N   LEU A 175      -6.506   2.287  -1.099  1.00  0.00           N  
ATOM   2760  CA  LEU A 175      -7.376   2.604  -2.223  1.00  0.00           C  
ATOM   2761  C   LEU A 175      -6.705   3.575  -3.180  1.00  0.00           C  
ATOM   2762  O   LEU A 175      -6.438   4.719  -2.823  1.00  0.00           O  
ATOM   2763  CB  LEU A 175      -8.696   3.203  -1.721  1.00  0.00           C  
ATOM   2764  CG  LEU A 175      -9.500   2.324  -0.755  1.00  0.00           C  
ATOM   2765  CD1 LEU A 175     -10.752   3.070  -0.311  1.00  0.00           C  
ATOM   2766  CD2 LEU A 175      -9.858   1.013  -1.439  1.00  0.00           C  
ATOM   2767  H   LEU A 175      -6.349   2.986  -0.377  1.00  0.00           H  
ATOM   2768  HA  LEU A 175      -7.597   1.685  -2.765  1.00  0.00           H  
ATOM   2769 1HB  LEU A 175      -8.480   4.142  -1.213  1.00  0.00           H  
ATOM   2770 2HB  LEU A 175      -9.330   3.417  -2.581  1.00  0.00           H  
ATOM   2771  HG  LEU A 175      -8.902   2.119   0.134  1.00  0.00           H  
ATOM   2772 1HD1 LEU A 175     -11.323   2.445   0.376  1.00  0.00           H  
ATOM   2773 2HD1 LEU A 175     -10.466   3.994   0.192  1.00  0.00           H  
ATOM   2774 3HD1 LEU A 175     -11.363   3.304  -1.182  1.00  0.00           H  
ATOM   2775 1HD2 LEU A 175     -10.429   0.388  -0.752  1.00  0.00           H  
ATOM   2776 2HD2 LEU A 175     -10.457   1.218  -2.326  1.00  0.00           H  
ATOM   2777 3HD2 LEU A 175      -8.945   0.493  -1.729  1.00  0.00           H  
ATOM   2778  N   ALA A 176      -6.425   3.113  -4.397  1.00  0.00           N  
ATOM   2779  CA  ALA A 176      -5.726   3.940  -5.382  1.00  0.00           C  
ATOM   2780  C   ALA A 176      -6.691   4.813  -6.168  1.00  0.00           C  
ATOM   2781  O   ALA A 176      -7.671   4.323  -6.737  1.00  0.00           O  
ATOM   2782  CB  ALA A 176      -4.921   3.065  -6.331  1.00  0.00           C  
ATOM   2783  H   ALA A 176      -6.694   2.162  -4.643  1.00  0.00           H  
ATOM   2784  HA  ALA A 176      -5.048   4.592  -4.858  1.00  0.00           H  
ATOM   2785 1HB  ALA A 176      -4.406   3.694  -7.058  1.00  0.00           H  
ATOM   2786 2HB  ALA A 176      -4.188   2.491  -5.764  1.00  0.00           H  
ATOM   2787 3HB  ALA A 176      -5.590   2.382  -6.853  1.00  0.00           H  
ATOM   2788  N   PHE A 177      -6.401   6.110  -6.203  1.00  0.00           N  
ATOM   2789  CA  PHE A 177      -7.194   7.061  -6.963  1.00  0.00           C  
ATOM   2790  C   PHE A 177      -6.361   7.728  -8.056  1.00  0.00           C  
ATOM   2791  O   PHE A 177      -5.153   7.930  -7.897  1.00  0.00           O  
ATOM   2792  CB  PHE A 177      -7.778   8.126  -6.034  1.00  0.00           C  
ATOM   2793  CG  PHE A 177      -8.807   7.596  -5.076  1.00  0.00           C  
ATOM   2794  CD1 PHE A 177      -8.424   7.022  -3.872  1.00  0.00           C  
ATOM   2795  CD2 PHE A 177     -10.159   7.670  -5.375  1.00  0.00           C  
ATOM   2796  CE1 PHE A 177      -9.370   6.534  -2.990  1.00  0.00           C  
ATOM   2797  CE2 PHE A 177     -11.106   7.185  -4.495  1.00  0.00           C  
ATOM   2798  CZ  PHE A 177     -10.710   6.616  -3.301  1.00  0.00           C  
ATOM   2799  H   PHE A 177      -5.598   6.445  -5.683  1.00  0.00           H  
ATOM   2800  HA  PHE A 177      -8.018   6.525  -7.438  1.00  0.00           H  
ATOM   2801 1HB  PHE A 177      -6.977   8.582  -5.454  1.00  0.00           H  
ATOM   2802 2HB  PHE A 177      -8.241   8.913  -6.628  1.00  0.00           H  
ATOM   2803  HD1 PHE A 177      -7.364   6.959  -3.626  1.00  0.00           H  
ATOM   2804  HD2 PHE A 177     -10.471   8.119  -6.319  1.00  0.00           H  
ATOM   2805  HE1 PHE A 177      -9.055   6.086  -2.048  1.00  0.00           H  
ATOM   2806  HE2 PHE A 177     -12.165   7.250  -4.742  1.00  0.00           H  
ATOM   2807  HZ  PHE A 177     -11.456   6.231  -2.607  1.00  0.00           H  
ATOM   2808  N   ASP A 178      -7.015   8.081  -9.152  1.00  0.00           N  
ATOM   2809  CA  ASP A 178      -6.389   8.868 -10.210  1.00  0.00           C  
ATOM   2810  C   ASP A 178      -7.401   9.808 -10.836  1.00  0.00           C  
ATOM   2811  O   ASP A 178      -7.880   9.573 -11.945  1.00  0.00           O  
ATOM   2812  CB  ASP A 178      -5.790   7.958 -11.285  1.00  0.00           C  
ATOM   2813  CG  ASP A 178      -4.952   8.717 -12.304  1.00  0.00           C  
ATOM   2814  OD1 ASP A 178      -4.596   9.840 -12.034  1.00  0.00           O  
ATOM   2815  OD2 ASP A 178      -4.675   8.167 -13.343  1.00  0.00           O  
ATOM   2816  H   ASP A 178      -7.982   7.807  -9.255  1.00  0.00           H  
ATOM   2817  HA  ASP A 178      -5.589   9.467  -9.772  1.00  0.00           H  
ATOM   2818 1HB  ASP A 178      -5.164   7.200 -10.813  1.00  0.00           H  
ATOM   2819 2HB  ASP A 178      -6.592   7.438 -11.810  1.00  0.00           H  
ATOM   2820  N   ILE A 179      -7.750  10.853 -10.101  1.00  0.00           N  
ATOM   2821  CA  ILE A 179      -8.890  11.685 -10.432  1.00  0.00           C  
ATOM   2822  C   ILE A 179      -8.457  13.104 -10.802  1.00  0.00           C  
ATOM   2823  O   ILE A 179      -7.660  13.720 -10.097  1.00  0.00           O  
ATOM   2824  CB  ILE A 179      -9.884  11.736  -9.258  1.00  0.00           C  
ATOM   2825  CG1 ILE A 179     -10.253  10.320  -8.808  1.00  0.00           C  
ATOM   2826  CG2 ILE A 179     -11.130  12.516  -9.649  1.00  0.00           C  
ATOM   2827  CD1 ILE A 179     -10.940   9.500  -9.876  1.00  0.00           C  
ATOM   2828  H   ILE A 179      -7.214  11.065  -9.272  1.00  0.00           H  
ATOM   2829  HA  ILE A 179      -9.399  11.250 -11.293  1.00  0.00           H  
ATOM   2830  HB  ILE A 179      -9.414  12.225  -8.405  1.00  0.00           H  
ATOM   2831 1HG1 ILE A 179      -9.352   9.791  -8.498  1.00  0.00           H  
ATOM   2832 2HG1 ILE A 179     -10.914  10.374  -7.943  1.00  0.00           H  
ATOM   2833 1HG2 ILE A 179     -11.822  12.542  -8.807  1.00  0.00           H  
ATOM   2834 2HG2 ILE A 179     -10.852  13.533  -9.921  1.00  0.00           H  
ATOM   2835 3HG2 ILE A 179     -11.610  12.031 -10.499  1.00  0.00           H  
ATOM   2836 1HD1 ILE A 179     -11.170   8.510  -9.482  1.00  0.00           H  
ATOM   2837 2HD1 ILE A 179     -11.864   9.995 -10.177  1.00  0.00           H  
ATOM   2838 3HD1 ILE A 179     -10.282   9.403 -10.739  1.00  0.00           H  
ATOM   2839  N   ASP A 180      -8.986  13.615 -11.916  1.00  0.00           N  
ATOM   2840  CA  ASP A 180      -8.710  14.990 -12.336  1.00  0.00           C  
ATOM   2841  C   ASP A 180      -9.675  15.976 -11.675  1.00  0.00           C  
ATOM   2842  O   ASP A 180      -9.309  17.112 -11.373  1.00  0.00           O  
ATOM   2843  CB  ASP A 180      -8.808  15.115 -13.859  1.00  0.00           C  
ATOM   2844  CG  ASP A 180      -7.710  14.352 -14.588  1.00  0.00           C  
ATOM   2845  OD1 ASP A 180      -6.567  14.720 -14.453  1.00  0.00           O  
ATOM   2846  OD2 ASP A 180      -8.025  13.407 -15.271  1.00  0.00           O  
ATOM   2847  H   ASP A 180      -9.595  13.040 -12.479  1.00  0.00           H  
ATOM   2848  HA  ASP A 180      -7.698  15.249 -12.029  1.00  0.00           H  
ATOM   2849 1HB  ASP A 180      -9.775  14.740 -14.194  1.00  0.00           H  
ATOM   2850 2HB  ASP A 180      -8.748  16.167 -14.142  1.00  0.00           H  
ATOM   2851  N   ASP A 181     -10.906  15.529 -11.452  1.00  0.00           N  
ATOM   2852  CA  ASP A 181     -11.937  16.375 -10.863  1.00  0.00           C  
ATOM   2853  C   ASP A 181     -11.923  16.273  -9.338  1.00  0.00           C  
ATOM   2854  O   ASP A 181     -12.301  15.246  -8.772  1.00  0.00           O  
ATOM   2855  CB  ASP A 181     -13.319  15.987 -11.396  1.00  0.00           C  
ATOM   2856  CG  ASP A 181     -14.432  16.875 -10.858  1.00  0.00           C  
ATOM   2857  OD1 ASP A 181     -14.430  17.150  -9.681  1.00  0.00           O  
ATOM   2858  OD2 ASP A 181     -15.275  17.269 -11.628  1.00  0.00           O  
ATOM   2859  H   ASP A 181     -11.133  14.577 -11.697  1.00  0.00           H  
ATOM   2860  HA  ASP A 181     -11.734  17.411 -11.136  1.00  0.00           H  
ATOM   2861 1HB  ASP A 181     -13.319  16.049 -12.485  1.00  0.00           H  
ATOM   2862 2HB  ASP A 181     -13.536  14.953 -11.127  1.00  0.00           H  
ATOM   2863  N   GLU A 182     -11.462  17.335  -8.681  1.00  0.00           N  
ATOM   2864  CA  GLU A 182     -11.228  17.308  -7.239  1.00  0.00           C  
ATOM   2865  C   GLU A 182     -12.522  17.077  -6.445  1.00  0.00           C  
ATOM   2866  O   GLU A 182     -12.483  16.640  -5.294  1.00  0.00           O  
ATOM   2867  CB  GLU A 182     -10.572  18.616  -6.791  1.00  0.00           C  
ATOM   2868  CG  GLU A 182     -11.474  19.838  -6.892  1.00  0.00           C  
ATOM   2869  CD  GLU A 182     -10.760  21.121  -6.568  1.00  0.00           C  
ATOM   2870  OE1 GLU A 182      -9.581  21.202  -6.820  1.00  0.00           O  
ATOM   2871  OE2 GLU A 182     -11.393  22.020  -6.069  1.00  0.00           O  
ATOM   2872  H   GLU A 182     -11.254  18.178  -9.198  1.00  0.00           H  
ATOM   2873  HA  GLU A 182     -10.550  16.483  -7.021  1.00  0.00           H  
ATOM   2874 1HB  GLU A 182     -10.248  18.524  -5.754  1.00  0.00           H  
ATOM   2875 2HB  GLU A 182      -9.685  18.804  -7.396  1.00  0.00           H  
ATOM   2876 1HG  GLU A 182     -11.870  19.902  -7.905  1.00  0.00           H  
ATOM   2877 2HG  GLU A 182     -12.314  19.713  -6.210  1.00  0.00           H  
ATOM   2878  N   ASP A 183     -13.672  17.372  -7.065  1.00  0.00           N  
ATOM   2879  CA  ASP A 183     -14.952  17.238  -6.377  1.00  0.00           C  
ATOM   2880  C   ASP A 183     -15.451  15.805  -6.434  1.00  0.00           C  
ATOM   2881  O   ASP A 183     -16.010  15.293  -5.461  1.00  0.00           O  
ATOM   2882  CB  ASP A 183     -15.997  18.172  -6.992  1.00  0.00           C  
ATOM   2883  CG  ASP A 183     -15.731  19.640  -6.690  1.00  0.00           C  
ATOM   2884  OD1 ASP A 183     -15.665  19.986  -5.534  1.00  0.00           O  
ATOM   2885  OD2 ASP A 183     -15.596  20.402  -7.617  1.00  0.00           O  
ATOM   2886  H   ASP A 183     -13.654  17.686  -8.035  1.00  0.00           H  
ATOM   2887  HA  ASP A 183     -14.811  17.505  -5.330  1.00  0.00           H  
ATOM   2888 1HB  ASP A 183     -16.015  18.036  -8.074  1.00  0.00           H  
ATOM   2889 2HB  ASP A 183     -16.986  17.912  -6.613  1.00  0.00           H  
ATOM   2890  N   GLU A 184     -15.233  15.150  -7.569  1.00  0.00           N  
ATOM   2891  CA  GLU A 184     -15.514  13.729  -7.686  1.00  0.00           C  
ATOM   2892  C   GLU A 184     -14.622  12.931  -6.758  1.00  0.00           C  
ATOM   2893  O   GLU A 184     -15.070  11.986  -6.111  1.00  0.00           O  
ATOM   2894  CB  GLU A 184     -15.319  13.258  -9.129  1.00  0.00           C  
ATOM   2895  CG  GLU A 184     -16.389  13.742 -10.098  1.00  0.00           C  
ATOM   2896  CD  GLU A 184     -16.217  13.187 -11.484  1.00  0.00           C  
ATOM   2897  OE1 GLU A 184     -15.224  12.544 -11.727  1.00  0.00           O  
ATOM   2898  OE2 GLU A 184     -17.080  13.405 -12.302  1.00  0.00           O  
ATOM   2899  H   GLU A 184     -14.856  15.650  -8.367  1.00  0.00           H  
ATOM   2900  HA  GLU A 184     -16.551  13.554  -7.395  1.00  0.00           H  
ATOM   2901 1HB  GLU A 184     -14.353  13.604  -9.498  1.00  0.00           H  
ATOM   2902 2HB  GLU A 184     -15.310  12.169  -9.158  1.00  0.00           H  
ATOM   2903 1HG  GLU A 184     -17.367  13.446  -9.720  1.00  0.00           H  
ATOM   2904 2HG  GLU A 184     -16.361  14.829 -10.141  1.00  0.00           H  
ATOM   2905  N   PHE A 185     -13.355  13.330  -6.675  1.00  0.00           N  
ATOM   2906  CA  PHE A 185     -12.427  12.709  -5.750  1.00  0.00           C  
ATOM   2907  C   PHE A 185     -12.953  12.779  -4.342  1.00  0.00           C  
ATOM   2908  O   PHE A 185     -13.027  11.766  -3.644  1.00  0.00           O  
ATOM   2909  CB  PHE A 185     -11.057  13.384  -5.821  1.00  0.00           C  
ATOM   2910  CG  PHE A 185     -10.067  12.854  -4.822  1.00  0.00           C  
ATOM   2911  CD1 PHE A 185      -9.304  11.732  -5.109  1.00  0.00           C  
ATOM   2912  CD2 PHE A 185      -9.899  13.475  -3.594  1.00  0.00           C  
ATOM   2913  CE1 PHE A 185      -8.393  11.244  -4.191  1.00  0.00           C  
ATOM   2914  CE2 PHE A 185      -8.989  12.990  -2.675  1.00  0.00           C  
ATOM   2915  CZ  PHE A 185      -8.236  11.872  -2.974  1.00  0.00           C  
ATOM   2916  H   PHE A 185     -13.033  14.088  -7.269  1.00  0.00           H  
ATOM   2917  HA  PHE A 185     -12.311  11.660  -6.025  1.00  0.00           H  
ATOM   2918 1HB  PHE A 185     -10.638  13.252  -6.817  1.00  0.00           H  
ATOM   2919 2HB  PHE A 185     -11.169  14.454  -5.653  1.00  0.00           H  
ATOM   2920  HD1 PHE A 185      -9.428  11.236  -6.072  1.00  0.00           H  
ATOM   2921  HD2 PHE A 185     -10.494  14.358  -3.357  1.00  0.00           H  
ATOM   2922  HE1 PHE A 185      -7.800  10.362  -4.429  1.00  0.00           H  
ATOM   2923  HE2 PHE A 185      -8.866  13.488  -1.713  1.00  0.00           H  
ATOM   2924  HZ  PHE A 185      -7.519  11.488  -2.250  1.00  0.00           H  
ATOM   2925  N   LYS A 186     -13.327  13.981  -3.920  1.00  0.00           N  
ATOM   2926  CA  LYS A 186     -13.823  14.200  -2.580  1.00  0.00           C  
ATOM   2927  C   LYS A 186     -14.993  13.279  -2.272  1.00  0.00           C  
ATOM   2928  O   LYS A 186     -15.037  12.652  -1.213  1.00  0.00           O  
ATOM   2929  CB  LYS A 186     -14.236  15.662  -2.398  1.00  0.00           C  
ATOM   2930  CG  LYS A 186     -14.637  16.030  -0.976  1.00  0.00           C  
ATOM   2931  CD  LYS A 186     -14.864  17.528  -0.836  1.00  0.00           C  
ATOM   2932  CE  LYS A 186     -15.157  17.911   0.607  1.00  0.00           C  
ATOM   2933  NZ  LYS A 186     -15.307  19.383   0.772  1.00  0.00           N  
ATOM   2934  H   LYS A 186     -13.257  14.772  -4.553  1.00  0.00           H  
ATOM   2935  HA  LYS A 186     -13.024  13.977  -1.876  1.00  0.00           H  
ATOM   2936 1HB  LYS A 186     -13.413  16.312  -2.693  1.00  0.00           H  
ATOM   2937 2HB  LYS A 186     -15.080  15.885  -3.052  1.00  0.00           H  
ATOM   2938 1HG  LYS A 186     -15.554  15.505  -0.708  1.00  0.00           H  
ATOM   2939 2HG  LYS A 186     -13.850  15.725  -0.286  1.00  0.00           H  
ATOM   2940 1HD  LYS A 186     -13.976  18.064  -1.173  1.00  0.00           H  
ATOM   2941 2HD  LYS A 186     -15.707  17.827  -1.459  1.00  0.00           H  
ATOM   2942 1HE  LYS A 186     -16.076  17.426   0.933  1.00  0.00           H  
ATOM   2943 2HE  LYS A 186     -14.345  17.568   1.247  1.00  0.00           H  
ATOM   2944 1HZ  LYS A 186     -15.500  19.595   1.741  1.00  0.00           H  
ATOM   2945 2HZ  LYS A 186     -14.453  19.842   0.490  1.00  0.00           H  
ATOM   2946 3HZ  LYS A 186     -16.071  19.710   0.198  1.00  0.00           H  
ATOM   2947  N   LYS A 187     -15.947  13.200  -3.201  1.00  0.00           N  
ATOM   2948  CA  LYS A 187     -17.136  12.377  -3.009  1.00  0.00           C  
ATOM   2949  C   LYS A 187     -16.789  10.886  -2.929  1.00  0.00           C  
ATOM   2950  O   LYS A 187     -17.348  10.153  -2.108  1.00  0.00           O  
ATOM   2951  CB  LYS A 187     -18.136  12.624  -4.140  1.00  0.00           C  
ATOM   2952  CG  LYS A 187     -18.814  13.987  -4.094  1.00  0.00           C  
ATOM   2953  CD  LYS A 187     -19.757  14.175  -5.273  1.00  0.00           C  
ATOM   2954  CE  LYS A 187     -20.421  15.544  -5.238  1.00  0.00           C  
ATOM   2955  NZ  LYS A 187     -21.323  15.754  -6.402  1.00  0.00           N  
ATOM   2956  H   LYS A 187     -15.848  13.736  -4.060  1.00  0.00           H  
ATOM   2957  HA  LYS A 187     -17.601  12.662  -2.066  1.00  0.00           H  
ATOM   2958 1HB  LYS A 187     -17.629  12.535  -5.101  1.00  0.00           H  
ATOM   2959 2HB  LYS A 187     -18.915  11.862  -4.109  1.00  0.00           H  
ATOM   2960 1HG  LYS A 187     -19.382  14.080  -3.167  1.00  0.00           H  
ATOM   2961 2HG  LYS A 187     -18.057  14.770  -4.115  1.00  0.00           H  
ATOM   2962 1HD  LYS A 187     -19.198  14.075  -6.205  1.00  0.00           H  
ATOM   2963 2HD  LYS A 187     -20.529  13.407  -5.248  1.00  0.00           H  
ATOM   2964 1HE  LYS A 187     -21.002  15.643  -4.322  1.00  0.00           H  
ATOM   2965 2HE  LYS A 187     -19.656  16.320  -5.243  1.00  0.00           H  
ATOM   2966 1HZ  LYS A 187     -21.743  16.671  -6.342  1.00  0.00           H  
ATOM   2967 2HZ  LYS A 187     -20.791  15.683  -7.259  1.00  0.00           H  
ATOM   2968 3HZ  LYS A 187     -22.049  15.052  -6.398  1.00  0.00           H  
ATOM   2969  N   GLN A 188     -15.869  10.439  -3.788  1.00  0.00           N  
ATOM   2970  CA  GLN A 188     -15.489   9.026  -3.828  1.00  0.00           C  
ATOM   2971  C   GLN A 188     -14.764   8.607  -2.555  1.00  0.00           C  
ATOM   2972  O   GLN A 188     -15.040   7.543  -1.996  1.00  0.00           O  
ATOM   2973  CB  GLN A 188     -14.606   8.743  -5.046  1.00  0.00           C  
ATOM   2974  CG  GLN A 188     -15.338   8.810  -6.375  1.00  0.00           C  
ATOM   2975  CD  GLN A 188     -14.402   8.662  -7.559  1.00  0.00           C  
ATOM   2976  OE1 GLN A 188     -13.229   9.041  -7.493  1.00  0.00           O  
ATOM   2977  NE2 GLN A 188     -14.915   8.108  -8.652  1.00  0.00           N  
ATOM   2978  H   GLN A 188     -15.432  11.090  -4.435  1.00  0.00           H  
ATOM   2979  HA  GLN A 188     -16.396   8.428  -3.909  1.00  0.00           H  
ATOM   2980 1HB  GLN A 188     -13.787   9.462  -5.076  1.00  0.00           H  
ATOM   2981 2HB  GLN A 188     -14.166   7.750  -4.953  1.00  0.00           H  
ATOM   2982 1HG  GLN A 188     -16.071   8.005  -6.415  1.00  0.00           H  
ATOM   2983 2HG  GLN A 188     -15.839   9.775  -6.454  1.00  0.00           H  
ATOM   2984 1HE2 GLN A 188     -14.345   7.983  -9.465  1.00  0.00           H  
ATOM   2985 2HE2 GLN A 188     -15.871   7.814  -8.662  1.00  0.00           H  
ATOM   2986  N   VAL A 189     -13.841   9.448  -2.094  1.00  0.00           N  
ATOM   2987  CA  VAL A 189     -13.094   9.157  -0.878  1.00  0.00           C  
ATOM   2988  C   VAL A 189     -13.996   9.173   0.330  1.00  0.00           C  
ATOM   2989  O   VAL A 189     -13.896   8.308   1.197  1.00  0.00           O  
ATOM   2990  CB  VAL A 189     -11.965  10.186  -0.680  1.00  0.00           C  
ATOM   2991  CG1 VAL A 189     -11.340  10.032   0.699  1.00  0.00           C  
ATOM   2992  CG2 VAL A 189     -10.916  10.018  -1.769  1.00  0.00           C  
ATOM   2993  H   VAL A 189     -13.653  10.307  -2.600  1.00  0.00           H  
ATOM   2994  HA  VAL A 189     -12.657   8.164  -0.973  1.00  0.00           H  
ATOM   2995  HB  VAL A 189     -12.386  11.189  -0.732  1.00  0.00           H  
ATOM   2996 1HG1 VAL A 189     -10.544  10.767   0.821  1.00  0.00           H  
ATOM   2997 2HG1 VAL A 189     -12.102  10.192   1.462  1.00  0.00           H  
ATOM   2998 3HG1 VAL A 189     -10.927   9.029   0.801  1.00  0.00           H  
ATOM   2999 1HG2 VAL A 189     -10.120  10.749  -1.623  1.00  0.00           H  
ATOM   3000 2HG2 VAL A 189     -10.498   9.012  -1.721  1.00  0.00           H  
ATOM   3001 3HG2 VAL A 189     -11.376  10.173  -2.745  1.00  0.00           H  
ATOM   3002  N   LYS A 190     -14.888  10.154   0.392  1.00  0.00           N  
ATOM   3003  CA  LYS A 190     -15.835  10.240   1.482  1.00  0.00           C  
ATOM   3004  C   LYS A 190     -16.594   8.941   1.628  1.00  0.00           C  
ATOM   3005  O   LYS A 190     -16.676   8.376   2.718  1.00  0.00           O  
ATOM   3006  CB  LYS A 190     -16.808  11.400   1.264  1.00  0.00           C  
ATOM   3007  CG  LYS A 190     -17.757  11.653   2.427  1.00  0.00           C  
ATOM   3008  CD  LYS A 190     -18.855  12.634   2.042  1.00  0.00           C  
ATOM   3009  CE  LYS A 190     -18.312  14.049   1.908  1.00  0.00           C  
ATOM   3010  NZ  LYS A 190     -19.396  15.042   1.678  1.00  0.00           N  
ATOM   3011  H   LYS A 190     -14.912  10.855  -0.342  1.00  0.00           H  
ATOM   3012  HA  LYS A 190     -15.288  10.415   2.408  1.00  0.00           H  
ATOM   3013 1HB  LYS A 190     -16.246  12.317   1.085  1.00  0.00           H  
ATOM   3014 2HB  LYS A 190     -17.410  11.208   0.376  1.00  0.00           H  
ATOM   3015 1HG  LYS A 190     -18.215  10.712   2.735  1.00  0.00           H  
ATOM   3016 2HG  LYS A 190     -17.199  12.058   3.271  1.00  0.00           H  
ATOM   3017 1HD  LYS A 190     -19.296  12.331   1.091  1.00  0.00           H  
ATOM   3018 2HD  LYS A 190     -19.634  12.625   2.803  1.00  0.00           H  
ATOM   3019 1HE  LYS A 190     -17.774  14.319   2.816  1.00  0.00           H  
ATOM   3020 2HE  LYS A 190     -17.613  14.093   1.072  1.00  0.00           H  
ATOM   3021 1HZ  LYS A 190     -18.995  15.965   1.594  1.00  0.00           H  
ATOM   3022 2HZ  LYS A 190     -19.889  14.811   0.827  1.00  0.00           H  
ATOM   3023 3HZ  LYS A 190     -20.040  15.024   2.455  1.00  0.00           H  
ATOM   3024  N   LYS A 191     -17.135   8.449   0.515  1.00  0.00           N  
ATOM   3025  CA  LYS A 191     -17.861   7.197   0.520  1.00  0.00           C  
ATOM   3026  C   LYS A 191     -16.951   6.047   0.918  1.00  0.00           C  
ATOM   3027  O   LYS A 191     -17.346   5.171   1.684  1.00  0.00           O  
ATOM   3028  CB  LYS A 191     -18.481   6.932  -0.852  1.00  0.00           C  
ATOM   3029  CG  LYS A 191     -19.280   5.638  -0.943  1.00  0.00           C  
ATOM   3030  CD  LYS A 191     -20.559   5.721  -0.123  1.00  0.00           C  
ATOM   3031  CE  LYS A 191     -21.435   4.495  -0.338  1.00  0.00           C  
ATOM   3032  NZ  LYS A 191     -21.969   4.429  -1.726  1.00  0.00           N  
ATOM   3033  H   LYS A 191     -17.033   8.958  -0.358  1.00  0.00           H  
ATOM   3034  HA  LYS A 191     -18.661   7.263   1.257  1.00  0.00           H  
ATOM   3035 1HB  LYS A 191     -19.146   7.755  -1.116  1.00  0.00           H  
ATOM   3036 2HB  LYS A 191     -17.694   6.892  -1.606  1.00  0.00           H  
ATOM   3037 1HG  LYS A 191     -19.538   5.441  -1.984  1.00  0.00           H  
ATOM   3038 2HG  LYS A 191     -18.675   4.811  -0.574  1.00  0.00           H  
ATOM   3039 1HD  LYS A 191     -20.309   5.797   0.936  1.00  0.00           H  
ATOM   3040 2HD  LYS A 191     -21.119   6.610  -0.411  1.00  0.00           H  
ATOM   3041 1HE  LYS A 191     -20.855   3.595  -0.142  1.00  0.00           H  
ATOM   3042 2HE  LYS A 191     -22.273   4.520   0.359  1.00  0.00           H  
ATOM   3043 1HZ  LYS A 191     -22.543   3.604  -1.827  1.00  0.00           H  
ATOM   3044 2HZ  LYS A 191     -22.525   5.251  -1.913  1.00  0.00           H  
ATOM   3045 3HZ  LYS A 191     -21.201   4.386  -2.380  1.00  0.00           H  
ATOM   3046  N   ALA A 192     -15.724   6.054   0.396  1.00  0.00           N  
ATOM   3047  CA  ALA A 192     -14.763   5.003   0.693  1.00  0.00           C  
ATOM   3048  C   ALA A 192     -14.502   4.917   2.182  1.00  0.00           C  
ATOM   3049  O   ALA A 192     -14.472   3.828   2.756  1.00  0.00           O  
ATOM   3050  CB  ALA A 192     -13.465   5.257  -0.042  1.00  0.00           C  
ATOM   3051  H   ALA A 192     -15.456   6.805  -0.233  1.00  0.00           H  
ATOM   3052  HA  ALA A 192     -15.185   4.054   0.365  1.00  0.00           H  
ATOM   3053 1HB  ALA A 192     -12.780   4.466   0.170  1.00  0.00           H  
ATOM   3054 2HB  ALA A 192     -13.647   5.298  -1.093  1.00  0.00           H  
ATOM   3055 3HB  ALA A 192     -13.041   6.200   0.286  1.00  0.00           H  
ATOM   3056  N   LEU A 193     -14.311   6.070   2.813  1.00  0.00           N  
ATOM   3057  CA  LEU A 193     -13.994   6.120   4.224  1.00  0.00           C  
ATOM   3058  C   LEU A 193     -15.170   5.653   5.070  1.00  0.00           C  
ATOM   3059  O   LEU A 193     -14.988   4.955   6.074  1.00  0.00           O  
ATOM   3060  CB  LEU A 193     -13.598   7.547   4.625  1.00  0.00           C  
ATOM   3061  CG  LEU A 193     -12.288   8.068   4.020  1.00  0.00           C  
ATOM   3062  CD1 LEU A 193     -12.128   9.546   4.350  1.00  0.00           C  
ATOM   3063  CD2 LEU A 193     -11.120   7.257   4.561  1.00  0.00           C  
ATOM   3064  H   LEU A 193     -14.380   6.937   2.290  1.00  0.00           H  
ATOM   3065  HA  LEU A 193     -13.154   5.456   4.412  1.00  0.00           H  
ATOM   3066 1HB  LEU A 193     -14.394   8.226   4.325  1.00  0.00           H  
ATOM   3067 2HB  LEU A 193     -13.502   7.589   5.710  1.00  0.00           H  
ATOM   3068  HG  LEU A 193     -12.324   7.972   2.934  1.00  0.00           H  
ATOM   3069 1HD1 LEU A 193     -11.197   9.917   3.920  1.00  0.00           H  
ATOM   3070 2HD1 LEU A 193     -12.967  10.105   3.935  1.00  0.00           H  
ATOM   3071 3HD1 LEU A 193     -12.105   9.676   5.432  1.00  0.00           H  
ATOM   3072 1HD2 LEU A 193     -10.189   7.627   4.131  1.00  0.00           H  
ATOM   3073 2HD2 LEU A 193     -11.082   7.355   5.647  1.00  0.00           H  
ATOM   3074 3HD2 LEU A 193     -11.251   6.208   4.296  1.00  0.00           H  
ATOM   3075  N   GLU A 194     -16.385   6.031   4.660  1.00  0.00           N  
ATOM   3076  CA  GLU A 194     -17.589   5.603   5.363  1.00  0.00           C  
ATOM   3077  C   GLU A 194     -17.765   4.089   5.288  1.00  0.00           C  
ATOM   3078  O   GLU A 194     -18.137   3.449   6.274  1.00  0.00           O  
ATOM   3079  CB  GLU A 194     -18.822   6.300   4.782  1.00  0.00           C  
ATOM   3080  CG  GLU A 194     -18.921   7.782   5.114  1.00  0.00           C  
ATOM   3081  CD  GLU A 194     -20.103   8.449   4.466  1.00  0.00           C  
ATOM   3082  OE1 GLU A 194     -20.781   7.803   3.704  1.00  0.00           O  
ATOM   3083  OE2 GLU A 194     -20.328   9.605   4.735  1.00  0.00           O  
ATOM   3084  H   GLU A 194     -16.471   6.632   3.845  1.00  0.00           H  
ATOM   3085  HA  GLU A 194     -17.491   5.880   6.410  1.00  0.00           H  
ATOM   3086 1HB  GLU A 194     -18.818   6.200   3.696  1.00  0.00           H  
ATOM   3087 2HB  GLU A 194     -19.724   5.813   5.152  1.00  0.00           H  
ATOM   3088 1HG  GLU A 194     -19.002   7.897   6.195  1.00  0.00           H  
ATOM   3089 2HG  GLU A 194     -18.007   8.278   4.791  1.00  0.00           H  
ATOM   3090  N   LEU A 195     -17.483   3.514   4.115  1.00  0.00           N  
ATOM   3091  CA  LEU A 195     -17.579   2.073   3.939  1.00  0.00           C  
ATOM   3092  C   LEU A 195     -16.590   1.361   4.819  1.00  0.00           C  
ATOM   3093  O   LEU A 195     -16.949   0.457   5.571  1.00  0.00           O  
ATOM   3094  CB  LEU A 195     -17.331   1.690   2.474  1.00  0.00           C  
ATOM   3095  CG  LEU A 195     -18.459   2.042   1.495  1.00  0.00           C  
ATOM   3096  CD1 LEU A 195     -17.970   1.848   0.066  1.00  0.00           C  
ATOM   3097  CD2 LEU A 195     -19.671   1.169   1.782  1.00  0.00           C  
ATOM   3098  H   LEU A 195     -17.194   4.091   3.335  1.00  0.00           H  
ATOM   3099  HA  LEU A 195     -18.582   1.754   4.217  1.00  0.00           H  
ATOM   3100 1HB  LEU A 195     -16.427   2.192   2.132  1.00  0.00           H  
ATOM   3101 2HB  LEU A 195     -17.167   0.614   2.419  1.00  0.00           H  
ATOM   3102  HG  LEU A 195     -18.731   3.091   1.615  1.00  0.00           H  
ATOM   3103 1HD1 LEU A 195     -18.771   2.098  -0.629  1.00  0.00           H  
ATOM   3104 2HD1 LEU A 195     -17.115   2.498  -0.118  1.00  0.00           H  
ATOM   3105 3HD1 LEU A 195     -17.674   0.809  -0.079  1.00  0.00           H  
ATOM   3106 1HD2 LEU A 195     -20.473   1.419   1.087  1.00  0.00           H  
ATOM   3107 2HD2 LEU A 195     -19.400   0.119   1.661  1.00  0.00           H  
ATOM   3108 3HD2 LEU A 195     -20.010   1.341   2.804  1.00  0.00           H  
ATOM   3109  N   MET A 196     -15.332   1.767   4.731  1.00  0.00           N  
ATOM   3110  CA  MET A 196     -14.269   1.097   5.442  1.00  0.00           C  
ATOM   3111  C   MET A 196     -14.456   1.219   6.953  1.00  0.00           C  
ATOM   3112  O   MET A 196     -14.215   0.264   7.699  1.00  0.00           O  
ATOM   3113  CB  MET A 196     -12.917   1.667   5.017  1.00  0.00           C  
ATOM   3114  CG  MET A 196     -12.472   1.258   3.620  1.00  0.00           C  
ATOM   3115  SD  MET A 196     -10.788   1.783   3.245  1.00  0.00           S  
ATOM   3116  CE  MET A 196     -11.007   3.556   3.115  1.00  0.00           C  
ATOM   3117  H   MET A 196     -15.108   2.559   4.137  1.00  0.00           H  
ATOM   3118  HA  MET A 196     -14.296   0.040   5.192  1.00  0.00           H  
ATOM   3119 1HB  MET A 196     -12.954   2.754   5.051  1.00  0.00           H  
ATOM   3120 2HB  MET A 196     -12.148   1.343   5.720  1.00  0.00           H  
ATOM   3121 1HG  MET A 196     -12.525   0.174   3.524  1.00  0.00           H  
ATOM   3122 2HG  MET A 196     -13.142   1.698   2.882  1.00  0.00           H  
ATOM   3123 1HE  MET A 196     -10.050   4.025   2.885  1.00  0.00           H  
ATOM   3124 2HE  MET A 196     -11.721   3.777   2.320  1.00  0.00           H  
ATOM   3125 3HE  MET A 196     -11.385   3.946   4.060  1.00  0.00           H  
ATOM   3126  N   LYS A 197     -14.905   2.394   7.402  1.00  0.00           N  
ATOM   3127  CA  LYS A 197     -15.139   2.632   8.823  1.00  0.00           C  
ATOM   3128  C   LYS A 197     -16.224   1.706   9.371  1.00  0.00           C  
ATOM   3129  O   LYS A 197     -16.050   1.084  10.419  1.00  0.00           O  
ATOM   3130  CB  LYS A 197     -15.523   4.093   9.064  1.00  0.00           C  
ATOM   3131  CG  LYS A 197     -15.706   4.462  10.530  1.00  0.00           C  
ATOM   3132  CD  LYS A 197     -15.747   5.971  10.719  1.00  0.00           C  
ATOM   3133  CE  LYS A 197     -17.132   6.528  10.428  1.00  0.00           C  
ATOM   3134  NZ  LYS A 197     -18.080   6.276  11.547  1.00  0.00           N  
ATOM   3135  H   LYS A 197     -15.085   3.144   6.741  1.00  0.00           H  
ATOM   3136  HA  LYS A 197     -14.219   2.423   9.364  1.00  0.00           H  
ATOM   3137 1HB  LYS A 197     -14.753   4.744   8.648  1.00  0.00           H  
ATOM   3138 2HB  LYS A 197     -16.455   4.314   8.544  1.00  0.00           H  
ATOM   3139 1HG  LYS A 197     -16.637   4.032  10.900  1.00  0.00           H  
ATOM   3140 2HG  LYS A 197     -14.881   4.053  11.113  1.00  0.00           H  
ATOM   3141 1HD  LYS A 197     -15.473   6.217  11.746  1.00  0.00           H  
ATOM   3142 2HD  LYS A 197     -15.028   6.441  10.048  1.00  0.00           H  
ATOM   3143 1HE  LYS A 197     -17.064   7.602  10.261  1.00  0.00           H  
ATOM   3144 2HE  LYS A 197     -17.528   6.066   9.523  1.00  0.00           H  
ATOM   3145 1HZ  LYS A 197     -18.985   6.660  11.316  1.00  0.00           H  
ATOM   3146 2HZ  LYS A 197     -18.165   5.281  11.699  1.00  0.00           H  
ATOM   3147 3HZ  LYS A 197     -17.733   6.716  12.388  1.00  0.00           H  
ATOM   3148  N   LYS A 198     -17.346   1.626   8.658  1.00  0.00           N  
ATOM   3149  CA  LYS A 198     -18.464   0.784   9.077  1.00  0.00           C  
ATOM   3150  C   LYS A 198     -18.101  -0.699   9.025  1.00  0.00           C  
ATOM   3151  O   LYS A 198     -18.509  -1.479   9.888  1.00  0.00           O  
ATOM   3152  CB  LYS A 198     -19.691   1.055   8.204  1.00  0.00           C  
ATOM   3153  CG  LYS A 198     -20.343   2.411   8.438  1.00  0.00           C  
ATOM   3154  CD  LYS A 198     -21.503   2.639   7.481  1.00  0.00           C  
ATOM   3155  CE  LYS A 198     -22.098   4.029   7.652  1.00  0.00           C  
ATOM   3156  NZ  LYS A 198     -22.790   4.181   8.960  1.00  0.00           N  
ATOM   3157  H   LYS A 198     -17.431   2.170   7.803  1.00  0.00           H  
ATOM   3158  HA  LYS A 198     -18.714   1.031  10.109  1.00  0.00           H  
ATOM   3159 1HB  LYS A 198     -19.409   0.996   7.153  1.00  0.00           H  
ATOM   3160 2HB  LYS A 198     -20.443   0.287   8.386  1.00  0.00           H  
ATOM   3161 1HG  LYS A 198     -20.712   2.466   9.463  1.00  0.00           H  
ATOM   3162 2HG  LYS A 198     -19.604   3.199   8.295  1.00  0.00           H  
ATOM   3163 1HD  LYS A 198     -21.154   2.526   6.453  1.00  0.00           H  
ATOM   3164 2HD  LYS A 198     -22.279   1.897   7.666  1.00  0.00           H  
ATOM   3165 1HE  LYS A 198     -21.306   4.774   7.585  1.00  0.00           H  
ATOM   3166 2HE  LYS A 198     -22.814   4.219   6.852  1.00  0.00           H  
ATOM   3167 1HZ  LYS A 198     -23.170   5.114   9.034  1.00  0.00           H  
ATOM   3168 2HZ  LYS A 198     -23.539   3.507   9.025  1.00  0.00           H  
ATOM   3169 3HZ  LYS A 198     -22.132   4.026   9.710  1.00  0.00           H  
ATOM   3170  N   LEU A 199     -17.348  -1.082   8.003  1.00  0.00           N  
ATOM   3171  CA  LEU A 199     -16.912  -2.464   7.833  1.00  0.00           C  
ATOM   3172  C   LEU A 199     -15.913  -2.890   8.918  1.00  0.00           C  
ATOM   3173  O   LEU A 199     -15.928  -4.038   9.368  1.00  0.00           O  
ATOM   3174  CB  LEU A 199     -16.279  -2.644   6.448  1.00  0.00           C  
ATOM   3175  CG  LEU A 199     -17.243  -2.550   5.258  1.00  0.00           C  
ATOM   3176  CD1 LEU A 199     -16.451  -2.301   3.982  1.00  0.00           C  
ATOM   3177  CD2 LEU A 199     -18.053  -3.834   5.158  1.00  0.00           C  
ATOM   3178  H   LEU A 199     -17.073  -0.394   7.310  1.00  0.00           H  
ATOM   3179  HA  LEU A 199     -17.788  -3.107   7.908  1.00  0.00           H  
ATOM   3180 1HB  LEU A 199     -15.513  -1.882   6.315  1.00  0.00           H  
ATOM   3181 2HB  LEU A 199     -15.799  -3.622   6.409  1.00  0.00           H  
ATOM   3182  HG  LEU A 199     -17.917  -1.705   5.403  1.00  0.00           H  
ATOM   3183 1HD1 LEU A 199     -17.136  -2.233   3.136  1.00  0.00           H  
ATOM   3184 2HD1 LEU A 199     -15.897  -1.367   4.074  1.00  0.00           H  
ATOM   3185 3HD1 LEU A 199     -15.755  -3.122   3.819  1.00  0.00           H  
ATOM   3186 1HD2 LEU A 199     -18.738  -3.766   4.313  1.00  0.00           H  
ATOM   3187 2HD2 LEU A 199     -17.379  -4.678   5.012  1.00  0.00           H  
ATOM   3188 3HD2 LEU A 199     -18.622  -3.978   6.076  1.00  0.00           H  
ATOM   3189  N   GLY A 200     -15.055  -1.955   9.347  1.00  0.00           N  
ATOM   3190  CA  GLY A 200     -14.134  -2.220  10.459  1.00  0.00           C  
ATOM   3191  C   GLY A 200     -12.712  -2.560   9.983  1.00  0.00           C  
ATOM   3192  O   GLY A 200     -12.060  -3.439  10.542  1.00  0.00           O  
ATOM   3193  H   GLY A 200     -15.051  -1.042   8.902  1.00  0.00           H  
ATOM   3194 1HA  GLY A 200     -14.098  -1.347  11.111  1.00  0.00           H  
ATOM   3195 2HA  GLY A 200     -14.521  -3.043  11.058  1.00  0.00           H  
ATOM   3196  N   VAL A 201     -12.237  -1.850   8.969  1.00  0.00           N  
ATOM   3197  CA  VAL A 201     -10.849  -1.990   8.515  1.00  0.00           C  
ATOM   3198  C   VAL A 201      -9.883  -1.512   9.592  1.00  0.00           C  
ATOM   3199  O   VAL A 201     -10.175  -0.561  10.319  1.00  0.00           O  
ATOM   3200  CB  VAL A 201     -10.617  -1.181   7.225  1.00  0.00           C  
ATOM   3201  CG1 VAL A 201     -10.542   0.307   7.535  1.00  0.00           C  
ATOM   3202  CG2 VAL A 201      -9.345  -1.654   6.539  1.00  0.00           C  
ATOM   3203  H   VAL A 201     -12.843  -1.184   8.503  1.00  0.00           H  
ATOM   3204  HA  VAL A 201     -10.652  -3.040   8.301  1.00  0.00           H  
ATOM   3205  HB  VAL A 201     -11.467  -1.327   6.557  1.00  0.00           H  
ATOM   3206 1HG1 VAL A 201     -10.378   0.863   6.612  1.00  0.00           H  
ATOM   3207 2HG1 VAL A 201     -11.477   0.631   7.992  1.00  0.00           H  
ATOM   3208 3HG1 VAL A 201      -9.717   0.494   8.222  1.00  0.00           H  
ATOM   3209 1HG2 VAL A 201      -9.187  -1.078   5.628  1.00  0.00           H  
ATOM   3210 2HG2 VAL A 201      -8.496  -1.513   7.209  1.00  0.00           H  
ATOM   3211 3HG2 VAL A 201      -9.437  -2.711   6.289  1.00  0.00           H  
ATOM   3212  N   ASP A 202      -8.722  -2.152   9.679  1.00  0.00           N  
ATOM   3213  CA  ASP A 202      -7.720  -1.750  10.657  1.00  0.00           C  
ATOM   3214  C   ASP A 202      -7.107  -0.386  10.299  1.00  0.00           C  
ATOM   3215  O   ASP A 202      -6.637   0.340  11.176  1.00  0.00           O  
ATOM   3216  CB  ASP A 202      -6.618  -2.808  10.753  1.00  0.00           C  
ATOM   3217  CG  ASP A 202      -7.046  -4.039  11.541  1.00  0.00           C  
ATOM   3218  OD1 ASP A 202      -7.987  -3.942  12.293  1.00  0.00           O  
ATOM   3219  OD2 ASP A 202      -6.428  -5.065  11.383  1.00  0.00           O  
ATOM   3220  H   ASP A 202      -8.520  -2.914   9.041  1.00  0.00           H  
ATOM   3221  HA  ASP A 202      -8.206  -1.657  11.629  1.00  0.00           H  
ATOM   3222 1HB  ASP A 202      -6.325  -3.120   9.751  1.00  0.00           H  
ATOM   3223 2HB  ASP A 202      -5.739  -2.376  11.232  1.00  0.00           H  
ATOM   3224  N   ALA A 203      -7.115  -0.047   8.999  1.00  0.00           N  
ATOM   3225  CA  ALA A 203      -6.552   1.231   8.533  1.00  0.00           C  
ATOM   3226  C   ALA A 203      -7.229   1.707   7.226  1.00  0.00           C  
ATOM   3227  O   ALA A 203      -7.315   0.956   6.247  1.00  0.00           O  
ATOM   3228  CB  ALA A 203      -5.049   1.100   8.334  1.00  0.00           C  
ATOM   3229  H   ALA A 203      -7.519  -0.689   8.324  1.00  0.00           H  
ATOM   3230  HA  ALA A 203      -6.731   1.985   9.300  1.00  0.00           H  
ATOM   3231 1HB  ALA A 203      -4.643   2.054   7.995  1.00  0.00           H  
ATOM   3232 2HB  ALA A 203      -4.580   0.820   9.277  1.00  0.00           H  
ATOM   3233 3HB  ALA A 203      -4.847   0.334   7.587  1.00  0.00           H  
ATOM   3234  N   ARG A 204      -7.696   2.961   7.221  1.00  0.00           N  
ATOM   3235  CA  ARG A 204      -8.259   3.579   6.006  1.00  0.00           C  
ATOM   3236  C   ARG A 204      -7.204   4.397   5.253  1.00  0.00           C  
ATOM   3237  O   ARG A 204      -6.926   5.550   5.606  1.00  0.00           O  
ATOM   3238  CB  ARG A 204      -9.433   4.480   6.358  1.00  0.00           C  
ATOM   3239  CG  ARG A 204     -10.558   3.797   7.120  1.00  0.00           C  
ATOM   3240  CD  ARG A 204     -11.711   4.709   7.331  1.00  0.00           C  
ATOM   3241  NE  ARG A 204     -11.332   5.898   8.077  1.00  0.00           N  
ATOM   3242  CZ  ARG A 204     -11.261   5.969   9.421  1.00  0.00           C  
ATOM   3243  NH1 ARG A 204     -11.545   4.912  10.150  1.00  0.00           N  
ATOM   3244  NH2 ARG A 204     -10.906   7.099  10.006  1.00  0.00           N  
ATOM   3245  H   ARG A 204      -7.666   3.505   8.083  1.00  0.00           H  
ATOM   3246  HA  ARG A 204      -8.617   2.785   5.350  1.00  0.00           H  
ATOM   3247 1HB  ARG A 204      -9.083   5.314   6.964  1.00  0.00           H  
ATOM   3248 2HB  ARG A 204      -9.859   4.895   5.444  1.00  0.00           H  
ATOM   3249 1HG  ARG A 204     -10.905   2.930   6.558  1.00  0.00           H  
ATOM   3250 2HG  ARG A 204     -10.192   3.474   8.096  1.00  0.00           H  
ATOM   3251 1HD  ARG A 204     -12.107   5.024   6.366  1.00  0.00           H  
ATOM   3252 2HD  ARG A 204     -12.488   4.189   7.890  1.00  0.00           H  
ATOM   3253  HE  ARG A 204     -11.107   6.732   7.550  1.00  0.00           H  
ATOM   3254 1HH1 ARG A 204     -11.816   4.048   9.703  1.00  0.00           H  
ATOM   3255 2HH1 ARG A 204     -11.491   4.965  11.157  1.00  0.00           H  
ATOM   3256 1HH2 ARG A 204     -10.688   7.912   9.445  1.00  0.00           H  
ATOM   3257 2HH2 ARG A 204     -10.852   7.152  11.012  1.00  0.00           H  
ATOM   3258  N   ILE A 205      -6.615   3.793   4.217  1.00  0.00           N  
ATOM   3259  CA  ILE A 205      -5.492   4.406   3.518  1.00  0.00           C  
ATOM   3260  C   ILE A 205      -5.889   4.864   2.111  1.00  0.00           C  
ATOM   3261  O   ILE A 205      -6.328   4.059   1.286  1.00  0.00           O  
ATOM   3262  CB  ILE A 205      -4.308   3.427   3.426  1.00  0.00           C  
ATOM   3263  CG1 ILE A 205      -3.857   3.001   4.826  1.00  0.00           C  
ATOM   3264  CG2 ILE A 205      -3.154   4.057   2.660  1.00  0.00           C  
ATOM   3265  CD1 ILE A 205      -2.873   1.853   4.827  1.00  0.00           C  
ATOM   3266  H   ILE A 205      -6.939   2.876   3.921  1.00  0.00           H  
ATOM   3267  HA  ILE A 205      -5.170   5.278   4.082  1.00  0.00           H  
ATOM   3268  HB  ILE A 205      -4.624   2.522   2.908  1.00  0.00           H  
ATOM   3269 1HG1 ILE A 205      -3.395   3.848   5.332  1.00  0.00           H  
ATOM   3270 2HG1 ILE A 205      -4.726   2.704   5.413  1.00  0.00           H  
ATOM   3271 1HG2 ILE A 205      -2.326   3.351   2.605  1.00  0.00           H  
ATOM   3272 2HG2 ILE A 205      -3.482   4.311   1.653  1.00  0.00           H  
ATOM   3273 3HG2 ILE A 205      -2.827   4.961   3.174  1.00  0.00           H  
ATOM   3274 1HD1 ILE A 205      -2.601   1.609   5.854  1.00  0.00           H  
ATOM   3275 2HD1 ILE A 205      -3.329   0.982   4.355  1.00  0.00           H  
ATOM   3276 3HD1 ILE A 205      -1.979   2.140   4.275  1.00  0.00           H  
ATOM   3277  N   ILE A 206      -5.722   6.153   1.848  1.00  0.00           N  
ATOM   3278  CA  ILE A 206      -6.067   6.721   0.549  1.00  0.00           C  
ATOM   3279  C   ILE A 206      -4.814   6.977  -0.282  1.00  0.00           C  
ATOM   3280  O   ILE A 206      -3.971   7.785   0.094  1.00  0.00           O  
ATOM   3281  CB  ILE A 206      -6.855   8.034   0.713  1.00  0.00           C  
ATOM   3282  CG1 ILE A 206      -8.099   7.806   1.575  1.00  0.00           C  
ATOM   3283  CG2 ILE A 206      -7.241   8.596  -0.647  1.00  0.00           C  
ATOM   3284  CD1 ILE A 206      -9.052   6.777   1.011  1.00  0.00           C  
ATOM   3285  H   ILE A 206      -5.339   6.758   2.568  1.00  0.00           H  
ATOM   3286  HA  ILE A 206      -6.693   6.009   0.012  1.00  0.00           H  
ATOM   3287  HB  ILE A 206      -6.239   8.765   1.236  1.00  0.00           H  
ATOM   3288 1HG1 ILE A 206      -7.797   7.482   2.570  1.00  0.00           H  
ATOM   3289 2HG1 ILE A 206      -8.641   8.745   1.687  1.00  0.00           H  
ATOM   3290 1HG2 ILE A 206      -7.797   9.523  -0.513  1.00  0.00           H  
ATOM   3291 2HG2 ILE A 206      -6.341   8.794  -1.228  1.00  0.00           H  
ATOM   3292 3HG2 ILE A 206      -7.862   7.873  -1.176  1.00  0.00           H  
ATOM   3293 1HD1 ILE A 206      -9.909   6.671   1.677  1.00  0.00           H  
ATOM   3294 2HD1 ILE A 206      -9.395   7.098   0.027  1.00  0.00           H  
ATOM   3295 3HD1 ILE A 206      -8.542   5.819   0.922  1.00  0.00           H  
ATOM   3296  N   ALA A 207      -4.691   6.272  -1.404  1.00  0.00           N  
ATOM   3297  CA  ALA A 207      -3.491   6.365  -2.231  1.00  0.00           C  
ATOM   3298  C   ALA A 207      -3.754   7.212  -3.453  1.00  0.00           C  
ATOM   3299  O   ALA A 207      -4.774   7.053  -4.123  1.00  0.00           O  
ATOM   3300  CB  ALA A 207      -3.017   4.982  -2.640  1.00  0.00           C  
ATOM   3301  H   ALA A 207      -5.442   5.657  -1.690  1.00  0.00           H  
ATOM   3302  HA  ALA A 207      -2.717   6.850  -1.651  1.00  0.00           H  
ATOM   3303 1HB  ALA A 207      -2.111   5.070  -3.237  1.00  0.00           H  
ATOM   3304 2HB  ALA A 207      -2.813   4.410  -1.778  1.00  0.00           H  
ATOM   3305 3HB  ALA A 207      -3.766   4.502  -3.206  1.00  0.00           H  
ATOM   3306  N   LEU A 208      -2.837   8.117  -3.741  1.00  0.00           N  
ATOM   3307  CA  LEU A 208      -2.956   8.967  -4.907  1.00  0.00           C  
ATOM   3308  C   LEU A 208      -1.861   8.691  -5.918  1.00  0.00           C  
ATOM   3309  O   LEU A 208      -0.680   8.631  -5.568  1.00  0.00           O  
ATOM   3310  CB  LEU A 208      -2.910  10.442  -4.489  1.00  0.00           C  
ATOM   3311  CG  LEU A 208      -4.155  10.968  -3.763  1.00  0.00           C  
ATOM   3312  CD1 LEU A 208      -4.063  10.626  -2.282  1.00  0.00           C  
ATOM   3313  CD2 LEU A 208      -4.269  12.470  -3.972  1.00  0.00           C  
ATOM   3314  H   LEU A 208      -2.040   8.227  -3.120  1.00  0.00           H  
ATOM   3315  HA  LEU A 208      -3.917   8.770  -5.381  1.00  0.00           H  
ATOM   3316 1HB  LEU A 208      -2.056  10.590  -3.830  1.00  0.00           H  
ATOM   3317 2HB  LEU A 208      -2.764  11.052  -5.380  1.00  0.00           H  
ATOM   3318  HG  LEU A 208      -5.043  10.478  -4.164  1.00  0.00           H  
ATOM   3319 1HD1 LEU A 208      -4.948  10.999  -1.767  1.00  0.00           H  
ATOM   3320 2HD1 LEU A 208      -4.002   9.544  -2.162  1.00  0.00           H  
ATOM   3321 3HD1 LEU A 208      -3.173  11.089  -1.857  1.00  0.00           H  
ATOM   3322 1HD2 LEU A 208      -5.154  12.844  -3.456  1.00  0.00           H  
ATOM   3323 2HD2 LEU A 208      -3.382  12.961  -3.570  1.00  0.00           H  
ATOM   3324 3HD2 LEU A 208      -4.351  12.685  -5.037  1.00  0.00           H  
ATOM   3325  N   ALA A 209      -2.253   8.542  -7.182  1.00  0.00           N  
ATOM   3326  CA  ALA A 209      -1.299   8.347  -8.269  1.00  0.00           C  
ATOM   3327  C   ALA A 209      -0.374   9.558  -8.402  1.00  0.00           C  
ATOM   3328  O   ALA A 209      -0.829  10.675  -8.664  1.00  0.00           O  
ATOM   3329  CB  ALA A 209      -2.031   8.088  -9.578  1.00  0.00           C  
ATOM   3330  H   ALA A 209      -3.248   8.564  -7.396  1.00  0.00           H  
ATOM   3331  HA  ALA A 209      -0.692   7.470  -8.046  1.00  0.00           H  
ATOM   3332 1HB  ALA A 209      -1.305   7.945 -10.378  1.00  0.00           H  
ATOM   3333 2HB  ALA A 209      -2.644   7.191  -9.481  1.00  0.00           H  
ATOM   3334 3HB  ALA A 209      -2.668   8.939  -9.813  1.00  0.00           H  
ATOM   3335  N   MET A 210       0.925   9.338  -8.198  1.00  0.00           N  
ATOM   3336  CA  MET A 210       1.885  10.440  -8.183  1.00  0.00           C  
ATOM   3337  C   MET A 210       2.365  10.798  -9.578  1.00  0.00           C  
ATOM   3338  O   MET A 210       3.486  10.466  -9.968  1.00  0.00           O  
ATOM   3339  CB  MET A 210       3.075  10.086  -7.294  1.00  0.00           C  
ATOM   3340  CG  MET A 210       3.968  11.266  -6.939  1.00  0.00           C  
ATOM   3341  SD  MET A 210       3.077  12.580  -6.083  1.00  0.00           S  
ATOM   3342  CE  MET A 210       2.821  13.741  -7.422  1.00  0.00           C  
ATOM   3343  H   MET A 210       1.249   8.391  -8.020  1.00  0.00           H  
ATOM   3344  HA  MET A 210       1.390  11.318  -7.773  1.00  0.00           H  
ATOM   3345 1HB  MET A 210       2.716   9.647  -6.364  1.00  0.00           H  
ATOM   3346 2HB  MET A 210       3.692   9.337  -7.792  1.00  0.00           H  
ATOM   3347 1HG  MET A 210       4.781  10.926  -6.298  1.00  0.00           H  
ATOM   3348 2HG  MET A 210       4.403  11.680  -7.849  1.00  0.00           H  
ATOM   3349 1HE  MET A 210       2.280  14.612  -7.050  1.00  0.00           H  
ATOM   3350 2HE  MET A 210       3.786  14.056  -7.821  1.00  0.00           H  
ATOM   3351 3HE  MET A 210       2.240  13.264  -8.212  1.00  0.00           H  
ATOM   3352  N   THR A 211       1.518  11.499 -10.319  1.00  0.00           N  
ATOM   3353  CA  THR A 211       1.816  11.872 -11.700  1.00  0.00           C  
ATOM   3354  C   THR A 211       1.963  13.385 -11.845  1.00  0.00           C  
ATOM   3355  O   THR A 211       2.517  13.875 -12.828  1.00  0.00           O  
ATOM   3356  CB  THR A 211       0.723  11.364 -12.658  1.00  0.00           C  
ATOM   3357  OG1 THR A 211      -0.528  11.985 -12.334  1.00  0.00           O  
ATOM   3358  CG2 THR A 211       0.577   9.853 -12.549  1.00  0.00           C  
ATOM   3359  H   THR A 211       0.637  11.794  -9.905  1.00  0.00           H  
ATOM   3360  HA  THR A 211       2.758  11.403 -11.988  1.00  0.00           H  
ATOM   3361  HB  THR A 211       0.987  11.624 -13.683  1.00  0.00           H  
ATOM   3362  HG1 THR A 211      -1.102  11.344 -11.909  1.00  0.00           H  
ATOM   3363 1HG2 THR A 211      -0.199   9.512 -13.234  1.00  0.00           H  
ATOM   3364 2HG2 THR A 211       1.523   9.377 -12.807  1.00  0.00           H  
ATOM   3365 3HG2 THR A 211       0.303   9.587 -11.529  1.00  0.00           H  
ATOM   3366  N   ASP A 212       1.458  14.119 -10.854  1.00  0.00           N  
ATOM   3367  CA  ASP A 212       1.397  15.576 -10.923  1.00  0.00           C  
ATOM   3368  C   ASP A 212       1.278  16.187  -9.523  1.00  0.00           C  
ATOM   3369  O   ASP A 212       0.305  15.941  -8.806  1.00  0.00           O  
ATOM   3370  CB  ASP A 212       0.216  16.022 -11.788  1.00  0.00           C  
ATOM   3371  CG  ASP A 212       0.197  17.524 -12.036  1.00  0.00           C  
ATOM   3372  OD1 ASP A 212       0.728  18.247 -11.226  1.00  0.00           O  
ATOM   3373  OD2 ASP A 212      -0.348  17.935 -13.032  1.00  0.00           O  
ATOM   3374  H   ASP A 212       1.112  13.654 -10.029  1.00  0.00           H  
ATOM   3375  HA  ASP A 212       2.321  15.939 -11.374  1.00  0.00           H  
ATOM   3376 1HB  ASP A 212       0.256  15.511 -12.750  1.00  0.00           H  
ATOM   3377 2HB  ASP A 212      -0.718  15.736 -11.304  1.00  0.00           H  
ATOM   3378  N   GLU A 213       2.288  16.965  -9.134  1.00  0.00           N  
ATOM   3379  CA  GLU A 213       2.359  17.528  -7.781  1.00  0.00           C  
ATOM   3380  C   GLU A 213       1.142  18.398  -7.448  1.00  0.00           C  
ATOM   3381  O   GLU A 213       0.733  18.493  -6.286  1.00  0.00           O  
ATOM   3382  CB  GLU A 213       3.638  18.353  -7.622  1.00  0.00           C  
ATOM   3383  CG  GLU A 213       4.921  17.535  -7.649  1.00  0.00           C  
ATOM   3384  CD  GLU A 213       5.450  17.321  -9.039  1.00  0.00           C  
ATOM   3385  OE1 GLU A 213       4.894  17.873  -9.958  1.00  0.00           O  
ATOM   3386  OE2 GLU A 213       6.413  16.604  -9.184  1.00  0.00           O  
ATOM   3387  H   GLU A 213       3.036  17.154  -9.784  1.00  0.00           H  
ATOM   3388  HA  GLU A 213       2.391  16.704  -7.068  1.00  0.00           H  
ATOM   3389 1HB  GLU A 213       3.696  19.092  -8.421  1.00  0.00           H  
ATOM   3390 2HB  GLU A 213       3.606  18.895  -6.677  1.00  0.00           H  
ATOM   3391 1HG  GLU A 213       5.680  18.049  -7.059  1.00  0.00           H  
ATOM   3392 2HG  GLU A 213       4.733  16.568  -7.184  1.00  0.00           H  
ATOM   3393  N   GLU A 214       0.581  19.049  -8.467  1.00  0.00           N  
ATOM   3394  CA  GLU A 214      -0.552  19.948  -8.265  1.00  0.00           C  
ATOM   3395  C   GLU A 214      -1.833  19.177  -8.006  1.00  0.00           C  
ATOM   3396  O   GLU A 214      -2.640  19.563  -7.156  1.00  0.00           O  
ATOM   3397  CB  GLU A 214      -0.737  20.857  -9.482  1.00  0.00           C  
ATOM   3398  CG  GLU A 214       0.376  21.877  -9.680  1.00  0.00           C  
ATOM   3399  CD  GLU A 214       0.079  22.861 -10.777  1.00  0.00           C  
ATOM   3400  OE1 GLU A 214      -0.979  22.779 -11.353  1.00  0.00           O  
ATOM   3401  OE2 GLU A 214       0.913  23.696 -11.040  1.00  0.00           O  
ATOM   3402  H   GLU A 214       0.959  18.931  -9.400  1.00  0.00           H  
ATOM   3403  HA  GLU A 214      -0.349  20.566  -7.392  1.00  0.00           H  
ATOM   3404 1HB  GLU A 214      -0.798  20.249 -10.385  1.00  0.00           H  
ATOM   3405 2HB  GLU A 214      -1.677  21.402  -9.390  1.00  0.00           H  
ATOM   3406 1HG  GLU A 214       0.524  22.422  -8.749  1.00  0.00           H  
ATOM   3407 2HG  GLU A 214       1.300  21.349  -9.912  1.00  0.00           H  
ATOM   3408  N   LYS A 215      -2.019  18.078  -8.733  1.00  0.00           N  
ATOM   3409  CA  LYS A 215      -3.170  17.216  -8.517  1.00  0.00           C  
ATOM   3410  C   LYS A 215      -3.048  16.479  -7.204  1.00  0.00           C  
ATOM   3411  O   LYS A 215      -4.019  16.348  -6.462  1.00  0.00           O  
ATOM   3412  CB  LYS A 215      -3.325  16.219  -9.667  1.00  0.00           C  
ATOM   3413  CG  LYS A 215      -3.651  16.855 -11.012  1.00  0.00           C  
ATOM   3414  CD  LYS A 215      -3.692  15.813 -12.120  1.00  0.00           C  
ATOM   3415  CE  LYS A 215      -3.688  16.466 -13.494  1.00  0.00           C  
ATOM   3416  NZ  LYS A 215      -5.038  16.962 -13.879  1.00  0.00           N  
ATOM   3417  H   LYS A 215      -1.339  17.835  -9.452  1.00  0.00           H  
ATOM   3418  HA  LYS A 215      -4.066  17.836  -8.473  1.00  0.00           H  
ATOM   3419 1HB  LYS A 215      -2.402  15.649  -9.781  1.00  0.00           H  
ATOM   3420 2HB  LYS A 215      -4.119  15.511  -9.430  1.00  0.00           H  
ATOM   3421 1HG  LYS A 215      -4.621  17.350 -10.954  1.00  0.00           H  
ATOM   3422 2HG  LYS A 215      -2.895  17.601 -11.254  1.00  0.00           H  
ATOM   3423 1HD  LYS A 215      -2.824  15.158 -12.036  1.00  0.00           H  
ATOM   3424 2HD  LYS A 215      -4.593  15.209 -12.018  1.00  0.00           H  
ATOM   3425 1HE  LYS A 215      -2.992  17.304 -13.497  1.00  0.00           H  
ATOM   3426 2HE  LYS A 215      -3.355  15.743 -14.240  1.00  0.00           H  
ATOM   3427 1HZ  LYS A 215      -4.993  17.387 -14.794  1.00  0.00           H  
ATOM   3428 2HZ  LYS A 215      -5.688  16.189 -13.897  1.00  0.00           H  
ATOM   3429 3HZ  LYS A 215      -5.349  17.647 -13.205  1.00  0.00           H  
ATOM   3430  N   PHE A 216      -1.848  15.998  -6.912  1.00  0.00           N  
ATOM   3431  CA  PHE A 216      -1.592  15.305  -5.667  1.00  0.00           C  
ATOM   3432  C   PHE A 216      -1.889  16.195  -4.468  1.00  0.00           C  
ATOM   3433  O   PHE A 216      -2.634  15.808  -3.570  1.00  0.00           O  
ATOM   3434  CB  PHE A 216      -0.139  14.831  -5.613  1.00  0.00           C  
ATOM   3435  CG  PHE A 216       0.232  14.160  -4.321  1.00  0.00           C  
ATOM   3436  CD1 PHE A 216      -0.099  12.832  -4.092  1.00  0.00           C  
ATOM   3437  CD2 PHE A 216       0.912  14.854  -3.332  1.00  0.00           C  
ATOM   3438  CE1 PHE A 216       0.242  12.214  -2.904  1.00  0.00           C  
ATOM   3439  CE2 PHE A 216       1.255  14.238  -2.144  1.00  0.00           C  
ATOM   3440  CZ  PHE A 216       0.919  12.917  -1.930  1.00  0.00           C  
ATOM   3441  H   PHE A 216      -1.090  16.110  -7.579  1.00  0.00           H  
ATOM   3442  HA  PHE A 216      -2.246  14.432  -5.616  1.00  0.00           H  
ATOM   3443 1HB  PHE A 216       0.045  14.129  -6.426  1.00  0.00           H  
ATOM   3444 2HB  PHE A 216       0.527  15.681  -5.758  1.00  0.00           H  
ATOM   3445  HD1 PHE A 216      -0.633  12.276  -4.863  1.00  0.00           H  
ATOM   3446  HD2 PHE A 216       1.177  15.898  -3.501  1.00  0.00           H  
ATOM   3447  HE1 PHE A 216      -0.024  11.171  -2.738  1.00  0.00           H  
ATOM   3448  HE2 PHE A 216       1.790  14.795  -1.375  1.00  0.00           H  
ATOM   3449  HZ  PHE A 216       1.187  12.431  -0.993  1.00  0.00           H  
ATOM   3450  N   LYS A 217      -1.297  17.389  -4.458  1.00  0.00           N  
ATOM   3451  CA  LYS A 217      -1.459  18.307  -3.339  1.00  0.00           C  
ATOM   3452  C   LYS A 217      -2.927  18.613  -3.069  1.00  0.00           C  
ATOM   3453  O   LYS A 217      -3.391  18.524  -1.932  1.00  0.00           O  
ATOM   3454  CB  LYS A 217      -0.692  19.604  -3.601  1.00  0.00           C  
ATOM   3455  CG  LYS A 217      -0.803  20.636  -2.487  1.00  0.00           C  
ATOM   3456  CD  LYS A 217      -0.006  21.890  -2.815  1.00  0.00           C  
ATOM   3457  CE  LYS A 217      -0.170  22.949  -1.734  1.00  0.00           C  
ATOM   3458  NZ  LYS A 217       0.546  24.208  -2.076  1.00  0.00           N  
ATOM   3459  H   LYS A 217      -0.718  17.665  -5.245  1.00  0.00           H  
ATOM   3460  HA  LYS A 217      -1.050  17.839  -2.444  1.00  0.00           H  
ATOM   3461 1HB  LYS A 217       0.365  19.379  -3.744  1.00  0.00           H  
ATOM   3462 2HB  LYS A 217      -1.056  20.063  -4.520  1.00  0.00           H  
ATOM   3463 1HG  LYS A 217      -1.850  20.908  -2.346  1.00  0.00           H  
ATOM   3464 2HG  LYS A 217      -0.428  20.210  -1.557  1.00  0.00           H  
ATOM   3465 1HD  LYS A 217       1.051  21.637  -2.906  1.00  0.00           H  
ATOM   3466 2HD  LYS A 217      -0.347  22.300  -3.766  1.00  0.00           H  
ATOM   3467 1HE  LYS A 217      -1.228  23.172  -1.601  1.00  0.00           H  
ATOM   3468 2HE  LYS A 217       0.221  22.569  -0.790  1.00  0.00           H  
ATOM   3469 1HZ  LYS A 217       0.413  24.883  -1.336  1.00  0.00           H  
ATOM   3470 2HZ  LYS A 217       1.532  24.017  -2.184  1.00  0.00           H  
ATOM   3471 3HZ  LYS A 217       0.179  24.581  -2.940  1.00  0.00           H  
ATOM   3472  N   LYS A 218      -3.656  18.978  -4.122  1.00  0.00           N  
ATOM   3473  CA  LYS A 218      -5.041  19.412  -3.980  1.00  0.00           C  
ATOM   3474  C   LYS A 218      -5.923  18.292  -3.439  1.00  0.00           C  
ATOM   3475  O   LYS A 218      -6.749  18.511  -2.550  1.00  0.00           O  
ATOM   3476  CB  LYS A 218      -5.585  19.907  -5.321  1.00  0.00           C  
ATOM   3477  CG  LYS A 218      -5.016  21.245  -5.775  1.00  0.00           C  
ATOM   3478  CD  LYS A 218      -5.552  21.636  -7.145  1.00  0.00           C  
ATOM   3479  CE  LYS A 218      -4.915  22.926  -7.640  1.00  0.00           C  
ATOM   3480  NZ  LYS A 218      -5.281  24.091  -6.789  1.00  0.00           N  
ATOM   3481  H   LYS A 218      -3.237  18.962  -5.047  1.00  0.00           H  
ATOM   3482  HA  LYS A 218      -5.074  20.235  -3.266  1.00  0.00           H  
ATOM   3483 1HB  LYS A 218      -5.369  19.171  -6.096  1.00  0.00           H  
ATOM   3484 2HB  LYS A 218      -6.669  20.008  -5.259  1.00  0.00           H  
ATOM   3485 1HG  LYS A 218      -5.285  22.018  -5.055  1.00  0.00           H  
ATOM   3486 2HG  LYS A 218      -3.930  21.180  -5.824  1.00  0.00           H  
ATOM   3487 1HD  LYS A 218      -5.342  20.839  -7.859  1.00  0.00           H  
ATOM   3488 2HD  LYS A 218      -6.631  21.774  -7.087  1.00  0.00           H  
ATOM   3489 1HE  LYS A 218      -3.831  22.820  -7.642  1.00  0.00           H  
ATOM   3490 2HE  LYS A 218      -5.240  23.123  -8.662  1.00  0.00           H  
ATOM   3491 1HZ  LYS A 218      -4.840  24.925  -7.151  1.00  0.00           H  
ATOM   3492 2HZ  LYS A 218      -6.284  24.211  -6.796  1.00  0.00           H  
ATOM   3493 3HZ  LYS A 218      -4.968  23.929  -5.843  1.00  0.00           H  
ATOM   3494  N   LEU A 219      -5.746  17.094  -3.982  1.00  0.00           N  
ATOM   3495  CA  LEU A 219      -6.595  15.969  -3.639  1.00  0.00           C  
ATOM   3496  C   LEU A 219      -6.153  15.311  -2.330  1.00  0.00           C  
ATOM   3497  O   LEU A 219      -6.982  14.825  -1.558  1.00  0.00           O  
ATOM   3498  CB  LEU A 219      -6.578  14.936  -4.773  1.00  0.00           C  
ATOM   3499  CG  LEU A 219      -7.577  15.181  -5.911  1.00  0.00           C  
ATOM   3500  CD1 LEU A 219      -7.407  16.598  -6.441  1.00  0.00           C  
ATOM   3501  CD2 LEU A 219      -7.353  14.155  -7.013  1.00  0.00           C  
ATOM   3502  H   LEU A 219      -5.003  16.963  -4.661  1.00  0.00           H  
ATOM   3503  HA  LEU A 219      -7.614  16.333  -3.512  1.00  0.00           H  
ATOM   3504 1HB  LEU A 219      -5.580  14.915  -5.208  1.00  0.00           H  
ATOM   3505 2HB  LEU A 219      -6.789  13.954  -4.352  1.00  0.00           H  
ATOM   3506  HG  LEU A 219      -8.594  15.087  -5.529  1.00  0.00           H  
ATOM   3507 1HD1 LEU A 219      -8.117  16.772  -7.249  1.00  0.00           H  
ATOM   3508 2HD1 LEU A 219      -7.592  17.312  -5.637  1.00  0.00           H  
ATOM   3509 3HD1 LEU A 219      -6.392  16.728  -6.816  1.00  0.00           H  
ATOM   3510 1HD2 LEU A 219      -8.064  14.329  -7.821  1.00  0.00           H  
ATOM   3511 2HD2 LEU A 219      -6.337  14.249  -7.397  1.00  0.00           H  
ATOM   3512 3HD2 LEU A 219      -7.498  13.152  -6.611  1.00  0.00           H  
ATOM   3513  N   ALA A 220      -4.843  15.306  -2.081  1.00  0.00           N  
ATOM   3514  CA  ALA A 220      -4.306  14.805  -0.819  1.00  0.00           C  
ATOM   3515  C   ALA A 220      -4.821  15.628   0.347  1.00  0.00           C  
ATOM   3516  O   ALA A 220      -5.161  15.087   1.401  1.00  0.00           O  
ATOM   3517  CB  ALA A 220      -2.790  14.828  -0.849  1.00  0.00           C  
ATOM   3518  H   ALA A 220      -4.203  15.657  -2.784  1.00  0.00           H  
ATOM   3519  HA  ALA A 220      -4.648  13.784  -0.683  1.00  0.00           H  
ATOM   3520 1HB  ALA A 220      -2.408  14.437   0.083  1.00  0.00           H  
ATOM   3521 2HB  ALA A 220      -2.432  14.215  -1.671  1.00  0.00           H  
ATOM   3522 3HB  ALA A 220      -2.447  15.845  -0.980  1.00  0.00           H  
ATOM   3523  N   LYS A 221      -4.891  16.936   0.154  1.00  0.00           N  
ATOM   3524  CA  LYS A 221      -5.475  17.815   1.145  1.00  0.00           C  
ATOM   3525  C   LYS A 221      -6.913  17.422   1.433  1.00  0.00           C  
ATOM   3526  O   LYS A 221      -7.317  17.311   2.591  1.00  0.00           O  
ATOM   3527  CB  LYS A 221      -5.406  19.270   0.679  1.00  0.00           C  
ATOM   3528  CG  LYS A 221      -5.950  20.278   1.683  1.00  0.00           C  
ATOM   3529  CD  LYS A 221      -5.793  21.704   1.175  1.00  0.00           C  
ATOM   3530  CE  LYS A 221      -6.264  22.716   2.209  1.00  0.00           C  
ATOM   3531  NZ  LYS A 221      -7.737  22.661   2.411  1.00  0.00           N  
ATOM   3532  H   LYS A 221      -4.527  17.333  -0.708  1.00  0.00           H  
ATOM   3533  HA  LYS A 221      -4.909  17.719   2.071  1.00  0.00           H  
ATOM   3534 1HB  LYS A 221      -4.370  19.535   0.467  1.00  0.00           H  
ATOM   3535 2HB  LYS A 221      -5.970  19.383  -0.247  1.00  0.00           H  
ATOM   3536 1HG  LYS A 221      -7.007  20.080   1.863  1.00  0.00           H  
ATOM   3537 2HG  LYS A 221      -5.414  20.177   2.627  1.00  0.00           H  
ATOM   3538 1HD  LYS A 221      -4.744  21.894   0.943  1.00  0.00           H  
ATOM   3539 2HD  LYS A 221      -6.377  21.831   0.264  1.00  0.00           H  
ATOM   3540 1HE  LYS A 221      -5.771  22.520   3.160  1.00  0.00           H  
ATOM   3541 2HE  LYS A 221      -5.992  23.720   1.884  1.00  0.00           H  
ATOM   3542 1HZ  LYS A 221      -8.008  23.346   3.102  1.00  0.00           H  
ATOM   3543 2HZ  LYS A 221      -8.205  22.860   1.538  1.00  0.00           H  
ATOM   3544 3HZ  LYS A 221      -7.999  21.739   2.731  1.00  0.00           H  
ATOM   3545  N   ILE A 222      -7.684  17.199   0.373  1.00  0.00           N  
ATOM   3546  CA  ILE A 222      -9.067  16.771   0.511  1.00  0.00           C  
ATOM   3547  C   ILE A 222      -9.180  15.455   1.272  1.00  0.00           C  
ATOM   3548  O   ILE A 222     -10.024  15.313   2.156  1.00  0.00           O  
ATOM   3549  CB  ILE A 222      -9.730  16.622  -0.870  1.00  0.00           C  
ATOM   3550  CG1 ILE A 222      -9.926  17.995  -1.519  1.00  0.00           C  
ATOM   3551  CG2 ILE A 222     -11.059  15.893  -0.747  1.00  0.00           C  
ATOM   3552  CD1 ILE A 222     -10.316  17.931  -2.978  1.00  0.00           C  
ATOM   3553  H   ILE A 222      -7.299  17.335  -0.558  1.00  0.00           H  
ATOM   3554  HA  ILE A 222      -9.605  17.533   1.074  1.00  0.00           H  
ATOM   3555  HB  ILE A 222      -9.074  16.053  -1.529  1.00  0.00           H  
ATOM   3556 1HG1 ILE A 222     -10.700  18.543  -0.983  1.00  0.00           H  
ATOM   3557 2HG1 ILE A 222      -9.004  18.571  -1.438  1.00  0.00           H  
ATOM   3558 1HG2 ILE A 222     -11.514  15.797  -1.732  1.00  0.00           H  
ATOM   3559 2HG2 ILE A 222     -10.892  14.902  -0.326  1.00  0.00           H  
ATOM   3560 3HG2 ILE A 222     -11.724  16.458  -0.093  1.00  0.00           H  
ATOM   3561 1HD1 ILE A 222     -10.437  18.942  -3.367  1.00  0.00           H  
ATOM   3562 2HD1 ILE A 222      -9.536  17.416  -3.541  1.00  0.00           H  
ATOM   3563 3HD1 ILE A 222     -11.255  17.389  -3.080  1.00  0.00           H  
ATOM   3564  N   ALA A 223      -8.331  14.492   0.932  1.00  0.00           N  
ATOM   3565  CA  ALA A 223      -8.353  13.206   1.613  1.00  0.00           C  
ATOM   3566  C   ALA A 223      -8.163  13.396   3.116  1.00  0.00           C  
ATOM   3567  O   ALA A 223      -8.867  12.780   3.925  1.00  0.00           O  
ATOM   3568  CB  ALA A 223      -7.270  12.295   1.056  1.00  0.00           C  
ATOM   3569  H   ALA A 223      -7.662  14.653   0.184  1.00  0.00           H  
ATOM   3570  HA  ALA A 223      -9.327  12.749   1.451  1.00  0.00           H  
ATOM   3571 1HB  ALA A 223      -7.311  11.331   1.562  1.00  0.00           H  
ATOM   3572 2HB  ALA A 223      -7.429  12.152  -0.008  1.00  0.00           H  
ATOM   3573 3HB  ALA A 223      -6.294  12.748   1.221  1.00  0.00           H  
ATOM   3574  N   ALA A 224      -7.217  14.256   3.489  1.00  0.00           N  
ATOM   3575  CA  ALA A 224      -6.962  14.544   4.894  1.00  0.00           C  
ATOM   3576  C   ALA A 224      -8.201  15.163   5.551  1.00  0.00           C  
ATOM   3577  O   ALA A 224      -8.586  14.781   6.659  1.00  0.00           O  
ATOM   3578  CB  ALA A 224      -5.771  15.479   5.032  1.00  0.00           C  
ATOM   3579  H   ALA A 224      -6.659  14.723   2.777  1.00  0.00           H  
ATOM   3580  HA  ALA A 224      -6.741  13.605   5.402  1.00  0.00           H  
ATOM   3581 1HB  ALA A 224      -5.576  15.670   6.085  1.00  0.00           H  
ATOM   3582 2HB  ALA A 224      -4.894  15.018   4.579  1.00  0.00           H  
ATOM   3583 3HB  ALA A 224      -5.988  16.420   4.526  1.00  0.00           H  
ATOM   3584  N   GLU A 225      -8.826  16.110   4.850  1.00  0.00           N  
ATOM   3585  CA  GLU A 225     -10.033  16.780   5.341  1.00  0.00           C  
ATOM   3586  C   GLU A 225     -11.159  15.792   5.635  1.00  0.00           C  
ATOM   3587  O   GLU A 225     -11.926  15.974   6.580  1.00  0.00           O  
ATOM   3588  CB  GLU A 225     -10.514  17.817   4.324  1.00  0.00           C  
ATOM   3589  CG  GLU A 225     -11.768  18.574   4.741  1.00  0.00           C  
ATOM   3590  CD  GLU A 225     -12.170  19.631   3.751  1.00  0.00           C  
ATOM   3591  OE1 GLU A 225     -11.432  19.860   2.823  1.00  0.00           O  
ATOM   3592  OE2 GLU A 225     -13.217  20.210   3.923  1.00  0.00           O  
ATOM   3593  H   GLU A 225      -8.447  16.384   3.947  1.00  0.00           H  
ATOM   3594  HA  GLU A 225      -9.786  17.291   6.273  1.00  0.00           H  
ATOM   3595 1HB  GLU A 225      -9.725  18.549   4.149  1.00  0.00           H  
ATOM   3596 2HB  GLU A 225     -10.722  17.325   3.373  1.00  0.00           H  
ATOM   3597 1HG  GLU A 225     -12.588  17.864   4.852  1.00  0.00           H  
ATOM   3598 2HG  GLU A 225     -11.593  19.038   5.711  1.00  0.00           H  
ATOM   3599  N   LEU A 226     -11.256  14.749   4.819  1.00  0.00           N  
ATOM   3600  CA  LEU A 226     -12.337  13.778   4.946  1.00  0.00           C  
ATOM   3601  C   LEU A 226     -12.068  12.745   6.044  1.00  0.00           C  
ATOM   3602  O   LEU A 226     -12.930  11.917   6.347  1.00  0.00           O  
ATOM   3603  CB  LEU A 226     -12.550  13.060   3.607  1.00  0.00           C  
ATOM   3604  CG  LEU A 226     -13.055  13.938   2.455  1.00  0.00           C  
ATOM   3605  CD1 LEU A 226     -13.004  13.148   1.154  1.00  0.00           C  
ATOM   3606  CD2 LEU A 226     -14.471  14.405   2.756  1.00  0.00           C  
ATOM   3607  H   LEU A 226     -10.571  14.633   4.077  1.00  0.00           H  
ATOM   3608  HA  LEU A 226     -13.248  14.318   5.206  1.00  0.00           H  
ATOM   3609 1HB  LEU A 226     -11.605  12.618   3.297  1.00  0.00           H  
ATOM   3610 2HB  LEU A 226     -13.273  12.258   3.754  1.00  0.00           H  
ATOM   3611  HG  LEU A 226     -12.403  14.805   2.344  1.00  0.00           H  
ATOM   3612 1HD1 LEU A 226     -13.363  13.771   0.335  1.00  0.00           H  
ATOM   3613 2HD1 LEU A 226     -11.977  12.843   0.954  1.00  0.00           H  
ATOM   3614 3HD1 LEU A 226     -13.635  12.264   1.241  1.00  0.00           H  
ATOM   3615 1HD2 LEU A 226     -14.830  15.030   1.937  1.00  0.00           H  
ATOM   3616 2HD2 LEU A 226     -15.125  13.539   2.865  1.00  0.00           H  
ATOM   3617 3HD2 LEU A 226     -14.476  14.982   3.681  1.00  0.00           H  
ATOM   3618  N   GLY A 227     -10.883  12.806   6.651  1.00  0.00           N  
ATOM   3619  CA  GLY A 227     -10.549  11.903   7.746  1.00  0.00           C  
ATOM   3620  C   GLY A 227      -9.590  10.786   7.333  1.00  0.00           C  
ATOM   3621  O   GLY A 227      -9.499   9.763   8.007  1.00  0.00           O  
ATOM   3622  H   GLY A 227     -10.205  13.505   6.361  1.00  0.00           H  
ATOM   3623 1HA  GLY A 227     -10.107  12.477   8.560  1.00  0.00           H  
ATOM   3624 2HA  GLY A 227     -11.467  11.464   8.138  1.00  0.00           H  
ATOM   3625  N   ALA A 228      -8.867  10.986   6.236  1.00  0.00           N  
ATOM   3626  CA  ALA A 228      -7.845  10.021   5.831  1.00  0.00           C  
ATOM   3627  C   ALA A 228      -6.498  10.414   6.431  1.00  0.00           C  
ATOM   3628  O   ALA A 228      -6.141  11.592   6.462  1.00  0.00           O  
ATOM   3629  OXT ALA A 228      -5.771   9.571   6.879  1.00  0.00           O  
ATOM   3630  CB  ALA A 228      -7.751   9.945   4.313  1.00  0.00           C  
ATOM   3631  H   ALA A 228      -9.015  11.820   5.677  1.00  0.00           H  
ATOM   3632  HA  ALA A 228      -8.120   9.045   6.224  1.00  0.00           H  
ATOM   3633 1HB  ALA A 228      -6.995   9.211   4.031  1.00  0.00           H  
ATOM   3634 2HB  ALA A 228      -8.715   9.646   3.904  1.00  0.00           H  
ATOM   3635 3HB  ALA A 228      -7.476  10.920   3.917  1.00  0.00           H  
TER                                                                             
# All scores below are weighted scores, not raw scores.
#BEGIN_POSE_ENERGIES_TABLE 
label fa_atr fa_rep fa_sol fa_intra_rep fa_intra_sol_xover4 lk_ball_wtd fa_elec pro_close hbond_sr_bb hbond_lr_bb hbond_bb_sc hbond_sc dslf_fa13 omega fa_dun p_aa_pp yhh_planarity ref rama_prepro total
weights 1 0.55 1 0.005 1 1 1 1.25 1 1 1 1 1.25 0.4 0.7 0.6 0.625 1 0.45 NA
pose -1394.51 164.125 680.204 2.63269 39.3982 -28.2803 -390.129 0 -113.88 -60.3886 -25.7606 -6.81463 0 17.9255 276.929 -51.361 0.11603 104.828 -24.8166 -809.786
ASP:NtermProteinFull_1 -4.57975 0.57402 7.76351 0.00311 0.36031 0.59023 -7.46245 0 0 0 -1.07824 0 0 0.12672 1.75097 0 0 -2.14574 0 -4.0973
ALA_2 -4.97244 0.82122 2.20085 0.0015 0 -0.14871 -1.71673 0 0 0 0 0 0 0.21865 0 -0.55125 0 1.32468 -0.03158 -2.85382
ILE_3 -8.01897 0.72496 0.97477 0.02521 0.10695 -0.15193 -1.81204 0 0 0 0 0 0 0.0874 2.69717 -0.77204 0 2.30374 -0.26081 -4.0956
CYS_4 -7.61687 1.42571 2.28627 0.00311 0.03049 -0.00087 -1.72266 0 0 0 0 0 0 -0.02052 1.16894 0.12596 0 3.25479 -0.21079 -1.27644
ILE_5 -8.27703 0.93806 1.30362 0.02601 0.09643 0.15109 -1.79976 0 0 0 0 0 0 0.02014 0.60007 -0.27037 0 2.30374 -0.00998 -4.91799
ALA_6 -4.04345 0.31081 2.32015 0.00296 0 -0.11332 -1.62175 0 0 0 0 0 0 0.14614 0 0.00127 0 1.32468 0.19879 -1.47372
LEU_7 -7.18162 0.88494 1.27946 0.01788 0.06874 -0.08535 -1.10956 0 0 0 0 0 0 -0.06951 0.48737 -0.13859 0 1.66147 0.04738 -4.13738
ASP_8 -5.38616 0.33937 5.71153 0.0028 0.3566 -0.10393 -3.14031 0 0 0 -0.84477 -0.56354 0 -0.00068 3.35902 0.08569 0 -2.14574 -0.28757 -2.6177
GLU_9 -1.77135 0.16221 2.27084 0.00678 0.74457 -0.18097 0.04448 0 0 0 0 0 0 -0.06095 3.08429 -0.34768 0 -2.72453 -0.43164 0.79606
SER_10 -1.96074 0.18854 2.77398 0.00187 0.06174 0.10177 -2.1495 0 0 0 -0.84477 -0.56354 0 0.0269 0.19375 -0.28079 0 -0.28969 -0.64095 -3.38143
ALA_11 -3.95957 0.42388 1.84682 0.00132 0 -0.00777 -0.50784 0 0 0 0 0 0 -0.02451 0 0.1583 0 1.32468 -0.20498 -0.94968
THR_12 -5.09253 0.62758 3.6124 0.0117 0.06268 0.036 -2.69005 0 0 0 -1.35673 0 0 0.35016 0.84063 -0.74568 0 1.15175 0.19584 -2.99626
TRP_13 -7.82117 1.07858 2.84953 0.02331 0.41309 -0.1729 -1.22671 0 0 0 -0.36157 0 0 0.04455 1.27329 0.0932 0 2.26099 -0.13417 -1.67997
LYS_14 -5.85408 0.88796 4.52773 0.01182 0.21413 -0.1997 -1.26396 0 0 0 0 0 0 -0.05043 2.0739 -0.05441 0 -0.71458 -0.50633 -0.92794
ASP_15 -6.28687 0.38792 6.89558 0.00312 0.28082 -0.14093 -4.09555 0 0 0 -0.99516 0 0 0.52862 2.00889 -0.20882 0 -2.14574 -0.35442 -4.12254
MET_16 -10.7578 1.23782 2.08238 0.01326 0.01709 0.02475 -1.39095 0 0 0 0 0 0 0.01282 2.10642 0.04794 0 1.65735 -0.03469 -4.98362
LYS_17 -6.01546 0.60354 4.14486 0.00916 0.17724 -0.16539 -1.69123 0 0 0 0 0 0 0.01646 0.90872 0.07172 0 -0.71458 0.05479 -2.60018
LYS_18 -6.5985 0.56443 7.67845 0.01537 0.43133 -0.09706 -4.42297 0 0 0 0 0 0 -0.03652 3.64036 -0.00135 0 -0.71458 -0.16597 0.29299
ALA_19 -6.80055 1.06517 2.37266 0.00151 0 -0.06334 -1.62771 0 0 0 0 0 0 0.04196 0 -0.26427 0 1.32468 -0.36897 -4.31887
MET_20 -11.6345 2.05374 2.27439 0.00559 0.07101 -0.11429 -1.8621 0 0 0 0 0 0 0.0656 1.52005 0.06295 0 1.65735 -0.16511 -6.06527
GLU_21 -5.5867 0.3073 4.8854 0.0074 0.35252 -0.10616 -2.12244 0 0 0 0 0 0 -0.02322 2.92908 -0.20116 0 -2.72453 -0.20623 -2.48876
ILE_22 -8.55099 0.98168 3.55849 0.02927 0.07222 -0.18699 -1.72909 0 0 0 0 0 0 -0.01198 0.219 -0.38025 0 2.30374 -0.14313 -3.83803
LEU_23 -10.2877 1.3251 2.47303 0.01851 0.07545 -0.17544 -1.86229 0 0 0 0 0 0 0.14396 0.59813 -0.23287 0 1.66147 -0.02257 -6.28522
TYR_24 -6.95499 0.73731 4.03682 0.02211 0.279 -0.14002 -1.53892 0 0 0 0 0 0 -0.00929 1.29962 -0.40846 0 0.58223 -0.06801 -2.1626
LYS_25 -4.21041 0.32639 3.60716 0.01188 0.15912 -0.2169 -0.8388 0 0 0 0 0 0 0.02454 2.09901 -0.04337 0 -0.71458 -0.26681 -0.06279
LEU_26 -6.60234 0.69439 1.87004 0.01797 0.09975 -0.20059 -0.66001 0 0 0 0 0 0 -0.0553 0.11754 -0.08253 0 1.66147 -0.48211 -3.62174
GLY_27 -1.90517 0.21331 2.01256 6e-05 0 -0.13121 -1.23086 0 0 0 0 0 0 -0.1487 0 -1.47451 0 0.79816 -0.51529 -2.38165
VAL_28 -6.67784 0.63603 1.67557 0.01752 0.05388 -0.13599 -0.40126 0 0 0 0 0 0 0.95115 0.01207 -0.26694 0 2.64269 -0.34616 -1.83927
LYS_29 -5.13718 0.4515 3.8302 0.0074 0.13717 -0.23147 -2.40605 0 0 0 0 0 0 0.09999 0.81875 -0.14959 0 -0.71458 -0.21946 -3.51333
ALA_30 -4.46551 0.53372 1.18252 0.00323 0 -0.05958 -0.70593 0 0 0 0 0 0 0.09355 0 -0.08186 0 1.32468 -0.06244 -2.23762
ILE_31 -8.91626 1.03938 1.13333 0.02643 0.08127 -0.3252 -0.15425 0 0 0 0 0 0 0.10808 0.21987 -0.67662 0 2.30374 -0.06964 -5.22987
VAL_32 -7.47482 1.20322 1.40825 0.01744 0.04098 -0.0795 -2.07238 0 0 0 0 0 0 0.28319 0.09743 -0.71958 0 2.64269 -0.33959 -4.99268
VAL_33 -7.89841 1.64225 0.61752 0.01636 0.03992 -0.00174 -2.2663 0 0 0 0 0 0 -0.00928 0.05613 -0.78048 0 2.64269 -0.29697 -6.23831
ALA_34 -4.71371 0.47474 1.75524 0.00127 0 0.17276 -1.66581 0 0 0 0 0 0 0.01545 0 0.06533 0 1.32468 0.01697 -2.55309
PHE_35 -10.112 2.55797 1.17273 0.025 0.56376 -0.07826 -2.01028 0 0 0 0 0 0 0.29321 1.56158 -0.30613 0 1.21829 0.24512 -4.86897
ALA_36 -2.80407 0.81284 1.65629 0.00135 0 0.02978 -0.90216 0 0 0 0 0 0 0.34189 0 0.10446 0 1.32468 -0.24218 0.32288
TYR_37 -7.70098 0.90408 2.17898 0.02361 0.19396 -0.16984 -0.51768 0 0 0 0 0 0 0.47896 2.52903 0.04978 0.058 0.58223 -0.20903 -1.5989
ASP_38 -5.57431 0.45877 5.31564 0.00407 0.46995 0.19686 -2.93668 0 0 0 -0.71005 0 0 0.15448 2.26032 -0.183 0 -2.14574 0.48844 -2.20124
GLU_39 -4.95825 0.24459 5.14729 0.00587 0.26219 0.18551 -3.33126 0 0 0 0 -0.50234 0 -0.06992 2.84888 -0.33378 0 -2.72453 0.08593 -3.13979
LYS_40 -4.14516 0.41904 4.07352 0.01763 0.24814 -0.02131 -2.31393 0 0 0 -0.71005 0 0 0.00175 3.14341 -0.0878 0 -0.71458 -0.37364 -0.46298
LEU_41 -9.35333 1.6534 2.32238 0.0177 0.08035 -0.21846 -1.72335 0 0 0 0 0 0 0.20119 0.12987 -0.31363 0 1.66147 -0.22653 -5.76894
ILE_42 -9.96678 1.25322 1.88902 0.02792 0.07126 -0.24179 -1.5276 0 0 0 0 0 0 -0.05033 0.09352 -0.4374 0 2.30374 -0.1349 -6.72012
LYS_43 -5.36862 0.3689 3.62844 0.01648 0.23044 -0.13683 -1.44596 0 0 0 0 0 0 -0.00487 3.30115 0.04013 0 -0.71458 -0.08058 -0.1659
VAL_44 -7.09275 0.62406 2.3271 0.02037 0.05403 -0.16479 -1.5757 0 0 0 0 0 0 -0.059 0.03308 -0.33579 0 2.64269 -0.14711 -3.67379
ALA_45 -7.10917 0.93832 1.98671 0.00145 0 -0.08218 -1.77016 0 0 0 0 0 0 0.08963 0 0.28716 0 1.32468 0.37333 -3.96024
ALA_46 -4.96912 0.53067 2.34481 0.0015 0 -0.23246 -1.45772 0 0 0 0 0 0 -0.03794 0 -0.22282 0 1.32468 0.22684 -2.49156
LYS_47 -4.87868 0.25427 4.71321 0.01687 0.2405 -0.30231 -1.35536 0 0 0 0 0 0 0.00277 2.02193 0.099 0 -0.71458 -0.10292 -0.00531
VAL_48 -7.69477 1.10773 3.1609 0.021 0.05514 -0.24364 -1.96398 0 0 0 0 0 0 -0.04093 0.0152 -0.21813 0 2.64269 -0.01449 -3.17328
LEU_49 -9.81266 1.45595 2.28644 0.01478 0.0733 -0.28858 -2.13686 0 0 0 0 0 0 0.25887 0.49985 -0.23767 0 1.66147 -0.21273 -6.43783
HIS_D_50 -3.78451 0.33507 4.07592 0.0041 0.59059 -0.23825 -1.87277 0 0 0 0 0 0 0.02648 1.23991 -0.24622 0 -0.30065 -0.0286 -0.19893
ASP_51 -3.5733 0.23365 3.88991 0.00437 0.30872 -0.30777 -0.52303 0 0 0 0 0 0 -0.05861 1.33692 0.04751 0 -2.14574 -0.1038 -0.89116
LEU_52 -7.04509 0.98727 1.74019 0.01858 0.09556 -0.24057 -1.12544 0 0 0 0 0 0 -0.03233 0.05324 -0.13024 0 1.66147 -0.4462 -4.46357
GLY_53 -2.39636 0.24006 2.78461 0.00011 0 -0.15627 -0.97964 0 0 0 0 0 0 -0.09939 0 -0.89104 0 0.79816 -0.50113 -1.20089
ALA_54 -4.6795 0.51224 1.47203 0.0013 0 -0.03099 -0.17615 0 0 0 0 0 0 -0.00048 0 -0.02857 0 1.32468 -0.64863 -2.25408
GLU_55 -3.09799 0.1394 2.9717 0.00648 0.32259 -0.27245 -0.62987 0 0 0 0 0 0 -0.00794 2.43234 -0.03483 0 -2.72453 -0.58069 -1.47578
ALA_56 -3.82051 0.49274 1.99642 0.00307 0 -0.12261 -0.33679 0 0 0 0 0 0 0.86316 0 -0.14373 0 1.32468 0.41957 0.676
ALA_57 -5.01652 1.03499 2.34359 0.00313 0 -0.28679 -3.08375 0 0 0 -0.84172 0 0 -0.0079 0 -0.10483 0 1.32468 0.78318 -3.85194
ALA_58 -4.89956 0.42707 1.45922 0.00132 0 0.05765 -2.08952 0 0 0 0 0 0 0.04647 0 0.09616 0 1.32468 0.21871 -3.35782
ILE_59 -8.58875 0.87249 0.75562 0.02725 0.07583 -0.09827 -1.52537 0 0 0 0 0 0 0.08729 0.2108 -0.72362 0 2.30374 -0.13105 -6.73404
ILE_60 -7.7627 1.01253 0.91247 0.03252 0.11592 0.01096 -1.65037 0 0 0 0 0 0 0.00534 2.39487 -0.71429 0 2.30374 -0.39125 -3.73025
LEU_61 -9.11455 1.74572 0.90882 0.01748 0.07418 0.04381 -1.91689 0 0 0 0 0 0 -0.06561 0.71543 -0.29196 0 1.66147 -0.15877 -6.38088
ALA_62 -4.00916 0.5545 2.13616 0.00142 0 0.05356 -2.15826 0 0 0 0 0 0 0.0261 0 0.42587 0 1.32468 0.17825 -1.46687
PHE_63 -9.05878 1.08912 0.98934 0.02199 0.22527 0.03976 -1.84093 0 0 0 0 0 0 0.12877 1.37809 -0.32654 0 1.21829 -0.03839 -6.17399
ASP_64 -1.87947 0.10418 1.29845 0.00759 0.77161 -0.23011 -0.04112 0 0 0 0 0 0 0.39115 1.67846 -0.55738 0 -2.14574 0.30405 -0.29833
ILE_65 -5.77656 0.80994 1.5816 0.03203 0.08141 -0.12899 0.28153 0 0 0 0 0 0 0.02741 1.15208 -0.74621 0 2.30374 0.26446 -0.11755
ASP_66 -1.95325 0.09989 2.74935 0.00274 0.28859 0.20262 -2.14015 0 0 0 0 -0.64558 0 -0.02641 1.80644 -0.26909 0 -2.14574 -0.30052 -2.3311
ASP_67 -5.01761 0.72069 6.19004 0.01027 0.74083 -0.16854 -3.30838 0 0 0 -0.8673 0 0 0.07637 2.63717 -0.69846 0 -2.14574 -0.27919 -2.10986
GLU_68 -4.56689 0.17848 3.66045 0.00937 0.39539 -0.15593 -1.06851 0 0 0 0 0 0 -0.06209 3.81789 -0.27017 0 -2.72453 -0.48313 -1.26967
ASP_69 -4.35857 0.47106 5.20026 0.00295 0.28816 -0.07635 -1.97798 0 0 0 -0.34188 0 0 0.78757 1.97955 -0.16598 0 -2.14574 -0.39242 -0.72939
GLU_70 -5.49862 0.34482 5.60732 0.00573 0.24978 -0.57485 -1.99297 0 0 0 -0.52542 0 0 0.26293 2.66473 -0.22617 0 -2.72453 -0.30263 -2.7099
PHE_71 -11.9344 1.86867 2.55517 0.02402 0.26538 -0.15829 -1.86614 0 0 0 0 0 0 -0.00446 1.41937 -0.51032 0 1.21829 -0.15972 -7.28244
LYS_72 -7.14866 0.84425 4.55007 0.00816 0.17734 -0.22133 -2.05592 0 0 0 0 0 0 -0.01972 1.27347 0.02706 0 -0.71458 0.02797 -3.25191
LYS_73 -4.58295 0.19442 4.30449 0.00715 0.11671 -0.12875 -1.66448 0 0 0 0 0 0 -0.03546 0.96639 -0.00039 0 -0.71458 -0.20978 -1.74723
GLN_74 -7.18709 0.46333 5.0485 0.00702 0.18949 -0.25572 -2.10481 0 0 0 0 0 0 0.02696 2.26021 0.02341 0 -1.45095 -0.20429 -3.18395
VAL_75 -9.01674 1.4284 1.34314 0.0211 0.05503 -0.18039 -2.13549 0 0 0 0 0 0 0.00639 0.07037 -0.27828 0 2.64269 -0.10312 -6.14691
LYS_76 -6.4115 0.45944 4.99221 0.0136 0.22562 -0.24534 -1.31837 0 0 0 0 0 0 0.04553 2.30343 0.0381 0 -0.71458 -0.01867 -0.63055
LYS_77 -6.42097 0.34519 6.72947 0.01621 0.48472 -0.17862 -4.06126 0 0 0 0 -0.50234 0 -0.01391 3.14701 0.01047 0 -0.71458 -0.12672 -1.28532
ALA_78 -6.88417 1.15218 2.72597 0.00155 0 -0.06905 -1.90958 0 0 0 0 0 0 -0.01938 0 -0.12267 0 1.32468 -0.2419 -4.04236
LEU_79 -9.73516 1.28568 3.31149 0.01633 0.07437 -0.32664 -2.48827 0 0 0 0 0 0 0.1056 0.25264 -0.27951 0 1.66147 -0.18681 -6.30883
GLU_80 -5.36213 0.24122 5.3427 0.00592 0.26161 -0.35689 -1.62631 0 0 0 0 0 0 0.07132 2.55084 -0.22863 0 -2.72453 -0.35194 -2.17682
LEU_81 -7.82541 0.6054 3.75899 0.01582 0.06779 -0.30863 -1.90785 0 0 0 0 0 0 0.0505 0.96771 -0.1685 0 1.66147 -0.11704 -3.19975
MET_82 -11.1786 1.36725 3.24369 0.00732 0.06589 -0.29496 -2.39261 0 0 0 0 0 0 0.00992 1.50616 -0.01129 0 1.65735 0.05919 -5.96066
LYS_83 -4.57404 0.21706 4.28333 0.01276 0.31404 -0.34688 -0.7216 0 0 0 0 0 0 0.00173 3.26261 0.06576 0 -0.71458 -0.09591 1.70428
LYS_84 -3.31137 0.15035 3.1267 0.00857 0.17299 -0.17991 -0.5741 0 0 0 0 0 0 0.02235 1.96528 -0.03759 0 -0.71458 -0.23704 0.39164
LEU_85 -5.82323 1.14157 1.62809 0.01261 0.07422 -0.19051 -0.46272 0 0 0 0 0 0 0.36293 0.86717 -0.30609 0 1.66147 -0.33986 -1.37434
GLY_86 -1.85393 0.07904 2.10845 0.00012 0 -0.15337 -0.68185 0 0 0 0 0 0 0.12176 0 -1.49451 0 0.79816 0.38084 -0.6953
VAL_87 -6.74819 1.62272 1.1657 0.02476 0.06421 -0.23177 -0.57732 0 0 0 0 0 0 -0.05471 1.37959 0.31382 0 2.64269 0.41489 0.01639
ASP_88 -3.62727 0.45441 3.45693 0.00464 0.3141 -0.18851 -1.53762 0 0 0 -0.84172 0 0 -0.02399 1.78022 -0.12486 0 -2.14574 -0.25851 -2.73794
ALA_89 -4.28289 0.4001 1.79465 0.00127 0 -0.03544 -1.01428 0 0 0 0 0 0 0.11679 0 -0.02167 0 1.32468 0.19183 -1.52497
ARG_90 -9.43585 0.89361 6.99384 0.01911 0.72226 -0.02928 -4.82839 0 0 0 -1.58537 0 0 0.00864 2.59372 0.1538 0 -0.09474 0.62877 -3.95988
ILE_91 -7.7991 0.67355 1.57849 0.02591 0.07738 -0.06432 -1.76637 0 0 0 0 0 0 -0.02897 0.25799 -0.74303 0 2.30374 0.06559 -5.41913
ILE_92 -8.39043 0.67952 0.20261 0.0326 0.09273 0.12034 -2.04779 0 0 0 0 0 0 -0.03714 0.98008 -0.63582 0 2.30374 -0.41667 -7.11624
ALA_93 -5.95585 1.19684 2.14973 0.00145 0 0.24584 -1.87672 0 0 0 0 0 0 -0.02866 0 0.45067 0 1.32468 0.036 -2.45602
LEU_94 -7.80168 1.24409 1.05663 0.01872 0.07567 -0.05638 -1.80556 0 0 0 0 0 0 0.03959 2.05668 -0.19621 0 1.66147 0.20277 -3.50423
ALA_95 -3.07418 0.19903 1.72628 0.0015 0 -0.06459 -1.82112 0 0 0 0 0 0 0.05244 0 0.34707 0 1.32468 0.17123 -1.13766
MET_96 -7.51681 1.03257 2.12434 0.01839 0.02897 -0.31299 -0.51972 0 0 0 0 0 0 0.01183 3.40961 -0.00923 0 1.65735 0.45866 0.38297
THR_97 -2.6067 0.14584 1.64781 0.00656 0.06349 -0.27047 -0.20335 0 0 0 0 0 0 0.00795 0.02977 -0.63987 0 1.15175 0.15463 -0.51259
ASP_98 -5.25035 0.33808 6.14244 0.00845 0.58778 -0.13641 -2.96254 0 0 0 -0.46559 0 0 -0.0038 1.88103 -0.63224 0 -2.14574 0.17086 -2.46802
GLU_99 -4.75836 0.32513 4.10038 0.01019 1.10414 -0.16997 -1.64019 0 0 0 0 0 0 -0.07616 3.33335 -0.32951 0 -2.72453 -0.02165 -0.84719
GLU_100 -3.74949 0.26366 4.2259 0.00603 0.25519 -0.14287 -1.67332 0 0 0 -0.46559 0 0 0.22053 2.86847 -0.24096 0 -2.72453 -0.40551 -1.56247
LYS_101 -5.66837 0.33717 6.31104 0.00922 0.16253 -0.00737 -3.97833 0 0 0 0 -0.64558 0 0.0728 2.73919 -0.05698 0 -0.71458 -0.20708 -1.64635
PHE_102 -10.4623 1.02519 1.87502 0.02293 0.25221 0.01564 -2.43076 0 0 0 0 0 0 0.00987 1.29743 -0.46264 0 1.21829 -0.03583 -7.67497
LYS_103 -6.29376 0.46174 3.5988 0.0098 0.18382 -0.24829 -1.45095 0 0 0 0 0 0 0.09125 0.93473 0.06393 0 -0.71458 0.08348 -3.28003
LYS_104 -4.95176 0.25159 4.06486 0.00878 0.17243 -0.26182 -1.66101 0 0 0 0 0 0 0.06363 2.16715 0.03886 0 -0.71458 -0.10382 -0.9257
LEU_105 -9.51753 1.81004 2.64846 0.02292 0.07224 -0.11819 -2.0289 0 0 0 0 0 0 0.35979 2.64535 -0.27086 0 1.66147 -0.17179 -2.887
ALA_106 -6.33712 0.74081 1.79655 0.00145 0 0.02045 -1.83399 0 0 0 0 0 0 0.32477 0 -0.24115 0 1.32468 -0.24566 -4.44921
LYS_107 -5.20679 0.36637 4.03113 0.01021 0.33584 -0.22669 -2.02353 0 0 0 0 0 0 0.04119 1.7313 0.05114 0 -0.71458 -0.26993 -1.87434
ILE_108 -8.68747 1.08165 3.56401 0.02995 0.07383 -0.10096 -1.11041 0 0 0 0 0 0 -0.02843 0.13392 -0.35091 0 2.30374 -0.05747 -3.14856
ALA_109 -6.52765 0.5082 2.19372 0.00135 0 -0.13749 -1.82316 0 0 0 0 0 0 0.04988 0 -0.15789 0 1.32468 -0.05138 -4.61974
ALA_110 -4.27965 0.41143 2.63477 0.00133 0 -0.22527 -1.31429 0 0 0 0 0 0 -0.00709 0 -0.10147 0 1.32468 -0.13801 -1.69358
GLU_111 -3.40696 0.27375 3.77609 0.00917 0.39889 -0.28645 -1.38331 0 0 0 0 0 0 0.01682 3.07059 -0.3025 0 -2.72453 -0.35825 -0.91669
LEU_112 -7.55658 1.36137 1.56455 0.01615 0.09596 -0.24787 -0.6942 0 0 0 0 0 0 0.14473 0.12487 -0.11447 0 1.66147 -0.5245 -4.16853
GLY_113 -2.56077 0.19486 2.70357 8e-05 0 -0.08449 -1.64884 0 0 0 -0.51037 0 0 0.01828 0 -1.51245 0 0.79816 -0.08173 -2.6837
ALA_114 -4.52 0.27068 1.28383 0.00125 0 -0.351 -0.39205 0 0 0 0 0 0 -0.04784 0 -0.08164 0 1.32468 -0.25737 -2.76946
ASP_115 -4.21225 0.13663 5.52758 0.00367 0.29732 0.01043 -2.78186 0 0 0 -1.07501 0 0 0.48333 2.04417 -0.221 0 -2.14574 -0.54814 -2.48087
ALA_116 -4.76342 0.51394 1.37556 0.0015 0 -0.03908 -1.77371 0 0 0 0 0 0 0.19279 0 -0.54976 0 1.32468 -0.16878 -3.88628
ILE_117 -7.989 1.13485 0.14823 0.02525 0.10704 -0.01878 -1.7615 0 0 0 0 0 0 0.04237 2.69635 -0.77283 0 2.30374 -0.25872 -4.34299
CYS_118 -7.54601 1.27574 2.26903 0.0031 0.0305 0.00541 -1.78902 0 0 0 0 0 0 -0.01812 1.16699 0.1264 0 3.25479 -0.20853 -1.42971
ILE_119 -8.36214 1.01723 1.28171 0.02607 0.09677 0.16889 -1.73696 0 0 0 0 0 0 0.03338 0.60437 -0.25675 0 2.30374 -0.00163 -4.82531
ALA_120 -3.96712 0.29043 2.31565 0.00296 0 -0.10513 -1.59442 0 0 0 0 0 0 0.15694 0 0.00255 0 1.32468 0.20936 -1.36409
LEU_121 -7.14457 0.82179 1.25312 0.01789 0.0688 -0.09539 -1.13114 0 0 0 0 0 0 -0.07042 0.4883 -0.13837 0 1.66147 0.05187 -4.21665
ASP_122 -5.22437 0.29038 5.57431 0.0028 0.35642 -0.08144 -3.11797 0 0 0 -0.84501 -0.56491 0 -0.00049 3.36116 0.08555 0 -2.14574 -0.28607 -2.59538
GLU_123 -1.76703 0.16148 2.2652 0.00678 0.7447 -0.18372 0.04176 0 0 0 0 0 0 -0.05846 3.08463 -0.34747 0 -2.72453 -0.43139 0.79194
SER_124 -1.95272 0.18815 2.75914 0.00187 0.06171 0.10422 -2.13338 0 0 0 -0.84501 -0.56491 0 0.02818 0.1945 -0.28024 0 -0.28969 -0.6408 -3.36896
ALA_125 -3.93547 0.42282 1.85032 0.00132 0 -0.01859 -0.48817 0 0 0 0 0 0 -0.02462 0 0.15892 0 1.32468 -0.20413 -0.91292
THR_126 -5.09406 0.63107 3.59554 0.0117 0.06269 0.0408 -2.67261 0 0 0 -1.34884 0 0 0.35001 0.84186 -0.74569 0 1.15175 0.19633 -2.97946
TRP_127 -7.84607 1.08727 2.8473 0.02331 0.41376 -0.17458 -1.23217 0 0 0 -0.36156 0 0 0.03775 1.2686 0.08992 0 2.26099 -0.13469 -1.72017
LYS_128 -5.84957 0.88273 4.51842 0.01182 0.21416 -0.19789 -1.2576 0 0 0 0 0 0 -0.05102 2.07502 -0.05457 0 -0.71458 -0.50694 -0.93002
ASP_129 -6.20112 0.38204 6.80914 0.00312 0.28079 -0.12993 -4.15452 0 0 0 -0.98729 0 0 0.53697 2.00706 -0.20815 0 -2.14574 -0.35475 -4.16237
MET_130 -10.7513 1.19705 2.0698 0.01325 0.01728 0.02755 -1.37917 0 0 0 0 0 0 0.01146 2.11085 0.04732 0 1.65735 -0.03612 -5.01462
LYS_131 -6.04813 0.6246 4.1543 0.00916 0.17743 -0.16559 -1.70266 0 0 0 0 0 0 0.01567 0.90902 0.07097 0 -0.71458 0.05204 -2.61776
LYS_132 -6.56302 0.56085 7.62662 0.01537 0.4312 -0.07959 -4.37707 0 0 0 0 0 0 -0.03633 3.64076 -0.00171 0 -0.71458 -0.16716 0.33534
ALA_133 -6.76247 1.08747 2.37164 0.00151 0 -0.06181 -1.6076 0 0 0 0 0 0 0.04472 0 -0.26518 0 1.32468 -0.36956 -4.23659
MET_134 -11.6342 2.06901 2.27479 0.00559 0.07101 -0.11619 -1.84708 0 0 0 0 0 0 0.06749 1.51886 0.06221 0 1.65735 -0.16651 -6.0377
GLU_135 -5.59662 0.30827 4.88371 0.0074 0.35295 -0.10689 -2.12333 0 0 0 0 0 0 -0.02312 2.93214 -0.20365 0 -2.72453 -0.20964 -2.50332
ILE_136 -8.60816 1.03673 3.60577 0.02928 0.07227 -0.18422 -1.73766 0 0 0 0 0 0 -0.01262 0.21992 -0.37836 0 2.30374 -0.14615 -3.79947
LEU_137 -10.4486 1.64508 2.40365 0.0185 0.07542 -0.17975 -1.85497 0 0 0 0 0 0 0.14511 0.59909 -0.23229 0 1.66147 -0.02215 -6.18944
TYR_138 -6.88255 0.72472 4.02005 0.02211 0.27908 -0.14123 -1.52747 0 0 0 0 0 0 -0.00965 1.30012 -0.40768 0 0.58223 -0.06759 -2.10785
LYS_139 -4.21401 0.32253 3.60874 0.01188 0.15909 -0.21984 -0.82389 0 0 0 0 0 0 0.02137 2.09868 -0.04341 0 -0.71458 -0.26715 -0.06058
LEU_140 -6.75072 0.78211 1.88921 0.01794 0.09962 -0.20739 -0.64674 0 0 0 0 0 0 -0.05675 0.12133 -0.08442 0 1.66147 -0.48648 -3.66082
GLY_141 -1.90344 0.2105 2.01162 6e-05 0 -0.1326 -1.23295 0 0 0 0 0 0 -0.14477 0 -1.47306 0 0.79816 -0.52456 -2.39104
VAL_142 -6.65038 0.59045 1.63662 0.01749 0.05376 -0.13091 -0.33217 0 0 0 0 0 0 0.95296 0.01084 -0.27031 0 2.64269 -0.35393 -1.83288
LYS_143 -5.17539 0.40836 3.9067 0.0074 0.13736 -0.2305 -2.43164 0 0 0 0 0 0 0.10174 0.81758 -0.14848 0 -0.71458 -0.22563 -3.54708
ALA_144 -4.35829 0.4801 1.13281 0.00323 0 -0.0428 -0.631 0 0 0 0 0 0 0.09233 0 -0.08172 0 1.32468 -0.06437 -2.14504
ILE_145 -8.85842 1.12652 1.10952 0.02644 0.08127 -0.33593 -0.15527 0 0 0 0 0 0 0.10251 0.21979 -0.67638 0 2.30374 -0.06857 -5.12478
VAL_146 -7.30072 1.03691 1.35137 0.01741 0.04101 -0.08671 -2.01826 0 0 0 0 0 0 0.26912 0.09184 -0.72196 0 2.64269 -0.34138 -5.01868
VAL_147 -7.91839 1.60201 0.60846 0.01636 0.03995 0.00068 -2.27069 0 0 0 0 0 0 -0.00873 0.05641 -0.78167 0 2.64269 -0.29984 -6.31278
ALA_148 -4.72066 0.45129 1.78757 0.00127 0 0.1727 -1.64901 0 0 0 0 0 0 0.01172 0 0.06356 0 1.32468 0.01564 -2.54124
PHE_149 -10.0937 2.51155 1.17025 0.025 0.5642 -0.08087 -1.98716 0 0 0 0 0 0 0.29606 1.55676 -0.30454 0 1.21829 0.24656 -4.87759
ALA_150 -2.79189 0.78836 1.65474 0.00135 0 0.02728 -0.91509 0 0 0 0 0 0 0.33674 0 0.10551 0 1.32468 -0.23943 0.29226
TYR_151 -7.71908 0.86253 2.17749 0.02359 0.19368 -0.16993 -0.5312 0 0 0 0 0 0 0.4732 2.51924 0.04971 0.05802 0.58223 -0.20897 -1.68947
ASP_152 -5.56877 0.45666 5.31435 0.00407 0.46979 0.19677 -2.93718 0 0 0 -0.71103 0 0 0.15323 2.25919 -0.18168 0 -2.14574 0.48666 -2.20367
GLU_153 -4.96044 0.25158 5.14184 0.00587 0.2622 0.18042 -3.33426 0 0 0 0 -0.491 0 -0.06965 2.84902 -0.33368 0 -2.72453 0.08547 -3.13717
LYS_154 -4.14304 0.41957 4.07366 0.01763 0.24813 -0.02073 -2.3141 0 0 0 -0.71103 0 0 0.00213 3.14382 -0.08771 0 -0.71458 -0.37336 -0.45961
LEU_155 -9.35272 1.61904 2.32289 0.0177 0.08034 -0.2159 -1.72368 0 0 0 0 0 0 0.20275 0.12976 -0.31362 0 1.66147 -0.22626 -5.79824
ILE_156 -9.96054 1.2757 1.89514 0.02792 0.07126 -0.24257 -1.52939 0 0 0 0 0 0 -0.0503 0.0931 -0.4372 0 2.30374 -0.13479 -6.68794
LYS_157 -5.38901 0.39182 3.62996 0.01648 0.23044 -0.13263 -1.44435 0 0 0 0 0 0 -0.00424 3.30138 0.04017 0 -0.71458 -0.08043 -0.15498
VAL_158 -7.10676 0.62732 2.32455 0.02037 0.05404 -0.16304 -1.58236 0 0 0 0 0 0 -0.05901 0.03301 -0.33554 0 2.64269 -0.14721 -3.69194
ALA_159 -7.11706 0.9571 1.98922 0.00145 0 -0.081 -1.77366 0 0 0 0 0 0 0.08852 0 0.28697 0 1.32468 0.37174 -3.95204
ALA_160 -4.9822 0.49408 2.34176 0.0015 0 -0.23325 -1.46053 0 0 0 0 0 0 -0.0378 0 -0.22322 0 1.32468 0.22548 -2.5495
LYS_161 -4.87406 0.2533 4.71152 0.01688 0.24048 -0.30156 -1.35175 0 0 0 0 0 0 0.00297 2.02266 0.099 0 -0.71458 -0.10266 0.0022
VAL_162 -7.70827 1.11599 3.15773 0.021 0.05514 -0.24492 -1.96029 0 0 0 0 0 0 -0.0416 0.01513 -0.21799 0 2.64269 -0.01429 -3.17968
LEU_163 -9.81748 1.51481 2.2584 0.01477 0.07329 -0.30062 -2.13662 0 0 0 0 0 0 0.25934 0.49966 -0.23765 0 1.66147 -0.21281 -6.42343
HIS_D_164 -3.78197 0.33646 4.07406 0.0041 0.59082 -0.23729 -1.88172 0 0 0 0 0 0 0.02784 1.24069 -0.24524 0 -0.30065 -0.02945 -0.20233
ASP_165 -3.57326 0.23415 3.89109 0.00437 0.30876 -0.30836 -0.52255 0 0 0 0 0 0 -0.05877 1.33725 0.04663 0 -2.14574 -0.1046 -0.89105
LEU_166 -7.04275 0.97783 1.73433 0.01858 0.09554 -0.24203 -1.11833 0 0 0 0 0 0 -0.0314 0.05335 -0.13017 0 1.66147 -0.44593 -4.4695
GLY_167 -2.38917 0.24011 2.78491 0.00011 0 -0.15761 -0.98929 0 0 0 0 0 0 -0.10411 0 -0.89178 0 0.79816 -0.50296 -1.21163
ALA_168 -4.67477 0.45864 1.46135 0.0013 0 -0.03691 -0.14537 0 0 0 0 0 0 -0.00215 0 -0.0286 0 1.32468 -0.65162 -2.29344
GLU_169 -3.14016 0.15741 3.04794 0.00648 0.32241 -0.27027 -0.67777 0 0 0 0 0 0 -0.00718 2.43479 -0.03573 0 -2.72453 -0.58176 -1.46836
ALA_170 -3.75469 0.52155 2.04407 0.00307 0 -0.11433 -0.28872 0 0 0 0 0 0 0.86335 0 -0.14402 0 1.32468 0.41871 0.87367
ALA_171 -5.06395 1.18497 2.3456 0.00312 0 -0.27833 -3.05699 0 0 0 -0.89353 0 0 -0.00808 0 -0.10484 0 1.32468 0.78164 -3.76571
ALA_172 -4.89334 0.42609 1.46792 0.00132 0 0.05739 -2.11707 0 0 0 0 0 0 0.04757 0 0.09579 0 1.32468 0.21678 -3.37287
ILE_173 -8.64523 0.88167 0.78472 0.02725 0.0758 -0.09467 -1.56325 0 0 0 0 0 0 0.08734 0.21111 -0.72326 0 2.30374 -0.13204 -6.78682
ILE_174 -7.79908 1.03868 0.92375 0.03252 0.11587 0.01 -1.65401 0 0 0 0 0 0 0.00887 2.3931 -0.71462 0 2.30374 -0.39177 -3.73296
LEU_175 -9.11682 1.74241 0.91077 0.01748 0.07428 0.04696 -1.8785 0 0 0 0 0 0 -0.0659 0.71404 -0.29177 0 1.66147 -0.15926 -6.34482
ALA_176 -4.00079 0.50533 2.13687 0.00142 0 0.05514 -2.17188 0 0 0 0 0 0 0.02678 0 0.42438 0 1.32468 0.17836 -1.51972
PHE_177 -9.00906 1.02601 0.98564 0.022 0.22563 0.03901 -1.81485 0 0 0 0 0 0 0.12526 1.37359 -0.32457 0 1.21829 -0.03786 -6.17092
ASP_178 -1.87939 0.10198 1.29404 0.00757 0.77035 -0.22843 -0.03109 0 0 0 0 0 0 0.40237 1.6783 -0.56209 0 -2.14574 0.30307 -0.28906
ILE_179 -5.79861 0.85091 1.57266 0.03203 0.08143 -0.12351 0.28654 0 0 0 0 0 0 0.02708 1.14436 -0.74645 0 2.30374 0.26172 -0.10811
ASP_180 -1.93024 0.09911 2.69925 0.00274 0.28862 0.19971 -2.16063 0 0 0 0 -0.63995 0 -0.02664 1.80601 -0.26983 0 -2.14574 -0.30186 -2.37944
ASP_181 -5.02667 0.71827 6.19715 0.01027 0.74123 -0.17297 -3.31602 0 0 0 -0.87007 0 0 0.07893 2.63854 -0.69963 0 -2.14574 -0.27969 -2.12639
GLU_182 -4.66716 0.23423 3.68441 0.00936 0.39519 -0.1642 -1.05072 0 0 0 0 0 0 -0.06254 3.82052 -0.27074 0 -2.72453 -0.48419 -1.28037
ASP_183 -4.35113 0.4638 5.18705 0.00295 0.28814 -0.07734 -1.97124 0 0 0 -0.33926 0 0 0.78728 1.97859 -0.16584 0 -2.14574 -0.39265 -0.73538
GLU_184 -5.50294 0.34965 5.61821 0.00573 0.24988 -0.57976 -1.9977 0 0 0 -0.53081 0 0 0.25602 2.66307 -0.22811 0 -2.72453 -0.30364 -2.72493
PHE_185 -11.855 1.73025 2.58044 0.024 0.26578 -0.16042 -1.86004 0 0 0 0 0 0 -0.00469 1.41712 -0.51046 0 1.21829 -0.16185 -7.31657
LYS_186 -7.22728 0.96153 4.71428 0.00816 0.17728 -0.25289 -2.26425 0 0 0 0 0 0 -0.01969 1.27005 0.02695 0 -0.71458 0.02876 -3.29169
LYS_187 -4.56776 0.18958 4.29445 0.00715 0.11674 -0.12709 -1.66596 0 0 0 0 0 0 -0.03627 0.96484 -0.00105 0 -0.71458 -0.20879 -1.74874
GLN_188 -7.22244 0.48607 5.05832 0.00702 0.18951 -0.2542 -2.11379 0 0 0 0 0 0 0.02221 2.25956 0.02185 0 -1.45095 -0.20584 -3.20267
VAL_189 -8.88364 1.23901 1.32521 0.02109 0.05499 -0.18637 -2.09825 0 0 0 0 0 0 0.01113 0.068 -0.28121 0 2.64269 -0.10314 -6.19049
LYS_190 -6.38391 0.45745 4.94349 0.0136 0.22559 -0.25158 -1.28764 0 0 0 0 0 0 0.04051 2.30464 0.04001 0 -0.71458 -0.01973 -0.63215
LYS_191 -6.45449 0.34864 6.74415 0.01621 0.48528 -0.18591 -4.08013 0 0 0 0 -0.491 0 -0.02027 3.14549 0.00884 0 -0.71458 -0.13102 -1.32878
ALA_192 -6.8679 1.08702 2.71374 0.00155 0 -0.07239 -1.91025 0 0 0 0 0 0 -0.01961 0 -0.12269 0 1.32468 -0.24286 -4.1087
LEU_193 -9.28144 0.9576 3.30122 0.01633 0.07435 -0.34568 -2.45102 0 0 0 0 0 0 0.10129 0.25359 -0.279 0 1.66147 -0.18501 -6.1763
GLU_194 -5.3465 0.23418 5.3229 0.00592 0.26163 -0.35672 -1.61867 0 0 0 0 0 0 0.06028 2.55154 -0.22931 0 -2.72453 -0.35069 -2.18997
LEU_195 -7.84818 0.60861 3.76657 0.01582 0.06779 -0.31563 -1.90835 0 0 0 0 0 0 0.05336 0.96849 -0.16849 0 1.66147 -0.11643 -3.21496
MET_196 -11.1811 1.38019 3.23812 0.00731 0.06594 -0.30083 -2.35985 0 0 0 0 0 0 0.00917 1.50702 -0.0113 0 1.65735 0.05915 -5.92881
LYS_197 -4.60411 0.21555 4.30583 0.01276 0.31416 -0.35275 -0.70029 0 0 0 0 0 0 -0.00204 3.26488 0.06554 0 -0.71458 -0.09636 1.70858
LYS_198 -3.31476 0.15146 3.12685 0.00857 0.173 -0.17826 -0.578 0 0 0 0 0 0 0.0176 1.96537 -0.03749 0 -0.71458 -0.23783 0.38193
LEU_199 -5.8284 1.14127 1.6272 0.01262 0.0742 -0.19095 -0.45851 0 0 0 0 0 0 0.35773 0.86492 -0.30583 0 1.66147 -0.33998 -1.38426
GLY_200 -1.84785 0.07779 2.09597 0.00012 0 -0.1551 -0.67953 0 0 0 0 0 0 0.1233 0 -1.49453 0 0.79816 0.37757 -0.70409
VAL_201 -6.75785 1.66837 1.15357 0.02472 0.06421 -0.23509 -0.57642 0 0 0 0 0 0 -0.05439 1.37023 0.31609 0 2.64269 0.41258 0.02871
ASP_202 -3.66946 0.50988 3.52021 0.00464 0.31424 -0.19756 -1.53834 0 0 0 -0.89353 0 0 -0.02088 1.78115 -0.12263 0 -2.14574 -0.25871 -2.71671
ALA_203 -4.47892 0.43049 1.89411 0.00127 0 -0.05733 -0.99932 0 0 0 0 0 0 0.11668 0 -0.01704 0 1.32468 0.19508 -1.5903
ARG_204 -8.75027 0.84558 6.84689 0.01911 0.72287 0.07525 -4.0687 0 0 0 -1.07824 0 0 0.00307 2.59887 0.15607 0 -0.09474 0.62968 -2.09455
ILE_205 -7.97889 0.89632 1.72236 0.02591 0.07749 -0.0734 -1.77107 0 0 0 0 0 0 -0.02771 0.25684 -0.74184 0 2.30374 0.06262 -5.24764
ILE_206 -8.38012 0.66394 0.13027 0.03267 0.0928 0.15849 -1.87923 0 0 0 0 0 0 -0.03763 0.98089 -0.63409 0 2.30374 -0.41448 -6.98276
ALA_207 -6.00335 1.27165 2.13066 0.00144 0 0.25101 -1.87893 0 0 0 0 0 0 -0.02657 0 0.45056 0 1.32468 0.03798 -2.44088
LEU_208 -7.57093 0.80565 1.10763 0.01872 0.07588 -0.09286 -1.74488 0 0 0 0 0 0 0.0268 2.06843 -0.19983 0 1.66147 0.20425 -3.63966
ALA_209 -3.12252 0.17178 1.7412 0.00151 0 -0.05564 -1.79232 0 0 0 0 0 0 0.02039 0 0.35324 0 1.32468 0.18029 -1.17739
MET_210 -7.68403 1.17135 2.20788 0.01838 0.02869 -0.32726 -0.59113 0 0 0 0 0 0 0.00748 3.40889 -0.00877 0 1.65735 0.46665 0.3555
THR_211 -2.70939 0.19346 1.71192 0.00656 0.06344 -0.29481 -0.20883 0 0 0 0 0 0 0.00692 0.02981 -0.63821 0 1.15175 0.15444 -0.53295
ASP_212 -5.28639 0.35649 6.18226 0.00845 0.58753 -0.13911 -2.99436 0 0 0 -0.46204 0 0 -0.00873 1.88025 -0.63168 0 -2.14574 0.17253 -2.48055
GLU_213 -4.74375 0.31253 4.2293 0.01019 1.10405 -0.17654 -1.64377 0 0 0 0 0 0 -0.07908 3.3322 -0.32898 0 -2.72453 -0.0189 -0.72727
GLU_214 -3.77954 0.28074 4.25089 0.00603 0.25519 -0.1426 -1.68711 0 0 0 -0.46204 0 0 0.22768 2.86841 -0.24067 0 -2.72453 -0.40384 -1.55141
LYS_215 -5.66505 0.35672 6.29889 0.00922 0.16251 -0.01 -4.01109 0 0 0 0 -0.63995 0 0.07952 2.73609 -0.05714 0 -0.71458 -0.2062 -1.66105
PHE_216 -10.3547 0.96279 1.92487 0.02291 0.25217 0.0082 -2.45495 0 0 0 0 0 0 0.00586 1.298 -0.46186 0 1.21829 -0.03623 -7.61469
LYS_217 -6.01618 0.29121 3.64432 0.0098 0.18452 -0.21638 -1.53382 0 0 0 0 0 0 0.07596 0.93731 0.06209 0 -0.71458 0.07721 -3.19854
LYS_218 -5.02425 0.26749 4.1339 0.00878 0.17247 -0.25908 -1.69285 0 0 0 0 0 0 0.03896 2.16798 0.0386 0 -0.71458 -0.11346 -0.97605
LEU_219 -9.50202 1.54366 2.73471 0.02283 0.07231 -0.11481 -2.07511 0 0 0 0 0 0 0.40243 2.64526 -0.27093 0 1.66147 -0.17664 -3.05683
ALA_220 -6.09314 0.60179 1.92279 0.00145 0 -9e-05 -1.89154 0 0 0 0 0 0 0.34396 0 -0.24147 0 1.32468 -0.24781 -4.27937
LYS_221 -5.27615 0.3986 3.97323 0.0102 0.33373 -0.19978 -1.90933 0 0 0 0 0 0 0.07429 1.72235 0.05336 0 -0.71458 -0.26435 -1.79841
ILE_222 -8.68957 1.1211 3.60479 0.02995 0.0738 -0.10298 -1.10489 0 0 0 0 0 0 -0.01796 0.13306 -0.35615 0 2.30374 -0.05175 -3.05685
ALA_223 -6.58187 0.65098 2.57853 0.00135 0 -0.10746 -1.87842 0 0 0 0 0 0 0.03136 0 -0.183 0 1.32468 -0.07259 -4.23643
ALA_224 -4.54317 0.41731 3.186 0.00133 0 -0.08427 -1.58924 0 0 0 0 0 0 0.0167 0 -0.1179 0 1.32468 -0.16872 -1.55728
GLU_225 -3.42123 0.27901 3.87255 0.00913 0.39676 -0.31336 -1.48933 0 0 0 0 0 0 -0.03654 3.04965 -0.29571 0 -2.72453 -0.36611 -1.03971
LEU_226 -7.47085 1.14808 1.60846 0.01617 0.09623 -0.2533 -0.68243 0 0 0 0 0 0 0.05765 0.12364 -0.11556 0 1.66147 -0.5274 -4.33785
GLY_227 -2.18453 0.1761 2.47959 8e-05 0 -0.05335 -2.13423 0 0 0 0 0 0 0.03898 0 -1.51306 0 0.79816 -0.08155 -2.4738
ALA:CtermProteinFull_228 -5.75935 1.21178 4.79369 0.00133 0 0.1179 -3.17019 0 0 0 0 0 0 0 0 0 0 1.32468 0.15879 -1.32138
#END_POSE_ENERGIES_TABLE 

END
SS: LEEEEEELLLLLHHHHHHHHHHHHHLLLLEEEEEEELLHHHHHHHHHHHHHHLLLEEEEEEEELLLLHHHHHHHHHHHHHHHHHHLLLEEEEEEEELLHHHHHHHHHHHHHLLLLLLLLLLLLLLLLLLLLLLLLLLLLLLLLLLLLLLLLLLLLLLLLLLLLLLLLLLLLLLLLLLLLLLLLLLLLLLLLLLLLLLLLLLLLLLLLLLLLLLLLLLLLLLLLLLLLL
SCORE_INFO:
TOTAL_SCORE: -809.786
WTS:  fa_atr: 1 fa_rep: 0.55 fa_sol: 1 fa_intra_rep: 0.005 fa_intra_sol_xover4: 1 lk_ball_wtd: 1 fa_elec: 1 pro_close: 1.25 hbond_sr_bb: 1 hbond_lr_bb: 1 hbond_bb_sc: 1 hbond_sc: 1 dslf_fa13: 1.25 omega: 0.4 fa_dun: 0.7 p_aa_pp: 0.6 yhh_planarity: 0.625 ref: 1 rama_prepro: 0.45
TOTAL_WTD:  fa_atr: -1394.513 fa_rep:   164.125 fa_sol:   680.204 fa_intra_rep:     2.633 fa_intra_sol_xover4:    39.398 lk_ball_wtd:   -28.280 fa_elec:  -390.129 pro_close:     0.000 hbond_sr_bb:  -113.880 hbond_lr_bb:   -60.389 hbond_bb_sc:   -25.761 hbond_sc:    -6.815 dslf_fa13:     0.000 omega:    17.926 fa_dun:   276.929 p_aa_pp:   -51.361 yhh_planarity:     0.116 ref:   104.828 rama_prepro:   -24.817
RSD_WTD: 1  fa_atr:    -4.580 fa_rep:     0.574 fa_sol:     7.764 fa_intra_rep:     0.003 fa_intra_sol_xover4:     0.360 lk_ball_wtd:     0.590 fa_elec:    -7.462 pro_close:     0.000 hbond_sr_bb:     0.000 hbond_lr_bb:     0.000 hbond_bb_sc:    -1.078 hbond_sc:     0.000 dslf_fa13:     0.000 omega:     0.127 fa_dun:     1.751 p_aa_pp:     0.000 yhh_planarity:     0.000 ref:    -2.146 rama_prepro:     0.000
RSD_WTD: 2  fa_atr:    -4.972 fa_rep:     0.821 fa_sol:     2.201 fa_intra_rep:     0.001 fa_intra_sol_xover4:     0.000 lk_ball_wtd:    -0.149 fa_elec:    -1.717 pro_close:     0.000 hbond_sr_bb:     0.000 hbond_lr_bb:     0.000 hbond_bb_sc:     0.000 hbond_sc:     0.000 dslf_fa13:     0.000 omega:     0.219 fa_dun:     0.000 p_aa_pp:    -0.551 yhh_planarity:     0.000 ref:     1.325 rama_prepro:    -0.032
RSD_WTD: 3  fa_atr:    -8.019 fa_rep:     0.725 fa_sol:     0.975 fa_intra_rep:     0.025 fa_intra_sol_xover4:     0.107 lk_ball_wtd:    -0.152 fa_elec:    -1.812 pro_close:     0.000 hbond_sr_bb:     0.000 hbond_lr_bb:     0.000 hbond_bb_sc:     0.000 hbond_sc:     0.000 dslf_fa13:     0.000 omega:     0.087 fa_dun:     2.697 p_aa_pp:    -0.772 yhh_planarity:     0.000 ref:     2.304 rama_prepro:    -0.261
RSD_WTD: 4  fa_atr:    -7.617 fa_rep:     1.426 fa_sol:     2.286 fa_intra_rep:     0.003 fa_intra_sol_xover4:     0.030 lk_ball_wtd:    -0.001 fa_elec:    -1.723 pro_close:     0.000 hbond_sr_bb:     0.000 hbond_lr_bb:     0.000 hbond_bb_sc:     0.000 hbond_sc:     0.000 dslf_fa13:     0.000 omega:    -0.021 fa_dun:     1.169 p_aa_pp:     0.126 yhh_planarity:     0.000 ref:     3.255 rama_prepro:    -0.211
RSD_WTD: 5  fa_atr:    -8.277 fa_rep:     0.938 fa_sol:     1.304 fa_intra_rep:     0.026 fa_intra_sol_xover4:     0.096 lk_ball_wtd:     0.151 fa_elec:    -1.800 pro_close:     0.000 hbond_sr_bb:     0.000 hbond_lr_bb:     0.000 hbond_bb_sc:     0.000 hbond_sc:     0.000 dslf_fa13:     0.000 omega:     0.020 fa_dun:     0.600 p_aa_pp:    -0.270 yhh_planarity:     0.000 ref:     2.304 rama_prepro:    -0.010
RSD_WTD: 6  fa_atr:    -4.043 fa_rep:     0.311 fa_sol:     2.320 fa_intra_rep:     0.003 fa_intra_sol_xover4:     0.000 lk_ball_wtd:    -0.113 fa_elec:    -1.622 pro_close:     0.000 hbond_sr_bb:     0.000 hbond_lr_bb:     0.000 hbond_bb_sc:     0.000 hbond_sc:     0.000 dslf_fa13:     0.000 omega:     0.146 fa_dun:     0.000 p_aa_pp:     0.001 yhh_planarity:     0.000 ref:     1.325 rama_prepro:     0.199
RSD_WTD: 7  fa_atr:    -7.182 fa_rep:     0.885 fa_sol:     1.279 fa_intra_rep:     0.018 fa_intra_sol_xover4:     0.069 lk_ball_wtd:    -0.085 fa_elec:    -1.110 pro_close:     0.000 hbond_sr_bb:     0.000 hbond_lr_bb:     0.000 hbond_bb_sc:     0.000 hbond_sc:     0.000 dslf_fa13:     0.000 omega:    -0.070 fa_dun:     0.487 p_aa_pp:    -0.139 yhh_planarity:     0.000 ref:     1.661 rama_prepro:     0.047
RSD_WTD: 8  fa_atr:    -5.386 fa_rep:     0.339 fa_sol:     5.712 fa_intra_rep:     0.003 fa_intra_sol_xover4:     0.357 lk_ball_wtd:    -0.104 fa_elec:    -3.140 pro_close:     0.000 hbond_sr_bb:     0.000 hbond_lr_bb:     0.000 hbond_bb_sc:    -0.845 hbond_sc:    -0.564 dslf_fa13:     0.000 omega:    -0.001 fa_dun:     3.359 p_aa_pp:     0.086 yhh_planarity:     0.000 ref:    -2.146 rama_prepro:    -0.288
RSD_WTD: 9  fa_atr:    -1.771 fa_rep:     0.162 fa_sol:     2.271 fa_intra_rep:     0.007 fa_intra_sol_xover4:     0.745 lk_ball_wtd:    -0.181 fa_elec:     0.044 pro_close:     0.000 hbond_sr_bb:     0.000 hbond_lr_bb:     0.000 hbond_bb_sc:     0.000 hbond_sc:     0.000 dslf_fa13:     0.000 omega:    -0.061 fa_dun:     3.084 p_aa_pp:    -0.348 yhh_planarity:     0.000 ref:    -2.725 rama_prepro:    -0.432
RSD_WTD: 10  fa_atr:    -1.961 fa_rep:     0.189 fa_sol:     2.774 fa_intra_rep:     0.002 fa_intra_sol_xover4:     0.062 lk_ball_wtd:     0.102 fa_elec:    -2.149 pro_close:     0.000 hbond_sr_bb:     0.000 hbond_lr_bb:     0.000 hbond_bb_sc:    -0.845 hbond_sc:    -0.564 dslf_fa13:     0.000 omega:     0.027 fa_dun:     0.194 p_aa_pp:    -0.281 yhh_planarity:     0.000 ref:    -0.290 rama_prepro:    -0.641
RSD_WTD: 11  fa_atr:    -3.960 fa_rep:     0.424 fa_sol:     1.847 fa_intra_rep:     0.001 fa_intra_sol_xover4:     0.000 lk_ball_wtd:    -0.008 fa_elec:    -0.508 pro_close:     0.000 hbond_sr_bb:     0.000 hbond_lr_bb:     0.000 hbond_bb_sc:     0.000 hbond_sc:     0.000 dslf_fa13:     0.000 omega:    -0.025 fa_dun:     0.000 p_aa_pp:     0.158 yhh_planarity:     0.000 ref:     1.325 rama_prepro:    -0.205
RSD_WTD: 12  fa_atr:    -5.093 fa_rep:     0.628 fa_sol:     3.612 fa_intra_rep:     0.012 fa_intra_sol_xover4:     0.063 lk_ball_wtd:     0.036 fa_elec:    -2.690 pro_close:     0.000 hbond_sr_bb:     0.000 hbond_lr_bb:     0.000 hbond_bb_sc:    -1.357 hbond_sc:     0.000 dslf_fa13:     0.000 omega:     0.350 fa_dun:     0.841 p_aa_pp:    -0.746 yhh_planarity:     0.000 ref:     1.152 rama_prepro:     0.196
RSD_WTD: 13  fa_atr:    -7.821 fa_rep:     1.079 fa_sol:     2.850 fa_intra_rep:     0.023 fa_intra_sol_xover4:     0.413 lk_ball_wtd:    -0.173 fa_elec:    -1.227 pro_close:     0.000 hbond_sr_bb:     0.000 hbond_lr_bb:     0.000 hbond_bb_sc:    -0.362 hbond_sc:     0.000 dslf_fa13:     0.000 omega:     0.045 fa_dun:     1.273 p_aa_pp:     0.093 yhh_planarity:     0.000 ref:     2.261 rama_prepro:    -0.134
RSD_WTD: 14  fa_atr:    -5.854 fa_rep:     0.888 fa_sol:     4.528 fa_intra_rep:     0.012 fa_intra_sol_xover4:     0.214 lk_ball_wtd:    -0.200 fa_elec:    -1.264 pro_close:     0.000 hbond_sr_bb:     0.000 hbond_lr_bb:     0.000 hbond_bb_sc:     0.000 hbond_sc:     0.000 dslf_fa13:     0.000 omega:    -0.050 fa_dun:     2.074 p_aa_pp:    -0.054 yhh_planarity:     0.000 ref:    -0.715 rama_prepro:    -0.506
RSD_WTD: 15  fa_atr:    -6.287 fa_rep:     0.388 fa_sol:     6.896 fa_intra_rep:     0.003 fa_intra_sol_xover4:     0.281 lk_ball_wtd:    -0.141 fa_elec:    -4.096 pro_close:     0.000 hbond_sr_bb:     0.000 hbond_lr_bb:     0.000 hbond_bb_sc:    -0.995 hbond_sc:     0.000 dslf_fa13:     0.000 omega:     0.529 fa_dun:     2.009 p_aa_pp:    -0.209 yhh_planarity:     0.000 ref:    -2.146 rama_prepro:    -0.354
RSD_WTD: 16  fa_atr:   -10.758 fa_rep:     1.238 fa_sol:     2.082 fa_intra_rep:     0.013 fa_intra_sol_xover4:     0.017 lk_ball_wtd:     0.025 fa_elec:    -1.391 pro_close:     0.000 hbond_sr_bb:     0.000 hbond_lr_bb:     0.000 hbond_bb_sc:     0.000 hbond_sc:     0.000 dslf_fa13:     0.000 omega:     0.013 fa_dun:     2.106 p_aa_pp:     0.048 yhh_planarity:     0.000 ref:     1.657 rama_prepro:    -0.035
RSD_WTD: 17  fa_atr:    -6.015 fa_rep:     0.604 fa_sol:     4.145 fa_intra_rep:     0.009 fa_intra_sol_xover4:     0.177 lk_ball_wtd:    -0.165 fa_elec:    -1.691 pro_close:     0.000 hbond_sr_bb:     0.000 hbond_lr_bb:     0.000 hbond_bb_sc:     0.000 hbond_sc:     0.000 dslf_fa13:     0.000 omega:     0.016 fa_dun:     0.909 p_aa_pp:     0.072 yhh_planarity:     0.000 ref:    -0.715 rama_prepro:     0.055
RSD_WTD: 18  fa_atr:    -6.598 fa_rep:     0.564 fa_sol:     7.678 fa_intra_rep:     0.015 fa_intra_sol_xover4:     0.431 lk_ball_wtd:    -0.097 fa_elec:    -4.423 pro_close:     0.000 hbond_sr_bb:     0.000 hbond_lr_bb:     0.000 hbond_bb_sc:     0.000 hbond_sc:     0.000 dslf_fa13:     0.000 omega:    -0.037 fa_dun:     3.640 p_aa_pp:    -0.001 yhh_planarity:     0.000 ref:    -0.715 rama_prepro:    -0.166
RSD_WTD: 19  fa_atr:    -6.801 fa_rep:     1.065 fa_sol:     2.373 fa_intra_rep:     0.002 fa_intra_sol_xover4:     0.000 lk_ball_wtd:    -0.063 fa_elec:    -1.628 pro_close:     0.000 hbond_sr_bb:     0.000 hbond_lr_bb:     0.000 hbond_bb_sc:     0.000 hbond_sc:     0.000 dslf_fa13:     0.000 omega:     0.042 fa_dun:     0.000 p_aa_pp:    -0.264 yhh_planarity:     0.000 ref:     1.325 rama_prepro:    -0.369
RSD_WTD: 20  fa_atr:   -11.634 fa_rep:     2.054 fa_sol:     2.274 fa_intra_rep:     0.006 fa_intra_sol_xover4:     0.071 lk_ball_wtd:    -0.114 fa_elec:    -1.862 pro_close:     0.000 hbond_sr_bb:     0.000 hbond_lr_bb:     0.000 hbond_bb_sc:     0.000 hbond_sc:     0.000 dslf_fa13:     0.000 omega:     0.066 fa_dun:     1.520 p_aa_pp:     0.063 yhh_planarity:     0.000 ref:     1.657 rama_prepro:    -0.165
RSD_WTD: 21  fa_atr:    -5.587 fa_rep:     0.307 fa_sol:     4.885 fa_intra_rep:     0.007 fa_intra_sol_xover4:     0.353 lk_ball_wtd:    -0.106 fa_elec:    -2.122 pro_close:     0.000 hbond_sr_bb:     0.000 hbond_lr_bb:     0.000 hbond_bb_sc:     0.000 hbond_sc:     0.000 dslf_fa13:     0.000 omega:    -0.023 fa_dun:     2.929 p_aa_pp:    -0.201 yhh_planarity:     0.000 ref:    -2.725 rama_prepro:    -0.206
RSD_WTD: 22  fa_atr:    -8.551 fa_rep:     0.982 fa_sol:     3.558 fa_intra_rep:     0.029 fa_intra_sol_xover4:     0.072 lk_ball_wtd:    -0.187 fa_elec:    -1.729 pro_close:     0.000 hbond_sr_bb:     0.000 hbond_lr_bb:     0.000 hbond_bb_sc:     0.000 hbond_sc:     0.000 dslf_fa13:     0.000 omega:    -0.012 fa_dun:     0.219 p_aa_pp:    -0.380 yhh_planarity:     0.000 ref:     2.304 rama_prepro:    -0.143
RSD_WTD: 23  fa_atr:   -10.288 fa_rep:     1.325 fa_sol:     2.473 fa_intra_rep:     0.019 fa_intra_sol_xover4:     0.075 lk_ball_wtd:    -0.175 fa_elec:    -1.862 pro_close:     0.000 hbond_sr_bb:     0.000 hbond_lr_bb:     0.000 hbond_bb_sc:     0.000 hbond_sc:     0.000 dslf_fa13:     0.000 omega:     0.144 fa_dun:     0.598 p_aa_pp:    -0.233 yhh_planarity:     0.000 ref:     1.661 rama_prepro:    -0.023
RSD_WTD: 24  fa_atr:    -6.955 fa_rep:     0.737 fa_sol:     4.037 fa_intra_rep:     0.022 fa_intra_sol_xover4:     0.279 lk_ball_wtd:    -0.140 fa_elec:    -1.539 pro_close:     0.000 hbond_sr_bb:     0.000 hbond_lr_bb:     0.000 hbond_bb_sc:     0.000 hbond_sc:     0.000 dslf_fa13:     0.000 omega:    -0.009 fa_dun:     1.300 p_aa_pp:    -0.408 yhh_planarity:     0.000 ref:     0.582 rama_prepro:    -0.068
RSD_WTD: 25  fa_atr:    -4.210 fa_rep:     0.326 fa_sol:     3.607 fa_intra_rep:     0.012 fa_intra_sol_xover4:     0.159 lk_ball_wtd:    -0.217 fa_elec:    -0.839 pro_close:     0.000 hbond_sr_bb:     0.000 hbond_lr_bb:     0.000 hbond_bb_sc:     0.000 hbond_sc:     0.000 dslf_fa13:     0.000 omega:     0.025 fa_dun:     2.099 p_aa_pp:    -0.043 yhh_planarity:     0.000 ref:    -0.715 rama_prepro:    -0.267
RSD_WTD: 26  fa_atr:    -6.602 fa_rep:     0.694 fa_sol:     1.870 fa_intra_rep:     0.018 fa_intra_sol_xover4:     0.100 lk_ball_wtd:    -0.201 fa_elec:    -0.660 pro_close:     0.000 hbond_sr_bb:     0.000 hbond_lr_bb:     0.000 hbond_bb_sc:     0.000 hbond_sc:     0.000 dslf_fa13:     0.000 omega:    -0.055 fa_dun:     0.118 p_aa_pp:    -0.083 yhh_planarity:     0.000 ref:     1.661 rama_prepro:    -0.482
RSD_WTD: 27  fa_atr:    -1.905 fa_rep:     0.213 fa_sol:     2.013 fa_intra_rep:     0.000 fa_intra_sol_xover4:     0.000 lk_ball_wtd:    -0.131 fa_elec:    -1.231 pro_close:     0.000 hbond_sr_bb:     0.000 hbond_lr_bb:     0.000 hbond_bb_sc:     0.000 hbond_sc:     0.000 dslf_fa13:     0.000 omega:    -0.149 fa_dun:     0.000 p_aa_pp:    -1.475 yhh_planarity:     0.000 ref:     0.798 rama_prepro:    -0.515
RSD_WTD: 28  fa_atr:    -6.678 fa_rep:     0.636 fa_sol:     1.676 fa_intra_rep:     0.018 fa_intra_sol_xover4:     0.054 lk_ball_wtd:    -0.136 fa_elec:    -0.401 pro_close:     0.000 hbond_sr_bb:     0.000 hbond_lr_bb:     0.000 hbond_bb_sc:     0.000 hbond_sc:     0.000 dslf_fa13:     0.000 omega:     0.951 fa_dun:     0.012 p_aa_pp:    -0.267 yhh_planarity:     0.000 ref:     2.643 rama_prepro:    -0.346
RSD_WTD: 29  fa_atr:    -5.137 fa_rep:     0.451 fa_sol:     3.830 fa_intra_rep:     0.007 fa_intra_sol_xover4:     0.137 lk_ball_wtd:    -0.231 fa_elec:    -2.406 pro_close:     0.000 hbond_sr_bb:     0.000 hbond_lr_bb:     0.000 hbond_bb_sc:     0.000 hbond_sc:     0.000 dslf_fa13:     0.000 omega:     0.100 fa_dun:     0.819 p_aa_pp:    -0.150 yhh_planarity:     0.000 ref:    -0.715 rama_prepro:    -0.219
RSD_WTD: 30  fa_atr:    -4.466 fa_rep:     0.534 fa_sol:     1.183 fa_intra_rep:     0.003 fa_intra_sol_xover4:     0.000 lk_ball_wtd:    -0.060 fa_elec:    -0.706 pro_close:     0.000 hbond_sr_bb:     0.000 hbond_lr_bb:     0.000 hbond_bb_sc:     0.000 hbond_sc:     0.000 dslf_fa13:     0.000 omega:     0.094 fa_dun:     0.000 p_aa_pp:    -0.082 yhh_planarity:     0.000 ref:     1.325 rama_prepro:    -0.062
RSD_WTD: 31  fa_atr:    -8.916 fa_rep:     1.039 fa_sol:     1.133 fa_intra_rep:     0.026 fa_intra_sol_xover4:     0.081 lk_ball_wtd:    -0.325 fa_elec:    -0.154 pro_close:     0.000 hbond_sr_bb:     0.000 hbond_lr_bb:     0.000 hbond_bb_sc:     0.000 hbond_sc:     0.000 dslf_fa13:     0.000 omega:     0.108 fa_dun:     0.220 p_aa_pp:    -0.677 yhh_planarity:     0.000 ref:     2.304 rama_prepro:    -0.070
RSD_WTD: 32  fa_atr:    -7.475 fa_rep:     1.203 fa_sol:     1.408 fa_intra_rep:     0.017 fa_intra_sol_xover4:     0.041 lk_ball_wtd:    -0.080 fa_elec:    -2.072 pro_close:     0.000 hbond_sr_bb:     0.000 hbond_lr_bb:     0.000 hbond_bb_sc:     0.000 hbond_sc:     0.000 dslf_fa13:     0.000 omega:     0.283 fa_dun:     0.097 p_aa_pp:    -0.720 yhh_planarity:     0.000 ref:     2.643 rama_prepro:    -0.340
RSD_WTD: 33  fa_atr:    -7.898 fa_rep:     1.642 fa_sol:     0.618 fa_intra_rep:     0.016 fa_intra_sol_xover4:     0.040 lk_ball_wtd:    -0.002 fa_elec:    -2.266 pro_close:     0.000 hbond_sr_bb:     0.000 hbond_lr_bb:     0.000 hbond_bb_sc:     0.000 hbond_sc:     0.000 dslf_fa13:     0.000 omega:    -0.009 fa_dun:     0.056 p_aa_pp:    -0.780 yhh_planarity:     0.000 ref:     2.643 rama_prepro:    -0.297
RSD_WTD: 34  fa_atr:    -4.714 fa_rep:     0.475 fa_sol:     1.755 fa_intra_rep:     0.001 fa_intra_sol_xover4:     0.000 lk_ball_wtd:     0.173 fa_elec:    -1.666 pro_close:     0.000 hbond_sr_bb:     0.000 hbond_lr_bb:     0.000 hbond_bb_sc:     0.000 hbond_sc:     0.000 dslf_fa13:     0.000 omega:     0.015 fa_dun:     0.000 p_aa_pp:     0.065 yhh_planarity:     0.000 ref:     1.325 rama_prepro:     0.017
RSD_WTD: 35  fa_atr:   -10.112 fa_rep:     2.558 fa_sol:     1.173 fa_intra_rep:     0.025 fa_intra_sol_xover4:     0.564 lk_ball_wtd:    -0.078 fa_elec:    -2.010 pro_close:     0.000 hbond_sr_bb:     0.000 hbond_lr_bb:     0.000 hbond_bb_sc:     0.000 hbond_sc:     0.000 dslf_fa13:     0.000 omega:     0.293 fa_dun:     1.562 p_aa_pp:    -0.306 yhh_planarity:     0.000 ref:     1.218 rama_prepro:     0.245
RSD_WTD: 36  fa_atr:    -2.804 fa_rep:     0.813 fa_sol:     1.656 fa_intra_rep:     0.001 fa_intra_sol_xover4:     0.000 lk_ball_wtd:     0.030 fa_elec:    -0.902 pro_close:     0.000 hbond_sr_bb:     0.000 hbond_lr_bb:     0.000 hbond_bb_sc:     0.000 hbond_sc:     0.000 dslf_fa13:     0.000 omega:     0.342 fa_dun:     0.000 p_aa_pp:     0.104 yhh_planarity:     0.000 ref:     1.325 rama_prepro:    -0.242
RSD_WTD: 37  fa_atr:    -7.701 fa_rep:     0.904 fa_sol:     2.179 fa_intra_rep:     0.024 fa_intra_sol_xover4:     0.194 lk_ball_wtd:    -0.170 fa_elec:    -0.518 pro_close:     0.000 hbond_sr_bb:     0.000 hbond_lr_bb:     0.000 hbond_bb_sc:     0.000 hbond_sc:     0.000 dslf_fa13:     0.000 omega:     0.479 fa_dun:     2.529 p_aa_pp:     0.050 yhh_planarity:     0.058 ref:     0.582 rama_prepro:    -0.209
RSD_WTD: 38  fa_atr:    -5.574 fa_rep:     0.459 fa_sol:     5.316 fa_intra_rep:     0.004 fa_intra_sol_xover4:     0.470 lk_ball_wtd:     0.197 fa_elec:    -2.937 pro_close:     0.000 hbond_sr_bb:     0.000 hbond_lr_bb:     0.000 hbond_bb_sc:    -0.710 hbond_sc:     0.000 dslf_fa13:     0.000 omega:     0.154 fa_dun:     2.260 p_aa_pp:    -0.183 yhh_planarity:     0.000 ref:    -2.146 rama_prepro:     0.488
RSD_WTD: 39  fa_atr:    -4.958 fa_rep:     0.245 fa_sol:     5.147 fa_intra_rep:     0.006 fa_intra_sol_xover4:     0.262 lk_ball_wtd:     0.186 fa_elec:    -3.331 pro_close:     0.000 hbond_sr_bb:     0.000 hbond_lr_bb:     0.000 hbond_bb_sc:     0.000 hbond_sc:    -0.502 dslf_fa13:     0.000 omega:    -0.070 fa_dun:     2.849 p_aa_pp:    -0.334 yhh_planarity:     0.000 ref:    -2.725 rama_prepro:     0.086
RSD_WTD: 40  fa_atr:    -4.145 fa_rep:     0.419 fa_sol:     4.074 fa_intra_rep:     0.018 fa_intra_sol_xover4:     0.248 lk_ball_wtd:    -0.021 fa_elec:    -2.314 pro_close:     0.000 hbond_sr_bb:     0.000 hbond_lr_bb:     0.000 hbond_bb_sc:    -0.710 hbond_sc:     0.000 dslf_fa13:     0.000 omega:     0.002 fa_dun:     3.143 p_aa_pp:    -0.088 yhh_planarity:     0.000 ref:    -0.715 rama_prepro:    -0.374
RSD_WTD: 41  fa_atr:    -9.353 fa_rep:     1.653 fa_sol:     2.322 fa_intra_rep:     0.018 fa_intra_sol_xover4:     0.080 lk_ball_wtd:    -0.218 fa_elec:    -1.723 pro_close:     0.000 hbond_sr_bb:     0.000 hbond_lr_bb:     0.000 hbond_bb_sc:     0.000 hbond_sc:     0.000 dslf_fa13:     0.000 omega:     0.201 fa_dun:     0.130 p_aa_pp:    -0.314 yhh_planarity:     0.000 ref:     1.661 rama_prepro:    -0.227
RSD_WTD: 42  fa_atr:    -9.967 fa_rep:     1.253 fa_sol:     1.889 fa_intra_rep:     0.028 fa_intra_sol_xover4:     0.071 lk_ball_wtd:    -0.242 fa_elec:    -1.528 pro_close:     0.000 hbond_sr_bb:     0.000 hbond_lr_bb:     0.000 hbond_bb_sc:     0.000 hbond_sc:     0.000 dslf_fa13:     0.000 omega:    -0.050 fa_dun:     0.094 p_aa_pp:    -0.437 yhh_planarity:     0.000 ref:     2.304 rama_prepro:    -0.135
RSD_WTD: 43  fa_atr:    -5.369 fa_rep:     0.369 fa_sol:     3.628 fa_intra_rep:     0.016 fa_intra_sol_xover4:     0.230 lk_ball_wtd:    -0.137 fa_elec:    -1.446 pro_close:     0.000 hbond_sr_bb:     0.000 hbond_lr_bb:     0.000 hbond_bb_sc:     0.000 hbond_sc:     0.000 dslf_fa13:     0.000 omega:    -0.005 fa_dun:     3.301 p_aa_pp:     0.040 yhh_planarity:     0.000 ref:    -0.715 rama_prepro:    -0.081
RSD_WTD: 44  fa_atr:    -7.093 fa_rep:     0.624 fa_sol:     2.327 fa_intra_rep:     0.020 fa_intra_sol_xover4:     0.054 lk_ball_wtd:    -0.165 fa_elec:    -1.576 pro_close:     0.000 hbond_sr_bb:     0.000 hbond_lr_bb:     0.000 hbond_bb_sc:     0.000 hbond_sc:     0.000 dslf_fa13:     0.000 omega:    -0.059 fa_dun:     0.033 p_aa_pp:    -0.336 yhh_planarity:     0.000 ref:     2.643 rama_prepro:    -0.147
RSD_WTD: 45  fa_atr:    -7.109 fa_rep:     0.938 fa_sol:     1.987 fa_intra_rep:     0.001 fa_intra_sol_xover4:     0.000 lk_ball_wtd:    -0.082 fa_elec:    -1.770 pro_close:     0.000 hbond_sr_bb:     0.000 hbond_lr_bb:     0.000 hbond_bb_sc:     0.000 hbond_sc:     0.000 dslf_fa13:     0.000 omega:     0.090 fa_dun:     0.000 p_aa_pp:     0.287 yhh_planarity:     0.000 ref:     1.325 rama_prepro:     0.373
RSD_WTD: 46  fa_atr:    -4.969 fa_rep:     0.531 fa_sol:     2.345 fa_intra_rep:     0.001 fa_intra_sol_xover4:     0.000 lk_ball_wtd:    -0.232 fa_elec:    -1.458 pro_close:     0.000 hbond_sr_bb:     0.000 hbond_lr_bb:     0.000 hbond_bb_sc:     0.000 hbond_sc:     0.000 dslf_fa13:     0.000 omega:    -0.038 fa_dun:     0.000 p_aa_pp:    -0.223 yhh_planarity:     0.000 ref:     1.325 rama_prepro:     0.227
RSD_WTD: 47  fa_atr:    -4.879 fa_rep:     0.254 fa_sol:     4.713 fa_intra_rep:     0.017 fa_intra_sol_xover4:     0.240 lk_ball_wtd:    -0.302 fa_elec:    -1.355 pro_close:     0.000 hbond_sr_bb:     0.000 hbond_lr_bb:     0.000 hbond_bb_sc:     0.000 hbond_sc:     0.000 dslf_fa13:     0.000 omega:     0.003 fa_dun:     2.022 p_aa_pp:     0.099 yhh_planarity:     0.000 ref:    -0.715 rama_prepro:    -0.103
RSD_WTD: 48  fa_atr:    -7.695 fa_rep:     1.108 fa_sol:     3.161 fa_intra_rep:     0.021 fa_intra_sol_xover4:     0.055 lk_ball_wtd:    -0.244 fa_elec:    -1.964 pro_close:     0.000 hbond_sr_bb:     0.000 hbond_lr_bb:     0.000 hbond_bb_sc:     0.000 hbond_sc:     0.000 dslf_fa13:     0.000 omega:    -0.041 fa_dun:     0.015 p_aa_pp:    -0.218 yhh_planarity:     0.000 ref:     2.643 rama_prepro:    -0.014
RSD_WTD: 49  fa_atr:    -9.813 fa_rep:     1.456 fa_sol:     2.286 fa_intra_rep:     0.015 fa_intra_sol_xover4:     0.073 lk_ball_wtd:    -0.289 fa_elec:    -2.137 pro_close:     0.000 hbond_sr_bb:     0.000 hbond_lr_bb:     0.000 hbond_bb_sc:     0.000 hbond_sc:     0.000 dslf_fa13:     0.000 omega:     0.259 fa_dun:     0.500 p_aa_pp:    -0.238 yhh_planarity:     0.000 ref:     1.661 rama_prepro:    -0.213
RSD_WTD: 50  fa_atr:    -3.785 fa_rep:     0.335 fa_sol:     4.076 fa_intra_rep:     0.004 fa_intra_sol_xover4:     0.591 lk_ball_wtd:    -0.238 fa_elec:    -1.873 pro_close:     0.000 hbond_sr_bb:     0.000 hbond_lr_bb:     0.000 hbond_bb_sc:     0.000 hbond_sc:     0.000 dslf_fa13:     0.000 omega:     0.026 fa_dun:     1.240 p_aa_pp:    -0.246 yhh_planarity:     0.000 ref:    -0.301 rama_prepro:    -0.029
RSD_WTD: 51  fa_atr:    -3.573 fa_rep:     0.234 fa_sol:     3.890 fa_intra_rep:     0.004 fa_intra_sol_xover4:     0.309 lk_ball_wtd:    -0.308 fa_elec:    -0.523 pro_close:     0.000 hbond_sr_bb:     0.000 hbond_lr_bb:     0.000 hbond_bb_sc:     0.000 hbond_sc:     0.000 dslf_fa13:     0.000 omega:    -0.059 fa_dun:     1.337 p_aa_pp:     0.048 yhh_planarity:     0.000 ref:    -2.146 rama_prepro:    -0.104
RSD_WTD: 52  fa_atr:    -7.045 fa_rep:     0.987 fa_sol:     1.740 fa_intra_rep:     0.019 fa_intra_sol_xover4:     0.096 lk_ball_wtd:    -0.241 fa_elec:    -1.125 pro_close:     0.000 hbond_sr_bb:     0.000 hbond_lr_bb:     0.000 hbond_bb_sc:     0.000 hbond_sc:     0.000 dslf_fa13:     0.000 omega:    -0.032 fa_dun:     0.053 p_aa_pp:    -0.130 yhh_planarity:     0.000 ref:     1.661 rama_prepro:    -0.446
RSD_WTD: 53  fa_atr:    -2.396 fa_rep:     0.240 fa_sol:     2.785 fa_intra_rep:     0.000 fa_intra_sol_xover4:     0.000 lk_ball_wtd:    -0.156 fa_elec:    -0.980 pro_close:     0.000 hbond_sr_bb:     0.000 hbond_lr_bb:     0.000 hbond_bb_sc:     0.000 hbond_sc:     0.000 dslf_fa13:     0.000 omega:    -0.099 fa_dun:     0.000 p_aa_pp:    -0.891 yhh_planarity:     0.000 ref:     0.798 rama_prepro:    -0.501
RSD_WTD: 54  fa_atr:    -4.680 fa_rep:     0.512 fa_sol:     1.472 fa_intra_rep:     0.001 fa_intra_sol_xover4:     0.000 lk_ball_wtd:    -0.031 fa_elec:    -0.176 pro_close:     0.000 hbond_sr_bb:     0.000 hbond_lr_bb:     0.000 hbond_bb_sc:     0.000 hbond_sc:     0.000 dslf_fa13:     0.000 omega:     0.000 fa_dun:     0.000 p_aa_pp:    -0.029 yhh_planarity:     0.000 ref:     1.325 rama_prepro:    -0.649
RSD_WTD: 55  fa_atr:    -3.098 fa_rep:     0.139 fa_sol:     2.972 fa_intra_rep:     0.006 fa_intra_sol_xover4:     0.323 lk_ball_wtd:    -0.272 fa_elec:    -0.630 pro_close:     0.000 hbond_sr_bb:     0.000 hbond_lr_bb:     0.000 hbond_bb_sc:     0.000 hbond_sc:     0.000 dslf_fa13:     0.000 omega:    -0.008 fa_dun:     2.432 p_aa_pp:    -0.035 yhh_planarity:     0.000 ref:    -2.725 rama_prepro:    -0.581
RSD_WTD: 56  fa_atr:    -3.821 fa_rep:     0.493 fa_sol:     1.996 fa_intra_rep:     0.003 fa_intra_sol_xover4:     0.000 lk_ball_wtd:    -0.123 fa_elec:    -0.337 pro_close:     0.000 hbond_sr_bb:     0.000 hbond_lr_bb:     0.000 hbond_bb_sc:     0.000 hbond_sc:     0.000 dslf_fa13:     0.000 omega:     0.863 fa_dun:     0.000 p_aa_pp:    -0.144 yhh_planarity:     0.000 ref:     1.325 rama_prepro:     0.420
RSD_WTD: 57  fa_atr:    -5.017 fa_rep:     1.035 fa_sol:     2.344 fa_intra_rep:     0.003 fa_intra_sol_xover4:     0.000 lk_ball_wtd:    -0.287 fa_elec:    -3.084 pro_close:     0.000 hbond_sr_bb:     0.000 hbond_lr_bb:     0.000 hbond_bb_sc:    -0.842 hbond_sc:     0.000 dslf_fa13:     0.000 omega:    -0.008 fa_dun:     0.000 p_aa_pp:    -0.105 yhh_planarity:     0.000 ref:     1.325 rama_prepro:     0.783
RSD_WTD: 58  fa_atr:    -4.900 fa_rep:     0.427 fa_sol:     1.459 fa_intra_rep:     0.001 fa_intra_sol_xover4:     0.000 lk_ball_wtd:     0.058 fa_elec:    -2.090 pro_close:     0.000 hbond_sr_bb:     0.000 hbond_lr_bb:     0.000 hbond_bb_sc:     0.000 hbond_sc:     0.000 dslf_fa13:     0.000 omega:     0.046 fa_dun:     0.000 p_aa_pp:     0.096 yhh_planarity:     0.000 ref:     1.325 rama_prepro:     0.219
RSD_WTD: 59  fa_atr:    -8.589 fa_rep:     0.872 fa_sol:     0.756 fa_intra_rep:     0.027 fa_intra_sol_xover4:     0.076 lk_ball_wtd:    -0.098 fa_elec:    -1.525 pro_close:     0.000 hbond_sr_bb:     0.000 hbond_lr_bb:     0.000 hbond_bb_sc:     0.000 hbond_sc:     0.000 dslf_fa13:     0.000 omega:     0.087 fa_dun:     0.211 p_aa_pp:    -0.724 yhh_planarity:     0.000 ref:     2.304 rama_prepro:    -0.131
RSD_WTD: 60  fa_atr:    -7.763 fa_rep:     1.013 fa_sol:     0.912 fa_intra_rep:     0.033 fa_intra_sol_xover4:     0.116 lk_ball_wtd:     0.011 fa_elec:    -1.650 pro_close:     0.000 hbond_sr_bb:     0.000 hbond_lr_bb:     0.000 hbond_bb_sc:     0.000 hbond_sc:     0.000 dslf_fa13:     0.000 omega:     0.005 fa_dun:     2.395 p_aa_pp:    -0.714 yhh_planarity:     0.000 ref:     2.304 rama_prepro:    -0.391
RSD_WTD: 61  fa_atr:    -9.115 fa_rep:     1.746 fa_sol:     0.909 fa_intra_rep:     0.017 fa_intra_sol_xover4:     0.074 lk_ball_wtd:     0.044 fa_elec:    -1.917 pro_close:     0.000 hbond_sr_bb:     0.000 hbond_lr_bb:     0.000 hbond_bb_sc:     0.000 hbond_sc:     0.000 dslf_fa13:     0.000 omega:    -0.066 fa_dun:     0.715 p_aa_pp:    -0.292 yhh_planarity:     0.000 ref:     1.661 rama_prepro:    -0.159
RSD_WTD: 62  fa_atr:    -4.009 fa_rep:     0.555 fa_sol:     2.136 fa_intra_rep:     0.001 fa_intra_sol_xover4:     0.000 lk_ball_wtd:     0.054 fa_elec:    -2.158 pro_close:     0.000 hbond_sr_bb:     0.000 hbond_lr_bb:     0.000 hbond_bb_sc:     0.000 hbond_sc:     0.000 dslf_fa13:     0.000 omega:     0.026 fa_dun:     0.000 p_aa_pp:     0.426 yhh_planarity:     0.000 ref:     1.325 rama_prepro:     0.178
RSD_WTD: 63  fa_atr:    -9.059 fa_rep:     1.089 fa_sol:     0.989 fa_intra_rep:     0.022 fa_intra_sol_xover4:     0.225 lk_ball_wtd:     0.040 fa_elec:    -1.841 pro_close:     0.000 hbond_sr_bb:     0.000 hbond_lr_bb:     0.000 hbond_bb_sc:     0.000 hbond_sc:     0.000 dslf_fa13:     0.000 omega:     0.129 fa_dun:     1.378 p_aa_pp:    -0.327 yhh_planarity:     0.000 ref:     1.218 rama_prepro:    -0.038
RSD_WTD: 64  fa_atr:    -1.879 fa_rep:     0.104 fa_sol:     1.298 fa_intra_rep:     0.008 fa_intra_sol_xover4:     0.772 lk_ball_wtd:    -0.230 fa_elec:    -0.041 pro_close:     0.000 hbond_sr_bb:     0.000 hbond_lr_bb:     0.000 hbond_bb_sc:     0.000 hbond_sc:     0.000 dslf_fa13:     0.000 omega:     0.391 fa_dun:     1.678 p_aa_pp:    -0.557 yhh_planarity:     0.000 ref:    -2.146 rama_prepro:     0.304
RSD_WTD: 65  fa_atr:    -5.777 fa_rep:     0.810 fa_sol:     1.582 fa_intra_rep:     0.032 fa_intra_sol_xover4:     0.081 lk_ball_wtd:    -0.129 fa_elec:     0.282 pro_close:     0.000 hbond_sr_bb:     0.000 hbond_lr_bb:     0.000 hbond_bb_sc:     0.000 hbond_sc:     0.000 dslf_fa13:     0.000 omega:     0.027 fa_dun:     1.152 p_aa_pp:    -0.746 yhh_planarity:     0.000 ref:     2.304 rama_prepro:     0.264
RSD_WTD: 66  fa_atr:    -1.953 fa_rep:     0.100 fa_sol:     2.749 fa_intra_rep:     0.003 fa_intra_sol_xover4:     0.289 lk_ball_wtd:     0.203 fa_elec:    -2.140 pro_close:     0.000 hbond_sr_bb:     0.000 hbond_lr_bb:     0.000 hbond_bb_sc:     0.000 hbond_sc:    -0.646 dslf_fa13:     0.000 omega:    -0.026 fa_dun:     1.806 p_aa_pp:    -0.269 yhh_planarity:     0.000 ref:    -2.146 rama_prepro:    -0.301
RSD_WTD: 67  fa_atr:    -5.018 fa_rep:     0.721 fa_sol:     6.190 fa_intra_rep:     0.010 fa_intra_sol_xover4:     0.741 lk_ball_wtd:    -0.169 fa_elec:    -3.308 pro_close:     0.000 hbond_sr_bb:     0.000 hbond_lr_bb:     0.000 hbond_bb_sc:    -0.867 hbond_sc:     0.000 dslf_fa13:     0.000 omega:     0.076 fa_dun:     2.637 p_aa_pp:    -0.698 yhh_planarity:     0.000 ref:    -2.146 rama_prepro:    -0.279
RSD_WTD: 68  fa_atr:    -4.567 fa_rep:     0.178 fa_sol:     3.660 fa_intra_rep:     0.009 fa_intra_sol_xover4:     0.395 lk_ball_wtd:    -0.156 fa_elec:    -1.069 pro_close:     0.000 hbond_sr_bb:     0.000 hbond_lr_bb:     0.000 hbond_bb_sc:     0.000 hbond_sc:     0.000 dslf_fa13:     0.000 omega:    -0.062 fa_dun:     3.818 p_aa_pp:    -0.270 yhh_planarity:     0.000 ref:    -2.725 rama_prepro:    -0.483
RSD_WTD: 69  fa_atr:    -4.359 fa_rep:     0.471 fa_sol:     5.200 fa_intra_rep:     0.003 fa_intra_sol_xover4:     0.288 lk_ball_wtd:    -0.076 fa_elec:    -1.978 pro_close:     0.000 hbond_sr_bb:     0.000 hbond_lr_bb:     0.000 hbond_bb_sc:    -0.342 hbond_sc:     0.000 dslf_fa13:     0.000 omega:     0.788 fa_dun:     1.980 p_aa_pp:    -0.166 yhh_planarity:     0.000 ref:    -2.146 rama_prepro:    -0.392
RSD_WTD: 70  fa_atr:    -5.499 fa_rep:     0.345 fa_sol:     5.607 fa_intra_rep:     0.006 fa_intra_sol_xover4:     0.250 lk_ball_wtd:    -0.575 fa_elec:    -1.993 pro_close:     0.000 hbond_sr_bb:     0.000 hbond_lr_bb:     0.000 hbond_bb_sc:    -0.525 hbond_sc:     0.000 dslf_fa13:     0.000 omega:     0.263 fa_dun:     2.665 p_aa_pp:    -0.226 yhh_planarity:     0.000 ref:    -2.725 rama_prepro:    -0.303
RSD_WTD: 71  fa_atr:   -11.934 fa_rep:     1.869 fa_sol:     2.555 fa_intra_rep:     0.024 fa_intra_sol_xover4:     0.265 lk_ball_wtd:    -0.158 fa_elec:    -1.866 pro_close:     0.000 hbond_sr_bb:     0.000 hbond_lr_bb:     0.000 hbond_bb_sc:     0.000 hbond_sc:     0.000 dslf_fa13:     0.000 omega:    -0.004 fa_dun:     1.419 p_aa_pp:    -0.510 yhh_planarity:     0.000 ref:     1.218 rama_prepro:    -0.160
RSD_WTD: 72  fa_atr:    -7.149 fa_rep:     0.844 fa_sol:     4.550 fa_intra_rep:     0.008 fa_intra_sol_xover4:     0.177 lk_ball_wtd:    -0.221 fa_elec:    -2.056 pro_close:     0.000 hbond_sr_bb:     0.000 hbond_lr_bb:     0.000 hbond_bb_sc:     0.000 hbond_sc:     0.000 dslf_fa13:     0.000 omega:    -0.020 fa_dun:     1.273 p_aa_pp:     0.027 yhh_planarity:     0.000 ref:    -0.715 rama_prepro:     0.028
RSD_WTD: 73  fa_atr:    -4.583 fa_rep:     0.194 fa_sol:     4.304 fa_intra_rep:     0.007 fa_intra_sol_xover4:     0.117 lk_ball_wtd:    -0.129 fa_elec:    -1.664 pro_close:     0.000 hbond_sr_bb:     0.000 hbond_lr_bb:     0.000 hbond_bb_sc:     0.000 hbond_sc:     0.000 dslf_fa13:     0.000 omega:    -0.035 fa_dun:     0.966 p_aa_pp:     0.000 yhh_planarity:     0.000 ref:    -0.715 rama_prepro:    -0.210
RSD_WTD: 74  fa_atr:    -7.187 fa_rep:     0.463 fa_sol:     5.049 fa_intra_rep:     0.007 fa_intra_sol_xover4:     0.189 lk_ball_wtd:    -0.256 fa_elec:    -2.105 pro_close:     0.000 hbond_sr_bb:     0.000 hbond_lr_bb:     0.000 hbond_bb_sc:     0.000 hbond_sc:     0.000 dslf_fa13:     0.000 omega:     0.027 fa_dun:     2.260 p_aa_pp:     0.023 yhh_planarity:     0.000 ref:    -1.451 rama_prepro:    -0.204
RSD_WTD: 75  fa_atr:    -9.017 fa_rep:     1.428 fa_sol:     1.343 fa_intra_rep:     0.021 fa_intra_sol_xover4:     0.055 lk_ball_wtd:    -0.180 fa_elec:    -2.135 pro_close:     0.000 hbond_sr_bb:     0.000 hbond_lr_bb:     0.000 hbond_bb_sc:     0.000 hbond_sc:     0.000 dslf_fa13:     0.000 omega:     0.006 fa_dun:     0.070 p_aa_pp:    -0.278 yhh_planarity:     0.000 ref:     2.643 rama_prepro:    -0.103
RSD_WTD: 76  fa_atr:    -6.412 fa_rep:     0.459 fa_sol:     4.992 fa_intra_rep:     0.014 fa_intra_sol_xover4:     0.226 lk_ball_wtd:    -0.245 fa_elec:    -1.318 pro_close:     0.000 hbond_sr_bb:     0.000 hbond_lr_bb:     0.000 hbond_bb_sc:     0.000 hbond_sc:     0.000 dslf_fa13:     0.000 omega:     0.046 fa_dun:     2.303 p_aa_pp:     0.038 yhh_planarity:     0.000 ref:    -0.715 rama_prepro:    -0.019
RSD_WTD: 77  fa_atr:    -6.421 fa_rep:     0.345 fa_sol:     6.729 fa_intra_rep:     0.016 fa_intra_sol_xover4:     0.485 lk_ball_wtd:    -0.179 fa_elec:    -4.061 pro_close:     0.000 hbond_sr_bb:     0.000 hbond_lr_bb:     0.000 hbond_bb_sc:     0.000 hbond_sc:    -0.502 dslf_fa13:     0.000 omega:    -0.014 fa_dun:     3.147 p_aa_pp:     0.010 yhh_planarity:     0.000 ref:    -0.715 rama_prepro:    -0.127
RSD_WTD: 78  fa_atr:    -6.884 fa_rep:     1.152 fa_sol:     2.726 fa_intra_rep:     0.002 fa_intra_sol_xover4:     0.000 lk_ball_wtd:    -0.069 fa_elec:    -1.910 pro_close:     0.000 hbond_sr_bb:     0.000 hbond_lr_bb:     0.000 hbond_bb_sc:     0.000 hbond_sc:     0.000 dslf_fa13:     0.000 omega:    -0.019 fa_dun:     0.000 p_aa_pp:    -0.123 yhh_planarity:     0.000 ref:     1.325 rama_prepro:    -0.242
RSD_WTD: 79  fa_atr:    -9.735 fa_rep:     1.286 fa_sol:     3.311 fa_intra_rep:     0.016 fa_intra_sol_xover4:     0.074 lk_ball_wtd:    -0.327 fa_elec:    -2.488 pro_close:     0.000 hbond_sr_bb:     0.000 hbond_lr_bb:     0.000 hbond_bb_sc:     0.000 hbond_sc:     0.000 dslf_fa13:     0.000 omega:     0.106 fa_dun:     0.253 p_aa_pp:    -0.280 yhh_planarity:     0.000 ref:     1.661 rama_prepro:    -0.187
RSD_WTD: 80  fa_atr:    -5.362 fa_rep:     0.241 fa_sol:     5.343 fa_intra_rep:     0.006 fa_intra_sol_xover4:     0.262 lk_ball_wtd:    -0.357 fa_elec:    -1.626 pro_close:     0.000 hbond_sr_bb:     0.000 hbond_lr_bb:     0.000 hbond_bb_sc:     0.000 hbond_sc:     0.000 dslf_fa13:     0.000 omega:     0.071 fa_dun:     2.551 p_aa_pp:    -0.229 yhh_planarity:     0.000 ref:    -2.725 rama_prepro:    -0.352
RSD_WTD: 81  fa_atr:    -7.825 fa_rep:     0.605 fa_sol:     3.759 fa_intra_rep:     0.016 fa_intra_sol_xover4:     0.068 lk_ball_wtd:    -0.309 fa_elec:    -1.908 pro_close:     0.000 hbond_sr_bb:     0.000 hbond_lr_bb:     0.000 hbond_bb_sc:     0.000 hbond_sc:     0.000 dslf_fa13:     0.000 omega:     0.051 fa_dun:     0.968 p_aa_pp:    -0.169 yhh_planarity:     0.000 ref:     1.661 rama_prepro:    -0.117
RSD_WTD: 82  fa_atr:   -11.179 fa_rep:     1.367 fa_sol:     3.244 fa_intra_rep:     0.007 fa_intra_sol_xover4:     0.066 lk_ball_wtd:    -0.295 fa_elec:    -2.393 pro_close:     0.000 hbond_sr_bb:     0.000 hbond_lr_bb:     0.000 hbond_bb_sc:     0.000 hbond_sc:     0.000 dslf_fa13:     0.000 omega:     0.010 fa_dun:     1.506 p_aa_pp:    -0.011 yhh_planarity:     0.000 ref:     1.657 rama_prepro:     0.059
RSD_WTD: 83  fa_atr:    -4.574 fa_rep:     0.217 fa_sol:     4.283 fa_intra_rep:     0.013 fa_intra_sol_xover4:     0.314 lk_ball_wtd:    -0.347 fa_elec:    -0.722 pro_close:     0.000 hbond_sr_bb:     0.000 hbond_lr_bb:     0.000 hbond_bb_sc:     0.000 hbond_sc:     0.000 dslf_fa13:     0.000 omega:     0.002 fa_dun:     3.263 p_aa_pp:     0.066 yhh_planarity:     0.000 ref:    -0.715 rama_prepro:    -0.096
RSD_WTD: 84  fa_atr:    -3.311 fa_rep:     0.150 fa_sol:     3.127 fa_intra_rep:     0.009 fa_intra_sol_xover4:     0.173 lk_ball_wtd:    -0.180 fa_elec:    -0.574 pro_close:     0.000 hbond_sr_bb:     0.000 hbond_lr_bb:     0.000 hbond_bb_sc:     0.000 hbond_sc:     0.000 dslf_fa13:     0.000 omega:     0.022 fa_dun:     1.965 p_aa_pp:    -0.038 yhh_planarity:     0.000 ref:    -0.715 rama_prepro:    -0.237
RSD_WTD: 85  fa_atr:    -5.823 fa_rep:     1.142 fa_sol:     1.628 fa_intra_rep:     0.013 fa_intra_sol_xover4:     0.074 lk_ball_wtd:    -0.191 fa_elec:    -0.463 pro_close:     0.000 hbond_sr_bb:     0.000 hbond_lr_bb:     0.000 hbond_bb_sc:     0.000 hbond_sc:     0.000 dslf_fa13:     0.000 omega:     0.363 fa_dun:     0.867 p_aa_pp:    -0.306 yhh_planarity:     0.000 ref:     1.661 rama_prepro:    -0.340
RSD_WTD: 86  fa_atr:    -1.854 fa_rep:     0.079 fa_sol:     2.108 fa_intra_rep:     0.000 fa_intra_sol_xover4:     0.000 lk_ball_wtd:    -0.153 fa_elec:    -0.682 pro_close:     0.000 hbond_sr_bb:     0.000 hbond_lr_bb:     0.000 hbond_bb_sc:     0.000 hbond_sc:     0.000 dslf_fa13:     0.000 omega:     0.122 fa_dun:     0.000 p_aa_pp:    -1.495 yhh_planarity:     0.000 ref:     0.798 rama_prepro:     0.381
RSD_WTD: 87  fa_atr:    -6.748 fa_rep:     1.623 fa_sol:     1.166 fa_intra_rep:     0.025 fa_intra_sol_xover4:     0.064 lk_ball_wtd:    -0.232 fa_elec:    -0.577 pro_close:     0.000 hbond_sr_bb:     0.000 hbond_lr_bb:     0.000 hbond_bb_sc:     0.000 hbond_sc:     0.000 dslf_fa13:     0.000 omega:    -0.055 fa_dun:     1.380 p_aa_pp:     0.314 yhh_planarity:     0.000 ref:     2.643 rama_prepro:     0.415
RSD_WTD: 88  fa_atr:    -3.627 fa_rep:     0.454 fa_sol:     3.457 fa_intra_rep:     0.005 fa_intra_sol_xover4:     0.314 lk_ball_wtd:    -0.189 fa_elec:    -1.538 pro_close:     0.000 hbond_sr_bb:     0.000 hbond_lr_bb:     0.000 hbond_bb_sc:    -0.842 hbond_sc:     0.000 dslf_fa13:     0.000 omega:    -0.024 fa_dun:     1.780 p_aa_pp:    -0.125 yhh_planarity:     0.000 ref:    -2.146 rama_prepro:    -0.259
RSD_WTD: 89  fa_atr:    -4.283 fa_rep:     0.400 fa_sol:     1.795 fa_intra_rep:     0.001 fa_intra_sol_xover4:     0.000 lk_ball_wtd:    -0.035 fa_elec:    -1.014 pro_close:     0.000 hbond_sr_bb:     0.000 hbond_lr_bb:     0.000 hbond_bb_sc:     0.000 hbond_sc:     0.000 dslf_fa13:     0.000 omega:     0.117 fa_dun:     0.000 p_aa_pp:    -0.022 yhh_planarity:     0.000 ref:     1.325 rama_prepro:     0.192
RSD_WTD: 90  fa_atr:    -9.436 fa_rep:     0.894 fa_sol:     6.994 fa_intra_rep:     0.019 fa_intra_sol_xover4:     0.722 lk_ball_wtd:    -0.029 fa_elec:    -4.828 pro_close:     0.000 hbond_sr_bb:     0.000 hbond_lr_bb:     0.000 hbond_bb_sc:    -1.585 hbond_sc:     0.000 dslf_fa13:     0.000 omega:     0.009 fa_dun:     2.594 p_aa_pp:     0.154 yhh_planarity:     0.000 ref:    -0.095 rama_prepro:     0.629
RSD_WTD: 91  fa_atr:    -7.799 fa_rep:     0.674 fa_sol:     1.578 fa_intra_rep:     0.026 fa_intra_sol_xover4:     0.077 lk_ball_wtd:    -0.064 fa_elec:    -1.766 pro_close:     0.000 hbond_sr_bb:     0.000 hbond_lr_bb:     0.000 hbond_bb_sc:     0.000 hbond_sc:     0.000 dslf_fa13:     0.000 omega:    -0.029 fa_dun:     0.258 p_aa_pp:    -0.743 yhh_planarity:     0.000 ref:     2.304 rama_prepro:     0.066
RSD_WTD: 92  fa_atr:    -8.390 fa_rep:     0.680 fa_sol:     0.203 fa_intra_rep:     0.033 fa_intra_sol_xover4:     0.093 lk_ball_wtd:     0.120 fa_elec:    -2.048 pro_close:     0.000 hbond_sr_bb:     0.000 hbond_lr_bb:     0.000 hbond_bb_sc:     0.000 hbond_sc:     0.000 dslf_fa13:     0.000 omega:    -0.037 fa_dun:     0.980 p_aa_pp:    -0.636 yhh_planarity:     0.000 ref:     2.304 rama_prepro:    -0.417
RSD_WTD: 93  fa_atr:    -5.956 fa_rep:     1.197 fa_sol:     2.150 fa_intra_rep:     0.001 fa_intra_sol_xover4:     0.000 lk_ball_wtd:     0.246 fa_elec:    -1.877 pro_close:     0.000 hbond_sr_bb:     0.000 hbond_lr_bb:     0.000 hbond_bb_sc:     0.000 hbond_sc:     0.000 dslf_fa13:     0.000 omega:    -0.029 fa_dun:     0.000 p_aa_pp:     0.451 yhh_planarity:     0.000 ref:     1.325 rama_prepro:     0.036
RSD_WTD: 94  fa_atr:    -7.802 fa_rep:     1.244 fa_sol:     1.057 fa_intra_rep:     0.019 fa_intra_sol_xover4:     0.076 lk_ball_wtd:    -0.056 fa_elec:    -1.806 pro_close:     0.000 hbond_sr_bb:     0.000 hbond_lr_bb:     0.000 hbond_bb_sc:     0.000 hbond_sc:     0.000 dslf_fa13:     0.000 omega:     0.040 fa_dun:     2.057 p_aa_pp:    -0.196 yhh_planarity:     0.000 ref:     1.661 rama_prepro:     0.203
RSD_WTD: 95  fa_atr:    -3.074 fa_rep:     0.199 fa_sol:     1.726 fa_intra_rep:     0.002 fa_intra_sol_xover4:     0.000 lk_ball_wtd:    -0.065 fa_elec:    -1.821 pro_close:     0.000 hbond_sr_bb:     0.000 hbond_lr_bb:     0.000 hbond_bb_sc:     0.000 hbond_sc:     0.000 dslf_fa13:     0.000 omega:     0.052 fa_dun:     0.000 p_aa_pp:     0.347 yhh_planarity:     0.000 ref:     1.325 rama_prepro:     0.171
RSD_WTD: 96  fa_atr:    -7.517 fa_rep:     1.033 fa_sol:     2.124 fa_intra_rep:     0.018 fa_intra_sol_xover4:     0.029 lk_ball_wtd:    -0.313 fa_elec:    -0.520 pro_close:     0.000 hbond_sr_bb:     0.000 hbond_lr_bb:     0.000 hbond_bb_sc:     0.000 hbond_sc:     0.000 dslf_fa13:     0.000 omega:     0.012 fa_dun:     3.410 p_aa_pp:    -0.009 yhh_planarity:     0.000 ref:     1.657 rama_prepro:     0.459
RSD_WTD: 97  fa_atr:    -2.607 fa_rep:     0.146 fa_sol:     1.648 fa_intra_rep:     0.007 fa_intra_sol_xover4:     0.063 lk_ball_wtd:    -0.270 fa_elec:    -0.203 pro_close:     0.000 hbond_sr_bb:     0.000 hbond_lr_bb:     0.000 hbond_bb_sc:     0.000 hbond_sc:     0.000 dslf_fa13:     0.000 omega:     0.008 fa_dun:     0.030 p_aa_pp:    -0.640 yhh_planarity:     0.000 ref:     1.152 rama_prepro:     0.155
RSD_WTD: 98  fa_atr:    -5.250 fa_rep:     0.338 fa_sol:     6.142 fa_intra_rep:     0.008 fa_intra_sol_xover4:     0.588 lk_ball_wtd:    -0.136 fa_elec:    -2.963 pro_close:     0.000 hbond_sr_bb:     0.000 hbond_lr_bb:     0.000 hbond_bb_sc:    -0.466 hbond_sc:     0.000 dslf_fa13:     0.000 omega:    -0.004 fa_dun:     1.881 p_aa_pp:    -0.632 yhh_planarity:     0.000 ref:    -2.146 rama_prepro:     0.171
RSD_WTD: 99  fa_atr:    -4.758 fa_rep:     0.325 fa_sol:     4.100 fa_intra_rep:     0.010 fa_intra_sol_xover4:     1.104 lk_ball_wtd:    -0.170 fa_elec:    -1.640 pro_close:     0.000 hbond_sr_bb:     0.000 hbond_lr_bb:     0.000 hbond_bb_sc:     0.000 hbond_sc:     0.000 dslf_fa13:     0.000 omega:    -0.076 fa_dun:     3.333 p_aa_pp:    -0.330 yhh_planarity:     0.000 ref:    -2.725 rama_prepro:    -0.022
RSD_WTD: 100  fa_atr:    -3.749 fa_rep:     0.264 fa_sol:     4.226 fa_intra_rep:     0.006 fa_intra_sol_xover4:     0.255 lk_ball_wtd:    -0.143 fa_elec:    -1.673 pro_close:     0.000 hbond_sr_bb:     0.000 hbond_lr_bb:     0.000 hbond_bb_sc:    -0.466 hbond_sc:     0.000 dslf_fa13:     0.000 omega:     0.221 fa_dun:     2.868 p_aa_pp:    -0.241 yhh_planarity:     0.000 ref:    -2.725 rama_prepro:    -0.406
RSD_WTD: 101  fa_atr:    -5.668 fa_rep:     0.337 fa_sol:     6.311 fa_intra_rep:     0.009 fa_intra_sol_xover4:     0.163 lk_ball_wtd:    -0.007 fa_elec:    -3.978 pro_close:     0.000 hbond_sr_bb:     0.000 hbond_lr_bb:     0.000 hbond_bb_sc:     0.000 hbond_sc:    -0.646 dslf_fa13:     0.000 omega:     0.073 fa_dun:     2.739 p_aa_pp:    -0.057 yhh_planarity:     0.000 ref:    -0.715 rama_prepro:    -0.207
RSD_WTD: 102  fa_atr:   -10.462 fa_rep:     1.025 fa_sol:     1.875 fa_intra_rep:     0.023 fa_intra_sol_xover4:     0.252 lk_ball_wtd:     0.016 fa_elec:    -2.431 pro_close:     0.000 hbond_sr_bb:     0.000 hbond_lr_bb:     0.000 hbond_bb_sc:     0.000 hbond_sc:     0.000 dslf_fa13:     0.000 omega:     0.010 fa_dun:     1.297 p_aa_pp:    -0.463 yhh_planarity:     0.000 ref:     1.218 rama_prepro:    -0.036
RSD_WTD: 103  fa_atr:    -6.294 fa_rep:     0.462 fa_sol:     3.599 fa_intra_rep:     0.010 fa_intra_sol_xover4:     0.184 lk_ball_wtd:    -0.248 fa_elec:    -1.451 pro_close:     0.000 hbond_sr_bb:     0.000 hbond_lr_bb:     0.000 hbond_bb_sc:     0.000 hbond_sc:     0.000 dslf_fa13:     0.000 omega:     0.091 fa_dun:     0.935 p_aa_pp:     0.064 yhh_planarity:     0.000 ref:    -0.715 rama_prepro:     0.083
RSD_WTD: 104  fa_atr:    -4.952 fa_rep:     0.252 fa_sol:     4.065 fa_intra_rep:     0.009 fa_intra_sol_xover4:     0.172 lk_ball_wtd:    -0.262 fa_elec:    -1.661 pro_close:     0.000 hbond_sr_bb:     0.000 hbond_lr_bb:     0.000 hbond_bb_sc:     0.000 hbond_sc:     0.000 dslf_fa13:     0.000 omega:     0.064 fa_dun:     2.167 p_aa_pp:     0.039 yhh_planarity:     0.000 ref:    -0.715 rama_prepro:    -0.104
RSD_WTD: 105  fa_atr:    -9.518 fa_rep:     1.810 fa_sol:     2.648 fa_intra_rep:     0.023 fa_intra_sol_xover4:     0.072 lk_ball_wtd:    -0.118 fa_elec:    -2.029 pro_close:     0.000 hbond_sr_bb:     0.000 hbond_lr_bb:     0.000 hbond_bb_sc:     0.000 hbond_sc:     0.000 dslf_fa13:     0.000 omega:     0.360 fa_dun:     2.645 p_aa_pp:    -0.271 yhh_planarity:     0.000 ref:     1.661 rama_prepro:    -0.172
RSD_WTD: 106  fa_atr:    -6.337 fa_rep:     0.741 fa_sol:     1.797 fa_intra_rep:     0.001 fa_intra_sol_xover4:     0.000 lk_ball_wtd:     0.020 fa_elec:    -1.834 pro_close:     0.000 hbond_sr_bb:     0.000 hbond_lr_bb:     0.000 hbond_bb_sc:     0.000 hbond_sc:     0.000 dslf_fa13:     0.000 omega:     0.325 fa_dun:     0.000 p_aa_pp:    -0.241 yhh_planarity:     0.000 ref:     1.325 rama_prepro:    -0.246
RSD_WTD: 107  fa_atr:    -5.207 fa_rep:     0.366 fa_sol:     4.031 fa_intra_rep:     0.010 fa_intra_sol_xover4:     0.336 lk_ball_wtd:    -0.227 fa_elec:    -2.024 pro_close:     0.000 hbond_sr_bb:     0.000 hbond_lr_bb:     0.000 hbond_bb_sc:     0.000 hbond_sc:     0.000 dslf_fa13:     0.000 omega:     0.041 fa_dun:     1.731 p_aa_pp:     0.051 yhh_planarity:     0.000 ref:    -0.715 rama_prepro:    -0.270
RSD_WTD: 108  fa_atr:    -8.687 fa_rep:     1.082 fa_sol:     3.564 fa_intra_rep:     0.030 fa_intra_sol_xover4:     0.074 lk_ball_wtd:    -0.101 fa_elec:    -1.110 pro_close:     0.000 hbond_sr_bb:     0.000 hbond_lr_bb:     0.000 hbond_bb_sc:     0.000 hbond_sc:     0.000 dslf_fa13:     0.000 omega:    -0.028 fa_dun:     0.134 p_aa_pp:    -0.351 yhh_planarity:     0.000 ref:     2.304 rama_prepro:    -0.057
RSD_WTD: 109  fa_atr:    -6.528 fa_rep:     0.508 fa_sol:     2.194 fa_intra_rep:     0.001 fa_intra_sol_xover4:     0.000 lk_ball_wtd:    -0.137 fa_elec:    -1.823 pro_close:     0.000 hbond_sr_bb:     0.000 hbond_lr_bb:     0.000 hbond_bb_sc:     0.000 hbond_sc:     0.000 dslf_fa13:     0.000 omega:     0.050 fa_dun:     0.000 p_aa_pp:    -0.158 yhh_planarity:     0.000 ref:     1.325 rama_prepro:    -0.051
RSD_WTD: 110  fa_atr:    -4.280 fa_rep:     0.411 fa_sol:     2.635 fa_intra_rep:     0.001 fa_intra_sol_xover4:     0.000 lk_ball_wtd:    -0.225 fa_elec:    -1.314 pro_close:     0.000 hbond_sr_bb:     0.000 hbond_lr_bb:     0.000 hbond_bb_sc:     0.000 hbond_sc:     0.000 dslf_fa13:     0.000 omega:    -0.007 fa_dun:     0.000 p_aa_pp:    -0.101 yhh_planarity:     0.000 ref:     1.325 rama_prepro:    -0.138
RSD_WTD: 111  fa_atr:    -3.407 fa_rep:     0.274 fa_sol:     3.776 fa_intra_rep:     0.009 fa_intra_sol_xover4:     0.399 lk_ball_wtd:    -0.286 fa_elec:    -1.383 pro_close:     0.000 hbond_sr_bb:     0.000 hbond_lr_bb:     0.000 hbond_bb_sc:     0.000 hbond_sc:     0.000 dslf_fa13:     0.000 omega:     0.017 fa_dun:     3.071 p_aa_pp:    -0.303 yhh_planarity:     0.000 ref:    -2.725 rama_prepro:    -0.358
RSD_WTD: 112  fa_atr:    -7.557 fa_rep:     1.361 fa_sol:     1.565 fa_intra_rep:     0.016 fa_intra_sol_xover4:     0.096 lk_ball_wtd:    -0.248 fa_elec:    -0.694 pro_close:     0.000 hbond_sr_bb:     0.000 hbond_lr_bb:     0.000 hbond_bb_sc:     0.000 hbond_sc:     0.000 dslf_fa13:     0.000 omega:     0.145 fa_dun:     0.125 p_aa_pp:    -0.114 yhh_planarity:     0.000 ref:     1.661 rama_prepro:    -0.524
RSD_WTD: 113  fa_atr:    -2.561 fa_rep:     0.195 fa_sol:     2.704 fa_intra_rep:     0.000 fa_intra_sol_xover4:     0.000 lk_ball_wtd:    -0.084 fa_elec:    -1.649 pro_close:     0.000 hbond_sr_bb:     0.000 hbond_lr_bb:     0.000 hbond_bb_sc:    -0.510 hbond_sc:     0.000 dslf_fa13:     0.000 omega:     0.018 fa_dun:     0.000 p_aa_pp:    -1.512 yhh_planarity:     0.000 ref:     0.798 rama_prepro:    -0.082
RSD_WTD: 114  fa_atr:    -4.520 fa_rep:     0.271 fa_sol:     1.284 fa_intra_rep:     0.001 fa_intra_sol_xover4:     0.000 lk_ball_wtd:    -0.351 fa_elec:    -0.392 pro_close:     0.000 hbond_sr_bb:     0.000 hbond_lr_bb:     0.000 hbond_bb_sc:     0.000 hbond_sc:     0.000 dslf_fa13:     0.000 omega:    -0.048 fa_dun:     0.000 p_aa_pp:    -0.082 yhh_planarity:     0.000 ref:     1.325 rama_prepro:    -0.257
RSD_WTD: 115  fa_atr:    -4.212 fa_rep:     0.137 fa_sol:     5.528 fa_intra_rep:     0.004 fa_intra_sol_xover4:     0.297 lk_ball_wtd:     0.010 fa_elec:    -2.782 pro_close:     0.000 hbond_sr_bb:     0.000 hbond_lr_bb:     0.000 hbond_bb_sc:    -1.075 hbond_sc:     0.000 dslf_fa13:     0.000 omega:     0.483 fa_dun:     2.044 p_aa_pp:    -0.221 yhh_planarity:     0.000 ref:    -2.146 rama_prepro:    -0.548
RSD_WTD: 116  fa_atr:    -4.763 fa_rep:     0.514 fa_sol:     1.376 fa_intra_rep:     0.001 fa_intra_sol_xover4:     0.000 lk_ball_wtd:    -0.039 fa_elec:    -1.774 pro_close:     0.000 hbond_sr_bb:     0.000 hbond_lr_bb:     0.000 hbond_bb_sc:     0.000 hbond_sc:     0.000 dslf_fa13:     0.000 omega:     0.193 fa_dun:     0.000 p_aa_pp:    -0.550 yhh_planarity:     0.000 ref:     1.325 rama_prepro:    -0.169
RSD_WTD: 117  fa_atr:    -7.989 fa_rep:     1.135 fa_sol:     0.148 fa_intra_rep:     0.025 fa_intra_sol_xover4:     0.107 lk_ball_wtd:    -0.019 fa_elec:    -1.761 pro_close:     0.000 hbond_sr_bb:     0.000 hbond_lr_bb:     0.000 hbond_bb_sc:     0.000 hbond_sc:     0.000 dslf_fa13:     0.000 omega:     0.042 fa_dun:     2.696 p_aa_pp:    -0.773 yhh_planarity:     0.000 ref:     2.304 rama_prepro:    -0.259
RSD_WTD: 118  fa_atr:    -7.546 fa_rep:     1.276 fa_sol:     2.269 fa_intra_rep:     0.003 fa_intra_sol_xover4:     0.030 lk_ball_wtd:     0.005 fa_elec:    -1.789 pro_close:     0.000 hbond_sr_bb:     0.000 hbond_lr_bb:     0.000 hbond_bb_sc:     0.000 hbond_sc:     0.000 dslf_fa13:     0.000 omega:    -0.018 fa_dun:     1.167 p_aa_pp:     0.126 yhh_planarity:     0.000 ref:     3.255 rama_prepro:    -0.209
RSD_WTD: 119  fa_atr:    -8.362 fa_rep:     1.017 fa_sol:     1.282 fa_intra_rep:     0.026 fa_intra_sol_xover4:     0.097 lk_ball_wtd:     0.169 fa_elec:    -1.737 pro_close:     0.000 hbond_sr_bb:     0.000 hbond_lr_bb:     0.000 hbond_bb_sc:     0.000 hbond_sc:     0.000 dslf_fa13:     0.000 omega:     0.033 fa_dun:     0.604 p_aa_pp:    -0.257 yhh_planarity:     0.000 ref:     2.304 rama_prepro:    -0.002
RSD_WTD: 120  fa_atr:    -3.967 fa_rep:     0.290 fa_sol:     2.316 fa_intra_rep:     0.003 fa_intra_sol_xover4:     0.000 lk_ball_wtd:    -0.105 fa_elec:    -1.594 pro_close:     0.000 hbond_sr_bb:     0.000 hbond_lr_bb:     0.000 hbond_bb_sc:     0.000 hbond_sc:     0.000 dslf_fa13:     0.000 omega:     0.157 fa_dun:     0.000 p_aa_pp:     0.003 yhh_planarity:     0.000 ref:     1.325 rama_prepro:     0.209
RSD_WTD: 121  fa_atr:    -7.145 fa_rep:     0.822 fa_sol:     1.253 fa_intra_rep:     0.018 fa_intra_sol_xover4:     0.069 lk_ball_wtd:    -0.095 fa_elec:    -1.131 pro_close:     0.000 hbond_sr_bb:     0.000 hbond_lr_bb:     0.000 hbond_bb_sc:     0.000 hbond_sc:     0.000 dslf_fa13:     0.000 omega:    -0.070 fa_dun:     0.488 p_aa_pp:    -0.138 yhh_planarity:     0.000 ref:     1.661 rama_prepro:     0.052
RSD_WTD: 122  fa_atr:    -5.224 fa_rep:     0.290 fa_sol:     5.574 fa_intra_rep:     0.003 fa_intra_sol_xover4:     0.356 lk_ball_wtd:    -0.081 fa_elec:    -3.118 pro_close:     0.000 hbond_sr_bb:     0.000 hbond_lr_bb:     0.000 hbond_bb_sc:    -0.845 hbond_sc:    -0.565 dslf_fa13:     0.000 omega:     0.000 fa_dun:     3.361 p_aa_pp:     0.086 yhh_planarity:     0.000 ref:    -2.146 rama_prepro:    -0.286
RSD_WTD: 123  fa_atr:    -1.767 fa_rep:     0.161 fa_sol:     2.265 fa_intra_rep:     0.007 fa_intra_sol_xover4:     0.745 lk_ball_wtd:    -0.184 fa_elec:     0.042 pro_close:     0.000 hbond_sr_bb:     0.000 hbond_lr_bb:     0.000 hbond_bb_sc:     0.000 hbond_sc:     0.000 dslf_fa13:     0.000 omega:    -0.058 fa_dun:     3.085 p_aa_pp:    -0.347 yhh_planarity:     0.000 ref:    -2.725 rama_prepro:    -0.431
RSD_WTD: 124  fa_atr:    -1.953 fa_rep:     0.188 fa_sol:     2.759 fa_intra_rep:     0.002 fa_intra_sol_xover4:     0.062 lk_ball_wtd:     0.104 fa_elec:    -2.133 pro_close:     0.000 hbond_sr_bb:     0.000 hbond_lr_bb:     0.000 hbond_bb_sc:    -0.845 hbond_sc:    -0.565 dslf_fa13:     0.000 omega:     0.028 fa_dun:     0.194 p_aa_pp:    -0.280 yhh_planarity:     0.000 ref:    -0.290 rama_prepro:    -0.641
RSD_WTD: 125  fa_atr:    -3.935 fa_rep:     0.423 fa_sol:     1.850 fa_intra_rep:     0.001 fa_intra_sol_xover4:     0.000 lk_ball_wtd:    -0.019 fa_elec:    -0.488 pro_close:     0.000 hbond_sr_bb:     0.000 hbond_lr_bb:     0.000 hbond_bb_sc:     0.000 hbond_sc:     0.000 dslf_fa13:     0.000 omega:    -0.025 fa_dun:     0.000 p_aa_pp:     0.159 yhh_planarity:     0.000 ref:     1.325 rama_prepro:    -0.204
RSD_WTD: 126  fa_atr:    -5.094 fa_rep:     0.631 fa_sol:     3.596 fa_intra_rep:     0.012 fa_intra_sol_xover4:     0.063 lk_ball_wtd:     0.041 fa_elec:    -2.673 pro_close:     0.000 hbond_sr_bb:     0.000 hbond_lr_bb:     0.000 hbond_bb_sc:    -1.349 hbond_sc:     0.000 dslf_fa13:     0.000 omega:     0.350 fa_dun:     0.842 p_aa_pp:    -0.746 yhh_planarity:     0.000 ref:     1.152 rama_prepro:     0.196
RSD_WTD: 127  fa_atr:    -7.846 fa_rep:     1.087 fa_sol:     2.847 fa_intra_rep:     0.023 fa_intra_sol_xover4:     0.414 lk_ball_wtd:    -0.175 fa_elec:    -1.232 pro_close:     0.000 hbond_sr_bb:     0.000 hbond_lr_bb:     0.000 hbond_bb_sc:    -0.362 hbond_sc:     0.000 dslf_fa13:     0.000 omega:     0.038 fa_dun:     1.269 p_aa_pp:     0.090 yhh_planarity:     0.000 ref:     2.261 rama_prepro:    -0.135
RSD_WTD: 128  fa_atr:    -5.850 fa_rep:     0.883 fa_sol:     4.518 fa_intra_rep:     0.012 fa_intra_sol_xover4:     0.214 lk_ball_wtd:    -0.198 fa_elec:    -1.258 pro_close:     0.000 hbond_sr_bb:     0.000 hbond_lr_bb:     0.000 hbond_bb_sc:     0.000 hbond_sc:     0.000 dslf_fa13:     0.000 omega:    -0.051 fa_dun:     2.075 p_aa_pp:    -0.055 yhh_planarity:     0.000 ref:    -0.715 rama_prepro:    -0.507
RSD_WTD: 129  fa_atr:    -6.201 fa_rep:     0.382 fa_sol:     6.809 fa_intra_rep:     0.003 fa_intra_sol_xover4:     0.281 lk_ball_wtd:    -0.130 fa_elec:    -4.155 pro_close:     0.000 hbond_sr_bb:     0.000 hbond_lr_bb:     0.000 hbond_bb_sc:    -0.987 hbond_sc:     0.000 dslf_fa13:     0.000 omega:     0.537 fa_dun:     2.007 p_aa_pp:    -0.208 yhh_planarity:     0.000 ref:    -2.146 rama_prepro:    -0.355
RSD_WTD: 130  fa_atr:   -10.751 fa_rep:     1.197 fa_sol:     2.070 fa_intra_rep:     0.013 fa_intra_sol_xover4:     0.017 lk_ball_wtd:     0.028 fa_elec:    -1.379 pro_close:     0.000 hbond_sr_bb:     0.000 hbond_lr_bb:     0.000 hbond_bb_sc:     0.000 hbond_sc:     0.000 dslf_fa13:     0.000 omega:     0.011 fa_dun:     2.111 p_aa_pp:     0.047 yhh_planarity:     0.000 ref:     1.657 rama_prepro:    -0.036
RSD_WTD: 131  fa_atr:    -6.048 fa_rep:     0.625 fa_sol:     4.154 fa_intra_rep:     0.009 fa_intra_sol_xover4:     0.177 lk_ball_wtd:    -0.166 fa_elec:    -1.703 pro_close:     0.000 hbond_sr_bb:     0.000 hbond_lr_bb:     0.000 hbond_bb_sc:     0.000 hbond_sc:     0.000 dslf_fa13:     0.000 omega:     0.016 fa_dun:     0.909 p_aa_pp:     0.071 yhh_planarity:     0.000 ref:    -0.715 rama_prepro:     0.052
RSD_WTD: 132  fa_atr:    -6.563 fa_rep:     0.561 fa_sol:     7.627 fa_intra_rep:     0.015 fa_intra_sol_xover4:     0.431 lk_ball_wtd:    -0.080 fa_elec:    -4.377 pro_close:     0.000 hbond_sr_bb:     0.000 hbond_lr_bb:     0.000 hbond_bb_sc:     0.000 hbond_sc:     0.000 dslf_fa13:     0.000 omega:    -0.036 fa_dun:     3.641 p_aa_pp:    -0.002 yhh_planarity:     0.000 ref:    -0.715 rama_prepro:    -0.167
RSD_WTD: 133  fa_atr:    -6.762 fa_rep:     1.087 fa_sol:     2.372 fa_intra_rep:     0.002 fa_intra_sol_xover4:     0.000 lk_ball_wtd:    -0.062 fa_elec:    -1.608 pro_close:     0.000 hbond_sr_bb:     0.000 hbond_lr_bb:     0.000 hbond_bb_sc:     0.000 hbond_sc:     0.000 dslf_fa13:     0.000 omega:     0.045 fa_dun:     0.000 p_aa_pp:    -0.265 yhh_planarity:     0.000 ref:     1.325 rama_prepro:    -0.370
RSD_WTD: 134  fa_atr:   -11.634 fa_rep:     2.069 fa_sol:     2.275 fa_intra_rep:     0.006 fa_intra_sol_xover4:     0.071 lk_ball_wtd:    -0.116 fa_elec:    -1.847 pro_close:     0.000 hbond_sr_bb:     0.000 hbond_lr_bb:     0.000 hbond_bb_sc:     0.000 hbond_sc:     0.000 dslf_fa13:     0.000 omega:     0.067 fa_dun:     1.519 p_aa_pp:     0.062 yhh_planarity:     0.000 ref:     1.657 rama_prepro:    -0.167
RSD_WTD: 135  fa_atr:    -5.597 fa_rep:     0.308 fa_sol:     4.884 fa_intra_rep:     0.007 fa_intra_sol_xover4:     0.353 lk_ball_wtd:    -0.107 fa_elec:    -2.123 pro_close:     0.000 hbond_sr_bb:     0.000 hbond_lr_bb:     0.000 hbond_bb_sc:     0.000 hbond_sc:     0.000 dslf_fa13:     0.000 omega:    -0.023 fa_dun:     2.932 p_aa_pp:    -0.204 yhh_planarity:     0.000 ref:    -2.725 rama_prepro:    -0.210
RSD_WTD: 136  fa_atr:    -8.608 fa_rep:     1.037 fa_sol:     3.606 fa_intra_rep:     0.029 fa_intra_sol_xover4:     0.072 lk_ball_wtd:    -0.184 fa_elec:    -1.738 pro_close:     0.000 hbond_sr_bb:     0.000 hbond_lr_bb:     0.000 hbond_bb_sc:     0.000 hbond_sc:     0.000 dslf_fa13:     0.000 omega:    -0.013 fa_dun:     0.220 p_aa_pp:    -0.378 yhh_planarity:     0.000 ref:     2.304 rama_prepro:    -0.146
RSD_WTD: 137  fa_atr:   -10.449 fa_rep:     1.645 fa_sol:     2.404 fa_intra_rep:     0.018 fa_intra_sol_xover4:     0.075 lk_ball_wtd:    -0.180 fa_elec:    -1.855 pro_close:     0.000 hbond_sr_bb:     0.000 hbond_lr_bb:     0.000 hbond_bb_sc:     0.000 hbond_sc:     0.000 dslf_fa13:     0.000 omega:     0.145 fa_dun:     0.599 p_aa_pp:    -0.232 yhh_planarity:     0.000 ref:     1.661 rama_prepro:    -0.022
RSD_WTD: 138  fa_atr:    -6.883 fa_rep:     0.725 fa_sol:     4.020 fa_intra_rep:     0.022 fa_intra_sol_xover4:     0.279 lk_ball_wtd:    -0.141 fa_elec:    -1.527 pro_close:     0.000 hbond_sr_bb:     0.000 hbond_lr_bb:     0.000 hbond_bb_sc:     0.000 hbond_sc:     0.000 dslf_fa13:     0.000 omega:    -0.010 fa_dun:     1.300 p_aa_pp:    -0.408 yhh_planarity:     0.000 ref:     0.582 rama_prepro:    -0.068
RSD_WTD: 139  fa_atr:    -4.214 fa_rep:     0.323 fa_sol:     3.609 fa_intra_rep:     0.012 fa_intra_sol_xover4:     0.159 lk_ball_wtd:    -0.220 fa_elec:    -0.824 pro_close:     0.000 hbond_sr_bb:     0.000 hbond_lr_bb:     0.000 hbond_bb_sc:     0.000 hbond_sc:     0.000 dslf_fa13:     0.000 omega:     0.021 fa_dun:     2.099 p_aa_pp:    -0.043 yhh_planarity:     0.000 ref:    -0.715 rama_prepro:    -0.267
RSD_WTD: 140  fa_atr:    -6.751 fa_rep:     0.782 fa_sol:     1.889 fa_intra_rep:     0.018 fa_intra_sol_xover4:     0.100 lk_ball_wtd:    -0.207 fa_elec:    -0.647 pro_close:     0.000 hbond_sr_bb:     0.000 hbond_lr_bb:     0.000 hbond_bb_sc:     0.000 hbond_sc:     0.000 dslf_fa13:     0.000 omega:    -0.057 fa_dun:     0.121 p_aa_pp:    -0.084 yhh_planarity:     0.000 ref:     1.661 rama_prepro:    -0.486
RSD_WTD: 141  fa_atr:    -1.903 fa_rep:     0.210 fa_sol:     2.012 fa_intra_rep:     0.000 fa_intra_sol_xover4:     0.000 lk_ball_wtd:    -0.133 fa_elec:    -1.233 pro_close:     0.000 hbond_sr_bb:     0.000 hbond_lr_bb:     0.000 hbond_bb_sc:     0.000 hbond_sc:     0.000 dslf_fa13:     0.000 omega:    -0.145 fa_dun:     0.000 p_aa_pp:    -1.473 yhh_planarity:     0.000 ref:     0.798 rama_prepro:    -0.525
RSD_WTD: 142  fa_atr:    -6.650 fa_rep:     0.590 fa_sol:     1.637 fa_intra_rep:     0.017 fa_intra_sol_xover4:     0.054 lk_ball_wtd:    -0.131 fa_elec:    -0.332 pro_close:     0.000 hbond_sr_bb:     0.000 hbond_lr_bb:     0.000 hbond_bb_sc:     0.000 hbond_sc:     0.000 dslf_fa13:     0.000 omega:     0.953 fa_dun:     0.011 p_aa_pp:    -0.270 yhh_planarity:     0.000 ref:     2.643 rama_prepro:    -0.354
RSD_WTD: 143  fa_atr:    -5.175 fa_rep:     0.408 fa_sol:     3.907 fa_intra_rep:     0.007 fa_intra_sol_xover4:     0.137 lk_ball_wtd:    -0.231 fa_elec:    -2.432 pro_close:     0.000 hbond_sr_bb:     0.000 hbond_lr_bb:     0.000 hbond_bb_sc:     0.000 hbond_sc:     0.000 dslf_fa13:     0.000 omega:     0.102 fa_dun:     0.818 p_aa_pp:    -0.148 yhh_planarity:     0.000 ref:    -0.715 rama_prepro:    -0.226
RSD_WTD: 144  fa_atr:    -4.358 fa_rep:     0.480 fa_sol:     1.133 fa_intra_rep:     0.003 fa_intra_sol_xover4:     0.000 lk_ball_wtd:    -0.043 fa_elec:    -0.631 pro_close:     0.000 hbond_sr_bb:     0.000 hbond_lr_bb:     0.000 hbond_bb_sc:     0.000 hbond_sc:     0.000 dslf_fa13:     0.000 omega:     0.092 fa_dun:     0.000 p_aa_pp:    -0.082 yhh_planarity:     0.000 ref:     1.325 rama_prepro:    -0.064
RSD_WTD: 145  fa_atr:    -8.858 fa_rep:     1.127 fa_sol:     1.110 fa_intra_rep:     0.026 fa_intra_sol_xover4:     0.081 lk_ball_wtd:    -0.336 fa_elec:    -0.155 pro_close:     0.000 hbond_sr_bb:     0.000 hbond_lr_bb:     0.000 hbond_bb_sc:     0.000 hbond_sc:     0.000 dslf_fa13:     0.000 omega:     0.103 fa_dun:     0.220 p_aa_pp:    -0.676 yhh_planarity:     0.000 ref:     2.304 rama_prepro:    -0.069
RSD_WTD: 146  fa_atr:    -7.301 fa_rep:     1.037 fa_sol:     1.351 fa_intra_rep:     0.017 fa_intra_sol_xover4:     0.041 lk_ball_wtd:    -0.087 fa_elec:    -2.018 pro_close:     0.000 hbond_sr_bb:     0.000 hbond_lr_bb:     0.000 hbond_bb_sc:     0.000 hbond_sc:     0.000 dslf_fa13:     0.000 omega:     0.269 fa_dun:     0.092 p_aa_pp:    -0.722 yhh_planarity:     0.000 ref:     2.643 rama_prepro:    -0.341
RSD_WTD: 147  fa_atr:    -7.918 fa_rep:     1.602 fa_sol:     0.608 fa_intra_rep:     0.016 fa_intra_sol_xover4:     0.040 lk_ball_wtd:     0.001 fa_elec:    -2.271 pro_close:     0.000 hbond_sr_bb:     0.000 hbond_lr_bb:     0.000 hbond_bb_sc:     0.000 hbond_sc:     0.000 dslf_fa13:     0.000 omega:    -0.009 fa_dun:     0.056 p_aa_pp:    -0.782 yhh_planarity:     0.000 ref:     2.643 rama_prepro:    -0.300
RSD_WTD: 148  fa_atr:    -4.721 fa_rep:     0.451 fa_sol:     1.788 fa_intra_rep:     0.001 fa_intra_sol_xover4:     0.000 lk_ball_wtd:     0.173 fa_elec:    -1.649 pro_close:     0.000 hbond_sr_bb:     0.000 hbond_lr_bb:     0.000 hbond_bb_sc:     0.000 hbond_sc:     0.000 dslf_fa13:     0.000 omega:     0.012 fa_dun:     0.000 p_aa_pp:     0.064 yhh_planarity:     0.000 ref:     1.325 rama_prepro:     0.016
RSD_WTD: 149  fa_atr:   -10.094 fa_rep:     2.512 fa_sol:     1.170 fa_intra_rep:     0.025 fa_intra_sol_xover4:     0.564 lk_ball_wtd:    -0.081 fa_elec:    -1.987 pro_close:     0.000 hbond_sr_bb:     0.000 hbond_lr_bb:     0.000 hbond_bb_sc:     0.000 hbond_sc:     0.000 dslf_fa13:     0.000 omega:     0.296 fa_dun:     1.557 p_aa_pp:    -0.305 yhh_planarity:     0.000 ref:     1.218 rama_prepro:     0.247
RSD_WTD: 150  fa_atr:    -2.792 fa_rep:     0.788 fa_sol:     1.655 fa_intra_rep:     0.001 fa_intra_sol_xover4:     0.000 lk_ball_wtd:     0.027 fa_elec:    -0.915 pro_close:     0.000 hbond_sr_bb:     0.000 hbond_lr_bb:     0.000 hbond_bb_sc:     0.000 hbond_sc:     0.000 dslf_fa13:     0.000 omega:     0.337 fa_dun:     0.000 p_aa_pp:     0.106 yhh_planarity:     0.000 ref:     1.325 rama_prepro:    -0.239
RSD_WTD: 151  fa_atr:    -7.719 fa_rep:     0.863 fa_sol:     2.177 fa_intra_rep:     0.024 fa_intra_sol_xover4:     0.194 lk_ball_wtd:    -0.170 fa_elec:    -0.531 pro_close:     0.000 hbond_sr_bb:     0.000 hbond_lr_bb:     0.000 hbond_bb_sc:     0.000 hbond_sc:     0.000 dslf_fa13:     0.000 omega:     0.473 fa_dun:     2.519 p_aa_pp:     0.050 yhh_planarity:     0.058 ref:     0.582 rama_prepro:    -0.209
RSD_WTD: 152  fa_atr:    -5.569 fa_rep:     0.457 fa_sol:     5.314 fa_intra_rep:     0.004 fa_intra_sol_xover4:     0.470 lk_ball_wtd:     0.197 fa_elec:    -2.937 pro_close:     0.000 hbond_sr_bb:     0.000 hbond_lr_bb:     0.000 hbond_bb_sc:    -0.711 hbond_sc:     0.000 dslf_fa13:     0.000 omega:     0.153 fa_dun:     2.259 p_aa_pp:    -0.182 yhh_planarity:     0.000 ref:    -2.146 rama_prepro:     0.487
RSD_WTD: 153  fa_atr:    -4.960 fa_rep:     0.252 fa_sol:     5.142 fa_intra_rep:     0.006 fa_intra_sol_xover4:     0.262 lk_ball_wtd:     0.180 fa_elec:    -3.334 pro_close:     0.000 hbond_sr_bb:     0.000 hbond_lr_bb:     0.000 hbond_bb_sc:     0.000 hbond_sc:    -0.491 dslf_fa13:     0.000 omega:    -0.070 fa_dun:     2.849 p_aa_pp:    -0.334 yhh_planarity:     0.000 ref:    -2.725 rama_prepro:     0.085
RSD_WTD: 154  fa_atr:    -4.143 fa_rep:     0.420 fa_sol:     4.074 fa_intra_rep:     0.018 fa_intra_sol_xover4:     0.248 lk_ball_wtd:    -0.021 fa_elec:    -2.314 pro_close:     0.000 hbond_sr_bb:     0.000 hbond_lr_bb:     0.000 hbond_bb_sc:    -0.711 hbond_sc:     0.000 dslf_fa13:     0.000 omega:     0.002 fa_dun:     3.144 p_aa_pp:    -0.088 yhh_planarity:     0.000 ref:    -0.715 rama_prepro:    -0.373
RSD_WTD: 155  fa_atr:    -9.353 fa_rep:     1.619 fa_sol:     2.323 fa_intra_rep:     0.018 fa_intra_sol_xover4:     0.080 lk_ball_wtd:    -0.216 fa_elec:    -1.724 pro_close:     0.000 hbond_sr_bb:     0.000 hbond_lr_bb:     0.000 hbond_bb_sc:     0.000 hbond_sc:     0.000 dslf_fa13:     0.000 omega:     0.203 fa_dun:     0.130 p_aa_pp:    -0.314 yhh_planarity:     0.000 ref:     1.661 rama_prepro:    -0.226
RSD_WTD: 156  fa_atr:    -9.961 fa_rep:     1.276 fa_sol:     1.895 fa_intra_rep:     0.028 fa_intra_sol_xover4:     0.071 lk_ball_wtd:    -0.243 fa_elec:    -1.529 pro_close:     0.000 hbond_sr_bb:     0.000 hbond_lr_bb:     0.000 hbond_bb_sc:     0.000 hbond_sc:     0.000 dslf_fa13:     0.000 omega:    -0.050 fa_dun:     0.093 p_aa_pp:    -0.437 yhh_planarity:     0.000 ref:     2.304 rama_prepro:    -0.135
RSD_WTD: 157  fa_atr:    -5.389 fa_rep:     0.392 fa_sol:     3.630 fa_intra_rep:     0.016 fa_intra_sol_xover4:     0.230 lk_ball_wtd:    -0.133 fa_elec:    -1.444 pro_close:     0.000 hbond_sr_bb:     0.000 hbond_lr_bb:     0.000 hbond_bb_sc:     0.000 hbond_sc:     0.000 dslf_fa13:     0.000 omega:    -0.004 fa_dun:     3.301 p_aa_pp:     0.040 yhh_planarity:     0.000 ref:    -0.715 rama_prepro:    -0.080
RSD_WTD: 158  fa_atr:    -7.107 fa_rep:     0.627 fa_sol:     2.325 fa_intra_rep:     0.020 fa_intra_sol_xover4:     0.054 lk_ball_wtd:    -0.163 fa_elec:    -1.582 pro_close:     0.000 hbond_sr_bb:     0.000 hbond_lr_bb:     0.000 hbond_bb_sc:     0.000 hbond_sc:     0.000 dslf_fa13:     0.000 omega:    -0.059 fa_dun:     0.033 p_aa_pp:    -0.336 yhh_planarity:     0.000 ref:     2.643 rama_prepro:    -0.147
RSD_WTD: 159  fa_atr:    -7.117 fa_rep:     0.957 fa_sol:     1.989 fa_intra_rep:     0.001 fa_intra_sol_xover4:     0.000 lk_ball_wtd:    -0.081 fa_elec:    -1.774 pro_close:     0.000 hbond_sr_bb:     0.000 hbond_lr_bb:     0.000 hbond_bb_sc:     0.000 hbond_sc:     0.000 dslf_fa13:     0.000 omega:     0.089 fa_dun:     0.000 p_aa_pp:     0.287 yhh_planarity:     0.000 ref:     1.325 rama_prepro:     0.372
RSD_WTD: 160  fa_atr:    -4.982 fa_rep:     0.494 fa_sol:     2.342 fa_intra_rep:     0.001 fa_intra_sol_xover4:     0.000 lk_ball_wtd:    -0.233 fa_elec:    -1.461 pro_close:     0.000 hbond_sr_bb:     0.000 hbond_lr_bb:     0.000 hbond_bb_sc:     0.000 hbond_sc:     0.000 dslf_fa13:     0.000 omega:    -0.038 fa_dun:     0.000 p_aa_pp:    -0.223 yhh_planarity:     0.000 ref:     1.325 rama_prepro:     0.225
RSD_WTD: 161  fa_atr:    -4.874 fa_rep:     0.253 fa_sol:     4.712 fa_intra_rep:     0.017 fa_intra_sol_xover4:     0.240 lk_ball_wtd:    -0.302 fa_elec:    -1.352 pro_close:     0.000 hbond_sr_bb:     0.000 hbond_lr_bb:     0.000 hbond_bb_sc:     0.000 hbond_sc:     0.000 dslf_fa13:     0.000 omega:     0.003 fa_dun:     2.023 p_aa_pp:     0.099 yhh_planarity:     0.000 ref:    -0.715 rama_prepro:    -0.103
RSD_WTD: 162  fa_atr:    -7.708 fa_rep:     1.116 fa_sol:     3.158 fa_intra_rep:     0.021 fa_intra_sol_xover4:     0.055 lk_ball_wtd:    -0.245 fa_elec:    -1.960 pro_close:     0.000 hbond_sr_bb:     0.000 hbond_lr_bb:     0.000 hbond_bb_sc:     0.000 hbond_sc:     0.000 dslf_fa13:     0.000 omega:    -0.042 fa_dun:     0.015 p_aa_pp:    -0.218 yhh_planarity:     0.000 ref:     2.643 rama_prepro:    -0.014
RSD_WTD: 163  fa_atr:    -9.817 fa_rep:     1.515 fa_sol:     2.258 fa_intra_rep:     0.015 fa_intra_sol_xover4:     0.073 lk_ball_wtd:    -0.301 fa_elec:    -2.137 pro_close:     0.000 hbond_sr_bb:     0.000 hbond_lr_bb:     0.000 hbond_bb_sc:     0.000 hbond_sc:     0.000 dslf_fa13:     0.000 omega:     0.259 fa_dun:     0.500 p_aa_pp:    -0.238 yhh_planarity:     0.000 ref:     1.661 rama_prepro:    -0.213
RSD_WTD: 164  fa_atr:    -3.782 fa_rep:     0.336 fa_sol:     4.074 fa_intra_rep:     0.004 fa_intra_sol_xover4:     0.591 lk_ball_wtd:    -0.237 fa_elec:    -1.882 pro_close:     0.000 hbond_sr_bb:     0.000 hbond_lr_bb:     0.000 hbond_bb_sc:     0.000 hbond_sc:     0.000 dslf_fa13:     0.000 omega:     0.028 fa_dun:     1.241 p_aa_pp:    -0.245 yhh_planarity:     0.000 ref:    -0.301 rama_prepro:    -0.029
RSD_WTD: 165  fa_atr:    -3.573 fa_rep:     0.234 fa_sol:     3.891 fa_intra_rep:     0.004 fa_intra_sol_xover4:     0.309 lk_ball_wtd:    -0.308 fa_elec:    -0.523 pro_close:     0.000 hbond_sr_bb:     0.000 hbond_lr_bb:     0.000 hbond_bb_sc:     0.000 hbond_sc:     0.000 dslf_fa13:     0.000 omega:    -0.059 fa_dun:     1.337 p_aa_pp:     0.047 yhh_planarity:     0.000 ref:    -2.146 rama_prepro:    -0.105
RSD_WTD: 166  fa_atr:    -7.043 fa_rep:     0.978 fa_sol:     1.734 fa_intra_rep:     0.019 fa_intra_sol_xover4:     0.096 lk_ball_wtd:    -0.242 fa_elec:    -1.118 pro_close:     0.000 hbond_sr_bb:     0.000 hbond_lr_bb:     0.000 hbond_bb_sc:     0.000 hbond_sc:     0.000 dslf_fa13:     0.000 omega:    -0.031 fa_dun:     0.053 p_aa_pp:    -0.130 yhh_planarity:     0.000 ref:     1.661 rama_prepro:    -0.446
RSD_WTD: 167  fa_atr:    -2.389 fa_rep:     0.240 fa_sol:     2.785 fa_intra_rep:     0.000 fa_intra_sol_xover4:     0.000 lk_ball_wtd:    -0.158 fa_elec:    -0.989 pro_close:     0.000 hbond_sr_bb:     0.000 hbond_lr_bb:     0.000 hbond_bb_sc:     0.000 hbond_sc:     0.000 dslf_fa13:     0.000 omega:    -0.104 fa_dun:     0.000 p_aa_pp:    -0.892 yhh_planarity:     0.000 ref:     0.798 rama_prepro:    -0.503
RSD_WTD: 168  fa_atr:    -4.675 fa_rep:     0.459 fa_sol:     1.461 fa_intra_rep:     0.001 fa_intra_sol_xover4:     0.000 lk_ball_wtd:    -0.037 fa_elec:    -0.145 pro_close:     0.000 hbond_sr_bb:     0.000 hbond_lr_bb:     0.000 hbond_bb_sc:     0.000 hbond_sc:     0.000 dslf_fa13:     0.000 omega:    -0.002 fa_dun:     0.000 p_aa_pp:    -0.029 yhh_planarity:     0.000 ref:     1.325 rama_prepro:    -0.652
RSD_WTD: 169  fa_atr:    -3.140 fa_rep:     0.157 fa_sol:     3.048 fa_intra_rep:     0.006 fa_intra_sol_xover4:     0.322 lk_ball_wtd:    -0.270 fa_elec:    -0.678 pro_close:     0.000 hbond_sr_bb:     0.000 hbond_lr_bb:     0.000 hbond_bb_sc:     0.000 hbond_sc:     0.000 dslf_fa13:     0.000 omega:    -0.007 fa_dun:     2.435 p_aa_pp:    -0.036 yhh_planarity:     0.000 ref:    -2.725 rama_prepro:    -0.582
RSD_WTD: 170  fa_atr:    -3.755 fa_rep:     0.522 fa_sol:     2.044 fa_intra_rep:     0.003 fa_intra_sol_xover4:     0.000 lk_ball_wtd:    -0.114 fa_elec:    -0.289 pro_close:     0.000 hbond_sr_bb:     0.000 hbond_lr_bb:     0.000 hbond_bb_sc:     0.000 hbond_sc:     0.000 dslf_fa13:     0.000 omega:     0.863 fa_dun:     0.000 p_aa_pp:    -0.144 yhh_planarity:     0.000 ref:     1.325 rama_prepro:     0.419
RSD_WTD: 171  fa_atr:    -5.064 fa_rep:     1.185 fa_sol:     2.346 fa_intra_rep:     0.003 fa_intra_sol_xover4:     0.000 lk_ball_wtd:    -0.278 fa_elec:    -3.057 pro_close:     0.000 hbond_sr_bb:     0.000 hbond_lr_bb:     0.000 hbond_bb_sc:    -0.894 hbond_sc:     0.000 dslf_fa13:     0.000 omega:    -0.008 fa_dun:     0.000 p_aa_pp:    -0.105 yhh_planarity:     0.000 ref:     1.325 rama_prepro:     0.782
RSD_WTD: 172  fa_atr:    -4.893 fa_rep:     0.426 fa_sol:     1.468 fa_intra_rep:     0.001 fa_intra_sol_xover4:     0.000 lk_ball_wtd:     0.057 fa_elec:    -2.117 pro_close:     0.000 hbond_sr_bb:     0.000 hbond_lr_bb:     0.000 hbond_bb_sc:     0.000 hbond_sc:     0.000 dslf_fa13:     0.000 omega:     0.048 fa_dun:     0.000 p_aa_pp:     0.096 yhh_planarity:     0.000 ref:     1.325 rama_prepro:     0.217
RSD_WTD: 173  fa_atr:    -8.645 fa_rep:     0.882 fa_sol:     0.785 fa_intra_rep:     0.027 fa_intra_sol_xover4:     0.076 lk_ball_wtd:    -0.095 fa_elec:    -1.563 pro_close:     0.000 hbond_sr_bb:     0.000 hbond_lr_bb:     0.000 hbond_bb_sc:     0.000 hbond_sc:     0.000 dslf_fa13:     0.000 omega:     0.087 fa_dun:     0.211 p_aa_pp:    -0.723 yhh_planarity:     0.000 ref:     2.304 rama_prepro:    -0.132
RSD_WTD: 174  fa_atr:    -7.799 fa_rep:     1.039 fa_sol:     0.924 fa_intra_rep:     0.033 fa_intra_sol_xover4:     0.116 lk_ball_wtd:     0.010 fa_elec:    -1.654 pro_close:     0.000 hbond_sr_bb:     0.000 hbond_lr_bb:     0.000 hbond_bb_sc:     0.000 hbond_sc:     0.000 dslf_fa13:     0.000 omega:     0.009 fa_dun:     2.393 p_aa_pp:    -0.715 yhh_planarity:     0.000 ref:     2.304 rama_prepro:    -0.392
RSD_WTD: 175  fa_atr:    -9.117 fa_rep:     1.742 fa_sol:     0.911 fa_intra_rep:     0.017 fa_intra_sol_xover4:     0.074 lk_ball_wtd:     0.047 fa_elec:    -1.879 pro_close:     0.000 hbond_sr_bb:     0.000 hbond_lr_bb:     0.000 hbond_bb_sc:     0.000 hbond_sc:     0.000 dslf_fa13:     0.000 omega:    -0.066 fa_dun:     0.714 p_aa_pp:    -0.292 yhh_planarity:     0.000 ref:     1.661 rama_prepro:    -0.159
RSD_WTD: 176  fa_atr:    -4.001 fa_rep:     0.505 fa_sol:     2.137 fa_intra_rep:     0.001 fa_intra_sol_xover4:     0.000 lk_ball_wtd:     0.055 fa_elec:    -2.172 pro_close:     0.000 hbond_sr_bb:     0.000 hbond_lr_bb:     0.000 hbond_bb_sc:     0.000 hbond_sc:     0.000 dslf_fa13:     0.000 omega:     0.027 fa_dun:     0.000 p_aa_pp:     0.424 yhh_planarity:     0.000 ref:     1.325 rama_prepro:     0.178
RSD_WTD: 177  fa_atr:    -9.009 fa_rep:     1.026 fa_sol:     0.986 fa_intra_rep:     0.022 fa_intra_sol_xover4:     0.226 lk_ball_wtd:     0.039 fa_elec:    -1.815 pro_close:     0.000 hbond_sr_bb:     0.000 hbond_lr_bb:     0.000 hbond_bb_sc:     0.000 hbond_sc:     0.000 dslf_fa13:     0.000 omega:     0.125 fa_dun:     1.374 p_aa_pp:    -0.325 yhh_planarity:     0.000 ref:     1.218 rama_prepro:    -0.038
RSD_WTD: 178  fa_atr:    -1.879 fa_rep:     0.102 fa_sol:     1.294 fa_intra_rep:     0.008 fa_intra_sol_xover4:     0.770 lk_ball_wtd:    -0.228 fa_elec:    -0.031 pro_close:     0.000 hbond_sr_bb:     0.000 hbond_lr_bb:     0.000 hbond_bb_sc:     0.000 hbond_sc:     0.000 dslf_fa13:     0.000 omega:     0.402 fa_dun:     1.678 p_aa_pp:    -0.562 yhh_planarity:     0.000 ref:    -2.146 rama_prepro:     0.303
RSD_WTD: 179  fa_atr:    -5.799 fa_rep:     0.851 fa_sol:     1.573 fa_intra_rep:     0.032 fa_intra_sol_xover4:     0.081 lk_ball_wtd:    -0.124 fa_elec:     0.287 pro_close:     0.000 hbond_sr_bb:     0.000 hbond_lr_bb:     0.000 hbond_bb_sc:     0.000 hbond_sc:     0.000 dslf_fa13:     0.000 omega:     0.027 fa_dun:     1.144 p_aa_pp:    -0.746 yhh_planarity:     0.000 ref:     2.304 rama_prepro:     0.262
[truncated: 27,063 more chars]
