# Supplementary material for: De Novo Design of a Highly Stable Ovoid TIM Barrel: Unlocking Pocket Shape towards Functional Design
Source: Biodes Res. 2022 Oct 10;2022:9842315. doi: 10.34133/2022/9842315 (PMC10521652; doi:10.34133/2022/9842315)
Supplement: Supplementary Materials — The supplementary information contains further details about the design and characterization of the de novo proteins in this study, as well as Rosetta design models. [file 9842315.f1.zip › Supplementary_Materials/Rosetta_design_models/hv1.pdb]

HEADER                                            10-MAY-19   XXXX              
EXPDTA    THEORETICAL MODEL                                                     
REMARK 220                                                                      
REMARK 220 EXPERIMENTAL DETAILS                                                 
REMARK 220  EXPERIMENT TYPE                : THEORETICAL MODELLING              
REMARK 220  DATE OF DATA COLLECTION        : 10-MAY-19                          
REMARK 220                                                                      
REMARK 220 REMARK: MODEL GENERATED BY ROSETTA                                   
REMARK 220  VERSION 2019.12.post.dev+13.master.11806bb                          
ATOM      1  N   ASP A   1      -7.164   6.921   7.823  1.00  0.00           N  
ATOM      2  CA  ASP A   1      -6.209   6.615   8.867  1.00  0.00           C  
ATOM      3  C   ASP A   1      -4.802   6.904   8.392  1.00  0.00           C  
ATOM      4  O   ASP A   1      -3.918   7.230   9.190  1.00  0.00           O  
ATOM      5  CB  ASP A   1      -6.326   5.150   9.295  1.00  0.00           C  
ATOM      6  CG  ASP A   1      -7.700   4.803   9.853  1.00  0.00           C  
ATOM      7  OD1 ASP A   1      -8.143   5.480  10.751  1.00  0.00           O  
ATOM      8  OD2 ASP A   1      -8.293   3.865   9.376  1.00  0.00           O  
ATOM      9 1H   ASP A   1      -7.984   7.364   8.221  1.00  0.00           H  
ATOM     10 2H   ASP A   1      -6.733   7.556   7.166  1.00  0.00           H  
ATOM     11 3H   ASP A   1      -7.431   6.071   7.344  1.00  0.00           H  
ATOM     12  HA  ASP A   1      -6.419   7.248   9.728  1.00  0.00           H  
ATOM     13 1HB  ASP A   1      -6.123   4.504   8.441  1.00  0.00           H  
ATOM     14 2HB  ASP A   1      -5.575   4.932  10.056  1.00  0.00           H  
ATOM     15  N   ALA A   2      -4.596   6.799   7.077  1.00  0.00           N  
ATOM     16  CA  ALA A   2      -3.322   7.149   6.467  1.00  0.00           C  
ATOM     17  C   ALA A   2      -3.518   7.595   5.024  1.00  0.00           C  
ATOM     18  O   ALA A   2      -4.487   7.203   4.367  1.00  0.00           O  
ATOM     19  CB  ALA A   2      -2.379   5.975   6.519  1.00  0.00           C  
ATOM     20  H   ALA A   2      -5.348   6.472   6.485  1.00  0.00           H  
ATOM     21  HA  ALA A   2      -2.891   7.983   7.025  1.00  0.00           H  
ATOM     22 1HB  ALA A   2      -1.427   6.256   6.078  1.00  0.00           H  
ATOM     23 2HB  ALA A   2      -2.231   5.681   7.543  1.00  0.00           H  
ATOM     24 3HB  ALA A   2      -2.795   5.166   5.975  1.00  0.00           H  
ATOM     25  N   ILE A   3      -2.584   8.395   4.525  1.00  0.00           N  
ATOM     26  CA  ILE A   3      -2.546   8.728   3.104  1.00  0.00           C  
ATOM     27  C   ILE A   3      -1.353   8.062   2.429  1.00  0.00           C  
ATOM     28  O   ILE A   3      -0.224   8.125   2.931  1.00  0.00           O  
ATOM     29  CB  ILE A   3      -2.476  10.251   2.893  1.00  0.00           C  
ATOM     30  CG1 ILE A   3      -3.566  10.953   3.707  1.00  0.00           C  
ATOM     31  CG2 ILE A   3      -2.609  10.590   1.416  1.00  0.00           C  
ATOM     32  CD1 ILE A   3      -4.972  10.572   3.302  1.00  0.00           C  
ATOM     33  H   ILE A   3      -1.866   8.766   5.144  1.00  0.00           H  
ATOM     34  HA  ILE A   3      -3.452   8.348   2.637  1.00  0.00           H  
ATOM     35  HB  ILE A   3      -1.520  10.625   3.257  1.00  0.00           H  
ATOM     36 1HG1 ILE A   3      -3.440  10.718   4.763  1.00  0.00           H  
ATOM     37 2HG1 ILE A   3      -3.462  12.033   3.599  1.00  0.00           H  
ATOM     38 1HG2 ILE A   3      -2.558  11.671   1.285  1.00  0.00           H  
ATOM     39 2HG2 ILE A   3      -1.799  10.119   0.861  1.00  0.00           H  
ATOM     40 3HG2 ILE A   3      -3.565  10.224   1.043  1.00  0.00           H  
ATOM     41 1HD1 ILE A   3      -5.688  11.111   3.923  1.00  0.00           H  
ATOM     42 2HD1 ILE A   3      -5.132  10.832   2.255  1.00  0.00           H  
ATOM     43 3HD1 ILE A   3      -5.111   9.500   3.435  1.00  0.00           H  
ATOM     44  N   ALA A   4      -1.614   7.396   1.314  1.00  0.00           N  
ATOM     45  CA  ALA A   4      -0.599   6.616   0.627  1.00  0.00           C  
ATOM     46  C   ALA A   4      -0.184   7.245  -0.698  1.00  0.00           C  
ATOM     47  O   ALA A   4      -0.950   7.981  -1.324  1.00  0.00           O  
ATOM     48  CB  ALA A   4      -1.101   5.197   0.399  1.00  0.00           C  
ATOM     49  H   ALA A   4      -2.551   7.422   0.939  1.00  0.00           H  
ATOM     50  HA  ALA A   4       0.272   6.563   1.265  1.00  0.00           H  
ATOM     51 1HB  ALA A   4      -0.329   4.615  -0.105  1.00  0.00           H  
ATOM     52 2HB  ALA A   4      -1.334   4.736   1.359  1.00  0.00           H  
ATOM     53 3HB  ALA A   4      -1.997   5.223  -0.218  1.00  0.00           H  
ATOM     54  N   ILE A   5       1.032   6.942  -1.119  1.00  0.00           N  
ATOM     55  CA  ILE A   5       1.542   7.397  -2.393  1.00  0.00           C  
ATOM     56  C   ILE A   5       1.665   6.247  -3.375  1.00  0.00           C  
ATOM     57  O   ILE A   5       2.352   5.261  -3.105  1.00  0.00           O  
ATOM     58  CB  ILE A   5       2.911   8.080  -2.223  1.00  0.00           C  
ATOM     59  CG1 ILE A   5       2.779   9.333  -1.354  1.00  0.00           C  
ATOM     60  CG2 ILE A   5       3.503   8.429  -3.580  1.00  0.00           C  
ATOM     61  CD1 ILE A   5       4.103   9.905  -0.903  1.00  0.00           C  
ATOM     62  H   ILE A   5       1.621   6.368  -0.533  1.00  0.00           H  
ATOM     63  HA  ILE A   5       0.849   8.129  -2.805  1.00  0.00           H  
ATOM     64  HB  ILE A   5       3.592   7.406  -1.703  1.00  0.00           H  
ATOM     65 1HG1 ILE A   5       2.244  10.104  -1.907  1.00  0.00           H  
ATOM     66 2HG1 ILE A   5       2.190   9.100  -0.467  1.00  0.00           H  
ATOM     67 1HG2 ILE A   5       4.471   8.911  -3.442  1.00  0.00           H  
ATOM     68 2HG2 ILE A   5       3.632   7.520  -4.166  1.00  0.00           H  
ATOM     69 3HG2 ILE A   5       2.832   9.108  -4.106  1.00  0.00           H  
ATOM     70 1HD1 ILE A   5       3.928  10.791  -0.291  1.00  0.00           H  
ATOM     71 2HD1 ILE A   5       4.641   9.160  -0.316  1.00  0.00           H  
ATOM     72 3HD1 ILE A   5       4.697  10.179  -1.774  1.00  0.00           H  
ATOM     73  N   ALA A   6       1.001   6.371  -4.515  1.00  0.00           N  
ATOM     74  CA  ALA A   6       1.060   5.333  -5.531  1.00  0.00           C  
ATOM     75  C   ALA A   6       1.887   5.781  -6.711  1.00  0.00           C  
ATOM     76  O   ALA A   6       1.386   6.459  -7.614  1.00  0.00           O  
ATOM     77  CB  ALA A   6      -0.340   4.947  -5.985  1.00  0.00           C  
ATOM     78  H   ALA A   6       0.443   7.204  -4.687  1.00  0.00           H  
ATOM     79  HA  ALA A   6       1.544   4.455  -5.103  1.00  0.00           H  
ATOM     80 1HB  ALA A   6      -0.274   4.174  -6.751  1.00  0.00           H  
ATOM     81 2HB  ALA A   6      -0.907   4.568  -5.135  1.00  0.00           H  
ATOM     82 3HB  ALA A   6      -0.843   5.822  -6.395  1.00  0.00           H  
ATOM     83  N   LEU A   7       3.164   5.425  -6.698  1.00  0.00           N  
ATOM     84  CA  LEU A   7       4.084   5.885  -7.719  1.00  0.00           C  
ATOM     85  C   LEU A   7       3.674   5.344  -9.083  1.00  0.00           C  
ATOM     86  O   LEU A   7       3.490   4.138  -9.252  1.00  0.00           O  
ATOM     87  CB  LEU A   7       5.514   5.443  -7.386  1.00  0.00           C  
ATOM     88  CG  LEU A   7       6.617   6.040  -8.269  1.00  0.00           C  
ATOM     89  CD1 LEU A   7       6.698   7.542  -8.035  1.00  0.00           C  
ATOM     90  CD2 LEU A   7       7.943   5.365  -7.950  1.00  0.00           C  
ATOM     91  H   LEU A   7       3.507   4.820  -5.949  1.00  0.00           H  
ATOM     92  HA  LEU A   7       4.051   6.969  -7.754  1.00  0.00           H  
ATOM     93 1HB  LEU A   7       5.731   5.716  -6.355  1.00  0.00           H  
ATOM     94 2HB  LEU A   7       5.571   4.358  -7.472  1.00  0.00           H  
ATOM     95  HG  LEU A   7       6.371   5.878  -9.319  1.00  0.00           H  
ATOM     96 1HD1 LEU A   7       7.482   7.966  -8.663  1.00  0.00           H  
ATOM     97 2HD1 LEU A   7       5.743   8.002  -8.290  1.00  0.00           H  
ATOM     98 3HD1 LEU A   7       6.927   7.736  -6.988  1.00  0.00           H  
ATOM     99 1HD2 LEU A   7       8.728   5.789  -8.578  1.00  0.00           H  
ATOM    100 2HD2 LEU A   7       8.191   5.527  -6.901  1.00  0.00           H  
ATOM    101 3HD2 LEU A   7       7.863   4.295  -8.143  1.00  0.00           H  
ATOM    102  N   ASP A   8       3.515   6.240 -10.049  1.00  0.00           N  
ATOM    103  CA  ASP A   8       3.136   5.841 -11.401  1.00  0.00           C  
ATOM    104  C   ASP A   8       4.357   5.501 -12.246  1.00  0.00           C  
ATOM    105  O   ASP A   8       5.481   5.833 -11.889  1.00  0.00           O  
ATOM    106  CB  ASP A   8       2.334   6.953 -12.082  1.00  0.00           C  
ATOM    107  CG  ASP A   8       1.480   6.445 -13.236  1.00  0.00           C  
ATOM    108  OD1 ASP A   8       1.583   5.286 -13.561  1.00  0.00           O  
ATOM    109  OD2 ASP A   8       0.732   7.222 -13.781  1.00  0.00           O  
ATOM    110  H   ASP A   8       3.643   7.220  -9.840  1.00  0.00           H  
ATOM    111  HA  ASP A   8       2.510   4.951 -11.334  1.00  0.00           H  
ATOM    112 1HB  ASP A   8       1.683   7.432 -11.351  1.00  0.00           H  
ATOM    113 2HB  ASP A   8       3.017   7.714 -12.462  1.00  0.00           H  
ATOM    114  N   GLU A   9       4.119   4.852 -13.378  1.00  0.00           N  
ATOM    115  CA  GLU A   9       5.195   4.450 -14.285  1.00  0.00           C  
ATOM    116  C   GLU A   9       5.990   5.655 -14.777  1.00  0.00           C  
ATOM    117  O   GLU A   9       7.202   5.576 -14.965  1.00  0.00           O  
ATOM    118  CB  GLU A   9       4.625   3.685 -15.482  1.00  0.00           C  
ATOM    119  CG  GLU A   9       5.676   3.149 -16.444  1.00  0.00           C  
ATOM    120  CD  GLU A   9       5.088   2.322 -17.552  1.00  0.00           C  
ATOM    121  OE1 GLU A   9       3.922   2.013 -17.483  1.00  0.00           O  
ATOM    122  OE2 GLU A   9       5.804   1.998 -18.470  1.00  0.00           O  
ATOM    123  H   GLU A   9       3.159   4.630 -13.622  1.00  0.00           H  
ATOM    124  HA  GLU A   9       5.876   3.794 -13.742  1.00  0.00           H  
ATOM    125 1HB  GLU A   9       4.036   2.840 -15.126  1.00  0.00           H  
ATOM    126 2HB  GLU A   9       3.957   4.336 -16.046  1.00  0.00           H  
ATOM    127 1HG  GLU A   9       6.216   3.989 -16.880  1.00  0.00           H  
ATOM    128 2HG  GLU A   9       6.390   2.545 -15.885  1.00  0.00           H  
ATOM    129  N   SER A  10       5.294   6.767 -14.997  1.00  0.00           N  
ATOM    130  CA  SER A  10       5.914   7.967 -15.546  1.00  0.00           C  
ATOM    131  C   SER A  10       6.594   8.798 -14.459  1.00  0.00           C  
ATOM    132  O   SER A  10       7.267   9.787 -14.752  1.00  0.00           O  
ATOM    133  CB  SER A  10       4.873   8.808 -16.259  1.00  0.00           C  
ATOM    134  OG  SER A  10       3.946   9.335 -15.350  1.00  0.00           O  
ATOM    135  H   SER A  10       4.305   6.776 -14.788  1.00  0.00           H  
ATOM    136  HA  SER A  10       6.674   7.663 -16.266  1.00  0.00           H  
ATOM    137 1HB  SER A  10       5.365   9.620 -16.794  1.00  0.00           H  
ATOM    138 2HB  SER A  10       4.355   8.197 -16.997  1.00  0.00           H  
ATOM    139  HG  SER A  10       3.202   8.728 -15.349  1.00  0.00           H  
ATOM    140  N   ALA A  11       6.406   8.401 -13.203  1.00  0.00           N  
ATOM    141  CA  ALA A  11       6.905   9.174 -12.073  1.00  0.00           C  
ATOM    142  C   ALA A  11       8.254   8.627 -11.610  1.00  0.00           C  
ATOM    143  O   ALA A  11       8.598   7.479 -11.887  1.00  0.00           O  
ATOM    144  CB  ALA A  11       5.903   9.150 -10.935  1.00  0.00           C  
ATOM    145  H   ALA A  11       5.908   7.536 -13.026  1.00  0.00           H  
ATOM    146  HA  ALA A  11       7.051  10.204 -12.398  1.00  0.00           H  
ATOM    147 1HB  ALA A  11       6.279   9.747 -10.109  1.00  0.00           H  
ATOM    148 2HB  ALA A  11       4.953   9.562 -11.277  1.00  0.00           H  
ATOM    149 3HB  ALA A  11       5.756   8.134 -10.608  1.00  0.00           H  
ATOM    150  N   THR A  12       9.018   9.462 -10.911  1.00  0.00           N  
ATOM    151  CA  THR A  12      10.312   9.048 -10.377  1.00  0.00           C  
ATOM    152  C   THR A  12      10.482   9.480  -8.926  1.00  0.00           C  
ATOM    153  O   THR A  12       9.563  10.028  -8.319  1.00  0.00           O  
ATOM    154  CB  THR A  12      11.467   9.618 -11.221  1.00  0.00           C  
ATOM    155  OG1 THR A  12      12.705   9.029 -10.802  1.00  0.00           O  
ATOM    156  CG2 THR A  12      11.549  11.128 -11.063  1.00  0.00           C  
ATOM    157  H   THR A  12       8.699  10.417 -10.753  1.00  0.00           H  
ATOM    158  HA  THR A  12      10.371   7.961 -10.415  1.00  0.00           H  
ATOM    159  HB  THR A  12      11.303   9.377 -12.271  1.00  0.00           H  
ATOM    160  HG1 THR A  12      13.157   8.660 -11.564  1.00  0.00           H  
ATOM    161 1HG2 THR A  12      12.370  11.514 -11.667  1.00  0.00           H  
ATOM    162 2HG2 THR A  12      10.613  11.580 -11.391  1.00  0.00           H  
ATOM    163 3HG2 THR A  12      11.722  11.375 -10.016  1.00  0.00           H  
ATOM    164  N   TRP A  13      11.678   9.250  -8.376  1.00  0.00           N  
ATOM    165  CA  TRP A  13      11.915   9.461  -6.949  1.00  0.00           C  
ATOM    166  C   TRP A  13      11.731  10.929  -6.574  1.00  0.00           C  
ATOM    167  O   TRP A  13      11.358  11.250  -5.450  1.00  0.00           O  
ATOM    168  CB  TRP A  13      13.325   9.005  -6.569  1.00  0.00           C  
ATOM    169  CG  TRP A  13      14.408   9.864  -7.147  1.00  0.00           C  
ATOM    170  CD1 TRP A  13      15.048   9.679  -8.336  1.00  0.00           C  
ATOM    171  CD2 TRP A  13      14.987  11.056  -6.562  1.00  0.00           C  
ATOM    172  NE1 TRP A  13      15.981  10.667  -8.530  1.00  0.00           N  
ATOM    173  CE2 TRP A  13      15.956  11.519  -7.455  1.00  0.00           C  
ATOM    174  CE3 TRP A  13      14.762  11.756  -5.370  1.00  0.00           C  
ATOM    175  CZ2 TRP A  13      16.709  12.654  -7.197  1.00  0.00           C  
ATOM    176  CZ3 TRP A  13      15.515  12.895  -5.112  1.00  0.00           C  
ATOM    177  CH2 TRP A  13      16.463  13.332  -6.003  1.00  0.00           C  
ATOM    178  H   TRP A  13      12.439   8.935  -8.962  1.00  0.00           H  
ATOM    179  HA  TRP A  13      11.194   8.870  -6.388  1.00  0.00           H  
ATOM    180 1HB  TRP A  13      13.428   9.008  -5.483  1.00  0.00           H  
ATOM    181 2HB  TRP A  13      13.480   7.981  -6.909  1.00  0.00           H  
ATOM    182  HD1 TRP A  13      14.847   8.865  -9.031  1.00  0.00           H  
ATOM    183  HE1 TRP A  13      16.588  10.753  -9.333  1.00  0.00           H  
ATOM    184  HE3 TRP A  13      14.009  11.415  -4.661  1.00  0.00           H  
ATOM    185  HZ2 TRP A  13      17.466  13.017  -7.892  1.00  0.00           H  
ATOM    186  HZ3 TRP A  13      15.335  13.434  -4.182  1.00  0.00           H  
ATOM    187  HH2 TRP A  13      17.036  14.230  -5.770  1.00  0.00           H  
ATOM    188  N   LYS A  14      11.990  11.819  -7.537  1.00  0.00           N  
ATOM    189  CA  LYS A  14      11.818  13.252  -7.331  1.00  0.00           C  
ATOM    190  C   LYS A  14      10.369  13.588  -7.005  1.00  0.00           C  
ATOM    191  O   LYS A  14      10.090  14.505  -6.226  1.00  0.00           O  
ATOM    192  CB  LYS A  14      12.275  14.030  -8.565  1.00  0.00           C  
ATOM    193  CG  LYS A  14      13.778  14.002  -8.806  1.00  0.00           C  
ATOM    194  CD  LYS A  14      14.142  14.696 -10.110  1.00  0.00           C  
ATOM    195  CE  LYS A  14      13.915  16.198 -10.020  1.00  0.00           C  
ATOM    196  NZ  LYS A  14      14.347  16.901 -11.259  1.00  0.00           N  
ATOM    197  H   LYS A  14      12.306  11.487  -8.436  1.00  0.00           H  
ATOM    198  HA  LYS A  14      12.432  13.554  -6.482  1.00  0.00           H  
ATOM    199 1HB  LYS A  14      11.786  13.625  -9.452  1.00  0.00           H  
ATOM    200 2HB  LYS A  14      11.970  15.073  -8.471  1.00  0.00           H  
ATOM    201 1HG  LYS A  14      14.288  14.503  -7.983  1.00  0.00           H  
ATOM    202 2HG  LYS A  14      14.120  12.968  -8.847  1.00  0.00           H  
ATOM    203 1HD  LYS A  14      15.191  14.509 -10.342  1.00  0.00           H  
ATOM    204 2HD  LYS A  14      13.532  14.294 -10.919  1.00  0.00           H  
ATOM    205 1HE  LYS A  14      12.857  16.396  -9.855  1.00  0.00           H  
ATOM    206 2HE  LYS A  14      14.474  16.601  -9.176  1.00  0.00           H  
ATOM    207 1HZ  LYS A  14      14.180  17.893 -11.159  1.00  0.00           H  
ATOM    208 2HZ  LYS A  14      15.332  16.739 -11.412  1.00  0.00           H  
ATOM    209 3HZ  LYS A  14      13.821  16.550 -12.047  1.00  0.00           H  
ATOM    210  N   ASP A  15       9.444  12.840  -7.606  1.00  0.00           N  
ATOM    211  CA  ASP A  15       8.030  13.104  -7.449  1.00  0.00           C  
ATOM    212  C   ASP A  15       7.533  12.485  -6.165  1.00  0.00           C  
ATOM    213  O   ASP A  15       6.739  13.081  -5.434  1.00  0.00           O  
ATOM    214  CB  ASP A  15       7.236  12.555  -8.637  1.00  0.00           C  
ATOM    215  CG  ASP A  15       7.674  13.151  -9.968  1.00  0.00           C  
ATOM    216  OD1 ASP A  15       7.599  14.347 -10.115  1.00  0.00           O  
ATOM    217  OD2 ASP A  15       8.079  12.403 -10.826  1.00  0.00           O  
ATOM    218  H   ASP A  15       9.737  12.062  -8.181  1.00  0.00           H  
ATOM    219  HA  ASP A  15       7.874  14.183  -7.396  1.00  0.00           H  
ATOM    220 1HB  ASP A  15       7.353  11.473  -8.684  1.00  0.00           H  
ATOM    221 2HB  ASP A  15       6.175  12.764  -8.494  1.00  0.00           H  
ATOM    222  N   MET A  16       8.040  11.296  -5.870  1.00  0.00           N  
ATOM    223  CA  MET A  16       7.742  10.619  -4.629  1.00  0.00           C  
ATOM    224  C   MET A  16       8.187  11.470  -3.448  1.00  0.00           C  
ATOM    225  O   MET A  16       7.457  11.629  -2.470  1.00  0.00           O  
ATOM    226  CB  MET A  16       8.416   9.249  -4.597  1.00  0.00           C  
ATOM    227  CG  MET A  16       8.006   8.373  -3.422  1.00  0.00           C  
ATOM    228  SD  MET A  16       8.899   6.806  -3.377  1.00  0.00           S  
ATOM    229  CE  MET A  16      10.559   7.373  -3.018  1.00  0.00           C  
ATOM    230  H   MET A  16       8.670  10.855  -6.534  1.00  0.00           H  
ATOM    231  HA  MET A  16       6.664  10.480  -4.556  1.00  0.00           H  
ATOM    232 1HB  MET A  16       8.183   8.708  -5.513  1.00  0.00           H  
ATOM    233 2HB  MET A  16       9.498   9.376  -4.558  1.00  0.00           H  
ATOM    234 1HG  MET A  16       8.195   8.904  -2.489  1.00  0.00           H  
ATOM    235 2HG  MET A  16       6.939   8.159  -3.482  1.00  0.00           H  
ATOM    236 1HE  MET A  16      11.231   6.516  -2.959  1.00  0.00           H  
ATOM    237 2HE  MET A  16      10.894   8.044  -3.810  1.00  0.00           H  
ATOM    238 3HE  MET A  16      10.564   7.904  -2.066  1.00  0.00           H  
ATOM    239  N   LYS A  17       9.397  12.031  -3.555  1.00  0.00           N  
ATOM    240  CA  LYS A  17       9.947  12.881  -2.512  1.00  0.00           C  
ATOM    241  C   LYS A  17       9.035  14.057  -2.223  1.00  0.00           C  
ATOM    242  O   LYS A  17       8.683  14.314  -1.068  1.00  0.00           O  
ATOM    243  CB  LYS A  17      11.338  13.380  -2.906  1.00  0.00           C  
ATOM    244  CG  LYS A  17      11.992  14.296  -1.880  1.00  0.00           C  
ATOM    245  CD  LYS A  17      13.416  14.648  -2.281  1.00  0.00           C  
ATOM    246  CE  LYS A  17      14.051  15.609  -1.286  1.00  0.00           C  
ATOM    247  NZ  LYS A  17      15.440  15.975  -1.675  1.00  0.00           N  
ATOM    248  H   LYS A  17       9.949  11.858  -4.388  1.00  0.00           H  
ATOM    249  HA  LYS A  17      10.033  12.301  -1.610  1.00  0.00           H  
ATOM    250 1HB  LYS A  17      12.000  12.528  -3.063  1.00  0.00           H  
ATOM    251 2HB  LYS A  17      11.276  13.924  -3.848  1.00  0.00           H  
ATOM    252 1HG  LYS A  17      11.411  15.215  -1.790  1.00  0.00           H  
ATOM    253 2HG  LYS A  17      12.008  13.801  -0.909  1.00  0.00           H  
ATOM    254 1HD  LYS A  17      14.017  13.738  -2.328  1.00  0.00           H  
ATOM    255 2HD  LYS A  17      13.413  15.111  -3.267  1.00  0.00           H  
ATOM    256 1HE  LYS A  17      13.453  16.517  -1.226  1.00  0.00           H  
ATOM    257 2HE  LYS A  17      14.073  15.149  -0.299  1.00  0.00           H  
ATOM    258 1HZ  LYS A  17      15.825  16.612  -0.992  1.00  0.00           H  
ATOM    259 2HZ  LYS A  17      16.010  15.141  -1.716  1.00  0.00           H  
ATOM    260 3HZ  LYS A  17      15.430  16.420  -2.581  1.00  0.00           H  
ATOM    261  N   LYS A  18       8.643  14.771  -3.276  1.00  0.00           N  
ATOM    262  CA  LYS A  18       7.777  15.929  -3.122  1.00  0.00           C  
ATOM    263  C   LYS A  18       6.456  15.543  -2.487  1.00  0.00           C  
ATOM    264  O   LYS A  18       5.950  16.242  -1.615  1.00  0.00           O  
ATOM    265  CB  LYS A  18       7.532  16.602  -4.474  1.00  0.00           C  
ATOM    266  CG  LYS A  18       8.732  17.361  -5.025  1.00  0.00           C  
ATOM    267  CD  LYS A  18       8.377  18.101  -6.306  1.00  0.00           C  
ATOM    268  CE  LYS A  18       8.119  17.134  -7.452  1.00  0.00           C  
ATOM    269  NZ  LYS A  18       7.968  17.840  -8.753  1.00  0.00           N  
ATOM    270  H   LYS A  18       8.952  14.501  -4.206  1.00  0.00           H  
ATOM    271  HA  LYS A  18       8.270  16.645  -2.463  1.00  0.00           H  
ATOM    272 1HB  LYS A  18       7.246  15.849  -5.209  1.00  0.00           H  
ATOM    273 2HB  LYS A  18       6.703  17.305  -4.386  1.00  0.00           H  
ATOM    274 1HG  LYS A  18       9.079  18.081  -4.283  1.00  0.00           H  
ATOM    275 2HG  LYS A  18       9.541  16.661  -5.232  1.00  0.00           H  
ATOM    276 1HD  LYS A  18       7.483  18.704  -6.142  1.00  0.00           H  
ATOM    277 2HD  LYS A  18       9.196  18.765  -6.581  1.00  0.00           H  
ATOM    278 1HE  LYS A  18       8.947  16.431  -7.527  1.00  0.00           H  
ATOM    279 2HE  LYS A  18       7.209  16.568  -7.252  1.00  0.00           H  
ATOM    280 1HZ  LYS A  18       7.799  17.165  -9.485  1.00  0.00           H  
ATOM    281 2HZ  LYS A  18       7.190  18.482  -8.700  1.00  0.00           H  
ATOM    282 3HZ  LYS A  18       8.814  18.353  -8.958  1.00  0.00           H  
ATOM    283  N   ALA A  19       5.899  14.424  -2.928  1.00  0.00           N  
ATOM    284  CA  ALA A  19       4.612  13.970  -2.427  1.00  0.00           C  
ATOM    285  C   ALA A  19       4.672  13.729  -0.918  1.00  0.00           C  
ATOM    286  O   ALA A  19       3.752  14.094  -0.183  1.00  0.00           O  
ATOM    287  CB  ALA A  19       4.192  12.715  -3.144  1.00  0.00           C  
ATOM    288  H   ALA A  19       6.377  13.875  -3.637  1.00  0.00           H  
ATOM    289  HA  ALA A  19       3.879  14.753  -2.616  1.00  0.00           H  
ATOM    290 1HB  ALA A  19       3.226  12.398  -2.783  1.00  0.00           H  
ATOM    291 2HB  ALA A  19       4.135  12.906  -4.198  1.00  0.00           H  
ATOM    292 3HB  ALA A  19       4.916  11.940  -2.962  1.00  0.00           H  
ATOM    293  N   MET A  20       5.764  13.119  -0.460  1.00  0.00           N  
ATOM    294  CA  MET A  20       5.941  12.839   0.961  1.00  0.00           C  
ATOM    295  C   MET A  20       6.020  14.127   1.768  1.00  0.00           C  
ATOM    296  O   MET A  20       5.416  14.241   2.839  1.00  0.00           O  
ATOM    297  CB  MET A  20       7.194  11.995   1.182  1.00  0.00           C  
ATOM    298  CG  MET A  20       7.066  10.547   0.731  1.00  0.00           C  
ATOM    299  SD  MET A  20       8.512   9.555   1.154  1.00  0.00           S  
ATOM    300  CE  MET A  20       9.692  10.145  -0.057  1.00  0.00           C  
ATOM    301  H   MET A  20       6.489  12.839  -1.116  1.00  0.00           H  
ATOM    302  HA  MET A  20       5.078  12.283   1.315  1.00  0.00           H  
ATOM    303 1HB  MET A  20       8.031  12.439   0.645  1.00  0.00           H  
ATOM    304 2HB  MET A  20       7.450  11.992   2.243  1.00  0.00           H  
ATOM    305 1HG  MET A  20       6.190  10.096   1.198  1.00  0.00           H  
ATOM    306 2HG  MET A  20       6.930  10.514  -0.350  1.00  0.00           H  
ATOM    307 1HE  MET A  20      10.641   9.624   0.076  1.00  0.00           H  
ATOM    308 2HE  MET A  20       9.310   9.954  -1.061  1.00  0.00           H  
ATOM    309 3HE  MET A  20       9.845  11.216   0.076  1.00  0.00           H  
ATOM    310  N   GLU A  21       6.756  15.108   1.241  1.00  0.00           N  
ATOM    311  CA  GLU A  21       6.867  16.408   1.892  1.00  0.00           C  
ATOM    312  C   GLU A  21       5.510  17.098   1.973  1.00  0.00           C  
ATOM    313  O   GLU A  21       5.164  17.690   2.998  1.00  0.00           O  
ATOM    314  CB  GLU A  21       7.859  17.299   1.140  1.00  0.00           C  
ATOM    315  CG  GLU A  21       8.109  18.651   1.791  1.00  0.00           C  
ATOM    316  CD  GLU A  21       9.154  19.461   1.076  1.00  0.00           C  
ATOM    317  OE1 GLU A  21       9.589  19.043   0.030  1.00  0.00           O  
ATOM    318  OE2 GLU A  21       9.517  20.500   1.575  1.00  0.00           O  
ATOM    319  H   GLU A  21       7.247  14.946   0.367  1.00  0.00           H  
ATOM    320  HA  GLU A  21       7.232  16.257   2.907  1.00  0.00           H  
ATOM    321 1HB  GLU A  21       8.818  16.786   1.056  1.00  0.00           H  
ATOM    322 2HB  GLU A  21       7.494  17.477   0.128  1.00  0.00           H  
ATOM    323 1HG  GLU A  21       7.176  19.214   1.805  1.00  0.00           H  
ATOM    324 2HG  GLU A  21       8.422  18.494   2.823  1.00  0.00           H  
ATOM    325  N   ILE A  22       4.739  17.014   0.887  1.00  0.00           N  
ATOM    326  CA  ILE A  22       3.413  17.609   0.846  1.00  0.00           C  
ATOM    327  C   ILE A  22       2.508  17.028   1.919  1.00  0.00           C  
ATOM    328  O   ILE A  22       1.828  17.766   2.633  1.00  0.00           O  
ATOM    329  CB  ILE A  22       2.765  17.405  -0.536  1.00  0.00           C  
ATOM    330  CG1 ILE A  22       3.473  18.260  -1.589  1.00  0.00           C  
ATOM    331  CG2 ILE A  22       1.282  17.740  -0.482  1.00  0.00           C  
ATOM    332  CD1 ILE A  22       3.105  17.905  -3.012  1.00  0.00           C  
ATOM    333  H   ILE A  22       5.089  16.526   0.070  1.00  0.00           H  
ATOM    334  HA  ILE A  22       3.509  18.678   1.027  1.00  0.00           H  
ATOM    335  HB  ILE A  22       2.882  16.366  -0.842  1.00  0.00           H  
ATOM    336 1HG1 ILE A  22       3.234  19.310  -1.427  1.00  0.00           H  
ATOM    337 2HG1 ILE A  22       4.553  18.151  -1.481  1.00  0.00           H  
ATOM    338 1HG2 ILE A  22       0.840  17.591  -1.467  1.00  0.00           H  
ATOM    339 2HG2 ILE A  22       0.788  17.091   0.239  1.00  0.00           H  
ATOM    340 3HG2 ILE A  22       1.155  18.780  -0.181  1.00  0.00           H  
ATOM    341 1HD1 ILE A  22       3.647  18.553  -3.701  1.00  0.00           H  
ATOM    342 2HD1 ILE A  22       3.369  16.865  -3.208  1.00  0.00           H  
ATOM    343 3HD1 ILE A  22       2.034  18.041  -3.155  1.00  0.00           H  
ATOM    344  N   LEU A  23       2.501  15.704   2.041  1.00  0.00           N  
ATOM    345  CA  LEU A  23       1.639  15.052   3.011  1.00  0.00           C  
ATOM    346  C   LEU A  23       1.970  15.508   4.420  1.00  0.00           C  
ATOM    347  O   LEU A  23       1.074  15.802   5.214  1.00  0.00           O  
ATOM    348  CB  LEU A  23       1.783  13.528   2.911  1.00  0.00           C  
ATOM    349  CG  LEU A  23       1.234  12.891   1.628  1.00  0.00           C  
ATOM    350  CD1 LEU A  23       1.491  11.390   1.656  1.00  0.00           C  
ATOM    351  CD2 LEU A  23      -0.253  13.190   1.508  1.00  0.00           C  
ATOM    352  H   LEU A  23       3.100  15.140   1.441  1.00  0.00           H  
ATOM    353  HA  LEU A  23       0.608  15.323   2.796  1.00  0.00           H  
ATOM    354 1HB  LEU A  23       2.839  13.273   2.982  1.00  0.00           H  
ATOM    355 2HB  LEU A  23       1.263  13.074   3.755  1.00  0.00           H  
ATOM    356  HG  LEU A  23       1.758  13.302   0.765  1.00  0.00           H  
ATOM    357 1HD1 LEU A  23       1.101  10.937   0.744  1.00  0.00           H  
ATOM    358 2HD1 LEU A  23       2.563  11.205   1.722  1.00  0.00           H  
ATOM    359 3HD1 LEU A  23       0.992  10.952   2.520  1.00  0.00           H  
ATOM    360 1HD2 LEU A  23      -0.642  12.737   0.595  1.00  0.00           H  
ATOM    361 2HD2 LEU A  23      -0.777  12.777   2.370  1.00  0.00           H  
ATOM    362 3HD2 LEU A  23      -0.405  14.268   1.472  1.00  0.00           H  
ATOM    363  N   TYR A  24       3.259  15.604   4.721  1.00  0.00           N  
ATOM    364  CA  TYR A  24       3.697  16.082   6.020  1.00  0.00           C  
ATOM    365  C   TYR A  24       3.159  17.485   6.286  1.00  0.00           C  
ATOM    366  O   TYR A  24       2.593  17.755   7.346  1.00  0.00           O  
ATOM    367  CB  TYR A  24       5.224  16.066   6.110  1.00  0.00           C  
ATOM    368  CG  TYR A  24       5.764  16.584   7.424  1.00  0.00           C  
ATOM    369  CD1 TYR A  24       5.753  15.771   8.548  1.00  0.00           C  
ATOM    370  CD2 TYR A  24       6.271  17.873   7.506  1.00  0.00           C  
ATOM    371  CE1 TYR A  24       6.246  16.244   9.748  1.00  0.00           C  
ATOM    372  CE2 TYR A  24       6.763  18.346   8.706  1.00  0.00           C  
ATOM    373  CZ  TYR A  24       6.752  17.537   9.824  1.00  0.00           C  
ATOM    374  OH  TYR A  24       7.243  18.009  11.020  1.00  0.00           O  
ATOM    375  H   TYR A  24       3.954  15.345   4.026  1.00  0.00           H  
ATOM    376  HA  TYR A  24       3.294  15.420   6.788  1.00  0.00           H  
ATOM    377 1HB  TYR A  24       5.586  15.046   5.971  1.00  0.00           H  
ATOM    378 2HB  TYR A  24       5.642  16.673   5.307  1.00  0.00           H  
ATOM    379  HD1 TYR A  24       5.355  14.758   8.483  1.00  0.00           H  
ATOM    380  HD2 TYR A  24       6.278  18.512   6.623  1.00  0.00           H  
ATOM    381  HE1 TYR A  24       6.237  15.605  10.631  1.00  0.00           H  
ATOM    382  HE2 TYR A  24       7.161  19.360   8.771  1.00  0.00           H  
ATOM    383  HH  TYR A  24       7.592  18.894  10.894  1.00  0.00           H  
ATOM    384  N   LYS A  25       3.337  18.374   5.310  1.00  0.00           N  
ATOM    385  CA  LYS A  25       2.903  19.763   5.438  1.00  0.00           C  
ATOM    386  C   LYS A  25       1.383  19.862   5.608  1.00  0.00           C  
ATOM    387  O   LYS A  25       0.877  20.807   6.215  1.00  0.00           O  
ATOM    388  CB  LYS A  25       3.352  20.574   4.221  1.00  0.00           C  
ATOM    389  CG  LYS A  25       4.845  20.869   4.178  1.00  0.00           C  
ATOM    390  CD  LYS A  25       5.220  21.641   2.921  1.00  0.00           C  
ATOM    391  CE  LYS A  25       6.689  22.037   2.931  1.00  0.00           C  
ATOM    392  NZ  LYS A  25       7.092  22.710   1.667  1.00  0.00           N  
ATOM    393  H   LYS A  25       3.788  18.080   4.453  1.00  0.00           H  
ATOM    394  HA  LYS A  25       3.365  20.189   6.328  1.00  0.00           H  
ATOM    395 1HB  LYS A  25       3.090  20.037   3.309  1.00  0.00           H  
ATOM    396 2HB  LYS A  25       2.822  21.526   4.203  1.00  0.00           H  
ATOM    397 1HG  LYS A  25       5.125  21.458   5.053  1.00  0.00           H  
ATOM    398 2HG  LYS A  25       5.402  19.933   4.199  1.00  0.00           H  
ATOM    399 1HD  LYS A  25       5.024  21.023   2.043  1.00  0.00           H  
ATOM    400 2HD  LYS A  25       4.611  22.542   2.853  1.00  0.00           H  
ATOM    401 1HE  LYS A  25       6.878  22.712   3.764  1.00  0.00           H  
ATOM    402 2HE  LYS A  25       7.304  21.147   3.066  1.00  0.00           H  
ATOM    403 1HZ  LYS A  25       8.071  22.956   1.713  1.00  0.00           H  
ATOM    404 2HZ  LYS A  25       6.939  22.085   0.888  1.00  0.00           H  
ATOM    405 3HZ  LYS A  25       6.541  23.547   1.540  1.00  0.00           H  
ATOM    406  N   LEU A  26       0.660  18.883   5.057  1.00  0.00           N  
ATOM    407  CA  LEU A  26      -0.799  18.841   5.167  1.00  0.00           C  
ATOM    408  C   LEU A  26      -1.259  18.269   6.519  1.00  0.00           C  
ATOM    409  O   LEU A  26      -2.460  18.194   6.790  1.00  0.00           O  
ATOM    410  CB  LEU A  26      -1.383  18.000   4.025  1.00  0.00           C  
ATOM    411  CG  LEU A  26      -1.263  18.609   2.622  1.00  0.00           C  
ATOM    412  CD1 LEU A  26      -1.748  17.602   1.588  1.00  0.00           C  
ATOM    413  CD2 LEU A  26      -2.074  19.895   2.555  1.00  0.00           C  
ATOM    414  H   LEU A  26       1.137  18.154   4.536  1.00  0.00           H  
ATOM    415  HA  LEU A  26      -1.176  19.859   5.082  1.00  0.00           H  
ATOM    416 1HB  LEU A  26      -0.880  17.035   4.011  1.00  0.00           H  
ATOM    417 2HB  LEU A  26      -2.442  17.832   4.224  1.00  0.00           H  
ATOM    418  HG  LEU A  26      -0.217  18.828   2.408  1.00  0.00           H  
ATOM    419 1HD1 LEU A  26      -1.663  18.034   0.591  1.00  0.00           H  
ATOM    420 2HD1 LEU A  26      -1.139  16.700   1.645  1.00  0.00           H  
ATOM    421 3HD1 LEU A  26      -2.790  17.350   1.786  1.00  0.00           H  
ATOM    422 1HD2 LEU A  26      -1.988  20.327   1.558  1.00  0.00           H  
ATOM    423 2HD2 LEU A  26      -3.121  19.676   2.767  1.00  0.00           H  
ATOM    424 3HD2 LEU A  26      -1.695  20.603   3.292  1.00  0.00           H  
ATOM    425  N   GLY A  27      -0.302  17.886   7.364  1.00  0.00           N  
ATOM    426  CA  GLY A  27      -0.615  17.381   8.699  1.00  0.00           C  
ATOM    427  C   GLY A  27      -0.884  15.875   8.700  1.00  0.00           C  
ATOM    428  O   GLY A  27      -1.491  15.346   9.632  1.00  0.00           O  
ATOM    429  H   GLY A  27       0.669  17.958   7.082  1.00  0.00           H  
ATOM    430 1HA  GLY A  27       0.213  17.603   9.370  1.00  0.00           H  
ATOM    431 2HA  GLY A  27      -1.487  17.906   9.086  1.00  0.00           H  
ATOM    432  N   VAL A  28      -0.424  15.188   7.661  1.00  0.00           N  
ATOM    433  CA  VAL A  28      -0.594  13.742   7.572  1.00  0.00           C  
ATOM    434  C   VAL A  28       0.466  13.019   8.397  1.00  0.00           C  
ATOM    435  O   VAL A  28       1.656  13.078   8.085  1.00  0.00           O  
ATOM    436  CB  VAL A  28      -0.507  13.282   6.105  1.00  0.00           C  
ATOM    437  CG1 VAL A  28      -0.624  11.767   6.015  1.00  0.00           C  
ATOM    438  CG2 VAL A  28      -1.597  13.956   5.285  1.00  0.00           C  
ATOM    439  H   VAL A  28       0.061  15.676   6.914  1.00  0.00           H  
ATOM    440  HA  VAL A  28      -1.579  13.487   7.967  1.00  0.00           H  
ATOM    441  HB  VAL A  28       0.470  13.553   5.706  1.00  0.00           H  
ATOM    442 1HG1 VAL A  28      -0.560  11.459   4.971  1.00  0.00           H  
ATOM    443 2HG1 VAL A  28       0.187  11.306   6.579  1.00  0.00           H  
ATOM    444 3HG1 VAL A  28      -1.581  11.451   6.428  1.00  0.00           H  
ATOM    445 1HG2 VAL A  28      -1.529  13.626   4.249  1.00  0.00           H  
ATOM    446 2HG2 VAL A  28      -2.574  13.689   5.688  1.00  0.00           H  
ATOM    447 3HG2 VAL A  28      -1.469  15.038   5.331  1.00  0.00           H  
ATOM    448  N   LYS A  29       0.030  12.350   9.464  1.00  0.00           N  
ATOM    449  CA  LYS A  29       0.956  11.691  10.384  1.00  0.00           C  
ATOM    450  C   LYS A  29       1.398  10.333   9.854  1.00  0.00           C  
ATOM    451  O   LYS A  29       2.548   9.922  10.047  1.00  0.00           O  
ATOM    452  CB  LYS A  29       0.315  11.530  11.764  1.00  0.00           C  
ATOM    453  CG  LYS A  29       0.100  12.838  12.514  1.00  0.00           C  
ATOM    454  CD  LYS A  29      -0.529  12.596  13.878  1.00  0.00           C  
ATOM    455  CE  LYS A  29      -0.748  13.902  14.627  1.00  0.00           C  
ATOM    456  NZ  LYS A  29      -1.401  13.684  15.946  1.00  0.00           N  
ATOM    457  H   LYS A  29      -0.961  12.316   9.651  1.00  0.00           H  
ATOM    458  HA  LYS A  29       1.843  12.314  10.487  1.00  0.00           H  
ATOM    459 1HB  LYS A  29      -0.653  11.041  11.660  1.00  0.00           H  
ATOM    460 2HB  LYS A  29       0.942  10.889  12.383  1.00  0.00           H  
ATOM    461 1HG  LYS A  29       1.058  13.342  12.649  1.00  0.00           H  
ATOM    462 2HG  LYS A  29      -0.553  13.488  11.932  1.00  0.00           H  
ATOM    463 1HD  LYS A  29      -1.489  12.094  13.752  1.00  0.00           H  
ATOM    464 2HD  LYS A  29       0.122  11.954  14.470  1.00  0.00           H  
ATOM    465 1HE  LYS A  29       0.210  14.394  14.787  1.00  0.00           H  
ATOM    466 2HE  LYS A  29      -1.376  14.564  14.030  1.00  0.00           H  
ATOM    467 1HZ  LYS A  29      -1.529  14.573  16.410  1.00  0.00           H  
ATOM    468 2HZ  LYS A  29      -2.301  13.245  15.808  1.00  0.00           H  
ATOM    469 3HZ  LYS A  29      -0.819  13.088  16.516  1.00  0.00           H  
ATOM    470  N   ALA A  30       0.487   9.639   9.178  1.00  0.00           N  
ATOM    471  CA  ALA A  30       0.775   8.312   8.661  1.00  0.00           C  
ATOM    472  C   ALA A  30       0.874   8.325   7.157  1.00  0.00           C  
ATOM    473  O   ALA A  30      -0.084   8.686   6.460  1.00  0.00           O  
ATOM    474  CB  ALA A  30      -0.289   7.321   9.109  1.00  0.00           C  
ATOM    475  H   ALA A  30      -0.425  10.043   9.018  1.00  0.00           H  
ATOM    476  HA  ALA A  30       1.743   7.993   9.049  1.00  0.00           H  
ATOM    477 1HB  ALA A  30      -0.059   6.334   8.708  1.00  0.00           H  
ATOM    478 2HB  ALA A  30      -0.308   7.275  10.198  1.00  0.00           H  
ATOM    479 3HB  ALA A  30      -1.263   7.643   8.744  1.00  0.00           H  
ATOM    480  N   ILE A  31       2.027   7.937   6.654  1.00  0.00           N  
ATOM    481  CA  ILE A  31       2.287   7.965   5.234  1.00  0.00           C  
ATOM    482  C   ILE A  31       2.733   6.615   4.750  1.00  0.00           C  
ATOM    483  O   ILE A  31       3.685   6.038   5.279  1.00  0.00           O  
ATOM    484  CB  ILE A  31       3.356   9.016   4.885  1.00  0.00           C  
ATOM    485  CG1 ILE A  31       2.888  10.413   5.302  1.00  0.00           C  
ATOM    486  CG2 ILE A  31       3.673   8.979   3.398  1.00  0.00           C  
ATOM    487  CD1 ILE A  31       3.948  11.481   5.157  1.00  0.00           C  
ATOM    488  H   ILE A  31       2.753   7.606   7.282  1.00  0.00           H  
ATOM    489  HA  ILE A  31       1.363   8.223   4.716  1.00  0.00           H  
ATOM    490  HB  ILE A  31       4.267   8.808   5.447  1.00  0.00           H  
ATOM    491 1HG1 ILE A  31       2.027  10.702   4.701  1.00  0.00           H  
ATOM    492 2HG1 ILE A  31       2.567  10.393   6.344  1.00  0.00           H  
ATOM    493 1HG2 ILE A  31       4.431   9.729   3.169  1.00  0.00           H  
ATOM    494 2HG2 ILE A  31       4.048   7.992   3.131  1.00  0.00           H  
ATOM    495 3HG2 ILE A  31       2.769   9.191   2.828  1.00  0.00           H  
ATOM    496 1HD1 ILE A  31       3.542  12.442   5.472  1.00  0.00           H  
ATOM    497 2HD1 ILE A  31       4.807  11.229   5.779  1.00  0.00           H  
ATOM    498 3HD1 ILE A  31       4.260  11.544   4.115  1.00  0.00           H  
ATOM    499  N   ALA A  32       2.050   6.104   3.745  1.00  0.00           N  
ATOM    500  CA  ALA A  32       2.385   4.818   3.179  1.00  0.00           C  
ATOM    501  C   ALA A  32       2.869   4.971   1.750  1.00  0.00           C  
ATOM    502  O   ALA A  32       2.100   5.321   0.861  1.00  0.00           O  
ATOM    503  CB  ALA A  32       1.187   3.882   3.241  1.00  0.00           C  
ATOM    504  H   ALA A  32       1.270   6.629   3.357  1.00  0.00           H  
ATOM    505  HA  ALA A  32       3.182   4.376   3.772  1.00  0.00           H  
ATOM    506 1HB  ALA A  32       1.456   2.918   2.809  1.00  0.00           H  
ATOM    507 2HB  ALA A  32       0.887   3.743   4.279  1.00  0.00           H  
ATOM    508 3HB  ALA A  32       0.360   4.312   2.679  1.00  0.00           H  
ATOM    509  N   VAL A  33       4.146   4.731   1.535  1.00  0.00           N  
ATOM    510  CA  VAL A  33       4.765   5.025   0.253  1.00  0.00           C  
ATOM    511  C   VAL A  33       4.945   3.749  -0.565  1.00  0.00           C  
ATOM    512  O   VAL A  33       5.719   2.874  -0.194  1.00  0.00           O  
ATOM    513  CB  VAL A  33       6.133   5.702   0.461  1.00  0.00           C  
ATOM    514  CG1 VAL A  33       6.717   6.143  -0.872  1.00  0.00           C  
ATOM    515  CG2 VAL A  33       5.986   6.886   1.405  1.00  0.00           C  
ATOM    516  H   VAL A  33       4.713   4.346   2.287  1.00  0.00           H  
ATOM    517  HA  VAL A  33       4.114   5.704  -0.298  1.00  0.00           H  
ATOM    518  HB  VAL A  33       6.825   4.977   0.891  1.00  0.00           H  
ATOM    519 1HG1 VAL A  33       7.684   6.619  -0.706  1.00  0.00           H  
ATOM    520 2HG1 VAL A  33       6.847   5.275  -1.518  1.00  0.00           H  
ATOM    521 3HG1 VAL A  33       6.041   6.854  -1.348  1.00  0.00           H  
ATOM    522 1HG2 VAL A  33       6.957   7.359   1.548  1.00  0.00           H  
ATOM    523 2HG2 VAL A  33       5.290   7.607   0.978  1.00  0.00           H  
ATOM    524 3HG2 VAL A  33       5.606   6.540   2.366  1.00  0.00           H  
ATOM    525  N   ALA A  34       4.186   3.632  -1.656  1.00  0.00           N  
ATOM    526  CA  ALA A  34       4.172   2.403  -2.456  1.00  0.00           C  
ATOM    527  C   ALA A  34       4.828   2.593  -3.829  1.00  0.00           C  
ATOM    528  O   ALA A  34       4.581   3.586  -4.519  1.00  0.00           O  
ATOM    529  CB  ALA A  34       2.743   1.908  -2.624  1.00  0.00           C  
ATOM    530  H   ALA A  34       3.578   4.399  -1.924  1.00  0.00           H  
ATOM    531  HA  ALA A  34       4.727   1.638  -1.917  1.00  0.00           H  
ATOM    532 1HB  ALA A  34       2.743   0.989  -3.210  1.00  0.00           H  
ATOM    533 2HB  ALA A  34       2.308   1.713  -1.644  1.00  0.00           H  
ATOM    534 3HB  ALA A  34       2.154   2.666  -3.138  1.00  0.00           H  
ATOM    535  N   PHE A  35       5.661   1.620  -4.226  1.00  0.00           N  
ATOM    536  CA  PHE A  35       6.357   1.676  -5.519  1.00  0.00           C  
ATOM    537  C   PHE A  35       6.980   0.319  -5.890  1.00  0.00           C  
ATOM    538  O   PHE A  35       7.179  -0.539  -5.030  1.00  0.00           O  
ATOM    539  CB  PHE A  35       7.446   2.749  -5.488  1.00  0.00           C  
ATOM    540  CG  PHE A  35       8.331   2.680  -4.276  1.00  0.00           C  
ATOM    541  CD1 PHE A  35       9.498   1.931  -4.293  1.00  0.00           C  
ATOM    542  CD2 PHE A  35       7.997   3.362  -3.115  1.00  0.00           C  
ATOM    543  CE1 PHE A  35      10.312   1.866  -3.178  1.00  0.00           C  
ATOM    544  CE2 PHE A  35       8.809   3.300  -2.000  1.00  0.00           C  
ATOM    545  CZ  PHE A  35       9.968   2.551  -2.032  1.00  0.00           C  
ATOM    546  H   PHE A  35       5.809   0.818  -3.617  1.00  0.00           H  
ATOM    547  HA  PHE A  35       5.628   1.935  -6.288  1.00  0.00           H  
ATOM    548 1HB  PHE A  35       8.075   2.655  -6.373  1.00  0.00           H  
ATOM    549 2HB  PHE A  35       6.986   3.735  -5.517  1.00  0.00           H  
ATOM    550  HD1 PHE A  35       9.771   1.391  -5.200  1.00  0.00           H  
ATOM    551  HD2 PHE A  35       7.081   3.953  -3.090  1.00  0.00           H  
ATOM    552  HE1 PHE A  35      11.227   1.274  -3.205  1.00  0.00           H  
ATOM    553  HE2 PHE A  35       8.536   3.842  -1.095  1.00  0.00           H  
ATOM    554  HZ  PHE A  35      10.609   2.500  -1.152  1.00  0.00           H  
ATOM    555  N   ALA A  36       7.297   0.147  -7.177  1.00  0.00           N  
ATOM    556  CA  ALA A  36       8.041  -1.031  -7.638  1.00  0.00           C  
ATOM    557  C   ALA A  36       9.411  -1.090  -6.987  1.00  0.00           C  
ATOM    558  O   ALA A  36      10.061  -0.064  -6.809  1.00  0.00           O  
ATOM    559  CB  ALA A  36       8.177  -1.022  -9.154  1.00  0.00           C  
ATOM    560  H   ALA A  36       7.033   0.855  -7.847  1.00  0.00           H  
ATOM    561  HA  ALA A  36       7.510  -1.930  -7.363  1.00  0.00           H  
ATOM    562 1HB  ALA A  36       8.741  -1.899  -9.473  1.00  0.00           H  
ATOM    563 2HB  ALA A  36       7.187  -1.042  -9.609  1.00  0.00           H  
ATOM    564 3HB  ALA A  36       8.702  -0.121  -9.466  1.00  0.00           H  
ATOM    565  N   TYR A  37       9.844  -2.295  -6.624  1.00  0.00           N  
ATOM    566  CA  TYR A  37      11.155  -2.474  -6.003  1.00  0.00           C  
ATOM    567  C   TYR A  37      12.244  -1.713  -6.750  1.00  0.00           C  
ATOM    568  O   TYR A  37      12.410  -1.869  -7.960  1.00  0.00           O  
ATOM    569  CB  TYR A  37      11.510  -3.961  -5.927  1.00  0.00           C  
ATOM    570  CG  TYR A  37      12.926  -4.228  -5.469  1.00  0.00           C  
ATOM    571  CD1 TYR A  37      13.263  -4.075  -4.132  1.00  0.00           C  
ATOM    572  CD2 TYR A  37      13.888  -4.626  -6.385  1.00  0.00           C  
ATOM    573  CE1 TYR A  37      14.557  -4.319  -3.713  1.00  0.00           C  
ATOM    574  CE2 TYR A  37      15.182  -4.870  -5.967  1.00  0.00           C  
ATOM    575  CZ  TYR A  37      15.517  -4.718  -4.637  1.00  0.00           C  
ATOM    576  OH  TYR A  37      16.805  -4.961  -4.220  1.00  0.00           O  
ATOM    577  H   TYR A  37       9.246  -3.106  -6.767  1.00  0.00           H  
ATOM    578  HA  TYR A  37      11.113  -2.075  -4.990  1.00  0.00           H  
ATOM    579 1HB  TYR A  37      10.829  -4.463  -5.239  1.00  0.00           H  
ATOM    580 2HB  TYR A  37      11.378  -4.416  -6.908  1.00  0.00           H  
ATOM    581  HD1 TYR A  37      12.507  -3.763  -3.411  1.00  0.00           H  
ATOM    582  HD2 TYR A  37      13.624  -4.745  -7.436  1.00  0.00           H  
ATOM    583  HE1 TYR A  37      14.821  -4.199  -2.663  1.00  0.00           H  
ATOM    584  HE2 TYR A  37      15.938  -5.182  -6.687  1.00  0.00           H  
ATOM    585  HH  TYR A  37      16.871  -4.797  -3.276  1.00  0.00           H  
ATOM    586  N   ASP A  38      12.994  -0.901  -6.009  1.00  0.00           N  
ATOM    587  CA  ASP A  38      14.086  -0.117  -6.571  1.00  0.00           C  
ATOM    588  C   ASP A  38      14.968   0.436  -5.461  1.00  0.00           C  
ATOM    589  O   ASP A  38      14.486   1.125  -4.560  1.00  0.00           O  
ATOM    590  CB  ASP A  38      13.545   1.030  -7.428  1.00  0.00           C  
ATOM    591  CG  ASP A  38      14.633   1.738  -8.224  1.00  0.00           C  
ATOM    592  OD1 ASP A  38      15.715   1.891  -7.709  1.00  0.00           O  
ATOM    593  OD2 ASP A  38      14.370   2.120  -9.340  1.00  0.00           O  
ATOM    594  H   ASP A  38      12.802  -0.829  -5.022  1.00  0.00           H  
ATOM    595  HA  ASP A  38      14.697  -0.769  -7.199  1.00  0.00           H  
ATOM    596 1HB  ASP A  38      12.799   0.644  -8.123  1.00  0.00           H  
ATOM    597 2HB  ASP A  38      13.050   1.760  -6.788  1.00  0.00           H  
ATOM    598  N   GLU A  39      16.255   0.112  -5.513  1.00  0.00           N  
ATOM    599  CA  GLU A  39      17.192   0.500  -4.456  1.00  0.00           C  
ATOM    600  C   GLU A  39      17.157   2.012  -4.188  1.00  0.00           C  
ATOM    601  O   GLU A  39      17.347   2.455  -3.053  1.00  0.00           O  
ATOM    602  CB  GLU A  39      18.614   0.073  -4.829  1.00  0.00           C  
ATOM    603  CG  GLU A  39      18.797  -1.430  -4.990  1.00  0.00           C  
ATOM    604  CD  GLU A  39      18.530  -1.904  -6.392  1.00  0.00           C  
ATOM    605  OE1 GLU A  39      19.095  -1.350  -7.304  1.00  0.00           O  
ATOM    606  OE2 GLU A  39      17.760  -2.822  -6.550  1.00  0.00           O  
ATOM    607  H   GLU A  39      16.593  -0.435  -6.292  1.00  0.00           H  
ATOM    608  HA  GLU A  39      16.904  -0.009  -3.542  1.00  0.00           H  
ATOM    609 1HB  GLU A  39      18.902   0.548  -5.767  1.00  0.00           H  
ATOM    610 2HB  GLU A  39      19.309   0.414  -4.062  1.00  0.00           H  
ATOM    611 1HG  GLU A  39      19.819  -1.692  -4.719  1.00  0.00           H  
ATOM    612 2HG  GLU A  39      18.125  -1.943  -4.304  1.00  0.00           H  
ATOM    613  N   LYS A  40      16.912   2.797  -5.236  1.00  0.00           N  
ATOM    614  CA  LYS A  40      16.874   4.248  -5.102  1.00  0.00           C  
ATOM    615  C   LYS A  40      15.639   4.692  -4.340  1.00  0.00           C  
ATOM    616  O   LYS A  40      15.724   5.506  -3.418  1.00  0.00           O  
ATOM    617  CB  LYS A  40      16.913   4.918  -6.476  1.00  0.00           C  
ATOM    618  CG  LYS A  40      16.872   6.440  -6.435  1.00  0.00           C  
ATOM    619  CD  LYS A  40      18.139   7.011  -5.817  1.00  0.00           C  
ATOM    620  CE  LYS A  40      18.172   8.528  -5.922  1.00  0.00           C  
ATOM    621  NZ  LYS A  40      19.420   9.099  -5.346  1.00  0.00           N  
ATOM    622  H   LYS A  40      16.749   2.377  -6.150  1.00  0.00           H  
ATOM    623  HA  LYS A  40      17.749   4.567  -4.536  1.00  0.00           H  
ATOM    624 1HB  LYS A  40      17.823   4.622  -6.999  1.00  0.00           H  
ATOM    625 2HB  LYS A  40      16.067   4.576  -7.072  1.00  0.00           H  
ATOM    626 1HG  LYS A  40      16.765   6.828  -7.449  1.00  0.00           H  
ATOM    627 2HG  LYS A  40      16.013   6.765  -5.849  1.00  0.00           H  
ATOM    628 1HD  LYS A  40      18.191   6.726  -4.765  1.00  0.00           H  
ATOM    629 2HD  LYS A  40      19.010   6.602  -6.329  1.00  0.00           H  
ATOM    630 1HE  LYS A  40      18.102   8.822  -6.968  1.00  0.00           H  
ATOM    631 2HE  LYS A  40      17.318   8.948  -5.392  1.00  0.00           H  
ATOM    632 1HZ  LYS A  40      19.403  10.105  -5.435  1.00  0.00           H  
ATOM    633 2HZ  LYS A  40      19.486   8.848  -4.369  1.00  0.00           H  
ATOM    634 3HZ  LYS A  40      20.219   8.731  -5.842  1.00  0.00           H  
ATOM    635  N   LEU A  41      14.487   4.166  -4.734  1.00  0.00           N  
ATOM    636  CA  LEU A  41      13.231   4.560  -4.128  1.00  0.00           C  
ATOM    637  C   LEU A  41      13.151   4.102  -2.684  1.00  0.00           C  
ATOM    638  O   LEU A  41      12.565   4.775  -1.847  1.00  0.00           O  
ATOM    639  CB  LEU A  41      12.055   3.980  -4.924  1.00  0.00           C  
ATOM    640  CG  LEU A  41      11.868   4.542  -6.339  1.00  0.00           C  
ATOM    641  CD1 LEU A  41      10.797   3.740  -7.066  1.00  0.00           C  
ATOM    642  CD2 LEU A  41      11.487   6.013  -6.255  1.00  0.00           C  
ATOM    643  H   LEU A  41      14.486   3.482  -5.481  1.00  0.00           H  
ATOM    644  HA  LEU A  41      13.168   5.648  -4.146  1.00  0.00           H  
ATOM    645 1HB  LEU A  41      12.192   2.904  -5.010  1.00  0.00           H  
ATOM    646 2HB  LEU A  41      11.136   4.165  -4.369  1.00  0.00           H  
ATOM    647  HG  LEU A  41      12.798   4.439  -6.897  1.00  0.00           H  
ATOM    648 1HD1 LEU A  41      10.664   4.139  -8.072  1.00  0.00           H  
ATOM    649 2HD1 LEU A  41      11.104   2.696  -7.129  1.00  0.00           H  
ATOM    650 3HD1 LEU A  41       9.857   3.810  -6.521  1.00  0.00           H  
ATOM    651 1HD2 LEU A  41      11.354   6.412  -7.261  1.00  0.00           H  
ATOM    652 2HD2 LEU A  41      10.556   6.116  -5.698  1.00  0.00           H  
ATOM    653 3HD2 LEU A  41      12.277   6.565  -5.746  1.00  0.00           H  
ATOM    654  N   ILE A  42      13.761   2.960  -2.388  1.00  0.00           N  
ATOM    655  CA  ILE A  42      13.813   2.471  -1.016  1.00  0.00           C  
ATOM    656  C   ILE A  42      14.569   3.445  -0.131  1.00  0.00           C  
ATOM    657  O   ILE A  42      14.112   3.790   0.962  1.00  0.00           O  
ATOM    658  CB  ILE A  42      14.480   1.085  -0.946  1.00  0.00           C  
ATOM    659  CG1 ILE A  42      13.593   0.031  -1.614  1.00  0.00           C  
ATOM    660  CG2 ILE A  42      14.767   0.705   0.498  1.00  0.00           C  
ATOM    661  CD1 ILE A  42      14.289  -1.288  -1.858  1.00  0.00           C  
ATOM    662  H   ILE A  42      14.207   2.423  -3.128  1.00  0.00           H  
ATOM    663  HA  ILE A  42      12.797   2.388  -0.640  1.00  0.00           H  
ATOM    664  HB  ILE A  42      15.418   1.104  -1.500  1.00  0.00           H  
ATOM    665 1HG1 ILE A  42      12.718  -0.155  -0.992  1.00  0.00           H  
ATOM    666 2HG1 ILE A  42      13.237   0.410  -2.573  1.00  0.00           H  
ATOM    667 1HG2 ILE A  42      15.237  -0.277   0.530  1.00  0.00           H  
ATOM    668 2HG2 ILE A  42      15.436   1.442   0.942  1.00  0.00           H  
ATOM    669 3HG2 ILE A  42      13.833   0.678   1.060  1.00  0.00           H  
ATOM    670 1HD1 ILE A  42      13.597  -1.983  -2.335  1.00  0.00           H  
ATOM    671 2HD1 ILE A  42      15.150  -1.130  -2.509  1.00  0.00           H  
ATOM    672 3HD1 ILE A  42      14.623  -1.704  -0.909  1.00  0.00           H  
ATOM    673  N   LYS A  43      15.727   3.905  -0.614  1.00  0.00           N  
ATOM    674  CA  LYS A  43      16.533   4.866   0.126  1.00  0.00           C  
ATOM    675  C   LYS A  43      15.794   6.185   0.305  1.00  0.00           C  
ATOM    676  O   LYS A  43      15.713   6.718   1.413  1.00  0.00           O  
ATOM    677  CB  LYS A  43      17.868   5.104  -0.583  1.00  0.00           C  
ATOM    678  CG  LYS A  43      18.845   5.978   0.192  1.00  0.00           C  
ATOM    679  CD  LYS A  43      20.094   6.269  -0.626  1.00  0.00           C  
ATOM    680  CE  LYS A  43      20.928   5.012  -0.831  1.00  0.00           C  
ATOM    681  NZ  LYS A  43      21.611   4.587   0.420  1.00  0.00           N  
ATOM    682  H   LYS A  43      16.053   3.577  -1.520  1.00  0.00           H  
ATOM    683  HA  LYS A  43      16.731   4.468   1.103  1.00  0.00           H  
ATOM    684 1HB  LYS A  43      18.354   4.147  -0.774  1.00  0.00           H  
ATOM    685 2HB  LYS A  43      17.687   5.578  -1.548  1.00  0.00           H  
ATOM    686 1HG  LYS A  43      18.363   6.921   0.451  1.00  0.00           H  
ATOM    687 2HG  LYS A  43      19.134   5.473   1.113  1.00  0.00           H  
ATOM    688 1HD  LYS A  43      19.807   6.667  -1.600  1.00  0.00           H  
ATOM    689 2HD  LYS A  43      20.700   7.015  -0.112  1.00  0.00           H  
ATOM    690 1HE  LYS A  43      20.286   4.202  -1.173  1.00  0.00           H  
ATOM    691 2HE  LYS A  43      21.681   5.197  -1.597  1.00  0.00           H  
ATOM    692 1HZ  LYS A  43      22.152   3.753   0.243  1.00  0.00           H  
ATOM    693 2HZ  LYS A  43      22.224   5.325   0.737  1.00  0.00           H  
ATOM    694 3HZ  LYS A  43      20.921   4.395   1.133  1.00  0.00           H  
ATOM    695  N   VAL A  44      15.240   6.705  -0.786  1.00  0.00           N  
ATOM    696  CA  VAL A  44      14.547   7.986  -0.751  1.00  0.00           C  
ATOM    697  C   VAL A  44      13.304   7.927   0.135  1.00  0.00           C  
ATOM    698  O   VAL A  44      13.083   8.802   0.967  1.00  0.00           O  
ATOM    699  CB  VAL A  44      14.139   8.408  -2.175  1.00  0.00           C  
ATOM    700  CG1 VAL A  44      13.226   9.624  -2.130  1.00  0.00           C  
ATOM    701  CG2 VAL A  44      15.381   8.696  -3.005  1.00  0.00           C  
ATOM    702  H   VAL A  44      15.307   6.201  -1.666  1.00  0.00           H  
ATOM    703  HA  VAL A  44      15.229   8.734  -0.343  1.00  0.00           H  
ATOM    704  HB  VAL A  44      13.574   7.598  -2.636  1.00  0.00           H  
ATOM    705 1HG1 VAL A  44      12.947   9.908  -3.145  1.00  0.00           H  
ATOM    706 2HG1 VAL A  44      12.328   9.383  -1.561  1.00  0.00           H  
ATOM    707 3HG1 VAL A  44      13.748  10.453  -1.652  1.00  0.00           H  
ATOM    708 1HG2 VAL A  44      15.085   8.993  -4.011  1.00  0.00           H  
ATOM    709 2HG2 VAL A  44      15.950   9.502  -2.541  1.00  0.00           H  
ATOM    710 3HG2 VAL A  44      16.000   7.800  -3.059  1.00  0.00           H  
ATOM    711  N   ALA A  45      12.491   6.900  -0.064  1.00  0.00           N  
ATOM    712  CA  ALA A  45      11.264   6.734   0.699  1.00  0.00           C  
ATOM    713  C   ALA A  45      11.550   6.635   2.191  1.00  0.00           C  
ATOM    714  O   ALA A  45      10.924   7.318   2.997  1.00  0.00           O  
ATOM    715  CB  ALA A  45      10.518   5.496   0.231  1.00  0.00           C  
ATOM    716  H   ALA A  45      12.716   6.225  -0.779  1.00  0.00           H  
ATOM    717  HA  ALA A  45      10.643   7.603   0.535  1.00  0.00           H  
ATOM    718 1HB  ALA A  45       9.590   5.398   0.790  1.00  0.00           H  
ATOM    719 2HB  ALA A  45      10.294   5.588  -0.830  1.00  0.00           H  
ATOM    720 3HB  ALA A  45      11.136   4.617   0.392  1.00  0.00           H  
ATOM    721  N   ALA A  46      12.478   5.764   2.561  1.00  0.00           N  
ATOM    722  CA  ALA A  46      12.791   5.543   3.971  1.00  0.00           C  
ATOM    723  C   ALA A  46      13.398   6.790   4.598  1.00  0.00           C  
ATOM    724  O   ALA A  46      13.026   7.178   5.708  1.00  0.00           O  
ATOM    725  CB  ALA A  46      13.735   4.371   4.120  1.00  0.00           C  
ATOM    726  H   ALA A  46      12.965   5.219   1.852  1.00  0.00           H  
ATOM    727  HA  ALA A  46      11.864   5.323   4.495  1.00  0.00           H  
ATOM    728 1HB  ALA A  46      13.942   4.201   5.176  1.00  0.00           H  
ATOM    729 2HB  ALA A  46      13.284   3.482   3.692  1.00  0.00           H  
ATOM    730 3HB  ALA A  46      14.644   4.587   3.607  1.00  0.00           H  
ATOM    731  N   LYS A  47      14.338   7.412   3.896  1.00  0.00           N  
ATOM    732  CA  LYS A  47      15.055   8.547   4.445  1.00  0.00           C  
ATOM    733  C   LYS A  47      14.127   9.735   4.671  1.00  0.00           C  
ATOM    734  O   LYS A  47      14.113  10.323   5.750  1.00  0.00           O  
ATOM    735  CB  LYS A  47      16.206   8.945   3.520  1.00  0.00           C  
ATOM    736  CG  LYS A  47      17.047  10.109   4.027  1.00  0.00           C  
ATOM    737  CD  LYS A  47      18.182  10.431   3.067  1.00  0.00           C  
ATOM    738  CE  LYS A  47      19.129  11.466   3.656  1.00  0.00           C  
ATOM    739  NZ  LYS A  47      18.469  12.788   3.832  1.00  0.00           N  
ATOM    740  H   LYS A  47      14.570   7.082   2.963  1.00  0.00           H  
ATOM    741  HA  LYS A  47      15.468   8.260   5.413  1.00  0.00           H  
ATOM    742 1HB  LYS A  47      16.869   8.092   3.376  1.00  0.00           H  
ATOM    743 2HB  LYS A  47      15.809   9.221   2.542  1.00  0.00           H  
ATOM    744 1HG  LYS A  47      16.416  10.992   4.140  1.00  0.00           H  
ATOM    745 2HG  LYS A  47      17.466   9.858   5.001  1.00  0.00           H  
ATOM    746 1HD  LYS A  47      18.743   9.521   2.848  1.00  0.00           H  
ATOM    747 2HD  LYS A  47      17.772  10.817   2.134  1.00  0.00           H  
ATOM    748 1HE  LYS A  47      19.489  11.122   4.624  1.00  0.00           H  
ATOM    749 2HE  LYS A  47      19.989  11.589   2.997  1.00  0.00           H  
ATOM    750 1HZ  LYS A  47      19.129  13.446   4.223  1.00  0.00           H  
ATOM    751 2HZ  LYS A  47      18.148  13.127   2.935  1.00  0.00           H  
ATOM    752 3HZ  LYS A  47      17.681  12.691   4.456  1.00  0.00           H  
ATOM    753  N   VAL A  48      13.362  10.092   3.640  1.00  0.00           N  
ATOM    754  CA  VAL A  48      12.511  11.272   3.693  1.00  0.00           C  
ATOM    755  C   VAL A  48      11.441  11.154   4.767  1.00  0.00           C  
ATOM    756  O   VAL A  48      11.163  12.115   5.478  1.00  0.00           O  
ATOM    757  CB  VAL A  48      11.835  11.498   2.328  1.00  0.00           C  
ATOM    758  CG1 VAL A  48      10.776  12.585   2.431  1.00  0.00           C  
ATOM    759  CG2 VAL A  48      12.881  11.862   1.285  1.00  0.00           C  
ATOM    760  H   VAL A  48      13.388   9.541   2.785  1.00  0.00           H  
ATOM    761  HA  VAL A  48      13.138  12.131   3.925  1.00  0.00           H  
ATOM    762  HB  VAL A  48      11.326  10.581   2.028  1.00  0.00           H  
ATOM    763 1HG1 VAL A  48      10.308  12.732   1.458  1.00  0.00           H  
ATOM    764 2HG1 VAL A  48      10.019  12.287   3.156  1.00  0.00           H  
ATOM    765 3HG1 VAL A  48      11.241  13.517   2.753  1.00  0.00           H  
ATOM    766 1HG2 VAL A  48      12.396  12.020   0.323  1.00  0.00           H  
ATOM    767 2HG2 VAL A  48      13.394  12.775   1.588  1.00  0.00           H  
ATOM    768 3HG2 VAL A  48      13.605  11.052   1.198  1.00  0.00           H  
ATOM    769  N   LEU A  49      10.842   9.974   4.889  1.00  0.00           N  
ATOM    770  CA  LEU A  49       9.847   9.746   5.928  1.00  0.00           C  
ATOM    771  C   LEU A  49      10.437   9.978   7.306  1.00  0.00           C  
ATOM    772  O   LEU A  49       9.792  10.569   8.182  1.00  0.00           O  
ATOM    773  CB  LEU A  49       9.297   8.318   5.834  1.00  0.00           C  
ATOM    774  CG  LEU A  49       8.411   8.024   4.616  1.00  0.00           C  
ATOM    775  CD1 LEU A  49       8.174   6.524   4.510  1.00  0.00           C  
ATOM    776  CD2 LEU A  49       7.096   8.778   4.751  1.00  0.00           C  
ATOM    777  H   LEU A  49      11.077   9.222   4.247  1.00  0.00           H  
ATOM    778  HA  LEU A  49       9.024  10.444   5.781  1.00  0.00           H  
ATOM    779 1HB  LEU A  49      10.135   7.623   5.809  1.00  0.00           H  
ATOM    780 2HB  LEU A  49       8.708   8.112   6.729  1.00  0.00           H  
ATOM    781  HG  LEU A  49       8.923   8.346   3.709  1.00  0.00           H  
ATOM    782 1HD1 LEU A  49       7.545   6.315   3.645  1.00  0.00           H  
ATOM    783 2HD1 LEU A  49       9.129   6.012   4.395  1.00  0.00           H  
ATOM    784 3HD1 LEU A  49       7.678   6.169   5.413  1.00  0.00           H  
ATOM    785 1HD2 LEU A  49       6.467   8.570   3.885  1.00  0.00           H  
ATOM    786 2HD2 LEU A  49       6.584   8.456   5.658  1.00  0.00           H  
ATOM    787 3HD2 LEU A  49       7.295   9.848   4.807  1.00  0.00           H  
ATOM    788  N   HIS A  50      11.664   9.506   7.503  1.00  0.00           N  
ATOM    789  CA  HIS A  50      12.367   9.725   8.748  1.00  0.00           C  
ATOM    790  C   HIS A  50      12.685  11.214   8.944  1.00  0.00           C  
ATOM    791  O   HIS A  50      12.421  11.780  10.006  1.00  0.00           O  
ATOM    792  CB  HIS A  50      13.658   8.901   8.785  1.00  0.00           C  
ATOM    793  CG  HIS A  50      14.385   8.981  10.091  1.00  0.00           C  
ATOM    794  ND1 HIS A  50      15.438   8.148  10.408  1.00  0.00           N  
ATOM    795  CD2 HIS A  50      14.211   9.792  11.161  1.00  0.00           C  
ATOM    796  CE1 HIS A  50      15.881   8.446  11.617  1.00  0.00           C  
ATOM    797  NE2 HIS A  50      15.154   9.439  12.095  1.00  0.00           N  
ATOM    798  H   HIS A  50      12.116   8.964   6.768  1.00  0.00           H  
ATOM    799  HA  HIS A  50      11.721   9.412   9.569  1.00  0.00           H  
ATOM    800 1HB  HIS A  50      13.427   7.854   8.586  1.00  0.00           H  
ATOM    801 2HB  HIS A  50      14.330   9.243   7.999  1.00  0.00           H  
ATOM    802  HD1 HIS A  50      15.867   7.480   9.800  1.00  0.00           H  
ATOM    803  HD2 HIS A  50      13.509  10.599  11.372  1.00  0.00           H  
ATOM    804  HE1 HIS A  50      16.717   7.898  12.053  1.00  0.00           H  
ATOM    805  N   ASP A  51      13.248  11.852   7.897  1.00  0.00           N  
ATOM    806  CA  ASP A  51      13.654  13.262   7.982  1.00  0.00           C  
ATOM    807  C   ASP A  51      12.461  14.163   8.278  1.00  0.00           C  
ATOM    808  O   ASP A  51      12.560  15.098   9.072  1.00  0.00           O  
ATOM    809  CB  ASP A  51      14.323  13.710   6.680  1.00  0.00           C  
ATOM    810  CG  ASP A  51      15.710  13.112   6.490  1.00  0.00           C  
ATOM    811  OD1 ASP A  51      16.259  12.619   7.447  1.00  0.00           O  
ATOM    812  OD2 ASP A  51      16.207  13.153   5.390  1.00  0.00           O  
ATOM    813  H   ASP A  51      13.392  11.347   7.030  1.00  0.00           H  
ATOM    814  HA  ASP A  51      14.370  13.366   8.796  1.00  0.00           H  
ATOM    815 1HB  ASP A  51      13.700  13.422   5.833  1.00  0.00           H  
ATOM    816 2HB  ASP A  51      14.407  14.797   6.670  1.00  0.00           H  
ATOM    817  N   LEU A  52      11.323  13.867   7.645  1.00  0.00           N  
ATOM    818  CA  LEU A  52      10.106  14.635   7.867  1.00  0.00           C  
ATOM    819  C   LEU A  52       9.609  14.445   9.285  1.00  0.00           C  
ATOM    820  O   LEU A  52       9.157  15.390   9.926  1.00  0.00           O  
ATOM    821  CB  LEU A  52       9.016  14.212   6.874  1.00  0.00           C  
ATOM    822  CG  LEU A  52       9.261  14.604   5.411  1.00  0.00           C  
ATOM    823  CD1 LEU A  52       8.236  13.913   4.522  1.00  0.00           C  
ATOM    824  CD2 LEU A  52       9.176  16.116   5.269  1.00  0.00           C  
ATOM    825  H   LEU A  52      11.306  13.085   6.999  1.00  0.00           H  
ATOM    826  HA  LEU A  52      10.328  15.689   7.717  1.00  0.00           H  
ATOM    827 1HB  LEU A  52       8.912  13.129   6.913  1.00  0.00           H  
ATOM    828 2HB  LEU A  52       8.071  14.659   7.183  1.00  0.00           H  
ATOM    829  HG  LEU A  52      10.251  14.265   5.104  1.00  0.00           H  
ATOM    830 1HD1 LEU A  52       8.410  14.191   3.482  1.00  0.00           H  
ATOM    831 2HD1 LEU A  52       8.332  12.832   4.628  1.00  0.00           H  
ATOM    832 3HD1 LEU A  52       7.233  14.219   4.816  1.00  0.00           H  
ATOM    833 1HD2 LEU A  52       9.351  16.395   4.230  1.00  0.00           H  
ATOM    834 2HD2 LEU A  52       8.186  16.455   5.575  1.00  0.00           H  
ATOM    835 3HD2 LEU A  52       9.931  16.583   5.902  1.00  0.00           H  
ATOM    836  N   GLY A  53       9.702  13.214   9.776  1.00  0.00           N  
ATOM    837  CA  GLY A  53       9.216  12.887  11.103  1.00  0.00           C  
ATOM    838  C   GLY A  53       7.805  12.320  11.053  1.00  0.00           C  
ATOM    839  O   GLY A  53       6.971  12.639  11.901  1.00  0.00           O  
ATOM    840  H   GLY A  53      10.118  12.483   9.209  1.00  0.00           H  
ATOM    841 1HA  GLY A  53       9.886  12.163  11.564  1.00  0.00           H  
ATOM    842 2HA  GLY A  53       9.231  13.781  11.724  1.00  0.00           H  
ATOM    843  N   ALA A  54       7.540  11.472  10.060  1.00  0.00           N  
ATOM    844  CA  ALA A  54       6.251  10.802   9.963  1.00  0.00           C  
ATOM    845  C   ALA A  54       6.016   9.948  11.195  1.00  0.00           C  
ATOM    846  O   ALA A  54       6.950   9.355  11.733  1.00  0.00           O  
ATOM    847  CB  ALA A  54       6.187   9.947   8.701  1.00  0.00           C  
ATOM    848  H   ALA A  54       8.256  11.276   9.366  1.00  0.00           H  
ATOM    849  HA  ALA A  54       5.470  11.563   9.920  1.00  0.00           H  
ATOM    850 1HB  ALA A  54       5.209   9.464   8.638  1.00  0.00           H  
ATOM    851 2HB  ALA A  54       6.341  10.576   7.826  1.00  0.00           H  
ATOM    852 3HB  ALA A  54       6.966   9.183   8.741  1.00  0.00           H  
ATOM    853  N   GLU A  55       4.767   9.883  11.641  1.00  0.00           N  
ATOM    854  CA  GLU A  55       4.417   9.045  12.776  1.00  0.00           C  
ATOM    855  C   GLU A  55       4.470   7.581  12.391  1.00  0.00           C  
ATOM    856  O   GLU A  55       4.930   6.739  13.161  1.00  0.00           O  
ATOM    857  CB  GLU A  55       3.022   9.397  13.298  1.00  0.00           C  
ATOM    858  CG  GLU A  55       2.626   8.670  14.575  1.00  0.00           C  
ATOM    859  CD  GLU A  55       3.472   9.058  15.756  1.00  0.00           C  
ATOM    860  OE1 GLU A  55       4.039  10.124  15.731  1.00  0.00           O  
ATOM    861  OE2 GLU A  55       3.551   8.288  16.683  1.00  0.00           O  
ATOM    862  H   GLU A  55       4.042  10.418  11.177  1.00  0.00           H  
ATOM    863  HA  GLU A  55       5.144   9.214  13.572  1.00  0.00           H  
ATOM    864 1HB  GLU A  55       2.966  10.468  13.492  1.00  0.00           H  
ATOM    865 2HB  GLU A  55       2.279   9.163  12.536  1.00  0.00           H  
ATOM    866 1HG  GLU A  55       1.583   8.894  14.800  1.00  0.00           H  
ATOM    867 2HG  GLU A  55       2.710   7.597  14.411  1.00  0.00           H  
ATOM    868  N   ALA A  56       4.005   7.283  11.182  1.00  0.00           N  
ATOM    869  CA  ALA A  56       4.100   5.939  10.632  1.00  0.00           C  
ATOM    870  C   ALA A  56       4.813   5.938   9.276  1.00  0.00           C  
ATOM    871  O   ALA A  56       4.208   6.233   8.239  1.00  0.00           O  
ATOM    872  CB  ALA A  56       2.712   5.327  10.504  1.00  0.00           C  
ATOM    873  H   ALA A  56       3.586   8.018  10.622  1.00  0.00           H  
ATOM    874  HA  ALA A  56       4.690   5.328  11.315  1.00  0.00           H  
ATOM    875 1HB  ALA A  56       2.796   4.318  10.099  1.00  0.00           H  
ATOM    876 2HB  ALA A  56       2.241   5.285  11.486  1.00  0.00           H  
ATOM    877 3HB  ALA A  56       2.106   5.937   9.837  1.00  0.00           H  
ATOM    878  N   ALA A  57       6.093   5.592   9.291  1.00  0.00           N  
ATOM    879  CA  ALA A  57       6.891   5.517   8.067  1.00  0.00           C  
ATOM    880  C   ALA A  57       6.699   4.160   7.390  1.00  0.00           C  
ATOM    881  O   ALA A  57       7.494   3.237   7.589  1.00  0.00           O  
ATOM    882  CB  ALA A  57       8.368   5.744   8.383  1.00  0.00           C  
ATOM    883  H   ALA A  57       6.535   5.372  10.179  1.00  0.00           H  
ATOM    884  HA  ALA A  57       6.546   6.291   7.384  1.00  0.00           H  
ATOM    885 1HB  ALA A  57       8.946   5.701   7.467  1.00  0.00           H  
ATOM    886 2HB  ALA A  57       8.495   6.722   8.849  1.00  0.00           H  
ATOM    887 3HB  ALA A  57       8.715   4.975   9.064  1.00  0.00           H  
ATOM    888  N   ALA A  58       5.620   4.035   6.615  1.00  0.00           N  
ATOM    889  CA  ALA A  58       5.275   2.762   5.981  1.00  0.00           C  
ATOM    890  C   ALA A  58       5.698   2.746   4.516  1.00  0.00           C  
ATOM    891  O   ALA A  58       5.497   3.722   3.789  1.00  0.00           O  
ATOM    892  CB  ALA A  58       3.783   2.505   6.100  1.00  0.00           C  
ATOM    893  H   ALA A  58       5.012   4.844   6.471  1.00  0.00           H  
ATOM    894  HA  ALA A  58       5.816   1.969   6.497  1.00  0.00           H  
ATOM    895 1HB  ALA A  58       3.541   1.545   5.647  1.00  0.00           H  
ATOM    896 2HB  ALA A  58       3.498   2.494   7.147  1.00  0.00           H  
ATOM    897 3HB  ALA A  58       3.246   3.290   5.591  1.00  0.00           H  
ATOM    898  N   ILE A  59       6.275   1.626   4.084  1.00  0.00           N  
ATOM    899  CA  ILE A  59       6.669   1.454   2.684  1.00  0.00           C  
ATOM    900  C   ILE A  59       6.199   0.118   2.135  1.00  0.00           C  
ATOM    901  O   ILE A  59       6.366  -0.920   2.776  1.00  0.00           O  
ATOM    902  CB  ILE A  59       8.196   1.560   2.524  1.00  0.00           C  
ATOM    903  CG1 ILE A  59       8.681   2.951   2.939  1.00  0.00           C  
ATOM    904  CG2 ILE A  59       8.603   1.257   1.090  1.00  0.00           C  
ATOM    905  CD1 ILE A  59      10.185   3.108   2.908  1.00  0.00           C  
ATOM    906  H   ILE A  59       6.443   0.873   4.745  1.00  0.00           H  
ATOM    907  HA  ILE A  59       6.206   2.244   2.094  1.00  0.00           H  
ATOM    908  HB  ILE A  59       8.682   0.845   3.188  1.00  0.00           H  
ATOM    909 1HG1 ILE A  59       8.246   3.700   2.279  1.00  0.00           H  
ATOM    910 2HG1 ILE A  59       8.338   3.169   3.951  1.00  0.00           H  
ATOM    911 1HG2 ILE A  59       9.685   1.337   0.994  1.00  0.00           H  
ATOM    912 2HG2 ILE A  59       8.289   0.247   0.828  1.00  0.00           H  
ATOM    913 3HG2 ILE A  59       8.126   1.970   0.418  1.00  0.00           H  
ATOM    914 1HD1 ILE A  59      10.451   4.120   3.215  1.00  0.00           H  
ATOM    915 2HD1 ILE A  59      10.640   2.390   3.590  1.00  0.00           H  
ATOM    916 3HD1 ILE A  59      10.548   2.929   1.897  1.00  0.00           H  
ATOM    917  N   ALA A  60       5.626   0.145   0.931  1.00  0.00           N  
ATOM    918  CA  ALA A  60       5.193  -1.073   0.260  1.00  0.00           C  
ATOM    919  C   ALA A  60       5.958  -1.283  -1.035  1.00  0.00           C  
ATOM    920  O   ALA A  60       5.819  -0.511  -1.986  1.00  0.00           O  
ATOM    921  CB  ALA A  60       3.696  -1.026  -0.012  1.00  0.00           C  
ATOM    922  H   ALA A  60       5.504   1.031   0.465  1.00  0.00           H  
ATOM    923  HA  ALA A  60       5.392  -1.916   0.910  1.00  0.00           H  
ATOM    924 1HB  ALA A  60       3.390  -1.943  -0.516  1.00  0.00           H  
ATOM    925 2HB  ALA A  60       3.158  -0.934   0.932  1.00  0.00           H  
ATOM    926 3HB  ALA A  60       3.468  -0.170  -0.645  1.00  0.00           H  
ATOM    927  N   LEU A  61       6.768  -2.331  -1.067  1.00  0.00           N  
ATOM    928  CA  LEU A  61       7.618  -2.607  -2.218  1.00  0.00           C  
ATOM    929  C   LEU A  61       6.997  -3.663  -3.118  1.00  0.00           C  
ATOM    930  O   LEU A  61       6.826  -4.808  -2.710  1.00  0.00           O  
ATOM    931  CB  LEU A  61       9.004  -3.073  -1.756  1.00  0.00           C  
ATOM    932  CG  LEU A  61       9.747  -2.117  -0.813  1.00  0.00           C  
ATOM    933  CD1 LEU A  61      11.095  -2.717  -0.439  1.00  0.00           C  
ATOM    934  CD2 LEU A  61       9.919  -0.766  -1.492  1.00  0.00           C  
ATOM    935  H   LEU A  61       6.803  -2.951  -0.262  1.00  0.00           H  
ATOM    936  HA  LEU A  61       7.735  -1.690  -2.794  1.00  0.00           H  
ATOM    937 1HB  LEU A  61       8.897  -4.027  -1.242  1.00  0.00           H  
ATOM    938 2HB  LEU A  61       9.631  -3.225  -2.634  1.00  0.00           H  
ATOM    939  HG  LEU A  61       9.172  -1.992   0.105  1.00  0.00           H  
ATOM    940 1HD1 LEU A  61      11.622  -2.038   0.231  1.00  0.00           H  
ATOM    941 2HD1 LEU A  61      10.941  -3.673   0.062  1.00  0.00           H  
ATOM    942 3HD1 LEU A  61      11.688  -2.870  -1.340  1.00  0.00           H  
ATOM    943 1HD2 LEU A  61      10.446  -0.087  -0.821  1.00  0.00           H  
ATOM    944 2HD2 LEU A  61      10.495  -0.891  -2.409  1.00  0.00           H  
ATOM    945 3HD2 LEU A  61       8.939  -0.352  -1.732  1.00  0.00           H  
ATOM    946  N   ALA A  62       6.654  -3.272  -4.343  1.00  0.00           N  
ATOM    947  CA  ALA A  62       5.958  -4.175  -5.262  1.00  0.00           C  
ATOM    948  C   ALA A  62       6.933  -5.050  -6.036  1.00  0.00           C  
ATOM    949  O   ALA A  62       7.921  -4.560  -6.591  1.00  0.00           O  
ATOM    950  CB  ALA A  62       5.088  -3.382  -6.226  1.00  0.00           C  
ATOM    951  H   ALA A  62       6.870  -2.324  -4.643  1.00  0.00           H  
ATOM    952  HA  ALA A  62       5.324  -4.826  -4.684  1.00  0.00           H  
ATOM    953 1HB  ALA A  62       4.577  -4.067  -6.902  1.00  0.00           H  
ATOM    954 2HB  ALA A  62       4.350  -2.810  -5.664  1.00  0.00           H  
ATOM    955 3HB  ALA A  62       5.712  -2.701  -6.803  1.00  0.00           H  
ATOM    956  N   PHE A  63       6.641  -6.346  -6.076  1.00  0.00           N  
ATOM    957  CA  PHE A  63       7.454  -7.300  -6.810  1.00  0.00           C  
ATOM    958  C   PHE A  63       6.624  -8.048  -7.852  1.00  0.00           C  
ATOM    959  O   PHE A  63       5.423  -8.270  -7.665  1.00  0.00           O  
ATOM    960  CB  PHE A  63       8.099  -8.298  -5.847  1.00  0.00           C  
ATOM    961  CG  PHE A  63       9.126  -7.686  -4.937  1.00  0.00           C  
ATOM    962  CD1 PHE A  63       8.746  -7.072  -3.753  1.00  0.00           C  
ATOM    963  CD2 PHE A  63      10.473  -7.721  -5.264  1.00  0.00           C  
ATOM    964  CE1 PHE A  63       9.690  -6.508  -2.915  1.00  0.00           C  
ATOM    965  CE2 PHE A  63      11.419  -7.159  -4.429  1.00  0.00           C  
ATOM    966  CZ  PHE A  63      11.026  -6.552  -3.253  1.00  0.00           C  
ATOM    967  H   PHE A  63       5.822  -6.678  -5.579  1.00  0.00           H  
ATOM    968  HA  PHE A  63       8.246  -6.755  -7.327  1.00  0.00           H  
ATOM    969 1HB  PHE A  63       7.329  -8.757  -5.229  1.00  0.00           H  
ATOM    970 2HB  PHE A  63       8.580  -9.093  -6.415  1.00  0.00           H  
ATOM    971  HD1 PHE A  63       7.690  -7.038  -3.485  1.00  0.00           H  
ATOM    972  HD2 PHE A  63      10.783  -8.200  -6.193  1.00  0.00           H  
ATOM    973  HE1 PHE A  63       9.378  -6.029  -1.988  1.00  0.00           H  
ATOM    974  HE2 PHE A  63      12.474  -7.194  -4.697  1.00  0.00           H  
ATOM    975  HZ  PHE A  63      11.770  -6.107  -2.594  1.00  0.00           H  
ATOM    976  N   ASP A  64       7.274  -8.448  -8.935  1.00  0.00           N  
ATOM    977  CA  ASP A  64       6.684  -9.376  -9.894  1.00  0.00           C  
ATOM    978  C   ASP A  64       7.754 -10.279 -10.478  1.00  0.00           C  
ATOM    979  O   ASP A  64       8.096 -10.175 -11.655  1.00  0.00           O  
ATOM    980  CB  ASP A  64       5.973  -8.619 -11.018  1.00  0.00           C  
ATOM    981  CG  ASP A  64       5.122  -9.527 -11.897  1.00  0.00           C  
ATOM    982  OD1 ASP A  64       4.687 -10.547 -11.419  1.00  0.00           O  
ATOM    983  OD2 ASP A  64       4.916  -9.190 -13.039  1.00  0.00           O  
ATOM    984  H   ASP A  64       8.212  -8.109  -9.096  1.00  0.00           H  
ATOM    985  HA  ASP A  64       5.955 -10.000  -9.374  1.00  0.00           H  
ATOM    986 1HB  ASP A  64       5.332  -7.849 -10.590  1.00  0.00           H  
ATOM    987 2HB  ASP A  64       6.712  -8.119 -11.645  1.00  0.00           H  
ATOM    988  N   ILE A  65       8.305 -11.140  -9.636  1.00  0.00           N  
ATOM    989  CA  ILE A  65       9.538 -11.840  -9.941  1.00  0.00           C  
ATOM    990  C   ILE A  65       9.282 -13.317 -10.239  1.00  0.00           C  
ATOM    991  O   ILE A  65       8.637 -14.012  -9.456  1.00  0.00           O  
ATOM    992  CB  ILE A  65      10.537 -11.711  -8.777  1.00  0.00           C  
ATOM    993  CG1 ILE A  65      10.741 -10.239  -8.408  1.00  0.00           C  
ATOM    994  CG2 ILE A  65      11.863 -12.360  -9.141  1.00  0.00           C  
ATOM    995  CD1 ILE A  65      11.286  -9.396  -9.539  1.00  0.00           C  
ATOM    996  H   ILE A  65       7.860 -11.301  -8.744  1.00  0.00           H  
ATOM    997  HA  ILE A  65       9.984 -11.386 -10.827  1.00  0.00           H  
ATOM    998  HB  ILE A  65      10.132 -12.204  -7.894  1.00  0.00           H  
ATOM    999 1HG1 ILE A  65       9.792  -9.810  -8.089  1.00  0.00           H  
ATOM   1000 2HG1 ILE A  65      11.430 -10.167  -7.567  1.00  0.00           H  
ATOM   1001 1HG2 ILE A  65      12.558 -12.260  -8.307  1.00  0.00           H  
ATOM   1002 2HG2 ILE A  65      11.705 -13.416  -9.355  1.00  0.00           H  
ATOM   1003 3HG2 ILE A  65      12.279 -11.870 -10.021  1.00  0.00           H  
ATOM   1004 1HD1 ILE A  65      11.404  -8.366  -9.201  1.00  0.00           H  
ATOM   1005 2HD1 ILE A  65      12.255  -9.789  -9.851  1.00  0.00           H  
ATOM   1006 3HD1 ILE A  65      10.595  -9.425 -10.380  1.00  0.00           H  
ATOM   1007  N   ASP A  66       9.790 -13.789 -11.380  1.00  0.00           N  
ATOM   1008  CA  ASP A  66       9.630 -15.192 -11.769  1.00  0.00           C  
ATOM   1009  C   ASP A  66      10.586 -16.097 -10.991  1.00  0.00           C  
ATOM   1010  O   ASP A  66      10.225 -17.205 -10.595  1.00  0.00           O  
ATOM   1011  CB  ASP A  66       9.867 -15.361 -13.272  1.00  0.00           C  
ATOM   1012  CG  ASP A  66       8.759 -14.753 -14.120  1.00  0.00           C  
ATOM   1013  OD1 ASP A  66       7.686 -14.549 -13.603  1.00  0.00           O  
ATOM   1014  OD2 ASP A  66       8.995 -14.497 -15.276  1.00  0.00           O  
ATOM   1015  H   ASP A  66      10.302 -13.165 -11.985  1.00  0.00           H  
ATOM   1016  HA  ASP A  66       8.610 -15.499 -11.541  1.00  0.00           H  
ATOM   1017 1HB  ASP A  66      10.813 -14.893 -13.546  1.00  0.00           H  
ATOM   1018 2HB  ASP A  66       9.947 -16.422 -13.511  1.00  0.00           H  
ATOM   1019  N   ASP A  67      11.804 -15.613 -10.775  1.00  0.00           N  
ATOM   1020  CA  ASP A  67      12.826 -16.383 -10.076  1.00  0.00           C  
ATOM   1021  C   ASP A  67      12.763 -16.135  -8.569  1.00  0.00           C  
ATOM   1022  O   ASP A  67      13.174 -15.078  -8.087  1.00  0.00           O  
ATOM   1023  CB  ASP A  67      14.219 -16.028 -10.603  1.00  0.00           C  
ATOM   1024  CG  ASP A  67      15.319 -16.885  -9.992  1.00  0.00           C  
ATOM   1025  OD1 ASP A  67      15.097 -17.445  -8.945  1.00  0.00           O  
ATOM   1026  OD2 ASP A  67      16.372 -16.971 -10.578  1.00  0.00           O  
ATOM   1027  H   ASP A  67      12.027 -14.685 -11.103  1.00  0.00           H  
ATOM   1028  HA  ASP A  67      12.644 -17.443 -10.254  1.00  0.00           H  
ATOM   1029 1HB  ASP A  67      14.241 -16.152 -11.686  1.00  0.00           H  
ATOM   1030 2HB  ASP A  67      14.433 -14.981 -10.389  1.00  0.00           H  
ATOM   1031  N   GLU A  68      12.224 -17.106  -7.835  1.00  0.00           N  
ATOM   1032  CA  GLU A  68      11.996 -16.951  -6.400  1.00  0.00           C  
ATOM   1033  C   GLU A  68      13.307 -16.758  -5.622  1.00  0.00           C  
ATOM   1034  O   GLU A  68      13.295 -16.313  -4.474  1.00  0.00           O  
ATOM   1035  CB  GLU A  68      11.246 -18.169  -5.855  1.00  0.00           C  
ATOM   1036  CG  GLU A  68      11.991 -19.487  -6.009  1.00  0.00           C  
ATOM   1037  CD  GLU A  68      11.597 -20.240  -7.249  1.00  0.00           C  
ATOM   1038  OE1 GLU A  68      10.859 -19.702  -8.039  1.00  0.00           O  
ATOM   1039  OE2 GLU A  68      12.033 -21.356  -7.406  1.00  0.00           O  
ATOM   1040  H   GLU A  68      11.949 -17.967  -8.287  1.00  0.00           H  
ATOM   1041  HA  GLU A  68      11.383 -16.063  -6.247  1.00  0.00           H  
ATOM   1042 1HB  GLU A  68      11.039 -18.024  -4.795  1.00  0.00           H  
ATOM   1043 2HB  GLU A  68      10.288 -18.264  -6.366  1.00  0.00           H  
ATOM   1044 1HG  GLU A  68      13.062 -19.285  -6.046  1.00  0.00           H  
ATOM   1045 2HG  GLU A  68      11.796 -20.107  -5.136  1.00  0.00           H  
ATOM   1046  N   ASP A  69      14.439 -17.094  -6.253  1.00  0.00           N  
ATOM   1047  CA  ASP A  69      15.738 -16.913  -5.613  1.00  0.00           C  
ATOM   1048  C   ASP A  69      16.160 -15.456  -5.644  1.00  0.00           C  
ATOM   1049  O   ASP A  69      16.601 -14.905  -4.631  1.00  0.00           O  
ATOM   1050  CB  ASP A  69      16.803 -17.772  -6.300  1.00  0.00           C  
ATOM   1051  CG  ASP A  69      18.080 -17.900  -5.480  1.00  0.00           C  
ATOM   1052  OD1 ASP A  69      18.016 -18.427  -4.395  1.00  0.00           O  
ATOM   1053  OD2 ASP A  69      19.108 -17.469  -5.947  1.00  0.00           O  
ATOM   1054  H   ASP A  69      14.394 -17.473  -7.199  1.00  0.00           H  
ATOM   1055  HA  ASP A  69      15.654 -17.219  -4.570  1.00  0.00           H  
ATOM   1056 1HB  ASP A  69      16.404 -18.770  -6.482  1.00  0.00           H  
ATOM   1057 2HB  ASP A  69      17.053 -17.338  -7.268  1.00  0.00           H  
ATOM   1058  N   GLU A  70      16.008 -14.822  -6.802  1.00  0.00           N  
ATOM   1059  CA  GLU A  70      16.263 -13.396  -6.921  1.00  0.00           C  
ATOM   1060  C   GLU A  70      15.332 -12.611  -6.021  1.00  0.00           C  
ATOM   1061  O   GLU A  70      15.747 -11.659  -5.361  1.00  0.00           O  
ATOM   1062  CB  GLU A  70      16.094 -12.938  -8.371  1.00  0.00           C  
ATOM   1063  CG  GLU A  70      16.405 -11.467  -8.606  1.00  0.00           C  
ATOM   1064  CD  GLU A  70      16.324 -11.076 -10.055  1.00  0.00           C  
ATOM   1065  OE1 GLU A  70      15.681 -11.771 -10.804  1.00  0.00           O  
ATOM   1066  OE2 GLU A  70      16.908 -10.080 -10.415  1.00  0.00           O  
ATOM   1067  H   GLU A  70      15.701 -15.343  -7.616  1.00  0.00           H  
ATOM   1068  HA  GLU A  70      17.288 -13.199  -6.606  1.00  0.00           H  
ATOM   1069 1HB  GLU A  70      16.749 -13.525  -9.016  1.00  0.00           H  
ATOM   1070 2HB  GLU A  70      15.069 -13.119  -8.694  1.00  0.00           H  
ATOM   1071 1HG  GLU A  70      15.698 -10.862  -8.039  1.00  0.00           H  
ATOM   1072 2HG  GLU A  70      17.405 -11.253  -8.232  1.00  0.00           H  
ATOM   1073  N   PHE A  71      14.068 -13.028  -5.976  1.00  0.00           N  
ATOM   1074  CA  PHE A  71      13.097 -12.397  -5.104  1.00  0.00           C  
ATOM   1075  C   PHE A  71      13.576 -12.406  -3.678  1.00  0.00           C  
ATOM   1076  O   PHE A  71      13.618 -11.365  -3.019  1.00  0.00           O  
ATOM   1077  CB  PHE A  71      11.745 -13.107  -5.196  1.00  0.00           C  
ATOM   1078  CG  PHE A  71      10.730 -12.609  -4.206  1.00  0.00           C  
ATOM   1079  CD1 PHE A  71       9.966 -11.485  -4.481  1.00  0.00           C  
ATOM   1080  CD2 PHE A  71      10.539 -13.263  -2.998  1.00  0.00           C  
ATOM   1081  CE1 PHE A  71       9.032 -11.026  -3.572  1.00  0.00           C  
ATOM   1082  CE2 PHE A  71       9.605 -12.807  -2.088  1.00  0.00           C  
ATOM   1083  CZ  PHE A  71       8.851 -11.687  -2.375  1.00  0.00           C  
ATOM   1084  H   PHE A  71      13.782 -13.807  -6.560  1.00  0.00           H  
ATOM   1085  HA  PHE A  71      12.966 -11.362  -5.420  1.00  0.00           H  
ATOM   1086 1HB  PHE A  71      11.335 -12.980  -6.197  1.00  0.00           H  
ATOM   1087 2HB  PHE A  71      11.883 -14.175  -5.033  1.00  0.00           H  
ATOM   1088  HD1 PHE A  71      10.107 -10.963  -5.428  1.00  0.00           H  
ATOM   1089  HD2 PHE A  71      11.135 -14.147  -2.771  1.00  0.00           H  
ATOM   1090  HE1 PHE A  71       8.438 -10.142  -3.801  1.00  0.00           H  
ATOM   1091  HE2 PHE A  71       9.464 -13.330  -1.142  1.00  0.00           H  
ATOM   1092  HZ  PHE A  71       8.116 -11.325  -1.657  1.00  0.00           H  
ATOM   1093  N   LYS A  72      13.946 -13.586  -3.195  1.00  0.00           N  
ATOM   1094  CA  LYS A  72      14.426 -13.742  -1.841  1.00  0.00           C  
ATOM   1095  C   LYS A  72      15.566 -12.779  -1.551  1.00  0.00           C  
ATOM   1096  O   LYS A  72      15.568 -12.098  -0.525  1.00  0.00           O  
ATOM   1097  CB  LYS A  72      14.875 -15.184  -1.598  1.00  0.00           C  
ATOM   1098  CG  LYS A  72      15.310 -15.475  -0.168  1.00  0.00           C  
ATOM   1099  CD  LYS A  72      15.703 -16.935   0.004  1.00  0.00           C  
ATOM   1100  CE  LYS A  72      16.151 -17.224   1.429  1.00  0.00           C  
ATOM   1101  NZ  LYS A  72      16.535 -18.650   1.613  1.00  0.00           N  
ATOM   1102  H   LYS A  72      13.884 -14.407  -3.792  1.00  0.00           H  
ATOM   1103  HA  LYS A  72      13.611 -13.515  -1.158  1.00  0.00           H  
ATOM   1104 1HB  LYS A  72      14.061 -15.866  -1.845  1.00  0.00           H  
ATOM   1105 2HB  LYS A  72      15.711 -15.421  -2.257  1.00  0.00           H  
ATOM   1106 1HG  LYS A  72      16.164 -14.846   0.088  1.00  0.00           H  
ATOM   1107 2HG  LYS A  72      14.494 -15.244   0.515  1.00  0.00           H  
ATOM   1108 1HD  LYS A  72      14.850 -17.572  -0.236  1.00  0.00           H  
ATOM   1109 2HD  LYS A  72      16.518 -17.176  -0.679  1.00  0.00           H  
ATOM   1110 1HE  LYS A  72      17.005 -16.596   1.676  1.00  0.00           H  
ATOM   1111 2HE  LYS A  72      15.342 -16.987   2.120  1.00  0.00           H  
ATOM   1112 1HZ  LYS A  72      16.825 -18.800   2.569  1.00  0.00           H  
ATOM   1113 2HZ  LYS A  72      15.743 -19.242   1.405  1.00  0.00           H  
ATOM   1114 3HZ  LYS A  72      17.297 -18.877   0.991  1.00  0.00           H  
ATOM   1115  N   LYS A  73      16.543 -12.724  -2.458  1.00  0.00           N  
ATOM   1116  CA  LYS A  73      17.676 -11.818  -2.310  1.00  0.00           C  
ATOM   1117  C   LYS A  73      17.227 -10.355  -2.223  1.00  0.00           C  
ATOM   1118  O   LYS A  73      17.657  -9.616  -1.332  1.00  0.00           O  
ATOM   1119  CB  LYS A  73      18.653 -12.000  -3.472  1.00  0.00           C  
ATOM   1120  CG  LYS A  73      19.883 -11.105  -3.406  1.00  0.00           C  
ATOM   1121  CD  LYS A  73      20.804 -11.341  -4.594  1.00  0.00           C  
ATOM   1122  CE  LYS A  73      20.199 -10.797  -5.880  1.00  0.00           C  
ATOM   1123  NZ  LYS A  73      21.152 -10.877  -7.020  1.00  0.00           N  
ATOM   1124  H   LYS A  73      16.502 -13.338  -3.269  1.00  0.00           H  
ATOM   1125  HA  LYS A  73      18.192 -12.063  -1.382  1.00  0.00           H  
ATOM   1126 1HB  LYS A  73      18.994 -13.035  -3.502  1.00  0.00           H  
ATOM   1127 2HB  LYS A  73      18.142 -11.797  -4.413  1.00  0.00           H  
ATOM   1128 1HG  LYS A  73      19.573 -10.059  -3.400  1.00  0.00           H  
ATOM   1129 2HG  LYS A  73      20.432 -11.307  -2.486  1.00  0.00           H  
ATOM   1130 1HD  LYS A  73      21.761 -10.850  -4.416  1.00  0.00           H  
ATOM   1131 2HD  LYS A  73      20.980 -12.410  -4.711  1.00  0.00           H  
ATOM   1132 1HE  LYS A  73      19.305 -11.366  -6.130  1.00  0.00           H  
ATOM   1133 2HE  LYS A  73      19.912  -9.756  -5.735  1.00  0.00           H  
ATOM   1134 1HZ  LYS A  73      20.714 -10.507  -7.852  1.00  0.00           H  
ATOM   1135 2HZ  LYS A  73      21.979 -10.337  -6.807  1.00  0.00           H  
ATOM   1136 3HZ  LYS A  73      21.411 -11.840  -7.177  1.00  0.00           H  
ATOM   1137  N   GLN A  74      16.367  -9.937  -3.156  1.00  0.00           N  
ATOM   1138  CA  GLN A  74      15.943  -8.539  -3.227  1.00  0.00           C  
ATOM   1139  C   GLN A  74      15.203  -8.114  -1.965  1.00  0.00           C  
ATOM   1140  O   GLN A  74      15.446  -7.029  -1.430  1.00  0.00           O  
ATOM   1141  CB  GLN A  74      15.052  -8.311  -4.452  1.00  0.00           C  
ATOM   1142  CG  GLN A  74      15.788  -8.381  -5.779  1.00  0.00           C  
ATOM   1143  CD  GLN A  74      14.854  -8.252  -6.967  1.00  0.00           C  
ATOM   1144  OE1 GLN A  74      13.642  -8.452  -6.845  1.00  0.00           O  
ATOM   1145  NE2 GLN A  74      15.412  -7.917  -8.124  1.00  0.00           N  
ATOM   1146  H   GLN A  74      16.007 -10.601  -3.836  1.00  0.00           H  
ATOM   1147  HA  GLN A  74      16.830  -7.915  -3.322  1.00  0.00           H  
ATOM   1148 1HB  GLN A  74      14.258  -9.057  -4.468  1.00  0.00           H  
ATOM   1149 2HB  GLN A  74      14.580  -7.331  -4.381  1.00  0.00           H  
ATOM   1150 1HG  GLN A  74      16.513  -7.569  -5.824  1.00  0.00           H  
ATOM   1151 2HG  GLN A  74      16.299  -9.342  -5.848  1.00  0.00           H  
ATOM   1152 1HE2 GLN A  74      14.846  -7.817  -8.943  1.00  0.00           H  
ATOM   1153 2HE2 GLN A  74      16.399  -7.765  -8.178  1.00  0.00           H  
ATOM   1154  N   VAL A  75      14.306  -8.972  -1.485  1.00  0.00           N  
ATOM   1155  CA  VAL A  75      13.526  -8.663  -0.296  1.00  0.00           C  
ATOM   1156  C   VAL A  75      14.397  -8.638   0.935  1.00  0.00           C  
ATOM   1157  O   VAL A  75      14.272  -7.748   1.773  1.00  0.00           O  
ATOM   1158  CB  VAL A  75      12.405  -9.702  -0.102  1.00  0.00           C  
ATOM   1159  CG1 VAL A  75      11.739  -9.519   1.254  1.00  0.00           C  
ATOM   1160  CG2 VAL A  75      11.386  -9.580  -1.224  1.00  0.00           C  
ATOM   1161  H   VAL A  75      14.163  -9.859  -1.958  1.00  0.00           H  
ATOM   1162  HA  VAL A  75      13.078  -7.678  -0.425  1.00  0.00           H  
ATOM   1163  HB  VAL A  75      12.842 -10.701  -0.113  1.00  0.00           H  
ATOM   1164 1HG1 VAL A  75      10.950 -10.262   1.375  1.00  0.00           H  
ATOM   1165 2HG1 VAL A  75      12.480  -9.647   2.043  1.00  0.00           H  
ATOM   1166 3HG1 VAL A  75      11.309  -8.520   1.317  1.00  0.00           H  
ATOM   1167 1HG2 VAL A  75      10.597 -10.317  -1.081  1.00  0.00           H  
ATOM   1168 2HG2 VAL A  75      10.954  -8.579  -1.216  1.00  0.00           H  
ATOM   1169 3HG2 VAL A  75      11.876  -9.755  -2.182  1.00  0.00           H  
ATOM   1170  N   LYS A  76      15.291  -9.613   1.048  1.00  0.00           N  
ATOM   1171  CA  LYS A  76      16.174  -9.692   2.192  1.00  0.00           C  
ATOM   1172  C   LYS A  76      16.935  -8.397   2.364  1.00  0.00           C  
ATOM   1173  O   LYS A  76      17.010  -7.851   3.463  1.00  0.00           O  
ATOM   1174  CB  LYS A  76      17.147 -10.863   2.044  1.00  0.00           C  
ATOM   1175  CG  LYS A  76      18.062 -11.077   3.242  1.00  0.00           C  
ATOM   1176  CD  LYS A  76      18.927 -12.315   3.063  1.00  0.00           C  
ATOM   1177  CE  LYS A  76      19.945 -12.447   4.187  1.00  0.00           C  
ATOM   1178  NZ  LYS A  76      19.294 -12.700   5.501  1.00  0.00           N  
ATOM   1179  H   LYS A  76      15.362 -10.314   0.317  1.00  0.00           H  
ATOM   1180  HA  LYS A  76      15.574  -9.851   3.087  1.00  0.00           H  
ATOM   1181 1HB  LYS A  76      16.586 -11.784   1.882  1.00  0.00           H  
ATOM   1182 2HB  LYS A  76      17.776 -10.705   1.167  1.00  0.00           H  
ATOM   1183 1HG  LYS A  76      18.708 -10.207   3.367  1.00  0.00           H  
ATOM   1184 2HG  LYS A  76      17.460 -11.192   4.143  1.00  0.00           H  
ATOM   1185 1HD  LYS A  76      18.294 -13.203   3.051  1.00  0.00           H  
ATOM   1186 2HD  LYS A  76      19.456 -12.255   2.112  1.00  0.00           H  
ATOM   1187 1HE  LYS A  76      20.624 -13.270   3.967  1.00  0.00           H  
ATOM   1188 2HE  LYS A  76      20.531 -11.531   4.256  1.00  0.00           H  
ATOM   1189 1HZ  LYS A  76      20.001 -12.781   6.218  1.00  0.00           H  
ATOM   1190 2HZ  LYS A  76      18.675 -11.933   5.724  1.00  0.00           H  
ATOM   1191 3HZ  LYS A  76      18.763 -13.558   5.454  1.00  0.00           H  
ATOM   1192  N   LYS A  77      17.485  -7.890   1.264  1.00  0.00           N  
ATOM   1193  CA  LYS A  77      18.226  -6.646   1.297  1.00  0.00           C  
ATOM   1194  C   LYS A  77      17.297  -5.471   1.550  1.00  0.00           C  
ATOM   1195  O   LYS A  77      17.633  -4.557   2.299  1.00  0.00           O  
ATOM   1196  CB  LYS A  77      18.993  -6.444  -0.011  1.00  0.00           C  
ATOM   1197  CG  LYS A  77      20.202  -7.355  -0.179  1.00  0.00           C  
ATOM   1198  CD  LYS A  77      21.324  -6.965   0.771  1.00  0.00           C  
ATOM   1199  CE  LYS A  77      22.619  -7.684   0.425  1.00  0.00           C  
ATOM   1200  NZ  LYS A  77      22.563  -9.130   0.776  1.00  0.00           N  
ATOM   1201  H   LYS A  77      17.380  -8.379   0.380  1.00  0.00           H  
ATOM   1202  HA  LYS A  77      18.942  -6.691   2.117  1.00  0.00           H  
ATOM   1203 1HB  LYS A  77      18.324  -6.617  -0.855  1.00  0.00           H  
ATOM   1204 2HB  LYS A  77      19.340  -5.413  -0.074  1.00  0.00           H  
ATOM   1205 1HG  LYS A  77      19.910  -8.387   0.021  1.00  0.00           H  
ATOM   1206 2HG  LYS A  77      20.566  -7.292  -1.204  1.00  0.00           H  
ATOM   1207 1HD  LYS A  77      21.490  -5.888   0.715  1.00  0.00           H  
ATOM   1208 2HD  LYS A  77      21.041  -7.218   1.793  1.00  0.00           H  
ATOM   1209 1HE  LYS A  77      22.814  -7.589  -0.642  1.00  0.00           H  
ATOM   1210 2HE  LYS A  77      23.446  -7.225   0.965  1.00  0.00           H  
ATOM   1211 1HZ  LYS A  77      23.439  -9.570   0.532  1.00  0.00           H  
ATOM   1212 2HZ  LYS A  77      22.402  -9.230   1.768  1.00  0.00           H  
ATOM   1213 3HZ  LYS A  77      21.812  -9.571   0.266  1.00  0.00           H  
ATOM   1214  N   ALA A  78      16.121  -5.500   0.923  1.00  0.00           N  
ATOM   1215  CA  ALA A  78      15.158  -4.419   1.060  1.00  0.00           C  
ATOM   1216  C   ALA A  78      14.753  -4.238   2.507  1.00  0.00           C  
ATOM   1217  O   ALA A  78      14.658  -3.114   3.001  1.00  0.00           O  
ATOM   1218  CB  ALA A  78      13.933  -4.697   0.215  1.00  0.00           C  
ATOM   1219  H   ALA A  78      15.894  -6.290   0.327  1.00  0.00           H  
ATOM   1220  HA  ALA A  78      15.630  -3.498   0.719  1.00  0.00           H  
ATOM   1221 1HB  ALA A  78      13.248  -3.885   0.310  1.00  0.00           H  
ATOM   1222 2HB  ALA A  78      14.218  -4.805  -0.808  1.00  0.00           H  
ATOM   1223 3HB  ALA A  78      13.459  -5.612   0.554  1.00  0.00           H  
ATOM   1224  N   LEU A  79      14.511  -5.349   3.193  1.00  0.00           N  
ATOM   1225  CA  LEU A  79      14.103  -5.311   4.582  1.00  0.00           C  
ATOM   1226  C   LEU A  79      15.193  -4.710   5.459  1.00  0.00           C  
ATOM   1227  O   LEU A  79      14.906  -3.948   6.389  1.00  0.00           O  
ATOM   1228  CB  LEU A  79      13.762  -6.724   5.070  1.00  0.00           C  
ATOM   1229  CG  LEU A  79      12.502  -7.352   4.459  1.00  0.00           C  
ATOM   1230  CD1 LEU A  79      12.400  -8.809   4.891  1.00  0.00           C  
ATOM   1231  CD2 LEU A  79      11.277  -6.564   4.900  1.00  0.00           C  
ATOM   1232  H   LEU A  79      14.605  -6.247   2.730  1.00  0.00           H  
ATOM   1233  HA  LEU A  79      13.217  -4.687   4.663  1.00  0.00           H  
ATOM   1234 1HB  LEU A  79      14.601  -7.381   4.846  1.00  0.00           H  
ATOM   1235 2HB  LEU A  79      13.627  -6.696   6.151  1.00  0.00           H  
ATOM   1236  HG  LEU A  79      12.575  -7.331   3.372  1.00  0.00           H  
ATOM   1237 1HD1 LEU A  79      11.505  -9.255   4.457  1.00  0.00           H  
ATOM   1238 2HD1 LEU A  79      13.279  -9.353   4.546  1.00  0.00           H  
ATOM   1239 3HD1 LEU A  79      12.342  -8.863   5.978  1.00  0.00           H  
ATOM   1240 1HD2 LEU A  79      10.382  -7.010   4.465  1.00  0.00           H  
ATOM   1241 2HD2 LEU A  79      11.202  -6.585   5.987  1.00  0.00           H  
ATOM   1242 3HD2 LEU A  79      11.369  -5.531   4.563  1.00  0.00           H  
ATOM   1243  N   GLU A  80      16.452  -5.046   5.159  1.00  0.00           N  
ATOM   1244  CA  GLU A  80      17.581  -4.497   5.902  1.00  0.00           C  
ATOM   1245  C   GLU A  80      17.751  -3.005   5.627  1.00  0.00           C  
ATOM   1246  O   GLU A  80      18.015  -2.223   6.542  1.00  0.00           O  
ATOM   1247  CB  GLU A  80      18.868  -5.243   5.543  1.00  0.00           C  
ATOM   1248  CG  GLU A  80      20.088  -4.812   6.343  1.00  0.00           C  
ATOM   1249  CD  GLU A  80      19.973  -5.137   7.806  1.00  0.00           C  
ATOM   1250  OE1 GLU A  80      19.183  -5.984   8.147  1.00  0.00           O  
ATOM   1251  OE2 GLU A  80      20.676  -4.537   8.585  1.00  0.00           O  
ATOM   1252  H   GLU A  80      16.624  -5.700   4.400  1.00  0.00           H  
ATOM   1253  HA  GLU A  80      17.386  -4.624   6.963  1.00  0.00           H  
ATOM   1254 1HB  GLU A  80      18.725  -6.312   5.700  1.00  0.00           H  
ATOM   1255 2HB  GLU A  80      19.091  -5.094   4.486  1.00  0.00           H  
ATOM   1256 1HG  GLU A  80      20.969  -5.311   5.940  1.00  0.00           H  
ATOM   1257 2HG  GLU A  80      20.227  -3.738   6.224  1.00  0.00           H  
ATOM   1258  N   LEU A  81      17.584  -2.610   4.361  1.00  0.00           N  
ATOM   1259  CA  LEU A  81      17.709  -1.209   3.986  1.00  0.00           C  
ATOM   1260  C   LEU A  81      16.671  -0.375   4.682  1.00  0.00           C  
ATOM   1261  O   LEU A  81      16.974   0.684   5.229  1.00  0.00           O  
ATOM   1262  CB  LEU A  81      17.568  -1.043   2.467  1.00  0.00           C  
ATOM   1263  CG  LEU A  81      18.747  -1.554   1.629  1.00  0.00           C  
ATOM   1264  CD1 LEU A  81      18.357  -1.566   0.158  1.00  0.00           C  
ATOM   1265  CD2 LEU A  81      19.960  -0.667   1.867  1.00  0.00           C  
ATOM   1266  H   LEU A  81      17.363  -3.297   3.651  1.00  0.00           H  
ATOM   1267  HA  LEU A  81      18.695  -0.856   4.284  1.00  0.00           H  
ATOM   1268 1HB  LEU A  81      16.675  -1.575   2.142  1.00  0.00           H  
ATOM   1269 2HB  LEU A  81      17.437   0.015   2.244  1.00  0.00           H  
ATOM   1270  HG  LEU A  81      18.984  -2.578   1.920  1.00  0.00           H  
ATOM   1271 1HD1 LEU A  81      19.195  -1.929  -0.438  1.00  0.00           H  
ATOM   1272 2HD1 LEU A  81      17.499  -2.223   0.014  1.00  0.00           H  
ATOM   1273 3HD1 LEU A  81      18.099  -0.556  -0.158  1.00  0.00           H  
ATOM   1274 1HD2 LEU A  81      20.799  -1.031   1.272  1.00  0.00           H  
ATOM   1275 2HD2 LEU A  81      19.725   0.357   1.575  1.00  0.00           H  
ATOM   1276 3HD2 LEU A  81      20.228  -0.691   2.923  1.00  0.00           H  
ATOM   1277  N   MET A  82      15.435  -0.851   4.667  1.00  0.00           N  
ATOM   1278  CA  MET A  82      14.338  -0.127   5.267  1.00  0.00           C  
ATOM   1279  C   MET A  82      14.498  -0.048   6.784  1.00  0.00           C  
ATOM   1280  O   MET A  82      14.273   1.006   7.389  1.00  0.00           O  
ATOM   1281  CB  MET A  82      13.012  -0.787   4.897  1.00  0.00           C  
ATOM   1282  CG  MET A  82      12.585  -0.575   3.451  1.00  0.00           C  
ATOM   1283  SD  MET A  82      10.917  -1.180   3.123  1.00  0.00           S  
ATOM   1284  CE  MET A  82      11.199  -2.948   3.091  1.00  0.00           C  
ATOM   1285  H   MET A  82      15.250  -1.737   4.208  1.00  0.00           H  
ATOM   1286  HA  MET A  82      14.341   0.889   4.883  1.00  0.00           H  
ATOM   1287 1HB  MET A  82      13.079  -1.860   5.071  1.00  0.00           H  
ATOM   1288 2HB  MET A  82      12.220  -0.400   5.540  1.00  0.00           H  
ATOM   1289 1HG  MET A  82      12.618   0.488   3.215  1.00  0.00           H  
ATOM   1290 2HG  MET A  82      13.276  -1.093   2.788  1.00  0.00           H  
ATOM   1291 1HE  MET A  82      10.258  -3.463   2.897  1.00  0.00           H  
ATOM   1292 2HE  MET A  82      11.914  -3.188   2.303  1.00  0.00           H  
ATOM   1293 3HE  MET A  82      11.598  -3.270   4.053  1.00  0.00           H  
ATOM   1294  N   LYS A  83      14.905  -1.163   7.397  1.00  0.00           N  
ATOM   1295  CA  LYS A  83      15.133  -1.204   8.838  1.00  0.00           C  
ATOM   1296  C   LYS A  83      16.198  -0.194   9.263  1.00  0.00           C  
ATOM   1297  O   LYS A  83      15.981   0.604  10.174  1.00  0.00           O  
ATOM   1298  CB  LYS A  83      15.540  -2.613   9.273  1.00  0.00           C  
ATOM   1299  CG  LYS A  83      15.784  -2.763  10.769  1.00  0.00           C  
ATOM   1300  CD  LYS A  83      16.168  -4.191  11.125  1.00  0.00           C  
ATOM   1301  CE  LYS A  83      16.486  -4.326  12.607  1.00  0.00           C  
ATOM   1302  NZ  LYS A  83      16.902  -5.710  12.963  1.00  0.00           N  
ATOM   1303  H   LYS A  83      15.057  -2.004   6.850  1.00  0.00           H  
ATOM   1304  HA  LYS A  83      14.206  -0.942   9.342  1.00  0.00           H  
ATOM   1305 1HB  LYS A  83      14.761  -3.321   8.989  1.00  0.00           H  
ATOM   1306 2HB  LYS A  83      16.453  -2.904   8.754  1.00  0.00           H  
ATOM   1307 1HG  LYS A  83      16.588  -2.092  11.076  1.00  0.00           H  
ATOM   1308 2HG  LYS A  83      14.881  -2.492  11.314  1.00  0.00           H  
ATOM   1309 1HD  LYS A  83      15.345  -4.862  10.876  1.00  0.00           H  
ATOM   1310 2HD  LYS A  83      17.043  -4.488  10.548  1.00  0.00           H  
ATOM   1311 1HE  LYS A  83      17.289  -3.640  12.871  1.00  0.00           H  
ATOM   1312 2HE  LYS A  83      15.605  -4.063  13.194  1.00  0.00           H  
ATOM   1313 1HZ  LYS A  83      17.103  -5.758  13.952  1.00  0.00           H  
ATOM   1314 2HZ  LYS A  83      16.156  -6.355  12.740  1.00  0.00           H  
ATOM   1315 3HZ  LYS A  83      17.729  -5.959  12.440  1.00  0.00           H  
ATOM   1316  N   LYS A  84      17.352  -0.240   8.599  1.00  0.00           N  
ATOM   1317  CA  LYS A  84      18.465   0.647   8.930  1.00  0.00           C  
ATOM   1318  C   LYS A  84      18.048   2.115   8.876  1.00  0.00           C  
ATOM   1319  O   LYS A  84      18.489   2.928   9.691  1.00  0.00           O  
ATOM   1320  CB  LYS A  84      19.642   0.401   7.985  1.00  0.00           C  
ATOM   1321  CG  LYS A  84      20.850   1.291   8.240  1.00  0.00           C  
ATOM   1322  CD  LYS A  84      22.011   0.921   7.329  1.00  0.00           C  
ATOM   1323  CE  LYS A  84      21.720   1.290   5.882  1.00  0.00           C  
ATOM   1324  NZ  LYS A  84      22.897   1.061   5.001  1.00  0.00           N  
ATOM   1325  H   LYS A  84      17.465  -0.915   7.847  1.00  0.00           H  
ATOM   1326  HA  LYS A  84      18.788   0.429   9.948  1.00  0.00           H  
ATOM   1327 1HB  LYS A  84      19.966  -0.637   8.070  1.00  0.00           H  
ATOM   1328 2HB  LYS A  84      19.320   0.560   6.955  1.00  0.00           H  
ATOM   1329 1HG  LYS A  84      20.579   2.333   8.064  1.00  0.00           H  
ATOM   1330 2HG  LYS A  84      21.166   1.187   9.278  1.00  0.00           H  
ATOM   1331 1HD  LYS A  84      22.911   1.445   7.655  1.00  0.00           H  
ATOM   1332 2HD  LYS A  84      22.195  -0.151   7.391  1.00  0.00           H  
ATOM   1333 1HE  LYS A  84      20.886   0.693   5.516  1.00  0.00           H  
ATOM   1334 2HE  LYS A  84      21.438   2.341   5.824  1.00  0.00           H  
ATOM   1335 1HZ  LYS A  84      22.663   1.317   4.052  1.00  0.00           H  
ATOM   1336 2HZ  LYS A  84      23.672   1.625   5.321  1.00  0.00           H  
ATOM   1337 3HZ  LYS A  84      23.156   0.085   5.032  1.00  0.00           H  
ATOM   1338  N   LEU A  85      17.209   2.451   7.904  1.00  0.00           N  
ATOM   1339  CA  LEU A  85      16.846   3.838   7.636  1.00  0.00           C  
ATOM   1340  C   LEU A  85      15.626   4.282   8.454  1.00  0.00           C  
ATOM   1341  O   LEU A  85      15.122   5.393   8.275  1.00  0.00           O  
ATOM   1342  CB  LEU A  85      16.558   4.020   6.140  1.00  0.00           C  
ATOM   1343  CG  LEU A  85      17.754   3.815   5.203  1.00  0.00           C  
ATOM   1344  CD1 LEU A  85      17.292   3.925   3.756  1.00  0.00           C  
ATOM   1345  CD2 LEU A  85      18.827   4.849   5.513  1.00  0.00           C  
ATOM   1346  H   LEU A  85      16.815   1.720   7.322  1.00  0.00           H  
ATOM   1347  HA  LEU A  85      17.688   4.468   7.913  1.00  0.00           H  
ATOM   1348 1HB  LEU A  85      15.783   3.314   5.847  1.00  0.00           H  
ATOM   1349 2HB  LEU A  85      16.180   5.030   5.979  1.00  0.00           H  
ATOM   1350  HG  LEU A  85      18.162   2.814   5.347  1.00  0.00           H  
ATOM   1351 1HD1 LEU A  85      18.142   3.778   3.090  1.00  0.00           H  
ATOM   1352 2HD1 LEU A  85      16.539   3.161   3.556  1.00  0.00           H  
ATOM   1353 3HD1 LEU A  85      16.863   4.911   3.585  1.00  0.00           H  
ATOM   1354 1HD2 LEU A  85      19.677   4.702   4.847  1.00  0.00           H  
ATOM   1355 2HD2 LEU A  85      18.420   5.850   5.368  1.00  0.00           H  
ATOM   1356 3HD2 LEU A  85      19.152   4.736   6.548  1.00  0.00           H  
ATOM   1357  N   GLY A  86      15.163   3.416   9.365  1.00  0.00           N  
ATOM   1358  CA  GLY A  86      14.149   3.815  10.349  1.00  0.00           C  
ATOM   1359  C   GLY A  86      12.716   3.703   9.801  1.00  0.00           C  
ATOM   1360  O   GLY A  86      11.846   4.490  10.165  1.00  0.00           O  
ATOM   1361  H   GLY A  86      15.531   2.469   9.383  1.00  0.00           H  
ATOM   1362 1HA  GLY A  86      14.246   3.191  11.238  1.00  0.00           H  
ATOM   1363 2HA  GLY A  86      14.336   4.840  10.664  1.00  0.00           H  
ATOM   1364  N   VAL A  87      12.480   2.716   8.947  1.00  0.00           N  
ATOM   1365  CA  VAL A  87      11.130   2.444   8.442  1.00  0.00           C  
ATOM   1366  C   VAL A  87      10.311   1.688   9.482  1.00  0.00           C  
ATOM   1367  O   VAL A  87      10.779   0.700  10.050  1.00  0.00           O  
ATOM   1368  CB  VAL A  87      11.194   1.617   7.143  1.00  0.00           C  
ATOM   1369  CG1 VAL A  87       9.796   1.221   6.694  1.00  0.00           C  
ATOM   1370  CG2 VAL A  87      11.905   2.412   6.058  1.00  0.00           C  
ATOM   1371  H   VAL A  87      13.247   2.127   8.645  1.00  0.00           H  
ATOM   1372  HA  VAL A  87      10.638   3.391   8.221  1.00  0.00           H  
ATOM   1373  HB  VAL A  87      11.743   0.695   7.337  1.00  0.00           H  
ATOM   1374 1HG1 VAL A  87       9.860   0.638   5.775  1.00  0.00           H  
ATOM   1375 2HG1 VAL A  87       9.320   0.623   7.471  1.00  0.00           H  
ATOM   1376 3HG1 VAL A  87       9.204   2.119   6.513  1.00  0.00           H  
ATOM   1377 1HG2 VAL A  87      11.947   1.822   5.144  1.00  0.00           H  
ATOM   1378 2HG2 VAL A  87      11.359   3.337   5.869  1.00  0.00           H  
ATOM   1379 3HG2 VAL A  87      12.917   2.649   6.385  1.00  0.00           H  
ATOM   1380  N   ASP A  88       9.082   2.135   9.713  1.00  0.00           N  
ATOM   1381  CA  ASP A  88       8.273   1.572  10.786  1.00  0.00           C  
ATOM   1382  C   ASP A  88       7.517   0.317  10.316  1.00  0.00           C  
ATOM   1383  O   ASP A  88       7.373  -0.647  11.069  1.00  0.00           O  
ATOM   1384  CB  ASP A  88       7.280   2.615  11.304  1.00  0.00           C  
ATOM   1385  CG  ASP A  88       7.962   3.810  11.956  1.00  0.00           C  
ATOM   1386  OD1 ASP A  88       8.745   3.605  12.854  1.00  0.00           O  
ATOM   1387  OD2 ASP A  88       7.694   4.915  11.551  1.00  0.00           O  
ATOM   1388  H   ASP A  88       8.691   2.859   9.120  1.00  0.00           H  
ATOM   1389  HA  ASP A  88       8.937   1.281  11.600  1.00  0.00           H  
ATOM   1390 1HB  ASP A  88       6.663   2.972  10.479  1.00  0.00           H  
ATOM   1391 2HB  ASP A  88       6.614   2.152  12.034  1.00  0.00           H  
ATOM   1392  N   ALA A  89       7.035   0.342   9.062  1.00  0.00           N  
ATOM   1393  CA  ALA A  89       6.278  -0.792   8.506  1.00  0.00           C  
ATOM   1394  C   ALA A  89       6.868  -1.263   7.157  1.00  0.00           C  
ATOM   1395  O   ALA A  89       6.693  -0.605   6.124  1.00  0.00           O  
ATOM   1396  CB  ALA A  89       4.814  -0.413   8.340  1.00  0.00           C  
ATOM   1397  H   ALA A  89       7.198   1.162   8.486  1.00  0.00           H  
ATOM   1398  HA  ALA A  89       6.339  -1.623   9.210  1.00  0.00           H  
ATOM   1399 1HB  ALA A  89       4.262  -1.261   7.935  1.00  0.00           H  
ATOM   1400 2HB  ALA A  89       4.396  -0.139   9.309  1.00  0.00           H  
ATOM   1401 3HB  ALA A  89       4.732   0.432   7.658  1.00  0.00           H  
ATOM   1402  N   ARG A  90       7.559  -2.409   7.177  1.00  0.00           N  
ATOM   1403  CA  ARG A  90       8.160  -2.979   5.957  1.00  0.00           C  
ATOM   1404  C   ARG A  90       7.209  -3.963   5.270  1.00  0.00           C  
ATOM   1405  O   ARG A  90       7.094  -5.125   5.681  1.00  0.00           O  
ATOM   1406  CB  ARG A  90       9.465  -3.690   6.285  1.00  0.00           C  
ATOM   1407  CG  ARG A  90      10.524  -2.816   6.938  1.00  0.00           C  
ATOM   1408  CD  ARG A  90      11.611  -3.629   7.541  1.00  0.00           C  
ATOM   1409  NE  ARG A  90      11.123  -4.472   8.620  1.00  0.00           N  
ATOM   1410  CZ  ARG A  90      11.819  -5.483   9.176  1.00  0.00           C  
ATOM   1411  NH1 ARG A  90      13.029  -5.764   8.744  1.00  0.00           N  
ATOM   1412  NH2 ARG A  90      11.286  -6.193  10.155  1.00  0.00           N  
ATOM   1413  H   ARG A  90       7.675  -2.902   8.061  1.00  0.00           H  
ATOM   1414  HA  ARG A  90       8.377  -2.163   5.265  1.00  0.00           H  
ATOM   1415 1HB  ARG A  90       9.265  -4.524   6.957  1.00  0.00           H  
ATOM   1416 2HB  ARG A  90       9.894  -4.102   5.371  1.00  0.00           H  
ATOM   1417 1HG  ARG A  90      10.963  -2.157   6.190  1.00  0.00           H  
ATOM   1418 2HG  ARG A  90      10.066  -2.217   7.726  1.00  0.00           H  
ATOM   1419 1HD  ARG A  90      12.051  -4.271   6.779  1.00  0.00           H  
ATOM   1420 2HD  ARG A  90      12.378  -2.968   7.944  1.00  0.00           H  
ATOM   1421  HE  ARG A  90      10.196  -4.287   8.979  1.00  0.00           H  
ATOM   1422 1HH1 ARG A  90      13.436  -5.221   7.995  1.00  0.00           H  
ATOM   1423 2HH1 ARG A  90      13.551  -6.521   9.160  1.00  0.00           H  
ATOM   1424 1HH2 ARG A  90      10.356  -5.977  10.487  1.00  0.00           H  
ATOM   1425 2HH2 ARG A  90      11.808  -6.950  10.571  1.00  0.00           H  
ATOM   1426  N   ALA A  91       6.523  -3.492   4.224  1.00  0.00           N  
ATOM   1427  CA  ALA A  91       5.531  -4.309   3.535  1.00  0.00           C  
ATOM   1428  C   ALA A  91       6.040  -4.777   2.169  1.00  0.00           C  
ATOM   1429  O   ALA A  91       6.593  -3.989   1.396  1.00  0.00           O  
ATOM   1430  CB  ALA A  91       4.231  -3.534   3.378  1.00  0.00           C  
ATOM   1431  H   ALA A  91       6.678  -2.537   3.913  1.00  0.00           H  
ATOM   1432  HA  ALA A  91       5.326  -5.186   4.142  1.00  0.00           H  
ATOM   1433 1HB  ALA A  91       3.496  -4.156   2.868  1.00  0.00           H  
ATOM   1434 2HB  ALA A  91       3.851  -3.257   4.362  1.00  0.00           H  
ATOM   1435 3HB  ALA A  91       4.413  -2.633   2.793  1.00  0.00           H  
ATOM   1436  N   ILE A  92       5.842  -6.057   1.879  1.00  0.00           N  
ATOM   1437  CA  ILE A  92       6.221  -6.618   0.586  1.00  0.00           C  
ATOM   1438  C   ILE A  92       4.990  -6.887  -0.271  1.00  0.00           C  
ATOM   1439  O   ILE A  92       4.181  -7.750   0.052  1.00  0.00           O  
ATOM   1440  CB  ILE A  92       7.021  -7.921   0.765  1.00  0.00           C  
ATOM   1441  CG1 ILE A  92       8.252  -7.676   1.641  1.00  0.00           C  
ATOM   1442  CG2 ILE A  92       7.431  -8.483  -0.588  1.00  0.00           C  
ATOM   1443  CD1 ILE A  92       9.206  -6.647   1.080  1.00  0.00           C  
ATOM   1444  H   ILE A  92       5.409  -6.658   2.573  1.00  0.00           H  
ATOM   1445  HA  ILE A  92       6.850  -5.896   0.064  1.00  0.00           H  
ATOM   1446  HB  ILE A  92       6.407  -8.657   1.283  1.00  0.00           H  
ATOM   1447 1HG1 ILE A  92       7.935  -7.345   2.630  1.00  0.00           H  
ATOM   1448 2HG1 ILE A  92       8.798  -8.611   1.771  1.00  0.00           H  
ATOM   1449 1HG2 ILE A  92       7.996  -9.404  -0.443  1.00  0.00           H  
ATOM   1450 2HG2 ILE A  92       6.540  -8.693  -1.179  1.00  0.00           H  
ATOM   1451 3HG2 ILE A  92       8.050  -7.756  -1.112  1.00  0.00           H  
ATOM   1452 1HD1 ILE A  92      10.053  -6.529   1.757  1.00  0.00           H  
ATOM   1453 2HD1 ILE A  92       9.565  -6.976   0.105  1.00  0.00           H  
ATOM   1454 3HD1 ILE A  92       8.691  -5.693   0.975  1.00  0.00           H  
ATOM   1455  N   ALA A  93       4.846  -6.132  -1.358  1.00  0.00           N  
ATOM   1456  CA  ALA A  93       3.647  -6.217  -2.187  1.00  0.00           C  
ATOM   1457  C   ALA A  93       3.891  -7.106  -3.382  1.00  0.00           C  
ATOM   1458  O   ALA A  93       4.910  -6.983  -4.063  1.00  0.00           O  
ATOM   1459  CB  ALA A  93       3.213  -4.834  -2.640  1.00  0.00           C  
ATOM   1460  H   ALA A  93       5.580  -5.484  -1.614  1.00  0.00           H  
ATOM   1461  HA  ALA A  93       2.857  -6.662  -1.597  1.00  0.00           H  
ATOM   1462 1HB  ALA A  93       2.308  -4.914  -3.238  1.00  0.00           H  
ATOM   1463 2HB  ALA A  93       3.021  -4.230  -1.796  1.00  0.00           H  
ATOM   1464 3HB  ALA A  93       3.977  -4.391  -3.216  1.00  0.00           H  
ATOM   1465  N   LEU A  94       2.961  -8.008  -3.636  1.00  0.00           N  
ATOM   1466  CA  LEU A  94       3.079  -8.922  -4.753  1.00  0.00           C  
ATOM   1467  C   LEU A  94       1.993  -8.692  -5.784  1.00  0.00           C  
ATOM   1468  O   LEU A  94       0.805  -8.661  -5.453  1.00  0.00           O  
ATOM   1469  CB  LEU A  94       3.019 -10.371  -4.254  1.00  0.00           C  
ATOM   1470  CG  LEU A  94       4.047 -10.749  -3.181  1.00  0.00           C  
ATOM   1471  CD1 LEU A  94       3.799 -12.179  -2.720  1.00  0.00           C  
ATOM   1472  CD2 LEU A  94       5.451 -10.593  -3.746  1.00  0.00           C  
ATOM   1473  H   LEU A  94       2.153  -8.068  -3.023  1.00  0.00           H  
ATOM   1474  HA  LEU A  94       4.045  -8.759  -5.230  1.00  0.00           H  
ATOM   1475 1HB  LEU A  94       2.028 -10.555  -3.842  1.00  0.00           H  
ATOM   1476 2HB  LEU A  94       3.166 -11.037  -5.104  1.00  0.00           H  
ATOM   1477  HG  LEU A  94       3.929 -10.095  -2.317  1.00  0.00           H  
ATOM   1478 1HD1 LEU A  94       4.530 -12.447  -1.957  1.00  0.00           H  
ATOM   1479 2HD1 LEU A  94       2.795 -12.257  -2.302  1.00  0.00           H  
ATOM   1480 3HD1 LEU A  94       3.894 -12.856  -3.567  1.00  0.00           H  
ATOM   1481 1HD2 LEU A  94       6.183 -10.861  -2.983  1.00  0.00           H  
ATOM   1482 2HD2 LEU A  94       5.571 -11.248  -4.609  1.00  0.00           H  
ATOM   1483 3HD2 LEU A  94       5.608  -9.558  -4.051  1.00  0.00           H  
ATOM   1484  N   ALA A  95       2.400  -8.552  -7.044  1.00  0.00           N  
ATOM   1485  CA  ALA A  95       1.464  -8.292  -8.134  1.00  0.00           C  
ATOM   1486  C   ALA A  95       0.529  -9.485  -8.343  1.00  0.00           C  
ATOM   1487  O   ALA A  95       0.949 -10.641  -8.248  1.00  0.00           O  
ATOM   1488  CB  ALA A  95       2.219  -7.974  -9.416  1.00  0.00           C  
ATOM   1489  H   ALA A  95       3.392  -8.629  -7.253  1.00  0.00           H  
ATOM   1490  HA  ALA A  95       0.863  -7.421  -7.875  1.00  0.00           H  
ATOM   1491 1HB  ALA A  95       1.507  -7.783 -10.220  1.00  0.00           H  
ATOM   1492 2HB  ALA A  95       2.839  -7.090  -9.264  1.00  0.00           H  
ATOM   1493 3HB  ALA A  95       2.851  -8.818  -9.685  1.00  0.00           H  
ATOM   1494  N   MET A  96      -0.747  -9.201  -8.605  1.00  0.00           N  
ATOM   1495  CA  MET A  96      -1.704 -10.254  -8.931  1.00  0.00           C  
ATOM   1496  C   MET A  96      -1.571 -10.722 -10.370  1.00  0.00           C  
ATOM   1497  O   MET A  96      -2.424 -10.435 -11.212  1.00  0.00           O  
ATOM   1498  CB  MET A  96      -3.128  -9.769  -8.667  1.00  0.00           C  
ATOM   1499  CG  MET A  96      -3.471  -9.596  -7.195  1.00  0.00           C  
ATOM   1500  SD  MET A  96      -3.625 -11.169  -6.327  1.00  0.00           S  
ATOM   1501  CE  MET A  96      -1.947 -11.403  -5.749  1.00  0.00           C  
ATOM   1502  H   MET A  96      -1.065  -8.237  -8.547  1.00  0.00           H  
ATOM   1503  HA  MET A  96      -1.501 -11.111  -8.291  1.00  0.00           H  
ATOM   1504 1HB  MET A  96      -3.283  -8.811  -9.161  1.00  0.00           H  
ATOM   1505 2HB  MET A  96      -3.839 -10.477  -9.095  1.00  0.00           H  
ATOM   1506 1HG  MET A  96      -2.694  -9.007  -6.707  1.00  0.00           H  
ATOM   1507 2HG  MET A  96      -4.414  -9.058  -7.102  1.00  0.00           H  
ATOM   1508 1HE  MET A  96      -1.880 -12.338  -5.192  1.00  0.00           H  
ATOM   1509 2HE  MET A  96      -1.269 -11.440  -6.603  1.00  0.00           H  
ATOM   1510 3HE  MET A  96      -1.666 -10.573  -5.100  1.00  0.00           H  
ATOM   1511  N   THR A  97      -0.506 -11.464 -10.640  1.00  0.00           N  
ATOM   1512  CA  THR A  97      -0.219 -11.952 -11.987  1.00  0.00           C  
ATOM   1513  C   THR A  97      -0.201 -13.479 -12.030  1.00  0.00           C  
ATOM   1514  O   THR A  97      -0.371 -14.083 -13.088  1.00  0.00           O  
ATOM   1515  CB  THR A  97       1.126 -11.404 -12.499  1.00  0.00           C  
ATOM   1516  OG1 THR A  97       2.188 -11.877 -11.661  1.00  0.00           O  
ATOM   1517  CG2 THR A  97       1.119  -9.883 -12.493  1.00  0.00           C  
ATOM   1518  H   THR A  97       0.124 -11.708  -9.880  1.00  0.00           H  
ATOM   1519  HA  THR A  97      -1.003 -11.596 -12.657  1.00  0.00           H  
ATOM   1520  HB  THR A  97       1.299 -11.757 -13.516  1.00  0.00           H  
ATOM   1521  HG1 THR A  97       2.950 -11.300 -11.754  1.00  0.00           H  
ATOM   1522 1HG2 THR A  97       2.077  -9.514 -12.859  1.00  0.00           H  
ATOM   1523 2HG2 THR A  97       0.320  -9.520 -13.139  1.00  0.00           H  
ATOM   1524 3HG2 THR A  97       0.956  -9.524 -11.478  1.00  0.00           H  
ATOM   1525  N   ASP A  98       0.008 -14.094 -10.867  1.00  0.00           N  
ATOM   1526  CA  ASP A  98       0.229 -15.534 -10.782  1.00  0.00           C  
ATOM   1527  C   ASP A  98       0.050 -16.033  -9.344  1.00  0.00           C  
ATOM   1528  O   ASP A  98       0.859 -15.731  -8.464  1.00  0.00           O  
ATOM   1529  CB  ASP A  98       1.630 -15.891 -11.285  1.00  0.00           C  
ATOM   1530  CG  ASP A  98       1.885 -17.392 -11.314  1.00  0.00           C  
ATOM   1531  OD1 ASP A  98       1.453 -18.066 -10.409  1.00  0.00           O  
ATOM   1532  OD2 ASP A  98       2.508 -17.851 -12.242  1.00  0.00           O  
ATOM   1533  H   ASP A  98       0.008 -13.549 -10.019  1.00  0.00           H  
ATOM   1534  HA  ASP A  98      -0.508 -16.035 -11.410  1.00  0.00           H  
ATOM   1535 1HB  ASP A  98       1.768 -15.494 -12.291  1.00  0.00           H  
ATOM   1536 2HB  ASP A  98       2.377 -15.423 -10.643  1.00  0.00           H  
ATOM   1537  N   GLU A  99      -1.032 -16.778  -9.112  1.00  0.00           N  
ATOM   1538  CA  GLU A  99      -1.430 -17.168  -7.756  1.00  0.00           C  
ATOM   1539  C   GLU A  99      -0.432 -18.137  -7.112  1.00  0.00           C  
ATOM   1540  O   GLU A  99      -0.205 -18.095  -5.898  1.00  0.00           O  
ATOM   1541  CB  GLU A  99      -2.821 -17.805  -7.779  1.00  0.00           C  
ATOM   1542  CG  GLU A  99      -3.942 -16.854  -8.175  1.00  0.00           C  
ATOM   1543  CD  GLU A  99      -4.017 -15.639  -7.292  1.00  0.00           C  
ATOM   1544  OE1 GLU A  99      -4.047 -15.800  -6.095  1.00  0.00           O  
ATOM   1545  OE2 GLU A  99      -4.046 -14.550  -7.814  1.00  0.00           O  
ATOM   1546  H   GLU A  99      -1.604 -17.064  -9.893  1.00  0.00           H  
ATOM   1547  HA  GLU A  99      -1.475 -16.270  -7.139  1.00  0.00           H  
ATOM   1548 1HB  GLU A  99      -2.828 -18.639  -8.481  1.00  0.00           H  
ATOM   1549 2HB  GLU A  99      -3.055 -18.205  -6.793  1.00  0.00           H  
ATOM   1550 1HG  GLU A  99      -3.784 -16.531  -9.204  1.00  0.00           H  
ATOM   1551 2HG  GLU A  99      -4.890 -17.388  -8.132  1.00  0.00           H  
ATOM   1552  N   GLU A 100       0.142 -19.024  -7.924  1.00  0.00           N  
ATOM   1553  CA  GLU A 100       1.143 -19.969  -7.435  1.00  0.00           C  
ATOM   1554  C   GLU A 100       2.405 -19.258  -6.985  1.00  0.00           C  
ATOM   1555  O   GLU A 100       2.934 -19.536  -5.905  1.00  0.00           O  
ATOM   1556  CB  GLU A 100       1.488 -20.992  -8.520  1.00  0.00           C  
ATOM   1557  CG  GLU A 100       2.531 -22.020  -8.106  1.00  0.00           C  
ATOM   1558  CD  GLU A 100       2.793 -23.049  -9.170  1.00  0.00           C  
ATOM   1559  OE1 GLU A 100       2.100 -23.043 -10.159  1.00  0.00           O  
ATOM   1560  OE2 GLU A 100       3.688 -23.842  -8.994  1.00  0.00           O  
ATOM   1561  H   GLU A 100      -0.132 -19.054  -8.899  1.00  0.00           H  
ATOM   1562  HA  GLU A 100       0.727 -20.495  -6.576  1.00  0.00           H  
ATOM   1563 1HB  GLU A 100       0.586 -21.530  -8.813  1.00  0.00           H  
ATOM   1564 2HB  GLU A 100       1.861 -20.474  -9.403  1.00  0.00           H  
ATOM   1565 1HG  GLU A 100       3.464 -21.504  -7.878  1.00  0.00           H  
ATOM   1566 2HG  GLU A 100       2.194 -22.520  -7.199  1.00  0.00           H  
ATOM   1567  N   LYS A 101       2.887 -18.331  -7.810  1.00  0.00           N  
ATOM   1568  CA  LYS A 101       4.070 -17.558  -7.466  1.00  0.00           C  
ATOM   1569  C   LYS A 101       3.803 -16.674  -6.270  1.00  0.00           C  
ATOM   1570  O   LYS A 101       4.661 -16.503  -5.409  1.00  0.00           O  
ATOM   1571  CB  LYS A 101       4.528 -16.711  -8.654  1.00  0.00           C  
ATOM   1572  CG  LYS A 101       5.110 -17.512  -9.811  1.00  0.00           C  
ATOM   1573  CD  LYS A 101       5.418 -16.618 -11.003  1.00  0.00           C  
ATOM   1574  CE  LYS A 101       5.872 -17.433 -12.205  1.00  0.00           C  
ATOM   1575  NZ  LYS A 101       5.910 -16.617 -13.449  1.00  0.00           N  
ATOM   1576  H   LYS A 101       2.416 -18.159  -8.696  1.00  0.00           H  
ATOM   1577  HA  LYS A 101       4.873 -18.248  -7.202  1.00  0.00           H  
ATOM   1578 1HB  LYS A 101       3.686 -16.134  -9.036  1.00  0.00           H  
ATOM   1579 2HB  LYS A 101       5.287 -16.001  -8.324  1.00  0.00           H  
ATOM   1580 1HG  LYS A 101       6.029 -18.003  -9.489  1.00  0.00           H  
ATOM   1581 2HG  LYS A 101       4.398 -18.278 -10.117  1.00  0.00           H  
ATOM   1582 1HD  LYS A 101       4.525 -16.053 -11.274  1.00  0.00           H  
ATOM   1583 2HD  LYS A 101       6.205 -15.913 -10.735  1.00  0.00           H  
ATOM   1584 1HE  LYS A 101       6.868 -17.833 -12.017  1.00  0.00           H  
ATOM   1585 2HE  LYS A 101       5.191 -18.270 -12.355  1.00  0.00           H  
ATOM   1586 1HZ  LYS A 101       6.215 -17.192 -14.221  1.00  0.00           H  
ATOM   1587 2HZ  LYS A 101       4.987 -16.255 -13.643  1.00  0.00           H  
ATOM   1588 3HZ  LYS A 101       6.553 -15.848 -13.328  1.00  0.00           H  
ATOM   1589  N   PHE A 102       2.603 -16.112  -6.214  1.00  0.00           N  
ATOM   1590  CA  PHE A 102       2.206 -15.286  -5.094  1.00  0.00           C  
ATOM   1591  C   PHE A 102       2.392 -16.018  -3.773  1.00  0.00           C  
ATOM   1592  O   PHE A 102       3.008 -15.493  -2.847  1.00  0.00           O  
ATOM   1593  CB  PHE A 102       0.746 -14.854  -5.246  1.00  0.00           C  
ATOM   1594  CG  PHE A 102       0.216 -14.087  -4.068  1.00  0.00           C  
ATOM   1595  CD1 PHE A 102       0.417 -12.719  -3.965  1.00  0.00           C  
ATOM   1596  CD2 PHE A 102      -0.485 -14.732  -3.060  1.00  0.00           C  
ATOM   1597  CE1 PHE A 102      -0.070 -12.012  -2.882  1.00  0.00           C  
ATOM   1598  CE2 PHE A 102      -0.975 -14.028  -1.977  1.00  0.00           C  
ATOM   1599  CZ  PHE A 102      -0.766 -12.666  -1.888  1.00  0.00           C  
ATOM   1600  H   PHE A 102       1.949 -16.257  -6.978  1.00  0.00           H  
ATOM   1601  HA  PHE A 102       2.835 -14.393  -5.083  1.00  0.00           H  
ATOM   1602 1HB  PHE A 102       0.641 -14.230  -6.133  1.00  0.00           H  
ATOM   1603 2HB  PHE A 102       0.120 -15.734  -5.388  1.00  0.00           H  
ATOM   1604  HD1 PHE A 102       0.967 -12.201  -4.752  1.00  0.00           H  
ATOM   1605  HD2 PHE A 102      -0.649 -15.808  -3.130  1.00  0.00           H  
ATOM   1606  HE1 PHE A 102       0.096 -10.937  -2.814  1.00  0.00           H  
ATOM   1607  HE2 PHE A 102      -1.524 -14.547  -1.192  1.00  0.00           H  
ATOM   1608  HZ  PHE A 102      -1.150 -12.110  -1.034  1.00  0.00           H  
ATOM   1609  N   LYS A 103       1.854 -17.234  -3.690  1.00  0.00           N  
ATOM   1610  CA  LYS A 103       1.987 -18.044  -2.487  1.00  0.00           C  
ATOM   1611  C   LYS A 103       3.449 -18.270  -2.121  1.00  0.00           C  
ATOM   1612  O   LYS A 103       3.839 -18.120  -0.962  1.00  0.00           O  
ATOM   1613  CB  LYS A 103       1.278 -19.386  -2.670  1.00  0.00           C  
ATOM   1614  CG  LYS A 103       1.297 -20.281  -1.437  1.00  0.00           C  
ATOM   1615  CD  LYS A 103       0.658 -21.631  -1.724  1.00  0.00           C  
ATOM   1616  CE  LYS A 103      -0.849 -21.506  -1.896  1.00  0.00           C  
ATOM   1617  NZ  LYS A 103      -1.497 -22.829  -2.104  1.00  0.00           N  
ATOM   1618  H   LYS A 103       1.334 -17.604  -4.481  1.00  0.00           H  
ATOM   1619  HA  LYS A 103       1.517 -17.516  -1.659  1.00  0.00           H  
ATOM   1620 1HB  LYS A 103       0.236 -19.214  -2.941  1.00  0.00           H  
ATOM   1621 2HB  LYS A 103       1.743 -19.936  -3.488  1.00  0.00           H  
ATOM   1622 1HG  LYS A 103       2.328 -20.437  -1.117  1.00  0.00           H  
ATOM   1623 2HG  LYS A 103       0.753 -19.795  -0.627  1.00  0.00           H  
ATOM   1624 1HD  LYS A 103       1.086 -22.050  -2.635  1.00  0.00           H  
ATOM   1625 2HD  LYS A 103       0.864 -22.313  -0.899  1.00  0.00           H  
ATOM   1626 1HE  LYS A 103      -1.279 -21.040  -1.011  1.00  0.00           H  
ATOM   1627 2HE  LYS A 103      -1.065 -20.870  -2.755  1.00  0.00           H  
ATOM   1628 1HZ  LYS A 103      -2.493 -22.703  -2.215  1.00  0.00           H  
ATOM   1629 2HZ  LYS A 103      -1.119 -23.263  -2.935  1.00  0.00           H  
ATOM   1630 3HZ  LYS A 103      -1.320 -23.421  -1.306  1.00  0.00           H  
ATOM   1631  N   LYS A 104       4.256 -18.636  -3.114  1.00  0.00           N  
ATOM   1632  CA  LYS A 104       5.663 -18.943  -2.884  1.00  0.00           C  
ATOM   1633  C   LYS A 104       6.431 -17.714  -2.412  1.00  0.00           C  
ATOM   1634  O   LYS A 104       7.255 -17.795  -1.497  1.00  0.00           O  
ATOM   1635  CB  LYS A 104       6.302 -19.505  -4.155  1.00  0.00           C  
ATOM   1636  CG  LYS A 104       5.828 -20.902  -4.533  1.00  0.00           C  
ATOM   1637  CD  LYS A 104       6.448 -21.360  -5.845  1.00  0.00           C  
ATOM   1638  CE  LYS A 104       5.980 -22.758  -6.221  1.00  0.00           C  
ATOM   1639  NZ  LYS A 104       6.509 -23.185  -7.544  1.00  0.00           N  
ATOM   1640  H   LYS A 104       3.883 -18.712  -4.056  1.00  0.00           H  
ATOM   1641  HA  LYS A 104       5.728 -19.698  -2.100  1.00  0.00           H  
ATOM   1642 1HB  LYS A 104       6.089 -18.841  -4.993  1.00  0.00           H  
ATOM   1643 2HB  LYS A 104       7.385 -19.541  -4.033  1.00  0.00           H  
ATOM   1644 1HG  LYS A 104       6.103 -21.605  -3.746  1.00  0.00           H  
ATOM   1645 2HG  LYS A 104       4.743 -20.903  -4.634  1.00  0.00           H  
ATOM   1646 1HD  LYS A 104       6.171 -20.666  -6.640  1.00  0.00           H  
ATOM   1647 2HD  LYS A 104       7.534 -21.364  -5.752  1.00  0.00           H  
ATOM   1648 1HE  LYS A 104       6.311 -23.468  -5.464  1.00  0.00           H  
ATOM   1649 2HE  LYS A 104       4.890 -22.780  -6.256  1.00  0.00           H  
ATOM   1650 1HZ  LYS A 104       6.176 -24.115  -7.757  1.00  0.00           H  
ATOM   1651 2HZ  LYS A 104       6.192 -22.543  -8.258  1.00  0.00           H  
ATOM   1652 3HZ  LYS A 104       7.519 -23.187  -7.519  1.00  0.00           H  
ATOM   1653  N   LEU A 105       6.161 -16.577  -3.041  1.00  0.00           N  
ATOM   1654  CA  LEU A 105       6.882 -15.354  -2.749  1.00  0.00           C  
ATOM   1655  C   LEU A 105       6.424 -14.735  -1.426  1.00  0.00           C  
ATOM   1656  O   LEU A 105       7.235 -14.193  -0.670  1.00  0.00           O  
ATOM   1657  CB  LEU A 105       6.688 -14.347  -3.890  1.00  0.00           C  
ATOM   1658  CG  LEU A 105       7.727 -14.410  -5.017  1.00  0.00           C  
ATOM   1659  CD1 LEU A 105       7.790 -15.826  -5.572  1.00  0.00           C  
ATOM   1660  CD2 LEU A 105       7.358 -13.412  -6.104  1.00  0.00           C  
ATOM   1661  H   LEU A 105       5.435 -16.566  -3.751  1.00  0.00           H  
ATOM   1662  HA  LEU A 105       7.942 -15.590  -2.666  1.00  0.00           H  
ATOM   1663 1HB  LEU A 105       5.708 -14.511  -4.334  1.00  0.00           H  
ATOM   1664 2HB  LEU A 105       6.711 -13.340  -3.473  1.00  0.00           H  
ATOM   1665  HG  LEU A 105       8.712 -14.165  -4.618  1.00  0.00           H  
ATOM   1666 1HD1 LEU A 105       8.528 -15.871  -6.373  1.00  0.00           H  
ATOM   1667 2HD1 LEU A 105       8.074 -16.516  -4.778  1.00  0.00           H  
ATOM   1668 3HD1 LEU A 105       6.813 -16.107  -5.964  1.00  0.00           H  
ATOM   1669 1HD2 LEU A 105       8.097 -13.456  -6.905  1.00  0.00           H  
ATOM   1670 2HD2 LEU A 105       6.374 -13.657  -6.505  1.00  0.00           H  
ATOM   1671 3HD2 LEU A 105       7.338 -12.406  -5.684  1.00  0.00           H  
ATOM   1672  N   ALA A 106       5.124 -14.825  -1.147  1.00  0.00           N  
ATOM   1673  CA  ALA A 106       4.576 -14.337   0.115  1.00  0.00           C  
ATOM   1674  C   ALA A 106       5.176 -15.091   1.287  1.00  0.00           C  
ATOM   1675  O   ALA A 106       5.506 -14.500   2.318  1.00  0.00           O  
ATOM   1676  CB  ALA A 106       3.066 -14.475   0.120  1.00  0.00           C  
ATOM   1677  H   ALA A 106       4.498 -15.241  -1.828  1.00  0.00           H  
ATOM   1678  HA  ALA A 106       4.842 -13.290   0.222  1.00  0.00           H  
ATOM   1679 1HB  ALA A 106       2.675 -14.093   1.052  1.00  0.00           H  
ATOM   1680 2HB  ALA A 106       2.645 -13.911  -0.707  1.00  0.00           H  
ATOM   1681 3HB  ALA A 106       2.799 -15.518   0.018  1.00  0.00           H  
ATOM   1682  N   LYS A 107       5.331 -16.397   1.125  1.00  0.00           N  
ATOM   1683  CA  LYS A 107       5.953 -17.215   2.145  1.00  0.00           C  
ATOM   1684  C   LYS A 107       7.383 -16.770   2.395  1.00  0.00           C  
ATOM   1685  O   LYS A 107       7.784 -16.552   3.539  1.00  0.00           O  
ATOM   1686  CB  LYS A 107       5.919 -18.690   1.743  1.00  0.00           C  
ATOM   1687  CG  LYS A 107       6.551 -19.633   2.758  1.00  0.00           C  
ATOM   1688  CD  LYS A 107       6.440 -21.083   2.310  1.00  0.00           C  
ATOM   1689  CE  LYS A 107       7.332 -21.991   3.143  1.00  0.00           C  
ATOM   1690  NZ  LYS A 107       6.908 -22.032   4.569  1.00  0.00           N  
ATOM   1691  H   LYS A 107       5.008 -16.834   0.267  1.00  0.00           H  
ATOM   1692  HA  LYS A 107       5.396 -17.094   3.074  1.00  0.00           H  
ATOM   1693 1HB  LYS A 107       4.885 -19.003   1.595  1.00  0.00           H  
ATOM   1694 2HB  LYS A 107       6.439 -18.821   0.795  1.00  0.00           H  
ATOM   1695 1HG  LYS A 107       7.605 -19.380   2.883  1.00  0.00           H  
ATOM   1696 2HG  LYS A 107       6.053 -19.520   3.720  1.00  0.00           H  
ATOM   1697 1HD  LYS A 107       5.405 -21.415   2.407  1.00  0.00           H  
ATOM   1698 2HD  LYS A 107       6.732 -21.164   1.263  1.00  0.00           H  
ATOM   1699 1HE  LYS A 107       7.302 -23.001   2.738  1.00  0.00           H  
ATOM   1700 2HE  LYS A 107       8.361 -21.634   3.094  1.00  0.00           H  
ATOM   1701 1HZ  LYS A 107       7.524 -22.643   5.086  1.00  0.00           H  
ATOM   1702 2HZ  LYS A 107       6.950 -21.102   4.961  1.00  0.00           H  
ATOM   1703 3HZ  LYS A 107       5.962 -22.380   4.629  1.00  0.00           H  
ATOM   1704  N   ILE A 108       8.149 -16.624   1.319  1.00  0.00           N  
ATOM   1705  CA  ILE A 108       9.542 -16.218   1.422  1.00  0.00           C  
ATOM   1706  C   ILE A 108       9.689 -14.868   2.113  1.00  0.00           C  
ATOM   1707  O   ILE A 108      10.514 -14.711   3.013  1.00  0.00           O  
ATOM   1708  CB  ILE A 108      10.194 -16.155   0.029  1.00  0.00           C  
ATOM   1709  CG1 ILE A 108      10.345 -17.562  -0.555  1.00  0.00           C  
ATOM   1710  CG2 ILE A 108      11.544 -15.458   0.105  1.00  0.00           C  
ATOM   1711  CD1 ILE A 108      10.685 -17.579  -2.027  1.00  0.00           C  
ATOM   1712  H   ILE A 108       7.753 -16.805   0.400  1.00  0.00           H  
ATOM   1713  HA  ILE A 108      10.070 -16.962   2.019  1.00  0.00           H  
ATOM   1714  HB  ILE A 108       9.547 -15.600  -0.650  1.00  0.00           H  
ATOM   1715 1HG1 ILE A 108      11.128 -18.096  -0.017  1.00  0.00           H  
ATOM   1716 2HG1 ILE A 108       9.416 -18.116  -0.414  1.00  0.00           H  
ATOM   1717 1HG2 ILE A 108      11.991 -15.423  -0.888  1.00  0.00           H  
ATOM   1718 2HG2 ILE A 108      11.409 -14.444   0.479  1.00  0.00           H  
ATOM   1719 3HG2 ILE A 108      12.200 -16.010   0.778  1.00  0.00           H  
ATOM   1720 1HD1 ILE A 108      10.775 -18.611  -2.368  1.00  0.00           H  
ATOM   1721 2HD1 ILE A 108       9.895 -17.079  -2.589  1.00  0.00           H  
ATOM   1722 3HD1 ILE A 108      11.629 -17.061  -2.189  1.00  0.00           H  
ATOM   1723  N   ALA A 109       8.890 -13.892   1.695  1.00  0.00           N  
ATOM   1724  CA  ALA A 109       8.971 -12.563   2.284  1.00  0.00           C  
ATOM   1725  C   ALA A 109       8.721 -12.629   3.788  1.00  0.00           C  
ATOM   1726  O   ALA A 109       9.423 -11.983   4.574  1.00  0.00           O  
ATOM   1727  CB  ALA A 109       7.965 -11.632   1.623  1.00  0.00           C  
ATOM   1728  H   ALA A 109       8.220 -14.074   0.954  1.00  0.00           H  
ATOM   1729  HA  ALA A 109       9.975 -12.178   2.124  1.00  0.00           H  
ATOM   1730 1HB  ALA A 109       8.049 -10.638   2.059  1.00  0.00           H  
ATOM   1731 2HB  ALA A 109       8.167 -11.578   0.558  1.00  0.00           H  
ATOM   1732 3HB  ALA A 109       6.958 -12.013   1.784  1.00  0.00           H  
ATOM   1733  N   ALA A 110       7.725 -13.418   4.188  1.00  0.00           N  
ATOM   1734  CA  ALA A 110       7.394 -13.569   5.599  1.00  0.00           C  
ATOM   1735  C   ALA A 110       8.580 -14.160   6.370  1.00  0.00           C  
ATOM   1736  O   ALA A 110       8.923 -13.693   7.459  1.00  0.00           O  
ATOM   1737  CB  ALA A 110       6.168 -14.452   5.761  1.00  0.00           C  
ATOM   1738  H   ALA A 110       7.182 -13.927   3.494  1.00  0.00           H  
ATOM   1739  HA  ALA A 110       7.181 -12.582   6.008  1.00  0.00           H  
ATOM   1740 1HB  ALA A 110       5.918 -14.541   6.816  1.00  0.00           H  
ATOM   1741 2HB  ALA A 110       5.329 -14.010   5.225  1.00  0.00           H  
ATOM   1742 3HB  ALA A 110       6.377 -15.442   5.352  1.00  0.00           H  
ATOM   1743  N   GLU A 111       9.209 -15.183   5.787  1.00  0.00           N  
ATOM   1744  CA  GLU A 111      10.357 -15.852   6.406  1.00  0.00           C  
ATOM   1745  C   GLU A 111      11.553 -14.915   6.557  1.00  0.00           C  
ATOM   1746  O   GLU A 111      12.373 -15.083   7.459  1.00  0.00           O  
ATOM   1747  CB  GLU A 111      10.764 -17.074   5.580  1.00  0.00           C  
ATOM   1748  CG  GLU A 111       9.786 -18.238   5.655  1.00  0.00           C  
ATOM   1749  CD  GLU A 111      10.226 -19.426   4.845  1.00  0.00           C  
ATOM   1750  OE1 GLU A 111      11.194 -19.309   4.133  1.00  0.00           O  
ATOM   1751  OE2 GLU A 111       9.594 -20.451   4.939  1.00  0.00           O  
ATOM   1752  H   GLU A 111       8.874 -15.516   4.887  1.00  0.00           H  
ATOM   1753  HA  GLU A 111      10.063 -16.183   7.403  1.00  0.00           H  
ATOM   1754 1HB  GLU A 111      10.865 -16.789   4.533  1.00  0.00           H  
ATOM   1755 2HB  GLU A 111      11.737 -17.433   5.917  1.00  0.00           H  
ATOM   1756 1HG  GLU A 111       9.678 -18.542   6.696  1.00  0.00           H  
ATOM   1757 2HG  GLU A 111       8.812 -17.903   5.300  1.00  0.00           H  
ATOM   1758  N   LEU A 112      11.649 -13.933   5.668  1.00  0.00           N  
ATOM   1759  CA  LEU A 112      12.755 -12.983   5.699  1.00  0.00           C  
ATOM   1760  C   LEU A 112      12.549 -11.880   6.741  1.00  0.00           C  
ATOM   1761  O   LEU A 112      13.431 -11.043   6.948  1.00  0.00           O  
ATOM   1762  CB  LEU A 112      12.934 -12.352   4.312  1.00  0.00           C  
ATOM   1763  CG  LEU A 112      13.406 -13.302   3.204  1.00  0.00           C  
ATOM   1764  CD1 LEU A 112      13.345 -12.587   1.861  1.00  0.00           C  
ATOM   1765  CD2 LEU A 112      14.819 -13.776   3.509  1.00  0.00           C  
ATOM   1766  H   LEU A 112      10.945 -13.852   4.940  1.00  0.00           H  
ATOM   1767  HA  LEU A 112      13.663 -13.528   5.959  1.00  0.00           H  
ATOM   1768 1HB  LEU A 112      11.983 -11.925   4.000  1.00  0.00           H  
ATOM   1769 2HB  LEU A 112      13.663 -11.545   4.389  1.00  0.00           H  
ATOM   1770  HG  LEU A 112      12.738 -14.162   3.154  1.00  0.00           H  
ATOM   1771 1HD1 LEU A 112      13.680 -13.263   1.074  1.00  0.00           H  
ATOM   1772 2HD1 LEU A 112      12.320 -12.277   1.660  1.00  0.00           H  
ATOM   1773 3HD1 LEU A 112      13.992 -11.711   1.887  1.00  0.00           H  
ATOM   1774 1HD2 LEU A 112      15.154 -14.452   2.722  1.00  0.00           H  
ATOM   1775 2HD2 LEU A 112      15.488 -12.916   3.558  1.00  0.00           H  
ATOM   1776 3HD2 LEU A 112      14.830 -14.298   4.465  1.00  0.00           H  
ATOM   1777  N   GLY A 113      11.395 -11.891   7.409  1.00  0.00           N  
ATOM   1778  CA  GLY A 113      11.128 -10.925   8.468  1.00  0.00           C  
ATOM   1779  C   GLY A 113      10.244  -9.763   8.013  1.00  0.00           C  
ATOM   1780  O   GLY A 113      10.179  -8.733   8.679  1.00  0.00           O  
ATOM   1781  H   GLY A 113      10.695 -12.594   7.192  1.00  0.00           H  
ATOM   1782 1HA  GLY A 113      10.653 -11.434   9.305  1.00  0.00           H  
ATOM   1783 2HA  GLY A 113      12.076 -10.533   8.840  1.00  0.00           H  
ATOM   1784  N   ALA A 114       9.556  -9.933   6.888  1.00  0.00           N  
ATOM   1785  CA  ALA A 114       8.631  -8.901   6.419  1.00  0.00           C  
ATOM   1786  C   ALA A 114       7.589  -8.613   7.498  1.00  0.00           C  
ATOM   1787  O   ALA A 114       7.102  -9.526   8.164  1.00  0.00           O  
ATOM   1788  CB  ALA A 114       7.952  -9.338   5.127  1.00  0.00           C  
ATOM   1789  H   ALA A 114       9.661 -10.789   6.354  1.00  0.00           H  
ATOM   1790  HA  ALA A 114       9.194  -7.990   6.240  1.00  0.00           H  
ATOM   1791 1HB  ALA A 114       7.278  -8.551   4.786  1.00  0.00           H  
ATOM   1792 2HB  ALA A 114       8.708  -9.521   4.365  1.00  0.00           H  
ATOM   1793 3HB  ALA A 114       7.387 -10.249   5.304  1.00  0.00           H  
ATOM   1794  N   ASP A 115       7.253  -7.338   7.663  1.00  0.00           N  
ATOM   1795  CA  ASP A 115       6.307  -6.926   8.678  1.00  0.00           C  
ATOM   1796  C   ASP A 115       4.891  -7.201   8.217  1.00  0.00           C  
ATOM   1797  O   ASP A 115       4.019  -7.545   9.020  1.00  0.00           O  
ATOM   1798  CB  ASP A 115       6.472  -5.440   9.002  1.00  0.00           C  
ATOM   1799  CG  ASP A 115       7.818  -5.117   9.636  1.00  0.00           C  
ATOM   1800  OD1 ASP A 115       8.323  -5.940  10.363  1.00  0.00           O  
ATOM   1801  OD2 ASP A 115       8.329  -4.051   9.387  1.00  0.00           O  
ATOM   1802  H   ASP A 115       7.669  -6.638   7.066  1.00  0.00           H  
ATOM   1803  HA  ASP A 115       6.492  -7.503   9.582  1.00  0.00           H  
ATOM   1804 1HB  ASP A 115       6.367  -4.854   8.088  1.00  0.00           H  
ATOM   1805 2HB  ASP A 115       5.681  -5.126   9.684  1.00  0.00           H  
ATOM   1806  N   ALA A 116       4.666  -7.063   6.909  1.00  0.00           N  
ATOM   1807  CA  ALA A 116       3.374  -7.371   6.313  1.00  0.00           C  
ATOM   1808  C   ALA A 116       3.536  -7.791   4.859  1.00  0.00           C  
ATOM   1809  O   ALA A 116       4.502  -7.405   4.192  1.00  0.00           O  
ATOM   1810  CB  ALA A 116       2.460  -6.178   6.405  1.00  0.00           C  
ATOM   1811  H   ALA A 116       5.416  -6.739   6.310  1.00  0.00           H  
ATOM   1812  HA  ALA A 116       2.934  -8.207   6.861  1.00  0.00           H  
ATOM   1813 1HB  ALA A 116       1.494  -6.428   5.974  1.00  0.00           H  
ATOM   1814 2HB  ALA A 116       2.335  -5.902   7.437  1.00  0.00           H  
ATOM   1815 3HB  ALA A 116       2.885  -5.367   5.870  1.00  0.00           H  
ATOM   1816  N   ILE A 117       2.578  -8.562   4.359  1.00  0.00           N  
ATOM   1817  CA  ILE A 117       2.513  -8.871   2.934  1.00  0.00           C  
ATOM   1818  C   ILE A 117       1.322  -8.172   2.289  1.00  0.00           C  
ATOM   1819  O   ILE A 117       0.200  -8.225   2.806  1.00  0.00           O  
ATOM   1820  CB  ILE A 117       2.412 -10.389   2.699  1.00  0.00           C  
ATOM   1821  CG1 ILE A 117       3.499 -11.124   3.487  1.00  0.00           C  
ATOM   1822  CG2 ILE A 117       2.518 -10.706   1.216  1.00  0.00           C  
ATOM   1823  CD1 ILE A 117       4.906 -10.762   3.071  1.00  0.00           C  
ATOM   1824  H   ILE A 117       1.861  -8.927   4.983  1.00  0.00           H  
ATOM   1825  HA  ILE A 117       3.418  -8.500   2.460  1.00  0.00           H  
ATOM   1826  HB  ILE A 117       1.454 -10.751   3.071  1.00  0.00           H  
ATOM   1827 1HG1 ILE A 117       3.390 -10.905   4.549  1.00  0.00           H  
ATOM   1828 2HG1 ILE A 117       3.374 -12.200   3.362  1.00  0.00           H  
ATOM   1829 1HG2 ILE A 117       2.445 -11.784   1.068  1.00  0.00           H  
ATOM   1830 2HG2 ILE A 117       1.710 -10.211   0.679  1.00  0.00           H  
ATOM   1831 3HG2 ILE A 117       3.476 -10.352   0.836  1.00  0.00           H  
ATOM   1832 1HD1 ILE A 117       5.620 -11.323   3.673  1.00  0.00           H  
ATOM   1833 2HD1 ILE A 117       5.048 -11.006   2.017  1.00  0.00           H  
ATOM   1834 3HD1 ILE A 117       5.066  -9.695   3.220  1.00  0.00           H  
ATOM   1835  N   ALA A 118       1.580  -7.491   1.182  1.00  0.00           N  
ATOM   1836  CA  ALA A 118       0.566  -6.692   0.516  1.00  0.00           C  
ATOM   1837  C   ALA A 118       0.136  -7.294  -0.817  1.00  0.00           C  
ATOM   1838  O   ALA A 118       0.890  -8.028  -1.459  1.00  0.00           O  
ATOM   1839  CB  ALA A 118       1.076  -5.273   0.309  1.00  0.00           C  
ATOM   1840  H   ALA A 118       2.513  -7.519   0.798  1.00  0.00           H  
ATOM   1841  HA  ALA A 118      -0.301  -6.643   1.161  1.00  0.00           H  
ATOM   1842 1HB  ALA A 118       0.305  -4.677  -0.180  1.00  0.00           H  
ATOM   1843 2HB  ALA A 118       1.320  -4.830   1.274  1.00  0.00           H  
ATOM   1844 3HB  ALA A 118       1.968  -5.295  -0.316  1.00  0.00           H  
ATOM   1845  N   ILE A 119      -1.079  -6.972  -1.225  1.00  0.00           N  
ATOM   1846  CA  ILE A 119      -1.604  -7.408  -2.500  1.00  0.00           C  
ATOM   1847  C   ILE A 119      -1.712  -6.249  -3.472  1.00  0.00           C  
ATOM   1848  O   ILE A 119      -2.387  -5.256  -3.194  1.00  0.00           O  
ATOM   1849  CB  ILE A 119      -2.984  -8.067  -2.328  1.00  0.00           C  
ATOM   1850  CG1 ILE A 119      -2.870  -9.329  -1.469  1.00  0.00           C  
ATOM   1851  CG2 ILE A 119      -3.590  -8.396  -3.683  1.00  0.00           C  
ATOM   1852  CD1 ILE A 119      -4.201  -9.882  -1.014  1.00  0.00           C  
ATOM   1853  H   ILE A 119      -1.656  -6.396  -0.630  1.00  0.00           H  
ATOM   1854  HA  ILE A 119      -0.927  -8.149  -2.922  1.00  0.00           H  
ATOM   1855  HB  ILE A 119      -3.650  -7.386  -1.799  1.00  0.00           H  
ATOM   1856 1HG1 ILE A 119      -2.352 -10.106  -2.031  1.00  0.00           H  
ATOM   1857 2HG1 ILE A 119      -2.270  -9.114  -0.584  1.00  0.00           H  
ATOM   1858 1HG2 ILE A 119      -4.565  -8.862  -3.543  1.00  0.00           H  
ATOM   1859 2HG2 ILE A 119      -3.706  -7.480  -4.261  1.00  0.00           H  
ATOM   1860 3HG2 ILE A 119      -2.934  -9.082  -4.219  1.00  0.00           H  
ATOM   1861 1HD1 ILE A 119      -4.037 -10.775  -0.410  1.00  0.00           H  
ATOM   1862 2HD1 ILE A 119      -4.722  -9.131  -0.418  1.00  0.00           H  
ATOM   1863 3HD1 ILE A 119      -4.805 -10.138  -1.883  1.00  0.00           H  
ATOM   1864  N   ALA A 120      -1.050  -6.371  -4.613  1.00  0.00           N  
ATOM   1865  CA  ALA A 120      -1.102  -5.327  -5.624  1.00  0.00           C  
ATOM   1866  C   ALA A 120      -1.925  -5.767  -6.809  1.00  0.00           C  
ATOM   1867  O   ALA A 120      -1.423  -6.442  -7.713  1.00  0.00           O  
ATOM   1868  CB  ALA A 120       0.301  -4.943  -6.071  1.00  0.00           C  
ATOM   1869  H   ALA A 120      -0.498  -7.206  -4.789  1.00  0.00           H  
ATOM   1870  HA  ALA A 120      -1.585  -4.450  -5.194  1.00  0.00           H  
ATOM   1871 1HB  ALA A 120       0.240  -4.166  -6.833  1.00  0.00           H  
ATOM   1872 2HB  ALA A 120       0.865  -4.570  -5.216  1.00  0.00           H  
ATOM   1873 3HB  ALA A 120       0.803  -5.816  -6.483  1.00  0.00           H  
ATOM   1874  N   LEU A 121      -3.201  -5.407  -6.800  1.00  0.00           N  
ATOM   1875  CA  LEU A 121      -4.119  -5.862  -7.825  1.00  0.00           C  
ATOM   1876  C   LEU A 121      -3.701  -5.325  -9.188  1.00  0.00           C  
ATOM   1877  O   LEU A 121      -3.510  -4.119  -9.357  1.00  0.00           O  
ATOM   1878  CB  LEU A 121      -5.548  -5.413  -7.498  1.00  0.00           C  
ATOM   1879  CG  LEU A 121      -6.651  -6.006  -8.384  1.00  0.00           C  
ATOM   1880  CD1 LEU A 121      -6.740  -7.507  -8.149  1.00  0.00           C  
ATOM   1881  CD2 LEU A 121      -7.975  -5.324  -8.072  1.00  0.00           C  
ATOM   1882  H   LEU A 121      -3.545  -4.802  -6.052  1.00  0.00           H  
ATOM   1883  HA  LEU A 121      -4.092  -6.947  -7.860  1.00  0.00           H  
ATOM   1884 1HB  LEU A 121      -5.770  -5.684  -6.467  1.00  0.00           H  
ATOM   1885 2HB  LEU A 121      -5.600  -4.328  -7.586  1.00  0.00           H  
ATOM   1886  HG  LEU A 121      -6.400  -5.847  -9.434  1.00  0.00           H  
ATOM   1887 1HD1 LEU A 121      -7.524  -7.929  -8.779  1.00  0.00           H  
ATOM   1888 2HD1 LEU A 121      -5.786  -7.972  -8.399  1.00  0.00           H  
ATOM   1889 3HD1 LEU A 121      -6.975  -7.698  -7.102  1.00  0.00           H  
ATOM   1890 1HD2 LEU A 121      -8.759  -5.745  -8.703  1.00  0.00           H  
ATOM   1891 2HD2 LEU A 121      -8.228  -5.483  -7.024  1.00  0.00           H  
ATOM   1892 3HD2 LEU A 121      -7.888  -4.255  -8.266  1.00  0.00           H  
ATOM   1893  N   ASP A 122      -3.541  -6.221 -10.152  1.00  0.00           N  
ATOM   1894  CA  ASP A 122      -3.154  -5.825 -11.503  1.00  0.00           C  
ATOM   1895  C   ASP A 122      -4.369  -5.480 -12.354  1.00  0.00           C  
ATOM   1896  O   ASP A 122      -5.496  -5.806 -12.002  1.00  0.00           O  
ATOM   1897  CB  ASP A 122      -2.354  -6.942 -12.179  1.00  0.00           C  
ATOM   1898  CG  ASP A 122      -1.491  -6.439 -13.329  1.00  0.00           C  
ATOM   1899  OD1 ASP A 122      -1.586  -5.280 -13.655  1.00  0.00           O  
ATOM   1900  OD2 ASP A 122      -0.744  -7.220 -13.869  1.00  0.00           O  
ATOM   1901  H   ASP A 122      -3.676  -7.201  -9.943  1.00  0.00           H  
ATOM   1902  HA  ASP A 122      -2.523  -4.939 -11.432  1.00  0.00           H  
ATOM   1903 1HB  ASP A 122      -1.709  -7.424 -11.444  1.00  0.00           H  
ATOM   1904 2HB  ASP A 122      -3.038  -7.699 -12.562  1.00  0.00           H  
ATOM   1905  N   GLU A 123      -4.121  -4.833 -13.486  1.00  0.00           N  
ATOM   1906  CA  GLU A 123      -5.190  -4.427 -14.399  1.00  0.00           C  
ATOM   1907  C   GLU A 123      -5.989  -5.629 -14.893  1.00  0.00           C  
ATOM   1908  O   GLU A 123      -7.200  -5.544 -15.086  1.00  0.00           O  
ATOM   1909  CB  GLU A 123      -4.611  -3.666 -15.594  1.00  0.00           C  
ATOM   1910  CG  GLU A 123      -5.654  -3.126 -16.561  1.00  0.00           C  
ATOM   1911  CD  GLU A 123      -5.055  -2.303 -17.668  1.00  0.00           C  
ATOM   1912  OE1 GLU A 123      -3.889  -2.000 -17.593  1.00  0.00           O  
ATOM   1913  OE2 GLU A 123      -5.765  -1.977 -18.590  1.00  0.00           O  
ATOM   1914  H   GLU A 123      -3.159  -4.616 -13.724  1.00  0.00           H  
ATOM   1915  HA  GLU A 123      -5.871  -3.767 -13.860  1.00  0.00           H  
ATOM   1916 1HB  GLU A 123      -4.018  -2.824 -15.236  1.00  0.00           H  
ATOM   1917 2HB  GLU A 123      -3.943  -4.321 -16.153  1.00  0.00           H  
ATOM   1918 1HG  GLU A 123      -6.196  -3.964 -17.000  1.00  0.00           H  
ATOM   1919 2HG  GLU A 123      -6.367  -2.517 -16.007  1.00  0.00           H  
ATOM   1920  N   SER A 124      -5.297  -6.744 -15.110  1.00  0.00           N  
ATOM   1921  CA  SER A 124      -5.921  -7.942 -15.659  1.00  0.00           C  
ATOM   1922  C   SER A 124      -6.606  -8.769 -14.572  1.00  0.00           C  
ATOM   1923  O   SER A 124      -7.282  -9.756 -14.864  1.00  0.00           O  
ATOM   1924  CB  SER A 124      -4.882  -8.787 -16.370  1.00  0.00           C  
ATOM   1925  OG  SER A 124      -3.958  -9.317 -15.459  1.00  0.00           O  
ATOM   1926  H   SER A 124      -4.308  -6.757 -14.899  1.00  0.00           H  
ATOM   1927  HA  SER A 124      -6.679  -7.636 -16.380  1.00  0.00           H  
ATOM   1928 1HB  SER A 124      -5.377  -9.598 -16.904  1.00  0.00           H  
ATOM   1929 2HB  SER A 124      -4.362  -8.179 -17.108  1.00  0.00           H  
ATOM   1930  HG  SER A 124      -3.212  -8.713 -15.457  1.00  0.00           H  
ATOM   1931  N   ALA A 125      -6.416  -8.372 -13.316  1.00  0.00           N  
ATOM   1932  CA  ALA A 125      -6.920  -9.142 -12.185  1.00  0.00           C  
ATOM   1933  C   ALA A 125      -8.267  -8.589 -11.723  1.00  0.00           C  
ATOM   1934  O   ALA A 125      -8.605  -7.439 -12.001  1.00  0.00           O  
ATOM   1935  CB  ALA A 125      -5.918  -9.122 -11.047  1.00  0.00           C  
ATOM   1936  H   ALA A 125      -5.915  -7.510 -13.139  1.00  0.00           H  
ATOM   1937  HA  ALA A 125      -7.070 -10.172 -12.510  1.00  0.00           H  
ATOM   1938 1HB  ALA A 125      -6.298  -9.717 -10.221  1.00  0.00           H  
ATOM   1939 2HB  ALA A 125      -4.970  -9.540 -11.388  1.00  0.00           H  
ATOM   1940 3HB  ALA A 125      -5.767  -8.108 -10.720  1.00  0.00           H  
ATOM   1941  N   THR A 126      -9.035  -9.420 -11.025  1.00  0.00           N  
ATOM   1942  CA  THR A 126     -10.328  -8.999 -10.492  1.00  0.00           C  
ATOM   1943  C   THR A 126     -10.501  -9.429  -9.041  1.00  0.00           C  
ATOM   1944  O   THR A 126      -9.585  -9.981  -8.433  1.00  0.00           O  
ATOM   1945  CB  THR A 126     -11.484  -9.565 -11.337  1.00  0.00           C  
ATOM   1946  OG1 THR A 126     -12.720  -8.970 -10.920  1.00  0.00           O  
ATOM   1947  CG2 THR A 126     -11.573 -11.075 -11.178  1.00  0.00           C  
ATOM   1948  H   THR A 126      -8.720 -10.376 -10.866  1.00  0.00           H  
ATOM   1949  HA  THR A 126     -10.382  -7.912 -10.531  1.00  0.00           H  
ATOM   1950  HB  THR A 126     -11.318  -9.325 -12.387  1.00  0.00           H  
ATOM   1951  HG1 THR A 126     -13.170  -8.599 -11.683  1.00  0.00           H  
ATOM   1952 1HG2 THR A 126     -12.395 -11.457 -11.782  1.00  0.00           H  
ATOM   1953 2HG2 THR A 126     -10.639 -11.531 -11.505  1.00  0.00           H  
ATOM   1954 3HG2 THR A 126     -11.748 -11.320 -10.131  1.00  0.00           H  
ATOM   1955  N   TRP A 127     -11.696  -9.194  -8.493  1.00  0.00           N  
ATOM   1956  CA  TRP A 127     -11.936  -9.403  -7.066  1.00  0.00           C  
ATOM   1957  C   TRP A 127     -11.759 -10.872  -6.690  1.00  0.00           C  
ATOM   1958  O   TRP A 127     -11.390 -11.194  -5.564  1.00  0.00           O  
ATOM   1959  CB  TRP A 127     -13.345  -8.941  -6.688  1.00  0.00           C  
ATOM   1960  CG  TRP A 127     -14.431  -9.796  -7.268  1.00  0.00           C  
ATOM   1961  CD1 TRP A 127     -15.068  -9.608  -8.458  1.00  0.00           C  
ATOM   1962  CD2 TRP A 127     -15.015 -10.985  -6.683  1.00  0.00           C  
ATOM   1963  NE1 TRP A 127     -16.005 -10.592  -8.653  1.00  0.00           N  
ATOM   1964  CE2 TRP A 127     -15.986 -11.444  -7.578  1.00  0.00           C  
ATOM   1965  CE3 TRP A 127     -14.796 -11.686  -5.491  1.00  0.00           C  
ATOM   1966  CZ2 TRP A 127     -16.743 -12.576  -7.321  1.00  0.00           C  
ATOM   1967  CZ3 TRP A 127     -15.554 -12.821  -5.234  1.00  0.00           C  
ATOM   1968  CH2 TRP A 127     -16.502 -13.255  -6.126  1.00  0.00           C  
ATOM   1969  H   TRP A 127     -12.455  -8.876  -9.080  1.00  0.00           H  
ATOM   1970  HA  TRP A 127     -11.214  -8.814  -6.504  1.00  0.00           H  
ATOM   1971 1HB  TRP A 127     -13.449  -8.944  -5.602  1.00  0.00           H  
ATOM   1972 2HB  TRP A 127     -13.496  -7.917  -7.028  1.00  0.00           H  
ATOM   1973  HD1 TRP A 127     -14.863  -8.795  -9.152  1.00  0.00           H  
ATOM   1974  HE1 TRP A 127     -16.611 -10.676  -9.456  1.00  0.00           H  
ATOM   1975  HE3 TRP A 127     -14.042 -11.347  -4.780  1.00  0.00           H  
ATOM   1976  HZ2 TRP A 127     -17.501 -12.936  -8.017  1.00  0.00           H  
ATOM   1977  HZ3 TRP A 127     -15.378 -13.361  -4.303  1.00  0.00           H  
ATOM   1978  HH2 TRP A 127     -17.080 -14.150  -5.893  1.00  0.00           H  
ATOM   1979  N   LYS A 128     -12.018 -11.761  -7.653  1.00  0.00           N  
ATOM   1980  CA  LYS A 128     -11.853 -13.194  -7.446  1.00  0.00           C  
ATOM   1981  C   LYS A 128     -10.406 -13.536  -7.114  1.00  0.00           C  
ATOM   1982  O   LYS A 128     -10.134 -14.454  -6.334  1.00  0.00           O  
ATOM   1983  CB  LYS A 128     -12.307 -13.971  -8.682  1.00  0.00           C  
ATOM   1984  CG  LYS A 128     -13.810 -13.937  -8.929  1.00  0.00           C  
ATOM   1985  CD  LYS A 128     -14.171 -14.631 -10.234  1.00  0.00           C  
ATOM   1986  CE  LYS A 128     -13.950 -16.134 -10.143  1.00  0.00           C  
ATOM   1987  NZ  LYS A 128     -14.379 -16.835 -11.383  1.00  0.00           N  
ATOM   1988  H   LYS A 128     -12.330 -11.429  -8.554  1.00  0.00           H  
ATOM   1989  HA  LYS A 128     -12.471 -13.494  -6.600  1.00  0.00           H  
ATOM   1990 1HB  LYS A 128     -11.813 -13.569  -9.567  1.00  0.00           H  
ATOM   1991 2HB  LYS A 128     -12.008 -15.015  -8.586  1.00  0.00           H  
ATOM   1992 1HG  LYS A 128     -14.325 -14.436  -8.108  1.00  0.00           H  
ATOM   1993 2HG  LYS A 128     -14.148 -12.903  -8.972  1.00  0.00           H  
ATOM   1994 1HD  LYS A 128     -15.219 -14.440 -10.470  1.00  0.00           H  
ATOM   1995 2HD  LYS A 128     -13.556 -14.231 -11.041  1.00  0.00           H  
ATOM   1996 1HE  LYS A 128     -12.893 -16.336  -9.973  1.00  0.00           H  
ATOM   1997 2HE  LYS A 128     -14.514 -16.534  -9.301  1.00  0.00           H  
ATOM   1998 1HZ  LYS A 128     -14.217 -17.827 -11.282  1.00  0.00           H  
ATOM   1999 2HZ  LYS A 128     -15.363 -16.670 -11.541  1.00  0.00           H  
ATOM   2000 3HZ  LYS A 128     -13.849 -16.486 -12.169  1.00  0.00           H  
ATOM   2001  N   ASP A 129      -9.477 -12.792  -7.710  1.00  0.00           N  
ATOM   2002  CA  ASP A 129      -8.064 -13.061  -7.548  1.00  0.00           C  
ATOM   2003  C   ASP A 129      -7.571 -12.446  -6.261  1.00  0.00           C  
ATOM   2004  O   ASP A 129      -6.781 -13.045  -5.528  1.00  0.00           O  
ATOM   2005  CB  ASP A 129      -7.262 -12.513  -8.732  1.00  0.00           C  
ATOM   2006  CG  ASP A 129      -7.697 -13.105 -10.066  1.00  0.00           C  
ATOM   2007  OD1 ASP A 129      -7.625 -14.302 -10.214  1.00  0.00           O  
ATOM   2008  OD2 ASP A 129      -8.096 -12.354 -10.924  1.00  0.00           O  
ATOM   2009  H   ASP A 129      -9.764 -12.012  -8.286  1.00  0.00           H  
ATOM   2010  HA  ASP A 129      -7.912 -14.140  -7.496  1.00  0.00           H  
ATOM   2011 1HB  ASP A 129      -7.375 -11.430  -8.777  1.00  0.00           H  
ATOM   2012 2HB  ASP A 129      -6.203 -12.726  -8.584  1.00  0.00           H  
ATOM   2013  N   MET A 130      -8.075 -11.256  -5.966  1.00  0.00           N  
ATOM   2014  CA  MET A 130      -7.781 -10.582  -4.722  1.00  0.00           C  
ATOM   2015  C   MET A 130      -8.233 -11.435  -3.545  1.00  0.00           C  
ATOM   2016  O   MET A 130      -7.509 -11.597  -2.563  1.00  0.00           O  
ATOM   2017  CB  MET A 130      -8.451  -9.210  -4.690  1.00  0.00           C  
ATOM   2018  CG  MET A 130      -8.044  -8.338  -3.510  1.00  0.00           C  
ATOM   2019  SD  MET A 130      -8.933  -6.769  -3.466  1.00  0.00           S  
ATOM   2020  CE  MET A 130     -10.596  -7.332  -3.116  1.00  0.00           C  
ATOM   2021  H   MET A 130      -8.701 -10.811  -6.632  1.00  0.00           H  
ATOM   2022  HA  MET A 130      -6.702 -10.446  -4.643  1.00  0.00           H  
ATOM   2023 1HB  MET A 130      -8.213  -8.668  -5.603  1.00  0.00           H  
ATOM   2024 2HB  MET A 130      -9.534  -9.335  -4.655  1.00  0.00           H  
ATOM   2025 1HG  MET A 130      -8.239  -8.871  -2.580  1.00  0.00           H  
ATOM   2026 2HG  MET A 130      -6.977  -8.127  -3.565  1.00  0.00           H  
ATOM   2027 1HE  MET A 130     -11.267  -6.474  -3.058  1.00  0.00           H  
ATOM   2028 2HE  MET A 130     -10.929  -8.001  -3.911  1.00  0.00           H  
ATOM   2029 3HE  MET A 130     -10.608  -7.866  -2.165  1.00  0.00           H  
ATOM   2030  N   LYS A 131      -9.443 -11.993  -3.659  1.00  0.00           N  
ATOM   2031  CA  LYS A 131     -10.000 -12.845  -2.621  1.00  0.00           C  
ATOM   2032  C   LYS A 131      -9.091 -14.023  -2.331  1.00  0.00           C  
ATOM   2033  O   LYS A 131      -8.745 -14.285  -1.175  1.00  0.00           O  
ATOM   2034  CB  LYS A 131     -11.390 -13.342  -3.023  1.00  0.00           C  
ATOM   2035  CG  LYS A 131     -12.049 -14.260  -2.003  1.00  0.00           C  
ATOM   2036  CD  LYS A 131     -13.472 -14.609  -2.412  1.00  0.00           C  
ATOM   2037  CE  LYS A 131     -14.113 -15.572  -1.424  1.00  0.00           C  
ATOM   2038  NZ  LYS A 131     -15.501 -15.935  -1.820  1.00  0.00           N  
ATOM   2039  H   LYS A 131      -9.991 -11.817  -4.494  1.00  0.00           H  
ATOM   2040  HA  LYS A 131     -10.090 -12.268  -1.718  1.00  0.00           H  
ATOM   2041 1HB  LYS A 131     -12.049 -12.488  -3.181  1.00  0.00           H  
ATOM   2042 2HB  LYS A 131     -11.324 -13.883  -3.967  1.00  0.00           H  
ATOM   2043 1HG  LYS A 131     -11.470 -15.180  -1.913  1.00  0.00           H  
ATOM   2044 2HG  LYS A 131     -12.070 -13.768  -1.031  1.00  0.00           H  
ATOM   2045 1HD  LYS A 131     -14.071 -13.698  -2.459  1.00  0.00           H  
ATOM   2046 2HD  LYS A 131     -13.465 -15.069  -3.400  1.00  0.00           H  
ATOM   2047 1HE  LYS A 131     -13.516 -16.481  -1.363  1.00  0.00           H  
ATOM   2048 2HE  LYS A 131     -14.139 -15.115  -0.435  1.00  0.00           H  
ATOM   2049 1HZ  LYS A 131     -15.889 -16.574  -1.140  1.00  0.00           H  
ATOM   2050 2HZ  LYS A 131     -16.069 -15.101  -1.861  1.00  0.00           H  
ATOM   2051 3HZ  LYS A 131     -15.487 -16.378  -2.728  1.00  0.00           H  
ATOM   2052  N   LYS A 132      -8.693 -14.735  -3.384  1.00  0.00           N  
ATOM   2053  CA  LYS A 132      -7.830 -15.895  -3.228  1.00  0.00           C  
ATOM   2054  C   LYS A 132      -6.513 -15.512  -2.584  1.00  0.00           C  
ATOM   2055  O   LYS A 132      -6.014 -16.215  -1.711  1.00  0.00           O  
ATOM   2056  CB  LYS A 132      -7.578 -16.563  -4.581  1.00  0.00           C  
ATOM   2057  CG  LYS A 132      -8.775 -17.318  -5.143  1.00  0.00           C  
ATOM   2058  CD  LYS A 132      -8.413 -18.053  -6.425  1.00  0.00           C  
ATOM   2059  CE  LYS A 132      -8.146 -17.082  -7.565  1.00  0.00           C  
ATOM   2060  NZ  LYS A 132      -7.987 -17.783  -8.868  1.00  0.00           N  
ATOM   2061  H   LYS A 132      -8.997 -14.461  -4.315  1.00  0.00           H  
ATOM   2062  HA  LYS A 132      -8.329 -16.613  -2.575  1.00  0.00           H  
ATOM   2063 1HB  LYS A 132      -7.286 -15.807  -5.311  1.00  0.00           H  
ATOM   2064 2HB  LYS A 132      -6.750 -17.267  -4.491  1.00  0.00           H  
ATOM   2065 1HG  LYS A 132      -9.128 -18.041  -4.407  1.00  0.00           H  
ATOM   2066 2HG  LYS A 132      -9.582 -16.616  -5.353  1.00  0.00           H  
ATOM   2067 1HD  LYS A 132      -7.520 -18.658  -6.257  1.00  0.00           H  
ATOM   2068 2HD  LYS A 132      -9.231 -18.715  -6.708  1.00  0.00           H  
ATOM   2069 1HE  LYS A 132      -8.973 -16.378  -7.644  1.00  0.00           H  
ATOM   2070 2HE  LYS A 132      -7.236 -16.518  -7.358  1.00  0.00           H  
ATOM   2071 1HZ  LYS A 132      -7.812 -17.106  -9.596  1.00  0.00           H  
ATOM   2072 2HZ  LYS A 132      -7.210 -18.426  -8.812  1.00  0.00           H  
ATOM   2073 3HZ  LYS A 132      -8.832 -18.294  -9.081  1.00  0.00           H  
ATOM   2074  N   ALA A 133      -5.951 -14.393  -3.016  1.00  0.00           N  
ATOM   2075  CA  ALA A 133      -4.667 -13.943  -2.505  1.00  0.00           C  
ATOM   2076  C   ALA A 133      -4.737 -13.706  -0.996  1.00  0.00           C  
ATOM   2077  O   ALA A 133      -3.824 -14.075  -0.256  1.00  0.00           O  
ATOM   2078  CB  ALA A 133      -4.239 -12.686  -3.215  1.00  0.00           C  
ATOM   2079  H   ALA A 133      -6.424 -13.841  -3.727  1.00  0.00           H  
ATOM   2080  HA  ALA A 133      -3.935 -14.726  -2.691  1.00  0.00           H  
ATOM   2081 1HB  ALA A 133      -3.276 -12.372  -2.847  1.00  0.00           H  
ATOM   2082 2HB  ALA A 133      -4.176 -12.875  -4.270  1.00  0.00           H  
ATOM   2083 3HB  ALA A 133      -4.964 -11.911  -3.037  1.00  0.00           H  
ATOM   2084  N   MET A 134      -5.832 -13.095  -0.544  1.00  0.00           N  
ATOM   2085  CA  MET A 134      -6.019 -12.820   0.877  1.00  0.00           C  
ATOM   2086  C   MET A 134      -6.106 -14.111   1.679  1.00  0.00           C  
ATOM   2087  O   MET A 134      -5.510 -14.228   2.754  1.00  0.00           O  
ATOM   2088  CB  MET A 134      -7.272 -11.974   1.091  1.00  0.00           C  
ATOM   2089  CG  MET A 134      -7.138 -10.525   0.645  1.00  0.00           C  
ATOM   2090  SD  MET A 134      -8.585  -9.532   1.060  1.00  0.00           S  
ATOM   2091  CE  MET A 134      -9.758 -10.116  -0.161  1.00  0.00           C  
ATOM   2092  H   MET A 134      -6.551 -12.812  -1.204  1.00  0.00           H  
ATOM   2093  HA  MET A 134      -5.157 -12.266   1.239  1.00  0.00           H  
ATOM   2094 1HB  MET A 134      -8.106 -12.415   0.547  1.00  0.00           H  
ATOM   2095 2HB  MET A 134      -7.535 -11.974   2.150  1.00  0.00           H  
ATOM   2096 1HG  MET A 134      -6.265 -10.078   1.120  1.00  0.00           H  
ATOM   2097 2HG  MET A 134      -6.994 -10.489  -0.435  1.00  0.00           H  
ATOM   2098 1HE  MET A 134     -10.706  -9.594  -0.033  1.00  0.00           H  
ATOM   2099 2HE  MET A 134      -9.368  -9.923  -1.161  1.00  0.00           H  
ATOM   2100 3HE  MET A 134      -9.913 -11.188  -0.032  1.00  0.00           H  
ATOM   2101  N   GLU A 135      -6.840 -15.088   1.143  1.00  0.00           N  
ATOM   2102  CA  GLU A 135      -6.956 -16.391   1.788  1.00  0.00           C  
ATOM   2103  C   GLU A 135      -5.600 -17.082   1.877  1.00  0.00           C  
ATOM   2104  O   GLU A 135      -5.263 -17.680   2.902  1.00  0.00           O  
ATOM   2105  CB  GLU A 135      -7.943 -17.278   1.026  1.00  0.00           C  
ATOM   2106  CG  GLU A 135      -8.199 -18.633   1.670  1.00  0.00           C  
ATOM   2107  CD  GLU A 135      -9.239 -19.439   0.944  1.00  0.00           C  
ATOM   2108  OE1 GLU A 135      -9.666 -19.017  -0.104  1.00  0.00           O  
ATOM   2109  OE2 GLU A 135      -9.606 -20.480   1.437  1.00  0.00           O  
ATOM   2110  H   GLU A 135      -7.325 -14.922   0.267  1.00  0.00           H  
ATOM   2111  HA  GLU A 135      -7.328 -16.243   2.801  1.00  0.00           H  
ATOM   2112 1HB  GLU A 135      -8.901 -16.764   0.937  1.00  0.00           H  
ATOM   2113 2HB  GLU A 135      -7.571 -17.452   0.016  1.00  0.00           H  
ATOM   2114 1HG  GLU A 135      -7.266 -19.196   1.689  1.00  0.00           H  
ATOM   2115 2HG  GLU A 135      -8.519 -18.479   2.700  1.00  0.00           H  
ATOM   2116  N   ILE A 136      -4.821 -16.992   0.798  1.00  0.00           N  
ATOM   2117  CA  ILE A 136      -3.494 -17.588   0.764  1.00  0.00           C  
ATOM   2118  C   ILE A 136      -2.599 -17.015   1.850  1.00  0.00           C  
ATOM   2119  O   ILE A 136      -1.924 -17.758   2.563  1.00  0.00           O  
ATOM   2120  CB  ILE A 136      -2.834 -17.374  -0.610  1.00  0.00           C  
ATOM   2121  CG1 ILE A 136      -3.533 -18.222  -1.676  1.00  0.00           C  
ATOM   2122  CG2 ILE A 136      -1.352 -17.711  -0.546  1.00  0.00           C  
ATOM   2123  CD1 ILE A 136      -3.152 -17.858  -3.093  1.00  0.00           C  
ATOM   2124  H   ILE A 136      -5.163 -16.500  -0.020  1.00  0.00           H  
ATOM   2125  HA  ILE A 136      -3.592 -18.658   0.937  1.00  0.00           H  
ATOM   2126  HB  ILE A 136      -2.948 -16.333  -0.911  1.00  0.00           H  
ATOM   2127 1HG1 ILE A 136      -3.295 -19.274  -1.518  1.00  0.00           H  
ATOM   2128 2HG1 ILE A 136      -4.613 -18.114  -1.576  1.00  0.00           H  
ATOM   2129 1HG2 ILE A 136      -0.901 -17.555  -1.525  1.00  0.00           H  
ATOM   2130 2HG2 ILE A 136      -0.864 -17.066   0.185  1.00  0.00           H  
ATOM   2131 3HG2 ILE A 136      -1.227 -18.753  -0.251  1.00  0.00           H  
ATOM   2132 1HD1 ILE A 136      -3.688 -18.501  -3.791  1.00  0.00           H  
ATOM   2133 2HD1 ILE A 136      -3.414 -16.817  -3.284  1.00  0.00           H  
ATOM   2134 3HD1 ILE A 136      -2.079 -17.993  -3.227  1.00  0.00           H  
ATOM   2135  N   LEU A 137      -2.593 -15.692   1.982  1.00  0.00           N  
ATOM   2136  CA  LEU A 137      -1.738 -15.047   2.962  1.00  0.00           C  
ATOM   2137  C   LEU A 137      -2.076 -15.516   4.365  1.00  0.00           C  
ATOM   2138  O   LEU A 137      -1.185 -15.816   5.161  1.00  0.00           O  
ATOM   2139  CB  LEU A 137      -1.883 -13.522   2.874  1.00  0.00           C  
ATOM   2140  CG  LEU A 137      -1.330 -12.874   1.599  1.00  0.00           C  
ATOM   2141  CD1 LEU A 137      -1.586 -11.374   1.640  1.00  0.00           C  
ATOM   2142  CD2 LEU A 137       0.157 -13.172   1.482  1.00  0.00           C  
ATOM   2143  H   LEU A 137      -3.189 -15.124   1.383  1.00  0.00           H  
ATOM   2144  HA  LEU A 137      -0.705 -15.315   2.751  1.00  0.00           H  
ATOM   2145 1HB  LEU A 137      -2.940 -13.270   2.943  1.00  0.00           H  
ATOM   2146 2HB  LEU A 137      -1.368 -13.075   3.724  1.00  0.00           H  
ATOM   2147  HG  LEU A 137      -1.851 -13.278   0.730  1.00  0.00           H  
ATOM   2148 1HD1 LEU A 137      -1.193 -10.913   0.733  1.00  0.00           H  
ATOM   2149 2HD1 LEU A 137      -2.659 -11.189   1.704  1.00  0.00           H  
ATOM   2150 3HD1 LEU A 137      -1.090 -10.943   2.509  1.00  0.00           H  
ATOM   2151 1HD2 LEU A 137       0.550 -12.712   0.574  1.00  0.00           H  
ATOM   2152 2HD2 LEU A 137       0.679 -12.768   2.349  1.00  0.00           H  
ATOM   2153 3HD2 LEU A 137       0.310 -14.250   1.437  1.00  0.00           H  
ATOM   2154  N   TYR A 138      -3.367 -15.615   4.659  1.00  0.00           N  
ATOM   2155  CA  TYR A 138      -3.812 -16.104   5.951  1.00  0.00           C  
ATOM   2156  C   TYR A 138      -3.275 -17.509   6.208  1.00  0.00           C  
ATOM   2157  O   TYR A 138      -2.715 -17.788   7.269  1.00  0.00           O  
ATOM   2158  CB  TYR A 138      -5.340 -16.089   6.032  1.00  0.00           C  
ATOM   2159  CG  TYR A 138      -5.887 -16.619   7.339  1.00  0.00           C  
ATOM   2160  CD1 TYR A 138      -5.882 -15.815   8.470  1.00  0.00           C  
ATOM   2161  CD2 TYR A 138      -6.393 -17.908   7.407  1.00  0.00           C  
ATOM   2162  CE1 TYR A 138      -6.381 -16.299   9.664  1.00  0.00           C  
ATOM   2163  CE2 TYR A 138      -6.892 -18.392   8.601  1.00  0.00           C  
ATOM   2164  CZ  TYR A 138      -6.888 -17.592   9.726  1.00  0.00           C  
ATOM   2165  OH  TYR A 138      -7.385 -18.074  10.915  1.00  0.00           O  
ATOM   2166  H   TYR A 138      -4.059 -15.350   3.961  1.00  0.00           H  
ATOM   2167  HA  TYR A 138      -3.414 -15.449   6.727  1.00  0.00           H  
ATOM   2168 1HB  TYR A 138      -5.701 -15.068   5.901  1.00  0.00           H  
ATOM   2169 2HB  TYR A 138      -5.753 -16.689   5.223  1.00  0.00           H  
ATOM   2170  HD1 TYR A 138      -5.484 -14.801   8.417  1.00  0.00           H  
ATOM   2171  HD2 TYR A 138      -6.396 -18.540   6.519  1.00  0.00           H  
ATOM   2172  HE1 TYR A 138      -6.377 -15.668  10.552  1.00  0.00           H  
ATOM   2173  HE2 TYR A 138      -7.290 -19.406   8.655  1.00  0.00           H  
ATOM   2174  HH  TYR A 138      -7.733 -18.959  10.779  1.00  0.00           H  
ATOM   2175  N   LYS A 139      -3.448 -18.390   5.224  1.00  0.00           N  
ATOM   2176  CA  LYS A 139      -3.017 -19.780   5.343  1.00  0.00           C  
ATOM   2177  C   LYS A 139      -1.497 -19.883   5.520  1.00  0.00           C  
ATOM   2178  O   LYS A 139      -0.996 -20.833   6.125  1.00  0.00           O  
ATOM   2179  CB  LYS A 139      -3.460 -20.581   4.117  1.00  0.00           C  
ATOM   2180  CG  LYS A 139      -4.953 -20.874   4.063  1.00  0.00           C  
ATOM   2181  CD  LYS A 139      -5.322 -21.634   2.798  1.00  0.00           C  
ATOM   2182  CE  LYS A 139      -6.792 -22.028   2.796  1.00  0.00           C  
ATOM   2183  NZ  LYS A 139      -7.189 -22.690   1.524  1.00  0.00           N  
ATOM   2184  H   LYS A 139      -3.893 -18.088   4.366  1.00  0.00           H  
ATOM   2185  HA  LYS A 139      -3.484 -20.213   6.227  1.00  0.00           H  
ATOM   2186 1HB  LYS A 139      -3.192 -20.037   3.211  1.00  0.00           H  
ATOM   2187 2HB  LYS A 139      -2.931 -21.534   4.095  1.00  0.00           H  
ATOM   2188 1HG  LYS A 139      -5.239 -21.469   4.931  1.00  0.00           H  
ATOM   2189 2HG  LYS A 139      -5.509 -19.937   4.088  1.00  0.00           H  
ATOM   2190 1HD  LYS A 139      -5.120 -21.010   1.926  1.00  0.00           H  
ATOM   2191 2HD  LYS A 139      -4.714 -22.536   2.726  1.00  0.00           H  
ATOM   2192 1HE  LYS A 139      -6.986 -22.709   3.623  1.00  0.00           H  
ATOM   2193 2HE  LYS A 139      -7.406 -21.139   2.935  1.00  0.00           H  
ATOM   2194 1HZ  LYS A 139      -8.168 -22.934   1.563  1.00  0.00           H  
ATOM   2195 2HZ  LYS A 139      -7.030 -22.059   0.751  1.00  0.00           H  
ATOM   2196 3HZ  LYS A 139      -6.639 -23.527   1.394  1.00  0.00           H  
ATOM   2197  N   LEU A 140      -0.771 -18.902   4.980  1.00  0.00           N  
ATOM   2198  CA  LEU A 140       0.688 -18.864   5.097  1.00  0.00           C  
ATOM   2199  C   LEU A 140       1.143 -18.300   6.454  1.00  0.00           C  
ATOM   2200  O   LEU A 140       2.343 -18.233   6.733  1.00  0.00           O  
ATOM   2201  CB  LEU A 140       1.280 -18.017   3.963  1.00  0.00           C  
ATOM   2202  CG  LEU A 140       1.165 -18.617   2.556  1.00  0.00           C  
ATOM   2203  CD1 LEU A 140       1.658 -17.606   1.530  1.00  0.00           C  
ATOM   2204  CD2 LEU A 140       1.973 -19.905   2.485  1.00  0.00           C  
ATOM   2205  H   LEU A 140      -1.243 -18.167   4.462  1.00  0.00           H  
ATOM   2206  HA  LEU A 140       1.064 -19.882   5.008  1.00  0.00           H  
ATOM   2207 1HB  LEU A 140       0.778 -17.051   3.952  1.00  0.00           H  
ATOM   2208 2HB  LEU A 140       2.338 -17.852   4.167  1.00  0.00           H  
ATOM   2209  HG  LEU A 140       0.119 -18.833   2.336  1.00  0.00           H  
ATOM   2210 1HD1 LEU A 140       1.577 -18.032   0.530  1.00  0.00           H  
ATOM   2211 2HD1 LEU A 140       1.051 -16.702   1.589  1.00  0.00           H  
ATOM   2212 3HD1 LEU A 140       2.699 -17.358   1.735  1.00  0.00           H  
ATOM   2213 1HD2 LEU A 140       1.891 -20.332   1.485  1.00  0.00           H  
ATOM   2214 2HD2 LEU A 140       3.019 -19.691   2.704  1.00  0.00           H  
ATOM   2215 3HD2 LEU A 140       1.588 -20.616   3.216  1.00  0.00           H  
ATOM   2216  N   GLY A 141       0.183 -17.916   7.296  1.00  0.00           N  
ATOM   2217  CA  GLY A 141       0.491 -17.416   8.634  1.00  0.00           C  
ATOM   2218  C   GLY A 141       0.771 -15.912   8.640  1.00  0.00           C  
ATOM   2219  O   GLY A 141       1.375 -15.390   9.577  1.00  0.00           O  
ATOM   2220  H   GLY A 141      -0.786 -17.984   7.008  1.00  0.00           H  
ATOM   2221 1HA  GLY A 141      -0.343 -17.634   9.299  1.00  0.00           H  
ATOM   2222 2HA  GLY A 141       1.357 -17.948   9.025  1.00  0.00           H  
ATOM   2223  N   VAL A 142       0.323 -15.219   7.600  1.00  0.00           N  
ATOM   2224  CA  VAL A 142       0.507 -13.776   7.513  1.00  0.00           C  
ATOM   2225  C   VAL A 142      -0.549 -13.043   8.335  1.00  0.00           C  
ATOM   2226  O   VAL A 142      -1.739 -13.092   8.018  1.00  0.00           O  
ATOM   2227  CB  VAL A 142       0.431 -13.312   6.046  1.00  0.00           C  
ATOM   2228  CG1 VAL A 142       0.562 -11.799   5.958  1.00  0.00           C  
ATOM   2229  CG2 VAL A 142       1.516 -13.997   5.230  1.00  0.00           C  
ATOM   2230  H   VAL A 142      -0.163 -15.703   6.849  1.00  0.00           H  
ATOM   2231  HA  VAL A 142       1.493 -13.530   7.912  1.00  0.00           H  
ATOM   2232  HB  VAL A 142      -0.548 -13.574   5.643  1.00  0.00           H  
ATOM   2233 1HG1 VAL A 142       0.505 -11.489   4.915  1.00  0.00           H  
ATOM   2234 2HG1 VAL A 142      -0.246 -11.331   6.520  1.00  0.00           H  
ATOM   2235 3HG1 VAL A 142       1.521 -11.492   6.376  1.00  0.00           H  
ATOM   2236 1HG2 VAL A 142       1.456 -13.665   4.194  1.00  0.00           H  
ATOM   2237 2HG2 VAL A 142       2.494 -13.739   5.637  1.00  0.00           H  
ATOM   2238 3HG2 VAL A 142       1.378 -15.077   5.273  1.00  0.00           H  
ATOM   2239  N   LYS A 143      -0.111 -12.378   9.403  1.00  0.00           N  
ATOM   2240  CA  LYS A 143      -1.034 -11.712  10.320  1.00  0.00           C  
ATOM   2241  C   LYS A 143      -1.464 -10.351   9.787  1.00  0.00           C  
ATOM   2242  O   LYS A 143      -2.611  -9.930   9.979  1.00  0.00           O  
ATOM   2243  CB  LYS A 143      -0.396 -11.554  11.701  1.00  0.00           C  
ATOM   2244  CG  LYS A 143      -0.193 -12.863  12.453  1.00  0.00           C  
ATOM   2245  CD  LYS A 143       0.435 -12.624  13.818  1.00  0.00           C  
ATOM   2246  CE  LYS A 143       0.642 -13.931  14.570  1.00  0.00           C  
ATOM   2247  NZ  LYS A 143       1.294 -13.716  15.890  1.00  0.00           N  
ATOM   2248  H   LYS A 143       0.879 -12.353   9.594  1.00  0.00           H  
ATOM   2249  HA  LYS A 143      -1.926 -12.327  10.421  1.00  0.00           H  
ATOM   2250 1HB  LYS A 143       0.577 -11.072  11.600  1.00  0.00           H  
ATOM   2251 2HB  LYS A 143      -1.019 -10.907  12.318  1.00  0.00           H  
ATOM   2252 1HG  LYS A 143      -1.154 -13.359  12.587  1.00  0.00           H  
ATOM   2253 2HG  LYS A 143       0.457 -13.518  11.874  1.00  0.00           H  
ATOM   2254 1HD  LYS A 143       1.399 -12.129  13.694  1.00  0.00           H  
ATOM   2255 2HD  LYS A 143      -0.213 -11.975  14.408  1.00  0.00           H  
ATOM   2256 1HE  LYS A 143      -0.321 -14.415  14.728  1.00  0.00           H  
ATOM   2257 2HE  LYS A 143       1.266 -14.598  13.975  1.00  0.00           H  
ATOM   2258 1HZ  LYS A 143       1.413 -14.605  16.356  1.00  0.00           H  
ATOM   2259 2HZ  LYS A 143       2.197 -13.284  15.754  1.00  0.00           H  
ATOM   2260 3HZ  LYS A 143       0.715 -13.115  16.458  1.00  0.00           H  
ATOM   2261  N   ALA A 144      -0.547  -9.666   9.111  1.00  0.00           N  
ATOM   2262  CA  ALA A 144      -0.823  -8.337   8.592  1.00  0.00           C  
ATOM   2263  C   ALA A 144      -0.922  -8.352   7.088  1.00  0.00           C  
ATOM   2264  O   ALA A 144       0.033  -8.722   6.391  1.00  0.00           O  
ATOM   2265  CB  ALA A 144       0.250  -7.354   9.038  1.00  0.00           C  
ATOM   2266  H   ALA A 144       0.362 -10.077   8.953  1.00  0.00           H  
ATOM   2267  HA  ALA A 144      -1.788  -8.008   8.979  1.00  0.00           H  
ATOM   2268 1HB  ALA A 144       0.029  -6.366   8.635  1.00  0.00           H  
ATOM   2269 2HB  ALA A 144       0.269  -7.306  10.127  1.00  0.00           H  
ATOM   2270 3HB  ALA A 144       1.221  -7.686   8.673  1.00  0.00           H  
ATOM   2271  N   ILE A 145      -2.071  -7.955   6.584  1.00  0.00           N  
ATOM   2272  CA  ILE A 145      -2.332  -7.983   5.164  1.00  0.00           C  
ATOM   2273  C   ILE A 145      -2.766  -6.630   4.678  1.00  0.00           C  
ATOM   2274  O   ILE A 145      -3.712  -6.043   5.206  1.00  0.00           O  
ATOM   2275  CB  ILE A 145      -3.411  -9.025   4.818  1.00  0.00           C  
ATOM   2276  CG1 ILE A 145      -2.955 -10.425   5.237  1.00  0.00           C  
ATOM   2277  CG2 ILE A 145      -3.728  -8.988   3.331  1.00  0.00           C  
ATOM   2278  CD1 ILE A 145      -4.024 -11.484   5.093  1.00  0.00           C  
ATOM   2279  H   ILE A 145      -2.795  -7.616   7.212  1.00  0.00           H  
ATOM   2280  HA  ILE A 145      -1.411  -8.250   4.646  1.00  0.00           H  
ATOM   2281  HB  ILE A 145      -4.319  -8.809   5.379  1.00  0.00           H  
ATOM   2282 1HG1 ILE A 145      -2.096 -10.723   4.636  1.00  0.00           H  
ATOM   2283 2HG1 ILE A 145      -2.633 -10.407   6.278  1.00  0.00           H  
ATOM   2284 1HG2 ILE A 145      -4.492  -9.731   3.103  1.00  0.00           H  
ATOM   2285 2HG2 ILE A 145      -4.094  -7.998   3.061  1.00  0.00           H  
ATOM   2286 3HG2 ILE A 145      -2.825  -9.209   2.760  1.00  0.00           H  
ATOM   2287 1HD1 ILE A 145      -3.626 -12.449   5.410  1.00  0.00           H  
ATOM   2288 2HD1 ILE A 145      -4.881 -11.223   5.715  1.00  0.00           H  
ATOM   2289 3HD1 ILE A 145      -4.337 -11.546   4.052  1.00  0.00           H  
ATOM   2290  N   ALA A 146      -2.079  -6.127   3.672  1.00  0.00           N  
ATOM   2291  CA  ALA A 146      -2.402  -4.839   3.104  1.00  0.00           C  
ATOM   2292  C   ALA A 146      -2.889  -4.989   1.676  1.00  0.00           C  
ATOM   2293  O   ALA A 146      -2.124  -5.346   0.787  1.00  0.00           O  
ATOM   2294  CB  ALA A 146      -1.195  -3.914   3.163  1.00  0.00           C  
ATOM   2295  H   ALA A 146      -1.304  -6.660   3.284  1.00  0.00           H  
ATOM   2296  HA  ALA A 146      -3.194  -4.388   3.697  1.00  0.00           H  
ATOM   2297 1HB  ALA A 146      -1.455  -2.948   2.731  1.00  0.00           H  
ATOM   2298 2HB  ALA A 146      -0.893  -3.777   4.201  1.00  0.00           H  
ATOM   2299 3HB  ALA A 146      -0.373  -4.354   2.601  1.00  0.00           H  
ATOM   2300  N   VAL A 147      -4.164  -4.738   1.462  1.00  0.00           N  
ATOM   2301  CA  VAL A 147      -4.786  -5.024   0.179  1.00  0.00           C  
ATOM   2302  C   VAL A 147      -4.958  -3.745  -0.635  1.00  0.00           C  
ATOM   2303  O   VAL A 147      -5.725  -2.866  -0.261  1.00  0.00           O  
ATOM   2304  CB  VAL A 147      -6.158  -5.692   0.387  1.00  0.00           C  
ATOM   2305  CG1 VAL A 147      -6.746  -6.127  -0.947  1.00  0.00           C  
ATOM   2306  CG2 VAL A 147      -6.019  -6.880   1.328  1.00  0.00           C  
ATOM   2307  H   VAL A 147      -4.728  -4.350   2.214  1.00  0.00           H  
ATOM   2308  HA  VAL A 147      -4.139  -5.706  -0.374  1.00  0.00           H  
ATOM   2309  HB  VAL A 147      -6.845  -4.964   0.819  1.00  0.00           H  
ATOM   2310 1HG1 VAL A 147      -7.716  -6.597  -0.782  1.00  0.00           H  
ATOM   2311 2HG1 VAL A 147      -6.871  -5.257  -1.591  1.00  0.00           H  
ATOM   2312 3HG1 VAL A 147      -6.075  -6.841  -1.425  1.00  0.00           H  
ATOM   2313 1HG2 VAL A 147      -6.993  -7.347   1.471  1.00  0.00           H  
ATOM   2314 2HG2 VAL A 147      -5.328  -7.605   0.898  1.00  0.00           H  
ATOM   2315 3HG2 VAL A 147      -5.636  -6.539   2.290  1.00  0.00           H  
ATOM   2316  N   ALA A 148      -4.199  -3.631  -1.727  1.00  0.00           N  
ATOM   2317  CA  ALA A 148      -4.175  -2.399  -2.521  1.00  0.00           C  
ATOM   2318  C   ALA A 148      -4.836  -2.576  -3.894  1.00  0.00           C  
ATOM   2319  O   ALA A 148      -4.597  -3.568  -4.590  1.00  0.00           O  
ATOM   2320  CB  ALA A 148      -2.742  -1.916  -2.690  1.00  0.00           C  
ATOM   2321  H   ALA A 148      -3.598  -4.402  -1.998  1.00  0.00           H  
ATOM   2322  HA  ALA A 148      -4.722  -1.631  -1.979  1.00  0.00           H  
ATOM   2323 1HB  ALA A 148      -2.734  -0.995  -3.273  1.00  0.00           H  
ATOM   2324 2HB  ALA A 148      -2.303  -1.729  -1.710  1.00  0.00           H  
ATOM   2325 3HB  ALA A 148      -2.161  -2.677  -3.208  1.00  0.00           H  
ATOM   2326  N   PHE A 149      -5.661  -1.595  -4.285  1.00  0.00           N  
ATOM   2327  CA  PHE A 149      -6.358  -1.638  -5.578  1.00  0.00           C  
ATOM   2328  C   PHE A 149      -6.974  -0.276  -5.939  1.00  0.00           C  
ATOM   2329  O   PHE A 149      -7.168   0.578  -5.073  1.00  0.00           O  
ATOM   2330  CB  PHE A 149      -7.454  -2.705  -5.553  1.00  0.00           C  
ATOM   2331  CG  PHE A 149      -8.338  -2.639  -4.341  1.00  0.00           C  
ATOM   2332  CD1 PHE A 149      -9.501  -1.883  -4.353  1.00  0.00           C  
ATOM   2333  CD2 PHE A 149      -8.008  -3.331  -3.185  1.00  0.00           C  
ATOM   2334  CE1 PHE A 149     -10.315  -1.821  -3.237  1.00  0.00           C  
ATOM   2335  CE2 PHE A 149      -8.820  -3.272  -2.069  1.00  0.00           C  
ATOM   2336  CZ  PHE A 149      -9.975  -2.516  -2.096  1.00  0.00           C  
ATOM   2337  H   PHE A 149      -5.804  -0.796  -3.671  1.00  0.00           H  
ATOM   2338  HA  PHE A 149      -5.631  -1.896  -6.349  1.00  0.00           H  
ATOM   2339 1HB  PHE A 149      -8.081  -2.602  -6.438  1.00  0.00           H  
ATOM   2340 2HB  PHE A 149      -6.999  -3.694  -5.589  1.00  0.00           H  
ATOM   2341  HD1 PHE A 149      -9.770  -1.335  -5.256  1.00  0.00           H  
ATOM   2342  HD2 PHE A 149      -7.095  -3.928  -3.164  1.00  0.00           H  
ATOM   2343  HE1 PHE A 149     -11.225  -1.224  -3.261  1.00  0.00           H  
ATOM   2344  HE2 PHE A 149      -8.550  -3.821  -1.167  1.00  0.00           H  
ATOM   2345  HZ  PHE A 149     -10.615  -2.467  -1.216  1.00  0.00           H  
ATOM   2346  N   ALA A 150      -7.291  -0.092  -7.225  1.00  0.00           N  
ATOM   2347  CA  ALA A 150      -8.028   1.092  -7.677  1.00  0.00           C  
ATOM   2348  C   ALA A 150      -9.398   1.154  -7.024  1.00  0.00           C  
ATOM   2349  O   ALA A 150     -10.054   0.131  -6.854  1.00  0.00           O  
ATOM   2350  CB  ALA A 150      -8.166   1.095  -9.192  1.00  0.00           C  
ATOM   2351  H   ALA A 150      -7.031  -0.797  -7.900  1.00  0.00           H  
ATOM   2352  HA  ALA A 150      -7.492   1.986  -7.395  1.00  0.00           H  
ATOM   2353 1HB  ALA A 150      -8.725   1.977  -9.505  1.00  0.00           H  
ATOM   2354 2HB  ALA A 150      -7.176   1.112  -9.648  1.00  0.00           H  
ATOM   2355 3HB  ALA A 150      -8.696   0.198  -9.511  1.00  0.00           H  
ATOM   2356  N   TYR A 151      -9.824   2.359  -6.650  1.00  0.00           N  
ATOM   2357  CA  TYR A 151     -11.133   2.540  -6.027  1.00  0.00           C  
ATOM   2358  C   TYR A 151     -12.228   1.795  -6.781  1.00  0.00           C  
ATOM   2359  O   TYR A 151     -12.393   1.964  -7.990  1.00  0.00           O  
ATOM   2360  CB  TYR A 151     -11.477   4.029  -5.936  1.00  0.00           C  
ATOM   2361  CG  TYR A 151     -12.891   4.301  -5.472  1.00  0.00           C  
ATOM   2362  CD1 TYR A 151     -13.226   4.138  -4.136  1.00  0.00           C  
ATOM   2363  CD2 TYR A 151     -13.852   4.714  -6.383  1.00  0.00           C  
ATOM   2364  CE1 TYR A 151     -14.517   4.387  -3.712  1.00  0.00           C  
ATOM   2365  CE2 TYR A 151     -15.143   4.963  -5.959  1.00  0.00           C  
ATOM   2366  CZ  TYR A 151     -15.476   4.801  -4.630  1.00  0.00           C  
ATOM   2367  OH  TYR A 151     -16.762   5.049  -4.208  1.00  0.00           O  
ATOM   2368  H   TYR A 151      -9.221   3.167  -6.787  1.00  0.00           H  
ATOM   2369  HA  TYR A 151     -11.093   2.132  -5.018  1.00  0.00           H  
ATOM   2370 1HB  TYR A 151     -10.791   4.520  -5.245  1.00  0.00           H  
ATOM   2371 2HB  TYR A 151     -11.344   4.493  -6.913  1.00  0.00           H  
ATOM   2372  HD1 TYR A 151     -12.470   3.814  -3.420  1.00  0.00           H  
ATOM   2373  HD2 TYR A 151     -13.589   4.841  -7.433  1.00  0.00           H  
ATOM   2374  HE1 TYR A 151     -14.780   4.259  -2.663  1.00  0.00           H  
ATOM   2375  HE2 TYR A 151     -15.899   5.287  -6.675  1.00  0.00           H  
ATOM   2376  HH  TYR A 151     -16.828   4.876  -3.266  1.00  0.00           H  
ATOM   2377  N   ASP A 152     -12.983   0.981  -6.049  1.00  0.00           N  
ATOM   2378  CA  ASP A 152     -14.080   0.209  -6.618  1.00  0.00           C  
ATOM   2379  C   ASP A 152     -14.965  -0.349  -5.514  1.00  0.00           C  
ATOM   2380  O   ASP A 152     -14.488  -1.050  -4.620  1.00  0.00           O  
ATOM   2381  CB  ASP A 152     -13.546  -0.933  -7.486  1.00  0.00           C  
ATOM   2382  CG  ASP A 152     -14.637  -1.627  -8.290  1.00  0.00           C  
ATOM   2383  OD1 ASP A 152     -15.721  -1.778  -7.776  1.00  0.00           O  
ATOM   2384  OD2 ASP A 152     -14.377  -2.000  -9.409  1.00  0.00           O  
ATOM   2385  H   ASP A 152     -12.792   0.898  -5.063  1.00  0.00           H  
ATOM   2386  HA  ASP A 152     -14.686   0.871  -7.240  1.00  0.00           H  
ATOM   2387 1HB  ASP A 152     -12.797  -0.545  -8.177  1.00  0.00           H  
ATOM   2388 2HB  ASP A 152     -13.055  -1.673  -6.853  1.00  0.00           H  
ATOM   2389  N   GLU A 153     -16.251  -0.017  -5.564  1.00  0.00           N  
ATOM   2390  CA  GLU A 153     -17.190  -0.409  -4.511  1.00  0.00           C  
ATOM   2391  C   GLU A 153     -17.165  -1.924  -4.259  1.00  0.00           C  
ATOM   2392  O   GLU A 153     -17.359  -2.377  -3.128  1.00  0.00           O  
ATOM   2393  CB  GLU A 153     -18.609   0.030  -4.880  1.00  0.00           C  
ATOM   2394  CG  GLU A 153     -18.783   1.536  -5.026  1.00  0.00           C  
ATOM   2395  CD  GLU A 153     -18.512   2.023  -6.422  1.00  0.00           C  
ATOM   2396  OE1 GLU A 153     -19.080   1.482  -7.340  1.00  0.00           O  
ATOM   2397  OE2 GLU A 153     -17.736   2.938  -6.571  1.00  0.00           O  
ATOM   2398  H   GLU A 153     -16.585   0.540  -6.337  1.00  0.00           H  
ATOM   2399  HA  GLU A 153     -16.900   0.088  -3.591  1.00  0.00           H  
ATOM   2400 1HB  GLU A 153     -18.900  -0.433  -5.823  1.00  0.00           H  
ATOM   2401 2HB  GLU A 153     -19.307  -0.314  -4.117  1.00  0.00           H  
ATOM   2402 1HG  GLU A 153     -19.803   1.801  -4.752  1.00  0.00           H  
ATOM   2403 2HG  GLU A 153     -18.108   2.037  -4.334  1.00  0.00           H  
ATOM   2404  N   LYS A 154     -16.924  -2.700  -5.314  1.00  0.00           N  
ATOM   2405  CA  LYS A 154     -16.896  -4.153  -5.195  1.00  0.00           C  
ATOM   2406  C   LYS A 154     -15.665  -4.613  -4.435  1.00  0.00           C  
ATOM   2407  O   LYS A 154     -15.758  -5.435  -3.522  1.00  0.00           O  
ATOM   2408  CB  LYS A 154     -16.935  -4.808  -6.576  1.00  0.00           C  
ATOM   2409  CG  LYS A 154     -16.903  -6.330  -6.551  1.00  0.00           C  
ATOM   2410  CD  LYS A 154     -18.175  -6.900  -5.942  1.00  0.00           C  
ATOM   2411  CE  LYS A 154     -18.217  -8.416  -6.063  1.00  0.00           C  
ATOM   2412  NZ  LYS A 154     -19.469  -8.986  -5.496  1.00  0.00           N  
ATOM   2413  H   LYS A 154     -16.757  -2.272  -6.223  1.00  0.00           H  
ATOM   2414  HA  LYS A 154     -17.774  -4.472  -4.635  1.00  0.00           H  
ATOM   2415 1HB  LYS A 154     -17.842  -4.501  -7.099  1.00  0.00           H  
ATOM   2416 2HB  LYS A 154     -16.085  -4.465  -7.166  1.00  0.00           H  
ATOM   2417 1HG  LYS A 154     -16.797  -6.709  -7.569  1.00  0.00           H  
ATOM   2418 2HG  LYS A 154     -16.048  -6.666  -5.966  1.00  0.00           H  
ATOM   2419 1HD  LYS A 154     -18.228  -6.626  -4.887  1.00  0.00           H  
ATOM   2420 2HD  LYS A 154     -19.042  -6.481  -6.451  1.00  0.00           H  
ATOM   2421 1HE  LYS A 154     -18.146  -8.699  -7.112  1.00  0.00           H  
ATOM   2422 2HE  LYS A 154     -17.366  -8.847  -5.535  1.00  0.00           H  
ATOM   2423 1HZ  LYS A 154     -19.458  -9.991  -5.595  1.00  0.00           H  
ATOM   2424 2HZ  LYS A 154     -19.536  -8.745  -4.517  1.00  0.00           H  
ATOM   2425 3HZ  LYS A 154     -20.265  -8.608  -5.990  1.00  0.00           H  
ATOM   2426  N   LEU A 155     -14.509  -4.090  -4.821  1.00  0.00           N  
ATOM   2427  CA  LEU A 155     -13.257  -4.498  -4.215  1.00  0.00           C  
ATOM   2428  C   LEU A 155     -13.178  -4.052  -2.767  1.00  0.00           C  
ATOM   2429  O   LEU A 155     -12.598  -4.736  -1.934  1.00  0.00           O  
ATOM   2430  CB  LEU A 155     -12.075  -3.919  -5.002  1.00  0.00           C  
ATOM   2431  CG  LEU A 155     -11.887  -4.470  -6.422  1.00  0.00           C  
ATOM   2432  CD1 LEU A 155     -10.809  -3.669  -7.139  1.00  0.00           C  
ATOM   2433  CD2 LEU A 155     -11.517  -5.944  -6.349  1.00  0.00           C  
ATOM   2434  H   LEU A 155     -14.501  -3.400  -5.562  1.00  0.00           H  
ATOM   2435  HA  LEU A 155     -13.201  -5.586  -4.242  1.00  0.00           H  
ATOM   2436 1HB  LEU A 155     -12.205  -2.841  -5.081  1.00  0.00           H  
ATOM   2437 2HB  LEU A 155     -11.158  -4.115  -4.447  1.00  0.00           H  
ATOM   2438  HG  LEU A 155     -12.816  -4.357  -6.982  1.00  0.00           H  
ATOM   2439 1HD1 LEU A 155     -10.676  -4.061  -8.148  1.00  0.00           H  
ATOM   2440 2HD1 LEU A 155     -11.109  -2.623  -7.194  1.00  0.00           H  
ATOM   2441 3HD1 LEU A 155      -9.871  -3.751  -6.592  1.00  0.00           H  
ATOM   2442 1HD2 LEU A 155     -11.384  -6.336  -7.358  1.00  0.00           H  
ATOM   2443 2HD2 LEU A 155     -10.588  -6.059  -5.790  1.00  0.00           H  
ATOM   2444 3HD2 LEU A 155     -12.312  -6.495  -5.847  1.00  0.00           H  
ATOM   2445  N   ILE A 156     -13.782  -2.908  -2.463  1.00  0.00           N  
ATOM   2446  CA  ILE A 156     -13.836  -2.431  -1.088  1.00  0.00           C  
ATOM   2447  C   ILE A 156     -14.601  -3.408  -0.213  1.00  0.00           C  
ATOM   2448  O   ILE A 156     -14.150  -3.765   0.879  1.00  0.00           O  
ATOM   2449  CB  ILE A 156     -14.494  -1.041  -1.008  1.00  0.00           C  
ATOM   2450  CG1 ILE A 156     -13.597   0.012  -1.664  1.00  0.00           C  
ATOM   2451  CG2 ILE A 156     -14.783  -0.673   0.439  1.00  0.00           C  
ATOM   2452  CD1 ILE A 156     -14.285   1.338  -1.898  1.00  0.00           C  
ATOM   2453  H   ILE A 156     -14.221  -2.363  -3.200  1.00  0.00           H  
ATOM   2454  HA  ILE A 156     -12.820  -2.358  -0.707  1.00  0.00           H  
ATOM   2455  HB  ILE A 156     -15.430  -1.050  -1.565  1.00  0.00           H  
ATOM   2456 1HG1 ILE A 156     -12.723   0.187  -1.037  1.00  0.00           H  
ATOM   2457 2HG1 ILE A 156     -13.241  -0.360  -2.624  1.00  0.00           H  
ATOM   2458 1HG2 ILE A 156     -15.248   0.313   0.477  1.00  0.00           H  
ATOM   2459 2HG2 ILE A 156     -15.458  -1.409   0.874  1.00  0.00           H  
ATOM   2460 3HG2 ILE A 156     -13.851  -0.656   1.004  1.00  0.00           H  
ATOM   2461 1HD1 ILE A 156     -13.586   2.032  -2.366  1.00  0.00           H  
ATOM   2462 2HD1 ILE A 156     -15.144   1.191  -2.554  1.00  0.00           H  
ATOM   2463 3HD1 ILE A 156     -14.620   1.748  -0.947  1.00  0.00           H  
ATOM   2464  N   LYS A 157     -15.758  -3.857  -0.704  1.00  0.00           N  
ATOM   2465  CA  LYS A 157     -16.574  -4.819   0.025  1.00  0.00           C  
ATOM   2466  C   LYS A 157     -15.843  -6.143   0.199  1.00  0.00           C  
ATOM   2467  O   LYS A 157     -15.771  -6.683   1.304  1.00  0.00           O  
ATOM   2468  CB  LYS A 157     -17.906  -5.045  -0.693  1.00  0.00           C  
ATOM   2469  CG  LYS A 157     -18.892  -5.919   0.071  1.00  0.00           C  
ATOM   2470  CD  LYS A 157     -20.139  -6.198  -0.755  1.00  0.00           C  
ATOM   2471  CE  LYS A 157     -20.964  -4.936  -0.956  1.00  0.00           C  
ATOM   2472  NZ  LYS A 157     -21.652  -4.515   0.294  1.00  0.00           N  
ATOM   2473  H   LYS A 157     -16.079  -3.521  -1.609  1.00  0.00           H  
ATOM   2474  HA  LYS A 157     -16.775  -4.427   1.004  1.00  0.00           H  
ATOM   2475 1HB  LYS A 157     -18.386  -4.084  -0.880  1.00  0.00           H  
ATOM   2476 2HB  LYS A 157     -17.723  -5.514  -1.660  1.00  0.00           H  
ATOM   2477 1HG  LYS A 157     -18.417  -6.866   0.327  1.00  0.00           H  
ATOM   2478 2HG  LYS A 157     -19.183  -5.418   0.994  1.00  0.00           H  
ATOM   2479 1HD  LYS A 157     -19.849  -6.591  -1.730  1.00  0.00           H  
ATOM   2480 2HD  LYS A 157     -20.751  -6.944  -0.249  1.00  0.00           H  
ATOM   2481 1HE  LYS A 157     -20.316  -4.126  -1.290  1.00  0.00           H  
ATOM   2482 2HE  LYS A 157     -21.715  -5.111  -1.727  1.00  0.00           H  
ATOM   2483 1HZ  LYS A 157     -22.188  -3.677   0.119  1.00  0.00           H  
ATOM   2484 2HZ  LYS A 157     -22.271  -5.252   0.603  1.00  0.00           H  
ATOM   2485 3HZ  LYS A 157     -20.965  -4.331   1.011  1.00  0.00           H  
ATOM   2486  N   VAL A 158     -15.287  -6.659  -0.893  1.00  0.00           N  
ATOM   2487  CA  VAL A 158     -14.600  -7.944  -0.862  1.00  0.00           C  
ATOM   2488  C   VAL A 158     -13.360  -7.895   0.029  1.00  0.00           C  
ATOM   2489  O   VAL A 158     -13.146  -8.776   0.857  1.00  0.00           O  
ATOM   2490  CB  VAL A 158     -14.188  -8.359  -2.287  1.00  0.00           C  
ATOM   2491  CG1 VAL A 158     -13.281  -9.579  -2.245  1.00  0.00           C  
ATOM   2492  CG2 VAL A 158     -15.428  -8.637  -3.124  1.00  0.00           C  
ATOM   2493  H   VAL A 158     -15.347  -6.150  -1.770  1.00  0.00           H  
ATOM   2494  HA  VAL A 158     -15.286  -8.691  -0.461  1.00  0.00           H  
ATOM   2495  HB  VAL A 158     -13.617  -7.549  -2.741  1.00  0.00           H  
ATOM   2496 1HG1 VAL A 158     -12.999  -9.859  -3.261  1.00  0.00           H  
ATOM   2497 2HG1 VAL A 158     -12.384  -9.346  -1.671  1.00  0.00           H  
ATOM   2498 3HG1 VAL A 158     -13.808 -10.409  -1.774  1.00  0.00           H  
ATOM   2499 1HG2 VAL A 158     -15.129  -8.929  -4.130  1.00  0.00           H  
ATOM   2500 2HG2 VAL A 158     -16.002  -9.443  -2.667  1.00  0.00           H  
ATOM   2501 3HG2 VAL A 158     -16.042  -7.738  -3.175  1.00  0.00           H  
ATOM   2502  N   ALA A 159     -12.542  -6.871  -0.161  1.00  0.00           N  
ATOM   2503  CA  ALA A 159     -11.318  -6.715   0.609  1.00  0.00           C  
ATOM   2504  C   ALA A 159     -11.610  -6.622   2.101  1.00  0.00           C  
ATOM   2505  O   ALA A 159     -10.990  -7.311   2.906  1.00  0.00           O  
ATOM   2506  CB  ALA A 159     -10.564  -5.477   0.151  1.00  0.00           C  
ATOM   2507  H   ALA A 159     -12.760  -6.191  -0.873  1.00  0.00           H  
ATOM   2508  HA  ALA A 159     -10.700  -7.585   0.444  1.00  0.00           H  
ATOM   2509 1HB  ALA A 159      -9.638  -5.386   0.715  1.00  0.00           H  
ATOM   2510 2HB  ALA A 159     -10.335  -5.564  -0.910  1.00  0.00           H  
ATOM   2511 3HB  ALA A 159     -11.179  -4.597   0.314  1.00  0.00           H  
ATOM   2512  N   ALA A 160     -12.536  -5.750   2.470  1.00  0.00           N  
ATOM   2513  CA  ALA A 160     -12.854  -5.534   3.880  1.00  0.00           C  
ATOM   2514  C   ALA A 160     -13.467  -6.781   4.499  1.00  0.00           C  
ATOM   2515  O   ALA A 160     -13.101  -7.176   5.609  1.00  0.00           O  
ATOM   2516  CB  ALA A 160     -13.796  -4.359   4.031  1.00  0.00           C  
ATOM   2517  H   ALA A 160     -13.019  -5.199   1.762  1.00  0.00           H  
ATOM   2518  HA  ALA A 160     -11.929  -5.320   4.409  1.00  0.00           H  
ATOM   2519 1HB  ALA A 160     -14.006  -4.194   5.087  1.00  0.00           H  
ATOM   2520 2HB  ALA A 160     -13.339  -3.470   3.609  1.00  0.00           H  
ATOM   2521 3HB  ALA A 160     -14.703  -4.571   3.514  1.00  0.00           H  
ATOM   2522  N   LYS A 161     -14.407  -7.397   3.790  1.00  0.00           N  
ATOM   2523  CA  LYS A 161     -15.131  -8.532   4.332  1.00  0.00           C  
ATOM   2524  C   LYS A 161     -14.208  -9.725   4.556  1.00  0.00           C  
ATOM   2525  O   LYS A 161     -14.200 -10.318   5.632  1.00  0.00           O  
ATOM   2526  CB  LYS A 161     -16.280  -8.922   3.401  1.00  0.00           C  
ATOM   2527  CG  LYS A 161     -17.127 -10.084   3.900  1.00  0.00           C  
ATOM   2528  CD  LYS A 161     -18.260 -10.397   2.934  1.00  0.00           C  
ATOM   2529  CE  LYS A 161     -19.214 -11.432   3.515  1.00  0.00           C  
ATOM   2530  NZ  LYS A 161     -18.559 -12.757   3.687  1.00  0.00           N  
ATOM   2531  H   LYS A 161     -14.635  -7.062   2.858  1.00  0.00           H  
ATOM   2532  HA  LYS A 161     -15.547  -8.247   5.299  1.00  0.00           H  
ATOM   2533 1HB  LYS A 161     -16.939  -8.065   3.258  1.00  0.00           H  
ATOM   2534 2HB  LYS A 161     -15.881  -9.194   2.424  1.00  0.00           H  
ATOM   2535 1HG  LYS A 161     -16.501 -10.970   4.011  1.00  0.00           H  
ATOM   2536 2HG  LYS A 161     -17.549  -9.836   4.873  1.00  0.00           H  
ATOM   2537 1HD  LYS A 161     -18.816  -9.484   2.717  1.00  0.00           H  
ATOM   2538 2HD  LYS A 161     -17.848 -10.781   2.001  1.00  0.00           H  
ATOM   2539 1HE  LYS A 161     -19.575 -11.090   4.483  1.00  0.00           H  
ATOM   2540 2HE  LYS A 161     -20.071 -11.548   2.852  1.00  0.00           H  
ATOM   2541 1HZ  LYS A 161     -19.223 -13.413   4.073  1.00  0.00           H  
ATOM   2542 2HZ  LYS A 161     -18.236 -13.093   2.791  1.00  0.00           H  
ATOM   2543 3HZ  LYS A 161     -17.773 -12.666   4.315  1.00  0.00           H  
ATOM   2544  N   VAL A 162     -13.442 -10.080   3.525  1.00  0.00           N  
ATOM   2545  CA  VAL A 162     -12.597 -11.264   3.576  1.00  0.00           C  
ATOM   2546  C   VAL A 162     -11.529 -11.157   4.654  1.00  0.00           C  
ATOM   2547  O   VAL A 162     -11.258 -12.122   5.362  1.00  0.00           O  
ATOM   2548  CB  VAL A 162     -11.917 -11.488   2.212  1.00  0.00           C  
ATOM   2549  CG1 VAL A 162     -10.864 -12.581   2.314  1.00  0.00           C  
ATOM   2550  CG2 VAL A 162     -12.962 -11.841   1.164  1.00  0.00           C  
ATOM   2551  H   VAL A 162     -13.462  -9.526   2.673  1.00  0.00           H  
ATOM   2552  HA  VAL A 162     -13.228 -12.122   3.802  1.00  0.00           H  
ATOM   2553  HB  VAL A 162     -11.403 -10.572   1.918  1.00  0.00           H  
ATOM   2554 1HG1 VAL A 162     -10.394 -12.725   1.341  1.00  0.00           H  
ATOM   2555 2HG1 VAL A 162     -10.107 -12.290   3.042  1.00  0.00           H  
ATOM   2556 3HG1 VAL A 162     -11.335 -13.512   2.630  1.00  0.00           H  
ATOM   2557 1HG2 VAL A 162     -12.475 -11.997   0.202  1.00  0.00           H  
ATOM   2558 2HG2 VAL A 162     -13.480 -12.753   1.461  1.00  0.00           H  
ATOM   2559 3HG2 VAL A 162     -13.681 -11.027   1.079  1.00  0.00           H  
ATOM   2560  N   LEU A 163     -10.924  -9.980   4.784  1.00  0.00           N  
ATOM   2561  CA  LEU A 163      -9.932  -9.762   5.826  1.00  0.00           C  
ATOM   2562  C   LEU A 163     -10.528  -9.997   7.202  1.00  0.00           C  
ATOM   2563  O   LEU A 163      -9.888 -10.595   8.077  1.00  0.00           O  
ATOM   2564  CB  LEU A 163      -9.374  -8.336   5.741  1.00  0.00           C  
ATOM   2565  CG  LEU A 163      -8.483  -8.042   4.527  1.00  0.00           C  
ATOM   2566  CD1 LEU A 163      -8.238  -6.543   4.428  1.00  0.00           C  
ATOM   2567  CD2 LEU A 163      -7.173  -8.803   4.662  1.00  0.00           C  
ATOM   2568  H   LEU A 163     -11.154  -9.225   4.144  1.00  0.00           H  
ATOM   2569  HA  LEU A 163      -9.112 -10.464   5.679  1.00  0.00           H  
ATOM   2570 1HB  LEU A 163     -10.208  -7.638   5.716  1.00  0.00           H  
ATOM   2571 2HB  LEU A 163      -8.787  -8.138   6.638  1.00  0.00           H  
ATOM   2572  HG  LEU A 163      -8.994  -8.357   3.616  1.00  0.00           H  
ATOM   2573 1HD1 LEU A 163      -7.606  -6.334   3.565  1.00  0.00           H  
ATOM   2574 2HD1 LEU A 163      -9.190  -6.025   4.312  1.00  0.00           H  
ATOM   2575 3HD1 LEU A 163      -7.743  -6.195   5.333  1.00  0.00           H  
ATOM   2576 1HD2 LEU A 163      -6.540  -8.594   3.798  1.00  0.00           H  
ATOM   2577 2HD2 LEU A 163      -6.661  -8.488   5.571  1.00  0.00           H  
ATOM   2578 3HD2 LEU A 163      -7.377  -9.873   4.712  1.00  0.00           H  
ATOM   2579  N   HIS A 164     -11.752  -9.520   7.397  1.00  0.00           N  
ATOM   2580  CA  HIS A 164     -12.460  -9.741   8.639  1.00  0.00           C  
ATOM   2581  C   HIS A 164     -12.787 -11.229   8.827  1.00  0.00           C  
ATOM   2582  O   HIS A 164     -12.530 -11.800   9.888  1.00  0.00           O  
ATOM   2583  CB  HIS A 164     -13.747  -8.910   8.675  1.00  0.00           C  
ATOM   2584  CG  HIS A 164     -14.479  -8.992   9.979  1.00  0.00           C  
ATOM   2585  ND1 HIS A 164     -15.529  -8.155  10.296  1.00  0.00           N  
ATOM   2586  CD2 HIS A 164     -14.313  -9.808  11.045  1.00  0.00           C  
ATOM   2587  CE1 HIS A 164     -15.977  -8.456  11.503  1.00  0.00           C  
ATOM   2588  NE2 HIS A 164     -15.256  -9.455  11.978  1.00  0.00           N  
ATOM   2589  H   HIS A 164     -12.199  -8.972   6.663  1.00  0.00           H  
ATOM   2590  HA  HIS A 164     -11.815  -9.434   9.463  1.00  0.00           H  
ATOM   2591 1HB  HIS A 164     -13.510  -7.863   8.482  1.00  0.00           H  
ATOM   2592 2HB  HIS A 164     -14.419  -9.245   7.885  1.00  0.00           H  
ATOM   2593  HD1 HIS A 164     -15.952  -7.482   9.690  1.00  0.00           H  
ATOM   2594  HD2 HIS A 164     -13.615 -10.620  11.255  1.00  0.00           H  
ATOM   2595  HE1 HIS A 164     -16.811  -7.906  11.938  1.00  0.00           H  
ATOM   2596  N   ASP A 165     -13.350 -11.859   7.776  1.00  0.00           N  
ATOM   2597  CA  ASP A 165     -13.763 -13.267   7.853  1.00  0.00           C  
ATOM   2598  C   ASP A 165     -12.577 -14.176   8.150  1.00  0.00           C  
ATOM   2599  O   ASP A 165     -12.684 -15.114   8.939  1.00  0.00           O  
ATOM   2600  CB  ASP A 165     -14.430 -13.706   6.547  1.00  0.00           C  
ATOM   2601  CG  ASP A 165     -15.813 -13.100   6.354  1.00  0.00           C  
ATOM   2602  OD1 ASP A 165     -16.363 -12.608   7.311  1.00  0.00           O  
ATOM   2603  OD2 ASP A 165     -16.306 -13.134   5.252  1.00  0.00           O  
ATOM   2604  H   ASP A 165     -13.488 -11.350   6.910  1.00  0.00           H  
ATOM   2605  HA  ASP A 165     -14.484 -13.370   8.664  1.00  0.00           H  
ATOM   2606 1HB  ASP A 165     -13.802 -13.419   5.703  1.00  0.00           H  
ATOM   2607 2HB  ASP A 165     -14.520 -14.793   6.532  1.00  0.00           H  
ATOM   2608  N   LEU A 166     -11.435 -13.884   7.522  1.00  0.00           N  
ATOM   2609  CA  LEU A 166     -10.223 -14.659   7.745  1.00  0.00           C  
ATOM   2610  C   LEU A 166      -9.730 -14.479   9.167  1.00  0.00           C  
ATOM   2611  O   LEU A 166      -9.287 -15.430   9.805  1.00  0.00           O  
ATOM   2612  CB  LEU A 166      -9.127 -14.238   6.758  1.00  0.00           C  
ATOM   2613  CG  LEU A 166      -9.368 -14.621   5.293  1.00  0.00           C  
ATOM   2614  CD1 LEU A 166      -8.336 -13.931   4.410  1.00  0.00           C  
ATOM   2615  CD2 LEU A 166      -9.291 -16.133   5.144  1.00  0.00           C  
ATOM   2616  H   LEU A 166     -11.410 -13.099   6.880  1.00  0.00           H  
ATOM   2617  HA  LEU A 166     -10.450 -15.711   7.590  1.00  0.00           H  
ATOM   2618 1HB  LEU A 166      -9.016 -13.155   6.803  1.00  0.00           H  
ATOM   2619 2HB  LEU A 166      -8.186 -14.691   7.069  1.00  0.00           H  
ATOM   2620  HG  LEU A 166     -10.355 -14.276   4.984  1.00  0.00           H  
ATOM   2621 1HD1 LEU A 166      -8.507 -14.204   3.369  1.00  0.00           H  
ATOM   2622 2HD1 LEU A 166      -8.426 -12.851   4.522  1.00  0.00           H  
ATOM   2623 3HD1 LEU A 166      -7.336 -14.245   4.707  1.00  0.00           H  
ATOM   2624 1HD2 LEU A 166      -9.463 -16.406   4.102  1.00  0.00           H  
ATOM   2625 2HD2 LEU A 166      -8.304 -16.480   5.451  1.00  0.00           H  
ATOM   2626 3HD2 LEU A 166     -10.051 -16.599   5.772  1.00  0.00           H  
ATOM   2627  N   GLY A 167      -9.818 -13.250   9.663  1.00  0.00           N  
ATOM   2628  CA  GLY A 167      -9.335 -12.932  10.992  1.00  0.00           C  
ATOM   2629  C   GLY A 167      -7.920 -12.374  10.951  1.00  0.00           C  
ATOM   2630  O   GLY A 167      -7.091 -12.701  11.801  1.00  0.00           O  
ATOM   2631  H   GLY A 167     -10.227 -12.514   9.098  1.00  0.00           H  
ATOM   2632 1HA  GLY A 167     -10.003 -12.206  11.454  1.00  0.00           H  
ATOM   2633 2HA  GLY A 167      -9.358 -13.828  11.610  1.00  0.00           H  
ATOM   2634  N   ALA A 168      -7.646 -11.524   9.962  1.00  0.00           N  
ATOM   2635  CA  ALA A 168      -6.352 -10.861   9.873  1.00  0.00           C  
ATOM   2636  C   ALA A 168      -6.118 -10.012  11.109  1.00  0.00           C  
ATOM   2637  O   ALA A 168      -7.051  -9.415  11.645  1.00  0.00           O  
ATOM   2638  CB  ALA A 168      -6.278 -10.001   8.615  1.00  0.00           C  
ATOM   2639  H   ALA A 168      -8.357 -11.320   9.266  1.00  0.00           H  
ATOM   2640  HA  ALA A 168      -5.576 -11.626   9.832  1.00  0.00           H  
ATOM   2641 1HB  ALA A 168      -5.296  -9.525   8.558  1.00  0.00           H  
ATOM   2642 2HB  ALA A 168      -6.431 -10.627   7.737  1.00  0.00           H  
ATOM   2643 3HB  ALA A 168      -7.052  -9.233   8.653  1.00  0.00           H  
ATOM   2644  N   GLU A 169      -4.871  -9.955  11.561  1.00  0.00           N  
ATOM   2645  CA  GLU A 169      -4.521  -9.123  12.701  1.00  0.00           C  
ATOM   2646  C   GLU A 169      -4.566  -7.657  12.320  1.00  0.00           C  
ATOM   2647  O   GLU A 169      -5.025  -6.816  13.091  1.00  0.00           O  
ATOM   2648  CB  GLU A 169      -3.131  -9.484  13.227  1.00  0.00           C  
ATOM   2649  CG  GLU A 169      -2.736  -8.763  14.509  1.00  0.00           C  
ATOM   2650  CD  GLU A 169      -3.589  -9.151  15.684  1.00  0.00           C  
ATOM   2651  OE1 GLU A 169      -4.162 -10.214  15.653  1.00  0.00           O  
ATOM   2652  OE2 GLU A 169      -3.669  -8.384  16.614  1.00  0.00           O  
ATOM   2653  H   GLU A 169      -4.147 -10.493  11.099  1.00  0.00           H  
ATOM   2654  HA  GLU A 169      -5.253  -9.291  13.493  1.00  0.00           H  
ATOM   2655 1HB  GLU A 169      -3.080 -10.556  13.417  1.00  0.00           H  
ATOM   2656 2HB  GLU A 169      -2.383  -9.251  12.469  1.00  0.00           H  
ATOM   2657 1HG  GLU A 169      -1.696  -8.993  14.737  1.00  0.00           H  
ATOM   2658 2HG  GLU A 169      -2.815  -7.689  14.348  1.00  0.00           H  
ATOM   2659  N   ALA A 170      -4.093  -7.358  11.114  1.00  0.00           N  
ATOM   2660  CA  ALA A 170      -4.180  -6.012  10.568  1.00  0.00           C  
ATOM   2661  C   ALA A 170      -4.885  -6.005   9.207  1.00  0.00           C  
ATOM   2662  O   ALA A 170      -4.273  -6.297   8.173  1.00  0.00           O  
ATOM   2663  CB  ALA A 170      -2.790  -5.403  10.451  1.00  0.00           C  
ATOM   2664  H   ALA A 170      -3.673  -8.092  10.555  1.00  0.00           H  
ATOM   2665  HA  ALA A 170      -4.773  -5.401  11.249  1.00  0.00           H  
ATOM   2666 1HB  ALA A 170      -2.868  -4.393  10.048  1.00  0.00           H  
ATOM   2667 2HB  ALA A 170      -2.325  -5.366  11.436  1.00  0.00           H  
ATOM   2668 3HB  ALA A 170      -2.181  -6.013   9.786  1.00  0.00           H  
ATOM   2669  N   ALA A 171      -6.164  -5.657   9.215  1.00  0.00           N  
ATOM   2670  CA  ALA A 171      -6.954  -5.575   7.986  1.00  0.00           C  
ATOM   2671  C   ALA A 171      -6.755  -4.215   7.317  1.00  0.00           C  
ATOM   2672  O   ALA A 171      -7.549  -3.290   7.516  1.00  0.00           O  
ATOM   2673  CB  ALA A 171      -8.434  -5.800   8.291  1.00  0.00           C  
ATOM   2674  H   ALA A 171      -6.611  -5.440  10.101  1.00  0.00           H  
ATOM   2675  HA  ALA A 171      -6.606  -6.346   7.302  1.00  0.00           H  
ATOM   2676 1HB  ALA A 171      -9.004  -5.752   7.371  1.00  0.00           H  
ATOM   2677 2HB  ALA A 171      -8.565  -6.781   8.751  1.00  0.00           H  
ATOM   2678 3HB  ALA A 171      -8.784  -5.034   8.973  1.00  0.00           H  
ATOM   2679  N   ALA A 172      -5.671  -4.088   6.548  1.00  0.00           N  
ATOM   2680  CA  ALA A 172      -5.318  -2.812   5.926  1.00  0.00           C  
ATOM   2681  C   ALA A 172      -5.735  -2.783   4.458  1.00  0.00           C  
ATOM   2682  O   ALA A 172      -5.535  -3.755   3.725  1.00  0.00           O  
ATOM   2683  CB  ALA A 172      -3.825  -2.563   6.052  1.00  0.00           C  
ATOM   2684  H   ALA A 172      -5.065  -4.898   6.403  1.00  0.00           H  
ATOM   2685  HA  ALA A 172      -5.858  -2.021   6.445  1.00  0.00           H  
ATOM   2686 1HB  ALA A 172      -3.578  -1.600   5.606  1.00  0.00           H  
ATOM   2687 2HB  ALA A 172      -3.545  -2.561   7.100  1.00  0.00           H  
ATOM   2688 3HB  ALA A 172      -3.290  -3.346   5.539  1.00  0.00           H  
ATOM   2689  N   ILE A 173      -6.305  -1.658   4.032  1.00  0.00           N  
ATOM   2690  CA  ILE A 173      -6.693  -1.474   2.632  1.00  0.00           C  
ATOM   2691  C   ILE A 173      -6.214  -0.137   2.094  1.00  0.00           C  
ATOM   2692  O   ILE A 173      -6.379   0.897   2.742  1.00  0.00           O  
ATOM   2693  CB  ILE A 173      -8.221  -1.571   2.466  1.00  0.00           C  
ATOM   2694  CG1 ILE A 173      -8.714  -2.963   2.870  1.00  0.00           C  
ATOM   2695  CG2 ILE A 173      -8.621  -1.256   1.033  1.00  0.00           C  
ATOM   2696  CD1 ILE A 173     -10.218  -3.112   2.832  1.00  0.00           C  
ATOM   2697  H   ILE A 173      -6.473  -0.909   4.698  1.00  0.00           H  
ATOM   2698  HA  ILE A 173      -6.233  -2.263   2.039  1.00  0.00           H  
ATOM   2699  HB  ILE A 173      -8.705  -0.859   3.133  1.00  0.00           H  
ATOM   2700 1HG1 ILE A 173      -8.280  -3.710   2.206  1.00  0.00           H  
ATOM   2701 2HG1 ILE A 173      -8.375  -3.190   3.881  1.00  0.00           H  
ATOM   2702 1HG2 ILE A 173      -9.703  -1.330   0.933  1.00  0.00           H  
ATOM   2703 2HG2 ILE A 173      -8.301  -0.246   0.780  1.00  0.00           H  
ATOM   2704 3HG2 ILE A 173      -8.144  -1.968   0.357  1.00  0.00           H  
ATOM   2705 1HD1 ILE A 173     -10.491  -4.125   3.131  1.00  0.00           H  
ATOM   2706 2HD1 ILE A 173     -10.672  -2.396   3.518  1.00  0.00           H  
ATOM   2707 3HD1 ILE A 173     -10.577  -2.925   1.821  1.00  0.00           H  
ATOM   2708  N   ALA A 174      -5.638  -0.158   0.893  1.00  0.00           N  
ATOM   2709  CA  ALA A 174      -5.196   1.062   0.232  1.00  0.00           C  
ATOM   2710  C   ALA A 174      -5.956   1.287  -1.063  1.00  0.00           C  
ATOM   2711  O   ALA A 174      -5.820   0.520  -2.019  1.00  0.00           O  
ATOM   2712  CB  ALA A 174      -3.699   1.009  -0.036  1.00  0.00           C  
ATOM   2713  H   ALA A 174      -5.519  -1.042   0.421  1.00  0.00           H  
ATOM   2714  HA  ALA A 174      -5.392   1.902   0.888  1.00  0.00           H  
ATOM   2715 1HB  ALA A 174      -3.386   1.928  -0.533  1.00  0.00           H  
ATOM   2716 2HB  ALA A 174      -3.164   0.907   0.908  1.00  0.00           H  
ATOM   2717 3HB  ALA A 174      -3.474   0.157  -0.674  1.00  0.00           H  
ATOM   2718  N   LEU A 175      -6.759   2.340  -1.091  1.00  0.00           N  
ATOM   2719  CA  LEU A 175      -7.605   2.629  -2.242  1.00  0.00           C  
ATOM   2720  C   LEU A 175      -6.975   3.684  -3.135  1.00  0.00           C  
ATOM   2721  O   LEU A 175      -6.797   4.826  -2.722  1.00  0.00           O  
ATOM   2722  CB  LEU A 175      -8.988   3.103  -1.779  1.00  0.00           C  
ATOM   2723  CG  LEU A 175      -9.739   2.148  -0.842  1.00  0.00           C  
ATOM   2724  CD1 LEU A 175     -11.084   2.757  -0.467  1.00  0.00           C  
ATOM   2725  CD2 LEU A 175      -9.921   0.802  -1.527  1.00  0.00           C  
ATOM   2726  H   LEU A 175      -6.791   2.955  -0.282  1.00  0.00           H  
ATOM   2727  HA  LEU A 175      -7.729   1.715  -2.823  1.00  0.00           H  
ATOM   2728 1HB  LEU A 175      -8.874   4.054  -1.261  1.00  0.00           H  
ATOM   2729 2HB  LEU A 175      -9.613   3.264  -2.657  1.00  0.00           H  
ATOM   2730  HG  LEU A 175      -9.167   2.014   0.076  1.00  0.00           H  
ATOM   2731 1HD1 LEU A 175     -11.617   2.079   0.199  1.00  0.00           H  
ATOM   2732 2HD1 LEU A 175     -10.923   3.710   0.039  1.00  0.00           H  
ATOM   2733 3HD1 LEU A 175     -11.674   2.919  -1.368  1.00  0.00           H  
ATOM   2734 1HD2 LEU A 175     -10.454   0.123  -0.861  1.00  0.00           H  
ATOM   2735 2HD2 LEU A 175     -10.495   0.935  -2.444  1.00  0.00           H  
ATOM   2736 3HD2 LEU A 175      -8.944   0.382  -1.768  1.00  0.00           H  
ATOM   2737  N   ALA A 176      -6.630   3.296  -4.361  1.00  0.00           N  
ATOM   2738  CA  ALA A 176      -5.928   4.199  -5.275  1.00  0.00           C  
ATOM   2739  C   ALA A 176      -6.896   5.079  -6.050  1.00  0.00           C  
ATOM   2740  O   ALA A 176      -7.886   4.596  -6.607  1.00  0.00           O  
ATOM   2741  CB  ALA A 176      -5.057   3.405  -6.238  1.00  0.00           C  
ATOM   2742  H   ALA A 176      -6.851   2.350  -4.665  1.00  0.00           H  
ATOM   2743  HA  ALA A 176      -5.293   4.845  -4.692  1.00  0.00           H  
ATOM   2744 1HB  ALA A 176      -4.541   4.090  -6.910  1.00  0.00           H  
ATOM   2745 2HB  ALA A 176      -4.324   2.828  -5.674  1.00  0.00           H  
ATOM   2746 3HB  ALA A 176      -5.682   2.728  -6.819  1.00  0.00           H  
ATOM   2747  N   PHE A 177      -6.597   6.374  -6.089  1.00  0.00           N  
ATOM   2748  CA  PHE A 177      -7.402   7.333  -6.825  1.00  0.00           C  
ATOM   2749  C   PHE A 177      -6.567   8.073  -7.868  1.00  0.00           C  
ATOM   2750  O   PHE A 177      -5.365   8.290  -7.679  1.00  0.00           O  
ATOM   2751  CB  PHE A 177      -8.040   8.337  -5.864  1.00  0.00           C  
ATOM   2752  CG  PHE A 177      -9.071   7.734  -4.953  1.00  0.00           C  
ATOM   2753  CD1 PHE A 177      -8.696   7.121  -3.767  1.00  0.00           C  
ATOM   2754  CD2 PHE A 177     -10.418   7.778  -5.280  1.00  0.00           C  
ATOM   2755  CE1 PHE A 177      -9.643   6.565  -2.928  1.00  0.00           C  
ATOM   2756  CE2 PHE A 177     -11.367   7.224  -4.443  1.00  0.00           C  
ATOM   2757  CZ  PHE A 177     -10.979   6.617  -3.265  1.00  0.00           C  
ATOM   2758  H   PHE A 177      -5.777   6.701  -5.589  1.00  0.00           H  
ATOM   2759  HA  PHE A 177      -8.199   6.793  -7.342  1.00  0.00           H  
ATOM   2760 1HB  PHE A 177      -7.267   8.793  -5.247  1.00  0.00           H  
ATOM   2761 2HB  PHE A 177      -8.516   9.134  -6.434  1.00  0.00           H  
ATOM   2762  HD1 PHE A 177      -7.639   7.081  -3.499  1.00  0.00           H  
ATOM   2763  HD2 PHE A 177     -10.725   8.257  -6.210  1.00  0.00           H  
ATOM   2764  HE1 PHE A 177      -9.334   6.086  -1.999  1.00  0.00           H  
ATOM   2765  HE2 PHE A 177     -12.423   7.266  -4.711  1.00  0.00           H  
ATOM   2766  HZ  PHE A 177     -11.726   6.179  -2.605  1.00  0.00           H  
ATOM   2767  N   ASP A 178      -7.211   8.471  -8.955  1.00  0.00           N  
ATOM   2768  CA  ASP A 178      -6.615   9.391  -9.917  1.00  0.00           C  
ATOM   2769  C   ASP A 178      -7.679  10.293 -10.513  1.00  0.00           C  
ATOM   2770  O   ASP A 178      -8.017  10.180 -11.690  1.00  0.00           O  
ATOM   2771  CB  ASP A 178      -5.900   8.625 -11.033  1.00  0.00           C  
ATOM   2772  CG  ASP A 178      -5.042   9.524 -11.913  1.00  0.00           C  
ATOM   2773  OD1 ASP A 178      -4.607  10.546 -11.439  1.00  0.00           O  
ATOM   2774  OD2 ASP A 178      -4.831   9.179 -13.052  1.00  0.00           O  
ATOM   2775  H   ASP A 178      -8.151   8.135  -9.117  1.00  0.00           H  
ATOM   2776  HA  ASP A 178      -5.887  10.016  -9.398  1.00  0.00           H  
ATOM   2777 1HB  ASP A 178      -5.263   7.855 -10.596  1.00  0.00           H  
ATOM   2778 2HB  ASP A 178      -6.637   8.123 -11.660  1.00  0.00           H  
ATOM   2779  N   ILE A 179      -8.231  11.162  -9.679  1.00  0.00           N  
ATOM   2780  CA  ILE A 179      -9.461  11.861  -9.994  1.00  0.00           C  
ATOM   2781  C   ILE A 179      -9.201  13.335 -10.306  1.00  0.00           C  
ATOM   2782  O   ILE A 179      -8.557  14.037  -9.528  1.00  0.00           O  
ATOM   2783  CB  ILE A 179     -10.463  11.747  -8.830  1.00  0.00           C  
ATOM   2784  CG1 ILE A 179     -10.671  10.279  -8.447  1.00  0.00           C  
ATOM   2785  CG2 ILE A 179     -11.787  12.396  -9.203  1.00  0.00           C  
ATOM   2786  CD1 ILE A 179     -11.217   9.427  -9.570  1.00  0.00           C  
ATOM   2787  H   ILE A 179      -7.788  11.329  -8.787  1.00  0.00           H  
ATOM   2788  HA  ILE A 179      -9.907  11.400 -10.876  1.00  0.00           H  
ATOM   2789  HB  ILE A 179     -10.059  12.248  -7.951  1.00  0.00           H  
ATOM   2790 1HG1 ILE A 179      -9.724   9.851  -8.122  1.00  0.00           H  
ATOM   2791 2HG1 ILE A 179     -11.363  10.217  -7.607  1.00  0.00           H  
ATOM   2792 1HG2 ILE A 179     -12.484  12.306  -8.370  1.00  0.00           H  
ATOM   2793 2HG2 ILE A 179     -11.625  13.449  -9.428  1.00  0.00           H  
ATOM   2794 3HG2 ILE A 179     -12.203  11.898 -10.080  1.00  0.00           H  
ATOM   2795 1HD1 ILE A 179     -11.337   8.400  -9.222  1.00  0.00           H  
ATOM   2796 2HD1 ILE A 179     -12.184   9.818  -9.888  1.00  0.00           H  
ATOM   2797 3HD1 ILE A 179     -10.523   9.445 -10.410  1.00  0.00           H  
ATOM   2798  N   ASP A 180      -9.705  13.796 -11.453  1.00  0.00           N  
ATOM   2799  CA  ASP A 180      -9.540  15.195 -11.856  1.00  0.00           C  
ATOM   2800  C   ASP A 180     -10.498  16.110 -11.091  1.00  0.00           C  
ATOM   2801  O   ASP A 180     -10.137  17.221 -10.706  1.00  0.00           O  
ATOM   2802  CB  ASP A 180      -9.771  15.349 -13.362  1.00  0.00           C  
ATOM   2803  CG  ASP A 180      -8.659  14.731 -14.198  1.00  0.00           C  
ATOM   2804  OD1 ASP A 180      -7.589  14.531 -13.675  1.00  0.00           O  
ATOM   2805  OD2 ASP A 180      -8.892  14.463 -15.353  1.00  0.00           O  
ATOM   2806  H   ASP A 180     -10.216  13.167 -12.053  1.00  0.00           H  
ATOM   2807  HA  ASP A 180      -8.520  15.503 -11.627  1.00  0.00           H  
ATOM   2808 1HB  ASP A 180     -10.716  14.879 -13.635  1.00  0.00           H  
ATOM   2809 2HB  ASP A 180      -9.848  16.408 -13.611  1.00  0.00           H  
ATOM   2810  N   ASP A 181     -11.717  15.629 -10.874  1.00  0.00           N  
ATOM   2811  CA  ASP A 181     -12.741  16.408 -10.188  1.00  0.00           C  
ATOM   2812  C   ASP A 181     -12.682  16.181  -8.679  1.00  0.00           C  
ATOM   2813  O   ASP A 181     -13.096  15.131  -8.183  1.00  0.00           O  
ATOM   2814  CB  ASP A 181     -14.132  16.047 -10.714  1.00  0.00           C  
ATOM   2815  CG  ASP A 181     -15.234  16.912 -10.118  1.00  0.00           C  
ATOM   2816  OD1 ASP A 181     -15.015  17.486  -9.078  1.00  0.00           O  
ATOM   2817  OD2 ASP A 181     -16.285  16.990 -10.708  1.00  0.00           O  
ATOM   2818  H   ASP A 181     -11.940  14.698 -11.192  1.00  0.00           H  
ATOM   2819  HA  ASP A 181     -12.558  17.467 -10.380  1.00  0.00           H  
ATOM   2820 1HB  ASP A 181     -14.151  16.157 -11.799  1.00  0.00           H  
ATOM   2821 2HB  ASP A 181     -14.347  15.002 -10.488  1.00  0.00           H  
ATOM   2822  N   GLU A 182     -12.144  17.161  -7.956  1.00  0.00           N  
ATOM   2823  CA  GLU A 182     -11.919  17.025  -6.518  1.00  0.00           C  
ATOM   2824  C   GLU A 182     -13.231  16.844  -5.740  1.00  0.00           C  
ATOM   2825  O   GLU A 182     -13.222  16.414  -4.586  1.00  0.00           O  
ATOM   2826  CB  GLU A 182     -11.168  18.248  -5.988  1.00  0.00           C  
ATOM   2827  CG  GLU A 182     -11.912  19.565  -6.161  1.00  0.00           C  
ATOM   2828  CD  GLU A 182     -11.514  20.302  -7.410  1.00  0.00           C  
ATOM   2829  OE1 GLU A 182     -10.776  19.752  -8.192  1.00  0.00           O  
ATOM   2830  OE2 GLU A 182     -11.949  21.417  -7.582  1.00  0.00           O  
ATOM   2831  H   GLU A 182     -11.868  18.016  -8.418  1.00  0.00           H  
ATOM   2832  HA  GLU A 182     -11.307  16.138  -6.353  1.00  0.00           H  
ATOM   2833 1HB  GLU A 182     -10.963  18.117  -4.926  1.00  0.00           H  
ATOM   2834 2HB  GLU A 182     -10.209  18.336  -6.499  1.00  0.00           H  
ATOM   2835 1HG  GLU A 182     -12.982  19.365  -6.197  1.00  0.00           H  
ATOM   2836 2HG  GLU A 182     -11.717  20.196  -5.295  1.00  0.00           H  
ATOM   2837  N   ASP A 183     -14.362  17.173  -6.378  1.00  0.00           N  
ATOM   2838  CA  ASP A 183     -15.662  17.004  -5.737  1.00  0.00           C  
ATOM   2839  C   ASP A 183     -16.087  15.547  -5.746  1.00  0.00           C  
ATOM   2840  O   ASP A 183     -16.529  15.012  -4.726  1.00  0.00           O  
ATOM   2841  CB  ASP A 183     -16.725  17.854  -6.438  1.00  0.00           C  
ATOM   2842  CG  ASP A 183     -18.003  17.996  -5.622  1.00  0.00           C  
ATOM   2843  OD1 ASP A 183     -17.939  18.539  -4.545  1.00  0.00           O  
ATOM   2844  OD2 ASP A 183     -19.030  17.560  -6.084  1.00  0.00           O  
ATOM   2845  H   ASP A 183     -14.315  17.537  -7.329  1.00  0.00           H  
ATOM   2846  HA  ASP A 183     -15.579  17.325  -4.699  1.00  0.00           H  
ATOM   2847 1HB  ASP A 183     -16.324  18.848  -6.634  1.00  0.00           H  
ATOM   2848 2HB  ASP A 183     -16.974  17.405  -7.400  1.00  0.00           H  
ATOM   2849  N   GLU A 184     -15.935  14.896  -6.894  1.00  0.00           N  
ATOM   2850  CA  GLU A 184     -16.192  13.468  -6.992  1.00  0.00           C  
ATOM   2851  C   GLU A 184     -15.264  12.695  -6.080  1.00  0.00           C  
ATOM   2852  O   GLU A 184     -15.680  11.754  -5.407  1.00  0.00           O  
ATOM   2853  CB  GLU A 184     -16.023  12.988  -8.436  1.00  0.00           C  
ATOM   2854  CG  GLU A 184     -16.336  11.514  -8.648  1.00  0.00           C  
ATOM   2855  CD  GLU A 184     -16.255  11.101 -10.092  1.00  0.00           C  
ATOM   2856  OE1 GLU A 184     -15.609  11.784 -10.850  1.00  0.00           O  
ATOM   2857  OE2 GLU A 184     -16.839  10.101 -10.437  1.00  0.00           O  
ATOM   2858  H   GLU A 184     -15.626  15.403  -7.716  1.00  0.00           H  
ATOM   2859  HA  GLU A 184     -17.218  13.277  -6.675  1.00  0.00           H  
ATOM   2860 1HB  GLU A 184     -16.676  13.567  -9.090  1.00  0.00           H  
ATOM   2861 2HB  GLU A 184     -14.997  13.163  -8.760  1.00  0.00           H  
ATOM   2862 1HG  GLU A 184     -15.630  10.917  -8.072  1.00  0.00           H  
ATOM   2863 2HG  GLU A 184     -17.337  11.308  -8.272  1.00  0.00           H  
ATOM   2864  N   PHE A 185     -13.999  13.111  -6.039  1.00  0.00           N  
ATOM   2865  CA  PHE A 185     -13.029  12.491  -5.158  1.00  0.00           C  
ATOM   2866  C   PHE A 185     -13.509  12.518  -3.733  1.00  0.00           C  
ATOM   2867  O   PHE A 185     -13.552  11.487  -3.060  1.00  0.00           O  
ATOM   2868  CB  PHE A 185     -11.676  13.198  -5.258  1.00  0.00           C  
ATOM   2869  CG  PHE A 185     -10.663  12.711  -4.262  1.00  0.00           C  
ATOM   2870  CD1 PHE A 185      -9.900  11.582  -4.523  1.00  0.00           C  
ATOM   2871  CD2 PHE A 185     -10.470  13.379  -3.063  1.00  0.00           C  
ATOM   2872  CE1 PHE A 185      -8.967  11.133  -3.607  1.00  0.00           C  
ATOM   2873  CE2 PHE A 185      -9.538  12.934  -2.146  1.00  0.00           C  
ATOM   2874  CZ  PHE A 185      -8.786  11.809  -2.419  1.00  0.00           C  
ATOM   2875  H   PHE A 185     -13.711  13.882  -6.633  1.00  0.00           H  
ATOM   2876  HA  PHE A 185     -12.899  11.451  -5.460  1.00  0.00           H  
ATOM   2877 1HB  PHE A 185     -11.266  13.058  -6.257  1.00  0.00           H  
ATOM   2878 2HB  PHE A 185     -11.813  14.268  -5.108  1.00  0.00           H  
ATOM   2879  HD1 PHE A 185     -10.042  11.049  -5.463  1.00  0.00           H  
ATOM   2880  HD2 PHE A 185     -11.065  14.268  -2.847  1.00  0.00           H  
ATOM   2881  HE1 PHE A 185      -8.374  10.245  -3.825  1.00  0.00           H  
ATOM   2882  HE2 PHE A 185      -9.396  13.469  -1.207  1.00  0.00           H  
ATOM   2883  HZ  PHE A 185      -8.052  11.455  -1.696  1.00  0.00           H  
ATOM   2884  N   LYS A 186     -13.881  13.705  -3.267  1.00  0.00           N  
ATOM   2885  CA  LYS A 186     -14.362  13.880  -1.915  1.00  0.00           C  
ATOM   2886  C   LYS A 186     -15.499  12.917  -1.611  1.00  0.00           C  
ATOM   2887  O   LYS A 186     -15.498  12.250  -0.575  1.00  0.00           O  
ATOM   2888  CB  LYS A 186     -14.814  15.324  -1.693  1.00  0.00           C  
ATOM   2889  CG  LYS A 186     -15.250  15.634  -0.267  1.00  0.00           C  
ATOM   2890  CD  LYS A 186     -15.647  17.095  -0.116  1.00  0.00           C  
ATOM   2891  CE  LYS A 186     -16.095  17.404   1.304  1.00  0.00           C  
ATOM   2892  NZ  LYS A 186     -16.483  18.831   1.468  1.00  0.00           N  
ATOM   2893  H   LYS A 186     -13.820  14.517  -3.875  1.00  0.00           H  
ATOM   2894  HA  LYS A 186     -13.546  13.664  -1.229  1.00  0.00           H  
ATOM   2895 1HB  LYS A 186     -14.002  16.003  -1.950  1.00  0.00           H  
ATOM   2896 2HB  LYS A 186     -15.651  15.549  -2.355  1.00  0.00           H  
ATOM   2897 1HG  LYS A 186     -16.101  15.006  -0.002  1.00  0.00           H  
ATOM   2898 2HG  LYS A 186     -14.432  15.416   0.418  1.00  0.00           H  
ATOM   2899 1HD  LYS A 186     -14.796  17.731  -0.367  1.00  0.00           H  
ATOM   2900 2HD  LYS A 186     -16.462  17.323  -0.802  1.00  0.00           H  
ATOM   2901 1HE  LYS A 186     -16.948  16.777   1.561  1.00  0.00           H  
ATOM   2902 2HE  LYS A 186     -15.285  17.179   1.998  1.00  0.00           H  
ATOM   2903 1HZ  LYS A 186     -16.773  18.995   2.422  1.00  0.00           H  
ATOM   2904 2HZ  LYS A 186     -15.693  19.422   1.250  1.00  0.00           H  
ATOM   2905 3HZ  LYS A 186     -17.246  19.047   0.843  1.00  0.00           H  
ATOM   2906  N   LYS A 187     -16.476  12.848  -2.516  1.00  0.00           N  
ATOM   2907  CA  LYS A 187     -17.607  11.941  -2.355  1.00  0.00           C  
ATOM   2908  C   LYS A 187     -17.154  10.480  -2.253  1.00  0.00           C  
ATOM   2909  O   LYS A 187     -17.581   9.749  -1.354  1.00  0.00           O  
ATOM   2910  CB  LYS A 187     -18.587  12.107  -3.517  1.00  0.00           C  
ATOM   2911  CG  LYS A 187     -19.815  11.209  -3.437  1.00  0.00           C  
ATOM   2912  CD  LYS A 187     -20.739  11.429  -4.626  1.00  0.00           C  
ATOM   2913  CE  LYS A 187     -20.136  10.873  -5.907  1.00  0.00           C  
ATOM   2914  NZ  LYS A 187     -21.092  10.937  -7.046  1.00  0.00           N  
ATOM   2915  H   LYS A 187     -16.439  13.452  -3.334  1.00  0.00           H  
ATOM   2916  HA  LYS A 187     -18.121  12.195  -1.428  1.00  0.00           H  
ATOM   2917 1HB  LYS A 187     -18.931  13.141  -3.557  1.00  0.00           H  
ATOM   2918 2HB  LYS A 187     -18.078  11.894  -4.457  1.00  0.00           H  
ATOM   2919 1HG  LYS A 187     -19.501  10.165  -3.420  1.00  0.00           H  
ATOM   2920 2HG  LYS A 187     -20.362  11.421  -2.519  1.00  0.00           H  
ATOM   2921 1HD  LYS A 187     -21.694  10.938  -4.440  1.00  0.00           H  
ATOM   2922 2HD  LYS A 187     -20.918  12.497  -4.754  1.00  0.00           H  
ATOM   2923 1HE  LYS A 187     -19.243  11.441  -6.166  1.00  0.00           H  
ATOM   2924 2HE  LYS A 187     -19.845   9.834  -5.752  1.00  0.00           H  
ATOM   2925 1HZ  LYS A 187     -20.655  10.559  -7.875  1.00  0.00           H  
ATOM   2926 2HZ  LYS A 187     -21.917  10.397  -6.824  1.00  0.00           H  
ATOM   2927 3HZ  LYS A 187     -21.353  11.898  -7.213  1.00  0.00           H  
ATOM   2928  N   GLN A 188     -16.293  10.055  -3.181  1.00  0.00           N  
ATOM   2929  CA  GLN A 188     -15.868   8.656  -3.240  1.00  0.00           C  
ATOM   2930  C   GLN A 188     -15.130   8.242  -1.973  1.00  0.00           C  
ATOM   2931  O   GLN A 188     -15.371   7.161  -1.430  1.00  0.00           O  
ATOM   2932  CB  GLN A 188     -14.975   8.418  -4.461  1.00  0.00           C  
ATOM   2933  CG  GLN A 188     -15.709   8.477  -5.790  1.00  0.00           C  
ATOM   2934  CD  GLN A 188     -14.772   8.339  -6.975  1.00  0.00           C  
ATOM   2935  OE1 GLN A 188     -13.561   8.540  -6.854  1.00  0.00           O  
ATOM   2936  NE2 GLN A 188     -15.329   7.994  -8.131  1.00  0.00           N  
ATOM   2937  H   GLN A 188     -15.933  10.713  -3.867  1.00  0.00           H  
ATOM   2938  HA  GLN A 188     -16.755   8.030  -3.331  1.00  0.00           H  
ATOM   2939 1HB  GLN A 188     -14.181   9.165  -4.482  1.00  0.00           H  
ATOM   2940 2HB  GLN A 188     -14.502   7.440  -4.381  1.00  0.00           H  
ATOM   2941 1HG  GLN A 188     -16.433   7.664  -5.830  1.00  0.00           H  
ATOM   2942 2HG  GLN A 188     -16.220   9.437  -5.869  1.00  0.00           H  
ATOM   2943 1HE2 GLN A 188     -14.761   7.887  -8.948  1.00  0.00           H  
ATOM   2944 2HE2 GLN A 188     -16.315   7.840  -8.185  1.00  0.00           H  
ATOM   2945  N   VAL A 189     -14.236   9.106  -1.498  1.00  0.00           N  
ATOM   2946  CA  VAL A 189     -13.454   8.806  -0.307  1.00  0.00           C  
ATOM   2947  C   VAL A 189     -14.326   8.781   0.923  1.00  0.00           C  
ATOM   2948  O   VAL A 189     -14.199   7.893   1.763  1.00  0.00           O  
ATOM   2949  CB  VAL A 189     -12.339   9.851  -0.116  1.00  0.00           C  
ATOM   2950  CG1 VAL A 189     -11.673   9.678   1.241  1.00  0.00           C  
ATOM   2951  CG2 VAL A 189     -11.319   9.730  -1.238  1.00  0.00           C  
ATOM   2952  H   VAL A 189     -14.096   9.991  -1.975  1.00  0.00           H  
ATOM   2953  HA  VAL A 189     -13.001   7.823  -0.432  1.00  0.00           H  
ATOM   2954  HB  VAL A 189     -12.781  10.848  -0.132  1.00  0.00           H  
ATOM   2955 1HG1 VAL A 189     -10.888  10.425   1.359  1.00  0.00           H  
ATOM   2956 2HG1 VAL A 189     -12.415   9.804   2.029  1.00  0.00           H  
ATOM   2957 3HG1 VAL A 189     -11.238   8.681   1.307  1.00  0.00           H  
ATOM   2958 1HG2 VAL A 189     -10.534  10.472  -1.097  1.00  0.00           H  
ATOM   2959 2HG2 VAL A 189     -10.881   8.732  -1.225  1.00  0.00           H  
ATOM   2960 3HG2 VAL A 189     -11.810   9.899  -2.196  1.00  0.00           H  
ATOM   2961  N   LYS A 190     -15.222   9.753   1.034  1.00  0.00           N  
ATOM   2962  CA  LYS A 190     -16.109   9.830   2.176  1.00  0.00           C  
ATOM   2963  C   LYS A 190     -16.871   8.535   2.342  1.00  0.00           C  
ATOM   2964  O   LYS A 190     -16.949   7.985   3.440  1.00  0.00           O  
ATOM   2965  CB  LYS A 190     -17.081  11.002   2.027  1.00  0.00           C  
ATOM   2966  CG  LYS A 190     -18.000  11.213   3.223  1.00  0.00           C  
ATOM   2967  CD  LYS A 190     -18.864  12.452   3.045  1.00  0.00           C  
ATOM   2968  CE  LYS A 190     -19.886  12.581   4.165  1.00  0.00           C  
ATOM   2969  NZ  LYS A 190     -19.239  12.830   5.482  1.00  0.00           N  
ATOM   2970  H   LYS A 190     -15.293  10.455   0.304  1.00  0.00           H  
ATOM   2971  HA  LYS A 190     -15.512   9.986   3.073  1.00  0.00           H  
ATOM   2972 1HB  LYS A 190     -16.520  11.923   1.870  1.00  0.00           H  
ATOM   2973 2HB  LYS A 190     -17.707  10.846   1.148  1.00  0.00           H  
ATOM   2974 1HG  LYS A 190     -18.647  10.343   3.344  1.00  0.00           H  
ATOM   2975 2HG  LYS A 190     -17.401  11.325   4.127  1.00  0.00           H  
ATOM   2976 1HD  LYS A 190     -18.231  13.340   3.037  1.00  0.00           H  
ATOM   2977 2HD  LYS A 190     -19.390  12.394   2.092  1.00  0.00           H  
ATOM   2978 1HE  LYS A 190     -20.564  13.405   3.946  1.00  0.00           H  
ATOM   2979 2HE  LYS A 190     -20.472  11.665   4.231  1.00  0.00           H  
ATOM   2980 1HZ  LYS A 190     -19.949  12.910   6.197  1.00  0.00           H  
ATOM   2981 2HZ  LYS A 190     -18.621  12.063   5.705  1.00  0.00           H  
ATOM   2982 3HZ  LYS A 190     -18.708  13.688   5.440  1.00  0.00           H  
ATOM   2983  N   LYS A 191     -17.419   8.031   1.239  1.00  0.00           N  
ATOM   2984  CA  LYS A 191     -18.162   6.789   1.267  1.00  0.00           C  
ATOM   2985  C   LYS A 191     -17.235   5.611   1.518  1.00  0.00           C  
ATOM   2986  O   LYS A 191     -17.575   4.694   2.262  1.00  0.00           O  
ATOM   2987  CB  LYS A 191     -18.927   6.592  -0.043  1.00  0.00           C  
ATOM   2988  CG  LYS A 191     -20.134   7.506  -0.210  1.00  0.00           C  
ATOM   2989  CD  LYS A 191     -21.258   7.114   0.737  1.00  0.00           C  
ATOM   2990  CE  LYS A 191     -22.552   7.838   0.390  1.00  0.00           C  
ATOM   2991  NZ  LYS A 191     -22.494   9.281   0.746  1.00  0.00           N  
ATOM   2992  H   LYS A 191     -17.311   8.522   0.357  1.00  0.00           H  
ATOM   2993  HA  LYS A 191     -18.879   6.832   2.086  1.00  0.00           H  
ATOM   2994 1HB  LYS A 191     -18.257   6.766  -0.885  1.00  0.00           H  
ATOM   2995 2HB  LYS A 191     -19.276   5.561  -0.109  1.00  0.00           H  
ATOM   2996 1HG  LYS A 191     -19.841   8.537  -0.006  1.00  0.00           H  
ATOM   2997 2HG  LYS A 191     -20.496   7.446  -1.236  1.00  0.00           H  
ATOM   2998 1HD  LYS A 191     -21.426   6.038   0.677  1.00  0.00           H  
ATOM   2999 2HD  LYS A 191     -20.977   7.364   1.760  1.00  0.00           H  
ATOM   3000 1HE  LYS A 191     -22.744   7.746  -0.677  1.00  0.00           H  
ATOM   3001 2HE  LYS A 191     -23.381   7.377   0.928  1.00  0.00           H  
ATOM   3002 1HZ  LYS A 191     -23.369   9.724   0.501  1.00  0.00           H  
ATOM   3003 2HZ  LYS A 191     -22.334   9.378   1.739  1.00  0.00           H  
ATOM   3004 3HZ  LYS A 191     -21.741   9.724   0.239  1.00  0.00           H  
ATOM   3005  N   ALA A 192     -16.057   5.641   0.895  1.00  0.00           N  
ATOM   3006  CA  ALA A 192     -15.098   4.555   1.026  1.00  0.00           C  
ATOM   3007  C   ALA A 192     -14.702   4.357   2.474  1.00  0.00           C  
ATOM   3008  O   ALA A 192     -14.614   3.228   2.956  1.00  0.00           O  
ATOM   3009  CB  ALA A 192     -13.868   4.838   0.191  1.00  0.00           C  
ATOM   3010  H   ALA A 192     -15.826   6.436   0.307  1.00  0.00           H  
ATOM   3011  HA  ALA A 192     -15.572   3.639   0.673  1.00  0.00           H  
ATOM   3012 1HB  ALA A 192     -13.186   4.022   0.281  1.00  0.00           H  
ATOM   3013 2HB  ALA A 192     -14.147   4.958  -0.832  1.00  0.00           H  
ATOM   3014 3HB  ALA A 192     -13.393   5.748   0.543  1.00  0.00           H  
ATOM   3015  N   LEU A 193     -14.460   5.460   3.173  1.00  0.00           N  
ATOM   3016  CA  LEU A 193     -14.061   5.406   4.563  1.00  0.00           C  
ATOM   3017  C   LEU A 193     -15.158   4.801   5.428  1.00  0.00           C  
ATOM   3018  O   LEU A 193     -14.881   4.027   6.351  1.00  0.00           O  
ATOM   3019  CB  LEU A 193     -13.716   6.812   5.068  1.00  0.00           C  
ATOM   3020  CG  LEU A 193     -12.449   7.441   4.472  1.00  0.00           C  
ATOM   3021  CD1 LEU A 193     -12.344   8.892   4.919  1.00  0.00           C  
ATOM   3022  CD2 LEU A 193     -11.231   6.643   4.912  1.00  0.00           C  
ATOM   3023  H   LEU A 193     -14.547   6.363   2.718  1.00  0.00           H  
ATOM   3024  HA  LEU A 193     -13.178   4.777   4.643  1.00  0.00           H  
ATOM   3025 1HB  LEU A 193     -14.550   7.475   4.845  1.00  0.00           H  
ATOM   3026 2HB  LEU A 193     -13.588   6.773   6.149  1.00  0.00           H  
ATOM   3027  HG  LEU A 193     -12.516   7.431   3.384  1.00  0.00           H  
ATOM   3028 1HD1 LEU A 193     -11.444   9.339   4.495  1.00  0.00           H  
ATOM   3029 2HD1 LEU A 193     -13.218   9.444   4.573  1.00  0.00           H  
ATOM   3030 3HD1 LEU A 193     -12.292   8.936   6.006  1.00  0.00           H  
ATOM   3031 1HD2 LEU A 193     -10.331   7.089   4.488  1.00  0.00           H  
ATOM   3032 2HD2 LEU A 193     -11.163   6.653   6.000  1.00  0.00           H  
ATOM   3033 3HD2 LEU A 193     -11.325   5.614   4.565  1.00  0.00           H  
ATOM   3034  N   GLU A 194     -16.414   5.147   5.125  1.00  0.00           N  
ATOM   3035  CA  GLU A 194     -17.549   4.597   5.856  1.00  0.00           C  
ATOM   3036  C   GLU A 194     -17.728   3.110   5.563  1.00  0.00           C  
ATOM   3037  O   GLU A 194     -18.002   2.318   6.468  1.00  0.00           O  
ATOM   3038  CB  GLU A 194     -18.830   5.356   5.501  1.00  0.00           C  
ATOM   3039  CG  GLU A 194     -20.057   4.923   6.291  1.00  0.00           C  
ATOM   3040  CD  GLU A 194     -19.945   5.230   7.759  1.00  0.00           C  
ATOM   3041  OE1 GLU A 194     -19.151   6.068   8.112  1.00  0.00           O  
ATOM   3042  OE2 GLU A 194     -20.655   4.626   8.527  1.00  0.00           O  
ATOM   3043  H   GLU A 194     -16.579   5.810   4.372  1.00  0.00           H  
ATOM   3044  HA  GLU A 194     -17.358   4.710   6.920  1.00  0.00           H  
ATOM   3045 1HB  GLU A 194     -18.680   6.422   5.671  1.00  0.00           H  
ATOM   3046 2HB  GLU A 194     -19.050   5.221   4.442  1.00  0.00           H  
ATOM   3047 1HG  GLU A 194     -20.932   5.434   5.891  1.00  0.00           H  
ATOM   3048 2HG  GLU A 194     -20.202   3.852   6.159  1.00  0.00           H  
ATOM   3049  N   LEU A 195     -17.558   2.729   4.294  1.00  0.00           N  
ATOM   3050  CA  LEU A 195     -17.697   1.334   3.900  1.00  0.00           C  
ATOM   3051  C   LEU A 195     -16.673   0.479   4.593  1.00  0.00           C  
ATOM   3052  O   LEU A 195     -16.993  -0.582   5.125  1.00  0.00           O  
ATOM   3053  CB  LEU A 195     -17.546   1.185   2.380  1.00  0.00           C  
ATOM   3054  CG  LEU A 195     -18.713   1.720   1.540  1.00  0.00           C  
ATOM   3055  CD1 LEU A 195     -18.312   1.746   0.072  1.00  0.00           C  
ATOM   3056  CD2 LEU A 195     -19.938   0.845   1.758  1.00  0.00           C  
ATOM   3057  H   LEU A 195     -17.325   3.421   3.593  1.00  0.00           H  
ATOM   3058  HA  LEU A 195     -18.689   0.989   4.186  1.00  0.00           H  
ATOM   3059 1HB  LEU A 195     -16.645   1.711   2.068  1.00  0.00           H  
ATOM   3060 2HB  LEU A 195     -17.425   0.128   2.145  1.00  0.00           H  
ATOM   3061  HG  LEU A 195     -18.939   2.743   1.842  1.00  0.00           H  
ATOM   3062 1HD1 LEU A 195     -19.141   2.126  -0.525  1.00  0.00           H  
ATOM   3063 2HD1 LEU A 195     -17.445   2.394  -0.058  1.00  0.00           H  
ATOM   3064 3HD1 LEU A 195     -18.063   0.737  -0.255  1.00  0.00           H  
ATOM   3065 1HD2 LEU A 195     -20.768   1.225   1.161  1.00  0.00           H  
ATOM   3066 2HD2 LEU A 195     -19.713  -0.178   1.455  1.00  0.00           H  
ATOM   3067 3HD2 LEU A 195     -20.213   0.859   2.813  1.00  0.00           H  
ATOM   3068  N   MET A 196     -15.431   0.940   4.593  1.00  0.00           N  
ATOM   3069  CA  MET A 196     -14.347   0.195   5.189  1.00  0.00           C  
ATOM   3070  C   MET A 196     -14.518   0.095   6.704  1.00  0.00           C  
ATOM   3071  O   MET A 196     -14.310  -0.969   7.294  1.00  0.00           O  
ATOM   3072  CB  MET A 196     -13.011   0.845   4.837  1.00  0.00           C  
ATOM   3073  CG  MET A 196     -12.577   0.648   3.391  1.00  0.00           C  
ATOM   3074  SD  MET A 196     -10.901   1.239   3.082  1.00  0.00           S  
ATOM   3075  CE  MET A 196     -11.163   3.011   3.073  1.00  0.00           C  
ATOM   3076  H   MET A 196     -15.234   1.831   4.148  1.00  0.00           H  
ATOM   3077  HA  MET A 196     -14.360  -0.816   4.790  1.00  0.00           H  
ATOM   3078 1HB  MET A 196     -13.067   1.916   5.026  1.00  0.00           H  
ATOM   3079 2HB  MET A 196     -12.228   0.439   5.479  1.00  0.00           H  
ATOM   3080 1HG  MET A 196     -12.621  -0.410   3.138  1.00  0.00           H  
ATOM   3081 2HG  MET A 196     -13.258   1.185   2.730  1.00  0.00           H  
ATOM   3082 1HE  MET A 196     -10.215   3.518   2.893  1.00  0.00           H  
ATOM   3083 2HE  MET A 196     -11.870   3.270   2.284  1.00  0.00           H  
ATOM   3084 3HE  MET A 196     -11.564   3.324   4.037  1.00  0.00           H  
ATOM   3085  N   LYS A 197     -14.915   1.206   7.330  1.00  0.00           N  
ATOM   3086  CA  LYS A 197     -15.151   1.229   8.770  1.00  0.00           C  
ATOM   3087  C   LYS A 197     -16.233   0.227   9.174  1.00  0.00           C  
ATOM   3088  O   LYS A 197     -16.031  -0.587  10.074  1.00  0.00           O  
ATOM   3089  CB  LYS A 197     -15.542   2.637   9.224  1.00  0.00           C  
ATOM   3090  CG  LYS A 197     -15.794   2.768  10.720  1.00  0.00           C  
ATOM   3091  CD  LYS A 197     -16.161   4.196  11.095  1.00  0.00           C  
ATOM   3092  CE  LYS A 197     -16.486   4.313  12.577  1.00  0.00           C  
ATOM   3093  NZ  LYS A 197     -16.886   5.697  12.951  1.00  0.00           N  
ATOM   3094  H   LYS A 197     -15.053   2.058   6.795  1.00  0.00           H  
ATOM   3095  HA  LYS A 197     -14.231   0.947   9.276  1.00  0.00           H  
ATOM   3096 1HB  LYS A 197     -14.752   3.338   8.954  1.00  0.00           H  
ATOM   3097 2HB  LYS A 197     -16.448   2.948   8.704  1.00  0.00           H  
ATOM   3098 1HG  LYS A 197     -16.608   2.104  11.012  1.00  0.00           H  
ATOM   3099 2HG  LYS A 197     -14.897   2.477  11.267  1.00  0.00           H  
ATOM   3100 1HD  LYS A 197     -15.327   4.860  10.861  1.00  0.00           H  
ATOM   3101 2HD  LYS A 197     -17.028   4.513  10.517  1.00  0.00           H  
ATOM   3102 1HE  LYS A 197     -17.300   3.634  12.826  1.00  0.00           H  
ATOM   3103 2HE  LYS A 197     -15.613   4.030  13.165  1.00  0.00           H  
ATOM   3104 1HZ  LYS A 197     -17.092   5.733  13.939  1.00  0.00           H  
ATOM   3105 2HZ  LYS A 197     -16.130   6.335  12.742  1.00  0.00           H  
ATOM   3106 3HZ  LYS A 197     -17.706   5.965  12.427  1.00  0.00           H  
ATOM   3107  N   LYS A 198     -17.382   0.299   8.504  1.00  0.00           N  
ATOM   3108  CA  LYS A 198     -18.509  -0.576   8.817  1.00  0.00           C  
ATOM   3109  C   LYS A 198     -18.112  -2.050   8.745  1.00  0.00           C  
ATOM   3110  O   LYS A 198     -18.571  -2.867   9.546  1.00  0.00           O  
ATOM   3111  CB  LYS A 198     -19.676  -0.300   7.868  1.00  0.00           C  
ATOM   3112  CG  LYS A 198     -20.899  -1.176   8.105  1.00  0.00           C  
ATOM   3113  CD  LYS A 198     -22.050  -0.778   7.193  1.00  0.00           C  
ATOM   3114  CE  LYS A 198     -21.755  -1.131   5.742  1.00  0.00           C  
ATOM   3115  NZ  LYS A 198     -22.924  -0.872   4.858  1.00  0.00           N  
ATOM   3116  H   LYS A 198     -17.481   0.985   7.760  1.00  0.00           H  
ATOM   3117  HA  LYS A 198     -18.835  -0.367   9.836  1.00  0.00           H  
ATOM   3118 1HB  LYS A 198     -19.987   0.740   7.966  1.00  0.00           H  
ATOM   3119 2HB  LYS A 198     -19.352  -0.450   6.838  1.00  0.00           H  
ATOM   3120 1HG  LYS A 198     -20.642  -2.219   7.916  1.00  0.00           H  
ATOM   3121 2HG  LYS A 198     -21.220  -1.082   9.142  1.00  0.00           H  
ATOM   3122 1HD  LYS A 198     -22.959  -1.293   7.506  1.00  0.00           H  
ATOM   3123 2HD  LYS A 198     -22.218   0.297   7.268  1.00  0.00           H  
ATOM   3124 1HE  LYS A 198     -20.911  -0.541   5.389  1.00  0.00           H  
ATOM   3125 2HE  LYS A 198     -21.489  -2.185   5.671  1.00  0.00           H  
ATOM   3126 1HZ  LYS A 198     -22.689  -1.119   3.907  1.00  0.00           H  
ATOM   3127 2HZ  LYS A 198     -23.709  -1.429   5.166  1.00  0.00           H  
ATOM   3128 3HZ  LYS A 198     -23.169   0.106   4.900  1.00  0.00           H  
ATOM   3129  N   LEU A 199     -17.273  -2.384   7.773  1.00  0.00           N  
ATOM   3130  CA  LEU A 199     -16.930  -3.773   7.485  1.00  0.00           C  
ATOM   3131  C   LEU A 199     -15.724  -4.249   8.305  1.00  0.00           C  
ATOM   3132  O   LEU A 199     -15.238  -5.366   8.113  1.00  0.00           O  
ATOM   3133  CB  LEU A 199     -16.635  -3.937   5.989  1.00  0.00           C  
ATOM   3134  CG  LEU A 199     -17.822  -3.697   5.047  1.00  0.00           C  
ATOM   3135  CD1 LEU A 199     -17.350  -3.791   3.602  1.00  0.00           C  
ATOM   3136  CD2 LEU A 199     -18.913  -4.717   5.334  1.00  0.00           C  
ATOM   3137  H   LEU A 199     -16.863  -1.651   7.205  1.00  0.00           H  
ATOM   3138  HA  LEU A 199     -17.785  -4.393   7.747  1.00  0.00           H  
ATOM   3139 1HB  LEU A 199     -15.846  -3.239   5.712  1.00  0.00           H  
ATOM   3140 2HB  LEU A 199     -16.273  -4.950   5.815  1.00  0.00           H  
ATOM   3141  HG  LEU A 199     -18.214  -2.692   5.204  1.00  0.00           H  
ATOM   3142 1HD1 LEU A 199     -18.193  -3.621   2.932  1.00  0.00           H  
ATOM   3143 2HD1 LEU A 199     -16.584  -3.038   3.419  1.00  0.00           H  
ATOM   3144 3HD1 LEU A 199     -16.937  -4.782   3.419  1.00  0.00           H  
ATOM   3145 1HD2 LEU A 199     -19.756  -4.546   4.665  1.00  0.00           H  
ATOM   3146 2HD2 LEU A 199     -18.522  -5.722   5.175  1.00  0.00           H  
ATOM   3147 3HD2 LEU A 199     -19.243  -4.615   6.368  1.00  0.00           H  
ATOM   3148  N   GLY A 200     -15.253  -3.404   9.232  1.00  0.00           N  
ATOM   3149  CA  GLY A 200     -14.252  -3.835  10.216  1.00  0.00           C  
ATOM   3150  C   GLY A 200     -12.814  -3.740   9.678  1.00  0.00           C  
ATOM   3151  O   GLY A 200     -11.960  -4.548  10.035  1.00  0.00           O  
ATOM   3152  H   GLY A 200     -15.606  -2.453   9.262  1.00  0.00           H  
ATOM   3153 1HA  GLY A 200     -14.343  -3.222  11.113  1.00  0.00           H  
ATOM   3154 2HA  GLY A 200     -14.459  -4.861  10.515  1.00  0.00           H  
ATOM   3155  N   VAL A 201     -12.556  -2.746   8.840  1.00  0.00           N  
ATOM   3156  CA  VAL A 201     -11.199  -2.491   8.344  1.00  0.00           C  
ATOM   3157  C   VAL A 201     -10.370  -1.768   9.399  1.00  0.00           C  
ATOM   3158  O   VAL A 201     -10.822  -0.781   9.981  1.00  0.00           O  
ATOM   3159  CB  VAL A 201     -11.242  -1.644   7.058  1.00  0.00           C  
ATOM   3160  CG1 VAL A 201      -9.834  -1.268   6.621  1.00  0.00           C  
ATOM   3161  CG2 VAL A 201     -11.962  -2.408   5.958  1.00  0.00           C  
ATOM   3162  H   VAL A 201     -13.310  -2.138   8.543  1.00  0.00           H  
ATOM   3163  HA  VAL A 201     -10.723  -3.444   8.111  1.00  0.00           H  
ATOM   3164  HB  VAL A 201     -11.773  -0.715   7.264  1.00  0.00           H  
ATOM   3165 1HG1 VAL A 201      -9.883  -0.669   5.711  1.00  0.00           H  
ATOM   3166 2HG1 VAL A 201      -9.350  -0.691   7.409  1.00  0.00           H  
ATOM   3167 3HG1 VAL A 201      -9.259  -2.174   6.427  1.00  0.00           H  
ATOM   3168 1HG2 VAL A 201     -11.990  -1.803   5.053  1.00  0.00           H  
ATOM   3169 2HG2 VAL A 201     -11.434  -3.340   5.757  1.00  0.00           H  
ATOM   3170 3HG2 VAL A 201     -12.981  -2.630   6.277  1.00  0.00           H  
ATOM   3171  N   ASP A 202      -9.149  -2.240   9.626  1.00  0.00           N  
ATOM   3172  CA  ASP A 202      -8.333  -1.707  10.709  1.00  0.00           C  
ATOM   3173  C   ASP A 202      -7.556  -0.458  10.260  1.00  0.00           C  
ATOM   3174  O   ASP A 202      -7.396   0.491  11.029  1.00  0.00           O  
ATOM   3175  CB  ASP A 202      -7.358  -2.774  11.213  1.00  0.00           C  
ATOM   3176  CG  ASP A 202      -8.061  -3.968  11.846  1.00  0.00           C  
ATOM   3177  OD1 ASP A 202      -8.842  -3.764  12.745  1.00  0.00           O  
ATOM   3178  OD2 ASP A 202      -7.810  -5.071  11.424  1.00  0.00           O  
ATOM   3179  H   ASP A 202      -8.771  -2.963   9.024  1.00  0.00           H  
ATOM   3180  HA  ASP A 202      -8.993  -1.418  11.527  1.00  0.00           H  
ATOM   3181 1HB  ASP A 202      -6.747  -3.130  10.383  1.00  0.00           H  
ATOM   3182 2HB  ASP A 202      -6.686  -2.334  11.950  1.00  0.00           H  
ATOM   3183  N   ALA A 203      -7.075  -0.470   9.005  1.00  0.00           N  
ATOM   3184  CA  ALA A 203      -6.303   0.662   8.466  1.00  0.00           C  
ATOM   3185  C   ALA A 203      -6.890   1.162   7.126  1.00  0.00           C  
ATOM   3186  O   ALA A 203      -6.722   0.520   6.082  1.00  0.00           O  
ATOM   3187  CB  ALA A 203      -4.845   0.266   8.292  1.00  0.00           C  
ATOM   3188  H   ALA A 203      -7.248  -1.279   8.417  1.00  0.00           H  
ATOM   3189  HA  ALA A 203      -6.352   1.483   9.183  1.00  0.00           H  
ATOM   3190 1HB  ALA A 203      -4.282   1.113   7.899  1.00  0.00           H  
ATOM   3191 2HB  ALA A 203      -4.430  -0.029   9.256  1.00  0.00           H  
ATOM   3192 3HB  ALA A 203      -4.775  -0.569   7.597  1.00  0.00           H  
ATOM   3193  N   ARG A 204      -7.567   2.315   7.166  1.00  0.00           N  
ATOM   3194  CA  ARG A 204      -8.167   2.910   5.957  1.00  0.00           C  
ATOM   3195  C   ARG A 204      -7.207   3.896   5.282  1.00  0.00           C  
ATOM   3196  O   ARG A 204      -7.078   5.049   5.713  1.00  0.00           O  
ATOM   3197  CB  ARG A 204      -9.463   3.629   6.300  1.00  0.00           C  
ATOM   3198  CG  ARG A 204     -10.531   2.755   6.938  1.00  0.00           C  
ATOM   3199  CD  ARG A 204     -11.606   3.567   7.562  1.00  0.00           C  
ATOM   3200  NE  ARG A 204     -11.105   4.378   8.660  1.00  0.00           N  
ATOM   3201  CZ  ARG A 204     -11.787   5.385   9.240  1.00  0.00           C  
ATOM   3202  NH1 ARG A 204     -12.993   5.692   8.817  1.00  0.00           N  
ATOM   3203  NH2 ARG A 204     -11.243   6.064  10.235  1.00  0.00           N  
ATOM   3204  H   ARG A 204      -7.676   2.796   8.058  1.00  0.00           H  
ATOM   3205  HA  ARG A 204      -8.393   2.108   5.253  1.00  0.00           H  
ATOM   3206 1HB  ARG A 204      -9.254   4.448   6.987  1.00  0.00           H  
ATOM   3207 2HB  ARG A 204      -9.889   4.062   5.395  1.00  0.00           H  
ATOM   3208 1HG  ARG A 204     -10.981   2.116   6.177  1.00  0.00           H  
ATOM   3209 2HG  ARG A 204     -10.078   2.133   7.711  1.00  0.00           H  
ATOM   3210 1HD  ARG A 204     -12.038   4.234   6.815  1.00  0.00           H  
ATOM   3211 2HD  ARG A 204     -12.381   2.908   7.951  1.00  0.00           H  
ATOM   3212  HE  ARG A 204     -10.180   4.172   9.013  1.00  0.00           H  
ATOM   3213 1HH1 ARG A 204     -13.409   5.173   8.056  1.00  0.00           H  
ATOM   3214 2HH1 ARG A 204     -13.504   6.447   9.252  1.00  0.00           H  
ATOM   3215 1HH2 ARG A 204     -10.315   5.828  10.561  1.00  0.00           H  
ATOM   3216 2HH2 ARG A 204     -11.753   6.818  10.670  1.00  0.00           H  
ATOM   3217  N   ALA A 205      -6.531   3.436   4.226  1.00  0.00           N  
ATOM   3218  CA  ALA A 205      -5.536   4.254   3.544  1.00  0.00           C  
ATOM   3219  C   ALA A 205      -6.047   4.746   2.187  1.00  0.00           C  
ATOM   3220  O   ALA A 205      -6.608   3.974   1.405  1.00  0.00           O  
ATOM   3221  CB  ALA A 205      -4.242   3.471   3.371  1.00  0.00           C  
ATOM   3222  H   ALA A 205      -6.696   2.486   3.900  1.00  0.00           H  
ATOM   3223  HA  ALA A 205      -5.322   5.121   4.163  1.00  0.00           H  
ATOM   3224 1HB  ALA A 205      -3.504   4.095   2.867  1.00  0.00           H  
ATOM   3225 2HB  ALA A 205      -3.861   3.177   4.349  1.00  0.00           H  
ATOM   3226 3HB  ALA A 205      -4.433   2.581   2.774  1.00  0.00           H  
ATOM   3227  N   ILE A 206      -5.840   6.028   1.915  1.00  0.00           N  
ATOM   3228  CA  ILE A 206      -6.217   6.610   0.631  1.00  0.00           C  
ATOM   3229  C   ILE A 206      -4.984   6.883  -0.225  1.00  0.00           C  
ATOM   3230  O   ILE A 206      -4.170   7.737   0.109  1.00  0.00           O  
ATOM   3231  CB  ILE A 206      -7.007   7.916   0.828  1.00  0.00           C  
ATOM   3232  CG1 ILE A 206      -8.241   7.667   1.699  1.00  0.00           C  
ATOM   3233  CG2 ILE A 206      -7.411   8.502  -0.516  1.00  0.00           C  
ATOM   3234  CD1 ILE A 206      -9.203   6.655   1.120  1.00  0.00           C  
ATOM   3235  H   ILE A 206      -5.403   6.616   2.617  1.00  0.00           H  
ATOM   3236  HA  ILE A 206      -6.851   5.900   0.099  1.00  0.00           H  
ATOM   3237  HB  ILE A 206      -6.389   8.639   1.358  1.00  0.00           H  
ATOM   3238 1HG1 ILE A 206      -7.928   7.316   2.682  1.00  0.00           H  
ATOM   3239 2HG1 ILE A 206      -8.780   8.603   1.844  1.00  0.00           H  
ATOM   3240 1HG2 ILE A 206      -7.969   9.425  -0.358  1.00  0.00           H  
ATOM   3241 2HG2 ILE A 206      -6.518   8.715  -1.102  1.00  0.00           H  
ATOM   3242 3HG2 ILE A 206      -8.035   7.787  -1.052  1.00  0.00           H  
ATOM   3243 1HD1 ILE A 206     -10.052   6.532   1.794  1.00  0.00           H  
ATOM   3244 2HD1 ILE A 206      -9.558   7.003   0.150  1.00  0.00           H  
ATOM   3245 3HD1 ILE A 206      -8.696   5.699   0.999  1.00  0.00           H  
ATOM   3246  N   ALA A 207      -4.845   6.140  -1.320  1.00  0.00           N  
ATOM   3247  CA  ALA A 207      -3.647   6.227  -2.149  1.00  0.00           C  
ATOM   3248  C   ALA A 207      -3.888   7.127  -3.337  1.00  0.00           C  
ATOM   3249  O   ALA A 207      -4.908   7.014  -4.017  1.00  0.00           O  
ATOM   3250  CB  ALA A 207      -3.216   4.847  -2.613  1.00  0.00           C  
ATOM   3251  H   ALA A 207      -5.583   5.499  -1.584  1.00  0.00           H  
ATOM   3252  HA  ALA A 207      -2.855   6.665  -1.556  1.00  0.00           H  
ATOM   3253 1HB  ALA A 207      -2.311   4.929  -3.211  1.00  0.00           H  
ATOM   3254 2HB  ALA A 207      -3.027   4.236  -1.774  1.00  0.00           H  
ATOM   3255 3HB  ALA A 207      -3.983   4.411  -3.193  1.00  0.00           H  
ATOM   3256  N   LEU A 208      -2.954   8.027  -3.584  1.00  0.00           N  
ATOM   3257  CA  LEU A 208      -3.064   8.942  -4.701  1.00  0.00           C  
ATOM   3258  C   LEU A 208      -1.975   8.708  -5.728  1.00  0.00           C  
ATOM   3259  O   LEU A 208      -0.788   8.674  -5.394  1.00  0.00           O  
ATOM   3260  CB  LEU A 208      -2.998  10.391  -4.201  1.00  0.00           C  
ATOM   3261  CG  LEU A 208      -4.029  10.773  -3.131  1.00  0.00           C  
ATOM   3262  CD1 LEU A 208      -3.775  12.201  -2.668  1.00  0.00           C  
ATOM   3263  CD2 LEU A 208      -5.432  10.624  -3.701  1.00  0.00           C  
ATOM   3264  H   LEU A 208      -2.149   8.084  -2.967  1.00  0.00           H  
ATOM   3265  HA  LEU A 208      -4.028   8.784  -5.182  1.00  0.00           H  
ATOM   3266 1HB  LEU A 208      -2.008  10.570  -3.785  1.00  0.00           H  
ATOM   3267 2HB  LEU A 208      -3.139  11.058  -5.050  1.00  0.00           H  
ATOM   3268  HG  LEU A 208      -3.917  10.117  -2.267  1.00  0.00           H  
ATOM   3269 1HD1 LEU A 208      -4.508  12.472  -1.907  1.00  0.00           H  
ATOM   3270 2HD1 LEU A 208      -2.772  12.274  -2.247  1.00  0.00           H  
ATOM   3271 3HD1 LEU A 208      -3.864  12.879  -3.515  1.00  0.00           H  
ATOM   3272 1HD2 LEU A 208      -6.164  10.895  -2.941  1.00  0.00           H  
ATOM   3273 2HD2 LEU A 208      -5.545  11.280  -4.565  1.00  0.00           H  
ATOM   3274 3HD2 LEU A 208      -5.592   9.590  -4.008  1.00  0.00           H  
ATOM   3275  N   ALA A 209      -2.378   8.568  -6.989  1.00  0.00           N  
ATOM   3276  CA  ALA A 209      -1.441   8.295  -8.075  1.00  0.00           C  
ATOM   3277  C   ALA A 209      -0.498   9.482  -8.287  1.00  0.00           C  
ATOM   3278  O   ALA A 209      -0.913  10.641  -8.206  1.00  0.00           O  
ATOM   3279  CB  ALA A 209      -2.193   7.976  -9.358  1.00  0.00           C  
ATOM   3280  H   ALA A 209      -3.369   8.652  -7.203  1.00  0.00           H  
ATOM   3281  HA  ALA A 209      -0.845   7.422  -7.809  1.00  0.00           H  
ATOM   3282 1HB  ALA A 209      -1.480   7.776 -10.158  1.00  0.00           H  
ATOM   3283 2HB  ALA A 209      -2.819   7.097  -9.204  1.00  0.00           H  
ATOM   3284 3HB  ALA A 209      -2.819   8.823  -9.633  1.00  0.00           H  
ATOM   3285  N   MET A 210       0.779   9.189  -8.535  1.00  0.00           N  
ATOM   3286  CA  MET A 210       1.743  10.234  -8.870  1.00  0.00           C  
ATOM   3287  C   MET A 210       1.630  10.673 -10.318  1.00  0.00           C  
ATOM   3288  O   MET A 210       2.491  10.365 -11.144  1.00  0.00           O  
ATOM   3289  CB  MET A 210       3.162   9.750  -8.577  1.00  0.00           C  
ATOM   3290  CG  MET A 210       3.485   9.605  -7.097  1.00  0.00           C  
ATOM   3291  SD  MET A 210       3.632  11.196  -6.259  1.00  0.00           S  
ATOM   3292  CE  MET A 210       1.947  11.445  -5.708  1.00  0.00           C  
ATOM   3293  H   MET A 210       1.092   8.224  -8.460  1.00  0.00           H  
ATOM   3294  HA  MET A 210       1.534  11.103  -8.249  1.00  0.00           H  
ATOM   3295 1HB  MET A 210       3.321   8.782  -9.050  1.00  0.00           H  
ATOM   3296 2HB  MET A 210       3.880  10.448  -9.010  1.00  0.00           H  
ATOM   3297 1HG  MET A 210       2.701   9.029  -6.608  1.00  0.00           H  
ATOM   3298 2HG  MET A 210       4.426   9.067  -6.981  1.00  0.00           H  
ATOM   3299 1HE  MET A 210       1.876  12.391  -5.170  1.00  0.00           H  
ATOM   3300 2HE  MET A 210       1.281  11.466  -6.571  1.00  0.00           H  
ATOM   3301 3HE  MET A 210       1.656  10.628  -5.046  1.00  0.00           H  
ATOM   3302  N   THR A 211       0.573  11.416 -10.617  1.00  0.00           N  
ATOM   3303  CA  THR A 211       0.303  11.874 -11.977  1.00  0.00           C  
ATOM   3304  C   THR A 211       0.301  13.400 -12.056  1.00  0.00           C  
ATOM   3305  O   THR A 211       0.489  13.977 -13.127  1.00  0.00           O  
ATOM   3306  CB  THR A 211      -1.044  11.328 -12.488  1.00  0.00           C  
ATOM   3307  OG1 THR A 211      -2.108  11.832 -11.671  1.00  0.00           O  
ATOM   3308  CG2 THR A 211      -1.053   9.808 -12.446  1.00  0.00           C  
ATOM   3309  H   THR A 211      -0.063  11.681  -9.869  1.00  0.00           H  
ATOM   3310  HA  THR A 211       1.088  11.494 -12.632  1.00  0.00           H  
ATOM   3311  HB  THR A 211      -1.204  11.659 -13.514  1.00  0.00           H  
ATOM   3312  HG1 THR A 211      -2.875  11.261 -11.757  1.00  0.00           H  
ATOM   3313 1HG2 THR A 211      -2.012   9.440 -12.811  1.00  0.00           H  
ATOM   3314 2HG2 THR A 211      -0.252   9.421 -13.076  1.00  0.00           H  
ATOM   3315 3HG2 THR A 211      -0.903   9.472 -11.421  1.00  0.00           H  
ATOM   3316  N   ASP A 212       0.087  14.045 -10.910  1.00  0.00           N  
ATOM   3317  CA  ASP A 212      -0.118  15.489 -10.861  1.00  0.00           C  
ATOM   3318  C   ASP A 212       0.049  16.019  -9.434  1.00  0.00           C  
ATOM   3319  O   ASP A 212      -0.775  15.748  -8.557  1.00  0.00           O  
ATOM   3320  CB  ASP A 212      -1.508  15.851 -11.391  1.00  0.00           C  
ATOM   3321  CG  ASP A 212      -1.744  17.354 -11.458  1.00  0.00           C  
ATOM   3322  OD1 ASP A 212      -1.316  18.043 -10.563  1.00  0.00           O  
ATOM   3323  OD2 ASP A 212      -2.349  17.798 -12.404  1.00  0.00           O  
ATOM   3324  H   ASP A 212       0.071  13.519 -10.050  1.00  0.00           H  
ATOM   3325  HA  ASP A 212       0.634  15.966 -11.491  1.00  0.00           H  
ATOM   3326 1HB  ASP A 212      -1.637  15.432 -12.389  1.00  0.00           H  
ATOM   3327 2HB  ASP A 212      -2.269  15.407 -10.749  1.00  0.00           H  
ATOM   3328  N   GLU A 213       1.137  16.755  -9.204  1.00  0.00           N  
ATOM   3329  CA  GLU A 213       1.521  17.174  -7.852  1.00  0.00           C  
ATOM   3330  C   GLU A 213       0.527  18.172  -7.248  1.00  0.00           C  
ATOM   3331  O   GLU A 213       0.282  18.163  -6.037  1.00  0.00           O  
ATOM   3332  CB  GLU A 213       2.921  17.792  -7.872  1.00  0.00           C  
ATOM   3333  CG  GLU A 213       4.034  16.817  -8.226  1.00  0.00           C  
ATOM   3334  CD  GLU A 213       4.081  15.625  -7.311  1.00  0.00           C  
ATOM   3335  OE1 GLU A 213       4.094  15.815  -6.119  1.00  0.00           O  
ATOM   3336  OE2 GLU A 213       4.102  14.522  -7.806  1.00  0.00           O  
ATOM   3337  H   GLU A 213       1.724  17.013  -9.983  1.00  0.00           H  
ATOM   3338  HA  GLU A 213       1.545  16.292  -7.213  1.00  0.00           H  
ATOM   3339 1HB  GLU A 213       2.948  18.608  -8.594  1.00  0.00           H  
ATOM   3340 2HB  GLU A 213       3.146  18.215  -6.892  1.00  0.00           H  
ATOM   3341 1HG  GLU A 213       3.887  16.470  -9.249  1.00  0.00           H  
ATOM   3342 2HG  GLU A 213       4.988  17.340  -8.183  1.00  0.00           H  
ATOM   3343  N   GLU A 214      -0.024  19.046  -8.091  1.00  0.00           N  
ATOM   3344  CA  GLU A 214      -1.021  20.014  -7.641  1.00  0.00           C  
ATOM   3345  C   GLU A 214      -2.298  19.328  -7.194  1.00  0.00           C  
ATOM   3346  O   GLU A 214      -2.842  19.638  -6.130  1.00  0.00           O  
ATOM   3347  CB  GLU A 214      -1.336  21.014  -8.755  1.00  0.00           C  
ATOM   3348  CG  GLU A 214      -2.374  22.063  -8.383  1.00  0.00           C  
ATOM   3349  CD  GLU A 214      -2.607  23.069  -9.476  1.00  0.00           C  
ATOM   3350  OE1 GLU A 214      -1.898  23.031 -10.453  1.00  0.00           O  
ATOM   3351  OE2 GLU A 214      -3.495  23.876  -9.333  1.00  0.00           O  
ATOM   3352  H   GLU A 214       0.265  19.049  -9.061  1.00  0.00           H  
ATOM   3353  HA  GLU A 214      -0.613  20.555  -6.787  1.00  0.00           H  
ATOM   3354 1HB  GLU A 214      -0.424  21.534  -9.046  1.00  0.00           H  
ATOM   3355 2HB  GLU A 214      -1.701  20.479  -9.632  1.00  0.00           H  
ATOM   3356 1HG  GLU A 214      -3.316  21.564  -8.158  1.00  0.00           H  
ATOM   3357 2HG  GLU A 214      -2.046  22.581  -7.483  1.00  0.00           H  
ATOM   3358  N   LYS A 215      -2.779  18.387  -8.004  1.00  0.00           N  
ATOM   3359  CA  LYS A 215      -3.976  17.636  -7.662  1.00  0.00           C  
ATOM   3360  C   LYS A 215      -3.739  16.778  -6.440  1.00  0.00           C  
ATOM   3361  O   LYS A 215      -4.612  16.639  -5.589  1.00  0.00           O  
ATOM   3362  CB  LYS A 215      -4.425  16.765  -8.836  1.00  0.00           C  
ATOM   3363  CG  LYS A 215      -4.979  17.545 -10.022  1.00  0.00           C  
ATOM   3364  CD  LYS A 215      -5.281  16.625 -11.195  1.00  0.00           C  
ATOM   3365  CE  LYS A 215      -5.708  17.416 -12.423  1.00  0.00           C  
ATOM   3366  NZ  LYS A 215      -5.738  16.570 -13.647  1.00  0.00           N  
ATOM   3367  H   LYS A 215      -2.295  18.187  -8.878  1.00  0.00           H  
ATOM   3368  HA  LYS A 215      -4.775  18.341  -7.427  1.00  0.00           H  
ATOM   3369 1HB  LYS A 215      -3.583  16.171  -9.191  1.00  0.00           H  
ATOM   3370 2HB  LYS A 215      -5.197  16.072  -8.502  1.00  0.00           H  
ATOM   3371 1HG  LYS A 215      -5.896  18.055  -9.725  1.00  0.00           H  
ATOM   3372 2HG  LYS A 215      -4.253  18.294 -10.335  1.00  0.00           H  
ATOM   3373 1HD  LYS A 215      -4.391  16.043 -11.440  1.00  0.00           H  
ATOM   3374 2HD  LYS A 215      -6.080  15.937 -10.922  1.00  0.00           H  
ATOM   3375 1HE  LYS A 215      -6.700  17.833 -12.260  1.00  0.00           H  
ATOM   3376 2HE  LYS A 215      -5.013  18.240 -12.585  1.00  0.00           H  
ATOM   3377 1HZ  LYS A 215      -6.025  17.130 -14.437  1.00  0.00           H  
ATOM   3378 2HZ  LYS A 215      -4.817  16.192 -13.819  1.00  0.00           H  
ATOM   3379 3HZ  LYS A 215      -6.394  15.812 -13.517  1.00  0.00           H  
ATOM   3380  N   PHE A 216      -2.548  16.201  -6.353  1.00  0.00           N  
ATOM   3381  CA  PHE A 216      -2.178  15.398  -5.207  1.00  0.00           C  
ATOM   3382  C   PHE A 216      -2.373  16.166  -3.907  1.00  0.00           C  
ATOM   3383  O   PHE A 216      -3.009  15.673  -2.977  1.00  0.00           O  
ATOM   3384  CB  PHE A 216      -0.723  14.943  -5.325  1.00  0.00           C  
ATOM   3385  CG  PHE A 216      -0.221  14.197  -4.122  1.00  0.00           C  
ATOM   3386  CD1 PHE A 216      -0.443  12.834  -3.991  1.00  0.00           C  
ATOM   3387  CD2 PHE A 216       0.474  14.856  -3.119  1.00  0.00           C  
ATOM   3388  CE1 PHE A 216       0.018  12.147  -2.884  1.00  0.00           C  
ATOM   3389  CE2 PHE A 216       0.937  14.171  -2.012  1.00  0.00           C  
ATOM   3390  CZ  PHE A 216       0.708  12.815  -1.895  1.00  0.00           C  
ATOM   3391  H   PHE A 216      -1.880  16.319  -7.109  1.00  0.00           H  
ATOM   3392  HA  PHE A 216      -2.820  14.515  -5.182  1.00  0.00           H  
ATOM   3393 1HB  PHE A 216      -0.614  14.297  -6.196  1.00  0.00           H  
ATOM   3394 2HB  PHE A 216      -0.082  15.810  -5.479  1.00  0.00           H  
ATOM   3395  HD1 PHE A 216      -0.988  12.306  -4.773  1.00  0.00           H  
ATOM   3396  HD2 PHE A 216       0.654  15.927  -3.212  1.00  0.00           H  
ATOM   3397  HE1 PHE A 216      -0.164  11.076  -2.793  1.00  0.00           H  
ATOM   3398  HE2 PHE A 216       1.482  14.701  -1.231  1.00  0.00           H  
ATOM   3399  HZ  PHE A 216       1.071  12.274  -1.022  1.00  0.00           H  
ATOM   3400  N   LYS A 217      -1.819  17.376  -3.846  1.00  0.00           N  
ATOM   3401  CA  LYS A 217      -1.962  18.220  -2.668  1.00  0.00           C  
ATOM   3402  C   LYS A 217      -3.427  18.476  -2.334  1.00  0.00           C  
ATOM   3403  O   LYS A 217      -3.839  18.366  -1.179  1.00  0.00           O  
ATOM   3404  CB  LYS A 217      -1.230  19.547  -2.873  1.00  0.00           C  
ATOM   3405  CG  LYS A 217      -1.257  20.473  -1.664  1.00  0.00           C  
ATOM   3406  CD  LYS A 217      -0.592  21.806  -1.974  1.00  0.00           C  
ATOM   3407  CE  LYS A 217       0.915  21.653  -2.116  1.00  0.00           C  
ATOM   3408  NZ  LYS A 217       1.588  22.961  -2.347  1.00  0.00           N  
ATOM   3409  H   LYS A 217      -1.280  17.717  -4.637  1.00  0.00           H  
ATOM   3410  HA  LYS A 217      -1.514  17.707  -1.817  1.00  0.00           H  
ATOM   3411 1HB  LYS A 217      -0.187  19.353  -3.122  1.00  0.00           H  
ATOM   3412 2HB  LYS A 217      -1.674  20.081  -3.713  1.00  0.00           H  
ATOM   3413 1HG  LYS A 217      -2.291  20.653  -1.366  1.00  0.00           H  
ATOM   3414 2HG  LYS A 217      -0.735  20.001  -0.832  1.00  0.00           H  
ATOM   3415 1HD  LYS A 217      -0.997  22.208  -2.904  1.00  0.00           H  
ATOM   3416 2HD  LYS A 217      -0.801  22.513  -1.171  1.00  0.00           H  
ATOM   3417 1HE  LYS A 217       1.322  21.204  -1.211  1.00  0.00           H  
ATOM   3418 2HE  LYS A 217       1.137  20.993  -2.954  1.00  0.00           H  
ATOM   3419 1HZ  LYS A 217       2.584  22.816  -2.436  1.00  0.00           H  
ATOM   3420 2HZ  LYS A 217       1.231  23.379  -3.195  1.00  0.00           H  
ATOM   3421 3HZ  LYS A 217       1.406  23.576  -1.567  1.00  0.00           H  
ATOM   3422  N   LYS A 218      -4.211  18.823  -3.352  1.00  0.00           N  
ATOM   3423  CA  LYS A 218      -5.620  19.147  -3.157  1.00  0.00           C  
ATOM   3424  C   LYS A 218      -6.406  17.938  -2.664  1.00  0.00           C  
ATOM   3425  O   LYS A 218      -7.245  18.052  -1.767  1.00  0.00           O  
ATOM   3426  CB  LYS A 218      -6.230  19.676  -4.455  1.00  0.00           C  
ATOM   3427  CG  LYS A 218      -5.739  21.059  -4.864  1.00  0.00           C  
ATOM   3428  CD  LYS A 218      -6.331  21.483  -6.200  1.00  0.00           C  
ATOM   3429  CE  LYS A 218      -5.845  22.866  -6.607  1.00  0.00           C  
ATOM   3430  NZ  LYS A 218      -6.347  23.259  -7.952  1.00  0.00           N  
ATOM   3431  H   LYS A 218      -3.820  18.871  -4.288  1.00  0.00           H  
ATOM   3432  HA  LYS A 218      -5.692  19.925  -2.396  1.00  0.00           H  
ATOM   3433 1HB  LYS A 218      -6.007  18.987  -5.270  1.00  0.00           H  
ATOM   3434 2HB  LYS A 218      -7.315  19.723  -4.355  1.00  0.00           H  
ATOM   3435 1HG  LYS A 218      -6.023  21.786  -4.103  1.00  0.00           H  
ATOM   3436 2HG  LYS A 218      -4.652  21.049  -4.945  1.00  0.00           H  
ATOM   3437 1HD  LYS A 218      -6.044  20.765  -6.970  1.00  0.00           H  
ATOM   3438 2HD  LYS A 218      -7.418  21.497  -6.128  1.00  0.00           H  
ATOM   3439 1HE  LYS A 218      -6.185  23.600  -5.878  1.00  0.00           H  
ATOM   3440 2HE  LYS A 218      -4.756  22.880  -6.622  1.00  0.00           H  
ATOM   3441 1HZ  LYS A 218      -6.004  24.180  -8.184  1.00  0.00           H  
ATOM   3442 2HZ  LYS A 218      -6.022  22.595  -8.640  1.00  0.00           H  
ATOM   3443 3HZ  LYS A 218      -7.357  23.269  -7.945  1.00  0.00           H  
ATOM   3444  N   LEU A 219      -6.135  16.782  -3.256  1.00  0.00           N  
ATOM   3445  CA  LEU A 219      -6.861  15.569  -2.930  1.00  0.00           C  
ATOM   3446  C   LEU A 219      -6.411  14.991  -1.586  1.00  0.00           C  
ATOM   3447  O   LEU A 219      -7.227  14.476  -0.818  1.00  0.00           O  
ATOM   3448  CB  LEU A 219      -6.663  14.528  -4.038  1.00  0.00           C  
ATOM   3449  CG  LEU A 219      -7.696  14.558  -5.172  1.00  0.00           C  
ATOM   3450  CD1 LEU A 219      -7.752  15.957  -5.771  1.00  0.00           C  
ATOM   3451  CD2 LEU A 219      -7.325  13.526  -6.226  1.00  0.00           C  
ATOM   3452  H   LEU A 219      -5.405  16.747  -3.960  1.00  0.00           H  
ATOM   3453  HA  LEU A 219      -7.921  15.811  -2.860  1.00  0.00           H  
ATOM   3454 1HB  LEU A 219      -5.680  14.676  -4.482  1.00  0.00           H  
ATOM   3455 2HB  LEU A 219      -6.691  13.534  -3.591  1.00  0.00           H  
ATOM   3456  HG  LEU A 219      -8.684  14.328  -4.770  1.00  0.00           H  
ATOM   3457 1HD1 LEU A 219      -8.486  15.979  -6.576  1.00  0.00           H  
ATOM   3458 2HD1 LEU A 219      -8.039  16.672  -5.000  1.00  0.00           H  
ATOM   3459 3HD1 LEU A 219      -6.772  16.222  -6.167  1.00  0.00           H  
ATOM   3460 1HD2 LEU A 219      -8.059  13.547  -7.031  1.00  0.00           H  
ATOM   3461 2HD2 LEU A 219      -6.338  13.756  -6.628  1.00  0.00           H  
ATOM   3462 3HD2 LEU A 219      -7.310  12.534  -5.774  1.00  0.00           H  
ATOM   3463  N   ALA A 220      -5.112  15.085  -1.304  1.00  0.00           N  
ATOM   3464  CA  ALA A 220      -4.574  14.645  -0.020  1.00  0.00           C  
ATOM   3465  C   ALA A 220      -5.175  15.449   1.117  1.00  0.00           C  
ATOM   3466  O   ALA A 220      -5.508  14.903   2.172  1.00  0.00           O  
ATOM   3467  CB  ALA A 220      -3.063  14.774  -0.012  1.00  0.00           C  
ATOM   3468  H   ALA A 220      -4.480  15.470  -1.996  1.00  0.00           H  
ATOM   3469  HA  ALA A 220      -4.847  13.605   0.128  1.00  0.00           H  
ATOM   3470 1HB  ALA A 220      -2.679  14.428   0.937  1.00  0.00           H  
ATOM   3471 2HB  ALA A 220      -2.641  14.175  -0.813  1.00  0.00           H  
ATOM   3472 3HB  ALA A 220      -2.789  15.810  -0.154  1.00  0.00           H  
ATOM   3473  N   LYS A 221      -5.328  16.747   0.900  1.00  0.00           N  
ATOM   3474  CA  LYS A 221      -5.955  17.608   1.880  1.00  0.00           C  
ATOM   3475  C   LYS A 221      -7.384  17.170   2.147  1.00  0.00           C  
ATOM   3476  O   LYS A 221      -7.788  16.998   3.297  1.00  0.00           O  
ATOM   3477  CB  LYS A 221      -5.924  19.064   1.414  1.00  0.00           C  
ATOM   3478  CG  LYS A 221      -6.567  20.049   2.382  1.00  0.00           C  
ATOM   3479  CD  LYS A 221      -6.459  21.477   1.870  1.00  0.00           C  
ATOM   3480  CE  LYS A 221      -7.360  22.417   2.655  1.00  0.00           C  
ATOM   3481  NZ  LYS A 221      -6.946  22.524   4.081  1.00  0.00           N  
ATOM   3482  H   LYS A 221      -4.998  17.147   0.026  1.00  0.00           H  
ATOM   3483  HA  LYS A 221      -5.401  17.531   2.815  1.00  0.00           H  
ATOM   3484 1HB  LYS A 221      -4.890  19.374   1.258  1.00  0.00           H  
ATOM   3485 2HB  LYS A 221      -6.439  19.150   0.457  1.00  0.00           H  
ATOM   3486 1HG  LYS A 221      -7.620  19.797   2.511  1.00  0.00           H  
ATOM   3487 2HG  LYS A 221      -6.073  19.981   3.351  1.00  0.00           H  
ATOM   3488 1HD  LYS A 221      -5.426  21.818   1.958  1.00  0.00           H  
ATOM   3489 2HD  LYS A 221      -6.745  21.509   0.818  1.00  0.00           H  
ATOM   3490 1HE  LYS A 221      -7.331  23.409   2.206  1.00  0.00           H  
ATOM   3491 2HE  LYS A 221      -8.387  22.055   2.616  1.00  0.00           H  
ATOM   3492 1HZ  LYS A 221      -7.568  23.155   4.566  1.00  0.00           H  
ATOM   3493 2HZ  LYS A 221      -6.987  21.612   4.513  1.00  0.00           H  
ATOM   3494 3HZ  LYS A 221      -6.001  22.878   4.131  1.00  0.00           H  
ATOM   3495  N   ILE A 222      -8.148  16.978   1.075  1.00  0.00           N  
ATOM   3496  CA  ILE A 222      -9.533  16.550   1.192  1.00  0.00           C  
ATOM   3497  C   ILE A 222      -9.656  15.217   1.921  1.00  0.00           C  
ATOM   3498  O   ILE A 222     -10.476  15.071   2.826  1.00  0.00           O  
ATOM   3499  CB  ILE A 222     -10.185  16.435  -0.198  1.00  0.00           C  
ATOM   3500  CG1 ILE A 222     -10.362  17.823  -0.820  1.00  0.00           C  
ATOM   3501  CG2 ILE A 222     -11.522  15.717  -0.101  1.00  0.00           C  
ATOM   3502  CD1 ILE A 222     -10.704  17.792  -2.293  1.00  0.00           C  
ATOM   3503  H   ILE A 222      -7.756  17.138   0.151  1.00  0.00           H  
ATOM   3504  HA  ILE A 222     -10.074  17.300   1.769  1.00  0.00           H  
ATOM   3505  HB  ILE A 222      -9.529  15.874  -0.862  1.00  0.00           H  
ATOM   3506 1HG1 ILE A 222     -11.154  18.358  -0.297  1.00  0.00           H  
ATOM   3507 2HG1 ILE A 222      -9.444  18.397  -0.696  1.00  0.00           H  
ATOM   3508 1HG2 ILE A 222     -11.969  15.645  -1.092  1.00  0.00           H  
ATOM   3509 2HG2 ILE A 222     -11.369  14.717   0.301  1.00  0.00           H  
ATOM   3510 3HG2 ILE A 222     -12.188  16.275   0.558  1.00  0.00           H  
ATOM   3511 1HD1 ILE A 222     -10.813  18.812  -2.662  1.00  0.00           H  
ATOM   3512 2HD1 ILE A 222      -9.906  17.291  -2.841  1.00  0.00           H  
ATOM   3513 3HD1 ILE A 222     -11.639  17.253  -2.438  1.00  0.00           H  
ATOM   3514  N   ALA A 223      -8.840  14.245   1.529  1.00  0.00           N  
ATOM   3515  CA  ALA A 223      -8.883  12.937   2.168  1.00  0.00           C  
ATOM   3516  C   ALA A 223      -8.613  13.065   3.665  1.00  0.00           C  
ATOM   3517  O   ALA A 223      -9.283  12.427   4.484  1.00  0.00           O  
ATOM   3518  CB  ALA A 223      -7.867  12.004   1.527  1.00  0.00           C  
ATOM   3519  H   ALA A 223      -8.183  14.413   0.774  1.00  0.00           H  
ATOM   3520  HA  ALA A 223      -9.881  12.525   2.038  1.00  0.00           H  
ATOM   3521 1HB  ALA A 223      -7.923  11.024   2.000  1.00  0.00           H  
ATOM   3522 2HB  ALA A 223      -8.083  11.905   0.467  1.00  0.00           H  
ATOM   3523 3HB  ALA A 223      -6.866  12.411   1.658  1.00  0.00           H  
ATOM   3524  N   ALA A 224      -7.635  13.896   4.020  1.00  0.00           N  
ATOM   3525  CA  ALA A 224      -7.282  14.101   5.419  1.00  0.00           C  
ATOM   3526  C   ALA A 224      -8.477  14.664   6.199  1.00  0.00           C  
ATOM   3527  O   ALA A 224      -8.777  14.214   7.307  1.00  0.00           O  
ATOM   3528  CB  ALA A 224      -6.092  15.039   5.530  1.00  0.00           C  
ATOM   3529  H   ALA A 224      -7.122  14.400   3.300  1.00  0.00           H  
ATOM   3530  HA  ALA A 224      -7.019  13.136   5.851  1.00  0.00           H  
ATOM   3531 1HB  ALA A 224      -5.824  15.168   6.576  1.00  0.00           H  
ATOM   3532 2HB  ALA A 224      -5.246  14.617   4.988  1.00  0.00           H  
ATOM   3533 3HB  ALA A 224      -6.351  16.007   5.099  1.00  0.00           H  
ATOM   3534  N   GLU A 225      -9.159  15.643   5.601  1.00  0.00           N  
ATOM   3535  CA  GLU A 225     -10.331  16.271   6.219  1.00  0.00           C  
ATOM   3536  C   GLU A 225     -11.479  15.282   6.406  1.00  0.00           C  
ATOM   3537  O   GLU A 225     -12.287  15.422   7.323  1.00  0.00           O  
ATOM   3538  CB  GLU A 225     -10.805  17.453   5.371  1.00  0.00           C  
ATOM   3539  CG  GLU A 225      -9.881  18.663   5.407  1.00  0.00           C  
ATOM   3540  CD  GLU A 225     -10.387  19.809   4.576  1.00  0.00           C  
ATOM   3541  OE1 GLU A 225     -11.357  19.631   3.879  1.00  0.00           O  
ATOM   3542  OE2 GLU A 225      -9.801  20.865   4.638  1.00  0.00           O  
ATOM   3543  H   GLU A 225      -8.850  15.972   4.690  1.00  0.00           H  
ATOM   3544  HA  GLU A 225     -10.042  16.638   7.205  1.00  0.00           H  
ATOM   3545 1HB  GLU A 225     -10.906  17.139   4.332  1.00  0.00           H  
ATOM   3546 2HB  GLU A 225     -11.789  17.774   5.713  1.00  0.00           H  
ATOM   3547 1HG  GLU A 225      -9.775  18.996   6.439  1.00  0.00           H  
ATOM   3548 2HG  GLU A 225      -8.897  18.365   5.047  1.00  0.00           H  
ATOM   3549  N   LEU A 226     -11.549  14.286   5.529  1.00  0.00           N  
ATOM   3550  CA  LEU A 226     -12.591  13.270   5.611  1.00  0.00           C  
ATOM   3551  C   LEU A 226     -12.267  12.182   6.638  1.00  0.00           C  
ATOM   3552  O   LEU A 226     -13.082  11.289   6.882  1.00  0.00           O  
ATOM   3553  CB  LEU A 226     -12.800  12.629   4.233  1.00  0.00           C  
ATOM   3554  CG  LEU A 226     -13.379  13.550   3.152  1.00  0.00           C  
ATOM   3555  CD1 LEU A 226     -13.342  12.839   1.806  1.00  0.00           C  
ATOM   3556  CD2 LEU A 226     -14.802  13.940   3.526  1.00  0.00           C  
ATOM   3557  H   LEU A 226     -10.870  14.241   4.774  1.00  0.00           H  
ATOM   3558  HA  LEU A 226     -13.517  13.759   5.918  1.00  0.00           H  
ATOM   3559 1HB  LEU A 226     -11.841  12.259   3.874  1.00  0.00           H  
ATOM   3560 2HB  LEU A 226     -13.475  11.781   4.343  1.00  0.00           H  
ATOM   3561  HG  LEU A 226     -12.766  14.448   3.072  1.00  0.00           H  
ATOM   3562 1HD1 LEU A 226     -13.754  13.493   1.037  1.00  0.00           H  
ATOM   3563 2HD1 LEU A 226     -12.312  12.589   1.554  1.00  0.00           H  
ATOM   3564 3HD1 LEU A 226     -13.935  11.926   1.860  1.00  0.00           H  
ATOM   3565 1HD2 LEU A 226     -15.213  14.595   2.757  1.00  0.00           H  
ATOM   3566 2HD2 LEU A 226     -15.416  13.042   3.605  1.00  0.00           H  
ATOM   3567 3HD2 LEU A 226     -14.796  14.461   4.483  1.00  0.00           H  
ATOM   3568  N   GLY A 227     -11.087  12.267   7.253  1.00  0.00           N  
ATOM   3569  CA  GLY A 227     -10.697  11.301   8.274  1.00  0.00           C  
ATOM   3570  C   GLY A 227      -9.740  10.228   7.752  1.00  0.00           C  
ATOM   3571  O   GLY A 227      -9.561   9.192   8.388  1.00  0.00           O  
ATOM   3572  H   GLY A 227     -10.454  13.027   7.023  1.00  0.00           H  
ATOM   3573 1HA  GLY A 227     -10.230  11.828   9.105  1.00  0.00           H  
ATOM   3574 2HA  GLY A 227     -11.593  10.823   8.672  1.00  0.00           H  
ATOM   3575  N   ALA A 228      -9.119  10.480   6.604  1.00  0.00           N  
ATOM   3576  CA  ALA A 228      -8.133   9.541   6.070  1.00  0.00           C  
ATOM   3577  C   ALA A 228      -6.739   9.915   6.569  1.00  0.00           C  
ATOM   3578  O   ALA A 228      -6.384  11.093   6.623  1.00  0.00           O  
ATOM   3579  OXT ALA A 228      -5.975   9.057   6.914  1.00  0.00           O  
ATOM   3580  CB  ALA A 228      -8.170   9.535   4.547  1.00  0.00           C  
ATOM   3581  H   ALA A 228      -9.318  11.337   6.098  1.00  0.00           H  
ATOM   3582  HA  ALA A 228      -8.370   8.547   6.439  1.00  0.00           H  
ATOM   3583 1HB  ALA A 228      -7.440   8.819   4.168  1.00  0.00           H  
ATOM   3584 2HB  ALA A 228      -9.165   9.249   4.209  1.00  0.00           H  
ATOM   3585 3HB  ALA A 228      -7.932  10.528   4.174  1.00  0.00           H  
TER                                                                             
# All scores below are weighted scores, not raw scores.
#BEGIN_POSE_ENERGIES_TABLE 
label fa_atr fa_rep fa_sol fa_intra_rep fa_intra_sol_xover4 lk_ball_wtd fa_elec pro_close hbond_sr_bb hbond_lr_bb hbond_bb_sc hbond_sc dslf_fa13 omega fa_dun p_aa_pp yhh_planarity ref rama_prepro total
weights 1 0.55 1 0.005 1 1 1 1.25 1 1 1 1 1.25 0.4 0.7 0.6 0.625 1 0.45 NA
pose -1349.58 156.85 696.155 2.63134 44.1333 -27.0015 -406.994 0 -109.781 -73.7992 -23.4235 -11.2969 0 10.8371 249.346 -40.6517 0.00325 94.4157 -6.35258 -794.512
ASP:NtermProteinFull_1 -4.65632 0.68252 8.24713 0.00324 0.36682 1.04896 -9.01146 0 0 0 -1.09881 -1.31355 0 0.14935 1.70581 0 0 -2.14574 0 -6.02205
ALA_2 -4.38958 0.54603 2.57736 0.0015 0 -0.11216 -1.61767 0 0 0 0 0 0 0.20706 0 -0.5329 0 1.32468 -0.02506 -2.02074
ILE_3 -7.85314 0.81175 1.0279 0.03071 0.08121 -0.00663 -1.6831 0 0 0 0 0 0 0.14472 1.16802 -0.74899 0 2.30374 -0.25035 -4.97415
ALA_4 -5.08852 1.34481 1.85481 0.0013 0 0.02281 -1.8221 0 0 0 0 0 0 0.00902 0 0.16321 0 1.32468 -0.05978 -2.24978
ILE_5 -8.23739 0.93423 0.81695 0.02622 0.0782 0.22888 -1.80511 0 0 0 0 0 0 -0.00892 0.3277 -0.74727 0 2.30374 -0.06811 -6.15089
ALA_6 -3.98217 0.3214 2.15861 0.0024 0 -0.08509 -1.96428 0 0 0 0 0 0 -0.02496 0 0.35776 0 1.32468 0.47498 -1.41666
LEU_7 -6.47842 0.9592 1.02173 0.01691 0.07372 -0.15214 -0.74284 0 0 0 0 0 0 -0.04179 0.39259 -0.16904 0 1.66147 0.5601 -2.89853
ASP_8 -4.79148 0.41773 4.83728 0.005 0.3237 -0.08752 -1.43067 0 0 0 -0.54376 0 0 0.03386 2.89173 0.09864 0 -2.14574 -0.1514 -0.54266
GLU_9 -1.54396 0.25204 2.06952 0.00803 0.384 -0.03804 -0.67393 0 0 0 -0.54376 0 0 -0.02973 3.10676 -0.303 0 -2.72453 -0.30481 -0.34143
SER_10 -1.60404 0.14874 2.03459 0.00185 0.06171 -0.249 0.0887 0 0 0 0 0 0 0.03481 0.20026 -0.27321 0 -0.28969 -0.61306 -0.45834
ALA_11 -4.1851 0.45218 1.68522 0.00131 0 -0.04188 -0.37725 0 0 0 0 0 0 -0.00681 0 0.13008 0 1.32468 -0.24098 -1.25854
THR_12 -4.79437 0.64502 3.4278 0.01177 0.06276 0.01128 -2.78785 0 0 0 -1.33844 0 0 0.3598 0.80324 -0.7375 0 1.15175 0.14938 -3.03536
TRP_13 -8.59846 0.99789 3.23796 0.02336 0.41641 -0.33107 -1.40982 0 0 0 -0.36424 0 0 0.03782 1.28338 0.06235 0 2.26099 -0.13833 -2.52175
LYS_14 -5.56443 0.9299 3.76792 0.0137 0.15658 -0.28727 -0.74686 0 0 0 0 0 0 -0.03378 2.05514 -0.0645 0 -0.71458 -0.48581 -0.97397
ASP_15 -6.49351 0.29811 6.81413 0.00301 0.27718 -0.11129 -3.71386 0 0 0 -0.9742 0 0 0.39111 2.21893 -0.14041 0 -2.14574 -0.33508 -3.91162
MET_16 -10.6256 1.13345 2.07767 0.01143 0.0165 0.0021 -1.42758 0 0 0 0 0 0 0.01304 1.90809 0.04578 0 1.65735 -0.01509 -5.20284
LYS_17 -6.37318 0.81147 4.06079 0.00924 0.17658 -0.19743 -1.66268 0 0 0 0 0 0 0.00122 0.96814 0.07677 0 -0.71458 0.08753 -2.75613
LYS_18 -6.2304 0.48269 6.41354 0.01251 0.21704 -0.32361 -3.18878 0 0 0 0 0 0 -0.03526 2.34464 0.01306 0 -0.71458 -0.13497 -1.14413
ALA_19 -7.10569 1.12598 2.78161 0.00151 0 0.01419 -2.01335 0 0 0 0 0 0 -0.00377 0 -0.21652 0 1.32468 -0.32549 -4.41686
MET_20 -11.6547 2.26752 2.34542 0.00637 0.06881 -0.14364 -1.87766 0 0 0 0 0 0 0.10072 1.60032 0.05236 0 1.65735 -0.14732 -5.72444
GLU_21 -6.00609 0.3463 5.55122 0.00746 0.35139 -0.32476 -2.81945 0 0 0 0 0 0 0.02678 2.9534 -0.18674 0 -2.72453 -0.2032 -3.02821
ILE_22 -8.75129 0.89561 3.7359 0.02941 0.07282 -0.211 -1.67608 0 0 0 0 0 0 -0.02415 0.16382 -0.38938 0 2.30374 -0.16677 -4.01736
LEU_23 -10.5298 1.77838 2.11299 0.02059 0.07461 -0.18421 -1.99464 0 0 0 0 0 0 0.09289 0.60224 -0.23745 0 1.66147 -0.06177 -6.66467
TYR_24 -6.69581 0.58853 4.07775 0.02165 0.27666 -0.32618 -1.32881 0 0 0 0 0 0 -0.01115 1.31866 -0.36514 0.00149 0.58223 -0.09213 -1.95223
LYS_25 -4.3984 0.34239 4.45921 0.00707 0.12052 -0.4152 -1.7619 0 0 0 0 0 0 -0.00186 1.01725 -0.04276 0 -0.71458 -0.28533 -1.6736
LEU_26 -6.46132 0.76699 1.84277 0.0187 0.1004 -0.17233 -0.66776 0 0 0 0 0 0 0.03514 0.14017 -0.09023 0 1.66147 -0.50374 -3.32973
GLY_27 -1.96741 0.17675 2.15814 7e-05 0 -0.15109 -1.2385 0 0 0 0 0 0 -0.11931 0 -1.44354 0 0.79816 -0.43889 -2.22562
VAL_28 -6.42659 0.77736 1.2941 0.01734 0.05107 -0.2569 -0.32137 0 0 0 0 0 0 -0.0622 0.00167 -0.22652 0 2.64269 -0.30945 -2.81879
LYS_29 -3.25286 0.32531 2.43041 0.00715 0.12 0.04803 -1.31246 0 0 0 0 0 0 -0.03537 1.04247 -0.1479 0 -0.71458 -0.14855 -1.63837
ALA_30 -4.10736 0.43715 1.38144 0.00158 0 -0.14534 -0.95647 0 0 0 0 0 0 -0.03685 0 0.6359 0 1.32468 0.3267 -1.13859
ILE_31 -7.74178 0.72683 0.91049 0.02713 0.07384 0.05572 -1.19104 0 0 0 0 0 0 -0.06382 0.1444 -0.66496 0 2.30374 0.25422 -5.16522
ALA_32 -4.16595 0.91802 1.73457 0.00178 0 0.16686 -1.87152 0 0 0 0 0 0 0.17535 0 0.55276 0 1.32468 0.42621 -0.73723
VAL_33 -8.00703 1.43534 0.70706 0.01681 0.04713 0.09123 -2.13725 0 0 0 0 0 0 -0.00592 0.64358 -0.40414 0 2.64269 0.49953 -4.47097
ALA_34 -3.92222 0.3663 2.17163 0.0013 0 0.27273 -2.06068 0 0 0 0 0 0 -0.02315 0 0.46776 0 1.32468 0.19144 -1.21021
PHE_35 -10.194 2.43003 1.15605 0.02541 0.55264 -0.16152 -1.90653 0 0 0 0 0 0 0.05931 1.50264 -0.31757 0 1.21829 0.3054 -5.32988
ALA_36 -2.74713 0.67129 1.54031 0.00131 0 -0.05206 -0.79662 0 0 0 0 0 0 -0.04699 0 -0.04735 0 1.32468 -0.38128 -0.53383
TYR_37 -7.39421 0.91805 2.37174 0.02254 0.17092 -0.17622 -0.69483 0 0 0 0 0 0 -0.08434 1.76089 0.04105 0.00014 0.58223 -0.41081 -2.89283
ASP_38 -5.62216 0.57683 5.69341 0.00685 0.53667 -0.09798 -3.16164 0 0 0 -0.63822 0 0 0.01238 2.05747 -0.48819 0 -2.14574 0.48478 -2.78553
GLU_39 -3.50617 0.10722 3.63198 0.00821 0.91833 0.01475 -0.83898 0 0 0 0 0 0 -0.08316 4.40627 -0.2761 0 -2.72453 0.28909 1.94691
LYS_40 -5.52988 0.49878 4.54381 0.01453 0.47593 -0.33213 -2.26558 0 0 0 -0.63822 0 0 -0.02241 1.85905 -0.00802 0 -0.71458 -0.15137 -2.27007
LEU_41 -9.53771 1.81619 2.5889 0.01635 0.07896 -0.29164 -1.69623 0 0 0 0 0 0 0.20711 0.14407 -0.31405 0 1.66147 -0.12953 -5.4561
ILE_42 -8.84009 0.73207 2.20681 0.02741 0.07163 -0.28271 -1.6547 0 0 0 0 0 0 -0.01513 0.06833 -0.42441 0 2.30374 -0.14424 -5.95128
LYS_43 -4.8555 0.26972 3.70814 0.022 0.33776 -0.13378 -1.58477 0 0 0 0 0 0 -0.01278 3.13059 0.06641 0 -0.71458 -0.00562 0.2276
VAL_44 -7.75081 0.76259 2.24648 0.02004 0.05279 -0.22578 -1.66912 0 0 0 0 0 0 -0.0576 0.01638 -0.34035 0 2.64269 -0.00855 -4.31125
ALA_45 -7.03015 1.04662 1.68035 0.00144 0 -0.18789 -1.57294 0 0 0 0 0 0 -0.00078 0 0.09928 0 1.32468 0.13311 -4.50627
ALA_46 -5.80492 1.01194 2.29348 0.0015 0 -0.30184 -1.44204 0 0 0 0 0 0 0.0208 0 -0.01805 0 1.32468 0.11512 -2.79933
LYS_47 -5.48536 0.29153 6.39891 0.01069 0.33391 0.06591 -4.77772 0 0 0 0 -0.60342 0 0.03772 1.74857 0.06713 0 -0.71458 0.03722 -2.5895
VAL_48 -7.77092 1.31301 3.07882 0.02147 0.05523 -0.22284 -2.10187 0 0 0 0 0 0 0.03495 0.02301 -0.19603 0 2.64269 -0.06118 -3.18365
LEU_49 -9.1779 0.86537 2.0889 0.01513 0.07263 -0.36739 -2.10821 0 0 0 0 0 0 0.14666 0.45346 -0.23833 0 1.66147 -0.2163 -6.80449
HIS_D_50 -4.23331 0.24148 4.32343 0.02939 0.62559 -0.27623 -1.27381 0 0 0 0 0 0 -0.01414 3.13826 -0.16222 0 -0.30065 -0.08802 2.00977
ASP_51 -4.03913 0.19689 5.52674 0.00422 0.3003 0.00493 -3.42658 0 0 0 0 -0.60342 0 0.03269 1.30692 0.21545 0 -2.14574 -0.08205 -2.70878
LEU_52 -7.00104 0.83869 1.85262 0.01547 0.07364 -0.33918 -0.6858 0 0 0 0 0 0 -0.03932 0.30405 -0.27176 0 1.66147 -0.23154 -3.8227
GLY_53 -2.14877 0.10115 2.22186 0.00013 0 -0.19055 -0.58949 0 0 0 0 0 0 -0.00297 0 -1.47857 0 0.79816 0.31642 -0.97262
ALA_54 -3.42222 0.07524 1.34636 0.00129 0 -0.1909 -0.23694 0 0 0 0 0 0 -0.03646 0 -0.11881 0 1.32468 0.01126 -1.24651
GLU_55 -2.51846 0.32172 2.16096 0.00974 1.01423 -0.03526 -0.1042 0 0 0 0 0 0 0.38398 2.87548 -0.25768 0 -2.72453 -0.5675 0.55849
ALA_56 -3.64739 0.2474 2.25653 0.00204 0 0.09559 -0.92934 0 0 0 0 0 0 0.14169 0 0.43019 0 1.32468 0.81898 0.74036
ALA_57 -5.02098 0.46334 2.32145 0.00269 0 0.17189 -3.43075 0 0 0 -1.12452 0 0 -0.01775 0 0.02695 0 1.32468 1.21082 -4.07218
ALA_58 -4.66195 0.66399 2.17743 0.00136 0 0.2462 -2.45457 0 0 0 0 0 0 -0.00979 0 0.34725 0 1.32468 0.43509 -1.93031
ILE_59 -8.44733 1.12717 0.88247 0.02941 0.06686 0.27223 -1.86884 0 0 0 0 0 0 -0.02182 0.35752 -0.48657 0 2.30374 0.09674 -5.68844
ALA_60 -4.21512 0.43731 1.56374 0.00169 0 0.09821 -1.42579 0 0 0 0 0 0 -0.06082 0 0.58509 0 1.32468 0.48987 -1.20113
LEU_61 -8.54842 1.31892 1.01112 0.01767 0.0759 0.01431 -2.02546 0 0 0 0 0 0 -0.04188 0.82151 -0.3232 0 1.66147 0.58113 -5.43693
ALA_62 -4.30679 0.90712 2.18555 0.00136 0 0.05395 -2.40992 0 0 0 0 0 0 -0.0257 0 0.34609 0 1.32468 0.06695 -1.85672
PHE_63 -9.48187 1.25163 0.87407 0.02199 0.22523 0.11442 -1.72727 0 0 0 0 0 0 0.4123 1.39846 -0.31465 0 1.21829 -0.09677 -6.10417
ASP_64 -2.36173 0.06641 2.03571 0.00746 0.76257 -0.14765 -0.92993 0 0 0 0 -0.57653 0 0.64809 1.56846 -0.55321 0 -2.14574 0.36485 -1.26123
ILE_65 -5.79301 0.52454 1.73092 0.03198 0.08472 -0.13698 0.40492 0 0 0 0 0 0 -0.027 0.98575 -0.75143 0 2.30374 0.27771 -0.36413
ASP_66 -2.25121 0.09559 3.33167 0.00406 0.29905 0.13447 -1.82798 0 0 0 0 -0.30691 0 -0.0272 1.84027 -0.10203 0 -2.14574 -0.33766 -1.29363
ASP_67 -4.49006 0.53311 5.36357 0.00986 0.68977 -0.03988 -3.31406 0 0 0 -0.52167 0 0 -0.05082 1.70977 -0.75177 0 -2.14574 -0.26636 -3.27428
GLU_68 -4.14864 0.3019 3.45484 0.01449 1.12412 -0.06815 -0.85633 0 0 0 0 0 0 -0.0413 3.28796 -0.22823 0 -2.72453 -0.39105 -0.27493
ASP_69 -3.74632 0.57712 4.54682 0.00308 0.60652 -0.09681 -2.20782 0 0 0 -0.52167 0 0 0.43182 2.96251 0.02941 0 -2.14574 -0.16578 0.27314
GLU_70 -5.71704 0.27831 5.64518 0.00732 0.34674 -0.57709 -1.84987 0 0 0 0 0 0 0.11818 3.27229 -0.20343 0 -2.72453 -0.18356 -1.5875
PHE_71 -11.946 1.97898 2.39494 0.02416 0.26086 -0.15209 -1.67994 0 0 0 0 0 0 0.01039 1.42771 -0.53202 0 1.21829 -0.14389 -7.13861
LYS_72 -6.44824 0.56602 3.97298 0.00861 0.1814 -0.08107 -1.74369 0 0 0 0 0 0 0.03853 0.91524 0.01947 0 -0.71458 0.10109 -3.18423
LYS_73 -4.81192 0.20223 4.66318 0.01568 0.24681 -0.1799 -1.78003 0 0 0 0 0 0 0.02747 2.06369 0.06911 0 -0.71458 -0.01268 -0.21092
GLN_74 -8.40744 0.56481 5.88588 0.00699 0.18768 -0.55393 -2.89908 0 0 0 0 0 0 -0.02378 2.26806 0.01526 0 -1.45095 -0.07604 -4.48255
VAL_75 -8.94597 1.29082 1.30847 0.02085 0.05474 -0.25043 -2.08966 0 0 0 0 0 0 -0.05431 0.06807 -0.31424 0 2.64269 -0.10346 -6.37243
LYS_76 -5.44639 0.37235 4.00342 0.00991 0.25348 -0.17202 -1.37154 0 0 0 0 0 0 0.01428 1.80671 0.02451 0 -0.71458 -0.09504 -1.31491
LYS_77 -4.83389 0.31889 4.50513 0.0125 0.45472 -0.28037 -1.65996 0 0 0 0 0 0 -0.03033 3.34281 -0.05508 0 -0.71458 -0.18142 0.87841
ALA_78 -6.51385 0.90249 2.78145 0.00155 0 -0.04201 -1.94065 0 0 0 0 0 0 -0.02271 0 -0.18408 0 1.32468 -0.25639 -3.94951
LEU_79 -9.70684 0.90047 3.48329 0.01678 0.07532 -0.25035 -2.5866 0 0 0 0 0 0 0.0745 0.20865 -0.28008 0 1.66147 -0.27114 -6.67453
GLU_80 -4.37082 0.16233 4.49768 0.01029 1.03738 -0.23218 -1.89382 0 0 0 0 0 0 0.02259 2.82976 -0.23076 0 -2.72453 -0.30857 -1.20065
LEU_81 -6.22303 0.34818 3.80593 0.01565 0.07126 -0.26086 -1.47476 0 0 0 0 0 0 -0.02105 0.64468 -0.21525 0 1.66147 -0.19488 -1.84267
MET_82 -10.9927 1.46779 3.24146 0.00621 0.06716 -0.2865 -2.03317 0 0 0 0 0 0 0.07328 1.50914 0.07386 0 1.65735 -0.01156 -5.22771
LYS_83 -4.63972 0.26318 4.6818 0.00936 0.17626 -0.35665 -1.45069 0 0 0 0 0 0 -0.00234 0.91832 0.08897 0 -0.71458 0.07246 -0.95361
LYS_84 -3.50627 0.17071 2.94637 0.01566 0.28035 -0.23856 -0.81636 0 0 0 0 0 0 0.15665 2.35855 -0.06617 0 -0.71458 -0.14018 0.44617
LEU_85 -6.02555 0.78405 2.58915 0.01891 0.10234 -0.20413 -0.70997 0 0 0 0 0 0 0.80057 0.04918 -0.08806 0 1.66147 -0.38634 -1.40837
GLY_86 -2.18569 0.1147 2.37456 0.00011 0 -0.22992 -0.59872 0 0 0 0 0 0 0.13022 0 -1.38974 0 0.79816 -0.09009 -1.0764
VAL_87 -7.11364 1.55177 1.10918 0.01748 0.04344 -0.22046 -0.82669 0 0 0 0 0 0 0.30483 0.01993 -0.37989 0 2.64269 -0.12943 -2.98077
ASP_88 -3.4763 0.15012 3.678 0.00296 0.28323 -0.08822 -1.21274 0 0 0 -1.12452 0 0 -0.00042 1.74168 -0.172 0 -2.14574 -0.29555 -2.65952
ALA_89 -3.57812 0.28379 2.15492 0.00174 0 0.09888 -1.28569 0 0 0 0 0 0 0.06661 0 0.49718 0 1.32468 0.82775 0.39174
ARG_90 -9.19739 0.58645 7.15149 0.01858 0.54921 0.19169 -5.85716 0 0 0 -1.10361 -1.33236 0 -0.04181 2.1438 0.16428 0 -0.09474 1.1329 -5.68867
ALA_91 -4.41652 0.37644 2.07072 0.0013 0 0.13467 -2.19648 0 0 0 0 0 0 -0.00195 0 0.47594 0 1.32468 0.49519 -1.73601
ILE_92 -8.03919 0.6233 0.09383 0.03318 0.09505 0.13246 -1.75615 0 0 0 0 0 0 -0.01604 1.00421 -0.58308 0 2.30374 0.10952 -5.99916
ALA_93 -5.65873 1.47826 2.0854 0.00146 0 0.07585 -1.98026 0 0 0 0 0 0 -0.0348 0 0.41045 0 1.32468 0.05528 -2.24243
LEU_94 -8.03278 1.17812 1.26513 0.01621 0.06614 -0.20346 -2.08382 0 0 0 0 0 0 -0.03674 0.67229 -0.20174 0 1.66147 0.19385 -5.50534
ALA_95 -3.77194 0.44207 1.90174 0.00126 0 -0.15726 -1.77004 0 0 0 0 0 0 0.03877 0 0.01209 0 1.32468 -0.35238 -2.331
MET_96 -7.9663 1.28928 2.13175 0.05263 0.12576 -0.27188 -0.16349 0 0 0 0 0 0 -0.00431 3.01224 0.00279 0 1.65735 -0.01295 -0.14714
THR_97 -2.8343 0.29958 2.38811 0.00642 0.06092 -0.04147 -1.3082 0 0 0 0 -0.57653 0 0.06646 0.03428 -0.62178 0 1.15175 0.30333 -1.07143
ASP_98 -4.74703 0.34812 6.62445 0.00972 0.69393 -0.38872 -3.54195 0 0 0 -0.58508 0 0 0.12686 2.19537 -0.80533 0 -2.14574 0.33541 -1.88
GLU_99 -4.75447 0.15767 5.42797 0.00837 0.85102 -0.18576 -1.25293 0 0 0 0 0 0 0.08914 2.87522 -0.33608 0 -2.72453 0.13741 0.29302
GLU_100 -4.0882 0.19465 4.99773 0.00857 0.34687 -0.147 -2.21448 0 0 0 0 0 0 0.07054 2.8076 -0.08472 0 -2.72453 -0.28955 -1.12252
LYS_101 -6.96888 0.77222 7.95411 0.00767 0.12496 -0.37895 -5.76423 0 0 0 -0.58508 -0.30691 0 0.10482 1.30748 -0.03307 0 -0.71458 -0.25735 -4.73781
PHE_102 -10.7052 1.99531 2.17711 0.02384 0.27035 0.08345 -2.5063 0 0 0 0 0 0 0.03663 1.39797 -0.52883 0 1.21829 -0.11642 -6.65385
LYS_103 -6.45673 0.51345 3.66892 0.01576 0.24064 -0.15791 -1.4263 0 0 0 0 0 0 -0.01252 2.29352 0.0429 0 -0.71458 0.01551 -1.97735
LYS_104 -5.73683 0.25531 5.19 0.0072 0.11624 -0.24763 -2.77385 0 0 0 0 0 0 -0.00848 1.0391 0.01574 0 -0.71458 -0.22014 -3.07791
LEU_105 -9.43068 1.27852 2.60475 0.01895 0.07312 0.02231 -2.38127 0 0 0 0 0 0 0.21468 2.85027 -0.26091 0 1.66147 -0.21163 -3.56043
ALA_106 -6.11657 0.79302 1.81968 0.00145 0 0.03549 -1.83372 0 0 0 0 0 0 0.13087 0 -0.2246 0 1.32468 -0.24279 -4.31249
LYS_107 -5.85209 0.39275 5.49259 0.01075 0.26362 -0.31273 -2.67029 0 0 0 0 0 0 -0.00215 1.82095 0.07655 0 -0.71458 -0.18678 -1.68142
ILE_108 -8.22448 0.8077 3.5374 0.02895 0.0726 -0.20726 -1.16873 0 0 0 0 0 0 -0.0236 0.10919 -0.3737 0 2.30374 0.05865 -3.07954
ALA_109 -6.61615 0.83812 2.16002 0.00135 0 -0.15381 -1.90163 0 0 0 0 0 0 -0.0062 0 -0.21366 0 1.32468 -0.06618 -4.63347
ALA_110 -4.22205 0.29605 2.88899 0.00133 0 -0.21859 -1.48367 0 0 0 0 0 0 -0.01 0 -0.13187 0 1.32468 -0.22103 -1.77614
GLU_111 -4.03931 0.34053 4.69015 0.00585 0.27458 -0.38325 -1.75692 0 0 0 0 0 0 -0.05252 2.65191 -0.34561 0 -2.72453 -0.40728 -1.7464
LEU_112 -7.4104 1.20618 1.65855 0.01695 0.09818 -0.25908 -0.65361 0 0 0 0 0 0 0.07913 0.09973 -0.10328 0 1.66147 -0.54168 -4.14787
GLY_113 -2.52263 0.21259 2.68362 7e-05 0 -0.36049 -0.82924 0 0 0 0 0 0 -0.08901 0 -1.50758 0 0.79816 -0.21576 -1.83027
ALA_114 -4.46692 0.29653 1.20258 0.00125 0 -0.39134 -0.33461 0 0 0 0 0 0 0.00684 0 -0.06209 0 1.32468 -0.38183 -2.80492
ASP_115 -4.13671 0.12525 5.57715 0.00356 0.29561 0.4488 -4.06881 0 0 0 -1.10361 -1.33236 0 0.26603 2.07893 -0.21477 0 -2.14574 -0.52472 -4.73139
ALA_116 -4.19049 0.34822 1.63681 0.0015 0 -0.10367 -1.72621 0 0 0 0 0 0 0.18539 0 -0.5318 0 1.32468 -0.15935 -3.21491
ILE_117 -7.84616 1.09371 0.21202 0.03068 0.08135 0.14565 -1.63725 0 0 0 0 0 0 0.10016 1.17724 -0.75118 0 2.30374 -0.24986 -5.3399
ALA_118 -5.08028 1.35422 1.86184 0.0013 0 0.01831 -1.88668 0 0 0 0 0 0 0.00645 0 0.16586 0 1.32468 -0.05879 -2.2931
ILE_119 -8.32831 1.00291 0.77124 0.02623 0.07862 0.233 -1.79238 0 0 0 0 0 0 0.00752 0.32891 -0.74253 0 2.30374 -0.06508 -6.17613
ALA_120 -3.92839 0.29781 2.15139 0.0024 0 -0.09046 -1.91355 0 0 0 0 0 0 -0.0234 0 0.35944 0 1.32468 0.48369 -1.33639
LEU_121 -6.38493 0.83633 0.99808 0.01691 0.0737 -0.15796 -0.73317 0 0 0 0 0 0 -0.04339 0.39341 -0.16873 0 1.66147 0.56713 -2.94116
ASP_122 -4.69033 0.36998 4.7524 0.005 0.32359 -0.09143 -1.37728 0 0 0 -0.54385 0 0 0.03269 2.89159 0.09823 0 -2.14574 -0.15124 -0.52639
GLU_123 -1.5438 0.25087 2.06945 0.00803 0.38363 -0.03796 -0.67394 0 0 0 -0.54385 0 0 -0.03298 3.10346 -0.30155 0 -2.72453 -0.30395 -0.34713
SER_124 -1.5976 0.14819 2.02374 0.00185 0.06168 -0.24517 0.08708 0 0 0 0 0 0 0.03364 0.20117 -0.27268 0 -0.28969 -0.61245 -0.46026
ALA_125 -4.16254 0.41575 1.68687 0.00131 0 -0.04618 -0.3635 0 0 0 0 0 0 -0.00625 0 0.13023 0 1.32468 -0.24078 -1.2604
THR_126 -4.79216 0.65134 3.42516 0.01176 0.06275 0.01457 -2.78411 0 0 0 -1.34002 0 0 0.35729 0.80193 -0.73742 0 1.15175 0.15015 -3.02701
TRP_127 -8.54707 0.97339 3.2066 0.02335 0.41685 -0.32439 -1.40678 0 0 0 -0.3641 0 0 0.036 1.27827 0.05984 0 2.26099 -0.1379 -2.52495
LYS_128 -5.56088 0.92585 3.7656 0.0137 0.15664 -0.28599 -0.74562 0 0 0 0 0 0 -0.03359 2.05574 -0.0649 0 -0.71458 -0.48619 -0.97423
ASP_129 -6.41049 0.30119 6.72664 0.00301 0.27723 -0.10405 -3.73886 0 0 0 -0.97592 0 0 0.39621 2.22027 -0.14111 0 -2.14574 -0.33646 -3.92809
MET_130 -10.6051 1.10406 2.06277 0.01143 0.01667 0.00583 -1.42233 0 0 0 0 0 0 0.01444 1.9091 0.04474 0 1.65735 -0.01745 -5.21853
LYS_131 -6.38121 0.82602 4.06327 0.00924 0.17675 -0.19766 -1.66562 0 0 0 0 0 0 0.00068 0.96933 0.07627 0 -0.71458 0.08515 -2.75237
LYS_132 -6.19984 0.48189 6.34621 0.01251 0.21704 -0.29867 -3.16186 0 0 0 0 0 0 -0.03523 2.34587 0.01316 0 -0.71458 -0.13558 -1.12908
ALA_133 -7.11798 1.15836 2.79602 0.00151 0 0.01693 -2.0048 0 0 0 0 0 0 -0.00324 0 -0.21583 0 1.32468 -0.32461 -4.36895
MET_134 -11.6661 2.26589 2.34945 0.00637 0.06882 -0.14249 -1.86804 0 0 0 0 0 0 0.10524 1.59996 0.05203 0 1.65735 -0.14734 -5.71885
GLU_135 -6.01554 0.35447 5.55148 0.00746 0.3519 -0.32721 -2.82766 0 0 0 0 0 0 0.02675 2.95713 -0.18959 0 -2.72453 -0.20654 -3.04188
ILE_136 -8.84641 0.94915 3.81497 0.02943 0.07287 -0.22038 -1.69655 0 0 0 0 0 0 -0.0218 0.16643 -0.38703 0 2.30374 -0.17032 -4.00591
LEU_137 -10.6906 2.15876 2.07207 0.02063 0.07458 -0.18627 -1.99357 0 0 0 0 0 0 0.09191 0.61598 -0.23675 0 1.66147 -0.06127 -6.47306
TYR_138 -6.65586 0.57373 4.06151 0.02166 0.27658 -0.33142 -1.30981 0 0 0 0 0 0 -0.0113 1.31827 -0.36497 0.00149 0.58223 -0.09082 -1.92871
LYS_139 -4.39668 0.33791 4.45686 0.00707 0.12047 -0.41743 -1.7566 0 0 0 0 0 0 -0.00436 1.01555 -0.04308 0 -0.71458 -0.28461 -1.67947
LEU_140 -6.55323 0.82709 1.81396 0.01872 0.10032 -0.14703 -0.6701 0 0 0 0 0 0 0.02949 0.14232 -0.09219 0 1.66147 -0.5075 -3.37668
GLY_141 -1.96661 0.17401 2.15858 7e-05 0 -0.1515 -1.23715 0 0 0 0 0 0 -0.12437 0 -1.4415 0 0.79816 -0.44911 -2.23942
VAL_142 -6.44199 0.73568 1.29356 0.01733 0.05101 -0.24872 -0.27438 0 0 0 0 0 0 -0.06267 0.00152 -0.22792 0 2.64269 -0.31634 -2.83023
LYS_143 -3.2771 0.35794 2.44232 0.00715 0.12006 0.0641 -1.29368 0 0 0 0 0 0 -0.03554 1.03947 -0.14832 0 -0.71458 -0.15146 -1.58963
ALA_144 -3.98822 0.43336 1.33882 0.00158 0 -0.15461 -0.90991 0 0 0 0 0 0 -0.03695 0 0.63554 0 1.32468 0.32434 -1.03137
ILE_145 -7.7083 0.76607 0.90472 0.02713 0.07383 0.04858 -1.23514 0 0 0 0 0 0 -0.06462 0.14472 -0.66544 0 2.30374 0.25361 -5.15111
ALA_146 -4.08888 0.83909 1.69777 0.00178 0 0.16181 -1.80785 0 0 0 0 0 0 0.15846 0 0.55196 0 1.32468 0.42677 -0.73442
VAL_147 -8.01195 1.41164 0.69629 0.01681 0.04712 0.10014 -2.13361 0 0 0 0 0 0 -0.0018 0.64851 -0.40533 0 2.64269 0.5002 -4.4893
ALA_148 -3.91213 0.36405 2.1702 0.0013 0 0.27412 -2.04493 0 0 0 0 0 0 -0.02526 0 0.47042 0 1.32468 0.19184 -1.18573
PHE_149 -10.1484 2.34992 1.16595 0.02541 0.55254 -0.16069 -1.90824 0 0 0 0 0 0 0.06002 1.49687 -0.31627 0 1.21829 0.30829 -5.35627
ALA_150 -2.74936 0.66472 1.541 0.00131 0 -0.05164 -0.79469 0 0 0 0 0 0 -0.04749 0 -0.04495 0 1.32468 -0.37806 -0.53448
TYR_151 -7.39363 0.88927 2.35331 0.02253 0.17035 -0.17615 -0.694 0 0 0 0 0 0 -0.08519 1.75315 0.04096 0.00014 0.58223 -0.41248 -2.94951
ASP_152 -5.61574 0.56949 5.69202 0.00685 0.53666 -0.09668 -3.16612 0 0 0 -0.63955 0 0 0.01056 2.05776 -0.48782 0 -2.14574 0.48243 -2.79588
GLU_153 -3.51412 0.10882 3.63034 0.00821 0.91836 0.01316 -0.8492 0 0 0 0 0 0 -0.08381 4.40508 -0.27638 0 -2.72453 0.2891 1.92501
LYS_154 -5.48268 0.48928 4.52147 0.01454 0.47612 -0.3245 -2.26059 0 0 0 -0.63955 0 0 -0.02283 1.8595 -0.00699 0 -0.71458 -0.15126 -2.24207
LEU_155 -9.49268 1.7453 2.58667 0.01636 0.07898 -0.28891 -1.69774 0 0 0 0 0 0 0.21158 0.14389 -0.31404 0 1.66147 -0.12911 -5.47824
ILE_156 -8.80989 0.72244 2.21664 0.02741 0.07167 -0.28117 -1.66395 0 0 0 0 0 0 -0.01681 0.06841 -0.42356 0 2.30374 -0.14519 -5.93026
LYS_157 -4.86229 0.2896 3.70819 0.022 0.33766 -0.13159 -1.59373 0 0 0 0 0 0 -0.0128 3.13095 0.06685 0 -0.71458 -0.00626 0.234
VAL_158 -7.72583 0.73869 2.24003 0.02003 0.05279 -0.22369 -1.66077 0 0 0 0 0 0 -0.05757 0.01613 -0.34046 0 2.64269 -0.00825 -4.30619
ALA_159 -7.02336 1.05633 1.68248 0.00144 0 -0.18654 -1.57263 0 0 0 0 0 0 -0.00036 0 0.09784 0 1.32468 0.13167 -4.48844
ALA_160 -5.7876 0.98564 2.30593 0.0015 0 -0.30159 -1.45104 0 0 0 0 0 0 0.0223 0 -0.0179 0 1.32468 0.11415 -2.80392
LYS_161 -5.44406 0.29092 6.40522 0.01069 0.33379 0.06595 -4.77566 0 0 0 0 -0.60157 0 0.03972 1.74833 0.0671 0 -0.71458 0.03868 -2.53547
VAL_162 -7.76465 1.27597 3.07587 0.02146 0.05523 -0.22481 -2.09463 0 0 0 0 0 0 0.03434 0.02221 -0.19667 0 2.64269 -0.05983 -3.21284
LEU_163 -9.17228 0.86778 2.07532 0.01512 0.07262 -0.36712 -2.10044 0 0 0 0 0 0 0.14684 0.45321 -0.23845 0 1.66147 -0.21627 -6.8022
HIS_D_164 -4.21571 0.24131 4.30722 0.02941 0.62566 -0.27564 -1.254 0 0 0 0 0 0 -0.014 3.13829 -0.16191 0 -0.30065 -0.08838 2.0316
ASP_165 -4.04141 0.19828 5.53232 0.00422 0.3003 0.00497 -3.43434 0 0 0 0 -0.60157 0 0.03159 1.30675 0.21515 0 -2.14574 -0.08231 -2.71179
LEU_166 -6.9957 0.83423 1.8623 0.01547 0.07362 -0.34311 -0.68707 0 0 0 0 0 0 -0.03927 0.30474 -0.27158 0 1.66147 -0.23145 -3.81635
GLY_167 -2.15129 0.10099 2.21698 0.00013 0 -0.19031 -0.58884 0 0 0 0 0 0 -0.00192 0 -1.47854 0 0.79816 0.3153 -0.97933
ALA_168 -3.40891 0.07568 1.34427 0.00129 0 -0.19374 -0.21082 0 0 0 0 0 0 -0.03634 0 -0.11912 0 1.32468 0.00996 -1.21304
GLU_169 -2.53521 0.35429 2.17078 0.00974 1.01385 -0.02673 -0.06537 0 0 0 0 0 0 0.39382 2.87528 -0.25682 0 -2.72453 -0.5673 0.64179
ALA_170 -3.68809 0.26688 2.27928 0.00204 0 0.09736 -0.98746 0 0 0 0 0 0 0.14677 0 0.42867 0 1.32468 0.8228 0.69292
ALA_171 -5.11349 0.50811 2.39972 0.00269 0 0.19035 -3.47966 0 0 0 -1.12151 0 0 -0.01848 0 0.02796 0 1.32468 1.21546 -4.06419
ALA_172 -4.71682 0.76123 2.19866 0.00136 0 0.25555 -2.42202 0 0 0 0 0 0 -0.01024 0 0.34603 0 1.32468 0.43519 -1.82637
ILE_173 -8.46295 1.13125 0.9158 0.0294 0.06685 0.27959 -1.88712 0 0 0 0 0 0 -0.02239 0.35688 -0.48733 0 2.30374 0.09556 -5.68071
ALA_174 -4.21889 0.43345 1.55512 0.00169 0 0.09754 -1.42322 0 0 0 0 0 0 -0.05948 0 0.58592 0 1.32468 0.48815 -1.21504
LEU_175 -8.53501 1.27957 1.01151 0.01768 0.076 0.01665 -1.98932 0 0 0 0 0 0 -0.04508 0.82062 -0.32207 0 1.66147 0.57985 -5.42815
ALA_176 -4.31491 0.86668 2.18577 0.00136 0 0.05689 -2.4216 0 0 0 0 0 0 -0.02525 0 0.34249 0 1.32468 0.06655 -1.91733
PHE_177 -9.40861 1.12832 0.90857 0.022 0.22563 0.12045 -1.73104 0 0 0 0 0 0 0.407 1.38921 -0.31298 0 1.21829 -0.09676 -6.12993
ASP_178 -2.37685 0.06689 2.0496 0.00746 0.76195 -0.15941 -0.95231 0 0 0 0 -0.58012 0 0.65967 1.56892 -0.55706 0 -2.14574 0.36434 -1.29265
ILE_179 -5.79486 0.51717 1.71318 0.03198 0.08477 -0.13122 0.41528 0 0 0 0 0 0 -0.02605 0.986 -0.75084 0 2.30374 0.27617 -0.37469
ASP_180 -2.22533 0.08733 3.27325 0.00406 0.2991 0.11637 -1.82569 0 0 0 0 -0.33397 0 -0.02829 1.84475 -0.10424 0 -2.14574 -0.33885 -1.37724
ASP_181 -4.47912 0.52899 5.3449 0.00987 0.69028 -0.03971 -3.30465 0 0 0 -0.52279 0 0 -0.04935 1.70822 -0.75363 0 -2.14574 -0.26763 -3.28035
GLU_182 -4.26078 0.4106 3.45499 0.01449 1.12421 -0.06433 -0.83683 0 0 0 0 0 0 -0.04435 3.28726 -0.22799 0 -2.72453 -0.39185 -0.25912
ASP_183 -3.73883 0.57609 4.53703 0.00308 0.60633 -0.09692 -2.19882 0 0 0 -0.52279 0 0 0.4307 2.9605 0.03036 0 -2.14574 -0.16527 0.27572
GLU_184 -5.70782 0.28798 5.64542 0.00732 0.34691 -0.5821 -1.86138 0 0 0 0 0 0 0.11375 3.27391 -0.2044 0 -2.72453 -0.1835 -1.58844
PHE_185 -11.8507 1.83803 2.44704 0.02414 0.26159 -0.15987 -1.66713 0 0 0 0 0 0 0.00903 1.42419 -0.53104 0 1.21829 -0.1468 -7.13322
LYS_186 -6.44409 0.6626 3.96035 0.00861 0.18109 -0.08941 -1.74378 0 0 0 0 0 0 0.04038 0.91388 0.01931 0 -0.71458 0.10266 -3.10296
LYS_187 -4.79655 0.2017 4.65058 0.01568 0.2472 -0.17514 -1.77977 0 0 0 0 0 0 0.03263 2.07021 0.06867 0 -0.71458 -0.01233 -0.1917
GLN_188 -8.43716 0.58611 5.91528 0.00699 0.18774 -0.54867 -2.92639 0 0 0 0 0 0 -0.02655 2.26695 0.01098 0 -1.45095 -0.08206 -4.49773
VAL_189 -8.78385 1.07074 1.28178 0.02084 0.05469 -0.25982 -2.04746 0 0 0 0 0 0 -0.0524 0.06601 -0.31778 0 2.64269 -0.10476 -6.42932
LYS_190 -5.36074 0.31173 3.95332 0.00991 0.25323 -0.18132 -1.33571 0 0 0 0 0 0 0.01181 1.80728 0.02671 0 -0.71458 -0.09484 -1.3132
LYS_191 -4.87052 0.32525 4.52625 0.0125 0.45481 -0.28259 -1.6786 0 0 0 0 0 0 -0.03364 3.33603 -0.05696 0 -0.71458 -0.18322 0.83473
ALA_192 -6.48493 0.88008 2.78869 0.00155 0 -0.04718 -1.94704 0 0 0 0 0 0 -0.0223 0 -0.18524 0 1.32468 -0.25644 -3.94813
LEU_193 -9.14779 0.64208 3.47589 0.01676 0.07525 -0.30276 -2.5655 0 0 0 0 0 0 0.07085 0.2115 -0.27941 0 1.66147 -0.26954 -6.41119
GLU_194 -4.35044 0.16152 4.47385 0.01029 1.03758 -0.23588 -1.89258 0 0 0 0 0 0 0.01251 2.82849 -0.23184 0 -2.72453 -0.30672 -1.21773
LEU_195 -6.23635 0.35804 3.79138 0.01566 0.07124 -0.2615 -1.49861 0 0 0 0 0 0 -0.02102 0.64627 -0.21493 0 1.66147 -0.19345 -1.88181
MET_196 -10.9562 1.43343 3.24334 0.00621 0.06719 -0.29316 -2.00198 0 0 0 0 0 0 0.07214 1.51051 0.0742 0 1.65735 -0.01052 -5.19743
LYS_197 -4.6579 0.26381 4.6956 0.00936 0.1762 -0.35758 -1.4205 0 0 0 0 0 0 -0.00227 0.91884 0.08921 0 -0.71458 0.07334 -0.92644
LYS_198 -3.50575 0.17049 2.94257 0.01566 0.28039 -0.23812 -0.82295 0 0 0 0 0 0 0.16844 2.35986 -0.06622 0 -0.71458 -0.14023 0.44957
LEU_199 -5.98292 0.77576 2.55946 0.0189 0.10231 -0.20163 -0.69007 0 0 0 0 0 0 0.79523 0.04851 -0.08819 0 1.66147 -0.38714 -1.38831
GLY_200 -2.18612 0.11475 2.37608 0.00011 0 -0.23496 -0.59738 0 0 0 0 0 0 0.1184 0 -1.38811 0 0.79816 -0.09215 -1.09121
VAL_201 -7.13483 1.52317 1.10925 0.01748 0.0434 -0.22454 -0.81865 0 0 0 0 0 0 0.29086 0.01938 -0.37822 0 2.64269 -0.1303 -3.04031
ASP_202 -3.59578 0.18262 3.81491 0.00296 0.28338 -0.07045 -1.15615 0 0 0 -1.12151 0 0 0.00881 1.74386 -0.17481 0 -2.14574 -0.29811 -2.52602
ALA_203 -3.72048 0.39913 2.22973 0.00174 0 0.08551 -1.30499 0 0 0 0 0 0 0.05917 0 0.4964 0 1.32468 0.82545 0.39634
ARG_204 -8.68921 0.51347 7.36844 0.01849 0.54911 0.4849 -5.7758 0 0 0 -1.09881 -1.31355 0 -0.04026 2.13963 0.16522 0 -0.09474 1.13184 -4.64127
ALA_205 -4.47238 0.54027 2.14468 0.0013 0 0.11387 -2.18198 0 0 0 0 0 0 0.00278 0 0.47781 0 1.32468 0.49412 -1.55484
ILE_206 -8.02848 0.63789 0.01329 0.03329 0.09509 0.10997 -1.65578 0 0 0 0 0 0 -0.01607 1.00891 -0.57973 0 2.30374 0.11277 -5.96509
ALA_207 -5.69675 1.37933 2.08108 0.00145 0 0.09111 -1.96251 0 0 0 0 0 0 -0.03761 0 0.41115 0 1.32468 0.05897 -2.34908
LEU_208 -7.77679 0.95599 1.26412 0.01622 0.06626 -0.19649 -2.03112 0 0 0 0 0 0 -0.02967 0.67673 -0.20505 0 1.66147 0.19601 -5.40232
ALA_209 -3.82744 0.47442 1.91065 0.00127 0 -0.14653 -1.77232 0 0 0 0 0 0 0.05649 0 0.02396 0 1.32468 -0.34262 -2.29742
MET_210 -8.11202 1.3954 2.24161 0.05258 0.12552 -0.27169 -0.21388 0 0 0 0 0 0 -0.00583 3.01901 0.00101 0 1.65735 -0.01301 -0.12395
THR_211 -2.90282 0.33547 2.4363 0.00642 0.06087 -0.04569 -1.34904 0 0 0 0 -0.58012 0 0.06153 0.0353 -0.61903 0 1.15175 0.29341 -1.11566
ASP_212 -4.76642 0.3736 6.65593 0.00972 0.69434 -0.38923 -3.57129 0 0 0 -0.58994 0 0 0.1162 2.19637 -0.80607 0 -2.14574 0.33737 -1.88515
GLU_213 -4.78971 0.16184 5.59548 0.00838 0.85111 -0.20996 -1.28096 0 0 0 0 0 0 0.0977 2.87486 -0.33624 0 -2.72453 0.13984 0.3878
GLU_214 -4.11419 0.20184 5.03115 0.00857 0.34694 -0.14333 -2.22741 0 0 0 0 0 0 0.0699 2.80886 -0.08515 0 -2.72453 -0.29004 -1.11738
LYS_215 -6.93665 0.7597 7.9143 0.00766 0.12475 -0.4011 -5.78705 0 0 0 -0.58994 -0.33397 0 0.10645 1.30049 -0.03224 0 -0.71458 -0.25635 -4.83853
PHE_216 -10.5531 1.88394 2.21654 0.02382 0.27019 0.07266 -2.5394 0 0 0 0 0 0 0.04389 1.39682 -0.52865 0 1.21829 -0.11587 -6.61085
LYS_217 -6.21971 0.28443 3.7175 0.01576 0.2411 -0.14178 -1.50948 0 0 0 0 0 0 -0.01751 2.29548 0.04115 0 -0.71458 0.01039 -1.99726
LYS_218 -5.78752 0.25251 5.24796 0.0072 0.11615 -0.22439 -2.76476 0 0 0 0 0 0 -0.02357 1.04243 0.01737 0 -0.71458 -0.22487 -3.05607
LEU_219 -9.36505 1.10973 2.72482 0.01894 0.07308 0.04048 -2.41863 0 0 0 0 0 0 0.25976 2.84855 -0.26021 0 1.66147 -0.21093 -3.518
ALA_220 -5.9249 0.63889 2.0033 0.00145 0 0.02861 -1.90397 0 0 0 0 0 0 0.14788 0 -0.23261 0 1.32468 -0.25054 -4.1672
LYS_221 -5.83986 0.37636 5.2782 0.01079 0.26351 -0.34059 -2.39158 0 0 0 0 0 0 0.0192 1.81409 0.07773 0 -0.71458 -0.19125 -1.63797
ILE_222 -8.22705 0.82621 3.55251 0.02895 0.07259 -0.18827 -1.18175 0 0 0 0 0 0 -0.01975 0.10883 -0.3765 0 2.30374 0.0615 -3.03898
ALA_223 -6.71131 0.77235 2.59567 0.00135 0 -0.12142 -1.99586 0 0 0 0 0 0 -0.01719 0 -0.23051 0 1.32468 -0.08295 -4.46518
ALA_224 -4.4815 0.44434 3.48821 0.00133 0 -0.07311 -1.78511 0 0 0 0 0 0 0.00817 0 -0.14068 0 1.32468 -0.23995 -1.45361
GLU_225 -3.87813 0.28874 4.41203 0.00585 0.27335 -0.43153 -1.47877 0 0 0 0 0 0 -0.01245 2.6359 -0.35175 0 -2.72453 -0.40735 -1.66864
LEU_226 -7.20572 0.89923 1.70892 0.01695 0.09825 -0.26632 -0.62219 0 0 0 0 0 0 0.00313 0.10041 -0.10783 0 1.66147 -0.54956 -4.26326
GLY_227 -2.19836 0.1805 2.56986 7e-05 0 -0.1806 -1.8097 0 0 0 0 0 0 -0.09205 0 -1.50831 0 0.79816 -0.22303 -2.46347
ALA:CtermProteinFull_228 -5.8935 1.65832 4.87249 0.00133 0 0.09824 -3.07323 0 0 0 0 0 0 0 0 0 0 1.32468 0.01184 -0.99984
#END_POSE_ENERGIES_TABLE 

END
SS: LEEEEEELLLLLHHHHHHHHHHHHHLLLLEEEEEEELLHHHHHHHHHHHHHHLLLEEEEEEEELLLLHHHHHHHHHHHHHHHHHHLLLEEEEEEEELLHHHHHHHHHHHHHLLLLLLLLLLLLLLLLLLLLLLLLLLLLLLLLLLLLLLLLLLLLLLLLLLLLLLLLLLLLLLLLLLLLLLLLLLLLLLLLLLLLLLLLLLLLLLLLLLLLLLLLLLLLLLLLLLLLL
SCORE_INFO:
TOTAL_SCORE: -794.512
WTS:  fa_atr: 1 fa_rep: 0.55 fa_sol: 1 fa_intra_rep: 0.005 fa_intra_sol_xover4: 1 lk_ball_wtd: 1 fa_elec: 1 pro_close: 1.25 hbond_sr_bb: 1 hbond_lr_bb: 1 hbond_bb_sc: 1 hbond_sc: 1 dslf_fa13: 1.25 omega: 0.4 fa_dun: 0.7 p_aa_pp: 0.6 yhh_planarity: 0.625 ref: 1 rama_prepro: 0.45
TOTAL_WTD:  fa_atr: -1349.583 fa_rep:   156.850 fa_sol:   696.155 fa_intra_rep:     2.631 fa_intra_sol_xover4:    44.133 lk_ball_wtd:   -27.002 fa_elec:  -406.994 pro_close:     0.000 hbond_sr_bb:  -109.781 hbond_lr_bb:   -73.799 hbond_bb_sc:   -23.424 hbond_sc:   -11.297 dslf_fa13:     0.000 omega:    10.837 fa_dun:   249.346 p_aa_pp:   -40.652 yhh_planarity:     0.003 ref:    94.416 rama_prepro:    -6.353
RSD_WTD: 1  fa_atr:    -4.656 fa_rep:     0.683 fa_sol:     8.247 fa_intra_rep:     0.003 fa_intra_sol_xover4:     0.367 lk_ball_wtd:     1.049 fa_elec:    -9.011 pro_close:     0.000 hbond_sr_bb:     0.000 hbond_lr_bb:     0.000 hbond_bb_sc:    -1.099 hbond_sc:    -1.314 dslf_fa13:     0.000 omega:     0.149 fa_dun:     1.706 p_aa_pp:     0.000 yhh_planarity:     0.000 ref:    -2.146 rama_prepro:     0.000
RSD_WTD: 2  fa_atr:    -4.390 fa_rep:     0.546 fa_sol:     2.577 fa_intra_rep:     0.001 fa_intra_sol_xover4:     0.000 lk_ball_wtd:    -0.112 fa_elec:    -1.618 pro_close:     0.000 hbond_sr_bb:     0.000 hbond_lr_bb:     0.000 hbond_bb_sc:     0.000 hbond_sc:     0.000 dslf_fa13:     0.000 omega:     0.207 fa_dun:     0.000 p_aa_pp:    -0.533 yhh_planarity:     0.000 ref:     1.325 rama_prepro:    -0.025
RSD_WTD: 3  fa_atr:    -7.853 fa_rep:     0.812 fa_sol:     1.028 fa_intra_rep:     0.031 fa_intra_sol_xover4:     0.081 lk_ball_wtd:    -0.007 fa_elec:    -1.683 pro_close:     0.000 hbond_sr_bb:     0.000 hbond_lr_bb:     0.000 hbond_bb_sc:     0.000 hbond_sc:     0.000 dslf_fa13:     0.000 omega:     0.145 fa_dun:     1.168 p_aa_pp:    -0.749 yhh_planarity:     0.000 ref:     2.304 rama_prepro:    -0.250
RSD_WTD: 4  fa_atr:    -5.089 fa_rep:     1.345 fa_sol:     1.855 fa_intra_rep:     0.001 fa_intra_sol_xover4:     0.000 lk_ball_wtd:     0.023 fa_elec:    -1.822 pro_close:     0.000 hbond_sr_bb:     0.000 hbond_lr_bb:     0.000 hbond_bb_sc:     0.000 hbond_sc:     0.000 dslf_fa13:     0.000 omega:     0.009 fa_dun:     0.000 p_aa_pp:     0.163 yhh_planarity:     0.000 ref:     1.325 rama_prepro:    -0.060
RSD_WTD: 5  fa_atr:    -8.237 fa_rep:     0.934 fa_sol:     0.817 fa_intra_rep:     0.026 fa_intra_sol_xover4:     0.078 lk_ball_wtd:     0.229 fa_elec:    -1.805 pro_close:     0.000 hbond_sr_bb:     0.000 hbond_lr_bb:     0.000 hbond_bb_sc:     0.000 hbond_sc:     0.000 dslf_fa13:     0.000 omega:    -0.009 fa_dun:     0.328 p_aa_pp:    -0.747 yhh_planarity:     0.000 ref:     2.304 rama_prepro:    -0.068
RSD_WTD: 6  fa_atr:    -3.982 fa_rep:     0.321 fa_sol:     2.159 fa_intra_rep:     0.002 fa_intra_sol_xover4:     0.000 lk_ball_wtd:    -0.085 fa_elec:    -1.964 pro_close:     0.000 hbond_sr_bb:     0.000 hbond_lr_bb:     0.000 hbond_bb_sc:     0.000 hbond_sc:     0.000 dslf_fa13:     0.000 omega:    -0.025 fa_dun:     0.000 p_aa_pp:     0.358 yhh_planarity:     0.000 ref:     1.325 rama_prepro:     0.475
RSD_WTD: 7  fa_atr:    -6.478 fa_rep:     0.959 fa_sol:     1.022 fa_intra_rep:     0.017 fa_intra_sol_xover4:     0.074 lk_ball_wtd:    -0.152 fa_elec:    -0.743 pro_close:     0.000 hbond_sr_bb:     0.000 hbond_lr_bb:     0.000 hbond_bb_sc:     0.000 hbond_sc:     0.000 dslf_fa13:     0.000 omega:    -0.042 fa_dun:     0.393 p_aa_pp:    -0.169 yhh_planarity:     0.000 ref:     1.661 rama_prepro:     0.560
RSD_WTD: 8  fa_atr:    -4.791 fa_rep:     0.418 fa_sol:     4.837 fa_intra_rep:     0.005 fa_intra_sol_xover4:     0.324 lk_ball_wtd:    -0.088 fa_elec:    -1.431 pro_close:     0.000 hbond_sr_bb:     0.000 hbond_lr_bb:     0.000 hbond_bb_sc:    -0.544 hbond_sc:     0.000 dslf_fa13:     0.000 omega:     0.034 fa_dun:     2.892 p_aa_pp:     0.099 yhh_planarity:     0.000 ref:    -2.146 rama_prepro:    -0.151
RSD_WTD: 9  fa_atr:    -1.544 fa_rep:     0.252 fa_sol:     2.070 fa_intra_rep:     0.008 fa_intra_sol_xover4:     0.384 lk_ball_wtd:    -0.038 fa_elec:    -0.674 pro_close:     0.000 hbond_sr_bb:     0.000 hbond_lr_bb:     0.000 hbond_bb_sc:    -0.544 hbond_sc:     0.000 dslf_fa13:     0.000 omega:    -0.030 fa_dun:     3.107 p_aa_pp:    -0.303 yhh_planarity:     0.000 ref:    -2.725 rama_prepro:    -0.305
RSD_WTD: 10  fa_atr:    -1.604 fa_rep:     0.149 fa_sol:     2.035 fa_intra_rep:     0.002 fa_intra_sol_xover4:     0.062 lk_ball_wtd:    -0.249 fa_elec:     0.089 pro_close:     0.000 hbond_sr_bb:     0.000 hbond_lr_bb:     0.000 hbond_bb_sc:     0.000 hbond_sc:     0.000 dslf_fa13:     0.000 omega:     0.035 fa_dun:     0.200 p_aa_pp:    -0.273 yhh_planarity:     0.000 ref:    -0.290 rama_prepro:    -0.613
RSD_WTD: 11  fa_atr:    -4.185 fa_rep:     0.452 fa_sol:     1.685 fa_intra_rep:     0.001 fa_intra_sol_xover4:     0.000 lk_ball_wtd:    -0.042 fa_elec:    -0.377 pro_close:     0.000 hbond_sr_bb:     0.000 hbond_lr_bb:     0.000 hbond_bb_sc:     0.000 hbond_sc:     0.000 dslf_fa13:     0.000 omega:    -0.007 fa_dun:     0.000 p_aa_pp:     0.130 yhh_planarity:     0.000 ref:     1.325 rama_prepro:    -0.241
RSD_WTD: 12  fa_atr:    -4.794 fa_rep:     0.645 fa_sol:     3.428 fa_intra_rep:     0.012 fa_intra_sol_xover4:     0.063 lk_ball_wtd:     0.011 fa_elec:    -2.788 pro_close:     0.000 hbond_sr_bb:     0.000 hbond_lr_bb:     0.000 hbond_bb_sc:    -1.338 hbond_sc:     0.000 dslf_fa13:     0.000 omega:     0.360 fa_dun:     0.803 p_aa_pp:    -0.738 yhh_planarity:     0.000 ref:     1.152 rama_prepro:     0.149
RSD_WTD: 13  fa_atr:    -8.598 fa_rep:     0.998 fa_sol:     3.238 fa_intra_rep:     0.023 fa_intra_sol_xover4:     0.416 lk_ball_wtd:    -0.331 fa_elec:    -1.410 pro_close:     0.000 hbond_sr_bb:     0.000 hbond_lr_bb:     0.000 hbond_bb_sc:    -0.364 hbond_sc:     0.000 dslf_fa13:     0.000 omega:     0.038 fa_dun:     1.283 p_aa_pp:     0.062 yhh_planarity:     0.000 ref:     2.261 rama_prepro:    -0.138
RSD_WTD: 14  fa_atr:    -5.564 fa_rep:     0.930 fa_sol:     3.768 fa_intra_rep:     0.014 fa_intra_sol_xover4:     0.157 lk_ball_wtd:    -0.287 fa_elec:    -0.747 pro_close:     0.000 hbond_sr_bb:     0.000 hbond_lr_bb:     0.000 hbond_bb_sc:     0.000 hbond_sc:     0.000 dslf_fa13:     0.000 omega:    -0.034 fa_dun:     2.055 p_aa_pp:    -0.064 yhh_planarity:     0.000 ref:    -0.715 rama_prepro:    -0.486
RSD_WTD: 15  fa_atr:    -6.494 fa_rep:     0.298 fa_sol:     6.814 fa_intra_rep:     0.003 fa_intra_sol_xover4:     0.277 lk_ball_wtd:    -0.111 fa_elec:    -3.714 pro_close:     0.000 hbond_sr_bb:     0.000 hbond_lr_bb:     0.000 hbond_bb_sc:    -0.974 hbond_sc:     0.000 dslf_fa13:     0.000 omega:     0.391 fa_dun:     2.219 p_aa_pp:    -0.140 yhh_planarity:     0.000 ref:    -2.146 rama_prepro:    -0.335
RSD_WTD: 16  fa_atr:   -10.626 fa_rep:     1.133 fa_sol:     2.078 fa_intra_rep:     0.011 fa_intra_sol_xover4:     0.017 lk_ball_wtd:     0.002 fa_elec:    -1.428 pro_close:     0.000 hbond_sr_bb:     0.000 hbond_lr_bb:     0.000 hbond_bb_sc:     0.000 hbond_sc:     0.000 dslf_fa13:     0.000 omega:     0.013 fa_dun:     1.908 p_aa_pp:     0.046 yhh_planarity:     0.000 ref:     1.657 rama_prepro:    -0.015
RSD_WTD: 17  fa_atr:    -6.373 fa_rep:     0.811 fa_sol:     4.061 fa_intra_rep:     0.009 fa_intra_sol_xover4:     0.177 lk_ball_wtd:    -0.197 fa_elec:    -1.663 pro_close:     0.000 hbond_sr_bb:     0.000 hbond_lr_bb:     0.000 hbond_bb_sc:     0.000 hbond_sc:     0.000 dslf_fa13:     0.000 omega:     0.001 fa_dun:     0.968 p_aa_pp:     0.077 yhh_planarity:     0.000 ref:    -0.715 rama_prepro:     0.088
RSD_WTD: 18  fa_atr:    -6.230 fa_rep:     0.483 fa_sol:     6.414 fa_intra_rep:     0.013 fa_intra_sol_xover4:     0.217 lk_ball_wtd:    -0.324 fa_elec:    -3.189 pro_close:     0.000 hbond_sr_bb:     0.000 hbond_lr_bb:     0.000 hbond_bb_sc:     0.000 hbond_sc:     0.000 dslf_fa13:     0.000 omega:    -0.035 fa_dun:     2.345 p_aa_pp:     0.013 yhh_planarity:     0.000 ref:    -0.715 rama_prepro:    -0.135
RSD_WTD: 19  fa_atr:    -7.106 fa_rep:     1.126 fa_sol:     2.782 fa_intra_rep:     0.002 fa_intra_sol_xover4:     0.000 lk_ball_wtd:     0.014 fa_elec:    -2.013 pro_close:     0.000 hbond_sr_bb:     0.000 hbond_lr_bb:     0.000 hbond_bb_sc:     0.000 hbond_sc:     0.000 dslf_fa13:     0.000 omega:    -0.004 fa_dun:     0.000 p_aa_pp:    -0.217 yhh_planarity:     0.000 ref:     1.325 rama_prepro:    -0.325
RSD_WTD: 20  fa_atr:   -11.655 fa_rep:     2.268 fa_sol:     2.345 fa_intra_rep:     0.006 fa_intra_sol_xover4:     0.069 lk_ball_wtd:    -0.144 fa_elec:    -1.878 pro_close:     0.000 hbond_sr_bb:     0.000 hbond_lr_bb:     0.000 hbond_bb_sc:     0.000 hbond_sc:     0.000 dslf_fa13:     0.000 omega:     0.101 fa_dun:     1.600 p_aa_pp:     0.052 yhh_planarity:     0.000 ref:     1.657 rama_prepro:    -0.147
RSD_WTD: 21  fa_atr:    -6.006 fa_rep:     0.346 fa_sol:     5.551 fa_intra_rep:     0.007 fa_intra_sol_xover4:     0.351 lk_ball_wtd:    -0.325 fa_elec:    -2.819 pro_close:     0.000 hbond_sr_bb:     0.000 hbond_lr_bb:     0.000 hbond_bb_sc:     0.000 hbond_sc:     0.000 dslf_fa13:     0.000 omega:     0.027 fa_dun:     2.953 p_aa_pp:    -0.187 yhh_planarity:     0.000 ref:    -2.725 rama_prepro:    -0.203
RSD_WTD: 22  fa_atr:    -8.751 fa_rep:     0.896 fa_sol:     3.736 fa_intra_rep:     0.029 fa_intra_sol_xover4:     0.073 lk_ball_wtd:    -0.211 fa_elec:    -1.676 pro_close:     0.000 hbond_sr_bb:     0.000 hbond_lr_bb:     0.000 hbond_bb_sc:     0.000 hbond_sc:     0.000 dslf_fa13:     0.000 omega:    -0.024 fa_dun:     0.164 p_aa_pp:    -0.389 yhh_planarity:     0.000 ref:     2.304 rama_prepro:    -0.167
RSD_WTD: 23  fa_atr:   -10.530 fa_rep:     1.778 fa_sol:     2.113 fa_intra_rep:     0.021 fa_intra_sol_xover4:     0.075 lk_ball_wtd:    -0.184 fa_elec:    -1.995 pro_close:     0.000 hbond_sr_bb:     0.000 hbond_lr_bb:     0.000 hbond_bb_sc:     0.000 hbond_sc:     0.000 dslf_fa13:     0.000 omega:     0.093 fa_dun:     0.602 p_aa_pp:    -0.237 yhh_planarity:     0.000 ref:     1.661 rama_prepro:    -0.062
RSD_WTD: 24  fa_atr:    -6.696 fa_rep:     0.589 fa_sol:     4.078 fa_intra_rep:     0.022 fa_intra_sol_xover4:     0.277 lk_ball_wtd:    -0.326 fa_elec:    -1.329 pro_close:     0.000 hbond_sr_bb:     0.000 hbond_lr_bb:     0.000 hbond_bb_sc:     0.000 hbond_sc:     0.000 dslf_fa13:     0.000 omega:    -0.011 fa_dun:     1.319 p_aa_pp:    -0.365 yhh_planarity:     0.001 ref:     0.582 rama_prepro:    -0.092
RSD_WTD: 25  fa_atr:    -4.398 fa_rep:     0.342 fa_sol:     4.459 fa_intra_rep:     0.007 fa_intra_sol_xover4:     0.121 lk_ball_wtd:    -0.415 fa_elec:    -1.762 pro_close:     0.000 hbond_sr_bb:     0.000 hbond_lr_bb:     0.000 hbond_bb_sc:     0.000 hbond_sc:     0.000 dslf_fa13:     0.000 omega:    -0.002 fa_dun:     1.017 p_aa_pp:    -0.043 yhh_planarity:     0.000 ref:    -0.715 rama_prepro:    -0.285
RSD_WTD: 26  fa_atr:    -6.461 fa_rep:     0.767 fa_sol:     1.843 fa_intra_rep:     0.019 fa_intra_sol_xover4:     0.100 lk_ball_wtd:    -0.172 fa_elec:    -0.668 pro_close:     0.000 hbond_sr_bb:     0.000 hbond_lr_bb:     0.000 hbond_bb_sc:     0.000 hbond_sc:     0.000 dslf_fa13:     0.000 omega:     0.035 fa_dun:     0.140 p_aa_pp:    -0.090 yhh_planarity:     0.000 ref:     1.661 rama_prepro:    -0.504
RSD_WTD: 27  fa_atr:    -1.967 fa_rep:     0.177 fa_sol:     2.158 fa_intra_rep:     0.000 fa_intra_sol_xover4:     0.000 lk_ball_wtd:    -0.151 fa_elec:    -1.239 pro_close:     0.000 hbond_sr_bb:     0.000 hbond_lr_bb:     0.000 hbond_bb_sc:     0.000 hbond_sc:     0.000 dslf_fa13:     0.000 omega:    -0.119 fa_dun:     0.000 p_aa_pp:    -1.444 yhh_planarity:     0.000 ref:     0.798 rama_prepro:    -0.439
RSD_WTD: 28  fa_atr:    -6.427 fa_rep:     0.777 fa_sol:     1.294 fa_intra_rep:     0.017 fa_intra_sol_xover4:     0.051 lk_ball_wtd:    -0.257 fa_elec:    -0.321 pro_close:     0.000 hbond_sr_bb:     0.000 hbond_lr_bb:     0.000 hbond_bb_sc:     0.000 hbond_sc:     0.000 dslf_fa13:     0.000 omega:    -0.062 fa_dun:     0.002 p_aa_pp:    -0.227 yhh_planarity:     0.000 ref:     2.643 rama_prepro:    -0.309
RSD_WTD: 29  fa_atr:    -3.253 fa_rep:     0.325 fa_sol:     2.430 fa_intra_rep:     0.007 fa_intra_sol_xover4:     0.120 lk_ball_wtd:     0.048 fa_elec:    -1.312 pro_close:     0.000 hbond_sr_bb:     0.000 hbond_lr_bb:     0.000 hbond_bb_sc:     0.000 hbond_sc:     0.000 dslf_fa13:     0.000 omega:    -0.035 fa_dun:     1.042 p_aa_pp:    -0.148 yhh_planarity:     0.000 ref:    -0.715 rama_prepro:    -0.149
RSD_WTD: 30  fa_atr:    -4.107 fa_rep:     0.437 fa_sol:     1.381 fa_intra_rep:     0.002 fa_intra_sol_xover4:     0.000 lk_ball_wtd:    -0.145 fa_elec:    -0.956 pro_close:     0.000 hbond_sr_bb:     0.000 hbond_lr_bb:     0.000 hbond_bb_sc:     0.000 hbond_sc:     0.000 dslf_fa13:     0.000 omega:    -0.037 fa_dun:     0.000 p_aa_pp:     0.636 yhh_planarity:     0.000 ref:     1.325 rama_prepro:     0.327
RSD_WTD: 31  fa_atr:    -7.742 fa_rep:     0.727 fa_sol:     0.910 fa_intra_rep:     0.027 fa_intra_sol_xover4:     0.074 lk_ball_wtd:     0.056 fa_elec:    -1.191 pro_close:     0.000 hbond_sr_bb:     0.000 hbond_lr_bb:     0.000 hbond_bb_sc:     0.000 hbond_sc:     0.000 dslf_fa13:     0.000 omega:    -0.064 fa_dun:     0.144 p_aa_pp:    -0.665 yhh_planarity:     0.000 ref:     2.304 rama_prepro:     0.254
RSD_WTD: 32  fa_atr:    -4.166 fa_rep:     0.918 fa_sol:     1.735 fa_intra_rep:     0.002 fa_intra_sol_xover4:     0.000 lk_ball_wtd:     0.167 fa_elec:    -1.872 pro_close:     0.000 hbond_sr_bb:     0.000 hbond_lr_bb:     0.000 hbond_bb_sc:     0.000 hbond_sc:     0.000 dslf_fa13:     0.000 omega:     0.175 fa_dun:     0.000 p_aa_pp:     0.553 yhh_planarity:     0.000 ref:     1.325 rama_prepro:     0.426
RSD_WTD: 33  fa_atr:    -8.007 fa_rep:     1.435 fa_sol:     0.707 fa_intra_rep:     0.017 fa_intra_sol_xover4:     0.047 lk_ball_wtd:     0.091 fa_elec:    -2.137 pro_close:     0.000 hbond_sr_bb:     0.000 hbond_lr_bb:     0.000 hbond_bb_sc:     0.000 hbond_sc:     0.000 dslf_fa13:     0.000 omega:    -0.006 fa_dun:     0.644 p_aa_pp:    -0.404 yhh_planarity:     0.000 ref:     2.643 rama_prepro:     0.500
RSD_WTD: 34  fa_atr:    -3.922 fa_rep:     0.366 fa_sol:     2.172 fa_intra_rep:     0.001 fa_intra_sol_xover4:     0.000 lk_ball_wtd:     0.273 fa_elec:    -2.061 pro_close:     0.000 hbond_sr_bb:     0.000 hbond_lr_bb:     0.000 hbond_bb_sc:     0.000 hbond_sc:     0.000 dslf_fa13:     0.000 omega:    -0.023 fa_dun:     0.000 p_aa_pp:     0.468 yhh_planarity:     0.000 ref:     1.325 rama_prepro:     0.191
RSD_WTD: 35  fa_atr:   -10.194 fa_rep:     2.430 fa_sol:     1.156 fa_intra_rep:     0.025 fa_intra_sol_xover4:     0.553 lk_ball_wtd:    -0.162 fa_elec:    -1.907 pro_close:     0.000 hbond_sr_bb:     0.000 hbond_lr_bb:     0.000 hbond_bb_sc:     0.000 hbond_sc:     0.000 dslf_fa13:     0.000 omega:     0.059 fa_dun:     1.503 p_aa_pp:    -0.318 yhh_planarity:     0.000 ref:     1.218 rama_prepro:     0.305
RSD_WTD: 36  fa_atr:    -2.747 fa_rep:     0.671 fa_sol:     1.540 fa_intra_rep:     0.001 fa_intra_sol_xover4:     0.000 lk_ball_wtd:    -0.052 fa_elec:    -0.797 pro_close:     0.000 hbond_sr_bb:     0.000 hbond_lr_bb:     0.000 hbond_bb_sc:     0.000 hbond_sc:     0.000 dslf_fa13:     0.000 omega:    -0.047 fa_dun:     0.000 p_aa_pp:    -0.047 yhh_planarity:     0.000 ref:     1.325 rama_prepro:    -0.381
RSD_WTD: 37  fa_atr:    -7.394 fa_rep:     0.918 fa_sol:     2.372 fa_intra_rep:     0.023 fa_intra_sol_xover4:     0.171 lk_ball_wtd:    -0.176 fa_elec:    -0.695 pro_close:     0.000 hbond_sr_bb:     0.000 hbond_lr_bb:     0.000 hbond_bb_sc:     0.000 hbond_sc:     0.000 dslf_fa13:     0.000 omega:    -0.084 fa_dun:     1.761 p_aa_pp:     0.041 yhh_planarity:     0.000 ref:     0.582 rama_prepro:    -0.411
RSD_WTD: 38  fa_atr:    -5.622 fa_rep:     0.577 fa_sol:     5.693 fa_intra_rep:     0.007 fa_intra_sol_xover4:     0.537 lk_ball_wtd:    -0.098 fa_elec:    -3.162 pro_close:     0.000 hbond_sr_bb:     0.000 hbond_lr_bb:     0.000 hbond_bb_sc:    -0.638 hbond_sc:     0.000 dslf_fa13:     0.000 omega:     0.012 fa_dun:     2.057 p_aa_pp:    -0.488 yhh_planarity:     0.000 ref:    -2.146 rama_prepro:     0.485
RSD_WTD: 39  fa_atr:    -3.506 fa_rep:     0.107 fa_sol:     3.632 fa_intra_rep:     0.008 fa_intra_sol_xover4:     0.918 lk_ball_wtd:     0.015 fa_elec:    -0.839 pro_close:     0.000 hbond_sr_bb:     0.000 hbond_lr_bb:     0.000 hbond_bb_sc:     0.000 hbond_sc:     0.000 dslf_fa13:     0.000 omega:    -0.083 fa_dun:     4.406 p_aa_pp:    -0.276 yhh_planarity:     0.000 ref:    -2.725 rama_prepro:     0.289
RSD_WTD: 40  fa_atr:    -5.530 fa_rep:     0.499 fa_sol:     4.544 fa_intra_rep:     0.015 fa_intra_sol_xover4:     0.476 lk_ball_wtd:    -0.332 fa_elec:    -2.266 pro_close:     0.000 hbond_sr_bb:     0.000 hbond_lr_bb:     0.000 hbond_bb_sc:    -0.638 hbond_sc:     0.000 dslf_fa13:     0.000 omega:    -0.022 fa_dun:     1.859 p_aa_pp:    -0.008 yhh_planarity:     0.000 ref:    -0.715 rama_prepro:    -0.151
RSD_WTD: 41  fa_atr:    -9.538 fa_rep:     1.816 fa_sol:     2.589 fa_intra_rep:     0.016 fa_intra_sol_xover4:     0.079 lk_ball_wtd:    -0.292 fa_elec:    -1.696 pro_close:     0.000 hbond_sr_bb:     0.000 hbond_lr_bb:     0.000 hbond_bb_sc:     0.000 hbond_sc:     0.000 dslf_fa13:     0.000 omega:     0.207 fa_dun:     0.144 p_aa_pp:    -0.314 yhh_planarity:     0.000 ref:     1.661 rama_prepro:    -0.130
RSD_WTD: 42  fa_atr:    -8.840 fa_rep:     0.732 fa_sol:     2.207 fa_intra_rep:     0.027 fa_intra_sol_xover4:     0.072 lk_ball_wtd:    -0.283 fa_elec:    -1.655 pro_close:     0.000 hbond_sr_bb:     0.000 hbond_lr_bb:     0.000 hbond_bb_sc:     0.000 hbond_sc:     0.000 dslf_fa13:     0.000 omega:    -0.015 fa_dun:     0.068 p_aa_pp:    -0.424 yhh_planarity:     0.000 ref:     2.304 rama_prepro:    -0.144
RSD_WTD: 43  fa_atr:    -4.856 fa_rep:     0.270 fa_sol:     3.708 fa_intra_rep:     0.022 fa_intra_sol_xover4:     0.338 lk_ball_wtd:    -0.134 fa_elec:    -1.585 pro_close:     0.000 hbond_sr_bb:     0.000 hbond_lr_bb:     0.000 hbond_bb_sc:     0.000 hbond_sc:     0.000 dslf_fa13:     0.000 omega:    -0.013 fa_dun:     3.131 p_aa_pp:     0.066 yhh_planarity:     0.000 ref:    -0.715 rama_prepro:    -0.006
RSD_WTD: 44  fa_atr:    -7.751 fa_rep:     0.763 fa_sol:     2.246 fa_intra_rep:     0.020 fa_intra_sol_xover4:     0.053 lk_ball_wtd:    -0.226 fa_elec:    -1.669 pro_close:     0.000 hbond_sr_bb:     0.000 hbond_lr_bb:     0.000 hbond_bb_sc:     0.000 hbond_sc:     0.000 dslf_fa13:     0.000 omega:    -0.058 fa_dun:     0.016 p_aa_pp:    -0.340 yhh_planarity:     0.000 ref:     2.643 rama_prepro:    -0.009
RSD_WTD: 45  fa_atr:    -7.030 fa_rep:     1.047 fa_sol:     1.680 fa_intra_rep:     0.001 fa_intra_sol_xover4:     0.000 lk_ball_wtd:    -0.188 fa_elec:    -1.573 pro_close:     0.000 hbond_sr_bb:     0.000 hbond_lr_bb:     0.000 hbond_bb_sc:     0.000 hbond_sc:     0.000 dslf_fa13:     0.000 omega:    -0.001 fa_dun:     0.000 p_aa_pp:     0.099 yhh_planarity:     0.000 ref:     1.325 rama_prepro:     0.133
RSD_WTD: 46  fa_atr:    -5.805 fa_rep:     1.012 fa_sol:     2.293 fa_intra_rep:     0.001 fa_intra_sol_xover4:     0.000 lk_ball_wtd:    -0.302 fa_elec:    -1.442 pro_close:     0.000 hbond_sr_bb:     0.000 hbond_lr_bb:     0.000 hbond_bb_sc:     0.000 hbond_sc:     0.000 dslf_fa13:     0.000 omega:     0.021 fa_dun:     0.000 p_aa_pp:    -0.018 yhh_planarity:     0.000 ref:     1.325 rama_prepro:     0.115
RSD_WTD: 47  fa_atr:    -5.485 fa_rep:     0.292 fa_sol:     6.399 fa_intra_rep:     0.011 fa_intra_sol_xover4:     0.334 lk_ball_wtd:     0.066 fa_elec:    -4.778 pro_close:     0.000 hbond_sr_bb:     0.000 hbond_lr_bb:     0.000 hbond_bb_sc:     0.000 hbond_sc:    -0.603 dslf_fa13:     0.000 omega:     0.038 fa_dun:     1.749 p_aa_pp:     0.067 yhh_planarity:     0.000 ref:    -0.715 rama_prepro:     0.037
RSD_WTD: 48  fa_atr:    -7.771 fa_rep:     1.313 fa_sol:     3.079 fa_intra_rep:     0.021 fa_intra_sol_xover4:     0.055 lk_ball_wtd:    -0.223 fa_elec:    -2.102 pro_close:     0.000 hbond_sr_bb:     0.000 hbond_lr_bb:     0.000 hbond_bb_sc:     0.000 hbond_sc:     0.000 dslf_fa13:     0.000 omega:     0.035 fa_dun:     0.023 p_aa_pp:    -0.196 yhh_planarity:     0.000 ref:     2.643 rama_prepro:    -0.061
RSD_WTD: 49  fa_atr:    -9.178 fa_rep:     0.865 fa_sol:     2.089 fa_intra_rep:     0.015 fa_intra_sol_xover4:     0.073 lk_ball_wtd:    -0.367 fa_elec:    -2.108 pro_close:     0.000 hbond_sr_bb:     0.000 hbond_lr_bb:     0.000 hbond_bb_sc:     0.000 hbond_sc:     0.000 dslf_fa13:     0.000 omega:     0.147 fa_dun:     0.453 p_aa_pp:    -0.238 yhh_planarity:     0.000 ref:     1.661 rama_prepro:    -0.216
RSD_WTD: 50  fa_atr:    -4.233 fa_rep:     0.241 fa_sol:     4.323 fa_intra_rep:     0.029 fa_intra_sol_xover4:     0.626 lk_ball_wtd:    -0.276 fa_elec:    -1.274 pro_close:     0.000 hbond_sr_bb:     0.000 hbond_lr_bb:     0.000 hbond_bb_sc:     0.000 hbond_sc:     0.000 dslf_fa13:     0.000 omega:    -0.014 fa_dun:     3.138 p_aa_pp:    -0.162 yhh_planarity:     0.000 ref:    -0.301 rama_prepro:    -0.088
RSD_WTD: 51  fa_atr:    -4.039 fa_rep:     0.197 fa_sol:     5.527 fa_intra_rep:     0.004 fa_intra_sol_xover4:     0.300 lk_ball_wtd:     0.005 fa_elec:    -3.427 pro_close:     0.000 hbond_sr_bb:     0.000 hbond_lr_bb:     0.000 hbond_bb_sc:     0.000 hbond_sc:    -0.603 dslf_fa13:     0.000 omega:     0.033 fa_dun:     1.307 p_aa_pp:     0.215 yhh_planarity:     0.000 ref:    -2.146 rama_prepro:    -0.082
RSD_WTD: 52  fa_atr:    -7.001 fa_rep:     0.839 fa_sol:     1.853 fa_intra_rep:     0.015 fa_intra_sol_xover4:     0.074 lk_ball_wtd:    -0.339 fa_elec:    -0.686 pro_close:     0.000 hbond_sr_bb:     0.000 hbond_lr_bb:     0.000 hbond_bb_sc:     0.000 hbond_sc:     0.000 dslf_fa13:     0.000 omega:    -0.039 fa_dun:     0.304 p_aa_pp:    -0.272 yhh_planarity:     0.000 ref:     1.661 rama_prepro:    -0.232
RSD_WTD: 53  fa_atr:    -2.149 fa_rep:     0.101 fa_sol:     2.222 fa_intra_rep:     0.000 fa_intra_sol_xover4:     0.000 lk_ball_wtd:    -0.191 fa_elec:    -0.589 pro_close:     0.000 hbond_sr_bb:     0.000 hbond_lr_bb:     0.000 hbond_bb_sc:     0.000 hbond_sc:     0.000 dslf_fa13:     0.000 omega:    -0.003 fa_dun:     0.000 p_aa_pp:    -1.479 yhh_planarity:     0.000 ref:     0.798 rama_prepro:     0.316
RSD_WTD: 54  fa_atr:    -3.422 fa_rep:     0.075 fa_sol:     1.346 fa_intra_rep:     0.001 fa_intra_sol_xover4:     0.000 lk_ball_wtd:    -0.191 fa_elec:    -0.237 pro_close:     0.000 hbond_sr_bb:     0.000 hbond_lr_bb:     0.000 hbond_bb_sc:     0.000 hbond_sc:     0.000 dslf_fa13:     0.000 omega:    -0.036 fa_dun:     0.000 p_aa_pp:    -0.119 yhh_planarity:     0.000 ref:     1.325 rama_prepro:     0.011
RSD_WTD: 55  fa_atr:    -2.518 fa_rep:     0.322 fa_sol:     2.161 fa_intra_rep:     0.010 fa_intra_sol_xover4:     1.014 lk_ball_wtd:    -0.035 fa_elec:    -0.104 pro_close:     0.000 hbond_sr_bb:     0.000 hbond_lr_bb:     0.000 hbond_bb_sc:     0.000 hbond_sc:     0.000 dslf_fa13:     0.000 omega:     0.384 fa_dun:     2.875 p_aa_pp:    -0.258 yhh_planarity:     0.000 ref:    -2.725 rama_prepro:    -0.567
RSD_WTD: 56  fa_atr:    -3.647 fa_rep:     0.247 fa_sol:     2.257 fa_intra_rep:     0.002 fa_intra_sol_xover4:     0.000 lk_ball_wtd:     0.096 fa_elec:    -0.929 pro_close:     0.000 hbond_sr_bb:     0.000 hbond_lr_bb:     0.000 hbond_bb_sc:     0.000 hbond_sc:     0.000 dslf_fa13:     0.000 omega:     0.142 fa_dun:     0.000 p_aa_pp:     0.430 yhh_planarity:     0.000 ref:     1.325 rama_prepro:     0.819
RSD_WTD: 57  fa_atr:    -5.021 fa_rep:     0.463 fa_sol:     2.321 fa_intra_rep:     0.003 fa_intra_sol_xover4:     0.000 lk_ball_wtd:     0.172 fa_elec:    -3.431 pro_close:     0.000 hbond_sr_bb:     0.000 hbond_lr_bb:     0.000 hbond_bb_sc:    -1.125 hbond_sc:     0.000 dslf_fa13:     0.000 omega:    -0.018 fa_dun:     0.000 p_aa_pp:     0.027 yhh_planarity:     0.000 ref:     1.325 rama_prepro:     1.211
RSD_WTD: 58  fa_atr:    -4.662 fa_rep:     0.664 fa_sol:     2.177 fa_intra_rep:     0.001 fa_intra_sol_xover4:     0.000 lk_ball_wtd:     0.246 fa_elec:    -2.455 pro_close:     0.000 hbond_sr_bb:     0.000 hbond_lr_bb:     0.000 hbond_bb_sc:     0.000 hbond_sc:     0.000 dslf_fa13:     0.000 omega:    -0.010 fa_dun:     0.000 p_aa_pp:     0.347 yhh_planarity:     0.000 ref:     1.325 rama_prepro:     0.435
RSD_WTD: 59  fa_atr:    -8.447 fa_rep:     1.127 fa_sol:     0.882 fa_intra_rep:     0.029 fa_intra_sol_xover4:     0.067 lk_ball_wtd:     0.272 fa_elec:    -1.869 pro_close:     0.000 hbond_sr_bb:     0.000 hbond_lr_bb:     0.000 hbond_bb_sc:     0.000 hbond_sc:     0.000 dslf_fa13:     0.000 omega:    -0.022 fa_dun:     0.358 p_aa_pp:    -0.487 yhh_planarity:     0.000 ref:     2.304 rama_prepro:     0.097
RSD_WTD: 60  fa_atr:    -4.215 fa_rep:     0.437 fa_sol:     1.564 fa_intra_rep:     0.002 fa_intra_sol_xover4:     0.000 lk_ball_wtd:     0.098 fa_elec:    -1.426 pro_close:     0.000 hbond_sr_bb:     0.000 hbond_lr_bb:     0.000 hbond_bb_sc:     0.000 hbond_sc:     0.000 dslf_fa13:     0.000 omega:    -0.061 fa_dun:     0.000 p_aa_pp:     0.585 yhh_planarity:     0.000 ref:     1.325 rama_prepro:     0.490
RSD_WTD: 61  fa_atr:    -8.548 fa_rep:     1.319 fa_sol:     1.011 fa_intra_rep:     0.018 fa_intra_sol_xover4:     0.076 lk_ball_wtd:     0.014 fa_elec:    -2.025 pro_close:     0.000 hbond_sr_bb:     0.000 hbond_lr_bb:     0.000 hbond_bb_sc:     0.000 hbond_sc:     0.000 dslf_fa13:     0.000 omega:    -0.042 fa_dun:     0.822 p_aa_pp:    -0.323 yhh_planarity:     0.000 ref:     1.661 rama_prepro:     0.581
RSD_WTD: 62  fa_atr:    -4.307 fa_rep:     0.907 fa_sol:     2.186 fa_intra_rep:     0.001 fa_intra_sol_xover4:     0.000 lk_ball_wtd:     0.054 fa_elec:    -2.410 pro_close:     0.000 hbond_sr_bb:     0.000 hbond_lr_bb:     0.000 hbond_bb_sc:     0.000 hbond_sc:     0.000 dslf_fa13:     0.000 omega:    -0.026 fa_dun:     0.000 p_aa_pp:     0.346 yhh_planarity:     0.000 ref:     1.325 rama_prepro:     0.067
RSD_WTD: 63  fa_atr:    -9.482 fa_rep:     1.252 fa_sol:     0.874 fa_intra_rep:     0.022 fa_intra_sol_xover4:     0.225 lk_ball_wtd:     0.114 fa_elec:    -1.727 pro_close:     0.000 hbond_sr_bb:     0.000 hbond_lr_bb:     0.000 hbond_bb_sc:     0.000 hbond_sc:     0.000 dslf_fa13:     0.000 omega:     0.412 fa_dun:     1.398 p_aa_pp:    -0.315 yhh_planarity:     0.000 ref:     1.218 rama_prepro:    -0.097
RSD_WTD: 64  fa_atr:    -2.362 fa_rep:     0.066 fa_sol:     2.036 fa_intra_rep:     0.007 fa_intra_sol_xover4:     0.763 lk_ball_wtd:    -0.148 fa_elec:    -0.930 pro_close:     0.000 hbond_sr_bb:     0.000 hbond_lr_bb:     0.000 hbond_bb_sc:     0.000 hbond_sc:    -0.577 dslf_fa13:     0.000 omega:     0.648 fa_dun:     1.568 p_aa_pp:    -0.553 yhh_planarity:     0.000 ref:    -2.146 rama_prepro:     0.365
RSD_WTD: 65  fa_atr:    -5.793 fa_rep:     0.525 fa_sol:     1.731 fa_intra_rep:     0.032 fa_intra_sol_xover4:     0.085 lk_ball_wtd:    -0.137 fa_elec:     0.405 pro_close:     0.000 hbond_sr_bb:     0.000 hbond_lr_bb:     0.000 hbond_bb_sc:     0.000 hbond_sc:     0.000 dslf_fa13:     0.000 omega:    -0.027 fa_dun:     0.986 p_aa_pp:    -0.751 yhh_planarity:     0.000 ref:     2.304 rama_prepro:     0.278
RSD_WTD: 66  fa_atr:    -2.251 fa_rep:     0.096 fa_sol:     3.332 fa_intra_rep:     0.004 fa_intra_sol_xover4:     0.299 lk_ball_wtd:     0.134 fa_elec:    -1.828 pro_close:     0.000 hbond_sr_bb:     0.000 hbond_lr_bb:     0.000 hbond_bb_sc:     0.000 hbond_sc:    -0.307 dslf_fa13:     0.000 omega:    -0.027 fa_dun:     1.840 p_aa_pp:    -0.102 yhh_planarity:     0.000 ref:    -2.146 rama_prepro:    -0.338
RSD_WTD: 67  fa_atr:    -4.490 fa_rep:     0.533 fa_sol:     5.364 fa_intra_rep:     0.010 fa_intra_sol_xover4:     0.690 lk_ball_wtd:    -0.040 fa_elec:    -3.314 pro_close:     0.000 hbond_sr_bb:     0.000 hbond_lr_bb:     0.000 hbond_bb_sc:    -0.522 hbond_sc:     0.000 dslf_fa13:     0.000 omega:    -0.051 fa_dun:     1.710 p_aa_pp:    -0.752 yhh_planarity:     0.000 ref:    -2.146 rama_prepro:    -0.266
RSD_WTD: 68  fa_atr:    -4.149 fa_rep:     0.302 fa_sol:     3.455 fa_intra_rep:     0.014 fa_intra_sol_xover4:     1.124 lk_ball_wtd:    -0.068 fa_elec:    -0.856 pro_close:     0.000 hbond_sr_bb:     0.000 hbond_lr_bb:     0.000 hbond_bb_sc:     0.000 hbond_sc:     0.000 dslf_fa13:     0.000 omega:    -0.041 fa_dun:     3.288 p_aa_pp:    -0.228 yhh_planarity:     0.000 ref:    -2.725 rama_prepro:    -0.391
RSD_WTD: 69  fa_atr:    -3.746 fa_rep:     0.577 fa_sol:     4.547 fa_intra_rep:     0.003 fa_intra_sol_xover4:     0.607 lk_ball_wtd:    -0.097 fa_elec:    -2.208 pro_close:     0.000 hbond_sr_bb:     0.000 hbond_lr_bb:     0.000 hbond_bb_sc:    -0.522 hbond_sc:     0.000 dslf_fa13:     0.000 omega:     0.432 fa_dun:     2.963 p_aa_pp:     0.029 yhh_planarity:     0.000 ref:    -2.146 rama_prepro:    -0.166
RSD_WTD: 70  fa_atr:    -5.717 fa_rep:     0.278 fa_sol:     5.645 fa_intra_rep:     0.007 fa_intra_sol_xover4:     0.347 lk_ball_wtd:    -0.577 fa_elec:    -1.850 pro_close:     0.000 hbond_sr_bb:     0.000 hbond_lr_bb:     0.000 hbond_bb_sc:     0.000 hbond_sc:     0.000 dslf_fa13:     0.000 omega:     0.118 fa_dun:     3.272 p_aa_pp:    -0.203 yhh_planarity:     0.000 ref:    -2.725 rama_prepro:    -0.184
RSD_WTD: 71  fa_atr:   -11.946 fa_rep:     1.979 fa_sol:     2.395 fa_intra_rep:     0.024 fa_intra_sol_xover4:     0.261 lk_ball_wtd:    -0.152 fa_elec:    -1.680 pro_close:     0.000 hbond_sr_bb:     0.000 hbond_lr_bb:     0.000 hbond_bb_sc:     0.000 hbond_sc:     0.000 dslf_fa13:     0.000 omega:     0.010 fa_dun:     1.428 p_aa_pp:    -0.532 yhh_planarity:     0.000 ref:     1.218 rama_prepro:    -0.144
RSD_WTD: 72  fa_atr:    -6.448 fa_rep:     0.566 fa_sol:     3.973 fa_intra_rep:     0.009 fa_intra_sol_xover4:     0.181 lk_ball_wtd:    -0.081 fa_elec:    -1.744 pro_close:     0.000 hbond_sr_bb:     0.000 hbond_lr_bb:     0.000 hbond_bb_sc:     0.000 hbond_sc:     0.000 dslf_fa13:     0.000 omega:     0.039 fa_dun:     0.915 p_aa_pp:     0.019 yhh_planarity:     0.000 ref:    -0.715 rama_prepro:     0.101
RSD_WTD: 73  fa_atr:    -4.812 fa_rep:     0.202 fa_sol:     4.663 fa_intra_rep:     0.016 fa_intra_sol_xover4:     0.247 lk_ball_wtd:    -0.180 fa_elec:    -1.780 pro_close:     0.000 hbond_sr_bb:     0.000 hbond_lr_bb:     0.000 hbond_bb_sc:     0.000 hbond_sc:     0.000 dslf_fa13:     0.000 omega:     0.027 fa_dun:     2.064 p_aa_pp:     0.069 yhh_planarity:     0.000 ref:    -0.715 rama_prepro:    -0.013
RSD_WTD: 74  fa_atr:    -8.407 fa_rep:     0.565 fa_sol:     5.886 fa_intra_rep:     0.007 fa_intra_sol_xover4:     0.188 lk_ball_wtd:    -0.554 fa_elec:    -2.899 pro_close:     0.000 hbond_sr_bb:     0.000 hbond_lr_bb:     0.000 hbond_bb_sc:     0.000 hbond_sc:     0.000 dslf_fa13:     0.000 omega:    -0.024 fa_dun:     2.268 p_aa_pp:     0.015 yhh_planarity:     0.000 ref:    -1.451 rama_prepro:    -0.076
RSD_WTD: 75  fa_atr:    -8.946 fa_rep:     1.291 fa_sol:     1.308 fa_intra_rep:     0.021 fa_intra_sol_xover4:     0.055 lk_ball_wtd:    -0.250 fa_elec:    -2.090 pro_close:     0.000 hbond_sr_bb:     0.000 hbond_lr_bb:     0.000 hbond_bb_sc:     0.000 hbond_sc:     0.000 dslf_fa13:     0.000 omega:    -0.054 fa_dun:     0.068 p_aa_pp:    -0.314 yhh_planarity:     0.000 ref:     2.643 rama_prepro:    -0.103
RSD_WTD: 76  fa_atr:    -5.446 fa_rep:     0.372 fa_sol:     4.003 fa_intra_rep:     0.010 fa_intra_sol_xover4:     0.253 lk_ball_wtd:    -0.172 fa_elec:    -1.372 pro_close:     0.000 hbond_sr_bb:     0.000 hbond_lr_bb:     0.000 hbond_bb_sc:     0.000 hbond_sc:     0.000 dslf_fa13:     0.000 omega:     0.014 fa_dun:     1.807 p_aa_pp:     0.025 yhh_planarity:     0.000 ref:    -0.715 rama_prepro:    -0.095
RSD_WTD: 77  fa_atr:    -4.834 fa_rep:     0.319 fa_sol:     4.505 fa_intra_rep:     0.012 fa_intra_sol_xover4:     0.455 lk_ball_wtd:    -0.280 fa_elec:    -1.660 pro_close:     0.000 hbond_sr_bb:     0.000 hbond_lr_bb:     0.000 hbond_bb_sc:     0.000 hbond_sc:     0.000 dslf_fa13:     0.000 omega:    -0.030 fa_dun:     3.343 p_aa_pp:    -0.055 yhh_planarity:     0.000 ref:    -0.715 rama_prepro:    -0.181
RSD_WTD: 78  fa_atr:    -6.514 fa_rep:     0.902 fa_sol:     2.781 fa_intra_rep:     0.002 fa_intra_sol_xover4:     0.000 lk_ball_wtd:    -0.042 fa_elec:    -1.941 pro_close:     0.000 hbond_sr_bb:     0.000 hbond_lr_bb:     0.000 hbond_bb_sc:     0.000 hbond_sc:     0.000 dslf_fa13:     0.000 omega:    -0.023 fa_dun:     0.000 p_aa_pp:    -0.184 yhh_planarity:     0.000 ref:     1.325 rama_prepro:    -0.256
RSD_WTD: 79  fa_atr:    -9.707 fa_rep:     0.900 fa_sol:     3.483 fa_intra_rep:     0.017 fa_intra_sol_xover4:     0.075 lk_ball_wtd:    -0.250 fa_elec:    -2.587 pro_close:     0.000 hbond_sr_bb:     0.000 hbond_lr_bb:     0.000 hbond_bb_sc:     0.000 hbond_sc:     0.000 dslf_fa13:     0.000 omega:     0.075 fa_dun:     0.209 p_aa_pp:    -0.280 yhh_planarity:     0.000 ref:     1.661 rama_prepro:    -0.271
RSD_WTD: 80  fa_atr:    -4.371 fa_rep:     0.162 fa_sol:     4.498 fa_intra_rep:     0.010 fa_intra_sol_xover4:     1.037 lk_ball_wtd:    -0.232 fa_elec:    -1.894 pro_close:     0.000 hbond_sr_bb:     0.000 hbond_lr_bb:     0.000 hbond_bb_sc:     0.000 hbond_sc:     0.000 dslf_fa13:     0.000 omega:     0.023 fa_dun:     2.830 p_aa_pp:    -0.231 yhh_planarity:     0.000 ref:    -2.725 rama_prepro:    -0.309
RSD_WTD: 81  fa_atr:    -6.223 fa_rep:     0.348 fa_sol:     3.806 fa_intra_rep:     0.016 fa_intra_sol_xover4:     0.071 lk_ball_wtd:    -0.261 fa_elec:    -1.475 pro_close:     0.000 hbond_sr_bb:     0.000 hbond_lr_bb:     0.000 hbond_bb_sc:     0.000 hbond_sc:     0.000 dslf_fa13:     0.000 omega:    -0.021 fa_dun:     0.645 p_aa_pp:    -0.215 yhh_planarity:     0.000 ref:     1.661 rama_prepro:    -0.195
RSD_WTD: 82  fa_atr:   -10.993 fa_rep:     1.468 fa_sol:     3.241 fa_intra_rep:     0.006 fa_intra_sol_xover4:     0.067 lk_ball_wtd:    -0.287 fa_elec:    -2.033 pro_close:     0.000 hbond_sr_bb:     0.000 hbond_lr_bb:     0.000 hbond_bb_sc:     0.000 hbond_sc:     0.000 dslf_fa13:     0.000 omega:     0.073 fa_dun:     1.509 p_aa_pp:     0.074 yhh_planarity:     0.000 ref:     1.657 rama_prepro:    -0.012
RSD_WTD: 83  fa_atr:    -4.640 fa_rep:     0.263 fa_sol:     4.682 fa_intra_rep:     0.009 fa_intra_sol_xover4:     0.176 lk_ball_wtd:    -0.357 fa_elec:    -1.451 pro_close:     0.000 hbond_sr_bb:     0.000 hbond_lr_bb:     0.000 hbond_bb_sc:     0.000 hbond_sc:     0.000 dslf_fa13:     0.000 omega:    -0.002 fa_dun:     0.918 p_aa_pp:     0.089 yhh_planarity:     0.000 ref:    -0.715 rama_prepro:     0.072
RSD_WTD: 84  fa_atr:    -3.506 fa_rep:     0.171 fa_sol:     2.946 fa_intra_rep:     0.016 fa_intra_sol_xover4:     0.280 lk_ball_wtd:    -0.239 fa_elec:    -0.816 pro_close:     0.000 hbond_sr_bb:     0.000 hbond_lr_bb:     0.000 hbond_bb_sc:     0.000 hbond_sc:     0.000 dslf_fa13:     0.000 omega:     0.157 fa_dun:     2.359 p_aa_pp:    -0.066 yhh_planarity:     0.000 ref:    -0.715 rama_prepro:    -0.140
RSD_WTD: 85  fa_atr:    -6.026 fa_rep:     0.784 fa_sol:     2.589 fa_intra_rep:     0.019 fa_intra_sol_xover4:     0.102 lk_ball_wtd:    -0.204 fa_elec:    -0.710 pro_close:     0.000 hbond_sr_bb:     0.000 hbond_lr_bb:     0.000 hbond_bb_sc:     0.000 hbond_sc:     0.000 dslf_fa13:     0.000 omega:     0.801 fa_dun:     0.049 p_aa_pp:    -0.088 yhh_planarity:     0.000 ref:     1.661 rama_prepro:    -0.386
RSD_WTD: 86  fa_atr:    -2.186 fa_rep:     0.115 fa_sol:     2.375 fa_intra_rep:     0.000 fa_intra_sol_xover4:     0.000 lk_ball_wtd:    -0.230 fa_elec:    -0.599 pro_close:     0.000 hbond_sr_bb:     0.000 hbond_lr_bb:     0.000 hbond_bb_sc:     0.000 hbond_sc:     0.000 dslf_fa13:     0.000 omega:     0.130 fa_dun:     0.000 p_aa_pp:    -1.390 yhh_planarity:     0.000 ref:     0.798 rama_prepro:    -0.090
RSD_WTD: 87  fa_atr:    -7.114 fa_rep:     1.552 fa_sol:     1.109 fa_intra_rep:     0.017 fa_intra_sol_xover4:     0.043 lk_ball_wtd:    -0.220 fa_elec:    -0.827 pro_close:     0.000 hbond_sr_bb:     0.000 hbond_lr_bb:     0.000 hbond_bb_sc:     0.000 hbond_sc:     0.000 dslf_fa13:     0.000 omega:     0.305 fa_dun:     0.020 p_aa_pp:    -0.380 yhh_planarity:     0.000 ref:     2.643 rama_prepro:    -0.129
RSD_WTD: 88  fa_atr:    -3.476 fa_rep:     0.150 fa_sol:     3.678 fa_intra_rep:     0.003 fa_intra_sol_xover4:     0.283 lk_ball_wtd:    -0.088 fa_elec:    -1.213 pro_close:     0.000 hbond_sr_bb:     0.000 hbond_lr_bb:     0.000 hbond_bb_sc:    -1.125 hbond_sc:     0.000 dslf_fa13:     0.000 omega:     0.000 fa_dun:     1.742 p_aa_pp:    -0.172 yhh_planarity:     0.000 ref:    -2.146 rama_prepro:    -0.296
RSD_WTD: 89  fa_atr:    -3.578 fa_rep:     0.284 fa_sol:     2.155 fa_intra_rep:     0.002 fa_intra_sol_xover4:     0.000 lk_ball_wtd:     0.099 fa_elec:    -1.286 pro_close:     0.000 hbond_sr_bb:     0.000 hbond_lr_bb:     0.000 hbond_bb_sc:     0.000 hbond_sc:     0.000 dslf_fa13:     0.000 omega:     0.067 fa_dun:     0.000 p_aa_pp:     0.497 yhh_planarity:     0.000 ref:     1.325 rama_prepro:     0.828
RSD_WTD: 90  fa_atr:    -9.197 fa_rep:     0.586 fa_sol:     7.151 fa_intra_rep:     0.019 fa_intra_sol_xover4:     0.549 lk_ball_wtd:     0.192 fa_elec:    -5.857 pro_close:     0.000 hbond_sr_bb:     0.000 hbond_lr_bb:     0.000 hbond_bb_sc:    -1.104 hbond_sc:    -1.332 dslf_fa13:     0.000 omega:    -0.042 fa_dun:     2.144 p_aa_pp:     0.164 yhh_planarity:     0.000 ref:    -0.095 rama_prepro:     1.133
RSD_WTD: 91  fa_atr:    -4.417 fa_rep:     0.376 fa_sol:     2.071 fa_intra_rep:     0.001 fa_intra_sol_xover4:     0.000 lk_ball_wtd:     0.135 fa_elec:    -2.196 pro_close:     0.000 hbond_sr_bb:     0.000 hbond_lr_bb:     0.000 hbond_bb_sc:     0.000 hbond_sc:     0.000 dslf_fa13:     0.000 omega:    -0.002 fa_dun:     0.000 p_aa_pp:     0.476 yhh_planarity:     0.000 ref:     1.325 rama_prepro:     0.495
RSD_WTD: 92  fa_atr:    -8.039 fa_rep:     0.623 fa_sol:     0.094 fa_intra_rep:     0.033 fa_intra_sol_xover4:     0.095 lk_ball_wtd:     0.132 fa_elec:    -1.756 pro_close:     0.000 hbond_sr_bb:     0.000 hbond_lr_bb:     0.000 hbond_bb_sc:     0.000 hbond_sc:     0.000 dslf_fa13:     0.000 omega:    -0.016 fa_dun:     1.004 p_aa_pp:    -0.583 yhh_planarity:     0.000 ref:     2.304 rama_prepro:     0.110
RSD_WTD: 93  fa_atr:    -5.659 fa_rep:     1.478 fa_sol:     2.085 fa_intra_rep:     0.001 fa_intra_sol_xover4:     0.000 lk_ball_wtd:     0.076 fa_elec:    -1.980 pro_close:     0.000 hbond_sr_bb:     0.000 hbond_lr_bb:     0.000 hbond_bb_sc:     0.000 hbond_sc:     0.000 dslf_fa13:     0.000 omega:    -0.035 fa_dun:     0.000 p_aa_pp:     0.410 yhh_planarity:     0.000 ref:     1.325 rama_prepro:     0.055
RSD_WTD: 94  fa_atr:    -8.033 fa_rep:     1.178 fa_sol:     1.265 fa_intra_rep:     0.016 fa_intra_sol_xover4:     0.066 lk_ball_wtd:    -0.203 fa_elec:    -2.084 pro_close:     0.000 hbond_sr_bb:     0.000 hbond_lr_bb:     0.000 hbond_bb_sc:     0.000 hbond_sc:     0.000 dslf_fa13:     0.000 omega:    -0.037 fa_dun:     0.672 p_aa_pp:    -0.202 yhh_planarity:     0.000 ref:     1.661 rama_prepro:     0.194
RSD_WTD: 95  fa_atr:    -3.772 fa_rep:     0.442 fa_sol:     1.902 fa_intra_rep:     0.001 fa_intra_sol_xover4:     0.000 lk_ball_wtd:    -0.157 fa_elec:    -1.770 pro_close:     0.000 hbond_sr_bb:     0.000 hbond_lr_bb:     0.000 hbond_bb_sc:     0.000 hbond_sc:     0.000 dslf_fa13:     0.000 omega:     0.039 fa_dun:     0.000 p_aa_pp:     0.012 yhh_planarity:     0.000 ref:     1.325 rama_prepro:    -0.352
RSD_WTD: 96  fa_atr:    -7.966 fa_rep:     1.289 fa_sol:     2.132 fa_intra_rep:     0.053 fa_intra_sol_xover4:     0.126 lk_ball_wtd:    -0.272 fa_elec:    -0.163 pro_close:     0.000 hbond_sr_bb:     0.000 hbond_lr_bb:     0.000 hbond_bb_sc:     0.000 hbond_sc:     0.000 dslf_fa13:     0.000 omega:    -0.004 fa_dun:     3.012 p_aa_pp:     0.003 yhh_planarity:     0.000 ref:     1.657 rama_prepro:    -0.013
RSD_WTD: 97  fa_atr:    -2.834 fa_rep:     0.300 fa_sol:     2.388 fa_intra_rep:     0.006 fa_intra_sol_xover4:     0.061 lk_ball_wtd:    -0.041 fa_elec:    -1.308 pro_close:     0.000 hbond_sr_bb:     0.000 hbond_lr_bb:     0.000 hbond_bb_sc:     0.000 hbond_sc:    -0.577 dslf_fa13:     0.000 omega:     0.066 fa_dun:     0.034 p_aa_pp:    -0.622 yhh_planarity:     0.000 ref:     1.152 rama_prepro:     0.303
RSD_WTD: 98  fa_atr:    -4.747 fa_rep:     0.348 fa_sol:     6.624 fa_intra_rep:     0.010 fa_intra_sol_xover4:     0.694 lk_ball_wtd:    -0.389 fa_elec:    -3.542 pro_close:     0.000 hbond_sr_bb:     0.000 hbond_lr_bb:     0.000 hbond_bb_sc:    -0.585 hbond_sc:     0.000 dslf_fa13:     0.000 omega:     0.127 fa_dun:     2.195 p_aa_pp:    -0.805 yhh_planarity:     0.000 ref:    -2.146 rama_prepro:     0.335
RSD_WTD: 99  fa_atr:    -4.754 fa_rep:     0.158 fa_sol:     5.428 fa_intra_rep:     0.008 fa_intra_sol_xover4:     0.851 lk_ball_wtd:    -0.186 fa_elec:    -1.253 pro_close:     0.000 hbond_sr_bb:     0.000 hbond_lr_bb:     0.000 hbond_bb_sc:     0.000 hbond_sc:     0.000 dslf_fa13:     0.000 omega:     0.089 fa_dun:     2.875 p_aa_pp:    -0.336 yhh_planarity:     0.000 ref:    -2.725 rama_prepro:     0.137
RSD_WTD: 100  fa_atr:    -4.088 fa_rep:     0.195 fa_sol:     4.998 fa_intra_rep:     0.009 fa_intra_sol_xover4:     0.347 lk_ball_wtd:    -0.147 fa_elec:    -2.214 pro_close:     0.000 hbond_sr_bb:     0.000 hbond_lr_bb:     0.000 hbond_bb_sc:     0.000 hbond_sc:     0.000 dslf_fa13:     0.000 omega:     0.071 fa_dun:     2.808 p_aa_pp:    -0.085 yhh_planarity:     0.000 ref:    -2.725 rama_prepro:    -0.290
RSD_WTD: 101  fa_atr:    -6.969 fa_rep:     0.772 fa_sol:     7.954 fa_intra_rep:     0.008 fa_intra_sol_xover4:     0.125 lk_ball_wtd:    -0.379 fa_elec:    -5.764 pro_close:     0.000 hbond_sr_bb:     0.000 hbond_lr_bb:     0.000 hbond_bb_sc:    -0.585 hbond_sc:    -0.307 dslf_fa13:     0.000 omega:     0.105 fa_dun:     1.307 p_aa_pp:    -0.033 yhh_planarity:     0.000 ref:    -0.715 rama_prepro:    -0.257
RSD_WTD: 102  fa_atr:   -10.705 fa_rep:     1.995 fa_sol:     2.177 fa_intra_rep:     0.024 fa_intra_sol_xover4:     0.270 lk_ball_wtd:     0.083 fa_elec:    -2.506 pro_close:     0.000 hbond_sr_bb:     0.000 hbond_lr_bb:     0.000 hbond_bb_sc:     0.000 hbond_sc:     0.000 dslf_fa13:     0.000 omega:     0.037 fa_dun:     1.398 p_aa_pp:    -0.529 yhh_planarity:     0.000 ref:     1.218 rama_prepro:    -0.116
RSD_WTD: 103  fa_atr:    -6.457 fa_rep:     0.513 fa_sol:     3.669 fa_intra_rep:     0.016 fa_intra_sol_xover4:     0.241 lk_ball_wtd:    -0.158 fa_elec:    -1.426 pro_close:     0.000 hbond_sr_bb:     0.000 hbond_lr_bb:     0.000 hbond_bb_sc:     0.000 hbond_sc:     0.000 dslf_fa13:     0.000 omega:    -0.013 fa_dun:     2.294 p_aa_pp:     0.043 yhh_planarity:     0.000 ref:    -0.715 rama_prepro:     0.016
RSD_WTD: 104  fa_atr:    -5.737 fa_rep:     0.255 fa_sol:     5.190 fa_intra_rep:     0.007 fa_intra_sol_xover4:     0.116 lk_ball_wtd:    -0.248 fa_elec:    -2.774 pro_close:     0.000 hbond_sr_bb:     0.000 hbond_lr_bb:     0.000 hbond_bb_sc:     0.000 hbond_sc:     0.000 dslf_fa13:     0.000 omega:    -0.008 fa_dun:     1.039 p_aa_pp:     0.016 yhh_planarity:     0.000 ref:    -0.715 rama_prepro:    -0.220
RSD_WTD: 105  fa_atr:    -9.431 fa_rep:     1.279 fa_sol:     2.605 fa_intra_rep:     0.019 fa_intra_sol_xover4:     0.073 lk_ball_wtd:     0.022 fa_elec:    -2.381 pro_close:     0.000 hbond_sr_bb:     0.000 hbond_lr_bb:     0.000 hbond_bb_sc:     0.000 hbond_sc:     0.000 dslf_fa13:     0.000 omega:     0.215 fa_dun:     2.850 p_aa_pp:    -0.261 yhh_planarity:     0.000 ref:     1.661 rama_prepro:    -0.212
RSD_WTD: 106  fa_atr:    -6.117 fa_rep:     0.793 fa_sol:     1.820 fa_intra_rep:     0.001 fa_intra_sol_xover4:     0.000 lk_ball_wtd:     0.035 fa_elec:    -1.834 pro_close:     0.000 hbond_sr_bb:     0.000 hbond_lr_bb:     0.000 hbond_bb_sc:     0.000 hbond_sc:     0.000 dslf_fa13:     0.000 omega:     0.131 fa_dun:     0.000 p_aa_pp:    -0.225 yhh_planarity:     0.000 ref:     1.325 rama_prepro:    -0.243
RSD_WTD: 107  fa_atr:    -5.852 fa_rep:     0.393 fa_sol:     5.493 fa_intra_rep:     0.011 fa_intra_sol_xover4:     0.264 lk_ball_wtd:    -0.313 fa_elec:    -2.670 pro_close:     0.000 hbond_sr_bb:     0.000 hbond_lr_bb:     0.000 hbond_bb_sc:     0.000 hbond_sc:     0.000 dslf_fa13:     0.000 omega:    -0.002 fa_dun:     1.821 p_aa_pp:     0.077 yhh_planarity:     0.000 ref:    -0.715 rama_prepro:    -0.187
RSD_WTD: 108  fa_atr:    -8.224 fa_rep:     0.808 fa_sol:     3.537 fa_intra_rep:     0.029 fa_intra_sol_xover4:     0.073 lk_ball_wtd:    -0.207 fa_elec:    -1.169 pro_close:     0.000 hbond_sr_bb:     0.000 hbond_lr_bb:     0.000 hbond_bb_sc:     0.000 hbond_sc:     0.000 dslf_fa13:     0.000 omega:    -0.024 fa_dun:     0.109 p_aa_pp:    -0.374 yhh_planarity:     0.000 ref:     2.304 rama_prepro:     0.059
RSD_WTD: 109  fa_atr:    -6.616 fa_rep:     0.838 fa_sol:     2.160 fa_intra_rep:     0.001 fa_intra_sol_xover4:     0.000 lk_ball_wtd:    -0.154 fa_elec:    -1.902 pro_close:     0.000 hbond_sr_bb:     0.000 hbond_lr_bb:     0.000 hbond_bb_sc:     0.000 hbond_sc:     0.000 dslf_fa13:     0.000 omega:    -0.006 fa_dun:     0.000 p_aa_pp:    -0.214 yhh_planarity:     0.000 ref:     1.325 rama_prepro:    -0.066
RSD_WTD: 110  fa_atr:    -4.222 fa_rep:     0.296 fa_sol:     2.889 fa_intra_rep:     0.001 fa_intra_sol_xover4:     0.000 lk_ball_wtd:    -0.219 fa_elec:    -1.484 pro_close:     0.000 hbond_sr_bb:     0.000 hbond_lr_bb:     0.000 hbond_bb_sc:     0.000 hbond_sc:     0.000 dslf_fa13:     0.000 omega:    -0.010 fa_dun:     0.000 p_aa_pp:    -0.132 yhh_planarity:     0.000 ref:     1.325 rama_prepro:    -0.221
RSD_WTD: 111  fa_atr:    -4.039 fa_rep:     0.341 fa_sol:     4.690 fa_intra_rep:     0.006 fa_intra_sol_xover4:     0.275 lk_ball_wtd:    -0.383 fa_elec:    -1.757 pro_close:     0.000 hbond_sr_bb:     0.000 hbond_lr_bb:     0.000 hbond_bb_sc:     0.000 hbond_sc:     0.000 dslf_fa13:     0.000 omega:    -0.053 fa_dun:     2.652 p_aa_pp:    -0.346 yhh_planarity:     0.000 ref:    -2.725 rama_prepro:    -0.407
RSD_WTD: 112  fa_atr:    -7.410 fa_rep:     1.206 fa_sol:     1.659 fa_intra_rep:     0.017 fa_intra_sol_xover4:     0.098 lk_ball_wtd:    -0.259 fa_elec:    -0.654 pro_close:     0.000 hbond_sr_bb:     0.000 hbond_lr_bb:     0.000 hbond_bb_sc:     0.000 hbond_sc:     0.000 dslf_fa13:     0.000 omega:     0.079 fa_dun:     0.100 p_aa_pp:    -0.103 yhh_planarity:     0.000 ref:     1.661 rama_prepro:    -0.542
RSD_WTD: 113  fa_atr:    -2.523 fa_rep:     0.213 fa_sol:     2.684 fa_intra_rep:     0.000 fa_intra_sol_xover4:     0.000 lk_ball_wtd:    -0.360 fa_elec:    -0.829 pro_close:     0.000 hbond_sr_bb:     0.000 hbond_lr_bb:     0.000 hbond_bb_sc:     0.000 hbond_sc:     0.000 dslf_fa13:     0.000 omega:    -0.089 fa_dun:     0.000 p_aa_pp:    -1.508 yhh_planarity:     0.000 ref:     0.798 rama_prepro:    -0.216
RSD_WTD: 114  fa_atr:    -4.467 fa_rep:     0.297 fa_sol:     1.203 fa_intra_rep:     0.001 fa_intra_sol_xover4:     0.000 lk_ball_wtd:    -0.391 fa_elec:    -0.335 pro_close:     0.000 hbond_sr_bb:     0.000 hbond_lr_bb:     0.000 hbond_bb_sc:     0.000 hbond_sc:     0.000 dslf_fa13:     0.000 omega:     0.007 fa_dun:     0.000 p_aa_pp:    -0.062 yhh_planarity:     0.000 ref:     1.325 rama_prepro:    -0.382
RSD_WTD: 115  fa_atr:    -4.137 fa_rep:     0.125 fa_sol:     5.577 fa_intra_rep:     0.004 fa_intra_sol_xover4:     0.296 lk_ball_wtd:     0.449 fa_elec:    -4.069 pro_close:     0.000 hbond_sr_bb:     0.000 hbond_lr_bb:     0.000 hbond_bb_sc:    -1.104 hbond_sc:    -1.332 dslf_fa13:     0.000 omega:     0.266 fa_dun:     2.079 p_aa_pp:    -0.215 yhh_planarity:     0.000 ref:    -2.146 rama_prepro:    -0.525
RSD_WTD: 116  fa_atr:    -4.190 fa_rep:     0.348 fa_sol:     1.637 fa_intra_rep:     0.001 fa_intra_sol_xover4:     0.000 lk_ball_wtd:    -0.104 fa_elec:    -1.726 pro_close:     0.000 hbond_sr_bb:     0.000 hbond_lr_bb:     0.000 hbond_bb_sc:     0.000 hbond_sc:     0.000 dslf_fa13:     0.000 omega:     0.185 fa_dun:     0.000 p_aa_pp:    -0.532 yhh_planarity:     0.000 ref:     1.325 rama_prepro:    -0.159
RSD_WTD: 117  fa_atr:    -7.846 fa_rep:     1.094 fa_sol:     0.212 fa_intra_rep:     0.031 fa_intra_sol_xover4:     0.081 lk_ball_wtd:     0.146 fa_elec:    -1.637 pro_close:     0.000 hbond_sr_bb:     0.000 hbond_lr_bb:     0.000 hbond_bb_sc:     0.000 hbond_sc:     0.000 dslf_fa13:     0.000 omega:     0.100 fa_dun:     1.177 p_aa_pp:    -0.751 yhh_planarity:     0.000 ref:     2.304 rama_prepro:    -0.250
RSD_WTD: 118  fa_atr:    -5.080 fa_rep:     1.354 fa_sol:     1.862 fa_intra_rep:     0.001 fa_intra_sol_xover4:     0.000 lk_ball_wtd:     0.018 fa_elec:    -1.887 pro_close:     0.000 hbond_sr_bb:     0.000 hbond_lr_bb:     0.000 hbond_bb_sc:     0.000 hbond_sc:     0.000 dslf_fa13:     0.000 omega:     0.006 fa_dun:     0.000 p_aa_pp:     0.166 yhh_planarity:     0.000 ref:     1.325 rama_prepro:    -0.059
RSD_WTD: 119  fa_atr:    -8.328 fa_rep:     1.003 fa_sol:     0.771 fa_intra_rep:     0.026 fa_intra_sol_xover4:     0.079 lk_ball_wtd:     0.233 fa_elec:    -1.792 pro_close:     0.000 hbond_sr_bb:     0.000 hbond_lr_bb:     0.000 hbond_bb_sc:     0.000 hbond_sc:     0.000 dslf_fa13:     0.000 omega:     0.008 fa_dun:     0.329 p_aa_pp:    -0.743 yhh_planarity:     0.000 ref:     2.304 rama_prepro:    -0.065
RSD_WTD: 120  fa_atr:    -3.928 fa_rep:     0.298 fa_sol:     2.151 fa_intra_rep:     0.002 fa_intra_sol_xover4:     0.000 lk_ball_wtd:    -0.090 fa_elec:    -1.914 pro_close:     0.000 hbond_sr_bb:     0.000 hbond_lr_bb:     0.000 hbond_bb_sc:     0.000 hbond_sc:     0.000 dslf_fa13:     0.000 omega:    -0.023 fa_dun:     0.000 p_aa_pp:     0.359 yhh_planarity:     0.000 ref:     1.325 rama_prepro:     0.484
RSD_WTD: 121  fa_atr:    -6.385 fa_rep:     0.836 fa_sol:     0.998 fa_intra_rep:     0.017 fa_intra_sol_xover4:     0.074 lk_ball_wtd:    -0.158 fa_elec:    -0.733 pro_close:     0.000 hbond_sr_bb:     0.000 hbond_lr_bb:     0.000 hbond_bb_sc:     0.000 hbond_sc:     0.000 dslf_fa13:     0.000 omega:    -0.043 fa_dun:     0.393 p_aa_pp:    -0.169 yhh_planarity:     0.000 ref:     1.661 rama_prepro:     0.567
RSD_WTD: 122  fa_atr:    -4.690 fa_rep:     0.370 fa_sol:     4.752 fa_intra_rep:     0.005 fa_intra_sol_xover4:     0.324 lk_ball_wtd:    -0.091 fa_elec:    -1.377 pro_close:     0.000 hbond_sr_bb:     0.000 hbond_lr_bb:     0.000 hbond_bb_sc:    -0.544 hbond_sc:     0.000 dslf_fa13:     0.000 omega:     0.033 fa_dun:     2.892 p_aa_pp:     0.098 yhh_planarity:     0.000 ref:    -2.146 rama_prepro:    -0.151
RSD_WTD: 123  fa_atr:    -1.544 fa_rep:     0.251 fa_sol:     2.069 fa_intra_rep:     0.008 fa_intra_sol_xover4:     0.384 lk_ball_wtd:    -0.038 fa_elec:    -0.674 pro_close:     0.000 hbond_sr_bb:     0.000 hbond_lr_bb:     0.000 hbond_bb_sc:    -0.544 hbond_sc:     0.000 dslf_fa13:     0.000 omega:    -0.033 fa_dun:     3.103 p_aa_pp:    -0.302 yhh_planarity:     0.000 ref:    -2.725 rama_prepro:    -0.304
RSD_WTD: 124  fa_atr:    -1.598 fa_rep:     0.148 fa_sol:     2.024 fa_intra_rep:     0.002 fa_intra_sol_xover4:     0.062 lk_ball_wtd:    -0.245 fa_elec:     0.087 pro_close:     0.000 hbond_sr_bb:     0.000 hbond_lr_bb:     0.000 hbond_bb_sc:     0.000 hbond_sc:     0.000 dslf_fa13:     0.000 omega:     0.034 fa_dun:     0.201 p_aa_pp:    -0.273 yhh_planarity:     0.000 ref:    -0.290 rama_prepro:    -0.612
RSD_WTD: 125  fa_atr:    -4.163 fa_rep:     0.416 fa_sol:     1.687 fa_intra_rep:     0.001 fa_intra_sol_xover4:     0.000 lk_ball_wtd:    -0.046 fa_elec:    -0.363 pro_close:     0.000 hbond_sr_bb:     0.000 hbond_lr_bb:     0.000 hbond_bb_sc:     0.000 hbond_sc:     0.000 dslf_fa13:     0.000 omega:    -0.006 fa_dun:     0.000 p_aa_pp:     0.130 yhh_planarity:     0.000 ref:     1.325 rama_prepro:    -0.241
RSD_WTD: 126  fa_atr:    -4.792 fa_rep:     0.651 fa_sol:     3.425 fa_intra_rep:     0.012 fa_intra_sol_xover4:     0.063 lk_ball_wtd:     0.015 fa_elec:    -2.784 pro_close:     0.000 hbond_sr_bb:     0.000 hbond_lr_bb:     0.000 hbond_bb_sc:    -1.340 hbond_sc:     0.000 dslf_fa13:     0.000 omega:     0.357 fa_dun:     0.802 p_aa_pp:    -0.737 yhh_planarity:     0.000 ref:     1.152 rama_prepro:     0.150
RSD_WTD: 127  fa_atr:    -8.547 fa_rep:     0.973 fa_sol:     3.207 fa_intra_rep:     0.023 fa_intra_sol_xover4:     0.417 lk_ball_wtd:    -0.324 fa_elec:    -1.407 pro_close:     0.000 hbond_sr_bb:     0.000 hbond_lr_bb:     0.000 hbond_bb_sc:    -0.364 hbond_sc:     0.000 dslf_fa13:     0.000 omega:     0.036 fa_dun:     1.278 p_aa_pp:     0.060 yhh_planarity:     0.000 ref:     2.261 rama_prepro:    -0.138
RSD_WTD: 128  fa_atr:    -5.561 fa_rep:     0.926 fa_sol:     3.766 fa_intra_rep:     0.014 fa_intra_sol_xover4:     0.157 lk_ball_wtd:    -0.286 fa_elec:    -0.746 pro_close:     0.000 hbond_sr_bb:     0.000 hbond_lr_bb:     0.000 hbond_bb_sc:     0.000 hbond_sc:     0.000 dslf_fa13:     0.000 omega:    -0.034 fa_dun:     2.056 p_aa_pp:    -0.065 yhh_planarity:     0.000 ref:    -0.715 rama_prepro:    -0.486
RSD_WTD: 129  fa_atr:    -6.410 fa_rep:     0.301 fa_sol:     6.727 fa_intra_rep:     0.003 fa_intra_sol_xover4:     0.277 lk_ball_wtd:    -0.104 fa_elec:    -3.739 pro_close:     0.000 hbond_sr_bb:     0.000 hbond_lr_bb:     0.000 hbond_bb_sc:    -0.976 hbond_sc:     0.000 dslf_fa13:     0.000 omega:     0.396 fa_dun:     2.220 p_aa_pp:    -0.141 yhh_planarity:     0.000 ref:    -2.146 rama_prepro:    -0.336
RSD_WTD: 130  fa_atr:   -10.605 fa_rep:     1.104 fa_sol:     2.063 fa_intra_rep:     0.011 fa_intra_sol_xover4:     0.017 lk_ball_wtd:     0.006 fa_elec:    -1.422 pro_close:     0.000 hbond_sr_bb:     0.000 hbond_lr_bb:     0.000 hbond_bb_sc:     0.000 hbond_sc:     0.000 dslf_fa13:     0.000 omega:     0.014 fa_dun:     1.909 p_aa_pp:     0.045 yhh_planarity:     0.000 ref:     1.657 rama_prepro:    -0.017
RSD_WTD: 131  fa_atr:    -6.381 fa_rep:     0.826 fa_sol:     4.063 fa_intra_rep:     0.009 fa_intra_sol_xover4:     0.177 lk_ball_wtd:    -0.198 fa_elec:    -1.666 pro_close:     0.000 hbond_sr_bb:     0.000 hbond_lr_bb:     0.000 hbond_bb_sc:     0.000 hbond_sc:     0.000 dslf_fa13:     0.000 omega:     0.001 fa_dun:     0.969 p_aa_pp:     0.076 yhh_planarity:     0.000 ref:    -0.715 rama_prepro:     0.085
RSD_WTD: 132  fa_atr:    -6.200 fa_rep:     0.482 fa_sol:     6.346 fa_intra_rep:     0.013 fa_intra_sol_xover4:     0.217 lk_ball_wtd:    -0.299 fa_elec:    -3.162 pro_close:     0.000 hbond_sr_bb:     0.000 hbond_lr_bb:     0.000 hbond_bb_sc:     0.000 hbond_sc:     0.000 dslf_fa13:     0.000 omega:    -0.035 fa_dun:     2.346 p_aa_pp:     0.013 yhh_planarity:     0.000 ref:    -0.715 rama_prepro:    -0.136
RSD_WTD: 133  fa_atr:    -7.118 fa_rep:     1.158 fa_sol:     2.796 fa_intra_rep:     0.002 fa_intra_sol_xover4:     0.000 lk_ball_wtd:     0.017 fa_elec:    -2.005 pro_close:     0.000 hbond_sr_bb:     0.000 hbond_lr_bb:     0.000 hbond_bb_sc:     0.000 hbond_sc:     0.000 dslf_fa13:     0.000 omega:    -0.003 fa_dun:     0.000 p_aa_pp:    -0.216 yhh_planarity:     0.000 ref:     1.325 rama_prepro:    -0.325
RSD_WTD: 134  fa_atr:   -11.666 fa_rep:     2.266 fa_sol:     2.349 fa_intra_rep:     0.006 fa_intra_sol_xover4:     0.069 lk_ball_wtd:    -0.142 fa_elec:    -1.868 pro_close:     0.000 hbond_sr_bb:     0.000 hbond_lr_bb:     0.000 hbond_bb_sc:     0.000 hbond_sc:     0.000 dslf_fa13:     0.000 omega:     0.105 fa_dun:     1.600 p_aa_pp:     0.052 yhh_planarity:     0.000 ref:     1.657 rama_prepro:    -0.147
RSD_WTD: 135  fa_atr:    -6.016 fa_rep:     0.354 fa_sol:     5.551 fa_intra_rep:     0.007 fa_intra_sol_xover4:     0.352 lk_ball_wtd:    -0.327 fa_elec:    -2.828 pro_close:     0.000 hbond_sr_bb:     0.000 hbond_lr_bb:     0.000 hbond_bb_sc:     0.000 hbond_sc:     0.000 dslf_fa13:     0.000 omega:     0.027 fa_dun:     2.957 p_aa_pp:    -0.190 yhh_planarity:     0.000 ref:    -2.725 rama_prepro:    -0.207
RSD_WTD: 136  fa_atr:    -8.846 fa_rep:     0.949 fa_sol:     3.815 fa_intra_rep:     0.029 fa_intra_sol_xover4:     0.073 lk_ball_wtd:    -0.220 fa_elec:    -1.697 pro_close:     0.000 hbond_sr_bb:     0.000 hbond_lr_bb:     0.000 hbond_bb_sc:     0.000 hbond_sc:     0.000 dslf_fa13:     0.000 omega:    -0.022 fa_dun:     0.166 p_aa_pp:    -0.387 yhh_planarity:     0.000 ref:     2.304 rama_prepro:    -0.170
RSD_WTD: 137  fa_atr:   -10.691 fa_rep:     2.159 fa_sol:     2.072 fa_intra_rep:     0.021 fa_intra_sol_xover4:     0.075 lk_ball_wtd:    -0.186 fa_elec:    -1.994 pro_close:     0.000 hbond_sr_bb:     0.000 hbond_lr_bb:     0.000 hbond_bb_sc:     0.000 hbond_sc:     0.000 dslf_fa13:     0.000 omega:     0.092 fa_dun:     0.616 p_aa_pp:    -0.237 yhh_planarity:     0.000 ref:     1.661 rama_prepro:    -0.061
RSD_WTD: 138  fa_atr:    -6.656 fa_rep:     0.574 fa_sol:     4.062 fa_intra_rep:     0.022 fa_intra_sol_xover4:     0.277 lk_ball_wtd:    -0.331 fa_elec:    -1.310 pro_close:     0.000 hbond_sr_bb:     0.000 hbond_lr_bb:     0.000 hbond_bb_sc:     0.000 hbond_sc:     0.000 dslf_fa13:     0.000 omega:    -0.011 fa_dun:     1.318 p_aa_pp:    -0.365 yhh_planarity:     0.001 ref:     0.582 rama_prepro:    -0.091
RSD_WTD: 139  fa_atr:    -4.397 fa_rep:     0.338 fa_sol:     4.457 fa_intra_rep:     0.007 fa_intra_sol_xover4:     0.120 lk_ball_wtd:    -0.417 fa_elec:    -1.757 pro_close:     0.000 hbond_sr_bb:     0.000 hbond_lr_bb:     0.000 hbond_bb_sc:     0.000 hbond_sc:     0.000 dslf_fa13:     0.000 omega:    -0.004 fa_dun:     1.016 p_aa_pp:    -0.043 yhh_planarity:     0.000 ref:    -0.715 rama_prepro:    -0.285
RSD_WTD: 140  fa_atr:    -6.553 fa_rep:     0.827 fa_sol:     1.814 fa_intra_rep:     0.019 fa_intra_sol_xover4:     0.100 lk_ball_wtd:    -0.147 fa_elec:    -0.670 pro_close:     0.000 hbond_sr_bb:     0.000 hbond_lr_bb:     0.000 hbond_bb_sc:     0.000 hbond_sc:     0.000 dslf_fa13:     0.000 omega:     0.029 fa_dun:     0.142 p_aa_pp:    -0.092 yhh_planarity:     0.000 ref:     1.661 rama_prepro:    -0.507
RSD_WTD: 141  fa_atr:    -1.967 fa_rep:     0.174 fa_sol:     2.159 fa_intra_rep:     0.000 fa_intra_sol_xover4:     0.000 lk_ball_wtd:    -0.152 fa_elec:    -1.237 pro_close:     0.000 hbond_sr_bb:     0.000 hbond_lr_bb:     0.000 hbond_bb_sc:     0.000 hbond_sc:     0.000 dslf_fa13:     0.000 omega:    -0.124 fa_dun:     0.000 p_aa_pp:    -1.441 yhh_planarity:     0.000 ref:     0.798 rama_prepro:    -0.449
RSD_WTD: 142  fa_atr:    -6.442 fa_rep:     0.736 fa_sol:     1.294 fa_intra_rep:     0.017 fa_intra_sol_xover4:     0.051 lk_ball_wtd:    -0.249 fa_elec:    -0.274 pro_close:     0.000 hbond_sr_bb:     0.000 hbond_lr_bb:     0.000 hbond_bb_sc:     0.000 hbond_sc:     0.000 dslf_fa13:     0.000 omega:    -0.063 fa_dun:     0.002 p_aa_pp:    -0.228 yhh_planarity:     0.000 ref:     2.643 rama_prepro:    -0.316
RSD_WTD: 143  fa_atr:    -3.277 fa_rep:     0.358 fa_sol:     2.442 fa_intra_rep:     0.007 fa_intra_sol_xover4:     0.120 lk_ball_wtd:     0.064 fa_elec:    -1.294 pro_close:     0.000 hbond_sr_bb:     0.000 hbond_lr_bb:     0.000 hbond_bb_sc:     0.000 hbond_sc:     0.000 dslf_fa13:     0.000 omega:    -0.036 fa_dun:     1.039 p_aa_pp:    -0.148 yhh_planarity:     0.000 ref:    -0.715 rama_prepro:    -0.151
RSD_WTD: 144  fa_atr:    -3.988 fa_rep:     0.433 fa_sol:     1.339 fa_intra_rep:     0.002 fa_intra_sol_xover4:     0.000 lk_ball_wtd:    -0.155 fa_elec:    -0.910 pro_close:     0.000 hbond_sr_bb:     0.000 hbond_lr_bb:     0.000 hbond_bb_sc:     0.000 hbond_sc:     0.000 dslf_fa13:     0.000 omega:    -0.037 fa_dun:     0.000 p_aa_pp:     0.636 yhh_planarity:     0.000 ref:     1.325 rama_prepro:     0.324
RSD_WTD: 145  fa_atr:    -7.708 fa_rep:     0.766 fa_sol:     0.905 fa_intra_rep:     0.027 fa_intra_sol_xover4:     0.074 lk_ball_wtd:     0.049 fa_elec:    -1.235 pro_close:     0.000 hbond_sr_bb:     0.000 hbond_lr_bb:     0.000 hbond_bb_sc:     0.000 hbond_sc:     0.000 dslf_fa13:     0.000 omega:    -0.065 fa_dun:     0.145 p_aa_pp:    -0.665 yhh_planarity:     0.000 ref:     2.304 rama_prepro:     0.254
RSD_WTD: 146  fa_atr:    -4.089 fa_rep:     0.839 fa_sol:     1.698 fa_intra_rep:     0.002 fa_intra_sol_xover4:     0.000 lk_ball_wtd:     0.162 fa_elec:    -1.808 pro_close:     0.000 hbond_sr_bb:     0.000 hbond_lr_bb:     0.000 hbond_bb_sc:     0.000 hbond_sc:     0.000 dslf_fa13:     0.000 omega:     0.158 fa_dun:     0.000 p_aa_pp:     0.552 yhh_planarity:     0.000 ref:     1.325 rama_prepro:     0.427
RSD_WTD: 147  fa_atr:    -8.012 fa_rep:     1.412 fa_sol:     0.696 fa_intra_rep:     0.017 fa_intra_sol_xover4:     0.047 lk_ball_wtd:     0.100 fa_elec:    -2.134 pro_close:     0.000 hbond_sr_bb:     0.000 hbond_lr_bb:     0.000 hbond_bb_sc:     0.000 hbond_sc:     0.000 dslf_fa13:     0.000 omega:    -0.002 fa_dun:     0.649 p_aa_pp:    -0.405 yhh_planarity:     0.000 ref:     2.643 rama_prepro:     0.500
RSD_WTD: 148  fa_atr:    -3.912 fa_rep:     0.364 fa_sol:     2.170 fa_intra_rep:     0.001 fa_intra_sol_xover4:     0.000 lk_ball_wtd:     0.274 fa_elec:    -2.045 pro_close:     0.000 hbond_sr_bb:     0.000 hbond_lr_bb:     0.000 hbond_bb_sc:     0.000 hbond_sc:     0.000 dslf_fa13:     0.000 omega:    -0.025 fa_dun:     0.000 p_aa_pp:     0.470 yhh_planarity:     0.000 ref:     1.325 rama_prepro:     0.192
RSD_WTD: 149  fa_atr:   -10.148 fa_rep:     2.350 fa_sol:     1.166 fa_intra_rep:     0.025 fa_intra_sol_xover4:     0.553 lk_ball_wtd:    -0.161 fa_elec:    -1.908 pro_close:     0.000 hbond_sr_bb:     0.000 hbond_lr_bb:     0.000 hbond_bb_sc:     0.000 hbond_sc:     0.000 dslf_fa13:     0.000 omega:     0.060 fa_dun:     1.497 p_aa_pp:    -0.316 yhh_planarity:     0.000 ref:     1.218 rama_prepro:     0.308
RSD_WTD: 150  fa_atr:    -2.749 fa_rep:     0.665 fa_sol:     1.541 fa_intra_rep:     0.001 fa_intra_sol_xover4:     0.000 lk_ball_wtd:    -0.052 fa_elec:    -0.795 pro_close:     0.000 hbond_sr_bb:     0.000 hbond_lr_bb:     0.000 hbond_bb_sc:     0.000 hbond_sc:     0.000 dslf_fa13:     0.000 omega:    -0.047 fa_dun:     0.000 p_aa_pp:    -0.045 yhh_planarity:     0.000 ref:     1.325 rama_prepro:    -0.378
RSD_WTD: 151  fa_atr:    -7.394 fa_rep:     0.889 fa_sol:     2.353 fa_intra_rep:     0.023 fa_intra_sol_xover4:     0.170 lk_ball_wtd:    -0.176 fa_elec:    -0.694 pro_close:     0.000 hbond_sr_bb:     0.000 hbond_lr_bb:     0.000 hbond_bb_sc:     0.000 hbond_sc:     0.000 dslf_fa13:     0.000 omega:    -0.085 fa_dun:     1.753 p_aa_pp:     0.041 yhh_planarity:     0.000 ref:     0.582 rama_prepro:    -0.412
RSD_WTD: 152  fa_atr:    -5.616 fa_rep:     0.569 fa_sol:     5.692 fa_intra_rep:     0.007 fa_intra_sol_xover4:     0.537 lk_ball_wtd:    -0.097 fa_elec:    -3.166 pro_close:     0.000 hbond_sr_bb:     0.000 hbond_lr_bb:     0.000 hbond_bb_sc:    -0.640 hbond_sc:     0.000 dslf_fa13:     0.000 omega:     0.011 fa_dun:     2.058 p_aa_pp:    -0.488 yhh_planarity:     0.000 ref:    -2.146 rama_prepro:     0.482
RSD_WTD: 153  fa_atr:    -3.514 fa_rep:     0.109 fa_sol:     3.630 fa_intra_rep:     0.008 fa_intra_sol_xover4:     0.918 lk_ball_wtd:     0.013 fa_elec:    -0.849 pro_close:     0.000 hbond_sr_bb:     0.000 hbond_lr_bb:     0.000 hbond_bb_sc:     0.000 hbond_sc:     0.000 dslf_fa13:     0.000 omega:    -0.084 fa_dun:     4.405 p_aa_pp:    -0.276 yhh_planarity:     0.000 ref:    -2.725 rama_prepro:     0.289
RSD_WTD: 154  fa_atr:    -5.483 fa_rep:     0.489 fa_sol:     4.521 fa_intra_rep:     0.015 fa_intra_sol_xover4:     0.476 lk_ball_wtd:    -0.325 fa_elec:    -2.261 pro_close:     0.000 hbond_sr_bb:     0.000 hbond_lr_bb:     0.000 hbond_bb_sc:    -0.640 hbond_sc:     0.000 dslf_fa13:     0.000 omega:    -0.023 fa_dun:     1.859 p_aa_pp:    -0.007 yhh_planarity:     0.000 ref:    -0.715 rama_prepro:    -0.151
RSD_WTD: 155  fa_atr:    -9.493 fa_rep:     1.745 fa_sol:     2.587 fa_intra_rep:     0.016 fa_intra_sol_xover4:     0.079 lk_ball_wtd:    -0.289 fa_elec:    -1.698 pro_close:     0.000 hbond_sr_bb:     0.000 hbond_lr_bb:     0.000 hbond_bb_sc:     0.000 hbond_sc:     0.000 dslf_fa13:     0.000 omega:     0.212 fa_dun:     0.144 p_aa_pp:    -0.314 yhh_planarity:     0.000 ref:     1.661 rama_prepro:    -0.129
RSD_WTD: 156  fa_atr:    -8.810 fa_rep:     0.722 fa_sol:     2.217 fa_intra_rep:     0.027 fa_intra_sol_xover4:     0.072 lk_ball_wtd:    -0.281 fa_elec:    -1.664 pro_close:     0.000 hbond_sr_bb:     0.000 hbond_lr_bb:     0.000 hbond_bb_sc:     0.000 hbond_sc:     0.000 dslf_fa13:     0.000 omega:    -0.017 fa_dun:     0.068 p_aa_pp:    -0.424 yhh_planarity:     0.000 ref:     2.304 rama_prepro:    -0.145
RSD_WTD: 157  fa_atr:    -4.862 fa_rep:     0.290 fa_sol:     3.708 fa_intra_rep:     0.022 fa_intra_sol_xover4:     0.338 lk_ball_wtd:    -0.132 fa_elec:    -1.594 pro_close:     0.000 hbond_sr_bb:     0.000 hbond_lr_bb:     0.000 hbond_bb_sc:     0.000 hbond_sc:     0.000 dslf_fa13:     0.000 omega:    -0.013 fa_dun:     3.131 p_aa_pp:     0.067 yhh_planarity:     0.000 ref:    -0.715 rama_prepro:    -0.006
RSD_WTD: 158  fa_atr:    -7.726 fa_rep:     0.739 fa_sol:     2.240 fa_intra_rep:     0.020 fa_intra_sol_xover4:     0.053 lk_ball_wtd:    -0.224 fa_elec:    -1.661 pro_close:     0.000 hbond_sr_bb:     0.000 hbond_lr_bb:     0.000 hbond_bb_sc:     0.000 hbond_sc:     0.000 dslf_fa13:     0.000 omega:    -0.058 fa_dun:     0.016 p_aa_pp:    -0.340 yhh_planarity:     0.000 ref:     2.643 rama_prepro:    -0.008
RSD_WTD: 159  fa_atr:    -7.023 fa_rep:     1.056 fa_sol:     1.682 fa_intra_rep:     0.001 fa_intra_sol_xover4:     0.000 lk_ball_wtd:    -0.187 fa_elec:    -1.573 pro_close:     0.000 hbond_sr_bb:     0.000 hbond_lr_bb:     0.000 hbond_bb_sc:     0.000 hbond_sc:     0.000 dslf_fa13:     0.000 omega:     0.000 fa_dun:     0.000 p_aa_pp:     0.098 yhh_planarity:     0.000 ref:     1.325 rama_prepro:     0.132
RSD_WTD: 160  fa_atr:    -5.788 fa_rep:     0.986 fa_sol:     2.306 fa_intra_rep:     0.001 fa_intra_sol_xover4:     0.000 lk_ball_wtd:    -0.302 fa_elec:    -1.451 pro_close:     0.000 hbond_sr_bb:     0.000 hbond_lr_bb:     0.000 hbond_bb_sc:     0.000 hbond_sc:     0.000 dslf_fa13:     0.000 omega:     0.022 fa_dun:     0.000 p_aa_pp:    -0.018 yhh_planarity:     0.000 ref:     1.325 rama_prepro:     0.114
RSD_WTD: 161  fa_atr:    -5.444 fa_rep:     0.291 fa_sol:     6.405 fa_intra_rep:     0.011 fa_intra_sol_xover4:     0.334 lk_ball_wtd:     0.066 fa_elec:    -4.776 pro_close:     0.000 hbond_sr_bb:     0.000 hbond_lr_bb:     0.000 hbond_bb_sc:     0.000 hbond_sc:    -0.602 dslf_fa13:     0.000 omega:     0.040 fa_dun:     1.748 p_aa_pp:     0.067 yhh_planarity:     0.000 ref:    -0.715 rama_prepro:     0.039
RSD_WTD: 162  fa_atr:    -7.765 fa_rep:     1.276 fa_sol:     3.076 fa_intra_rep:     0.021 fa_intra_sol_xover4:     0.055 lk_ball_wtd:    -0.225 fa_elec:    -2.095 pro_close:     0.000 hbond_sr_bb:     0.000 hbond_lr_bb:     0.000 hbond_bb_sc:     0.000 hbond_sc:     0.000 dslf_fa13:     0.000 omega:     0.034 fa_dun:     0.022 p_aa_pp:    -0.197 yhh_planarity:     0.000 ref:     2.643 rama_prepro:    -0.060
RSD_WTD: 163  fa_atr:    -9.172 fa_rep:     0.868 fa_sol:     2.075 fa_intra_rep:     0.015 fa_intra_sol_xover4:     0.073 lk_ball_wtd:    -0.367 fa_elec:    -2.100 pro_close:     0.000 hbond_sr_bb:     0.000 hbond_lr_bb:     0.000 hbond_bb_sc:     0.000 hbond_sc:     0.000 dslf_fa13:     0.000 omega:     0.147 fa_dun:     0.453 p_aa_pp:    -0.238 yhh_planarity:     0.000 ref:     1.661 rama_prepro:    -0.216
RSD_WTD: 164  fa_atr:    -4.216 fa_rep:     0.241 fa_sol:     4.307 fa_intra_rep:     0.029 fa_intra_sol_xover4:     0.626 lk_ball_wtd:    -0.276 fa_elec:    -1.254 pro_close:     0.000 hbond_sr_bb:     0.000 hbond_lr_bb:     0.000 hbond_bb_sc:     0.000 hbond_sc:     0.000 dslf_fa13:     0.000 omega:    -0.014 fa_dun:     3.138 p_aa_pp:    -0.162 yhh_planarity:     0.000 ref:    -0.301 rama_prepro:    -0.088
RSD_WTD: 165  fa_atr:    -4.041 fa_rep:     0.198 fa_sol:     5.532 fa_intra_rep:     0.004 fa_intra_sol_xover4:     0.300 lk_ball_wtd:     0.005 fa_elec:    -3.434 pro_close:     0.000 hbond_sr_bb:     0.000 hbond_lr_bb:     0.000 hbond_bb_sc:     0.000 hbond_sc:    -0.602 dslf_fa13:     0.000 omega:     0.032 fa_dun:     1.307 p_aa_pp:     0.215 yhh_planarity:     0.000 ref:    -2.146 rama_prepro:    -0.082
RSD_WTD: 166  fa_atr:    -6.996 fa_rep:     0.834 fa_sol:     1.862 fa_intra_rep:     0.015 fa_intra_sol_xover4:     0.074 lk_ball_wtd:    -0.343 fa_elec:    -0.687 pro_close:     0.000 hbond_sr_bb:     0.000 hbond_lr_bb:     0.000 hbond_bb_sc:     0.000 hbond_sc:     0.000 dslf_fa13:     0.000 omega:    -0.039 fa_dun:     0.305 p_aa_pp:    -0.272 yhh_planarity:     0.000 ref:     1.661 rama_prepro:    -0.231
RSD_WTD: 167  fa_atr:    -2.151 fa_rep:     0.101 fa_sol:     2.217 fa_intra_rep:     0.000 fa_intra_sol_xover4:     0.000 lk_ball_wtd:    -0.190 fa_elec:    -0.589 pro_close:     0.000 hbond_sr_bb:     0.000 hbond_lr_bb:     0.000 hbond_bb_sc:     0.000 hbond_sc:     0.000 dslf_fa13:     0.000 omega:    -0.002 fa_dun:     0.000 p_aa_pp:    -1.479 yhh_planarity:     0.000 ref:     0.798 rama_prepro:     0.315
RSD_WTD: 168  fa_atr:    -3.409 fa_rep:     0.076 fa_sol:     1.344 fa_intra_rep:     0.001 fa_intra_sol_xover4:     0.000 lk_ball_wtd:    -0.194 fa_elec:    -0.211 pro_close:     0.000 hbond_sr_bb:     0.000 hbond_lr_bb:     0.000 hbond_bb_sc:     0.000 hbond_sc:     0.000 dslf_fa13:     0.000 omega:    -0.036 fa_dun:     0.000 p_aa_pp:    -0.119 yhh_planarity:     0.000 ref:     1.325 rama_prepro:     0.010
RSD_WTD: 169  fa_atr:    -2.535 fa_rep:     0.354 fa_sol:     2.171 fa_intra_rep:     0.010 fa_intra_sol_xover4:     1.014 lk_ball_wtd:    -0.027 fa_elec:    -0.065 pro_close:     0.000 hbond_sr_bb:     0.000 hbond_lr_bb:     0.000 hbond_bb_sc:     0.000 hbond_sc:     0.000 dslf_fa13:     0.000 omega:     0.394 fa_dun:     2.875 p_aa_pp:    -0.257 yhh_planarity:     0.000 ref:    -2.725 rama_prepro:    -0.567
RSD_WTD: 170  fa_atr:    -3.688 fa_rep:     0.267 fa_sol:     2.279 fa_intra_rep:     0.002 fa_intra_sol_xover4:     0.000 lk_ball_wtd:     0.097 fa_elec:    -0.987 pro_close:     0.000 hbond_sr_bb:     0.000 hbond_lr_bb:     0.000 hbond_bb_sc:     0.000 hbond_sc:     0.000 dslf_fa13:     0.000 omega:     0.147 fa_dun:     0.000 p_aa_pp:     0.429 yhh_planarity:     0.000 ref:     1.325 rama_prepro:     0.823
RSD_WTD: 171  fa_atr:    -5.113 fa_rep:     0.508 fa_sol:     2.400 fa_intra_rep:     0.003 fa_intra_sol_xover4:     0.000 lk_ball_wtd:     0.190 fa_elec:    -3.480 pro_close:     0.000 hbond_sr_bb:     0.000 hbond_lr_bb:     0.000 hbond_bb_sc:    -1.122 hbond_sc:     0.000 dslf_fa13:     0.000 omega:    -0.018 fa_dun:     0.000 p_aa_pp:     0.028 yhh_planarity:     0.000 ref:     1.325 rama_prepro:     1.215
RSD_WTD: 172  fa_atr:    -4.717 fa_rep:     0.761 fa_sol:     2.199 fa_intra_rep:     0.001 fa_intra_sol_xover4:     0.000 lk_ball_wtd:     0.256 fa_elec:    -2.422 pro_close:     0.000 hbond_sr_bb:     0.000 hbond_lr_bb:     0.000 hbond_bb_sc:     0.000 hbond_sc:     0.000 dslf_fa13:     0.000 omega:    -0.010 fa_dun:     0.000 p_aa_pp:     0.346 yhh_planarity:     0.000 ref:     1.325 rama_prepro:     0.435
RSD_WTD: 173  fa_atr:    -8.463 fa_rep:     1.131 fa_sol:     0.916 fa_intra_rep:     0.029 fa_intra_sol_xover4:     0.067 lk_ball_wtd:     0.280 fa_elec:    -1.887 pro_close:     0.000 hbond_sr_bb:     0.000 hbond_lr_bb:     0.000 hbond_bb_sc:     0.000 hbond_sc:     0.000 dslf_fa13:     0.000 omega:    -0.022 fa_dun:     0.357 p_aa_pp:    -0.487 yhh_planarity:     0.000 ref:     2.304 rama_prepro:     0.096
RSD_WTD: 174  fa_atr:    -4.219 fa_rep:     0.433 fa_sol:     1.555 fa_intra_rep:     0.002 fa_intra_sol_xover4:     0.000 lk_ball_wtd:     0.098 fa_elec:    -1.423 pro_close:     0.000 hbond_sr_bb:     0.000 hbond_lr_bb:     0.000 hbond_bb_sc:     0.000 hbond_sc:     0.000 dslf_fa13:     0.000 omega:    -0.059 fa_dun:     0.000 p_aa_pp:     0.586 yhh_planarity:     0.000 ref:     1.325 rama_prepro:     0.488
RSD_WTD: 175  fa_atr:    -8.535 fa_rep:     1.280 fa_sol:     1.012 fa_intra_rep:     0.018 fa_intra_sol_xover4:     0.076 lk_ball_wtd:     0.017 fa_elec:    -1.989 pro_close:     0.000 hbond_sr_bb:     0.000 hbond_lr_bb:     0.000 hbond_bb_sc:     0.000 hbond_sc:     0.000 dslf_fa13:     0.000 omega:    -0.045 fa_dun:     0.821 p_aa_pp:    -0.322 yhh_planarity:     0.000 ref:     1.661 rama_prepro:     0.580
RSD_WTD: 176  fa_atr:    -4.315 fa_rep:     0.867 fa_sol:     2.186 fa_intra_rep:     0.001 fa_intra_sol_xover4:     0.000 lk_ball_wtd:     0.057 fa_elec:    -2.422 pro_close:     0.000 hbond_sr_bb:     0.000 hbond_lr_bb:     0.000 hbond_bb_sc:     0.000 hbond_sc:     0.000 dslf_fa13:     0.000 omega:    -0.025 fa_dun:     0.000 p_aa_pp:     0.342 yhh_planarity:     0.000 ref:     1.325 rama_prepro:     0.067
RSD_WTD: 177  fa_atr:    -9.409 fa_rep:     1.128 fa_sol:     0.909 fa_intra_rep:     0.022 fa_intra_sol_xover4:     0.226 lk_ball_wtd:     0.120 fa_elec:    -1.731 pro_close:     0.000 hbond_sr_bb:     0.000 hbond_lr_bb:     0.000 hbond_bb_sc:     0.000 hbond_sc:     0.000 dslf_fa13:     0.000 omega:     0.407 fa_dun:     1.389 p_aa_pp:    -0.313 yhh_planarity:     0.000 ref:     1.218 rama_prepro:    -0.097
RSD_WTD: 178  fa_atr:    -2.377 fa_rep:     0.067 fa_sol:     2.050 fa_intra_rep:     0.007 fa_intra_sol_xover4:     0.762 lk_ball_wtd:    -0.159 fa_elec:    -0.952 pro_close:     0.000 hbond_sr_bb:     0.000 hbond_lr_bb:     0.000 hbond_bb_sc:     0.000 hbond_sc:    -0.580 dslf_fa13:     0.000 omega:     0.660 fa_dun:     1.569 p_aa_pp:    -0.557 yhh_planarity:     0.000 ref:    -2.146 rama_prepro:     0.364
RSD_WTD: 179  fa_atr:    -5.795 fa_rep:     0.517 fa_sol:     1.713 fa_intra_rep:     0.032 fa_intra_sol_xover4:     0.085 lk_ball_wtd:    -0.131 fa_elec:     0.415 pro_close:     0.000 hbond_sr_bb:     0.000 hbond_lr_bb:     0.000 hbond_bb_sc:     0.000 hbond_sc:     0.000 dslf_fa13:     0.000 omega:    -0.026 fa_dun:     0.986 p_aa_pp:    -0.751 yhh_planarity:     0.000 ref:     2.304 rama_prepro:     0.276
RSD_WTD: 180  fa_atr:    -2.225 fa_rep:     0.087 fa_sol:     3.273 fa_intra_rep:     0.004 fa_intra_sol_xover4:     0.299 lk_ball_wtd:     0.116 fa_elec:    -1.826 pro_close:     0.000 hbond_sr_bb:     0.000 hbond_lr_bb:     0.000 hbond_bb_sc:     0.000 hbond_sc:    -0.334 dslf_fa13:     0.000 omega:    -0.028 fa_dun:     1.845 p_aa_pp:    -0.104 yhh_planarity:     0.000 ref:    -2.146 rama_prepro:    -0.339
RSD_WTD: 181  fa_atr:    -4.479 fa_rep:     0.529 fa_sol:     5.345 fa_intra_rep:     0.010 fa_intra_sol_xover4:     0.690 lk_ball_wtd:    -0.040 fa_elec:    -3.305 pro_close:     0.000 hbond_sr_bb:     0.000 hbond_lr_bb:     0.000 hbond_bb_sc:    -0.523 hbond_sc:     0.000 dslf_fa13:     0.000 omega:    -0.049 fa_dun:     1.708 p_aa_pp:    -0.754 yhh_planarity:     0.000 ref:    -2.146 rama_prepro:    -0.268
RSD_WTD: 182  fa_atr:    -4.261 fa_rep:     0.411 fa_sol:     3.455 fa_intra_rep:     0.014 fa_intra_sol_xover4:     1.124 lk_ball_wtd:    -0.064 fa_elec:    -0.837 pro_close:     0.000 hbond_sr_bb:     0.000 hbond_lr_bb:     0.000 hbond_bb_sc:     0.000 hbond_sc:     0.000 dslf_fa13:     0.000 omega:    -0.044 fa_dun:     3.287 p_aa_pp:    -0.228 yhh_planarity:     0.000 ref:    -2.725 rama_prepro:    -0.392
RSD_WTD: 183  fa_atr:    -3.739 fa_rep:     0.576 fa_sol:     4.537 fa_intra_rep:     0.003 fa_intra_sol_xover4:     0.606 lk_ball_wtd:    -0.097 fa_elec:    -2.199 pro_close:     0.000 hbond_sr_bb:     0.000 hbond_lr_bb:     0.000 hbond_bb_sc:    -0.523 hbond_sc:     0.000 dslf_fa13:     0.000 omega:     0.431 fa_dun:     2.961 p_aa_pp:     0.030 yhh_planarity:     0.000 ref:    -2.146 rama_prepro:    -0.165
RSD_WTD: 184  fa_atr:    -5.708 fa_rep:     0.288 fa_sol:     5.645 fa_intra_rep:     0.007 fa_intra_sol_xover4:     0.347 lk_ball_wtd:    -0.582 fa_elec:    -1.861 pro_close:     0.000 hbond_sr_bb:     0.000 hbond_lr_bb:     0.000 hbond_bb_sc:     0.000 hbond_sc:     0.000 dslf_fa13:     0.000 omega:     0.114 fa_dun:     3.274 p_aa_pp:    -0.204 yhh_planarity:     0.000 ref:    -2.725 rama_prepro:    -0.183
RSD_WTD: 185  fa_atr:   -11.851 fa_rep:     1.838 fa_sol:     2.447 fa_intra_rep:     0.024 fa_intra_sol_xover4:     0.262 lk_ball_wtd:    -0.160 fa_elec:    -1.667 pro_close:     0.000 hbond_sr_bb:     0.000 hbond_lr_bb:     0.000 hbond_bb_sc:     0.000 hbond_sc:     0.000 dslf_fa13:     0.000 omega:     0.009 fa_dun:     1.424 p_aa_pp:    -0.531 yhh_planarity:     0.000 ref:     1.218 rama_prepro:    -0.147
RSD_WTD: 186  fa_atr:    -6.444 fa_rep:     0.663 fa_sol:     3.960 fa_intra_rep:     0.009 fa_intra_sol_xover4:     0.181 lk_ball_wtd:    -0.089 fa_elec:    -1.744 pro_close:     0.000 hbond_sr_bb:     0.000 hbond_lr_bb:     0.000 hbond_bb_sc:     0.000 hbond_sc:     0.000 dslf_fa13:     0.000 omega:     0.040 fa_dun:     0.914 p_aa_pp:     0.019 yhh_planarity:     0.000 ref:    -0.715 rama_prepro:     0.103
RSD_WTD: 187  fa_atr:    -4.797 fa_rep:     0.202 fa_sol:     4.651 fa_intra_rep:     0.016 fa_intra_sol_xover4:     0.247 lk_ball_wtd:    -0.175 fa_elec:    -1.780 pro_close:     0.000 hbond_sr_bb:     0.000 hbond_lr_bb:     0.000 hbond_bb_sc:     0.000 hbond_sc:     0.000 dslf_fa13:     0.000 omega:     0.033 fa_dun:     2.070 p_aa_pp:     0.069 yhh_planarity:     0.000 ref:    -0.715 rama_prepro:    -0.012
RSD_WTD: 188  fa_atr:    -8.437 fa_rep:     0.586 fa_sol:     5.915 fa_intra_rep:     0.007 fa_intra_sol_xover4:     0.188 lk_ball_wtd:    -0.549 fa_elec:    -2.926 pro_close:     0.000 hbond_sr_bb:     0.000 hbond_lr_bb:     0.000 hbond_bb_sc:     0.000 hbond_sc:     0.000 dslf_fa13:     0.000 omega:    -0.027 fa_dun:     2.267 p_aa_pp:     0.011 yhh_planarity:     0.000 ref:    -1.451 rama_prepro:    -0.082
RSD_WTD: 189  fa_atr:    -8.784 fa_rep:     1.071 fa_sol:     1.282 fa_intra_rep:     0.021 fa_intra_sol_xover4:     0.055 lk_ball_wtd:    -0.260 fa_elec:    -2.047 pro_close:     0.000 hbond_sr_bb:     0.000 hbond_lr_bb:     0.000 hbond_bb_sc:     0.000 hbond_sc:     0.000 dslf_fa13:     0.000 omega:    -0.052 fa_dun:     0.066 p_aa_pp:    -0.318 yhh_planarity:     0.000 ref:     2.643 rama_prepro:    -0.105
[truncated: 22,933 more chars]
