# Supplementary material for: De Novo Design of a Highly Stable Ovoid TIM Barrel: Unlocking Pocket Shape towards Functional Design
Source: Biodes Res. 2022 Oct 10;2022:9842315. doi: 10.34133/2022/9842315 (PMC10521652; doi:10.34133/2022/9842315)
Supplement: Supplementary Materials — The supplementary information contains further details about the design and characterization of the de novo proteins in this study, as well as Rosetta design models. [file 9842315.f1.zip › Supplementary_Materials/Rosetta_design_models/OT2.pdb]

ATOM      1  N   ASP A   1      -7.254   6.752   7.708  1.00  0.00           N  
ATOM      2  CA  ASP A   1      -6.311   6.450   8.763  1.00  0.00           C  
ATOM      3  C   ASP A   1      -4.896   6.708   8.292  1.00  0.00           C  
ATOM      4  O   ASP A   1      -4.009   7.023   9.091  1.00  0.00           O  
ATOM      5  CB  ASP A   1      -6.453   4.995   9.217  1.00  0.00           C  
ATOM      6  CG  ASP A   1      -7.831   4.684   9.787  1.00  0.00           C  
ATOM      7  OD1 ASP A   1      -8.253   5.378  10.681  1.00  0.00           O  
ATOM      8  OD2 ASP A   1      -8.447   3.755   9.322  1.00  0.00           O  
ATOM      9 1H   ASP A   1      -8.069   7.215   8.093  1.00  0.00           H  
ATOM     10 2H   ASP A   1      -6.809   7.368   7.042  1.00  0.00           H  
ATOM     11 3H   ASP A   1      -7.532   5.898   7.243  1.00  0.00           H  
ATOM     12  HA  ASP A   1      -6.515   7.102   9.611  1.00  0.00           H  
ATOM     13 1HB  ASP A   1      -6.266   4.330   8.373  1.00  0.00           H  
ATOM     14 2HB  ASP A   1      -5.704   4.776   9.978  1.00  0.00           H  
ATOM     15  N   ALA A   2      -4.687   6.588   6.979  1.00  0.00           N  
ATOM     16  CA  ALA A   2      -3.398   6.890   6.374  1.00  0.00           C  
ATOM     17  C   ALA A   2      -3.571   7.335   4.928  1.00  0.00           C  
ATOM     18  O   ALA A   2      -4.547   6.970   4.266  1.00  0.00           O  
ATOM     19  CB  ALA A   2      -2.498   5.684   6.436  1.00  0.00           C  
ATOM     20  H   ALA A   2      -5.447   6.284   6.384  1.00  0.00           H  
ATOM     21  HA  ALA A   2      -2.941   7.711   6.930  1.00  0.00           H  
ATOM     22 1HB  ALA A   2      -1.534   5.929   5.999  1.00  0.00           H  
ATOM     23 2HB  ALA A   2      -2.365   5.390   7.462  1.00  0.00           H  
ATOM     24 3HB  ALA A   2      -2.939   4.887   5.894  1.00  0.00           H  
ATOM     25  N   ILE A   3      -2.610   8.104   4.431  1.00  0.00           N  
ATOM     26  CA  ILE A   3      -2.575   8.462   3.016  1.00  0.00           C  
ATOM     27  C   ILE A   3      -1.382   7.810   2.328  1.00  0.00           C  
ATOM     28  O   ILE A   3      -0.264   7.814   2.857  1.00  0.00           O  
ATOM     29  CB  ILE A   3      -2.507   9.989   2.832  1.00  0.00           C  
ATOM     30  CG1 ILE A   3      -3.609  10.675   3.644  1.00  0.00           C  
ATOM     31  CG2 ILE A   3      -2.621  10.353   1.360  1.00  0.00           C  
ATOM     32  CD1 ILE A   3      -5.008  10.316   3.199  1.00  0.00           C  
ATOM     33  H   ILE A   3      -1.869   8.432   5.048  1.00  0.00           H  
ATOM     34  HA  ILE A   3      -3.481   8.090   2.545  1.00  0.00           H  
ATOM     35  HB  ILE A   3      -1.557  10.360   3.215  1.00  0.00           H  
ATOM     36 1HG1 ILE A   3      -3.506  10.407   4.695  1.00  0.00           H  
ATOM     37 2HG1 ILE A   3      -3.496  11.757   3.570  1.00  0.00           H  
ATOM     38 1HG2 ILE A   3      -2.572  11.436   1.248  1.00  0.00           H  
ATOM     39 2HG2 ILE A   3      -1.803   9.894   0.807  1.00  0.00           H  
ATOM     40 3HG2 ILE A   3      -3.572   9.991   0.968  1.00  0.00           H  
ATOM     41 1HD1 ILE A   3      -5.734  10.840   3.821  1.00  0.00           H  
ATOM     42 2HD1 ILE A   3      -5.145  10.608   2.157  1.00  0.00           H  
ATOM     43 3HD1 ILE A   3      -5.157   9.241   3.297  1.00  0.00           H  
ATOM     44  N   CYS A   4      -1.633   7.220   1.168  1.00  0.00           N  
ATOM     45  CA  CYS A   4      -0.620   6.462   0.454  1.00  0.00           C  
ATOM     46  C   CYS A   4      -0.202   7.136  -0.848  1.00  0.00           C  
ATOM     47  O   CYS A   4      -1.017   7.751  -1.539  1.00  0.00           O  
ATOM     48  CB  CYS A   4      -1.134   5.055   0.146  1.00  0.00           C  
ATOM     49  SG  CYS A   4      -0.015   4.067  -0.875  1.00  0.00           S  
ATOM     50  H   CYS A   4      -2.561   7.290   0.776  1.00  0.00           H  
ATOM     51  HA  CYS A   4       0.251   6.384   1.090  1.00  0.00           H  
ATOM     52 1HB  CYS A   4      -1.303   4.517   1.079  1.00  0.00           H  
ATOM     53 2HB  CYS A   4      -2.091   5.123  -0.371  1.00  0.00           H  
ATOM     54  HG  CYS A   4       1.105   4.472  -0.285  1.00  0.00           H  
ATOM     55  N   ILE A   5       1.072   7.008  -1.175  1.00  0.00           N  
ATOM     56  CA  ILE A   5       1.632   7.636  -2.351  1.00  0.00           C  
ATOM     57  C   ILE A   5       1.781   6.640  -3.485  1.00  0.00           C  
ATOM     58  O   ILE A   5       2.754   5.886  -3.535  1.00  0.00           O  
ATOM     59  CB  ILE A   5       3.000   8.268  -2.035  1.00  0.00           C  
ATOM     60  CG1 ILE A   5       2.866   9.296  -0.908  1.00  0.00           C  
ATOM     61  CG2 ILE A   5       3.589   8.912  -3.280  1.00  0.00           C  
ATOM     62  CD1 ILE A   5       4.190   9.754  -0.339  1.00  0.00           C  
ATOM     63  H   ILE A   5       1.671   6.446  -0.588  1.00  0.00           H  
ATOM     64  HA  ILE A   5       0.961   8.430  -2.676  1.00  0.00           H  
ATOM     65  HB  ILE A   5       3.683   7.497  -1.678  1.00  0.00           H  
ATOM     66 1HG1 ILE A   5       2.331  10.171  -1.276  1.00  0.00           H  
ATOM     67 2HG1 ILE A   5       2.276   8.871  -0.096  1.00  0.00           H  
ATOM     68 1HG2 ILE A   5       4.556   9.354  -3.039  1.00  0.00           H  
ATOM     69 2HG2 ILE A   5       3.719   8.156  -4.053  1.00  0.00           H  
ATOM     70 3HG2 ILE A   5       2.916   9.689  -3.642  1.00  0.00           H  
ATOM     71 1HD1 ILE A   5       4.013  10.481   0.454  1.00  0.00           H  
ATOM     72 2HD1 ILE A   5       4.728   8.897   0.067  1.00  0.00           H  
ATOM     73 3HD1 ILE A   5       4.784  10.215  -1.127  1.00  0.00           H  
ATOM     74  N   ALA A   6       0.820   6.635  -4.397  1.00  0.00           N  
ATOM     75  CA  ALA A   6       0.809   5.651  -5.467  1.00  0.00           C  
ATOM     76  C   ALA A   6       1.656   6.109  -6.628  1.00  0.00           C  
ATOM     77  O   ALA A   6       1.138   6.612  -7.630  1.00  0.00           O  
ATOM     78  CB  ALA A   6      -0.615   5.377  -5.928  1.00  0.00           C  
ATOM     79  H   ALA A   6       0.079   7.330  -4.353  1.00  0.00           H  
ATOM     80  HA  ALA A   6       1.239   4.723  -5.090  1.00  0.00           H  
ATOM     81 1HB  ALA A   6      -0.602   4.644  -6.734  1.00  0.00           H  
ATOM     82 2HB  ALA A   6      -1.200   4.989  -5.094  1.00  0.00           H  
ATOM     83 3HB  ALA A   6      -1.065   6.301  -6.287  1.00  0.00           H  
ATOM     84  N   LEU A   7       2.966   5.959  -6.490  1.00  0.00           N  
ATOM     85  CA  LEU A   7       3.893   6.516  -7.455  1.00  0.00           C  
ATOM     86  C   LEU A   7       3.636   5.929  -8.837  1.00  0.00           C  
ATOM     87  O   LEU A   7       3.564   4.710  -8.999  1.00  0.00           O  
ATOM     88  CB  LEU A   7       5.339   6.238  -7.026  1.00  0.00           C  
ATOM     89  CG  LEU A   7       6.422   6.987  -7.813  1.00  0.00           C  
ATOM     90  CD1 LEU A   7       6.310   8.480  -7.537  1.00  0.00           C  
ATOM     91  CD2 LEU A   7       7.793   6.460  -7.418  1.00  0.00           C  
ATOM     92  H   LEU A   7       3.329   5.446  -5.684  1.00  0.00           H  
ATOM     93  HA  LEU A   7       3.742   7.590  -7.503  1.00  0.00           H  
ATOM     94 1HB  LEU A   7       5.447   6.506  -5.976  1.00  0.00           H  
ATOM     95 2HB  LEU A   7       5.533   5.170  -7.128  1.00  0.00           H  
ATOM     96  HG  LEU A   7       6.268   6.833  -8.881  1.00  0.00           H  
ATOM     97 1HD1 LEU A   7       7.079   9.013  -8.096  1.00  0.00           H  
ATOM     98 2HD1 LEU A   7       5.326   8.835  -7.847  1.00  0.00           H  
ATOM     99 3HD1 LEU A   7       6.443   8.664  -6.471  1.00  0.00           H  
ATOM    100 1HD2 LEU A   7       8.563   6.992  -7.978  1.00  0.00           H  
ATOM    101 2HD2 LEU A   7       7.949   6.615  -6.350  1.00  0.00           H  
ATOM    102 3HD2 LEU A   7       7.852   5.395  -7.642  1.00  0.00           H  
ATOM    103  N   ASP A   8       3.480   6.798  -9.827  1.00  0.00           N  
ATOM    104  CA  ASP A   8       3.263   6.355 -11.201  1.00  0.00           C  
ATOM    105  C   ASP A   8       4.541   5.802 -11.818  1.00  0.00           C  
ATOM    106  O   ASP A   8       5.640   6.185 -11.437  1.00  0.00           O  
ATOM    107  CB  ASP A   8       2.736   7.509 -12.058  1.00  0.00           C  
ATOM    108  CG  ASP A   8       2.171   7.045 -13.394  1.00  0.00           C  
ATOM    109  OD1 ASP A   8       1.019   6.686 -13.436  1.00  0.00           O  
ATOM    110  OD2 ASP A   8       2.898   7.055 -14.358  1.00  0.00           O  
ATOM    111  H   ASP A   8       3.496   7.788  -9.623  1.00  0.00           H  
ATOM    112  HA  ASP A   8       2.517   5.560 -11.191  1.00  0.00           H  
ATOM    113 1HB  ASP A   8       1.954   8.039 -11.514  1.00  0.00           H  
ATOM    114 2HB  ASP A   8       3.542   8.219 -12.247  1.00  0.00           H  
ATOM    115  N   GLU A   9       4.380   4.911 -12.788  1.00  0.00           N  
ATOM    116  CA  GLU A   9       5.516   4.320 -13.497  1.00  0.00           C  
ATOM    117  C   GLU A   9       6.363   5.387 -14.182  1.00  0.00           C  
ATOM    118  O   GLU A   9       7.573   5.231 -14.332  1.00  0.00           O  
ATOM    119  CB  GLU A   9       5.027   3.305 -14.533  1.00  0.00           C  
ATOM    120  CG  GLU A   9       4.431   2.037 -13.938  1.00  0.00           C  
ATOM    121  CD  GLU A   9       3.919   1.085 -14.982  1.00  0.00           C  
ATOM    122  OE1 GLU A   9       3.879   1.458 -16.130  1.00  0.00           O  
ATOM    123  OE2 GLU A   9       3.567  -0.017 -14.632  1.00  0.00           O  
ATOM    124  H   GLU A   9       3.439   4.634 -13.046  1.00  0.00           H  
ATOM    125  HA  GLU A   9       6.145   3.804 -12.770  1.00  0.00           H  
ATOM    126 1HB  GLU A   9       4.269   3.766 -15.165  1.00  0.00           H  
ATOM    127 2HB  GLU A   9       5.858   3.014 -15.177  1.00  0.00           H  
ATOM    128 1HG  GLU A   9       5.194   1.532 -13.346  1.00  0.00           H  
ATOM    129 2HG  GLU A   9       3.615   2.310 -13.270  1.00  0.00           H  
ATOM    130  N   SER A  10       5.714   6.466 -14.610  1.00  0.00           N  
ATOM    131  CA  SER A  10       6.398   7.551 -15.304  1.00  0.00           C  
ATOM    132  C   SER A  10       7.000   8.556 -14.323  1.00  0.00           C  
ATOM    133  O   SER A  10       7.714   9.476 -14.724  1.00  0.00           O  
ATOM    134  CB  SER A  10       5.433   8.258 -16.236  1.00  0.00           C  
ATOM    135  OG  SER A  10       4.452   8.950 -15.513  1.00  0.00           O  
ATOM    136  H   SER A  10       4.716   6.530 -14.460  1.00  0.00           H  
ATOM    137  HA  SER A  10       7.209   7.125 -15.894  1.00  0.00           H  
ATOM    138 1HB  SER A  10       5.983   8.955 -16.868  1.00  0.00           H  
ATOM    139 2HB  SER A  10       4.959   7.527 -16.890  1.00  0.00           H  
ATOM    140  HG  SER A  10       3.991   8.289 -14.992  1.00  0.00           H  
ATOM    141  N   ALA A  11       6.698   8.386 -13.038  1.00  0.00           N  
ATOM    142  CA  ALA A  11       7.138   9.328 -12.017  1.00  0.00           C  
ATOM    143  C   ALA A  11       8.518   8.937 -11.492  1.00  0.00           C  
ATOM    144  O   ALA A  11       8.915   7.775 -11.567  1.00  0.00           O  
ATOM    145  CB  ALA A  11       6.133   9.382 -10.882  1.00  0.00           C  
ATOM    146  H   ALA A  11       6.154   7.578 -12.760  1.00  0.00           H  
ATOM    147  HA  ALA A  11       7.216  10.316 -12.471  1.00  0.00           H  
ATOM    148 1HB  ALA A  11       6.464  10.103 -10.140  1.00  0.00           H  
ATOM    149 2HB  ALA A  11       5.160   9.683 -11.271  1.00  0.00           H  
ATOM    150 3HB  ALA A  11       6.053   8.409 -10.428  1.00  0.00           H  
ATOM    151  N   THR A  12       9.248   9.918 -10.970  1.00  0.00           N  
ATOM    152  CA  THR A  12      10.593   9.679 -10.455  1.00  0.00           C  
ATOM    153  C   THR A  12      10.631   9.752  -8.934  1.00  0.00           C  
ATOM    154  O   THR A  12       9.671  10.185  -8.299  1.00  0.00           O  
ATOM    155  CB  THR A  12      11.597  10.687 -11.044  1.00  0.00           C  
ATOM    156  OG1 THR A  12      11.241  12.014 -10.634  1.00  0.00           O  
ATOM    157  CG2 THR A  12      11.598  10.613 -12.563  1.00  0.00           C  
ATOM    158  H   THR A  12       8.865  10.862 -10.937  1.00  0.00           H  
ATOM    159  HA  THR A  12      10.906   8.679 -10.753  1.00  0.00           H  
ATOM    160  HB  THR A  12      12.597  10.462 -10.674  1.00  0.00           H  
ATOM    161  HG1 THR A  12      10.358  12.220 -10.950  1.00  0.00           H  
ATOM    162 1HG2 THR A  12      12.313  11.331 -12.962  1.00  0.00           H  
ATOM    163 2HG2 THR A  12      11.879   9.608 -12.878  1.00  0.00           H  
ATOM    164 3HG2 THR A  12      10.603  10.845 -12.940  1.00  0.00           H  
ATOM    165  N   TRP A  13      11.762   9.346  -8.350  1.00  0.00           N  
ATOM    166  CA  TRP A  13      11.962   9.467  -6.907  1.00  0.00           C  
ATOM    167  C   TRP A  13      11.789  10.913  -6.449  1.00  0.00           C  
ATOM    168  O   TRP A  13      11.362  11.172  -5.328  1.00  0.00           O  
ATOM    169  CB  TRP A  13      13.353   8.967  -6.515  1.00  0.00           C  
ATOM    170  CG  TRP A  13      14.467   9.820  -7.043  1.00  0.00           C  
ATOM    171  CD1 TRP A  13      15.137   9.650  -8.217  1.00  0.00           C  
ATOM    172  CD2 TRP A  13      15.048  10.988  -6.415  1.00  0.00           C  
ATOM    173  NE1 TRP A  13      16.092  10.626  -8.362  1.00  0.00           N  
ATOM    174  CE2 TRP A  13      16.050  11.455  -7.270  1.00  0.00           C  
ATOM    175  CE3 TRP A  13      14.800  11.666  -5.215  1.00  0.00           C  
ATOM    176  CZ2 TRP A  13      16.813  12.571  -6.965  1.00  0.00           C  
ATOM    177  CZ3 TRP A  13      15.564  12.786  -4.910  1.00  0.00           C  
ATOM    178  CH2 TRP A  13      16.544  13.227  -5.763  1.00  0.00           C  
ATOM    179  H   TRP A  13      12.501   8.958  -8.920  1.00  0.00           H  
ATOM    180  HA  TRP A  13      11.217   8.855  -6.402  1.00  0.00           H  
ATOM    181 1HB  TRP A  13      13.435   8.930  -5.429  1.00  0.00           H  
ATOM    182 2HB  TRP A  13      13.493   7.952  -6.888  1.00  0.00           H  
ATOM    183  HD1 TRP A  13      14.944   8.855  -8.936  1.00  0.00           H  
ATOM    184  HE1 TRP A  13      16.723  10.720  -9.145  1.00  0.00           H  
ATOM    185  HE3 TRP A  13      14.021  11.322  -4.535  1.00  0.00           H  
ATOM    186  HZ2 TRP A  13      17.596  12.936  -7.630  1.00  0.00           H  
ATOM    187  HZ3 TRP A  13      15.366  13.307  -3.973  1.00  0.00           H  
ATOM    188  HH2 TRP A  13      17.125  14.109  -5.493  1.00  0.00           H  
ATOM    189  N   LYS A  14      12.118  11.855  -7.338  1.00  0.00           N  
ATOM    190  CA  LYS A  14      11.948  13.275  -7.057  1.00  0.00           C  
ATOM    191  C   LYS A  14      10.482  13.615  -6.823  1.00  0.00           C  
ATOM    192  O   LYS A  14      10.156  14.507  -6.034  1.00  0.00           O  
ATOM    193  CB  LYS A  14      12.509  14.119  -8.203  1.00  0.00           C  
ATOM    194  CG  LYS A  14      12.507  15.619  -7.938  1.00  0.00           C  
ATOM    195  CD  LYS A  14      13.188  16.380  -9.066  1.00  0.00           C  
ATOM    196  CE  LYS A  14      13.182  17.879  -8.806  1.00  0.00           C  
ATOM    197  NZ  LYS A  14      13.852  18.636  -9.898  1.00  0.00           N  
ATOM    198  H   LYS A  14      12.488  11.573  -8.234  1.00  0.00           H  
ATOM    199  HA  LYS A  14      12.498  13.515  -6.147  1.00  0.00           H  
ATOM    200 1HB  LYS A  14      13.537  13.817  -8.408  1.00  0.00           H  
ATOM    201 2HB  LYS A  14      11.928  13.938  -9.107  1.00  0.00           H  
ATOM    202 1HG  LYS A  14      11.479  15.970  -7.843  1.00  0.00           H  
ATOM    203 2HG  LYS A  14      13.030  15.825  -7.005  1.00  0.00           H  
ATOM    204 1HD  LYS A  14      14.220  16.040  -9.163  1.00  0.00           H  
ATOM    205 2HD  LYS A  14      12.669  16.182 -10.004  1.00  0.00           H  
ATOM    206 1HE  LYS A  14      12.154  18.228  -8.716  1.00  0.00           H  
ATOM    207 2HE  LYS A  14      13.696  18.088  -7.868  1.00  0.00           H  
ATOM    208 1HZ  LYS A  14      13.827  19.624  -9.688  1.00  0.00           H  
ATOM    209 2HZ  LYS A  14      14.813  18.333  -9.978  1.00  0.00           H  
ATOM    210 3HZ  LYS A  14      13.372  18.466 -10.770  1.00  0.00           H  
ATOM    211  N   ASP A  15       9.597  12.899  -7.514  1.00  0.00           N  
ATOM    212  CA  ASP A  15       8.173  13.135  -7.405  1.00  0.00           C  
ATOM    213  C   ASP A  15       7.630  12.430  -6.186  1.00  0.00           C  
ATOM    214  O   ASP A  15       6.735  12.933  -5.503  1.00  0.00           O  
ATOM    215  CB  ASP A  15       7.440  12.653  -8.659  1.00  0.00           C  
ATOM    216  CG  ASP A  15       7.891  13.372  -9.923  1.00  0.00           C  
ATOM    217  OD1 ASP A  15       7.621  14.544 -10.045  1.00  0.00           O  
ATOM    218  OD2 ASP A  15       8.501  12.743 -10.755  1.00  0.00           O  
ATOM    219  H   ASP A  15       9.927  12.165  -8.126  1.00  0.00           H  
ATOM    220  HA  ASP A  15       7.999  14.206  -7.292  1.00  0.00           H  
ATOM    221 1HB  ASP A  15       7.606  11.583  -8.788  1.00  0.00           H  
ATOM    222 2HB  ASP A  15       6.367  12.805  -8.535  1.00  0.00           H  
ATOM    223  N   MET A  16       8.207  11.274  -5.889  1.00  0.00           N  
ATOM    224  CA  MET A  16       7.908  10.555  -4.672  1.00  0.00           C  
ATOM    225  C   MET A  16       8.270  11.402  -3.460  1.00  0.00           C  
ATOM    226  O   MET A  16       7.507  11.493  -2.499  1.00  0.00           O  
ATOM    227  CB  MET A  16       8.654   9.222  -4.646  1.00  0.00           C  
ATOM    228  CG  MET A  16       8.252   8.298  -3.505  1.00  0.00           C  
ATOM    229  SD  MET A  16       9.207   6.768  -3.481  1.00  0.00           S  
ATOM    230  CE  MET A  16      10.845   7.397  -3.125  1.00  0.00           C  
ATOM    231  H   MET A  16       8.893  10.890  -6.533  1.00  0.00           H  
ATOM    232  HA  MET A  16       6.837  10.357  -4.636  1.00  0.00           H  
ATOM    233 1HB  MET A  16       8.482   8.692  -5.581  1.00  0.00           H  
ATOM    234 2HB  MET A  16       9.726   9.406  -4.566  1.00  0.00           H  
ATOM    235 1HG  MET A  16       8.397   8.811  -2.554  1.00  0.00           H  
ATOM    236 2HG  MET A  16       7.197   8.044  -3.597  1.00  0.00           H  
ATOM    237 1HE  MET A  16      11.552   6.568  -3.078  1.00  0.00           H  
ATOM    238 2HE  MET A  16      11.149   8.089  -3.912  1.00  0.00           H  
ATOM    239 3HE  MET A  16      10.835   7.920  -2.168  1.00  0.00           H  
ATOM    240  N   LYS A  17       9.446  12.036  -3.521  1.00  0.00           N  
ATOM    241  CA  LYS A  17       9.896  12.929  -2.466  1.00  0.00           C  
ATOM    242  C   LYS A  17       8.890  14.035  -2.216  1.00  0.00           C  
ATOM    243  O   LYS A  17       8.471  14.262  -1.077  1.00  0.00           O  
ATOM    244  CB  LYS A  17      11.259  13.528  -2.816  1.00  0.00           C  
ATOM    245  CG  LYS A  17      11.825  14.464  -1.756  1.00  0.00           C  
ATOM    246  CD  LYS A  17      13.177  15.022  -2.177  1.00  0.00           C  
ATOM    247  CE  LYS A  17      13.023  16.110  -3.230  1.00  0.00           C  
ATOM    248  NZ  LYS A  17      14.287  16.868  -3.435  1.00  0.00           N  
ATOM    249  H   LYS A  17      10.044  11.890  -4.327  1.00  0.00           H  
ATOM    250  HA  LYS A  17       9.994  12.361  -1.558  1.00  0.00           H  
ATOM    251 1HB  LYS A  17      11.980  12.726  -2.973  1.00  0.00           H  
ATOM    252 2HB  LYS A  17      11.182  14.087  -3.749  1.00  0.00           H  
ATOM    253 1HG  LYS A  17      11.134  15.292  -1.594  1.00  0.00           H  
ATOM    254 2HG  LYS A  17      11.942  13.922  -0.818  1.00  0.00           H  
ATOM    255 1HD  LYS A  17      13.685  15.439  -1.307  1.00  0.00           H  
ATOM    256 2HD  LYS A  17      13.791  14.219  -2.585  1.00  0.00           H  
ATOM    257 1HE  LYS A  17      12.725  15.661  -4.176  1.00  0.00           H  
ATOM    258 2HE  LYS A  17      12.243  16.806  -2.922  1.00  0.00           H  
ATOM    259 1HZ  LYS A  17      14.144  17.578  -4.139  1.00  0.00           H  
ATOM    260 2HZ  LYS A  17      14.563  17.305  -2.567  1.00  0.00           H  
ATOM    261 3HZ  LYS A  17      15.014  16.235  -3.739  1.00  0.00           H  
ATOM    262  N   LYS A  18       8.492  14.723  -3.284  1.00  0.00           N  
ATOM    263  CA  LYS A  18       7.487  15.769  -3.177  1.00  0.00           C  
ATOM    264  C   LYS A  18       6.249  15.265  -2.463  1.00  0.00           C  
ATOM    265  O   LYS A  18       5.752  15.904  -1.541  1.00  0.00           O  
ATOM    266  CB  LYS A  18       7.115  16.301  -4.562  1.00  0.00           C  
ATOM    267  CG  LYS A  18       8.163  17.213  -5.188  1.00  0.00           C  
ATOM    268  CD  LYS A  18       7.731  17.684  -6.568  1.00  0.00           C  
ATOM    269  CE  LYS A  18       8.579  18.855  -7.045  1.00  0.00           C  
ATOM    270  NZ  LYS A  18       8.152  19.342  -8.384  1.00  0.00           N  
ATOM    271  H   LYS A  18       8.896  14.512  -4.193  1.00  0.00           H  
ATOM    272  HA  LYS A  18       7.903  16.590  -2.591  1.00  0.00           H  
ATOM    273 1HB  LYS A  18       6.951  15.464  -5.241  1.00  0.00           H  
ATOM    274 2HB  LYS A  18       6.181  16.859  -4.499  1.00  0.00           H  
ATOM    275 1HG  LYS A  18       8.317  18.082  -4.548  1.00  0.00           H  
ATOM    276 2HG  LYS A  18       9.107  16.676  -5.275  1.00  0.00           H  
ATOM    277 1HD  LYS A  18       7.827  16.863  -7.280  1.00  0.00           H  
ATOM    278 2HD  LYS A  18       6.686  17.994  -6.537  1.00  0.00           H  
ATOM    279 1HE  LYS A  18       8.501  19.674  -6.332  1.00  0.00           H  
ATOM    280 2HE  LYS A  18       9.623  18.549  -7.100  1.00  0.00           H  
ATOM    281 1HZ  LYS A  18       8.738  20.116  -8.664  1.00  0.00           H  
ATOM    282 2HZ  LYS A  18       8.238  18.595  -9.058  1.00  0.00           H  
ATOM    283 3HZ  LYS A  18       7.190  19.647  -8.341  1.00  0.00           H  
ATOM    284  N   ALA A  19       5.752  14.114  -2.892  1.00  0.00           N  
ATOM    285  CA  ALA A  19       4.521  13.569  -2.344  1.00  0.00           C  
ATOM    286  C   ALA A  19       4.648  13.355  -0.835  1.00  0.00           C  
ATOM    287  O   ALA A  19       3.722  13.647  -0.076  1.00  0.00           O  
ATOM    288  CB  ALA A  19       4.178  12.274  -3.031  1.00  0.00           C  
ATOM    289  H   ALA A  19       6.237  13.605  -3.626  1.00  0.00           H  
ATOM    290  HA  ALA A  19       3.724  14.289  -2.518  1.00  0.00           H  
ATOM    291 1HB  ALA A  19       3.252  11.888  -2.635  1.00  0.00           H  
ATOM    292 2HB  ALA A  19       4.073  12.445  -4.085  1.00  0.00           H  
ATOM    293 3HB  ALA A  19       4.966  11.561  -2.864  1.00  0.00           H  
ATOM    294  N   MET A  20       5.804  12.852  -0.404  1.00  0.00           N  
ATOM    295  CA  MET A  20       6.048  12.609   1.014  1.00  0.00           C  
ATOM    296  C   MET A  20       6.097  13.915   1.794  1.00  0.00           C  
ATOM    297  O   MET A  20       5.528  14.021   2.885  1.00  0.00           O  
ATOM    298  CB  MET A  20       7.347  11.828   1.201  1.00  0.00           C  
ATOM    299  CG  MET A  20       7.270  10.369   0.774  1.00  0.00           C  
ATOM    300  SD  MET A  20       8.771   9.449   1.171  1.00  0.00           S  
ATOM    301  CE  MET A  20       9.888  10.066  -0.085  1.00  0.00           C  
ATOM    302  H   MET A  20       6.531  12.630  -1.079  1.00  0.00           H  
ATOM    303  HA  MET A  20       5.226  12.020   1.411  1.00  0.00           H  
ATOM    304 1HB  MET A  20       8.142  12.302   0.628  1.00  0.00           H  
ATOM    305 2HB  MET A  20       7.639  11.854   2.251  1.00  0.00           H  
ATOM    306 1HG  MET A  20       6.429   9.887   1.273  1.00  0.00           H  
ATOM    307 2HG  MET A  20       7.106  10.312  -0.301  1.00  0.00           H  
ATOM    308 1HE  MET A  20      10.862   9.590   0.029  1.00  0.00           H  
ATOM    309 2HE  MET A  20       9.485   9.840  -1.073  1.00  0.00           H  
ATOM    310 3HE  MET A  20       9.997  11.146   0.024  1.00  0.00           H  
ATOM    311  N   GLU A  21       6.766  14.918   1.222  1.00  0.00           N  
ATOM    312  CA  GLU A  21       6.882  16.220   1.868  1.00  0.00           C  
ATOM    313  C   GLU A  21       5.524  16.906   1.966  1.00  0.00           C  
ATOM    314  O   GLU A  21       5.204  17.529   2.981  1.00  0.00           O  
ATOM    315  CB  GLU A  21       7.862  17.111   1.102  1.00  0.00           C  
ATOM    316  CG  GLU A  21       9.316  16.670   1.194  1.00  0.00           C  
ATOM    317  CD  GLU A  21      10.238  17.517   0.361  1.00  0.00           C  
ATOM    318  OE1 GLU A  21       9.756  18.379  -0.333  1.00  0.00           O  
ATOM    319  OE2 GLU A  21      11.425  17.301   0.421  1.00  0.00           O  
ATOM    320  H   GLU A  21       7.201  14.772   0.316  1.00  0.00           H  
ATOM    321  HA  GLU A  21       7.260  16.072   2.879  1.00  0.00           H  
ATOM    322 1HB  GLU A  21       7.585  17.133   0.048  1.00  0.00           H  
ATOM    323 2HB  GLU A  21       7.797  18.131   1.479  1.00  0.00           H  
ATOM    324 1HG  GLU A  21       9.635  16.721   2.234  1.00  0.00           H  
ATOM    325 2HG  GLU A  21       9.391  15.633   0.869  1.00  0.00           H  
ATOM    326  N   ILE A  22       4.724  16.785   0.905  1.00  0.00           N  
ATOM    327  CA  ILE A  22       3.410  17.407   0.866  1.00  0.00           C  
ATOM    328  C   ILE A  22       2.505  16.866   1.960  1.00  0.00           C  
ATOM    329  O   ILE A  22       1.862  17.632   2.678  1.00  0.00           O  
ATOM    330  CB  ILE A  22       2.742  17.190  -0.504  1.00  0.00           C  
ATOM    331  CG1 ILE A  22       3.459  18.005  -1.583  1.00  0.00           C  
ATOM    332  CG2 ILE A  22       1.268  17.562  -0.443  1.00  0.00           C  
ATOM    333  CD1 ILE A  22       3.085  17.613  -2.995  1.00  0.00           C  
ATOM    334  H   ILE A  22       5.042  16.249   0.105  1.00  0.00           H  
ATOM    335  HA  ILE A  22       3.530  18.477   1.025  1.00  0.00           H  
ATOM    336  HB  ILE A  22       2.830  16.142  -0.790  1.00  0.00           H  
ATOM    337 1HG1 ILE A  22       3.233  19.062  -1.451  1.00  0.00           H  
ATOM    338 2HG1 ILE A  22       4.537  17.886  -1.472  1.00  0.00           H  
ATOM    339 1HG2 ILE A  22       0.812  17.403  -1.420  1.00  0.00           H  
ATOM    340 2HG2 ILE A  22       0.767  16.941   0.297  1.00  0.00           H  
ATOM    341 3HG2 ILE A  22       1.170  18.611  -0.163  1.00  0.00           H  
ATOM    342 1HD1 ILE A  22       3.634  18.234  -3.703  1.00  0.00           H  
ATOM    343 2HD1 ILE A  22       3.337  16.564  -3.160  1.00  0.00           H  
ATOM    344 3HD1 ILE A  22       2.015  17.757  -3.140  1.00  0.00           H  
ATOM    345  N   LEU A  23       2.456  15.544   2.094  1.00  0.00           N  
ATOM    346  CA  LEU A  23       1.583  14.929   3.078  1.00  0.00           C  
ATOM    347  C   LEU A  23       1.931  15.400   4.478  1.00  0.00           C  
ATOM    348  O   LEU A  23       1.046  15.732   5.269  1.00  0.00           O  
ATOM    349  CB  LEU A  23       1.689  13.400   3.003  1.00  0.00           C  
ATOM    350  CG  LEU A  23       1.084  12.752   1.752  1.00  0.00           C  
ATOM    351  CD1 LEU A  23       1.277  11.243   1.817  1.00  0.00           C  
ATOM    352  CD2 LEU A  23      -0.392  13.110   1.658  1.00  0.00           C  
ATOM    353  H   LEU A  23       3.031  14.956   1.494  1.00  0.00           H  
ATOM    354  HA  LEU A  23       0.558  15.222   2.863  1.00  0.00           H  
ATOM    355 1HB  LEU A  23       2.741  13.123   3.044  1.00  0.00           H  
ATOM    356 2HB  LEU A  23       1.189  12.974   3.873  1.00  0.00           H  
ATOM    357  HG  LEU A  23       1.603  13.117   0.865  1.00  0.00           H  
ATOM    358 1HD1 LEU A  23       0.847  10.782   0.928  1.00  0.00           H  
ATOM    359 2HD1 LEU A  23       2.342  11.015   1.864  1.00  0.00           H  
ATOM    360 3HD1 LEU A  23       0.782  10.851   2.704  1.00  0.00           H  
ATOM    361 1HD2 LEU A  23      -0.822  12.650   0.768  1.00  0.00           H  
ATOM    362 2HD2 LEU A  23      -0.913  12.745   2.543  1.00  0.00           H  
ATOM    363 3HD2 LEU A  23      -0.500  14.193   1.595  1.00  0.00           H  
ATOM    364  N   TYR A  24       3.223  15.465   4.774  1.00  0.00           N  
ATOM    365  CA  TYR A  24       3.678  15.945   6.066  1.00  0.00           C  
ATOM    366  C   TYR A  24       3.170  17.361   6.323  1.00  0.00           C  
ATOM    367  O   TYR A  24       2.644  17.659   7.396  1.00  0.00           O  
ATOM    368  CB  TYR A  24       5.205  15.899   6.148  1.00  0.00           C  
ATOM    369  CG  TYR A  24       5.759  16.342   7.484  1.00  0.00           C  
ATOM    370  CD1 TYR A  24       5.747  15.471   8.563  1.00  0.00           C  
ATOM    371  CD2 TYR A  24       6.278  17.620   7.630  1.00  0.00           C  
ATOM    372  CE1 TYR A  24       6.253  15.876   9.783  1.00  0.00           C  
ATOM    373  CE2 TYR A  24       6.783  18.025   8.850  1.00  0.00           C  
ATOM    374  CZ  TYR A  24       6.772  17.158   9.923  1.00  0.00           C  
ATOM    375  OH  TYR A  24       7.276  17.561  11.139  1.00  0.00           O  
ATOM    376  H   TYR A  24       3.909  15.180   4.079  1.00  0.00           H  
ATOM    377  HA  TYR A  24       3.267  15.298   6.842  1.00  0.00           H  
ATOM    378 1HB  TYR A  24       5.550  14.881   5.957  1.00  0.00           H  
ATOM    379 2HB  TYR A  24       5.630  16.538   5.374  1.00  0.00           H  
ATOM    380  HD1 TYR A  24       5.339  14.466   8.448  1.00  0.00           H  
ATOM    381  HD2 TYR A  24       6.286  18.305   6.782  1.00  0.00           H  
ATOM    382  HE1 TYR A  24       6.244  15.191  10.631  1.00  0.00           H  
ATOM    383  HE2 TYR A  24       7.191  19.030   8.965  1.00  0.00           H  
ATOM    384  HH  TYR A  24       7.192  16.843  11.771  1.00  0.00           H  
ATOM    385  N   LYS A  25       3.328  18.229   5.325  1.00  0.00           N  
ATOM    386  CA  LYS A  25       2.922  19.627   5.442  1.00  0.00           C  
ATOM    387  C   LYS A  25       1.402  19.759   5.591  1.00  0.00           C  
ATOM    388  O   LYS A  25       0.906  20.743   6.142  1.00  0.00           O  
ATOM    389  CB  LYS A  25       3.403  20.423   4.228  1.00  0.00           C  
ATOM    390  CG  LYS A  25       4.914  20.605   4.154  1.00  0.00           C  
ATOM    391  CD  LYS A  25       5.419  21.487   5.286  1.00  0.00           C  
ATOM    392  CE  LYS A  25       6.917  21.732   5.171  1.00  0.00           C  
ATOM    393  NZ  LYS A  25       7.424  22.603   6.267  1.00  0.00           N  
ATOM    394  H   LYS A  25       3.744  17.911   4.458  1.00  0.00           H  
ATOM    395  HA  LYS A  25       3.381  20.047   6.336  1.00  0.00           H  
ATOM    396 1HB  LYS A  25       3.082  19.922   3.314  1.00  0.00           H  
ATOM    397 2HB  LYS A  25       2.947  21.412   4.237  1.00  0.00           H  
ATOM    398 1HG  LYS A  25       5.402  19.632   4.217  1.00  0.00           H  
ATOM    399 2HG  LYS A  25       5.178  21.064   3.202  1.00  0.00           H  
ATOM    400 1HD  LYS A  25       4.899  22.445   5.262  1.00  0.00           H  
ATOM    401 2HD  LYS A  25       5.212  21.006   6.242  1.00  0.00           H  
ATOM    402 1HE  LYS A  25       7.445  20.781   5.206  1.00  0.00           H  
ATOM    403 2HE  LYS A  25       7.135  22.209   4.216  1.00  0.00           H  
ATOM    404 1HZ  LYS A  25       8.418  22.741   6.154  1.00  0.00           H  
ATOM    405 2HZ  LYS A  25       6.953  23.496   6.232  1.00  0.00           H  
ATOM    406 3HZ  LYS A  25       7.244  22.162   7.158  1.00  0.00           H  
ATOM    407  N   LEU A  26       0.669  18.763   5.087  1.00  0.00           N  
ATOM    408  CA  LEU A  26      -0.789  18.732   5.216  1.00  0.00           C  
ATOM    409  C   LEU A  26      -1.235  18.183   6.582  1.00  0.00           C  
ATOM    410  O   LEU A  26      -2.433  18.108   6.865  1.00  0.00           O  
ATOM    411  CB  LEU A  26      -1.393  17.877   4.095  1.00  0.00           C  
ATOM    412  CG  LEU A  26      -1.273  18.456   2.679  1.00  0.00           C  
ATOM    413  CD1 LEU A  26      -1.768  17.431   1.668  1.00  0.00           C  
ATOM    414  CD2 LEU A  26      -2.076  19.745   2.588  1.00  0.00           C  
ATOM    415  H   LEU A  26       1.136  18.012   4.588  1.00  0.00           H  
ATOM    416  HA  LEU A  26      -1.161  19.751   5.121  1.00  0.00           H  
ATOM    417 1HB  LEU A  26      -0.903  16.904   4.097  1.00  0.00           H  
ATOM    418 2HB  LEU A  26      -2.452  17.728   4.304  1.00  0.00           H  
ATOM    419  HG  LEU A  26      -0.226  18.664   2.458  1.00  0.00           H  
ATOM    420 1HD1 LEU A  26      -1.683  17.842   0.662  1.00  0.00           H  
ATOM    421 2HD1 LEU A  26      -1.164  16.526   1.741  1.00  0.00           H  
ATOM    422 3HD1 LEU A  26      -2.810  17.190   1.874  1.00  0.00           H  
ATOM    423 1HD2 LEU A  26      -1.990  20.157   1.582  1.00  0.00           H  
ATOM    424 2HD2 LEU A  26      -3.124  19.538   2.808  1.00  0.00           H  
ATOM    425 3HD2 LEU A  26      -1.690  20.466   3.309  1.00  0.00           H  
ATOM    426  N   GLY A  27      -0.269  17.819   7.426  1.00  0.00           N  
ATOM    427  CA  GLY A  27      -0.569  17.327   8.769  1.00  0.00           C  
ATOM    428  C   GLY A  27      -0.729  15.806   8.806  1.00  0.00           C  
ATOM    429  O   GLY A  27      -1.155  15.244   9.815  1.00  0.00           O  
ATOM    430  H   GLY A  27       0.699  17.897   7.137  1.00  0.00           H  
ATOM    431 1HA  GLY A  27       0.229  17.626   9.447  1.00  0.00           H  
ATOM    432 2HA  GLY A  27      -1.483  17.797   9.127  1.00  0.00           H  
ATOM    433  N   VAL A  28      -0.377  15.144   7.710  1.00  0.00           N  
ATOM    434  CA  VAL A  28      -0.460  13.690   7.643  1.00  0.00           C  
ATOM    435  C   VAL A  28       0.815  13.048   8.182  1.00  0.00           C  
ATOM    436  O   VAL A  28       1.889  13.192   7.597  1.00  0.00           O  
ATOM    437  CB  VAL A  28      -0.693  13.233   6.191  1.00  0.00           C  
ATOM    438  CG1 VAL A  28      -0.737  11.714   6.112  1.00  0.00           C  
ATOM    439  CG2 VAL A  28      -1.982  13.839   5.658  1.00  0.00           C  
ATOM    440  H   VAL A  28      -0.039  15.659   6.902  1.00  0.00           H  
ATOM    441  HA  VAL A  28      -1.302  13.364   8.256  1.00  0.00           H  
ATOM    442  HB  VAL A  28       0.146  13.562   5.578  1.00  0.00           H  
ATOM    443 1HG1 VAL A  28      -0.902  11.408   5.079  1.00  0.00           H  
ATOM    444 2HG1 VAL A  28       0.209  11.304   6.465  1.00  0.00           H  
ATOM    445 3HG1 VAL A  28      -1.551  11.341   6.734  1.00  0.00           H  
ATOM    446 1HG2 VAL A  28      -2.139  13.511   4.630  1.00  0.00           H  
ATOM    447 2HG2 VAL A  28      -2.820  13.514   6.275  1.00  0.00           H  
ATOM    448 3HG2 VAL A  28      -1.911  14.926   5.685  1.00  0.00           H  
ATOM    449  N   LYS A  29       0.694  12.353   9.313  1.00  0.00           N  
ATOM    450  CA  LYS A  29       1.853  11.745   9.964  1.00  0.00           C  
ATOM    451  C   LYS A  29       1.951  10.257   9.653  1.00  0.00           C  
ATOM    452  O   LYS A  29       2.939   9.601  10.002  1.00  0.00           O  
ATOM    453  CB  LYS A  29       1.789  11.959  11.477  1.00  0.00           C  
ATOM    454  CG  LYS A  29       1.767  13.421  11.905  1.00  0.00           C  
ATOM    455  CD  LYS A  29       3.069  14.121  11.547  1.00  0.00           C  
ATOM    456  CE  LYS A  29       3.042  15.585  11.961  1.00  0.00           C  
ATOM    457  NZ  LYS A  29       2.940  15.744  13.437  1.00  0.00           N  
ATOM    458  H   LYS A  29      -0.216  12.263   9.739  1.00  0.00           H  
ATOM    459  HA  LYS A  29       2.754  12.225   9.585  1.00  0.00           H  
ATOM    460 1HB  LYS A  29       0.894  11.480  11.876  1.00  0.00           H  
ATOM    461 2HB  LYS A  29       2.651  11.486  11.948  1.00  0.00           H  
ATOM    462 1HG  LYS A  29       0.940  13.932  11.411  1.00  0.00           H  
ATOM    463 2HG  LYS A  29       1.616  13.482  12.983  1.00  0.00           H  
ATOM    464 1HD  LYS A  29       3.900  13.625  12.050  1.00  0.00           H  
ATOM    465 2HD  LYS A  29       3.230  14.061  10.471  1.00  0.00           H  
ATOM    466 1HE  LYS A  29       3.951  16.077  11.617  1.00  0.00           H  
ATOM    467 2HE  LYS A  29       2.190  16.080  11.496  1.00  0.00           H  
ATOM    468 1HZ  LYS A  29       2.925  16.727  13.670  1.00  0.00           H  
ATOM    469 2HZ  LYS A  29       2.090  15.308  13.765  1.00  0.00           H  
ATOM    470 3HZ  LYS A  29       3.735  15.306  13.880  1.00  0.00           H  
ATOM    471  N   LYS A  30       0.929   9.725   8.989  1.00  0.00           N  
ATOM    472  CA  LYS A  30       0.948   8.339   8.552  1.00  0.00           C  
ATOM    473  C   LYS A  30       1.057   8.245   7.051  1.00  0.00           C  
ATOM    474  O   LYS A  30       0.067   8.426   6.329  1.00  0.00           O  
ATOM    475  CB  LYS A  30      -0.304   7.604   9.032  1.00  0.00           C  
ATOM    476  CG  LYS A  30      -0.416   7.473  10.546  1.00  0.00           C  
ATOM    477  CD  LYS A  30      -1.519   6.502  10.937  1.00  0.00           C  
ATOM    478  CE  LYS A  30      -1.637   6.376  12.448  1.00  0.00           C  
ATOM    479  NZ  LYS A  30      -2.721   5.437  12.846  1.00  0.00           N  
ATOM    480  H   LYS A  30       0.122  10.296   8.782  1.00  0.00           H  
ATOM    481  HA  LYS A  30       1.829   7.856   8.974  1.00  0.00           H  
ATOM    482 1HB  LYS A  30      -1.192   8.126   8.675  1.00  0.00           H  
ATOM    483 2HB  LYS A  30      -0.322   6.600   8.608  1.00  0.00           H  
ATOM    484 1HG  LYS A  30       0.532   7.115  10.951  1.00  0.00           H  
ATOM    485 2HG  LYS A  30      -0.631   8.449  10.980  1.00  0.00           H  
ATOM    486 1HD  LYS A  30      -2.471   6.851  10.534  1.00  0.00           H  
ATOM    487 2HD  LYS A  30      -1.306   5.519  10.516  1.00  0.00           H  
ATOM    488 1HE  LYS A  30      -0.694   6.016  12.858  1.00  0.00           H  
ATOM    489 2HE  LYS A  30      -1.845   7.355  12.880  1.00  0.00           H  
ATOM    490 1HZ  LYS A  30      -2.767   5.382  13.854  1.00  0.00           H  
ATOM    491 2HZ  LYS A  30      -3.605   5.771  12.487  1.00  0.00           H  
ATOM    492 3HZ  LYS A  30      -2.529   4.521  12.468  1.00  0.00           H  
ATOM    493  N   ILE A  31       2.253   7.966   6.579  1.00  0.00           N  
ATOM    494  CA  ILE A  31       2.549   8.030   5.167  1.00  0.00           C  
ATOM    495  C   ILE A  31       2.943   6.678   4.646  1.00  0.00           C  
ATOM    496  O   ILE A  31       3.876   6.053   5.154  1.00  0.00           O  
ATOM    497  CB  ILE A  31       3.676   9.039   4.880  1.00  0.00           C  
ATOM    498  CG1 ILE A  31       3.248  10.449   5.296  1.00  0.00           C  
ATOM    499  CG2 ILE A  31       4.057   9.007   3.408  1.00  0.00           C  
ATOM    500  CD1 ILE A  31       4.362  11.469   5.233  1.00  0.00           C  
ATOM    501  H   ILE A  31       2.988   7.695   7.225  1.00  0.00           H  
ATOM    502  HA  ILE A  31       1.652   8.350   4.637  1.00  0.00           H  
ATOM    503  HB  ILE A  31       4.551   8.787   5.478  1.00  0.00           H  
ATOM    504 1HG1 ILE A  31       2.438  10.788   4.651  1.00  0.00           H  
ATOM    505 2HG1 ILE A  31       2.864  10.427   6.316  1.00  0.00           H  
ATOM    506 1HG2 ILE A  31       4.854   9.727   3.223  1.00  0.00           H  
ATOM    507 2HG2 ILE A  31       4.402   8.009   3.143  1.00  0.00           H  
ATOM    508 3HG2 ILE A  31       3.188   9.264   2.802  1.00  0.00           H  
ATOM    509 1HD1 ILE A  31       3.981  12.443   5.542  1.00  0.00           H  
ATOM    510 2HD1 ILE A  31       5.170  11.167   5.900  1.00  0.00           H  
ATOM    511 3HD1 ILE A  31       4.738  11.534   4.213  1.00  0.00           H  
ATOM    512  N   VAL A  32       2.236   6.218   3.633  1.00  0.00           N  
ATOM    513  CA  VAL A  32       2.561   4.965   2.991  1.00  0.00           C  
ATOM    514  C   VAL A  32       3.123   5.204   1.603  1.00  0.00           C  
ATOM    515  O   VAL A  32       2.453   5.763   0.742  1.00  0.00           O  
ATOM    516  CB  VAL A  32       1.309   4.073   2.894  1.00  0.00           C  
ATOM    517  CG1 VAL A  32       1.651   2.744   2.237  1.00  0.00           C  
ATOM    518  CG2 VAL A  32       0.721   3.853   4.280  1.00  0.00           C  
ATOM    519  H   VAL A  32       1.445   6.759   3.293  1.00  0.00           H  
ATOM    520  HA  VAL A  32       3.311   4.454   3.589  1.00  0.00           H  
ATOM    521  HB  VAL A  32       0.572   4.565   2.259  1.00  0.00           H  
ATOM    522 1HG1 VAL A  32       0.755   2.126   2.176  1.00  0.00           H  
ATOM    523 2HG1 VAL A  32       2.036   2.924   1.233  1.00  0.00           H  
ATOM    524 3HG1 VAL A  32       2.406   2.229   2.830  1.00  0.00           H  
ATOM    525 1HG2 VAL A  32      -0.165   3.222   4.203  1.00  0.00           H  
ATOM    526 2HG2 VAL A  32       1.460   3.366   4.916  1.00  0.00           H  
ATOM    527 3HG2 VAL A  32       0.444   4.814   4.714  1.00  0.00           H  
ATOM    528  N   VAL A  33       4.360   4.800   1.395  1.00  0.00           N  
ATOM    529  CA  VAL A  33       5.051   5.094   0.150  1.00  0.00           C  
ATOM    530  C   VAL A  33       5.046   3.877  -0.771  1.00  0.00           C  
ATOM    531  O   VAL A  33       5.618   2.844  -0.442  1.00  0.00           O  
ATOM    532  CB  VAL A  33       6.504   5.520   0.432  1.00  0.00           C  
ATOM    533  CG1 VAL A  33       7.190   5.955  -0.855  1.00  0.00           C  
ATOM    534  CG2 VAL A  33       6.524   6.641   1.460  1.00  0.00           C  
ATOM    535  H   VAL A  33       4.845   4.286   2.126  1.00  0.00           H  
ATOM    536  HA  VAL A  33       4.531   5.912  -0.350  1.00  0.00           H  
ATOM    537  HB  VAL A  33       7.056   4.663   0.817  1.00  0.00           H  
ATOM    538 1HG1 VAL A  33       8.216   6.253  -0.637  1.00  0.00           H  
ATOM    539 2HG1 VAL A  33       7.196   5.126  -1.562  1.00  0.00           H  
ATOM    540 3HG1 VAL A  33       6.652   6.799  -1.287  1.00  0.00           H  
ATOM    541 1HG2 VAL A  33       7.554   6.937   1.655  1.00  0.00           H  
ATOM    542 2HG2 VAL A  33       5.967   7.496   1.077  1.00  0.00           H  
ATOM    543 3HG2 VAL A  33       6.065   6.294   2.386  1.00  0.00           H  
ATOM    544  N   LEU A  34       4.353   3.994  -1.905  1.00  0.00           N  
ATOM    545  CA  LEU A  34       4.075   2.836  -2.760  1.00  0.00           C  
ATOM    546  C   LEU A  34       4.766   2.939  -4.125  1.00  0.00           C  
ATOM    547  O   LEU A  34       4.526   3.879  -4.889  1.00  0.00           O  
ATOM    548  CB  LEU A  34       2.561   2.692  -2.964  1.00  0.00           C  
ATOM    549  CG  LEU A  34       2.126   1.636  -3.988  1.00  0.00           C  
ATOM    550  CD1 LEU A  34       2.489   0.249  -3.475  1.00  0.00           C  
ATOM    551  CD2 LEU A  34       0.629   1.753  -4.233  1.00  0.00           C  
ATOM    552  H   LEU A  34       3.980   4.900  -2.169  1.00  0.00           H  
ATOM    553  HA  LEU A  34       4.445   1.944  -2.259  1.00  0.00           H  
ATOM    554 1HB  LEU A  34       2.105   2.435  -2.009  1.00  0.00           H  
ATOM    555 2HB  LEU A  34       2.161   3.652  -3.287  1.00  0.00           H  
ATOM    556  HG  LEU A  34       2.660   1.796  -4.925  1.00  0.00           H  
ATOM    557 1HD1 LEU A  34       2.180  -0.501  -4.203  1.00  0.00           H  
ATOM    558 2HD1 LEU A  34       3.567   0.187  -3.327  1.00  0.00           H  
ATOM    559 3HD1 LEU A  34       1.981   0.067  -2.529  1.00  0.00           H  
ATOM    560 1HD2 LEU A  34       0.319   1.004  -4.962  1.00  0.00           H  
ATOM    561 2HD2 LEU A  34       0.093   1.593  -3.297  1.00  0.00           H  
ATOM    562 3HD2 LEU A  34       0.399   2.748  -4.616  1.00  0.00           H  
ATOM    563  N   PHE A  35       5.620   1.952  -4.432  1.00  0.00           N  
ATOM    564  CA  PHE A  35       6.309   1.899  -5.729  1.00  0.00           C  
ATOM    565  C   PHE A  35       6.867   0.496  -6.021  1.00  0.00           C  
ATOM    566  O   PHE A  35       6.998  -0.331  -5.118  1.00  0.00           O  
ATOM    567  CB  PHE A  35       7.447   2.921  -5.766  1.00  0.00           C  
ATOM    568  CG  PHE A  35       8.431   2.774  -4.641  1.00  0.00           C  
ATOM    569  CD1 PHE A  35       9.607   2.060  -4.817  1.00  0.00           C  
ATOM    570  CD2 PHE A  35       8.182   3.347  -3.403  1.00  0.00           C  
ATOM    571  CE1 PHE A  35      10.513   1.924  -3.782  1.00  0.00           C  
ATOM    572  CE2 PHE A  35       9.086   3.214  -2.367  1.00  0.00           C  
ATOM    573  CZ  PHE A  35      10.253   2.501  -2.558  1.00  0.00           C  
ATOM    574  H   PHE A  35       5.791   1.217  -3.749  1.00  0.00           H  
ATOM    575  HA  PHE A  35       5.587   2.146  -6.509  1.00  0.00           H  
ATOM    576 1HB  PHE A  35       7.989   2.827  -6.706  1.00  0.00           H  
ATOM    577 2HB  PHE A  35       7.033   3.928  -5.727  1.00  0.00           H  
ATOM    578  HD1 PHE A  35       9.813   1.605  -5.787  1.00  0.00           H  
ATOM    579  HD2 PHE A  35       7.260   3.910  -3.252  1.00  0.00           H  
ATOM    580  HE1 PHE A  35      11.433   1.361  -3.935  1.00  0.00           H  
ATOM    581  HE2 PHE A  35       8.879   3.670  -1.399  1.00  0.00           H  
ATOM    582  HZ  PHE A  35      10.965   2.393  -1.741  1.00  0.00           H  
ATOM    583  N   LYS A  36       7.206   0.247  -7.290  1.00  0.00           N  
ATOM    584  CA  LYS A  36       7.860  -1.006  -7.683  1.00  0.00           C  
ATOM    585  C   LYS A  36       9.268  -1.077  -7.119  1.00  0.00           C  
ATOM    586  O   LYS A  36       9.983  -0.080  -7.101  1.00  0.00           O  
ATOM    587  CB  LYS A  36       7.898  -1.146  -9.206  1.00  0.00           C  
ATOM    588  CG  LYS A  36       6.534  -1.341  -9.854  1.00  0.00           C  
ATOM    589  CD  LYS A  36       6.657  -1.505 -11.361  1.00  0.00           C  
ATOM    590  CE  LYS A  36       5.294  -1.692 -12.011  1.00  0.00           C  
ATOM    591  NZ  LYS A  36       5.396  -1.830 -13.489  1.00  0.00           N  
ATOM    592  H   LYS A  36       7.022   0.948  -7.994  1.00  0.00           H  
ATOM    593  HA  LYS A  36       7.308  -1.846  -7.289  1.00  0.00           H  
ATOM    594 1HB  LYS A  36       8.351  -0.255  -9.642  1.00  0.00           H  
ATOM    595 2HB  LYS A  36       8.522  -1.997  -9.477  1.00  0.00           H  
ATOM    596 1HG  LYS A  36       6.057  -2.229  -9.437  1.00  0.00           H  
ATOM    597 2HG  LYS A  36       5.903  -0.478  -9.641  1.00  0.00           H  
ATOM    598 1HD  LYS A  36       7.135  -0.622 -11.786  1.00  0.00           H  
ATOM    599 2HD  LYS A  36       7.276  -2.374 -11.583  1.00  0.00           H  
ATOM    600 1HE  LYS A  36       4.817  -2.584 -11.608  1.00  0.00           H  
ATOM    601 2HE  LYS A  36       4.661  -0.835 -11.783  1.00  0.00           H  
ATOM    602 1HZ  LYS A  36       4.473  -1.951 -13.882  1.00  0.00           H  
ATOM    603 2HZ  LYS A  36       5.820  -0.999 -13.877  1.00  0.00           H  
ATOM    604 3HZ  LYS A  36       5.965  -2.634 -13.714  1.00  0.00           H  
ATOM    605  N   TYR A  37       9.660  -2.259  -6.649  1.00  0.00           N  
ATOM    606  CA  TYR A  37      10.986  -2.439  -6.061  1.00  0.00           C  
ATOM    607  C   TYR A  37      12.059  -1.692  -6.845  1.00  0.00           C  
ATOM    608  O   TYR A  37      12.188  -1.857  -8.059  1.00  0.00           O  
ATOM    609  CB  TYR A  37      11.335  -3.927  -5.979  1.00  0.00           C  
ATOM    610  CG  TYR A  37      12.782  -4.196  -5.627  1.00  0.00           C  
ATOM    611  CD1 TYR A  37      13.214  -4.060  -4.316  1.00  0.00           C  
ATOM    612  CD2 TYR A  37      13.676  -4.578  -6.616  1.00  0.00           C  
ATOM    613  CE1 TYR A  37      14.535  -4.305  -3.995  1.00  0.00           C  
ATOM    614  CE2 TYR A  37      14.997  -4.824  -6.295  1.00  0.00           C  
ATOM    615  CZ  TYR A  37      15.427  -4.689  -4.991  1.00  0.00           C  
ATOM    616  OH  TYR A  37      16.743  -4.933  -4.672  1.00  0.00           O  
ATOM    617  H   TYR A  37       9.020  -3.049  -6.685  1.00  0.00           H  
ATOM    618  HA  TYR A  37      10.973  -2.030  -5.052  1.00  0.00           H  
ATOM    619 1HB  TYR A  37      10.707  -4.407  -5.227  1.00  0.00           H  
ATOM    620 2HB  TYR A  37      11.123  -4.403  -6.935  1.00  0.00           H  
ATOM    621  HD1 TYR A  37      12.511  -3.759  -3.539  1.00  0.00           H  
ATOM    622  HD2 TYR A  37      13.337  -4.684  -7.647  1.00  0.00           H  
ATOM    623  HE1 TYR A  37      14.875  -4.199  -2.966  1.00  0.00           H  
ATOM    624  HE2 TYR A  37      15.700  -5.124  -7.073  1.00  0.00           H  
ATOM    625  HH  TYR A  37      17.222  -5.184  -5.465  1.00  0.00           H  
ATOM    626  N   ASP A  38      12.837  -0.882  -6.132  1.00  0.00           N  
ATOM    627  CA  ASP A  38      13.926  -0.120  -6.729  1.00  0.00           C  
ATOM    628  C   ASP A  38      14.856   0.412  -5.648  1.00  0.00           C  
ATOM    629  O   ASP A  38      14.442   1.195  -4.792  1.00  0.00           O  
ATOM    630  CB  ASP A  38      13.381   1.040  -7.566  1.00  0.00           C  
ATOM    631  CG  ASP A  38      14.469   1.777  -8.336  1.00  0.00           C  
ATOM    632  OD1 ASP A  38      15.557   1.894  -7.823  1.00  0.00           O  
ATOM    633  OD2 ASP A  38      14.202   2.216  -9.429  1.00  0.00           O  
ATOM    634  H   ASP A  38      12.669  -0.795  -5.142  1.00  0.00           H  
ATOM    635  HA  ASP A  38      14.501  -0.783  -7.378  1.00  0.00           H  
ATOM    636 1HB  ASP A  38      12.646   0.662  -8.277  1.00  0.00           H  
ATOM    637 2HB  ASP A  38      12.872   1.751  -6.915  1.00  0.00           H  
ATOM    638  N   GLU A  39      16.107  -0.035  -5.674  1.00  0.00           N  
ATOM    639  CA  GLU A  39      17.058   0.271  -4.603  1.00  0.00           C  
ATOM    640  C   GLU A  39      17.193   1.784  -4.375  1.00  0.00           C  
ATOM    641  O   GLU A  39      17.470   2.230  -3.259  1.00  0.00           O  
ATOM    642  CB  GLU A  39      18.428  -0.329  -4.928  1.00  0.00           C  
ATOM    643  CG  GLU A  39      18.452  -1.849  -4.983  1.00  0.00           C  
ATOM    644  CD  GLU A  39      18.150  -2.390  -6.353  1.00  0.00           C  
ATOM    645  OE1 GLU A  39      17.941  -1.606  -7.248  1.00  0.00           O  
ATOM    646  OE2 GLU A  39      18.127  -3.589  -6.506  1.00  0.00           O  
ATOM    647  H   GLU A  39      16.404  -0.620  -6.442  1.00  0.00           H  
ATOM    648  HA  GLU A  39      16.692  -0.175  -3.684  1.00  0.00           H  
ATOM    649 1HB  GLU A  39      18.770   0.047  -5.893  1.00  0.00           H  
ATOM    650 2HB  GLU A  39      19.152  -0.010  -4.178  1.00  0.00           H  
ATOM    651 1HG  GLU A  39      19.438  -2.198  -4.677  1.00  0.00           H  
ATOM    652 2HG  GLU A  39      17.722  -2.240  -4.275  1.00  0.00           H  
ATOM    653  N   LYS A  40      16.996   2.566  -5.435  1.00  0.00           N  
ATOM    654  CA  LYS A  40      17.161   4.012  -5.349  1.00  0.00           C  
ATOM    655  C   LYS A  40      16.013   4.647  -4.586  1.00  0.00           C  
ATOM    656  O   LYS A  40      16.214   5.576  -3.801  1.00  0.00           O  
ATOM    657  CB  LYS A  40      17.266   4.626  -6.746  1.00  0.00           C  
ATOM    658  CG  LYS A  40      18.520   4.231  -7.514  1.00  0.00           C  
ATOM    659  CD  LYS A  40      19.770   4.808  -6.865  1.00  0.00           C  
ATOM    660  CE  LYS A  40      21.011   4.513  -7.694  1.00  0.00           C  
ATOM    661  NZ  LYS A  40      22.240   5.083  -7.077  1.00  0.00           N  
ATOM    662  H   LYS A  40      16.725   2.148  -6.323  1.00  0.00           H  
ATOM    663  HA  LYS A  40      18.082   4.225  -4.807  1.00  0.00           H  
ATOM    664 1HB  LYS A  40      16.402   4.327  -7.341  1.00  0.00           H  
ATOM    665 2HB  LYS A  40      17.250   5.713  -6.668  1.00  0.00           H  
ATOM    666 1HG  LYS A  40      18.604   3.144  -7.541  1.00  0.00           H  
ATOM    667 2HG  LYS A  40      18.451   4.598  -8.538  1.00  0.00           H  
ATOM    668 1HD  LYS A  40      19.661   5.888  -6.761  1.00  0.00           H  
ATOM    669 2HD  LYS A  40      19.897   4.376  -5.872  1.00  0.00           H  
ATOM    670 1HE  LYS A  40      21.135   3.435  -7.792  1.00  0.00           H  
ATOM    671 2HE  LYS A  40      20.892   4.935  -8.691  1.00  0.00           H  
ATOM    672 1HZ  LYS A  40      23.039   4.866  -7.656  1.00  0.00           H  
ATOM    673 2HZ  LYS A  40      22.144   6.085  -6.998  1.00  0.00           H  
ATOM    674 3HZ  LYS A  40      22.373   4.684  -6.159  1.00  0.00           H  
ATOM    675  N   LEU A  41      14.806   4.153  -4.825  1.00  0.00           N  
ATOM    676  CA  LEU A  41      13.624   4.717  -4.205  1.00  0.00           C  
ATOM    677  C   LEU A  41      13.460   4.218  -2.781  1.00  0.00           C  
ATOM    678  O   LEU A  41      12.889   4.902  -1.942  1.00  0.00           O  
ATOM    679  CB  LEU A  41      12.377   4.363  -5.026  1.00  0.00           C  
ATOM    680  CG  LEU A  41      12.075   5.292  -6.209  1.00  0.00           C  
ATOM    681  CD1 LEU A  41      13.226   5.240  -7.204  1.00  0.00           C  
ATOM    682  CD2 LEU A  41      10.767   4.870  -6.864  1.00  0.00           C  
ATOM    683  H   LEU A  41      14.709   3.372  -5.463  1.00  0.00           H  
ATOM    684  HA  LEU A  41      13.734   5.801  -4.178  1.00  0.00           H  
ATOM    685 1HB  LEU A  41      12.494   3.354  -5.418  1.00  0.00           H  
ATOM    686 2HB  LEU A  41      11.511   4.376  -4.365  1.00  0.00           H  
ATOM    687  HG  LEU A  41      11.988   6.319  -5.853  1.00  0.00           H  
ATOM    688 1HD1 LEU A  41      13.011   5.899  -8.044  1.00  0.00           H  
ATOM    689 2HD1 LEU A  41      14.145   5.564  -6.714  1.00  0.00           H  
ATOM    690 3HD1 LEU A  41      13.349   4.219  -7.565  1.00  0.00           H  
ATOM    691 1HD2 LEU A  41      10.552   5.531  -7.704  1.00  0.00           H  
ATOM    692 2HD2 LEU A  41      10.854   3.844  -7.221  1.00  0.00           H  
ATOM    693 3HD2 LEU A  41       9.959   4.934  -6.135  1.00  0.00           H  
ATOM    694  N   ILE A  42      13.983   3.029  -2.504  1.00  0.00           N  
ATOM    695  CA  ILE A  42      13.959   2.497  -1.148  1.00  0.00           C  
ATOM    696  C   ILE A  42      14.746   3.393  -0.209  1.00  0.00           C  
ATOM    697  O   ILE A  42      14.289   3.709   0.893  1.00  0.00           O  
ATOM    698  CB  ILE A  42      14.534   1.069  -1.102  1.00  0.00           C  
ATOM    699  CG1 ILE A  42      13.598   0.094  -1.820  1.00  0.00           C  
ATOM    700  CG2 ILE A  42      14.760   0.633   0.337  1.00  0.00           C  
ATOM    701  CD1 ILE A  42      14.212  -1.263  -2.080  1.00  0.00           C  
ATOM    702  H   ILE A  42      14.415   2.486  -3.247  1.00  0.00           H  
ATOM    703  HA  ILE A  42      12.928   2.469  -0.806  1.00  0.00           H  
ATOM    704  HB  ILE A  42      15.485   1.042  -1.633  1.00  0.00           H  
ATOM    705 1HG1 ILE A  42      12.695  -0.048  -1.227  1.00  0.00           H  
ATOM    706 2HG1 ILE A  42      13.295   0.518  -2.778  1.00  0.00           H  
ATOM    707 1HG2 ILE A  42      15.165  -0.378   0.352  1.00  0.00           H  
ATOM    708 2HG2 ILE A  42      15.463   1.313   0.817  1.00  0.00           H  
ATOM    709 3HG2 ILE A  42      13.812   0.652   0.876  1.00  0.00           H  
ATOM    710 1HD1 ILE A  42      13.489  -1.898  -2.592  1.00  0.00           H  
ATOM    711 2HD1 ILE A  42      15.099  -1.148  -2.703  1.00  0.00           H  
ATOM    712 3HD1 ILE A  42      14.491  -1.723  -1.133  1.00  0.00           H  
ATOM    713  N   LYS A  43      15.930   3.820  -0.655  1.00  0.00           N  
ATOM    714  CA  LYS A  43      16.775   4.698   0.144  1.00  0.00           C  
ATOM    715  C   LYS A  43      16.141   6.072   0.310  1.00  0.00           C  
ATOM    716  O   LYS A  43      16.142   6.639   1.404  1.00  0.00           O  
ATOM    717  CB  LYS A  43      18.160   4.830  -0.489  1.00  0.00           C  
ATOM    718  CG  LYS A  43      19.014   3.572  -0.405  1.00  0.00           C  
ATOM    719  CD  LYS A  43      20.354   3.766  -1.098  1.00  0.00           C  
ATOM    720  CE  LYS A  43      21.206   2.507  -1.019  1.00  0.00           C  
ATOM    721  NZ  LYS A  43      22.504   2.668  -1.730  1.00  0.00           N  
ATOM    722  H   LYS A  43      16.250   3.527  -1.575  1.00  0.00           H  
ATOM    723  HA  LYS A  43      16.886   4.270   1.122  1.00  0.00           H  
ATOM    724 1HB  LYS A  43      18.055   5.094  -1.542  1.00  0.00           H  
ATOM    725 2HB  LYS A  43      18.707   5.638  -0.003  1.00  0.00           H  
ATOM    726 1HG  LYS A  43      19.188   3.319   0.641  1.00  0.00           H  
ATOM    727 2HG  LYS A  43      18.487   2.743  -0.878  1.00  0.00           H  
ATOM    728 1HD  LYS A  43      20.190   4.018  -2.146  1.00  0.00           H  
ATOM    729 2HD  LYS A  43      20.893   4.587  -0.625  1.00  0.00           H  
ATOM    730 1HE  LYS A  43      21.405   2.268   0.024  1.00  0.00           H  
ATOM    731 2HE  LYS A  43      20.664   1.673  -1.463  1.00  0.00           H  
ATOM    732 1HZ  LYS A  43      23.037   1.814  -1.655  1.00  0.00           H  
ATOM    733 2HZ  LYS A  43      22.331   2.872  -2.705  1.00  0.00           H  
ATOM    734 3HZ  LYS A  43      23.024   3.427  -1.315  1.00  0.00           H  
ATOM    735  N   VAL A  44      15.586   6.602  -0.775  1.00  0.00           N  
ATOM    736  CA  VAL A  44      14.917   7.896  -0.733  1.00  0.00           C  
ATOM    737  C   VAL A  44      13.684   7.860   0.168  1.00  0.00           C  
ATOM    738  O   VAL A  44      13.501   8.727   1.018  1.00  0.00           O  
ATOM    739  CB  VAL A  44      14.500   8.325  -2.152  1.00  0.00           C  
ATOM    740  CG1 VAL A  44      13.580   9.535  -2.095  1.00  0.00           C  
ATOM    741  CG2 VAL A  44      15.736   8.625  -2.986  1.00  0.00           C  
ATOM    742  H   VAL A  44      15.634   6.097  -1.656  1.00  0.00           H  
ATOM    743  HA  VAL A  44      15.617   8.632  -0.334  1.00  0.00           H  
ATOM    744  HB  VAL A  44      13.936   7.514  -2.615  1.00  0.00           H  
ATOM    745 1HG1 VAL A  44      13.295   9.824  -3.106  1.00  0.00           H  
ATOM    746 2HG1 VAL A  44      12.686   9.286  -1.523  1.00  0.00           H  
ATOM    747 3HG1 VAL A  44      14.099  10.364  -1.614  1.00  0.00           H  
ATOM    748 1HG2 VAL A  44      15.433   8.927  -3.989  1.00  0.00           H  
ATOM    749 2HG2 VAL A  44      16.302   9.432  -2.520  1.00  0.00           H  
ATOM    750 3HG2 VAL A  44      16.359   7.733  -3.049  1.00  0.00           H  
ATOM    751  N   ALA A  45      12.836   6.863  -0.038  1.00  0.00           N  
ATOM    752  CA  ALA A  45      11.609   6.729   0.731  1.00  0.00           C  
ATOM    753  C   ALA A  45      11.901   6.600   2.220  1.00  0.00           C  
ATOM    754  O   ALA A  45      11.268   7.256   3.043  1.00  0.00           O  
ATOM    755  CB  ALA A  45      10.818   5.523   0.251  1.00  0.00           C  
ATOM    756  H   ALA A  45      13.034   6.190  -0.762  1.00  0.00           H  
ATOM    757  HA  ALA A  45      11.017   7.620   0.583  1.00  0.00           H  
ATOM    758 1HB  ALA A  45       9.891   5.449   0.815  1.00  0.00           H  
ATOM    759 2HB  ALA A  45      10.591   5.637  -0.807  1.00  0.00           H  
ATOM    760 3HB  ALA A  45      11.407   4.622   0.397  1.00  0.00           H  
ATOM    761  N   ALA A  46      12.841   5.733   2.567  1.00  0.00           N  
ATOM    762  CA  ALA A  46      13.193   5.519   3.969  1.00  0.00           C  
ATOM    763  C   ALA A  46      13.791   6.777   4.581  1.00  0.00           C  
ATOM    764  O   ALA A  46      13.471   7.135   5.717  1.00  0.00           O  
ATOM    765  CB  ALA A  46      14.164   4.365   4.094  1.00  0.00           C  
ATOM    766  H   ALA A  46      13.310   5.186   1.847  1.00  0.00           H  
ATOM    767  HA  ALA A  46      12.284   5.281   4.516  1.00  0.00           H  
ATOM    768 1HB  ALA A  46      14.400   4.200   5.145  1.00  0.00           H  
ATOM    769 2HB  ALA A  46      13.719   3.467   3.678  1.00  0.00           H  
ATOM    770 3HB  ALA A  46      15.055   4.599   3.559  1.00  0.00           H  
ATOM    771  N   LYS A  47      14.666   7.443   3.836  1.00  0.00           N  
ATOM    772  CA  LYS A  47      15.335   8.626   4.344  1.00  0.00           C  
ATOM    773  C   LYS A  47      14.344   9.751   4.620  1.00  0.00           C  
ATOM    774  O   LYS A  47      14.321  10.313   5.712  1.00  0.00           O  
ATOM    775  CB  LYS A  47      16.406   9.095   3.358  1.00  0.00           C  
ATOM    776  CG  LYS A  47      17.094  10.396   3.750  1.00  0.00           C  
ATOM    777  CD  LYS A  47      18.264  10.702   2.826  1.00  0.00           C  
ATOM    778  CE  LYS A  47      18.678  12.163   2.921  1.00  0.00           C  
ATOM    779  NZ  LYS A  47      18.823  12.610   4.333  1.00  0.00           N  
ATOM    780  H   LYS A  47      14.883   7.114   2.899  1.00  0.00           H  
ATOM    781  HA  LYS A  47      15.819   8.371   5.288  1.00  0.00           H  
ATOM    782 1HB  LYS A  47      17.173   8.327   3.261  1.00  0.00           H  
ATOM    783 2HB  LYS A  47      15.958   9.236   2.375  1.00  0.00           H  
ATOM    784 1HG  LYS A  47      16.378  11.217   3.698  1.00  0.00           H  
ATOM    785 2HG  LYS A  47      17.460  10.320   4.773  1.00  0.00           H  
ATOM    786 1HD  LYS A  47      19.114  10.073   3.095  1.00  0.00           H  
ATOM    787 2HD  LYS A  47      17.982  10.481   1.797  1.00  0.00           H  
ATOM    788 1HE  LYS A  47      19.628  12.305   2.409  1.00  0.00           H  
ATOM    789 2HE  LYS A  47      17.930  12.786   2.432  1.00  0.00           H  
ATOM    790 1HZ  LYS A  47      19.098  13.582   4.353  1.00  0.00           H  
ATOM    791 2HZ  LYS A  47      17.941  12.499   4.814  1.00  0.00           H  
ATOM    792 3HZ  LYS A  47      19.528  12.052   4.793  1.00  0.00           H  
ATOM    793  N   VAL A  48      13.534  10.084   3.615  1.00  0.00           N  
ATOM    794  CA  VAL A  48      12.629  11.220   3.709  1.00  0.00           C  
ATOM    795  C   VAL A  48      11.601  11.039   4.815  1.00  0.00           C  
ATOM    796  O   VAL A  48      11.300  11.978   5.546  1.00  0.00           O  
ATOM    797  CB  VAL A  48      11.898  11.426   2.369  1.00  0.00           C  
ATOM    798  CG1 VAL A  48      10.797  12.466   2.518  1.00  0.00           C  
ATOM    799  CG2 VAL A  48      12.892  11.842   1.296  1.00  0.00           C  
ATOM    800  H   VAL A  48      13.563   9.547   2.752  1.00  0.00           H  
ATOM    801  HA  VAL A  48      13.220  12.107   3.931  1.00  0.00           H  
ATOM    802  HB  VAL A  48      11.419  10.491   2.079  1.00  0.00           H  
ATOM    803 1HG1 VAL A  48      10.291  12.599   1.561  1.00  0.00           H  
ATOM    804 2HG1 VAL A  48      10.078  12.131   3.265  1.00  0.00           H  
ATOM    805 3HG1 VAL A  48      11.233  13.415   2.832  1.00  0.00           H  
ATOM    806 1HG2 VAL A  48      12.368  11.986   0.351  1.00  0.00           H  
ATOM    807 2HG2 VAL A  48      13.375  12.775   1.589  1.00  0.00           H  
ATOM    808 3HG2 VAL A  48      13.647  11.064   1.178  1.00  0.00           H  
ATOM    809  N   LEU A  49      11.064   9.830   4.943  1.00  0.00           N  
ATOM    810  CA  LEU A  49      10.095   9.551   5.993  1.00  0.00           C  
ATOM    811  C   LEU A  49      10.694   9.796   7.365  1.00  0.00           C  
ATOM    812  O   LEU A  49      10.037  10.352   8.255  1.00  0.00           O  
ATOM    813  CB  LEU A  49       9.605   8.101   5.895  1.00  0.00           C  
ATOM    814  CG  LEU A  49       8.713   7.780   4.689  1.00  0.00           C  
ATOM    815  CD1 LEU A  49       8.527   6.273   4.581  1.00  0.00           C  
ATOM    816  CD2 LEU A  49       7.375   8.487   4.845  1.00  0.00           C  
ATOM    817  H   LEU A  49      11.330   9.092   4.297  1.00  0.00           H  
ATOM    818  HA  LEU A  49       9.241  10.214   5.864  1.00  0.00           H  
ATOM    819 1HB  LEU A  49      10.472   7.444   5.850  1.00  0.00           H  
ATOM    820 2HB  LEU A  49       9.041   7.863   6.797  1.00  0.00           H  
ATOM    821  HG  LEU A  49       9.200   8.122   3.775  1.00  0.00           H  
ATOM    822 1HD1 LEU A  49       7.893   6.045   3.724  1.00  0.00           H  
ATOM    823 2HD1 LEU A  49       9.498   5.794   4.451  1.00  0.00           H  
ATOM    824 3HD1 LEU A  49       8.056   5.899   5.490  1.00  0.00           H  
ATOM    825 1HD2 LEU A  49       6.741   8.260   3.987  1.00  0.00           H  
ATOM    826 2HD2 LEU A  49       6.887   8.145   5.758  1.00  0.00           H  
ATOM    827 3HD2 LEU A  49       7.537   9.564   4.901  1.00  0.00           H  
ATOM    828  N   HIS A  50      11.942   9.375   7.541  1.00  0.00           N  
ATOM    829  CA  HIS A  50      12.637   9.574   8.794  1.00  0.00           C  
ATOM    830  C   HIS A  50      12.960  11.059   9.012  1.00  0.00           C  
ATOM    831  O   HIS A  50      12.789  11.585  10.113  1.00  0.00           O  
ATOM    832  CB  HIS A  50      13.924   8.744   8.829  1.00  0.00           C  
ATOM    833  CG  HIS A  50      14.655   8.822  10.133  1.00  0.00           C  
ATOM    834  ND1 HIS A  50      15.516   9.853  10.443  1.00  0.00           N  
ATOM    835  CD2 HIS A  50      14.654   7.997  11.207  1.00  0.00           C  
ATOM    836  CE1 HIS A  50      16.013   9.659  11.652  1.00  0.00           C  
ATOM    837  NE2 HIS A  50      15.506   8.540  12.136  1.00  0.00           N  
ATOM    838  H   HIS A  50      12.417   8.886   6.784  1.00  0.00           H  
ATOM    839  HA  HIS A  50      11.984   9.252   9.606  1.00  0.00           H  
ATOM    840 1HB  HIS A  50      13.688   7.698   8.632  1.00  0.00           H  
ATOM    841 2HB  HIS A  50      14.597   9.082   8.041  1.00  0.00           H  
ATOM    842  HD1 HIS A  50      15.684  10.670   9.890  1.00  0.00           H  
ATOM    843  HD2 HIS A  50      14.134   7.063  11.423  1.00  0.00           H  
ATOM    844  HE1 HIS A  50      16.718  10.370  12.083  1.00  0.00           H  
ATOM    845  N   ASP A  51      13.421  11.738   7.942  1.00  0.00           N  
ATOM    846  CA  ASP A  51      13.799  13.155   8.033  1.00  0.00           C  
ATOM    847  C   ASP A  51      12.589  14.031   8.335  1.00  0.00           C  
ATOM    848  O   ASP A  51      12.676  14.977   9.117  1.00  0.00           O  
ATOM    849  CB  ASP A  51      14.459  13.622   6.734  1.00  0.00           C  
ATOM    850  CG  ASP A  51      15.859  13.054   6.542  1.00  0.00           C  
ATOM    851  OD1 ASP A  51      16.416  12.564   7.496  1.00  0.00           O  
ATOM    852  OD2 ASP A  51      16.358  13.114   5.444  1.00  0.00           O  
ATOM    853  H   ASP A  51      13.506  11.260   7.052  1.00  0.00           H  
ATOM    854  HA  ASP A  51      14.514  13.269   8.847  1.00  0.00           H  
ATOM    855 1HB  ASP A  51      13.843  13.324   5.885  1.00  0.00           H  
ATOM    856 2HB  ASP A  51      14.521  14.710   6.727  1.00  0.00           H  
ATOM    857  N   LEU A  52      11.451  13.702   7.719  1.00  0.00           N  
ATOM    858  CA  LEU A  52      10.211  14.422   7.973  1.00  0.00           C  
ATOM    859  C   LEU A  52       9.748  14.197   9.398  1.00  0.00           C  
ATOM    860  O   LEU A  52       9.261  15.114  10.054  1.00  0.00           O  
ATOM    861  CB  LEU A  52       9.118  13.973   6.995  1.00  0.00           C  
ATOM    862  CG  LEU A  52       9.313  14.404   5.536  1.00  0.00           C  
ATOM    863  CD1 LEU A  52       8.271  13.722   4.661  1.00  0.00           C  
ATOM    864  CD2 LEU A  52       9.205  15.918   5.435  1.00  0.00           C  
ATOM    865  H   LEU A  52      11.449  12.927   7.064  1.00  0.00           H  
ATOM    866  HA  LEU A  52      10.392  15.485   7.833  1.00  0.00           H  
ATOM    867 1HB  LEU A  52       9.061  12.886   7.014  1.00  0.00           H  
ATOM    868 2HB  LEU A  52       8.163  14.372   7.334  1.00  0.00           H  
ATOM    869  HG  LEU A  52      10.298  14.087   5.191  1.00  0.00           H  
ATOM    870 1HD1 LEU A  52       8.409  14.028   3.624  1.00  0.00           H  
ATOM    871 2HD1 LEU A  52       8.383  12.640   4.737  1.00  0.00           H  
ATOM    872 3HD1 LEU A  52       7.273  14.008   4.993  1.00  0.00           H  
ATOM    873 1HD2 LEU A  52       9.345  16.225   4.398  1.00  0.00           H  
ATOM    874 2HD2 LEU A  52       8.221  16.237   5.779  1.00  0.00           H  
ATOM    875 3HD2 LEU A  52       9.973  16.380   6.057  1.00  0.00           H  
ATOM    876  N   GLY A  53       9.910  12.969   9.877  1.00  0.00           N  
ATOM    877  CA  GLY A  53       9.457  12.607  11.206  1.00  0.00           C  
ATOM    878  C   GLY A  53       8.056  12.015  11.174  1.00  0.00           C  
ATOM    879  O   GLY A  53       7.238  12.291  12.052  1.00  0.00           O  
ATOM    880  H   GLY A  53      10.356  12.265   9.299  1.00  0.00           H  
ATOM    881 1HA  GLY A  53      10.150  11.886  11.639  1.00  0.00           H  
ATOM    882 2HA  GLY A  53       9.469  13.488  11.845  1.00  0.00           H  
ATOM    883  N   ALA A  54       7.781  11.194  10.161  1.00  0.00           N  
ATOM    884  CA  ALA A  54       6.491  10.527  10.058  1.00  0.00           C  
ATOM    885  C   ALA A  54       6.260   9.653  11.277  1.00  0.00           C  
ATOM    886  O   ALA A  54       7.191   9.031  11.787  1.00  0.00           O  
ATOM    887  CB  ALA A  54       6.421   9.692   8.783  1.00  0.00           C  
ATOM    888  H   ALA A  54       8.490  11.016   9.455  1.00  0.00           H  
ATOM    889  HA  ALA A  54       5.711  11.289  10.031  1.00  0.00           H  
ATOM    890 1HB  ALA A  54       5.442   9.212   8.716  1.00  0.00           H  
ATOM    891 2HB  ALA A  54       6.572  10.335   7.918  1.00  0.00           H  
ATOM    892 3HB  ALA A  54       7.199   8.927   8.807  1.00  0.00           H  
ATOM    893  N   GLU A  55       5.018   9.604  11.744  1.00  0.00           N  
ATOM    894  CA  GLU A  55       4.665   8.731  12.852  1.00  0.00           C  
ATOM    895  C   GLU A  55       4.653   7.284  12.404  1.00  0.00           C  
ATOM    896  O   GLU A  55       5.081   6.391  13.133  1.00  0.00           O  
ATOM    897  CB  GLU A  55       3.299   9.112  13.427  1.00  0.00           C  
ATOM    898  CG  GLU A  55       2.897   8.325  14.666  1.00  0.00           C  
ATOM    899  CD  GLU A  55       3.758   8.633  15.860  1.00  0.00           C  
ATOM    900  OE1 GLU A  55       4.388   9.663  15.864  1.00  0.00           O  
ATOM    901  OE2 GLU A  55       3.785   7.837  16.769  1.00  0.00           O  
ATOM    902  H   GLU A  55       4.300  10.176  11.315  1.00  0.00           H  
ATOM    903  HA  GLU A  55       5.418   8.839  13.634  1.00  0.00           H  
ATOM    904 1HB  GLU A  55       3.296  10.170  13.688  1.00  0.00           H  
ATOM    905 2HB  GLU A  55       2.530   8.959  12.670  1.00  0.00           H  
ATOM    906 1HG  GLU A  55       1.861   8.557  14.911  1.00  0.00           H  
ATOM    907 2HG  GLU A  55       2.959   7.261  14.444  1.00  0.00           H  
ATOM    908  N   GLU A  56       4.167   7.059  11.187  1.00  0.00           N  
ATOM    909  CA  GLU A  56       4.213   5.740  10.574  1.00  0.00           C  
ATOM    910  C   GLU A  56       4.960   5.771   9.236  1.00  0.00           C  
ATOM    911  O   GLU A  56       4.369   6.040   8.184  1.00  0.00           O  
ATOM    912  CB  GLU A  56       2.794   5.204  10.369  1.00  0.00           C  
ATOM    913  CG  GLU A  56       2.090   4.782  11.651  1.00  0.00           C  
ATOM    914  CD  GLU A  56       0.825   4.011  11.396  1.00  0.00           C  
ATOM    915  OE1 GLU A  56       0.451   3.880  10.255  1.00  0.00           O  
ATOM    916  OE2 GLU A  56       0.230   3.554  12.344  1.00  0.00           O  
ATOM    917  H   GLU A  56       3.766   7.832  10.667  1.00  0.00           H  
ATOM    918  HA  GLU A  56       4.757   5.069  11.239  1.00  0.00           H  
ATOM    919 1HB  GLU A  56       2.183   5.967   9.887  1.00  0.00           H  
ATOM    920 2HB  GLU A  56       2.824   4.341   9.704  1.00  0.00           H  
ATOM    921 1HG  GLU A  56       2.767   4.161  12.237  1.00  0.00           H  
ATOM    922 2HG  GLU A  56       1.858   5.671  12.235  1.00  0.00           H  
ATOM    923  N   ALA A  57       6.253   5.481   9.284  1.00  0.00           N  
ATOM    924  CA  ALA A  57       7.079   5.416   8.078  1.00  0.00           C  
ATOM    925  C   ALA A  57       6.892   4.070   7.378  1.00  0.00           C  
ATOM    926  O   ALA A  57       7.630   3.115   7.637  1.00  0.00           O  
ATOM    927  CB  ALA A  57       8.550   5.626   8.431  1.00  0.00           C  
ATOM    928  H   ALA A  57       6.685   5.298  10.185  1.00  0.00           H  
ATOM    929  HA  ALA A  57       6.756   6.202   7.398  1.00  0.00           H  
ATOM    930 1HB  ALA A  57       9.148   5.591   7.528  1.00  0.00           H  
ATOM    931 2HB  ALA A  57       8.673   6.597   8.913  1.00  0.00           H  
ATOM    932 3HB  ALA A  57       8.875   4.845   9.109  1.00  0.00           H  
ATOM    933  N   ALA A  58       5.878   3.990   6.513  1.00  0.00           N  
ATOM    934  CA  ALA A  58       5.537   2.733   5.846  1.00  0.00           C  
ATOM    935  C   ALA A  58       5.933   2.769   4.373  1.00  0.00           C  
ATOM    936  O   ALA A  58       5.688   3.757   3.676  1.00  0.00           O  
ATOM    937  CB  ALA A  58       4.051   2.454   5.983  1.00  0.00           C  
ATOM    938  H   ALA A  58       5.318   4.823   6.323  1.00  0.00           H  
ATOM    939  HA  ALA A  58       6.098   1.932   6.326  1.00  0.00           H  
ATOM    940 1HB  ALA A  58       3.813   1.505   5.504  1.00  0.00           H  
ATOM    941 2HB  ALA A  58       3.786   2.406   7.034  1.00  0.00           H  
ATOM    942 3HB  ALA A  58       3.495   3.247   5.509  1.00  0.00           H  
ATOM    943  N   ILE A  59       6.537   1.680   3.901  1.00  0.00           N  
ATOM    944  CA  ILE A  59       6.921   1.562   2.493  1.00  0.00           C  
ATOM    945  C   ILE A  59       6.438   0.253   1.893  1.00  0.00           C  
ATOM    946  O   ILE A  59       6.616  -0.813   2.483  1.00  0.00           O  
ATOM    947  CB  ILE A  59       8.448   1.664   2.328  1.00  0.00           C  
ATOM    948  CG1 ILE A  59       8.952   3.015   2.841  1.00  0.00           C  
ATOM    949  CG2 ILE A  59       8.840   1.464   0.872  1.00  0.00           C  
ATOM    950  CD1 ILE A  59      10.457   3.157   2.812  1.00  0.00           C  
ATOM    951  H   ILE A  59       6.733   0.912   4.537  1.00  0.00           H  
ATOM    952  HA  ILE A  59       6.461   2.379   1.939  1.00  0.00           H  
ATOM    953  HB  ILE A  59       8.932   0.897   2.932  1.00  0.00           H  
ATOM    954 1HG1 ILE A  59       8.522   3.815   2.240  1.00  0.00           H  
ATOM    955 2HG1 ILE A  59       8.617   3.162   3.868  1.00  0.00           H  
ATOM    956 1HG2 ILE A  59       9.922   1.540   0.772  1.00  0.00           H  
ATOM    957 2HG2 ILE A  59       8.513   0.480   0.539  1.00  0.00           H  
ATOM    958 3HG2 ILE A  59       8.365   2.231   0.259  1.00  0.00           H  
ATOM    959 1HD1 ILE A  59      10.737   4.140   3.191  1.00  0.00           H  
ATOM    960 2HD1 ILE A  59      10.907   2.385   3.437  1.00  0.00           H  
ATOM    961 3HD1 ILE A  59      10.813   3.048   1.789  1.00  0.00           H  
ATOM    962  N   ILE A  60       5.843   0.335   0.703  1.00  0.00           N  
ATOM    963  CA  ILE A  60       5.380  -0.849  -0.007  1.00  0.00           C  
ATOM    964  C   ILE A  60       6.188  -1.077  -1.272  1.00  0.00           C  
ATOM    965  O   ILE A  60       6.243  -0.216  -2.153  1.00  0.00           O  
ATOM    966  CB  ILE A  60       3.888  -0.727  -0.366  1.00  0.00           C  
ATOM    967  CG1 ILE A  60       3.050  -0.515   0.898  1.00  0.00           C  
ATOM    968  CG2 ILE A  60       3.419  -1.964  -1.117  1.00  0.00           C  
ATOM    969  CD1 ILE A  60       1.594  -0.218   0.623  1.00  0.00           C  
ATOM    970  H   ILE A  60       5.724   1.241   0.275  1.00  0.00           H  
ATOM    971  HA  ILE A  60       5.510  -1.711   0.636  1.00  0.00           H  
ATOM    972  HB  ILE A  60       3.735   0.148  -0.996  1.00  0.00           H  
ATOM    973 1HG1 ILE A  60       3.105  -1.404   1.525  1.00  0.00           H  
ATOM    974 2HG1 ILE A  60       3.463   0.315   1.473  1.00  0.00           H  
ATOM    975 1HG2 ILE A  60       2.362  -1.862  -1.362  1.00  0.00           H  
ATOM    976 2HG2 ILE A  60       3.995  -2.072  -2.035  1.00  0.00           H  
ATOM    977 3HG2 ILE A  60       3.563  -2.846  -0.492  1.00  0.00           H  
ATOM    978 1HD1 ILE A  60       1.066  -0.079   1.567  1.00  0.00           H  
ATOM    979 2HD1 ILE A  60       1.514   0.691   0.026  1.00  0.00           H  
ATOM    980 3HD1 ILE A  60       1.150  -1.050   0.079  1.00  0.00           H  
ATOM    981  N   LEU A  61       6.818  -2.239  -1.358  1.00  0.00           N  
ATOM    982  CA  LEU A  61       7.651  -2.577  -2.505  1.00  0.00           C  
ATOM    983  C   LEU A  61       7.031  -3.698  -3.322  1.00  0.00           C  
ATOM    984  O   LEU A  61       6.898  -4.820  -2.843  1.00  0.00           O  
ATOM    985  CB  LEU A  61       9.053  -2.992  -2.041  1.00  0.00           C  
ATOM    986  CG  LEU A  61       9.769  -1.997  -1.118  1.00  0.00           C  
ATOM    987  CD1 LEU A  61      11.099  -2.586  -0.670  1.00  0.00           C  
ATOM    988  CD2 LEU A  61       9.973  -0.680  -1.851  1.00  0.00           C  
ATOM    989  H   LEU A  61       6.724  -2.907  -0.597  1.00  0.00           H  
ATOM    990  HA  LEU A  61       7.743  -1.697  -3.141  1.00  0.00           H  
ATOM    991 1HB  LEU A  61       8.977  -3.940  -1.510  1.00  0.00           H  
ATOM    992 2HB  LEU A  61       9.680  -3.140  -2.919  1.00  0.00           H  
ATOM    993  HG  LEU A  61       9.163  -1.826  -0.227  1.00  0.00           H  
ATOM    994 1HD1 LEU A  61      11.608  -1.880  -0.014  1.00  0.00           H  
ATOM    995 2HD1 LEU A  61      10.922  -3.517  -0.132  1.00  0.00           H  
ATOM    996 3HD1 LEU A  61      11.721  -2.784  -1.543  1.00  0.00           H  
ATOM    997 1HD2 LEU A  61      10.481   0.027  -1.195  1.00  0.00           H  
ATOM    998 2HD2 LEU A  61      10.579  -0.849  -2.741  1.00  0.00           H  
ATOM    999 3HD2 LEU A  61       9.005  -0.272  -2.144  1.00  0.00           H  
ATOM   1000  N   ILE A  62       6.644  -3.388  -4.558  1.00  0.00           N  
ATOM   1001  CA  ILE A  62       5.995  -4.376  -5.421  1.00  0.00           C  
ATOM   1002  C   ILE A  62       7.012  -5.238  -6.153  1.00  0.00           C  
ATOM   1003  O   ILE A  62       7.944  -4.725  -6.780  1.00  0.00           O  
ATOM   1004  CB  ILE A  62       5.079  -3.688  -6.449  1.00  0.00           C  
ATOM   1005  CG1 ILE A  62       3.959  -2.922  -5.739  1.00  0.00           C  
ATOM   1006  CG2 ILE A  62       4.499  -4.712  -7.414  1.00  0.00           C  
ATOM   1007  CD1 ILE A  62       3.154  -2.029  -6.656  1.00  0.00           C  
ATOM   1008  H   ILE A  62       6.794  -2.443  -4.905  1.00  0.00           H  
ATOM   1009  HA  ILE A  62       5.399  -5.027  -4.804  1.00  0.00           H  
ATOM   1010  HB  ILE A  62       5.653  -2.954  -7.015  1.00  0.00           H  
ATOM   1011 1HG1 ILE A  62       3.278  -3.629  -5.267  1.00  0.00           H  
ATOM   1012 2HG1 ILE A  62       4.386  -2.303  -4.950  1.00  0.00           H  
ATOM   1013 1HG2 ILE A  62       3.854  -4.209  -8.133  1.00  0.00           H  
ATOM   1014 2HG2 ILE A  62       5.309  -5.213  -7.942  1.00  0.00           H  
ATOM   1015 3HG2 ILE A  62       3.918  -5.447  -6.857  1.00  0.00           H  
ATOM   1016 1HD1 ILE A  62       2.381  -1.520  -6.080  1.00  0.00           H  
ATOM   1017 2HD1 ILE A  62       3.812  -1.289  -7.113  1.00  0.00           H  
ATOM   1018 3HD1 ILE A  62       2.689  -2.632  -7.434  1.00  0.00           H  
ATOM   1019  N   PHE A  63       6.820  -6.551  -6.076  1.00  0.00           N  
ATOM   1020  CA  PHE A  63       7.660  -7.499  -6.787  1.00  0.00           C  
ATOM   1021  C   PHE A  63       6.848  -8.311  -7.795  1.00  0.00           C  
ATOM   1022  O   PHE A  63       5.655  -8.560  -7.593  1.00  0.00           O  
ATOM   1023  CB  PHE A  63       8.351  -8.440  -5.799  1.00  0.00           C  
ATOM   1024  CG  PHE A  63       9.338  -7.754  -4.897  1.00  0.00           C  
ATOM   1025  CD1 PHE A  63       8.915  -7.116  -3.741  1.00  0.00           C  
ATOM   1026  CD2 PHE A  63      10.690  -7.745  -5.204  1.00  0.00           C  
ATOM   1027  CE1 PHE A  63       9.822  -6.485  -2.911  1.00  0.00           C  
ATOM   1028  CE2 PHE A  63      11.599  -7.116  -4.375  1.00  0.00           C  
ATOM   1029  CZ  PHE A  63      11.164  -6.485  -3.227  1.00  0.00           C  
ATOM   1030  H   PHE A  63       6.060  -6.901  -5.503  1.00  0.00           H  
ATOM   1031  HA  PHE A  63       8.427  -6.944  -7.331  1.00  0.00           H  
ATOM   1032 1HB  PHE A  63       7.602  -8.926  -5.176  1.00  0.00           H  
ATOM   1033 2HB  PHE A  63       8.877  -9.220  -6.347  1.00  0.00           H  
ATOM   1034  HD1 PHE A  63       7.854  -7.117  -3.490  1.00  0.00           H  
ATOM   1035  HD2 PHE A  63      11.034  -8.243  -6.111  1.00  0.00           H  
ATOM   1036  HE1 PHE A  63       9.476  -5.987  -2.005  1.00  0.00           H  
ATOM   1037  HE2 PHE A  63      12.659  -7.117  -4.628  1.00  0.00           H  
ATOM   1038  HZ  PHE A  63      11.879  -5.987  -2.574  1.00  0.00           H  
ATOM   1039  N   ASP A  64       7.504  -8.734  -8.865  1.00  0.00           N  
ATOM   1040  CA  ASP A  64       6.997  -9.809  -9.711  1.00  0.00           C  
ATOM   1041  C   ASP A  64       8.145 -10.644 -10.246  1.00  0.00           C  
ATOM   1042  O   ASP A  64       8.669 -10.380 -11.327  1.00  0.00           O  
ATOM   1043  CB  ASP A  64       6.177  -9.247 -10.875  1.00  0.00           C  
ATOM   1044  CG  ASP A  64       5.520 -10.333 -11.716  1.00  0.00           C  
ATOM   1045  OD1 ASP A  64       5.686 -11.487 -11.396  1.00  0.00           O  
ATOM   1046  OD2 ASP A  64       4.859  -9.999 -12.670  1.00  0.00           O  
ATOM   1047  H   ASP A  64       8.390  -8.306  -9.097  1.00  0.00           H  
ATOM   1048  HA  ASP A  64       6.355 -10.454  -9.109  1.00  0.00           H  
ATOM   1049 1HB  ASP A  64       5.400  -8.588 -10.487  1.00  0.00           H  
ATOM   1050 2HB  ASP A  64       6.822  -8.649 -11.519  1.00  0.00           H  
ATOM   1051  N   ILE A  65       8.555 -11.630  -9.462  1.00  0.00           N  
ATOM   1052  CA  ILE A  65       9.777 -12.366  -9.721  1.00  0.00           C  
ATOM   1053  C   ILE A  65       9.493 -13.846  -9.979  1.00  0.00           C  
ATOM   1054  O   ILE A  65       8.765 -14.486  -9.223  1.00  0.00           O  
ATOM   1055  CB  ILE A  65      10.757 -12.224  -8.541  1.00  0.00           C  
ATOM   1056  CG1 ILE A  65      10.993 -10.746  -8.218  1.00  0.00           C  
ATOM   1057  CG2 ILE A  65      12.072 -12.921  -8.855  1.00  0.00           C  
ATOM   1058  CD1 ILE A  65      11.650  -9.974  -9.340  1.00  0.00           C  
ATOM   1059  H   ILE A  65       8.007 -11.864  -8.647  1.00  0.00           H  
ATOM   1060  HA  ILE A  65      10.251 -11.950 -10.611  1.00  0.00           H  
ATOM   1061  HB  ILE A  65      10.321 -12.675  -7.650  1.00  0.00           H  
ATOM   1062 1HG1 ILE A  65      10.042 -10.268  -7.985  1.00  0.00           H  
ATOM   1063 2HG1 ILE A  65      11.625 -10.664  -7.333  1.00  0.00           H  
ATOM   1064 1HG2 ILE A  65      12.752 -12.810  -8.011  1.00  0.00           H  
ATOM   1065 2HG2 ILE A  65      11.888 -13.979  -9.037  1.00  0.00           H  
ATOM   1066 3HG2 ILE A  65      12.518 -12.472  -9.742  1.00  0.00           H  
ATOM   1067 1HD1 ILE A  65      11.785  -8.935  -9.036  1.00  0.00           H  
ATOM   1068 2HD1 ILE A  65      12.621 -10.415  -9.566  1.00  0.00           H  
ATOM   1069 3HD1 ILE A  65      11.018 -10.012 -10.226  1.00  0.00           H  
ATOM   1070  N   ASP A  66      10.072 -14.382 -11.056  1.00  0.00           N  
ATOM   1071  CA  ASP A  66       9.864 -15.785 -11.421  1.00  0.00           C  
ATOM   1072  C   ASP A  66      10.880 -16.695 -10.728  1.00  0.00           C  
ATOM   1073  O   ASP A  66      10.598 -17.860 -10.450  1.00  0.00           O  
ATOM   1074  CB  ASP A  66       9.962 -15.965 -12.938  1.00  0.00           C  
ATOM   1075  CG  ASP A  66       8.866 -15.226 -13.694  1.00  0.00           C  
ATOM   1076  OD1 ASP A  66       7.716 -15.445 -13.397  1.00  0.00           O  
ATOM   1077  OD2 ASP A  66       9.190 -14.450 -14.561  1.00  0.00           O  
ATOM   1078  H   ASP A  66      10.671 -13.807 -11.629  1.00  0.00           H  
ATOM   1079  HA  ASP A  66       8.867 -16.082 -11.098  1.00  0.00           H  
ATOM   1080 1HB  ASP A  66      10.930 -15.604 -13.285  1.00  0.00           H  
ATOM   1081 2HB  ASP A  66       9.901 -17.026 -13.183  1.00  0.00           H  
ATOM   1082  N   ASP A  67      12.060 -16.150 -10.451  1.00  0.00           N  
ATOM   1083  CA  ASP A  67      13.111 -16.895  -9.769  1.00  0.00           C  
ATOM   1084  C   ASP A  67      13.138 -16.562  -8.278  1.00  0.00           C  
ATOM   1085  O   ASP A  67      13.469 -15.441  -7.889  1.00  0.00           O  
ATOM   1086  CB  ASP A  67      14.475 -16.590 -10.394  1.00  0.00           C  
ATOM   1087  CG  ASP A  67      15.592 -17.459  -9.832  1.00  0.00           C  
ATOM   1088  OD1 ASP A  67      15.489 -17.864  -8.698  1.00  0.00           O  
ATOM   1089  OD2 ASP A  67      16.536 -17.710 -10.541  1.00  0.00           O  
ATOM   1090  H   ASP A  67      12.232 -15.193 -10.720  1.00  0.00           H  
ATOM   1091  HA  ASP A  67      12.906 -17.961  -9.876  1.00  0.00           H  
ATOM   1092 1HB  ASP A  67      14.424 -16.742 -11.472  1.00  0.00           H  
ATOM   1093 2HB  ASP A  67      14.728 -15.543 -10.223  1.00  0.00           H  
ATOM   1094  N   GLU A  68      12.765 -17.536  -7.450  1.00  0.00           N  
ATOM   1095  CA  GLU A  68      12.645 -17.320  -6.010  1.00  0.00           C  
ATOM   1096  C   GLU A  68      13.965 -16.848  -5.382  1.00  0.00           C  
ATOM   1097  O   GLU A  68      13.965 -16.196  -4.337  1.00  0.00           O  
ATOM   1098  CB  GLU A  68      12.178 -18.607  -5.326  1.00  0.00           C  
ATOM   1099  CG  GLU A  68      10.696 -18.908  -5.499  1.00  0.00           C  
ATOM   1100  CD  GLU A  68      10.407 -19.748  -6.712  1.00  0.00           C  
ATOM   1101  OE1 GLU A  68      11.339 -20.169  -7.355  1.00  0.00           O  
ATOM   1102  OE2 GLU A  68       9.254 -19.968  -6.997  1.00  0.00           O  
ATOM   1103  H   GLU A  68      12.543 -18.445  -7.832  1.00  0.00           H  
ATOM   1104  HA  GLU A  68      11.899 -16.543  -5.844  1.00  0.00           H  
ATOM   1105 1HB  GLU A  68      12.739 -19.453  -5.721  1.00  0.00           H  
ATOM   1106 2HB  GLU A  68      12.384 -18.546  -4.258  1.00  0.00           H  
ATOM   1107 1HG  GLU A  68      10.337 -19.433  -4.614  1.00  0.00           H  
ATOM   1108 2HG  GLU A  68      10.151 -17.968  -5.576  1.00  0.00           H  
ATOM   1109  N   ASP A  69      15.092 -17.179  -6.025  1.00  0.00           N  
ATOM   1110  CA  ASP A  69      16.399 -16.812  -5.488  1.00  0.00           C  
ATOM   1111  C   ASP A  69      16.613 -15.311  -5.558  1.00  0.00           C  
ATOM   1112  O   ASP A  69      17.013 -14.684  -4.574  1.00  0.00           O  
ATOM   1113  CB  ASP A  69      17.517 -17.527  -6.250  1.00  0.00           C  
ATOM   1114  CG  ASP A  69      18.884 -17.349  -5.602  1.00  0.00           C  
ATOM   1115  OD1 ASP A  69      19.027 -17.705  -4.456  1.00  0.00           O  
ATOM   1116  OD2 ASP A  69      19.771 -16.858  -6.259  1.00  0.00           O  
ATOM   1117  H   ASP A  69      15.037 -17.686  -6.908  1.00  0.00           H  
ATOM   1118  HA  ASP A  69      16.437 -17.110  -4.440  1.00  0.00           H  
ATOM   1119 1HB  ASP A  69      17.295 -18.593  -6.307  1.00  0.00           H  
ATOM   1120 2HB  ASP A  69      17.563 -17.147  -7.271  1.00  0.00           H  
ATOM   1121  N   GLU A  70      16.328 -14.729  -6.718  1.00  0.00           N  
ATOM   1122  CA  GLU A  70      16.473 -13.294  -6.898  1.00  0.00           C  
ATOM   1123  C   GLU A  70      15.531 -12.543  -5.981  1.00  0.00           C  
ATOM   1124  O   GLU A  70      15.902 -11.534  -5.384  1.00  0.00           O  
ATOM   1125  CB  GLU A  70      16.205 -12.903  -8.353  1.00  0.00           C  
ATOM   1126  CG  GLU A  70      17.285 -13.341  -9.332  1.00  0.00           C  
ATOM   1127  CD  GLU A  70      16.962 -12.989 -10.757  1.00  0.00           C  
ATOM   1128  OE1 GLU A  70      15.895 -12.477 -10.995  1.00  0.00           O  
ATOM   1129  OE2 GLU A  70      17.784 -13.233 -11.609  1.00  0.00           O  
ATOM   1130  H   GLU A  70      15.995 -15.296  -7.490  1.00  0.00           H  
ATOM   1131  HA  GLU A  70      17.495 -13.013  -6.640  1.00  0.00           H  
ATOM   1132 1HB  GLU A  70      15.261 -13.340  -8.680  1.00  0.00           H  
ATOM   1133 2HB  GLU A  70      16.107 -11.820  -8.427  1.00  0.00           H  
ATOM   1134 1HG  GLU A  70      18.226 -12.865  -9.056  1.00  0.00           H  
ATOM   1135 2HG  GLU A  70      17.419 -14.419  -9.250  1.00  0.00           H  
ATOM   1136  N   PHE A  71      14.308 -13.054  -5.850  1.00  0.00           N  
ATOM   1137  CA  PHE A  71      13.322 -12.437  -4.984  1.00  0.00           C  
ATOM   1138  C   PHE A  71      13.825 -12.368  -3.568  1.00  0.00           C  
ATOM   1139  O   PHE A  71      13.831 -11.302  -2.951  1.00  0.00           O  
ATOM   1140  CB  PHE A  71      12.005 -13.215  -5.024  1.00  0.00           C  
ATOM   1141  CG  PHE A  71      10.965 -12.693  -4.073  1.00  0.00           C  
ATOM   1142  CD1 PHE A  71      10.195 -11.588  -4.403  1.00  0.00           C  
ATOM   1143  CD2 PHE A  71      10.754 -13.307  -2.847  1.00  0.00           C  
ATOM   1144  CE1 PHE A  71       9.238 -11.107  -3.529  1.00  0.00           C  
ATOM   1145  CE2 PHE A  71       9.798 -12.829  -1.973  1.00  0.00           C  
ATOM   1146  CZ  PHE A  71       9.039 -11.728  -2.314  1.00  0.00           C  
ATOM   1147  H   PHE A  71      14.064 -13.895  -6.363  1.00  0.00           H  
ATOM   1148  HA  PHE A  71      13.136 -11.422  -5.336  1.00  0.00           H  
ATOM   1149 1HB  PHE A  71      11.592 -13.180  -6.031  1.00  0.00           H  
ATOM   1150 2HB  PHE A  71      12.192 -14.260  -4.782  1.00  0.00           H  
ATOM   1151  HD1 PHE A  71      10.351 -11.098  -5.364  1.00  0.00           H  
ATOM   1152  HD2 PHE A  71      11.354 -14.176  -2.577  1.00  0.00           H  
ATOM   1153  HE1 PHE A  71       8.640 -10.238  -3.801  1.00  0.00           H  
ATOM   1154  HE2 PHE A  71       9.642 -13.321  -1.012  1.00  0.00           H  
ATOM   1155  HZ  PHE A  71       8.286 -11.349  -1.625  1.00  0.00           H  
ATOM   1156  N   LYS A  72      14.258 -13.511  -3.048  1.00  0.00           N  
ATOM   1157  CA  LYS A  72      14.723 -13.602  -1.683  1.00  0.00           C  
ATOM   1158  C   LYS A  72      15.812 -12.577  -1.407  1.00  0.00           C  
ATOM   1159  O   LYS A  72      15.768 -11.869  -0.400  1.00  0.00           O  
ATOM   1160  CB  LYS A  72      15.235 -15.013  -1.389  1.00  0.00           C  
ATOM   1161  CG  LYS A  72      15.615 -15.254   0.067  1.00  0.00           C  
ATOM   1162  CD  LYS A  72      16.291 -16.604   0.245  1.00  0.00           C  
ATOM   1163  CE  LYS A  72      15.320 -17.748  -0.006  1.00  0.00           C  
ATOM   1164  NZ  LYS A  72      15.957 -19.076   0.209  1.00  0.00           N  
ATOM   1165  H   LYS A  72      14.256 -14.349  -3.623  1.00  0.00           H  
ATOM   1166  HA  LYS A  72      13.887 -13.392  -1.019  1.00  0.00           H  
ATOM   1167 1HB  LYS A  72      14.471 -15.742  -1.660  1.00  0.00           H  
ATOM   1168 2HB  LYS A  72      16.114 -15.216  -2.001  1.00  0.00           H  
ATOM   1169 1HG  LYS A  72      16.295 -14.469   0.400  1.00  0.00           H  
ATOM   1170 2HG  LYS A  72      14.719 -15.221   0.686  1.00  0.00           H  
ATOM   1171 1HD  LYS A  72      17.127 -16.688  -0.451  1.00  0.00           H  
ATOM   1172 2HD  LYS A  72      16.678 -16.686   1.261  1.00  0.00           H  
ATOM   1173 1HE  LYS A  72      14.467 -17.655   0.664  1.00  0.00           H  
ATOM   1174 2HE  LYS A  72      14.955 -17.697  -1.032  1.00  0.00           H  
ATOM   1175 1HZ  LYS A  72      15.282 -19.807   0.032  1.00  0.00           H  
ATOM   1176 2HZ  LYS A  72      16.739 -19.181  -0.422  1.00  0.00           H  
ATOM   1177 3HZ  LYS A  72      16.282 -19.143   1.163  1.00  0.00           H  
ATOM   1178  N   LYS A  73      16.796 -12.501  -2.304  1.00  0.00           N  
ATOM   1179  CA  LYS A  73      17.929 -11.600  -2.123  1.00  0.00           C  
ATOM   1180  C   LYS A  73      17.506 -10.129  -2.207  1.00  0.00           C  
ATOM   1181  O   LYS A  73      17.998  -9.288  -1.449  1.00  0.00           O  
ATOM   1182  CB  LYS A  73      19.011 -11.896  -3.162  1.00  0.00           C  
ATOM   1183  CG  LYS A  73      19.732 -13.221  -2.960  1.00  0.00           C  
ATOM   1184  CD  LYS A  73      20.842 -13.409  -3.984  1.00  0.00           C  
ATOM   1185  CE  LYS A  73      20.282 -13.813  -5.340  1.00  0.00           C  
ATOM   1186  NZ  LYS A  73      21.328 -14.400  -6.222  1.00  0.00           N  
ATOM   1187  H   LYS A  73      16.762 -13.094  -3.130  1.00  0.00           H  
ATOM   1188  HA  LYS A  73      18.347 -11.770  -1.131  1.00  0.00           H  
ATOM   1189 1HB  LYS A  73      18.566 -11.905  -4.158  1.00  0.00           H  
ATOM   1190 2HB  LYS A  73      19.758 -11.102  -3.146  1.00  0.00           H  
ATOM   1191 1HG  LYS A  73      20.165 -13.252  -1.959  1.00  0.00           H  
ATOM   1192 2HG  LYS A  73      19.021 -14.041  -3.054  1.00  0.00           H  
ATOM   1193 1HD  LYS A  73      21.398 -12.477  -4.093  1.00  0.00           H  
ATOM   1194 2HD  LYS A  73      21.528 -14.183  -3.640  1.00  0.00           H  
ATOM   1195 1HE  LYS A  73      19.488 -14.546  -5.202  1.00  0.00           H  
ATOM   1196 2HE  LYS A  73      19.857 -12.939  -5.834  1.00  0.00           H  
ATOM   1197 1HZ  LYS A  73      20.917 -14.654  -7.109  1.00  0.00           H  
ATOM   1198 2HZ  LYS A  73      22.061 -13.721  -6.372  1.00  0.00           H  
ATOM   1199 3HZ  LYS A  73      21.716 -15.223  -5.783  1.00  0.00           H  
ATOM   1200  N   GLN A  74      16.596  -9.821  -3.135  1.00  0.00           N  
ATOM   1201  CA  GLN A  74      16.115  -8.449  -3.302  1.00  0.00           C  
ATOM   1202  C   GLN A  74      15.332  -7.979  -2.082  1.00  0.00           C  
ATOM   1203  O   GLN A  74      15.530  -6.861  -1.601  1.00  0.00           O  
ATOM   1204  CB  GLN A  74      15.240  -8.336  -4.554  1.00  0.00           C  
ATOM   1205  CG  GLN A  74      16.009  -8.433  -5.861  1.00  0.00           C  
ATOM   1206  CD  GLN A  74      15.094  -8.468  -7.070  1.00  0.00           C  
ATOM   1207  OE1 GLN A  74      13.891  -8.717  -6.948  1.00  0.00           O  
ATOM   1208  NE2 GLN A  74      15.658  -8.219  -8.246  1.00  0.00           N  
ATOM   1209  H   GLN A  74      16.238 -10.551  -3.745  1.00  0.00           H  
ATOM   1210  HA  GLN A  74      16.977  -7.794  -3.419  1.00  0.00           H  
ATOM   1211 1HB  GLN A  74      14.490  -9.127  -4.546  1.00  0.00           H  
ATOM   1212 2HB  GLN A  74      14.712  -7.383  -4.545  1.00  0.00           H  
ATOM   1213 1HG  GLN A  74      16.662  -7.564  -5.952  1.00  0.00           H  
ATOM   1214 2HG  GLN A  74      16.603  -9.347  -5.855  1.00  0.00           H  
ATOM   1215 1HE2 GLN A  74      15.104  -8.229  -9.080  1.00  0.00           H  
ATOM   1216 2HE2 GLN A  74      16.637  -8.022  -8.300  1.00  0.00           H  
ATOM   1217  N   VAL A  75      14.448  -8.837  -1.578  1.00  0.00           N  
ATOM   1218  CA  VAL A  75      13.659  -8.504  -0.401  1.00  0.00           C  
ATOM   1219  C   VAL A  75      14.532  -8.385   0.823  1.00  0.00           C  
ATOM   1220  O   VAL A  75      14.395  -7.444   1.601  1.00  0.00           O  
ATOM   1221  CB  VAL A  75      12.582  -9.577  -0.152  1.00  0.00           C  
ATOM   1222  CG1 VAL A  75      11.918  -9.362   1.199  1.00  0.00           C  
ATOM   1223  CG2 VAL A  75      11.552  -9.545  -1.271  1.00  0.00           C  
ATOM   1224  H   VAL A  75      14.321  -9.740  -2.023  1.00  0.00           H  
ATOM   1225  HA  VAL A  75      13.171  -7.545  -0.574  1.00  0.00           H  
ATOM   1226  HB  VAL A  75      13.059 -10.557  -0.124  1.00  0.00           H  
ATOM   1227 1HG1 VAL A  75      11.160 -10.129   1.359  1.00  0.00           H  
ATOM   1228 2HG1 VAL A  75      12.668  -9.424   1.987  1.00  0.00           H  
ATOM   1229 3HG1 VAL A  75      11.448  -8.379   1.222  1.00  0.00           H  
ATOM   1230 1HG2 VAL A  75      10.794 -10.307  -1.089  1.00  0.00           H  
ATOM   1231 2HG2 VAL A  75      11.080  -8.563  -1.303  1.00  0.00           H  
ATOM   1232 3HG2 VAL A  75      12.043  -9.743  -2.224  1.00  0.00           H  
ATOM   1233  N   LYS A  76      15.441  -9.336   0.997  1.00  0.00           N  
ATOM   1234  CA  LYS A  76      16.329  -9.326   2.140  1.00  0.00           C  
ATOM   1235  C   LYS A  76      17.080  -8.016   2.215  1.00  0.00           C  
ATOM   1236  O   LYS A  76      17.154  -7.391   3.272  1.00  0.00           O  
ATOM   1237  CB  LYS A  76      17.311 -10.497   2.074  1.00  0.00           C  
ATOM   1238  CG  LYS A  76      18.230 -10.616   3.282  1.00  0.00           C  
ATOM   1239  CD  LYS A  76      19.126 -11.841   3.176  1.00  0.00           C  
ATOM   1240  CE  LYS A  76      20.071 -11.942   4.364  1.00  0.00           C  
ATOM   1241  NZ  LYS A  76      20.958 -13.133   4.271  1.00  0.00           N  
ATOM   1242  H   LYS A  76      15.521 -10.083   0.314  1.00  0.00           H  
ATOM   1243  HA  LYS A  76      15.733  -9.424   3.047  1.00  0.00           H  
ATOM   1244 1HB  LYS A  76      16.757 -11.431   1.981  1.00  0.00           H  
ATOM   1245 2HB  LYS A  76      17.936 -10.397   1.186  1.00  0.00           H  
ATOM   1246 1HG  LYS A  76      18.854  -9.725   3.354  1.00  0.00           H  
ATOM   1247 2HG  LYS A  76      17.631 -10.693   4.189  1.00  0.00           H  
ATOM   1248 1HD  LYS A  76      18.510 -12.740   3.135  1.00  0.00           H  
ATOM   1249 2HD  LYS A  76      19.715 -11.783   2.260  1.00  0.00           H  
ATOM   1250 1HE  LYS A  76      20.689 -11.046   4.414  1.00  0.00           H  
ATOM   1251 2HE  LYS A  76      19.492 -12.008   5.285  1.00  0.00           H  
ATOM   1252 1HZ  LYS A  76      21.568 -13.163   5.076  1.00  0.00           H  
ATOM   1253 2HZ  LYS A  76      20.395 -13.971   4.243  1.00  0.00           H  
ATOM   1254 3HZ  LYS A  76      21.515 -13.073   3.430  1.00  0.00           H  
ATOM   1255  N   LYS A  77      17.622  -7.585   1.079  1.00  0.00           N  
ATOM   1256  CA  LYS A  77      18.364  -6.343   1.022  1.00  0.00           C  
ATOM   1257  C   LYS A  77      17.450  -5.156   1.275  1.00  0.00           C  
ATOM   1258  O   LYS A  77      17.813  -4.227   1.992  1.00  0.00           O  
ATOM   1259  CB  LYS A  77      19.061  -6.196  -0.332  1.00  0.00           C  
ATOM   1260  CG  LYS A  77      19.926  -4.950  -0.462  1.00  0.00           C  
ATOM   1261  CD  LYS A  77      21.112  -4.997   0.490  1.00  0.00           C  
ATOM   1262  CE  LYS A  77      22.069  -3.841   0.241  1.00  0.00           C  
ATOM   1263  NZ  LYS A  77      23.214  -3.852   1.192  1.00  0.00           N  
ATOM   1264  H   LYS A  77      17.510  -8.133   0.231  1.00  0.00           H  
ATOM   1265  HA  LYS A  77      19.122  -6.356   1.805  1.00  0.00           H  
ATOM   1266 1HB  LYS A  77      19.696  -7.064  -0.509  1.00  0.00           H  
ATOM   1267 2HB  LYS A  77      18.314  -6.170  -1.125  1.00  0.00           H  
ATOM   1268 1HG  LYS A  77      20.295  -4.868  -1.485  1.00  0.00           H  
ATOM   1269 2HG  LYS A  77      19.327  -4.067  -0.239  1.00  0.00           H  
ATOM   1270 1HD  LYS A  77      20.754  -4.948   1.519  1.00  0.00           H  
ATOM   1271 2HD  LYS A  77      21.649  -5.936   0.355  1.00  0.00           H  
ATOM   1272 1HE  LYS A  77      22.456  -3.901  -0.775  1.00  0.00           H  
ATOM   1273 2HE  LYS A  77      21.534  -2.897   0.347  1.00  0.00           H  
ATOM   1274 1HZ  LYS A  77      23.823  -3.071   0.995  1.00  0.00           H  
ATOM   1275 2HZ  LYS A  77      22.867  -3.777   2.138  1.00  0.00           H  
ATOM   1276 3HZ  LYS A  77      23.729  -4.715   1.090  1.00  0.00           H  
ATOM   1277  N   ALA A  78      16.256  -5.191   0.683  1.00  0.00           N  
ATOM   1278  CA  ALA A  78      15.286  -4.122   0.860  1.00  0.00           C  
ATOM   1279  C   ALA A  78      14.932  -3.952   2.322  1.00  0.00           C  
ATOM   1280  O   ALA A  78      14.839  -2.831   2.823  1.00  0.00           O  
ATOM   1281  CB  ALA A  78      14.035  -4.411   0.059  1.00  0.00           C  
ATOM   1282  H   ALA A  78      16.020  -5.978   0.086  1.00  0.00           H  
ATOM   1283  HA  ALA A  78      15.735  -3.194   0.507  1.00  0.00           H  
ATOM   1284 1HB  ALA A  78      13.344  -3.607   0.183  1.00  0.00           H  
ATOM   1285 2HB  ALA A  78      14.283  -4.511  -0.974  1.00  0.00           H  
ATOM   1286 3HB  ALA A  78      13.584  -5.333   0.411  1.00  0.00           H  
ATOM   1287  N   LEU A  79      14.732  -5.069   3.012  1.00  0.00           N  
ATOM   1288  CA  LEU A  79      14.400  -5.042   4.421  1.00  0.00           C  
ATOM   1289  C   LEU A  79      15.535  -4.447   5.243  1.00  0.00           C  
ATOM   1290  O   LEU A  79      15.298  -3.695   6.195  1.00  0.00           O  
ATOM   1291  CB  LEU A  79      14.086  -6.460   4.916  1.00  0.00           C  
ATOM   1292  CG  LEU A  79      12.797  -7.086   4.367  1.00  0.00           C  
ATOM   1293  CD1 LEU A  79      12.723  -8.547   4.789  1.00  0.00           C  
ATOM   1294  CD2 LEU A  79      11.596  -6.306   4.881  1.00  0.00           C  
ATOM   1295  H   LEU A  79      14.804  -5.963   2.538  1.00  0.00           H  
ATOM   1296  HA  LEU A  79      13.519  -4.420   4.555  1.00  0.00           H  
ATOM   1297 1HB  LEU A  79      14.913  -7.113   4.644  1.00  0.00           H  
ATOM   1298 2HB  LEU A  79      14.008  -6.440   6.003  1.00  0.00           H  
ATOM   1299  HG  LEU A  79      12.812  -7.053   3.278  1.00  0.00           H  
ATOM   1300 1HD1 LEU A  79      11.807  -8.992   4.399  1.00  0.00           H  
ATOM   1301 2HD1 LEU A  79      13.584  -9.085   4.392  1.00  0.00           H  
ATOM   1302 3HD1 LEU A  79      12.723  -8.612   5.876  1.00  0.00           H  
ATOM   1303 1HD2 LEU A  79      10.680  -6.751   4.491  1.00  0.00           H  
ATOM   1304 2HD2 LEU A  79      11.580  -6.339   5.971  1.00  0.00           H  
ATOM   1305 3HD2 LEU A  79      11.666  -5.270   4.550  1.00  0.00           H  
ATOM   1306  N   GLU A  80      16.776  -4.776   4.870  1.00  0.00           N  
ATOM   1307  CA  GLU A  80      17.943  -4.207   5.535  1.00  0.00           C  
ATOM   1308  C   GLU A  80      18.013  -2.696   5.332  1.00  0.00           C  
ATOM   1309  O   GLU A  80      18.205  -1.941   6.288  1.00  0.00           O  
ATOM   1310  CB  GLU A  80      19.224  -4.863   5.015  1.00  0.00           C  
ATOM   1311  CG  GLU A  80      20.500  -4.360   5.675  1.00  0.00           C  
ATOM   1312  CD  GLU A  80      21.740  -4.997   5.111  1.00  0.00           C  
ATOM   1313  OE1 GLU A  80      21.620  -5.793   4.211  1.00  0.00           O  
ATOM   1314  OE2 GLU A  80      22.809  -4.687   5.581  1.00  0.00           O  
ATOM   1315  H   GLU A  80      16.908  -5.439   4.111  1.00  0.00           H  
ATOM   1316  HA  GLU A  80      17.858  -4.401   6.601  1.00  0.00           H  
ATOM   1317 1HB  GLU A  80      19.170  -5.941   5.169  1.00  0.00           H  
ATOM   1318 2HB  GLU A  80      19.312  -4.690   3.942  1.00  0.00           H  
ATOM   1319 1HG  GLU A  80      20.566  -3.281   5.539  1.00  0.00           H  
ATOM   1320 2HG  GLU A  80      20.448  -4.562   6.744  1.00  0.00           H  
ATOM   1321  N   LEU A  81      17.841  -2.254   4.083  1.00  0.00           N  
ATOM   1322  CA  LEU A  81      17.938  -0.837   3.764  1.00  0.00           C  
ATOM   1323  C   LEU A  81      16.891  -0.051   4.503  1.00  0.00           C  
ATOM   1324  O   LEU A  81      17.171   1.012   5.054  1.00  0.00           O  
ATOM   1325  CB  LEU A  81      17.780  -0.612   2.255  1.00  0.00           C  
ATOM   1326  CG  LEU A  81      18.948  -1.092   1.385  1.00  0.00           C  
ATOM   1327  CD1 LEU A  81      18.559  -1.001  -0.084  1.00  0.00           C  
ATOM   1328  CD2 LEU A  81      20.180  -0.248   1.678  1.00  0.00           C  
ATOM   1329  H   LEU A  81      17.637  -2.916   3.345  1.00  0.00           H  
ATOM   1330  HA  LEU A  81      18.920  -0.478   4.068  1.00  0.00           H  
ATOM   1331 1HB  LEU A  81      16.882  -1.129   1.919  1.00  0.00           H  
ATOM   1332 2HB  LEU A  81      17.648   0.455   2.075  1.00  0.00           H  
ATOM   1333  HG  LEU A  81      19.163  -2.138   1.609  1.00  0.00           H  
ATOM   1334 1HD1 LEU A  81      19.389  -1.342  -0.702  1.00  0.00           H  
ATOM   1335 2HD1 LEU A  81      17.688  -1.629  -0.269  1.00  0.00           H  
ATOM   1336 3HD1 LEU A  81      18.322   0.033  -0.334  1.00  0.00           H  
ATOM   1337 1HD2 LEU A  81      21.011  -0.590   1.060  1.00  0.00           H  
ATOM   1338 2HD2 LEU A  81      19.967   0.797   1.454  1.00  0.00           H  
ATOM   1339 3HD2 LEU A  81      20.446  -0.346   2.731  1.00  0.00           H  
ATOM   1340  N   MET A  82      15.674  -0.573   4.520  1.00  0.00           N  
ATOM   1341  CA  MET A  82      14.570   0.102   5.162  1.00  0.00           C  
ATOM   1342  C   MET A  82      14.766   0.156   6.676  1.00  0.00           C  
ATOM   1343  O   MET A  82      14.601   1.211   7.297  1.00  0.00           O  
ATOM   1344  CB  MET A  82      13.257  -0.595   4.811  1.00  0.00           C  
ATOM   1345  CG  MET A  82      12.786  -0.369   3.382  1.00  0.00           C  
ATOM   1346  SD  MET A  82      11.122  -1.001   3.089  1.00  0.00           S  
ATOM   1347  CE  MET A  82      11.447  -2.756   2.943  1.00  0.00           C  
ATOM   1348  H   MET A  82      15.509  -1.461   4.056  1.00  0.00           H  
ATOM   1349  HA  MET A  82      14.530   1.125   4.799  1.00  0.00           H  
ATOM   1350 1HB  MET A  82      13.363  -1.668   4.962  1.00  0.00           H  
ATOM   1351 2HB  MET A  82      12.469  -0.247   5.481  1.00  0.00           H  
ATOM   1352 1HG  MET A  82      12.794   0.697   3.160  1.00  0.00           H  
ATOM   1353 2HG  MET A  82      13.469  -0.865   2.691  1.00  0.00           H  
ATOM   1354 1HE  MET A  82      10.512  -3.285   2.760  1.00  0.00           H  
ATOM   1355 2HE  MET A  82      12.133  -2.931   2.113  1.00  0.00           H  
ATOM   1356 3HE  MET A  82      11.896  -3.121   3.867  1.00  0.00           H  
ATOM   1357  N   LYS A  83      15.136  -0.983   7.267  1.00  0.00           N  
ATOM   1358  CA  LYS A  83      15.357  -1.060   8.708  1.00  0.00           C  
ATOM   1359  C   LYS A  83      16.468  -0.109   9.153  1.00  0.00           C  
ATOM   1360  O   LYS A  83      16.327   0.601  10.148  1.00  0.00           O  
ATOM   1361  CB  LYS A  83      15.697  -2.493   9.119  1.00  0.00           C  
ATOM   1362  CG  LYS A  83      15.904  -2.686  10.615  1.00  0.00           C  
ATOM   1363  CD  LYS A  83      16.186  -4.143  10.951  1.00  0.00           C  
ATOM   1364  CE  LYS A  83      16.439  -4.330  12.440  1.00  0.00           C  
ATOM   1365  NZ  LYS A  83      16.734  -5.748  12.781  1.00  0.00           N  
ATOM   1366  H   LYS A  83      15.264  -1.818   6.704  1.00  0.00           H  
ATOM   1367  HA  LYS A  83      14.442  -0.763   9.214  1.00  0.00           H  
ATOM   1368 1HB  LYS A  83      14.895  -3.162   8.804  1.00  0.00           H  
ATOM   1369 2HB  LYS A  83      16.607  -2.812   8.611  1.00  0.00           H  
ATOM   1370 1HG  LYS A  83      16.746  -2.076  10.948  1.00  0.00           H  
ATOM   1371 2HG  LYS A  83      15.012  -2.364  11.151  1.00  0.00           H  
ATOM   1372 1HD  LYS A  83      15.333  -4.756  10.657  1.00  0.00           H  
ATOM   1373 2HD  LYS A  83      17.062  -4.481  10.398  1.00  0.00           H  
ATOM   1374 1HE  LYS A  83      17.283  -3.713  12.745  1.00  0.00           H  
ATOM   1375 2HE  LYS A  83      15.562  -4.009  13.002  1.00  0.00           H  
ATOM   1376 1HZ  LYS A  83      16.896  -5.829  13.775  1.00  0.00           H  
ATOM   1377 2HZ  LYS A  83      15.949  -6.328  12.519  1.00  0.00           H  
ATOM   1378 3HZ  LYS A  83      17.558  -6.051  12.281  1.00  0.00           H  
ATOM   1379  N   LYS A  84      17.574  -0.107   8.411  1.00  0.00           N  
ATOM   1380  CA  LYS A  84      18.736   0.704   8.767  1.00  0.00           C  
ATOM   1381  C   LYS A  84      18.386   2.190   8.829  1.00  0.00           C  
ATOM   1382  O   LYS A  84      18.764   2.889   9.771  1.00  0.00           O  
ATOM   1383  CB  LYS A  84      19.872   0.473   7.770  1.00  0.00           C  
ATOM   1384  CG  LYS A  84      21.138   1.268   8.063  1.00  0.00           C  
ATOM   1385  CD  LYS A  84      22.216   0.994   7.025  1.00  0.00           C  
ATOM   1386  CE  LYS A  84      23.409   1.921   7.206  1.00  0.00           C  
ATOM   1387  NZ  LYS A  84      24.135   1.651   8.476  1.00  0.00           N  
ATOM   1388  H   LYS A  84      17.615  -0.690   7.579  1.00  0.00           H  
ATOM   1389  HA  LYS A  84      19.079   0.400   9.756  1.00  0.00           H  
ATOM   1390 1HB  LYS A  84      20.137  -0.584   7.757  1.00  0.00           H  
ATOM   1391 2HB  LYS A  84      19.536   0.738   6.767  1.00  0.00           H  
ATOM   1392 1HG  LYS A  84      20.907   2.334   8.061  1.00  0.00           H  
ATOM   1393 2HG  LYS A  84      21.517   0.999   9.048  1.00  0.00           H  
ATOM   1394 1HD  LYS A  84      22.552  -0.040   7.115  1.00  0.00           H  
ATOM   1395 2HD  LYS A  84      21.804   1.138   6.026  1.00  0.00           H  
ATOM   1396 1HE  LYS A  84      24.098   1.793   6.373  1.00  0.00           H  
ATOM   1397 2HE  LYS A  84      23.068   2.956   7.211  1.00  0.00           H  
ATOM   1398 1HZ  LYS A  84      24.917   2.285   8.559  1.00  0.00           H  
ATOM   1399 2HZ  LYS A  84      23.509   1.785   9.258  1.00  0.00           H  
ATOM   1400 3HZ  LYS A  84      24.473   0.699   8.476  1.00  0.00           H  
ATOM   1401  N   LEU A  85      17.677   2.668   7.814  1.00  0.00           N  
ATOM   1402  CA  LEU A  85      17.391   4.091   7.668  1.00  0.00           C  
ATOM   1403  C   LEU A  85      16.247   4.545   8.585  1.00  0.00           C  
ATOM   1404  O   LEU A  85      16.066   5.743   8.814  1.00  0.00           O  
ATOM   1405  CB  LEU A  85      17.038   4.403   6.209  1.00  0.00           C  
ATOM   1406  CG  LEU A  85      18.224   4.740   5.295  1.00  0.00           C  
ATOM   1407  CD1 LEU A  85      19.276   3.644   5.404  1.00  0.00           C  
ATOM   1408  CD2 LEU A  85      17.735   4.888   3.862  1.00  0.00           C  
ATOM   1409  H   LEU A  85      17.331   2.024   7.111  1.00  0.00           H  
ATOM   1410  HA  LEU A  85      18.286   4.646   7.942  1.00  0.00           H  
ATOM   1411 1HB  LEU A  85      16.526   3.542   5.783  1.00  0.00           H  
ATOM   1412 2HB  LEU A  85      16.355   5.252   6.190  1.00  0.00           H  
ATOM   1413  HG  LEU A  85      18.681   5.674   5.622  1.00  0.00           H  
ATOM   1414 1HD1 LEU A  85      20.119   3.883   4.755  1.00  0.00           H  
ATOM   1415 2HD1 LEU A  85      19.622   3.573   6.435  1.00  0.00           H  
ATOM   1416 3HD1 LEU A  85      18.843   2.692   5.099  1.00  0.00           H  
ATOM   1417 1HD2 LEU A  85      18.578   5.128   3.213  1.00  0.00           H  
ATOM   1418 2HD2 LEU A  85      17.279   3.954   3.535  1.00  0.00           H  
ATOM   1419 3HD2 LEU A  85      16.998   5.689   3.811  1.00  0.00           H  
ATOM   1420  N   GLY A  86      15.486   3.582   9.121  1.00  0.00           N  
ATOM   1421  CA  GLY A  86      14.499   3.885  10.165  1.00  0.00           C  
ATOM   1422  C   GLY A  86      13.051   3.805   9.653  1.00  0.00           C  
ATOM   1423  O   GLY A  86      12.208   4.612  10.037  1.00  0.00           O  
ATOM   1424  H   GLY A  86      15.604   2.623   8.808  1.00  0.00           H  
ATOM   1425 1HA  GLY A  86      14.628   3.188  10.994  1.00  0.00           H  
ATOM   1426 2HA  GLY A  86      14.688   4.881  10.561  1.00  0.00           H  
ATOM   1427  N   VAL A  87      12.772   2.824   8.806  1.00  0.00           N  
ATOM   1428  CA  VAL A  87      11.399   2.558   8.363  1.00  0.00           C  
ATOM   1429  C   VAL A  87      10.627   1.801   9.437  1.00  0.00           C  
ATOM   1430  O   VAL A  87      11.133   0.833  10.007  1.00  0.00           O  
ATOM   1431  CB  VAL A  87      11.399   1.737   7.060  1.00  0.00           C  
ATOM   1432  CG1 VAL A  87       9.978   1.367   6.663  1.00  0.00           C  
ATOM   1433  CG2 VAL A  87      12.082   2.524   5.952  1.00  0.00           C  
ATOM   1434  H   VAL A  87      13.522   2.234   8.465  1.00  0.00           H  
ATOM   1435  HA  VAL A  87      10.900   3.508   8.170  1.00  0.00           H  
ATOM   1436  HB  VAL A  87      11.938   0.804   7.229  1.00  0.00           H  
ATOM   1437 1HG1 VAL A  87       9.997   0.787   5.740  1.00  0.00           H  
ATOM   1438 2HG1 VAL A  87       9.522   0.773   7.455  1.00  0.00           H  
ATOM   1439 3HG1 VAL A  87       9.396   2.275   6.507  1.00  0.00           H  
ATOM   1440 1HG2 VAL A  87      12.079   1.937   5.034  1.00  0.00           H  
ATOM   1441 2HG2 VAL A  87      11.546   3.459   5.787  1.00  0.00           H  
ATOM   1442 3HG2 VAL A  87      13.110   2.742   6.240  1.00  0.00           H  
ATOM   1443  N   ASP A  88       9.394   2.222   9.695  1.00  0.00           N  
ATOM   1444  CA  ASP A  88       8.623   1.648  10.790  1.00  0.00           C  
ATOM   1445  C   ASP A  88       7.874   0.382  10.341  1.00  0.00           C  
ATOM   1446  O   ASP A  88       7.805  -0.601  11.080  1.00  0.00           O  
ATOM   1447  CB  ASP A  88       7.629   2.677  11.335  1.00  0.00           C  
ATOM   1448  CG  ASP A  88       8.310   3.896  11.941  1.00  0.00           C  
ATOM   1449  OD1 ASP A  88       9.132   3.722  12.810  1.00  0.00           O  
ATOM   1450  OD2 ASP A  88       8.002   4.990  11.530  1.00  0.00           O  
ATOM   1451  H   ASP A  88       8.974   2.935   9.108  1.00  0.00           H  
ATOM   1452  HA  ASP A  88       9.313   1.368  11.586  1.00  0.00           H  
ATOM   1453 1HB  ASP A  88       6.971   3.009  10.531  1.00  0.00           H  
ATOM   1454 2HB  ASP A  88       7.004   2.211  12.097  1.00  0.00           H  
ATOM   1455  N   HIS A  89       7.312   0.418   9.121  1.00  0.00           N  
ATOM   1456  CA  HIS A  89       6.536  -0.718   8.597  1.00  0.00           C  
ATOM   1457  C   HIS A  89       7.043  -1.158   7.204  1.00  0.00           C  
ATOM   1458  O   HIS A  89       6.782  -0.492   6.195  1.00  0.00           O  
ATOM   1459  CB  HIS A  89       5.049  -0.359   8.516  1.00  0.00           C  
ATOM   1460  CG  HIS A  89       4.485   0.160   9.803  1.00  0.00           C  
ATOM   1461  ND1 HIS A  89       4.079  -0.672  10.826  1.00  0.00           N  
ATOM   1462  CD2 HIS A  89       4.257   1.423  10.231  1.00  0.00           C  
ATOM   1463  CE1 HIS A  89       3.627   0.060  11.830  1.00  0.00           C  
ATOM   1464  NE2 HIS A  89       3.724   1.333  11.494  1.00  0.00           N  
ATOM   1465  H   HIS A  89       7.426   1.249   8.549  1.00  0.00           H  
ATOM   1466  HA  HIS A  89       6.655  -1.559   9.281  1.00  0.00           H  
ATOM   1467 1HB  HIS A  89       4.898   0.399   7.747  1.00  0.00           H  
ATOM   1468 2HB  HIS A  89       4.477  -1.240   8.224  1.00  0.00           H  
ATOM   1469  HD2 HIS A  89       4.459   2.341   9.678  1.00  0.00           H  
ATOM   1470  HE1 HIS A  89       3.241  -0.322  12.774  1.00  0.00           H  
ATOM   1471  HE2 HIS A  89       3.453   2.119  12.068  1.00  0.00           H  
ATOM   1472  N   ARG A  90       7.759  -2.288   7.161  1.00  0.00           N  
ATOM   1473  CA  ARG A  90       8.341  -2.795   5.905  1.00  0.00           C  
ATOM   1474  C   ARG A  90       7.379  -3.746   5.185  1.00  0.00           C  
ATOM   1475  O   ARG A  90       7.163  -4.882   5.626  1.00  0.00           O  
ATOM   1476  CB  ARG A  90       9.651  -3.520   6.175  1.00  0.00           C  
ATOM   1477  CG  ARG A  90      10.723  -2.676   6.846  1.00  0.00           C  
ATOM   1478  CD  ARG A  90      11.791  -3.518   7.443  1.00  0.00           C  
ATOM   1479  NE  ARG A  90      11.281  -4.368   8.507  1.00  0.00           N  
ATOM   1480  CZ  ARG A  90      11.949  -5.409   9.042  1.00  0.00           C  
ATOM   1481  NH1 ARG A  90      13.150  -5.714   8.603  1.00  0.00           N  
ATOM   1482  NH2 ARG A  90      11.397  -6.123  10.008  1.00  0.00           N  
ATOM   1483  H   ARG A  90       7.910  -2.812   8.022  1.00  0.00           H  
ATOM   1484  HA  ARG A  90       8.545  -1.946   5.251  1.00  0.00           H  
ATOM   1485 1HB  ARG A  90       9.464  -4.383   6.813  1.00  0.00           H  
ATOM   1486 2HB  ARG A  90      10.062  -3.890   5.236  1.00  0.00           H  
ATOM   1487 1HG  ARG A  90      11.179  -2.014   6.110  1.00  0.00           H  
ATOM   1488 2HG  ARG A  90      10.272  -2.080   7.641  1.00  0.00           H  
ATOM   1489 1HD  ARG A  90      12.223  -4.157   6.674  1.00  0.00           H  
ATOM   1490 2HD  ARG A  90      12.567  -2.878   7.862  1.00  0.00           H  
ATOM   1491  HE  ARG A  90      10.359  -4.164   8.871  1.00  0.00           H  
ATOM   1492 1HH1 ARG A  90      13.572  -5.169   7.864  1.00  0.00           H  
ATOM   1493 2HH1 ARG A  90      13.651  -6.494   9.004  1.00  0.00           H  
ATOM   1494 1HH2 ARG A  90      10.474  -5.888  10.345  1.00  0.00           H  
ATOM   1495 2HH2 ARG A  90      11.898  -6.902  10.408  1.00  0.00           H  
ATOM   1496  N   ILE A  91       6.798  -3.275   4.078  1.00  0.00           N  
ATOM   1497  CA  ILE A  91       5.733  -4.010   3.406  1.00  0.00           C  
ATOM   1498  C   ILE A  91       6.195  -4.554   2.051  1.00  0.00           C  
ATOM   1499  O   ILE A  91       6.671  -3.801   1.197  1.00  0.00           O  
ATOM   1500  CB  ILE A  91       4.495  -3.115   3.208  1.00  0.00           C  
ATOM   1501  CG1 ILE A  91       4.069  -2.490   4.539  1.00  0.00           C  
ATOM   1502  CG2 ILE A  91       3.352  -3.915   2.602  1.00  0.00           C  
ATOM   1503  CD1 ILE A  91       3.018  -1.413   4.399  1.00  0.00           C  
ATOM   1504  H   ILE A  91       7.087  -2.374   3.705  1.00  0.00           H  
ATOM   1505  HA  ILE A  91       5.448  -4.851   4.032  1.00  0.00           H  
ATOM   1506  HB  ILE A  91       4.745  -2.293   2.539  1.00  0.00           H  
ATOM   1507 1HG1 ILE A  91       3.678  -3.266   5.196  1.00  0.00           H  
ATOM   1508 2HG1 ILE A  91       4.939  -2.054   5.031  1.00  0.00           H  
ATOM   1509 1HG2 ILE A  91       2.486  -3.268   2.469  1.00  0.00           H  
ATOM   1510 2HG2 ILE A  91       3.659  -4.313   1.636  1.00  0.00           H  
ATOM   1511 3HG2 ILE A  91       3.092  -4.739   3.267  1.00  0.00           H  
ATOM   1512 1HD1 ILE A  91       2.769  -1.018   5.384  1.00  0.00           H  
ATOM   1513 2HD1 ILE A  91       3.403  -0.608   3.772  1.00  0.00           H  
ATOM   1514 3HD1 ILE A  91       2.125  -1.834   3.941  1.00  0.00           H  
ATOM   1515  N   ILE A  92       6.042  -5.858   1.862  1.00  0.00           N  
ATOM   1516  CA  ILE A  92       6.401  -6.498   0.601  1.00  0.00           C  
ATOM   1517  C   ILE A  92       5.156  -6.830  -0.214  1.00  0.00           C  
ATOM   1518  O   ILE A  92       4.313  -7.606   0.223  1.00  0.00           O  
ATOM   1519  CB  ILE A  92       7.215  -7.782   0.846  1.00  0.00           C  
ATOM   1520  CG1 ILE A  92       8.462  -7.472   1.678  1.00  0.00           C  
ATOM   1521  CG2 ILE A  92       7.599  -8.428  -0.476  1.00  0.00           C  
ATOM   1522  CD1 ILE A  92       9.389  -6.465   1.037  1.00  0.00           C  
ATOM   1523  H   ILE A  92       5.659  -6.423   2.614  1.00  0.00           H  
ATOM   1524  HA  ILE A  92       7.014  -5.807   0.022  1.00  0.00           H  
ATOM   1525  HB  ILE A  92       6.617  -8.486   1.424  1.00  0.00           H  
ATOM   1526 1HG1 ILE A  92       8.163  -7.089   2.653  1.00  0.00           H  
ATOM   1527 2HG1 ILE A  92       9.024  -8.392   1.847  1.00  0.00           H  
ATOM   1528 1HG2 ILE A  92       8.174  -9.334  -0.284  1.00  0.00           H  
ATOM   1529 2HG2 ILE A  92       6.698  -8.682  -1.032  1.00  0.00           H  
ATOM   1530 3HG2 ILE A  92       8.202  -7.733  -1.060  1.00  0.00           H  
ATOM   1531 1HD1 ILE A  92      10.250  -6.298   1.685  1.00  0.00           H  
ATOM   1532 2HD1 ILE A  92       9.729  -6.845   0.073  1.00  0.00           H  
ATOM   1533 3HD1 ILE A  92       8.859  -5.525   0.890  1.00  0.00           H  
ATOM   1534  N   ALA A  93       5.039  -6.224  -1.393  1.00  0.00           N  
ATOM   1535  CA  ALA A  93       3.845  -6.391  -2.217  1.00  0.00           C  
ATOM   1536  C   ALA A  93       4.118  -7.337  -3.361  1.00  0.00           C  
ATOM   1537  O   ALA A  93       5.217  -7.356  -3.915  1.00  0.00           O  
ATOM   1538  CB  ALA A  93       3.369  -5.049  -2.745  1.00  0.00           C  
ATOM   1539  H   ALA A  93       5.791  -5.634  -1.726  1.00  0.00           H  
ATOM   1540  HA  ALA A  93       3.068  -6.827  -1.603  1.00  0.00           H  
ATOM   1541 1HB  ALA A  93       2.468  -5.190  -3.338  1.00  0.00           H  
ATOM   1542 2HB  ALA A  93       3.158  -4.406  -1.936  1.00  0.00           H  
ATOM   1543 3HB  ALA A  93       4.121  -4.616  -3.345  1.00  0.00           H  
ATOM   1544  N   LEU A  94       3.121  -8.128  -3.712  1.00  0.00           N  
ATOM   1545  CA  LEU A  94       3.240  -9.043  -4.828  1.00  0.00           C  
ATOM   1546  C   LEU A  94       2.188  -8.778  -5.886  1.00  0.00           C  
ATOM   1547  O   LEU A  94       1.000  -8.652  -5.578  1.00  0.00           O  
ATOM   1548  CB  LEU A  94       3.122 -10.491  -4.335  1.00  0.00           C  
ATOM   1549  CG  LEU A  94       4.118 -10.906  -3.245  1.00  0.00           C  
ATOM   1550  CD1 LEU A  94       3.744 -12.283  -2.713  1.00  0.00           C  
ATOM   1551  CD2 LEU A  94       5.527 -10.906  -3.819  1.00  0.00           C  
ATOM   1552  H   LEU A  94       2.258  -8.101  -3.176  1.00  0.00           H  
ATOM   1553  HA  LEU A  94       4.222  -8.909  -5.280  1.00  0.00           H  
ATOM   1554 1HB  LEU A  94       2.118 -10.642  -3.941  1.00  0.00           H  
ATOM   1555 2HB  LEU A  94       3.261 -11.159  -5.184  1.00  0.00           H  
ATOM   1556  HG  LEU A  94       4.064 -10.202  -2.415  1.00  0.00           H  
ATOM   1557 1HD1 LEU A  94       4.453 -12.578  -1.939  1.00  0.00           H  
ATOM   1558 2HD1 LEU A  94       2.740 -12.250  -2.291  1.00  0.00           H  
ATOM   1559 3HD1 LEU A  94       3.774 -13.007  -3.526  1.00  0.00           H  
ATOM   1560 1HD2 LEU A  94       6.236 -11.200  -3.044  1.00  0.00           H  
ATOM   1561 2HD2 LEU A  94       5.583 -11.611  -4.649  1.00  0.00           H  
ATOM   1562 3HD2 LEU A  94       5.775  -9.906  -4.176  1.00  0.00           H  
ATOM   1563  N   ARG A  95       2.623  -8.714  -7.143  1.00  0.00           N  
ATOM   1564  CA  ARG A  95       1.719  -8.466  -8.262  1.00  0.00           C  
ATOM   1565  C   ARG A  95       0.846  -9.693  -8.536  1.00  0.00           C  
ATOM   1566  O   ARG A  95       1.356 -10.795  -8.754  1.00  0.00           O  
ATOM   1567  CB  ARG A  95       2.503  -8.108  -9.516  1.00  0.00           C  
ATOM   1568  CG  ARG A  95       1.659  -7.597 -10.673  1.00  0.00           C  
ATOM   1569  CD  ARG A  95       2.475  -7.386 -11.896  1.00  0.00           C  
ATOM   1570  NE  ARG A  95       1.655  -7.022 -13.040  1.00  0.00           N  
ATOM   1571  CZ  ARG A  95       2.128  -6.796 -14.280  1.00  0.00           C  
ATOM   1572  NH1 ARG A  95       3.417  -6.900 -14.521  1.00  0.00           N  
ATOM   1573  NH2 ARG A  95       1.298  -6.469 -15.256  1.00  0.00           N  
ATOM   1574  H   ARG A  95       3.615  -8.841  -7.329  1.00  0.00           H  
ATOM   1575  HA  ARG A  95       1.070  -7.629  -8.006  1.00  0.00           H  
ATOM   1576 1HB  ARG A  95       3.236  -7.339  -9.278  1.00  0.00           H  
ATOM   1577 2HB  ARG A  95       3.048  -8.984  -9.866  1.00  0.00           H  
ATOM   1578 1HG  ARG A  95       0.879  -8.323 -10.903  1.00  0.00           H  
ATOM   1579 2HG  ARG A  95       1.201  -6.647 -10.398  1.00  0.00           H  
ATOM   1580 1HD  ARG A  95       3.191  -6.583 -11.721  1.00  0.00           H  
ATOM   1581 2HD  ARG A  95       3.011  -8.303 -12.139  1.00  0.00           H  
ATOM   1582  HE  ARG A  95       0.658  -6.932 -12.894  1.00  0.00           H  
ATOM   1583 1HH1 ARG A  95       4.051  -7.149 -13.776  1.00  0.00           H  
ATOM   1584 2HH1 ARG A  95       3.772  -6.730 -15.451  1.00  0.00           H  
ATOM   1585 1HH2 ARG A  95       0.308  -6.389 -15.071  1.00  0.00           H  
ATOM   1586 2HH2 ARG A  95       1.653  -6.300 -16.185  1.00  0.00           H  
ATOM   1587  N   MET A  96      -0.473  -9.503  -8.501  1.00  0.00           N  
ATOM   1588  CA  MET A  96      -1.401 -10.626  -8.604  1.00  0.00           C  
ATOM   1589  C   MET A  96      -1.693 -10.996 -10.047  1.00  0.00           C  
ATOM   1590  O   MET A  96      -2.716 -10.601 -10.609  1.00  0.00           O  
ATOM   1591  CB  MET A  96      -2.702 -10.300  -7.873  1.00  0.00           C  
ATOM   1592  CG  MET A  96      -3.614 -11.497  -7.645  1.00  0.00           C  
ATOM   1593  SD  MET A  96      -2.815 -12.810  -6.700  1.00  0.00           S  
ATOM   1594  CE  MET A  96      -3.992 -14.142  -6.910  1.00  0.00           C  
ATOM   1595  H   MET A  96      -0.838  -8.563  -8.370  1.00  0.00           H  
ATOM   1596  HA  MET A  96      -0.942 -11.493  -8.132  1.00  0.00           H  
ATOM   1597 1HB  MET A  96      -2.473  -9.864  -6.901  1.00  0.00           H  
ATOM   1598 2HB  MET A  96      -3.262  -9.556  -8.441  1.00  0.00           H  
ATOM   1599 1HG  MET A  96      -4.505 -11.178  -7.106  1.00  0.00           H  
ATOM   1600 2HG  MET A  96      -3.925 -11.905  -8.606  1.00  0.00           H  
ATOM   1601 1HE  MET A  96      -3.638 -15.027  -6.382  1.00  0.00           H  
ATOM   1602 2HE  MET A  96      -4.960 -13.840  -6.506  1.00  0.00           H  
ATOM   1603 3HE  MET A  96      -4.098 -14.371  -7.971  1.00  0.00           H  
ATOM   1604  N   THR A  97      -0.798 -11.777 -10.636  1.00  0.00           N  
ATOM   1605  CA  THR A  97      -1.013 -12.342 -11.966  1.00  0.00           C  
ATOM   1606  C   THR A  97      -0.993 -13.869 -11.928  1.00  0.00           C  
ATOM   1607  O   THR A  97      -1.441 -14.530 -12.864  1.00  0.00           O  
ATOM   1608  CB  THR A  97       0.047 -11.835 -12.962  1.00  0.00           C  
ATOM   1609  OG1 THR A  97       1.351 -12.228 -12.516  1.00  0.00           O  
ATOM   1610  CG2 THR A  97      -0.011 -10.319 -13.076  1.00  0.00           C  
ATOM   1611  H   THR A  97       0.061 -11.996 -10.138  1.00  0.00           H  
ATOM   1612  HA  THR A  97      -1.991 -12.017 -12.325  1.00  0.00           H  
ATOM   1613  HB  THR A  97      -0.135 -12.274 -13.942  1.00  0.00           H  
ATOM   1614  HG1 THR A  97       1.971 -11.509 -12.668  1.00  0.00           H  
ATOM   1615 1HG2 THR A  97       0.745  -9.979 -13.784  1.00  0.00           H  
ATOM   1616 2HG2 THR A  97      -0.998 -10.018 -13.425  1.00  0.00           H  
ATOM   1617 3HG2 THR A  97       0.180  -9.874 -12.100  1.00  0.00           H  
ATOM   1618  N   ASP A  98      -0.467 -14.420 -10.835  1.00  0.00           N  
ATOM   1619  CA  ASP A  98      -0.271 -15.861 -10.712  1.00  0.00           C  
ATOM   1620  C   ASP A  98      -0.325 -16.299  -9.245  1.00  0.00           C  
ATOM   1621  O   ASP A  98       0.561 -15.969  -8.453  1.00  0.00           O  
ATOM   1622  CB  ASP A  98       1.067 -16.274 -11.329  1.00  0.00           C  
ATOM   1623  CG  ASP A  98       1.289 -17.781 -11.310  1.00  0.00           C  
ATOM   1624  OD1 ASP A  98       0.488 -18.472 -10.726  1.00  0.00           O  
ATOM   1625  OD2 ASP A  98       2.257 -18.225 -11.879  1.00  0.00           O  
ATOM   1626  H   ASP A  98      -0.201 -13.823 -10.067  1.00  0.00           H  
ATOM   1627  HA  ASP A  98      -1.076 -16.366 -11.247  1.00  0.00           H  
ATOM   1628 1HB  ASP A  98       1.114 -15.928 -12.362  1.00  0.00           H  
ATOM   1629 2HB  ASP A  98       1.882 -15.794 -10.786  1.00  0.00           H  
ATOM   1630  N   GLU A  99      -1.386 -17.023  -8.887  1.00  0.00           N  
ATOM   1631  CA  GLU A  99      -1.609 -17.441  -7.499  1.00  0.00           C  
ATOM   1632  C   GLU A  99      -0.470 -18.316  -6.964  1.00  0.00           C  
ATOM   1633  O   GLU A  99      -0.253 -18.396  -5.750  1.00  0.00           O  
ATOM   1634  CB  GLU A  99      -2.934 -18.199  -7.386  1.00  0.00           C  
ATOM   1635  CG  GLU A  99      -2.947 -19.552  -8.082  1.00  0.00           C  
ATOM   1636  CD  GLU A  99      -4.318 -20.166  -8.143  1.00  0.00           C  
ATOM   1637  OE1 GLU A  99      -5.267 -19.438  -8.303  1.00  0.00           O  
ATOM   1638  OE2 GLU A  99      -4.415 -21.365  -8.030  1.00  0.00           O  
ATOM   1639  H   GLU A  99      -2.065 -17.273  -9.590  1.00  0.00           H  
ATOM   1640  HA  GLU A  99      -1.670 -16.548  -6.877  1.00  0.00           H  
ATOM   1641 1HB  GLU A  99      -3.172 -18.362  -6.334  1.00  0.00           H  
ATOM   1642 2HB  GLU A  99      -3.736 -17.596  -7.812  1.00  0.00           H  
ATOM   1643 1HG  GLU A  99      -2.570 -19.430  -9.097  1.00  0.00           H  
ATOM   1644 2HG  GLU A  99      -2.275 -20.227  -7.554  1.00  0.00           H  
ATOM   1645  N   GLU A 100       0.239 -18.988  -7.871  1.00  0.00           N  
ATOM   1646  CA  GLU A 100       1.322 -19.886  -7.479  1.00  0.00           C  
ATOM   1647  C   GLU A 100       2.562 -19.114  -7.069  1.00  0.00           C  
ATOM   1648  O   GLU A 100       3.188 -19.421  -6.051  1.00  0.00           O  
ATOM   1649  CB  GLU A 100       1.666 -20.842  -8.624  1.00  0.00           C  
ATOM   1650  CG  GLU A 100       0.583 -21.866  -8.935  1.00  0.00           C  
ATOM   1651  CD  GLU A 100       1.013 -22.878  -9.960  1.00  0.00           C  
ATOM   1652  OE1 GLU A 100       2.123 -22.789 -10.426  1.00  0.00           O  
ATOM   1653  OE2 GLU A 100       0.229 -23.741 -10.278  1.00  0.00           O  
ATOM   1654  H   GLU A 100       0.012 -18.886  -8.853  1.00  0.00           H  
ATOM   1655  HA  GLU A 100       0.990 -20.470  -6.621  1.00  0.00           H  
ATOM   1656 1HB  GLU A 100       1.854 -20.268  -9.532  1.00  0.00           H  
ATOM   1657 2HB  GLU A 100       2.580 -21.384  -8.384  1.00  0.00           H  
ATOM   1658 1HG  GLU A 100       0.317 -22.387  -8.016  1.00  0.00           H  
ATOM   1659 2HG  GLU A 100      -0.303 -21.345  -9.294  1.00  0.00           H  
ATOM   1660  N   LYS A 101       2.917 -18.103  -7.859  1.00  0.00           N  
ATOM   1661  CA  LYS A 101       3.999 -17.203  -7.492  1.00  0.00           C  
ATOM   1662  C   LYS A 101       3.677 -16.476  -6.207  1.00  0.00           C  
ATOM   1663  O   LYS A 101       4.510 -16.385  -5.309  1.00  0.00           O  
ATOM   1664  CB  LYS A 101       4.271 -16.197  -8.612  1.00  0.00           C  
ATOM   1665  CG  LYS A 101       5.062 -16.761  -9.785  1.00  0.00           C  
ATOM   1666  CD  LYS A 101       5.671 -15.648 -10.626  1.00  0.00           C  
ATOM   1667  CE  LYS A 101       4.688 -15.145 -11.674  1.00  0.00           C  
ATOM   1668  NZ  LYS A 101       5.302 -14.125 -12.567  1.00  0.00           N  
ATOM   1669  H   LYS A 101       2.418 -17.956  -8.735  1.00  0.00           H  
ATOM   1670  HA  LYS A 101       4.902 -17.792  -7.328  1.00  0.00           H  
ATOM   1671 1HB  LYS A 101       3.324 -15.819  -8.999  1.00  0.00           H  
ATOM   1672 2HB  LYS A 101       4.824 -15.348  -8.212  1.00  0.00           H  
ATOM   1673 1HG  LYS A 101       5.862 -17.400  -9.411  1.00  0.00           H  
ATOM   1674 2HG  LYS A 101       4.405 -17.361 -10.413  1.00  0.00           H  
ATOM   1675 1HD  LYS A 101       5.957 -14.818  -9.979  1.00  0.00           H  
ATOM   1676 2HD  LYS A 101       6.564 -16.019 -11.128  1.00  0.00           H  
ATOM   1677 1HE  LYS A 101       4.344 -15.981 -12.281  1.00  0.00           H  
ATOM   1678 2HE  LYS A 101       3.823 -14.703 -11.179  1.00  0.00           H  
ATOM   1679 1HZ  LYS A 101       4.619 -13.817 -13.245  1.00  0.00           H  
ATOM   1680 2HZ  LYS A 101       5.608 -13.335 -12.016  1.00  0.00           H  
ATOM   1681 3HZ  LYS A 101       6.094 -14.528 -13.046  1.00  0.00           H  
ATOM   1682  N   PHE A 102       2.460 -15.957  -6.117  1.00  0.00           N  
ATOM   1683  CA  PHE A 102       2.056 -15.169  -4.972  1.00  0.00           C  
ATOM   1684  C   PHE A 102       2.289 -15.924  -3.671  1.00  0.00           C  
ATOM   1685  O   PHE A 102       2.904 -15.400  -2.744  1.00  0.00           O  
ATOM   1686  CB  PHE A 102       0.581 -14.781  -5.090  1.00  0.00           C  
ATOM   1687  CG  PHE A 102       0.076 -13.960  -3.938  1.00  0.00           C  
ATOM   1688  CD1 PHE A 102       0.147 -12.576  -3.970  1.00  0.00           C  
ATOM   1689  CD2 PHE A 102      -0.470 -14.571  -2.819  1.00  0.00           C  
ATOM   1690  CE1 PHE A 102      -0.317 -11.819  -2.911  1.00  0.00           C  
ATOM   1691  CE2 PHE A 102      -0.935 -13.817  -1.759  1.00  0.00           C  
ATOM   1692  CZ  PHE A 102      -0.858 -12.440  -1.805  1.00  0.00           C  
ATOM   1693  H   PHE A 102       1.796 -16.109  -6.871  1.00  0.00           H  
ATOM   1694  HA  PHE A 102       2.656 -14.257  -4.951  1.00  0.00           H  
ATOM   1695 1HB  PHE A 102       0.427 -14.212  -6.006  1.00  0.00           H  
ATOM   1696 2HB  PHE A 102      -0.027 -15.682  -5.158  1.00  0.00           H  
ATOM   1697  HD1 PHE A 102       0.575 -12.085  -4.845  1.00  0.00           H  
ATOM   1698  HD2 PHE A 102      -0.530 -15.659  -2.782  1.00  0.00           H  
ATOM   1699  HE1 PHE A 102      -0.254 -10.732  -2.949  1.00  0.00           H  
ATOM   1700  HE2 PHE A 102      -1.363 -14.309  -0.885  1.00  0.00           H  
ATOM   1701  HZ  PHE A 102      -1.223 -11.845  -0.969  1.00  0.00           H  
ATOM   1702  N   LYS A 103       1.790 -17.158  -3.606  1.00  0.00           N  
ATOM   1703  CA  LYS A 103       1.902 -17.960  -2.396  1.00  0.00           C  
ATOM   1704  C   LYS A 103       3.357 -18.169  -1.992  1.00  0.00           C  
ATOM   1705  O   LYS A 103       3.722 -17.980  -0.831  1.00  0.00           O  
ATOM   1706  CB  LYS A 103       1.214 -19.313  -2.588  1.00  0.00           C  
ATOM   1707  CG  LYS A 103       1.244 -20.214  -1.361  1.00  0.00           C  
ATOM   1708  CD  LYS A 103       0.468 -21.500  -1.601  1.00  0.00           C  
ATOM   1709  CE  LYS A 103       0.519 -22.414  -0.385  1.00  0.00           C  
ATOM   1710  NZ  LYS A 103      -0.233 -23.679  -0.608  1.00  0.00           N  
ATOM   1711  H   LYS A 103       1.317 -17.547  -4.416  1.00  0.00           H  
ATOM   1712  HA  LYS A 103       1.406 -17.433  -1.582  1.00  0.00           H  
ATOM   1713 1HB  LYS A 103       0.170 -19.154  -2.861  1.00  0.00           H  
ATOM   1714 2HB  LYS A 103       1.689 -19.849  -3.410  1.00  0.00           H  
ATOM   1715 1HG  LYS A 103       2.278 -20.464  -1.118  1.00  0.00           H  
ATOM   1716 2HG  LYS A 103       0.807 -19.689  -0.513  1.00  0.00           H  
ATOM   1717 1HD  LYS A 103      -0.573 -21.261  -1.823  1.00  0.00           H  
ATOM   1718 2HD  LYS A 103       0.891 -22.027  -2.457  1.00  0.00           H  
ATOM   1719 1HE  LYS A 103       1.555 -22.657  -0.156  1.00  0.00           H  
ATOM   1720 2HE  LYS A 103       0.091 -21.899   0.475  1.00  0.00           H  
ATOM   1721 1HZ  LYS A 103      -0.175 -24.255   0.220  1.00  0.00           H  
ATOM   1722 2HZ  LYS A 103      -1.201 -23.466  -0.803  1.00  0.00           H  
ATOM   1723 3HZ  LYS A 103       0.167 -24.175  -1.391  1.00  0.00           H  
ATOM   1724  N   LYS A 104       4.186 -18.563  -2.956  1.00  0.00           N  
ATOM   1725  CA  LYS A 104       5.571 -18.922  -2.675  1.00  0.00           C  
ATOM   1726  C   LYS A 104       6.400 -17.697  -2.307  1.00  0.00           C  
ATOM   1727  O   LYS A 104       7.225 -17.743  -1.391  1.00  0.00           O  
ATOM   1728  CB  LYS A 104       6.192 -19.635  -3.877  1.00  0.00           C  
ATOM   1729  CG  LYS A 104       5.594 -21.003  -4.175  1.00  0.00           C  
ATOM   1730  CD  LYS A 104       5.988 -22.021  -3.115  1.00  0.00           C  
ATOM   1731  CE  LYS A 104       5.389 -23.388  -3.410  1.00  0.00           C  
ATOM   1732  NZ  LYS A 104       5.897 -23.955  -4.689  1.00  0.00           N  
ATOM   1733  H   LYS A 104       3.845 -18.623  -3.911  1.00  0.00           H  
ATOM   1734  HA  LYS A 104       5.585 -19.602  -1.823  1.00  0.00           H  
ATOM   1735 1HB  LYS A 104       6.074 -19.017  -4.767  1.00  0.00           H  
ATOM   1736 2HB  LYS A 104       7.261 -19.766  -3.709  1.00  0.00           H  
ATOM   1737 1HG  LYS A 104       4.506 -20.926  -4.206  1.00  0.00           H  
ATOM   1738 2HG  LYS A 104       5.944 -21.349  -5.147  1.00  0.00           H  
ATOM   1739 1HD  LYS A 104       7.075 -22.109  -3.082  1.00  0.00           H  
ATOM   1740 2HD  LYS A 104       5.639 -21.685  -2.139  1.00  0.00           H  
ATOM   1741 1HE  LYS A 104       5.633 -24.074  -2.600  1.00  0.00           H  
ATOM   1742 2HE  LYS A 104       4.304 -23.304  -3.470  1.00  0.00           H  
ATOM   1743 1HZ  LYS A 104       5.476 -24.859  -4.848  1.00  0.00           H  
ATOM   1744 2HZ  LYS A 104       5.659 -23.335  -5.450  1.00  0.00           H  
ATOM   1745 3HZ  LYS A 104       6.900 -24.055  -4.638  1.00  0.00           H  
ATOM   1746  N   LEU A 105       6.181 -16.604  -3.027  1.00  0.00           N  
ATOM   1747  CA  LEU A 105       6.926 -15.380  -2.801  1.00  0.00           C  
ATOM   1748  C   LEU A 105       6.561 -14.741  -1.459  1.00  0.00           C  
ATOM   1749  O   LEU A 105       7.429 -14.226  -0.750  1.00  0.00           O  
ATOM   1750  CB  LEU A 105       6.659 -14.387  -3.940  1.00  0.00           C  
ATOM   1751  CG  LEU A 105       7.140 -14.825  -5.329  1.00  0.00           C  
ATOM   1752  CD1 LEU A 105       6.696 -13.802  -6.366  1.00  0.00           C  
ATOM   1753  CD2 LEU A 105       8.654 -14.973  -5.320  1.00  0.00           C  
ATOM   1754  H   LEU A 105       5.479 -16.627  -3.760  1.00  0.00           H  
ATOM   1755  HA  LEU A 105       7.988 -15.621  -2.787  1.00  0.00           H  
ATOM   1756 1HB  LEU A 105       5.587 -14.209  -4.001  1.00  0.00           H  
ATOM   1757 2HB  LEU A 105       7.150 -13.444  -3.701  1.00  0.00           H  
ATOM   1758  HG  LEU A 105       6.684 -15.781  -5.588  1.00  0.00           H  
ATOM   1759 1HD1 LEU A 105       7.038 -14.113  -7.353  1.00  0.00           H  
ATOM   1760 2HD1 LEU A 105       5.609 -13.730  -6.365  1.00  0.00           H  
ATOM   1761 3HD1 LEU A 105       7.125 -12.830  -6.124  1.00  0.00           H  
ATOM   1762 1HD2 LEU A 105       8.996 -15.284  -6.307  1.00  0.00           H  
ATOM   1763 2HD2 LEU A 105       9.111 -14.017  -5.062  1.00  0.00           H  
ATOM   1764 3HD2 LEU A 105       8.942 -15.723  -4.583  1.00  0.00           H  
ATOM   1765  N   ALA A 106       5.275 -14.784  -1.111  1.00  0.00           N  
ATOM   1766  CA  ALA A 106       4.809 -14.249   0.165  1.00  0.00           C  
ATOM   1767  C   ALA A 106       5.435 -15.003   1.323  1.00  0.00           C  
ATOM   1768  O   ALA A 106       5.845 -14.405   2.320  1.00  0.00           O  
ATOM   1769  CB  ALA A 106       3.297 -14.325   0.245  1.00  0.00           C  
ATOM   1770  H   ALA A 106       4.602 -15.197  -1.747  1.00  0.00           H  
ATOM   1771  HA  ALA A 106       5.121 -13.212   0.236  1.00  0.00           H  
ATOM   1772 1HB  ALA A 106       2.967 -13.909   1.186  1.00  0.00           H  
ATOM   1773 2HB  ALA A 106       2.859 -13.761  -0.573  1.00  0.00           H  
ATOM   1774 3HB  ALA A 106       2.984 -15.358   0.179  1.00  0.00           H  
ATOM   1775  N   LYS A 107       5.521 -16.318   1.187  1.00  0.00           N  
ATOM   1776  CA  LYS A 107       6.130 -17.144   2.208  1.00  0.00           C  
ATOM   1777  C   LYS A 107       7.567 -16.722   2.457  1.00  0.00           C  
ATOM   1778  O   LYS A 107       7.983 -16.544   3.602  1.00  0.00           O  
ATOM   1779  CB  LYS A 107       6.071 -18.620   1.810  1.00  0.00           C  
ATOM   1780  CG  LYS A 107       6.617 -19.577   2.860  1.00  0.00           C  
ATOM   1781  CD  LYS A 107       6.433 -21.026   2.437  1.00  0.00           C  
ATOM   1782  CE  LYS A 107       6.865 -21.985   3.537  1.00  0.00           C  
ATOM   1783  NZ  LYS A 107       8.341 -21.991   3.721  1.00  0.00           N  
ATOM   1784  H   LYS A 107       5.152 -16.757   0.348  1.00  0.00           H  
ATOM   1785  HA  LYS A 107       5.576 -17.013   3.137  1.00  0.00           H  
ATOM   1786 1HB  LYS A 107       5.038 -18.901   1.606  1.00  0.00           H  
ATOM   1787 2HB  LYS A 107       6.639 -18.771   0.891  1.00  0.00           H  
ATOM   1788 1HG  LYS A 107       7.680 -19.384   3.012  1.00  0.00           H  
ATOM   1789 2HG  LYS A 107       6.099 -19.415   3.805  1.00  0.00           H  
ATOM   1790 1HD  LYS A 107       5.383 -21.206   2.201  1.00  0.00           H  
ATOM   1791 2HD  LYS A 107       7.026 -21.223   1.544  1.00  0.00           H  
ATOM   1792 1HE  LYS A 107       6.395 -21.696   4.476  1.00  0.00           H  
ATOM   1793 2HE  LYS A 107       6.538 -22.995   3.288  1.00  0.00           H  
ATOM   1794 1HZ  LYS A 107       8.586 -22.638   4.458  1.00  0.00           H  
ATOM   1795 2HZ  LYS A 107       8.787 -22.276   2.861  1.00  0.00           H  
ATOM   1796 3HZ  LYS A 107       8.654 -21.064   3.971  1.00  0.00           H  
ATOM   1797  N   ILE A 108       8.323 -16.549   1.377  1.00  0.00           N  
ATOM   1798  CA  ILE A 108       9.712 -16.130   1.477  1.00  0.00           C  
ATOM   1799  C   ILE A 108       9.848 -14.775   2.162  1.00  0.00           C  
ATOM   1800  O   ILE A 108      10.670 -14.608   3.062  1.00  0.00           O  
ATOM   1801  CB  ILE A 108      10.362 -16.066   0.083  1.00  0.00           C  
ATOM   1802  CG1 ILE A 108      10.505 -17.473  -0.504  1.00  0.00           C  
ATOM   1803  CG2 ILE A 108      11.715 -15.377   0.158  1.00  0.00           C  
ATOM   1804  CD1 ILE A 108      10.849 -17.488  -1.976  1.00  0.00           C  
ATOM   1805  H   ILE A 108       7.922 -16.719   0.458  1.00  0.00           H  
ATOM   1806  HA  ILE A 108      10.248 -16.866   2.076  1.00  0.00           H  
ATOM   1807  HB  ILE A 108       9.717 -15.506  -0.594  1.00  0.00           H  
ATOM   1808 1HG1 ILE A 108      11.282 -18.014   0.033  1.00  0.00           H  
ATOM   1809 2HG1 ILE A 108       9.572 -18.021  -0.368  1.00  0.00           H  
ATOM   1810 1HG2 ILE A 108      12.161 -15.341  -0.836  1.00  0.00           H  
ATOM   1811 2HG2 ILE A 108      11.587 -14.363   0.535  1.00  0.00           H  
ATOM   1812 3HG2 ILE A 108      12.370 -15.933   0.829  1.00  0.00           H  
ATOM   1813 1HD1 ILE A 108      10.933 -18.519  -2.320  1.00  0.00           H  
ATOM   1814 2HD1 ILE A 108      10.064 -16.981  -2.539  1.00  0.00           H  
ATOM   1815 3HD1 ILE A 108      11.797 -16.975  -2.134  1.00  0.00           H  
ATOM   1816  N   ALA A 109       9.042 -13.808   1.739  1.00  0.00           N  
ATOM   1817  CA  ALA A 109       9.125 -12.470   2.307  1.00  0.00           C  
ATOM   1818  C   ALA A 109       8.873 -12.513   3.812  1.00  0.00           C  
ATOM   1819  O   ALA A 109       9.566 -11.845   4.588  1.00  0.00           O  
ATOM   1820  CB  ALA A 109       8.123 -11.547   1.631  1.00  0.00           C  
ATOM   1821  H   ALA A 109       8.364 -14.002   1.008  1.00  0.00           H  
ATOM   1822  HA  ALA A 109      10.131 -12.090   2.143  1.00  0.00           H  
ATOM   1823 1HB  ALA A 109       8.209 -10.546   2.052  1.00  0.00           H  
ATOM   1824 2HB  ALA A 109       8.326 -11.509   0.565  1.00  0.00           H  
ATOM   1825 3HB  ALA A 109       7.114 -11.922   1.796  1.00  0.00           H  
ATOM   1826  N   ALA A 110       7.886 -13.306   4.224  1.00  0.00           N  
ATOM   1827  CA  ALA A 110       7.553 -13.435   5.637  1.00  0.00           C  
ATOM   1828  C   ALA A 110       8.747 -13.990   6.423  1.00  0.00           C  
ATOM   1829  O   ALA A 110       9.072 -13.501   7.507  1.00  0.00           O  
ATOM   1830  CB  ALA A 110       6.342 -14.337   5.812  1.00  0.00           C  
ATOM   1831  H   ALA A 110       7.351 -13.834   3.538  1.00  0.00           H  
ATOM   1832  HA  ALA A 110       7.321 -12.444   6.026  1.00  0.00           H  
ATOM   1833 1HB  ALA A 110       6.090 -14.409   6.868  1.00  0.00           H  
ATOM   1834 2HB  ALA A 110       5.497 -13.920   5.265  1.00  0.00           H  
ATOM   1835 3HB  ALA A 110       6.570 -15.330   5.424  1.00  0.00           H  
ATOM   1836  N   GLU A 111       9.401 -15.006   5.857  1.00  0.00           N  
ATOM   1837  CA  GLU A 111      10.561 -15.640   6.490  1.00  0.00           C  
ATOM   1838  C   GLU A 111      11.737 -14.676   6.628  1.00  0.00           C  
ATOM   1839  O   GLU A 111      12.553 -14.805   7.540  1.00  0.00           O  
ATOM   1840  CB  GLU A 111      10.995 -16.869   5.688  1.00  0.00           C  
ATOM   1841  CG  GLU A 111      10.037 -18.048   5.774  1.00  0.00           C  
ATOM   1842  CD  GLU A 111       9.971 -18.648   7.151  1.00  0.00           C  
ATOM   1843  OE1 GLU A 111      11.004 -18.964   7.691  1.00  0.00           O  
ATOM   1844  OE2 GLU A 111       8.886 -18.791   7.664  1.00  0.00           O  
ATOM   1845  H   GLU A 111       9.078 -15.360   4.960  1.00  0.00           H  
ATOM   1846  HA  GLU A 111      10.272 -15.960   7.492  1.00  0.00           H  
ATOM   1847 1HB  GLU A 111      11.100 -16.599   4.637  1.00  0.00           H  
ATOM   1848 2HB  GLU A 111      11.972 -17.205   6.038  1.00  0.00           H  
ATOM   1849 1HG  GLU A 111       9.040 -17.714   5.488  1.00  0.00           H  
ATOM   1850 2HG  GLU A 111      10.352 -18.811   5.065  1.00  0.00           H  
ATOM   1851  N   LEU A 112      11.821 -13.714   5.716  1.00  0.00           N  
ATOM   1852  CA  LEU A 112      12.908 -12.742   5.731  1.00  0.00           C  
ATOM   1853  C   LEU A 112      12.676 -11.622   6.749  1.00  0.00           C  
ATOM   1854  O   LEU A 112      13.534 -10.755   6.931  1.00  0.00           O  
ATOM   1855  CB  LEU A 112      13.081 -12.137   4.332  1.00  0.00           C  
ATOM   1856  CG  LEU A 112      13.575 -13.102   3.247  1.00  0.00           C  
ATOM   1857  CD1 LEU A 112      13.519 -12.412   1.890  1.00  0.00           C  
ATOM   1858  CD2 LEU A 112      14.991 -13.552   3.573  1.00  0.00           C  
ATOM   1859  H   LEU A 112      11.121 -13.664   4.981  1.00  0.00           H  
ATOM   1860  HA  LEU A 112      13.825 -13.264   6.006  1.00  0.00           H  
ATOM   1861 1HB  LEU A 112      12.123 -11.735   4.007  1.00  0.00           H  
ATOM   1862 2HB  LEU A 112      13.795 -11.315   4.395  1.00  0.00           H  
ATOM   1863  HG  LEU A 112      12.918 -13.971   3.206  1.00  0.00           H  
ATOM   1864 1HD1 LEU A 112      13.870 -13.097   1.119  1.00  0.00           H  
ATOM   1865 2HD1 LEU A 112      12.492 -12.118   1.674  1.00  0.00           H  
ATOM   1866 3HD1 LEU A 112      14.155 -11.527   1.906  1.00  0.00           H  
ATOM   1867 1HD2 LEU A 112      15.342 -14.238   2.801  1.00  0.00           H  
ATOM   1868 2HD2 LEU A 112      15.649 -12.684   3.613  1.00  0.00           H  
ATOM   1869 3HD2 LEU A 112      14.999 -14.057   4.539  1.00  0.00           H  
ATOM   1870  N   GLY A 113      11.527 -11.651   7.425  1.00  0.00           N  
ATOM   1871  CA  GLY A 113      11.240 -10.671   8.466  1.00  0.00           C  
ATOM   1872  C   GLY A 113      10.339  -9.532   7.987  1.00  0.00           C  
ATOM   1873  O   GLY A 113      10.236  -8.501   8.647  1.00  0.00           O  
ATOM   1874  H   GLY A 113      10.846 -12.378   7.227  1.00  0.00           H  
ATOM   1875 1HA  GLY A 113      10.769 -11.174   9.310  1.00  0.00           H  
ATOM   1876 2HA  GLY A 113      12.179 -10.258   8.835  1.00  0.00           H  
ATOM   1877  N   ALA A 114       9.679  -9.722   6.849  1.00  0.00           N  
ATOM   1878  CA  ALA A 114       8.739  -8.715   6.357  1.00  0.00           C  
ATOM   1879  C   ALA A 114       7.669  -8.448   7.413  1.00  0.00           C  
ATOM   1880  O   ALA A 114       7.176  -9.373   8.059  1.00  0.00           O  
ATOM   1881  CB  ALA A 114       8.098  -9.173   5.053  1.00  0.00           C  
ATOM   1882  H   ALA A 114       9.817 -10.577   6.320  1.00  0.00           H  
ATOM   1883  HA  ALA A 114       9.284  -7.791   6.185  1.00  0.00           H  
ATOM   1884 1HB  ALA A 114       7.412  -8.404   4.695  1.00  0.00           H  
ATOM   1885 2HB  ALA A 114       8.873  -9.341   4.307  1.00  0.00           H  
ATOM   1886 3HB  ALA A 114       7.551 -10.097   5.222  1.00  0.00           H  
ATOM   1887  N   ASP A 115       7.317  -7.178   7.583  1.00  0.00           N  
ATOM   1888  CA  ASP A 115       6.375  -6.781   8.608  1.00  0.00           C  
ATOM   1889  C   ASP A 115       4.957  -7.026   8.141  1.00  0.00           C  
ATOM   1890  O   ASP A 115       4.075  -7.361   8.938  1.00  0.00           O  
ATOM   1891  CB  ASP A 115       6.558  -5.305   8.970  1.00  0.00           C  
ATOM   1892  CG  ASP A 115       7.925  -5.007   9.571  1.00  0.00           C  
ATOM   1893  OD1 ASP A 115       8.360  -5.761  10.410  1.00  0.00           O  
ATOM   1894  OD2 ASP A 115       8.521  -4.030   9.187  1.00  0.00           O  
ATOM   1895  H   ASP A 115       7.716  -6.472   6.981  1.00  0.00           H  
ATOM   1896  HA  ASP A 115       6.553  -7.383   9.497  1.00  0.00           H  
ATOM   1897 1HB  ASP A 115       6.429  -4.692   8.077  1.00  0.00           H  
ATOM   1898 2HB  ASP A 115       5.790  -5.007   9.684  1.00  0.00           H  
ATOM   1899  N   ALA A 116       4.738  -6.873   6.833  1.00  0.00           N  
ATOM   1900  CA  ALA A 116       3.437  -7.134   6.234  1.00  0.00           C  
ATOM   1901  C   ALA A 116       3.587  -7.551   4.777  1.00  0.00           C  
ATOM   1902  O   ALA A 116       4.563  -7.189   4.113  1.00  0.00           O  
ATOM   1903  CB  ALA A 116       2.562  -5.911   6.331  1.00  0.00           C  
ATOM   1904  H   ALA A 116       5.498  -6.571   6.238  1.00  0.00           H  
ATOM   1905  HA  ALA A 116       2.968  -7.958   6.777  1.00  0.00           H  
ATOM   1906 1HB  ALA A 116       1.589  -6.128   5.898  1.00  0.00           H  
ATOM   1907 2HB  ALA A 116       2.445  -5.638   7.365  1.00  0.00           H  
ATOM   1908 3HB  ALA A 116       3.016  -5.112   5.803  1.00  0.00           H  
ATOM   1909  N   ILE A 117       2.607  -8.292   4.274  1.00  0.00           N  
ATOM   1910  CA  ILE A 117       2.553  -8.621   2.852  1.00  0.00           C  
ATOM   1911  C   ILE A 117       1.363  -7.937   2.190  1.00  0.00           C  
ATOM   1912  O   ILE A 117       0.250  -7.935   2.730  1.00  0.00           O  
ATOM   1913  CB  ILE A 117       2.459 -10.143   2.639  1.00  0.00           C  
ATOM   1914  CG1 ILE A 117       3.558 -10.861   3.427  1.00  0.00           C  
ATOM   1915  CG2 ILE A 117       2.556 -10.479   1.158  1.00  0.00           C  
ATOM   1916  CD1 ILE A 117       4.959 -10.514   2.977  1.00  0.00           C  
ATOM   1917  H   ILE A 117       1.866  -8.618   4.891  1.00  0.00           H  
ATOM   1918  HA  ILE A 117       3.459  -8.253   2.380  1.00  0.00           H  
ATOM   1919  HB  ILE A 117       1.507 -10.506   3.023  1.00  0.00           H  
ATOM   1920 1HG1 ILE A 117       3.468 -10.613   4.484  1.00  0.00           H  
ATOM   1921 2HG1 ILE A 117       3.428 -11.939   3.333  1.00  0.00           H  
ATOM   1922 1HG2 ILE A 117       2.488 -11.558   1.025  1.00  0.00           H  
ATOM   1923 2HG2 ILE A 117       1.740  -9.996   0.622  1.00  0.00           H  
ATOM   1924 3HG2 ILE A 117       3.508 -10.123   0.766  1.00  0.00           H  
ATOM   1925 1HD1 ILE A 117       5.682 -11.062   3.582  1.00  0.00           H  
ATOM   1926 2HD1 ILE A 117       5.082 -10.787   1.928  1.00  0.00           H  
ATOM   1927 3HD1 ILE A 117       5.124  -9.444   3.095  1.00  0.00           H  
ATOM   1928  N   CYS A 118       1.612  -7.326   1.040  1.00  0.00           N  
ATOM   1929  CA  CYS A 118       0.601  -6.546   0.347  1.00  0.00           C  
ATOM   1930  C   CYS A 118       0.168  -7.192  -0.965  1.00  0.00           C  
ATOM   1931  O   CYS A 118       0.974  -7.802  -1.672  1.00  0.00           O  
ATOM   1932  CB  CYS A 118       1.125  -5.138   0.063  1.00  0.00           C  
ATOM   1933  SG  CYS A 118       0.007  -4.121  -0.931  1.00  0.00           S  
ATOM   1934  H   CYS A 118       2.537  -7.396   0.641  1.00  0.00           H  
ATOM   1935  HA  CYS A 118      -0.266  -6.473   0.990  1.00  0.00           H  
ATOM   1936 1HB  CYS A 118       1.304  -4.620   1.006  1.00  0.00           H  
ATOM   1937 2HB  CYS A 118       2.078  -5.204  -0.461  1.00  0.00           H  
ATOM   1938  HG  CYS A 118      -1.113  -4.529  -0.340  1.00  0.00           H  
ATOM   1939  N   ILE A 119      -1.105  -7.045  -1.282  1.00  0.00           N  
ATOM   1940  CA  ILE A 119      -1.681  -7.653  -2.461  1.00  0.00           C  
ATOM   1941  C   ILE A 119      -1.818  -6.645  -3.586  1.00  0.00           C  
ATOM   1942  O   ILE A 119      -2.782  -5.879  -3.629  1.00  0.00           O  
ATOM   1943  CB  ILE A 119      -3.058  -8.265  -2.145  1.00  0.00           C  
ATOM   1944  CG1 ILE A 119      -2.936  -9.304  -1.027  1.00  0.00           C  
ATOM   1945  CG2 ILE A 119      -3.662  -8.890  -3.393  1.00  0.00           C  
ATOM   1946  CD1 ILE A 119      -4.265  -9.745  -0.457  1.00  0.00           C  
ATOM   1947  H   ILE A 119      -1.694  -6.482  -0.685  1.00  0.00           H  
ATOM   1948  HA  ILE A 119      -1.024  -8.455  -2.797  1.00  0.00           H  
ATOM   1949  HB  ILE A 119      -3.726  -7.486  -1.780  1.00  0.00           H  
ATOM   1950 1HG1 ILE A 119      -2.417 -10.185  -1.404  1.00  0.00           H  
ATOM   1951 2HG1 ILE A 119      -2.336  -8.895  -0.214  1.00  0.00           H  
ATOM   1952 1HG2 ILE A 119      -4.634  -9.318  -3.152  1.00  0.00           H  
ATOM   1953 2HG2 ILE A 119      -3.782  -8.126  -4.160  1.00  0.00           H  
ATOM   1954 3HG2 ILE A 119      -3.002  -9.674  -3.763  1.00  0.00           H  
ATOM   1955 1HD1 ILE A 119      -4.097 -10.481   0.330  1.00  0.00           H  
ATOM   1956 2HD1 ILE A 119      -4.787  -8.883  -0.041  1.00  0.00           H  
ATOM   1957 3HD1 ILE A 119      -4.869 -10.190  -1.246  1.00  0.00           H  
ATOM   1958  N   ALA A 120      -0.857  -6.642  -4.498  1.00  0.00           N  
ATOM   1959  CA  ALA A 120      -0.838  -5.653  -5.563  1.00  0.00           C  
ATOM   1960  C   ALA A 120      -1.682  -6.102  -6.730  1.00  0.00           C  
ATOM   1961  O   ALA A 120      -1.163  -6.602  -7.732  1.00  0.00           O  
ATOM   1962  CB  ALA A 120       0.589  -5.382  -6.017  1.00  0.00           C  
ATOM   1963  H   ALA A 120      -0.121  -7.343  -4.457  1.00  0.00           H  
ATOM   1964  HA  ALA A 120      -1.267  -4.725  -5.183  1.00  0.00           H  
ATOM   1965 1HB  ALA A 120       0.581  -4.644  -6.819  1.00  0.00           H  
ATOM   1966 2HB  ALA A 120       1.172  -5.000  -5.179  1.00  0.00           H  
ATOM   1967 3HB  ALA A 120       1.036  -6.305  -6.379  1.00  0.00           H  
ATOM   1968  N   LEU A 121      -2.992  -5.948  -6.595  1.00  0.00           N  
ATOM   1969  CA  LEU A 121      -3.918  -6.500  -7.564  1.00  0.00           C  
ATOM   1970  C   LEU A 121      -3.653  -5.914  -8.945  1.00  0.00           C  
ATOM   1971  O   LEU A 121      -3.576  -4.695  -9.106  1.00  0.00           O  
ATOM   1972  CB  LEU A 121      -5.364  -6.217  -7.141  1.00  0.00           C  
ATOM   1973  CG  LEU A 121      -6.447  -6.961  -7.933  1.00  0.00           C  
ATOM   1974  CD1 LEU A 121      -6.342  -8.455  -7.658  1.00  0.00           C  
ATOM   1975  CD2 LEU A 121      -7.818  -6.428  -7.543  1.00  0.00           C  
ATOM   1976  H   LEU A 121      -3.356  -5.435  -5.790  1.00  0.00           H  
ATOM   1977  HA  LEU A 121      -3.771  -7.575  -7.612  1.00  0.00           H  
ATOM   1978 1HB  LEU A 121      -5.478  -6.485  -6.092  1.00  0.00           H  
ATOM   1979 2HB  LEU A 121      -5.554  -5.148  -7.245  1.00  0.00           H  
ATOM   1980  HG  LEU A 121      -6.288  -6.806  -9.001  1.00  0.00           H  
ATOM   1981 1HD1 LEU A 121      -7.111  -8.984  -8.220  1.00  0.00           H  
ATOM   1982 2HD1 LEU A 121      -5.359  -8.813  -7.964  1.00  0.00           H  
ATOM   1983 3HD1 LEU A 121      -6.480  -8.639  -6.593  1.00  0.00           H  
ATOM   1984 1HD2 LEU A 121      -8.588  -6.957  -8.106  1.00  0.00           H  
ATOM   1985 2HD2 LEU A 121      -7.978  -6.583  -6.476  1.00  0.00           H  
ATOM   1986 3HD2 LEU A 121      -7.872  -5.363  -7.767  1.00  0.00           H  
ATOM   1987  N   ASP A 122      -3.494  -6.784  -9.935  1.00  0.00           N  
ATOM   1988  CA  ASP A 122      -3.270  -6.341 -11.308  1.00  0.00           C  
ATOM   1989  C   ASP A 122      -4.543  -5.784 -11.931  1.00  0.00           C  
ATOM   1990  O   ASP A 122      -5.646  -6.163 -11.555  1.00  0.00           O  
ATOM   1991  CB  ASP A 122      -2.742  -7.497 -12.162  1.00  0.00           C  
ATOM   1992  CG  ASP A 122      -2.169  -7.034 -13.495  1.00  0.00           C  
ATOM   1993  OD1 ASP A 122      -1.015  -6.679 -13.532  1.00  0.00           O  
ATOM   1994  OD2 ASP A 122      -2.891  -7.041 -14.463  1.00  0.00           O  
ATOM   1995  H   ASP A 122      -3.515  -7.773  -9.731  1.00  0.00           H  
ATOM   1996  HA  ASP A 122      -2.522  -5.548 -11.294  1.00  0.00           H  
ATOM   1997 1HB  ASP A 122      -1.965  -8.029 -11.614  1.00  0.00           H  
ATOM   1998 2HB  ASP A 122      -3.549  -8.204 -12.356  1.00  0.00           H  
ATOM   1999  N   GLU A 123      -4.375  -4.894 -12.900  1.00  0.00           N  
ATOM   2000  CA  GLU A 123      -5.505  -4.299 -13.615  1.00  0.00           C  
ATOM   2001  C   GLU A 123      -6.353  -5.364 -14.303  1.00  0.00           C  
ATOM   2002  O   GLU A 123      -7.563  -5.205 -14.457  1.00  0.00           O  
ATOM   2003  CB  GLU A 123      -5.009  -3.287 -14.649  1.00  0.00           C  
ATOM   2004  CG  GLU A 123      -4.411  -2.020 -14.053  1.00  0.00           C  
ATOM   2005  CD  GLU A 123      -3.891  -1.071 -15.096  1.00  0.00           C  
ATOM   2006  OE1 GLU A 123      -3.847  -1.445 -16.243  1.00  0.00           O  
ATOM   2007  OE2 GLU A 123      -3.536   0.029 -14.745  1.00  0.00           O  
ATOM   2008  H   GLU A 123      -3.432  -4.620 -13.154  1.00  0.00           H  
ATOM   2009  HA  GLU A 123      -6.135  -3.781 -12.891  1.00  0.00           H  
ATOM   2010 1HB  GLU A 123      -4.249  -3.751 -15.278  1.00  0.00           H  
ATOM   2011 2HB  GLU A 123      -5.835  -2.993 -15.297  1.00  0.00           H  
ATOM   2012 1HG  GLU A 123      -5.175  -1.512 -13.465  1.00  0.00           H  
ATOM   2013 2HG  GLU A 123      -3.599  -2.296 -13.382  1.00  0.00           H  
ATOM   2014  N   SER A 124      -5.706  -6.445 -14.728  1.00  0.00           N  
ATOM   2015  CA  SER A 124      -6.391  -7.529 -15.422  1.00  0.00           C  
ATOM   2016  C   SER A 124      -6.996  -8.533 -14.440  1.00  0.00           C  
ATOM   2017  O   SER A 124      -7.711  -9.451 -14.842  1.00  0.00           O  
ATOM   2018  CB  SER A 124      -5.427  -8.238 -16.353  1.00  0.00           C  
ATOM   2019  OG  SER A 124      -4.448  -8.931 -15.630  1.00  0.00           O  
ATOM   2020  H   SER A 124      -4.709  -6.511 -14.576  1.00  0.00           H  
ATOM   2021  HA  SER A 124      -7.202  -7.102 -16.013  1.00  0.00           H  
ATOM   2022 1HB  SER A 124      -5.978  -8.934 -16.985  1.00  0.00           H  
ATOM   2023 2HB  SER A 124      -4.952  -7.508 -17.008  1.00  0.00           H  
ATOM   2024  HG  SER A 124      -3.987  -8.269 -15.109  1.00  0.00           H  
ATOM   2025  N   ALA A 125      -6.694  -8.363 -13.156  1.00  0.00           N  
ATOM   2026  CA  ALA A 125      -7.135  -9.305 -12.134  1.00  0.00           C  
ATOM   2027  C   ALA A 125      -8.515  -8.912 -11.610  1.00  0.00           C  
ATOM   2028  O   ALA A 125      -8.911  -7.749 -11.686  1.00  0.00           O  
ATOM   2029  CB  ALA A 125      -6.131  -9.360 -10.999  1.00  0.00           C  
ATOM   2030  H   ALA A 125      -6.149  -7.556 -12.877  1.00  0.00           H  
ATOM   2031  HA  ALA A 125      -7.215 -10.292 -12.589  1.00  0.00           H  
ATOM   2032 1HB  ALA A 125      -6.463 -10.080 -10.257  1.00  0.00           H  
ATOM   2033 2HB  ALA A 125      -5.158  -9.662 -11.388  1.00  0.00           H  
ATOM   2034 3HB  ALA A 125      -6.050  -8.387 -10.545  1.00  0.00           H  
ATOM   2035  N   THR A 126      -9.246  -9.891 -11.088  1.00  0.00           N  
ATOM   2036  CA  THR A 126     -10.591  -9.650 -10.574  1.00  0.00           C  
ATOM   2037  C   THR A 126     -10.630  -9.722  -9.052  1.00  0.00           C  
ATOM   2038  O   THR A 126      -9.671 -10.156  -8.416  1.00  0.00           O  
ATOM   2039  CB  THR A 126     -11.596 -10.657 -11.162  1.00  0.00           C  
ATOM   2040  OG1 THR A 126     -11.242 -11.984 -10.752  1.00  0.00           O  
ATOM   2041  CG2 THR A 126     -11.596 -10.584 -12.682  1.00  0.00           C  
ATOM   2042  H   THR A 126      -8.864 -10.836 -11.054  1.00  0.00           H  
ATOM   2043  HA  THR A 126     -10.903  -8.650 -10.872  1.00  0.00           H  
ATOM   2044  HB  THR A 126     -12.596 -10.432 -10.793  1.00  0.00           H  
ATOM   2045  HG1 THR A 126     -10.288 -12.085 -10.781  1.00  0.00           H  
ATOM   2046 1HG2 THR A 126     -12.313 -11.302 -13.080  1.00  0.00           H  
ATOM   2047 2HG2 THR A 126     -11.876  -9.579 -12.997  1.00  0.00           H  
ATOM   2048 3HG2 THR A 126     -10.601 -10.818 -13.057  1.00  0.00           H  
ATOM   2049  N   TRP A 127     -11.761  -9.315  -8.469  1.00  0.00           N  
ATOM   2050  CA  TRP A 127     -11.962  -9.435  -7.026  1.00  0.00           C  
ATOM   2051  C   TRP A 127     -11.792 -10.881  -6.568  1.00  0.00           C  
ATOM   2052  O   TRP A 127     -11.367 -11.140  -5.445  1.00  0.00           O  
ATOM   2053  CB  TRP A 127     -13.353  -8.932  -6.635  1.00  0.00           C  
ATOM   2054  CG  TRP A 127     -14.467  -9.783  -7.164  1.00  0.00           C  
ATOM   2055  CD1 TRP A 127     -15.137  -9.613  -8.338  1.00  0.00           C  
ATOM   2056  CD2 TRP A 127     -15.050 -10.951  -6.536  1.00  0.00           C  
ATOM   2057  NE1 TRP A 127     -16.093 -10.587  -8.484  1.00  0.00           N  
ATOM   2058  CE2 TRP A 127     -16.053 -11.415  -7.391  1.00  0.00           C  
ATOM   2059  CE3 TRP A 127     -14.805 -11.628  -5.335  1.00  0.00           C  
ATOM   2060  CZ2 TRP A 127     -16.818 -12.530  -7.086  1.00  0.00           C  
ATOM   2061  CZ3 TRP A 127     -15.571 -12.747  -5.030  1.00  0.00           C  
ATOM   2062  CH2 TRP A 127     -16.551 -13.186  -5.884  1.00  0.00           C  
ATOM   2063  H   TRP A 127     -12.499  -8.925  -9.040  1.00  0.00           H  
ATOM   2064  HA  TRP A 127     -11.216  -8.824  -6.521  1.00  0.00           H  
ATOM   2065 1HB  TRP A 127     -13.435  -8.895  -5.549  1.00  0.00           H  
ATOM   2066 2HB  TRP A 127     -13.490  -7.917  -7.008  1.00  0.00           H  
ATOM   2067  HD1 TRP A 127     -14.942  -8.818  -9.057  1.00  0.00           H  
ATOM   2068  HE1 TRP A 127     -16.724 -10.680  -9.267  1.00  0.00           H  
ATOM   2069  HE3 TRP A 127     -14.026 -11.285  -4.655  1.00  0.00           H  
ATOM   2070  HZ2 TRP A 127     -17.601 -12.895  -7.751  1.00  0.00           H  
ATOM   2071  HZ3 TRP A 127     -15.374 -13.268  -4.093  1.00  0.00           H  
ATOM   2072  HH2 TRP A 127     -17.133 -14.067  -5.614  1.00  0.00           H  
ATOM   2073  N   LYS A 128     -12.119 -11.822  -7.457  1.00  0.00           N  
ATOM   2074  CA  LYS A 128     -11.952 -13.243  -7.176  1.00  0.00           C  
ATOM   2075  C   LYS A 128     -10.487 -13.584  -6.937  1.00  0.00           C  
ATOM   2076  O   LYS A 128     -10.165 -14.477  -6.148  1.00  0.00           O  
ATOM   2077  CB  LYS A 128     -12.510 -14.086  -8.323  1.00  0.00           C  
ATOM   2078  CG  LYS A 128     -12.510 -15.586  -8.059  1.00  0.00           C  
ATOM   2079  CD  LYS A 128     -13.188 -16.346  -9.189  1.00  0.00           C  
ATOM   2080  CE  LYS A 128     -13.184 -17.846  -8.930  1.00  0.00           C  
ATOM   2081  NZ  LYS A 128     -13.851 -18.602 -10.024  1.00  0.00           N  
ATOM   2082  H   LYS A 128     -12.487 -11.540  -8.355  1.00  0.00           H  
ATOM   2083  HA  LYS A 128     -12.505 -13.482  -6.268  1.00  0.00           H  
ATOM   2084 1HB  LYS A 128     -13.537 -13.783  -8.532  1.00  0.00           H  
ATOM   2085 2HB  LYS A 128     -11.925 -13.906  -9.226  1.00  0.00           H  
ATOM   2086 1HG  LYS A 128     -11.483 -15.939  -7.961  1.00  0.00           H  
ATOM   2087 2HG  LYS A 128     -13.037 -15.791  -7.128  1.00  0.00           H  
ATOM   2088 1HD  LYS A 128     -14.220 -16.006  -9.290  1.00  0.00           H  
ATOM   2089 2HD  LYS A 128     -12.666 -16.148 -10.126  1.00  0.00           H  
ATOM   2090 1HE  LYS A 128     -12.158 -18.196  -8.836  1.00  0.00           H  
ATOM   2091 2HE  LYS A 128     -13.703 -18.054  -7.994  1.00  0.00           H  
ATOM   2092 1HZ  LYS A 128     -13.828 -19.590  -9.814  1.00  0.00           H  
ATOM   2093 2HZ  LYS A 128     -14.811 -18.298 -10.108  1.00  0.00           H  
ATOM   2094 3HZ  LYS A 128     -13.368 -18.432 -10.894  1.00  0.00           H  
ATOM   2095  N   ASP A 129      -9.599 -12.868  -7.623  1.00  0.00           N  
ATOM   2096  CA  ASP A 129      -8.175 -13.106  -7.510  1.00  0.00           C  
ATOM   2097  C   ASP A 129      -7.637 -12.404  -6.287  1.00  0.00           C  
ATOM   2098  O   ASP A 129      -6.745 -12.909  -5.601  1.00  0.00           O  
ATOM   2099  CB  ASP A 129      -7.437 -12.621  -8.760  1.00  0.00           C  
ATOM   2100  CG  ASP A 129      -7.884 -13.338 -10.027  1.00  0.00           C  
ATOM   2101  OD1 ASP A 129      -7.614 -14.509 -10.150  1.00  0.00           O  
ATOM   2102  OD2 ASP A 129      -8.490 -12.707 -10.860  1.00  0.00           O  
ATOM   2103  H   ASP A 129      -9.926 -12.133  -8.236  1.00  0.00           H  
ATOM   2104  HA  ASP A 129      -8.003 -14.177  -7.399  1.00  0.00           H  
ATOM   2105 1HB  ASP A 129      -7.602 -11.551  -8.888  1.00  0.00           H  
ATOM   2106 2HB  ASP A 129      -6.365 -12.774  -8.632  1.00  0.00           H  
ATOM   2107  N   MET A 130      -8.214 -11.248  -5.990  1.00  0.00           N  
ATOM   2108  CA  MET A 130      -7.921 -10.533  -4.769  1.00  0.00           C  
ATOM   2109  C   MET A 130      -8.291 -11.383  -3.562  1.00  0.00           C  
ATOM   2110  O   MET A 130      -7.534 -11.476  -2.596  1.00  0.00           O  
ATOM   2111  CB  MET A 130      -8.664  -9.199  -4.744  1.00  0.00           C  
ATOM   2112  CG  MET A 130      -8.268  -8.279  -3.598  1.00  0.00           C  
ATOM   2113  SD  MET A 130      -9.220  -6.748  -3.574  1.00  0.00           S  
ATOM   2114  CE  MET A 130     -10.861  -7.375  -3.229  1.00  0.00           C  
ATOM   2115  H   MET A 130      -8.896 -10.861  -6.637  1.00  0.00           H  
ATOM   2116  HA  MET A 130      -6.849 -10.337  -4.727  1.00  0.00           H  
ATOM   2117 1HB  MET A 130      -8.486  -8.666  -5.676  1.00  0.00           H  
ATOM   2118 2HB  MET A 130      -9.737  -9.382  -4.670  1.00  0.00           H  
ATOM   2119 1HG  MET A 130      -8.419  -8.794  -2.649  1.00  0.00           H  
ATOM   2120 2HG  MET A 130      -7.211  -8.026  -3.683  1.00  0.00           H  
ATOM   2121 1HE  MET A 130     -11.566  -6.545  -3.183  1.00  0.00           H  
ATOM   2122 2HE  MET A 130     -11.161  -8.064  -4.020  1.00  0.00           H  
ATOM   2123 3HE  MET A 130     -10.857  -7.900  -2.273  1.00  0.00           H  
ATOM   2124  N   LYS A 131      -9.467 -12.017  -3.632  1.00  0.00           N  
ATOM   2125  CA  LYS A 131      -9.923 -12.911  -2.582  1.00  0.00           C  
ATOM   2126  C   LYS A 131      -8.918 -14.017  -2.325  1.00  0.00           C  
ATOM   2127  O   LYS A 131      -8.510 -14.247  -1.183  1.00  0.00           O  
ATOM   2128  CB  LYS A 131     -11.283 -13.511  -2.943  1.00  0.00           C  
ATOM   2129  CG  LYS A 131     -11.857 -14.449  -1.889  1.00  0.00           C  
ATOM   2130  CD  LYS A 131     -13.205 -15.007  -2.321  1.00  0.00           C  
ATOM   2131  CE  LYS A 131     -13.042 -16.094  -3.374  1.00  0.00           C  
ATOM   2132  NZ  LYS A 131     -14.304 -16.852  -3.590  1.00  0.00           N  
ATOM   2133  H   LYS A 131     -10.058 -11.870  -4.441  1.00  0.00           H  
ATOM   2134  HA  LYS A 131     -10.029 -12.345  -1.674  1.00  0.00           H  
ATOM   2135 1HB  LYS A 131     -12.003 -12.709  -3.105  1.00  0.00           H  
ATOM   2136 2HB  LYS A 131     -11.199 -14.069  -3.876  1.00  0.00           H  
ATOM   2137 1HG  LYS A 131     -11.166 -15.276  -1.723  1.00  0.00           H  
ATOM   2138 2HG  LYS A 131     -11.981 -13.909  -0.951  1.00  0.00           H  
ATOM   2139 1HD  LYS A 131     -13.720 -15.426  -1.455  1.00  0.00           H  
ATOM   2140 2HD  LYS A 131     -13.816 -14.205  -2.733  1.00  0.00           H  
ATOM   2141 1HE  LYS A 131     -12.737 -15.643  -4.317  1.00  0.00           H  
ATOM   2142 2HE  LYS A 131     -12.264 -16.790  -3.062  1.00  0.00           H  
ATOM   2143 1HZ  LYS A 131     -14.155 -17.562  -4.294  1.00  0.00           H  
ATOM   2144 2HZ  LYS A 131     -14.587 -17.291  -2.725  1.00  0.00           H  
ATOM   2145 3HZ  LYS A 131     -15.029 -16.220  -3.899  1.00  0.00           H  
ATOM   2146  N   LYS A 132      -8.510 -14.702  -3.391  1.00  0.00           N  
ATOM   2147  CA  LYS A 132      -7.507 -15.749  -3.278  1.00  0.00           C  
ATOM   2148  C   LYS A 132      -6.276 -15.247  -2.549  1.00  0.00           C  
ATOM   2149  O   LYS A 132      -5.790 -15.889  -1.623  1.00  0.00           O  
ATOM   2150  CB  LYS A 132      -7.120 -16.275  -4.661  1.00  0.00           C  
ATOM   2151  CG  LYS A 132      -8.159 -17.186  -5.301  1.00  0.00           C  
ATOM   2152  CD  LYS A 132      -7.712 -17.653  -6.678  1.00  0.00           C  
ATOM   2153  CE  LYS A 132      -8.552 -18.823  -7.166  1.00  0.00           C  
ATOM   2154  NZ  LYS A 132      -8.109 -19.308  -8.502  1.00  0.00           N  
ATOM   2155  H   LYS A 132      -8.906 -14.488  -4.303  1.00  0.00           H  
ATOM   2156  HA  LYS A 132      -7.929 -16.571  -2.699  1.00  0.00           H  
ATOM   2157 1HB  LYS A 132      -6.950 -15.435  -5.335  1.00  0.00           H  
ATOM   2158 2HB  LYS A 132      -6.185 -16.832  -4.590  1.00  0.00           H  
ATOM   2159 1HG  LYS A 132      -8.321 -18.057  -4.665  1.00  0.00           H  
ATOM   2160 2HG  LYS A 132      -9.103 -16.649  -5.397  1.00  0.00           H  
ATOM   2161 1HD  LYS A 132      -7.801 -16.830  -7.388  1.00  0.00           H  
ATOM   2162 2HD  LYS A 132      -6.667 -17.961  -6.635  1.00  0.00           H  
ATOM   2163 1HE  LYS A 132      -8.482 -19.644  -6.454  1.00  0.00           H  
ATOM   2164 2HE  LYS A 132      -9.597 -18.519  -7.233  1.00  0.00           H  
ATOM   2165 1HZ  LYS A 132      -8.691 -20.082  -8.789  1.00  0.00           H  
ATOM   2166 2HZ  LYS A 132      -8.189 -18.559  -9.175  1.00  0.00           H  
ATOM   2167 3HZ  LYS A 132      -7.148 -19.612  -8.448  1.00  0.00           H  
ATOM   2168  N   ALA A 133      -5.775 -14.095  -2.968  1.00  0.00           N  
ATOM   2169  CA  ALA A 133      -4.549 -13.553  -2.405  1.00  0.00           C  
ATOM   2170  C   ALA A 133      -4.691 -13.343  -0.897  1.00  0.00           C  
ATOM   2171  O   ALA A 133      -3.774 -13.639  -0.129  1.00  0.00           O  
ATOM   2172  CB  ALA A 133      -4.198 -12.255  -3.084  1.00  0.00           C  
ATOM   2173  H   ALA A 133      -6.251 -13.583  -3.705  1.00  0.00           H  
ATOM   2174  HA  ALA A 133      -3.750 -14.272  -2.573  1.00  0.00           H  
ATOM   2175 1HB  ALA A 133      -3.276 -11.871  -2.677  1.00  0.00           H  
ATOM   2176 2HB  ALA A 133      -4.082 -12.422  -4.137  1.00  0.00           H  
ATOM   2177 3HB  ALA A 133      -4.988 -11.542  -2.923  1.00  0.00           H  
ATOM   2178  N   MET A 134      -5.852 -12.841  -0.477  1.00  0.00           N  
ATOM   2179  CA  MET A 134      -6.111 -12.603   0.939  1.00  0.00           C  
ATOM   2180  C   MET A 134      -6.171 -13.911   1.714  1.00  0.00           C  
ATOM   2181  O   MET A 134      -5.612 -14.023   2.810  1.00  0.00           O  
ATOM   2182  CB  MET A 134      -7.410 -11.820   1.115  1.00  0.00           C  
ATOM   2183  CG  MET A 134      -7.327 -10.359   0.694  1.00  0.00           C  
ATOM   2184  SD  MET A 134      -8.830  -9.439   1.077  1.00  0.00           S  
ATOM   2185  CE  MET A 134      -9.934 -10.051  -0.192  1.00  0.00           C  
ATOM   2186  H   MET A 134      -6.572 -12.616  -1.158  1.00  0.00           H  
ATOM   2187  HA  MET A 134      -5.292 -12.016   1.348  1.00  0.00           H  
ATOM   2188 1HB  MET A 134      -8.200 -12.291   0.532  1.00  0.00           H  
ATOM   2189 2HB  MET A 134      -7.714 -11.849   2.162  1.00  0.00           H  
ATOM   2190 1HG  MET A 134      -6.491  -9.881   1.203  1.00  0.00           H  
ATOM   2191 2HG  MET A 134      -7.151 -10.300  -0.379  1.00  0.00           H  
ATOM   2192 1HE  MET A 134     -10.909  -9.573  -0.088  1.00  0.00           H  
ATOM   2193 2HE  MET A 134      -9.521  -9.822  -1.175  1.00  0.00           H  
ATOM   2194 3HE  MET A 134     -10.046 -11.130  -0.088  1.00  0.00           H  
ATOM   2195  N   GLU A 135      -6.836 -14.911   1.133  1.00  0.00           N  
ATOM   2196  CA  GLU A 135      -6.962 -16.214   1.773  1.00  0.00           C  
ATOM   2197  C   GLU A 135      -5.607 -16.905   1.881  1.00  0.00           C  
ATOM   2198  O   GLU A 135      -5.298 -17.533   2.896  1.00  0.00           O  
ATOM   2199  CB  GLU A 135      -7.937 -17.100   0.994  1.00  0.00           C  
ATOM   2200  CG  GLU A 135      -9.391 -16.655   1.074  1.00  0.00           C  
ATOM   2201  CD  GLU A 135     -10.307 -17.496   0.231  1.00  0.00           C  
ATOM   2202  OE1 GLU A 135      -9.822 -18.358  -0.463  1.00  0.00           O  
ATOM   2203  OE2 GLU A 135     -11.495 -17.277   0.280  1.00  0.00           O  
ATOM   2204  H   GLU A 135      -7.262 -14.760   0.222  1.00  0.00           H  
ATOM   2205  HA  GLU A 135      -7.349 -16.069   2.781  1.00  0.00           H  
ATOM   2206 1HB  GLU A 135      -7.651 -17.119  -0.057  1.00  0.00           H  
ATOM   2207 2HB  GLU A 135      -7.879 -18.122   1.368  1.00  0.00           H  
ATOM   2208 1HG  GLU A 135      -9.720 -16.708   2.112  1.00  0.00           H  
ATOM   2209 2HG  GLU A 135      -9.460 -15.616   0.753  1.00  0.00           H  
ATOM   2210  N   ILE A 136      -4.797 -16.783   0.828  1.00  0.00           N  
ATOM   2211  CA  ILE A 136      -3.484 -17.409   0.798  1.00  0.00           C  
ATOM   2212  C   ILE A 136      -2.589 -16.877   1.903  1.00  0.00           C  
ATOM   2213  O   ILE A 136      -1.954 -17.649   2.622  1.00  0.00           O  
ATOM   2214  CB  ILE A 136      -2.802 -17.187  -0.565  1.00  0.00           C  
ATOM   2215  CG1 ILE A 136      -3.512 -17.994  -1.655  1.00  0.00           C  
ATOM   2216  CG2 ILE A 136      -1.331 -17.565  -0.491  1.00  0.00           C  
ATOM   2217  CD1 ILE A 136      -3.123 -17.596  -3.060  1.00  0.00           C  
ATOM   2218  H   ILE A 136      -5.106 -16.242   0.027  1.00  0.00           H  
ATOM   2219  HA  ILE A 136      -3.610 -18.480   0.950  1.00  0.00           H  
ATOM   2220  HB  ILE A 136      -2.885 -16.137  -0.846  1.00  0.00           H  
ATOM   2221 1HG1 ILE A 136      -3.290 -19.053  -1.526  1.00  0.00           H  
ATOM   2222 2HG1 ILE A 136      -4.591 -17.872  -1.554  1.00  0.00           H  
ATOM   2223 1HG2 ILE A 136      -0.865 -17.402  -1.462  1.00  0.00           H  
ATOM   2224 2HG2 ILE A 136      -0.834 -16.948   0.257  1.00  0.00           H  
ATOM   2225 3HG2 ILE A 136      -1.239 -18.615  -0.215  1.00  0.00           H  
ATOM   2226 1HD1 ILE A 136      -3.667 -18.211  -3.777  1.00  0.00           H  
ATOM   2227 2HD1 ILE A 136      -3.370 -16.546  -3.223  1.00  0.00           H  
ATOM   2228 3HD1 ILE A 136      -2.053 -17.743  -3.197  1.00  0.00           H  
ATOM   2229  N   LEU A 137      -2.538 -15.556   2.046  1.00  0.00           N  
ATOM   2230  CA  LEU A 137      -1.670 -14.948   3.041  1.00  0.00           C  
ATOM   2231  C   LEU A 137      -2.028 -15.430   4.435  1.00  0.00           C  
ATOM   2232  O   LEU A 137      -1.148 -15.769   5.229  1.00  0.00           O  
ATOM   2233  CB  LEU A 137      -1.775 -13.419   2.976  1.00  0.00           C  
ATOM   2234  CG  LEU A 137      -1.163 -12.763   1.732  1.00  0.00           C  
ATOM   2235  CD1 LEU A 137      -1.354 -11.254   1.808  1.00  0.00           C  
ATOM   2236  CD2 LEU A 137       0.312 -13.123   1.641  1.00  0.00           C  
ATOM   2237  H   LEU A 137      -3.107 -14.963   1.446  1.00  0.00           H  
ATOM   2238  HA  LEU A 137      -0.644 -15.241   2.830  1.00  0.00           H  
ATOM   2239 1HB  LEU A 137      -2.827 -13.141   3.014  1.00  0.00           H  
ATOM   2240 2HB  LEU A 137      -1.278 -13.000   3.851  1.00  0.00           H  
ATOM   2241  HG  LEU A 137      -1.679 -13.120   0.841  1.00  0.00           H  
ATOM   2242 1HD1 LEU A 137      -0.919 -10.787   0.923  1.00  0.00           H  
ATOM   2243 2HD1 LEU A 137      -2.419 -11.024   1.852  1.00  0.00           H  
ATOM   2244 3HD1 LEU A 137      -0.861 -10.869   2.700  1.00  0.00           H  
ATOM   2245 1HD2 LEU A 137       0.747 -12.657   0.756  1.00  0.00           H  
ATOM   2246 2HD2 LEU A 137       0.830 -12.765   2.531  1.00  0.00           H  
ATOM   2247 3HD2 LEU A 137       0.419 -14.206   1.570  1.00  0.00           H  
ATOM   2248  N   TYR A 138      -3.322 -15.495   4.722  1.00  0.00           N  
ATOM   2249  CA  TYR A 138      -3.785 -15.983   6.008  1.00  0.00           C  
ATOM   2250  C   TYR A 138      -3.282 -17.402   6.257  1.00  0.00           C  
ATOM   2251  O   TYR A 138      -2.763 -17.709   7.331  1.00  0.00           O  
ATOM   2252  CB  TYR A 138      -5.313 -15.934   6.081  1.00  0.00           C  
ATOM   2253  CG  TYR A 138      -5.875 -16.386   7.411  1.00  0.00           C  
ATOM   2254  CD1 TYR A 138      -5.868 -15.522   8.496  1.00  0.00           C  
ATOM   2255  CD2 TYR A 138      -6.398 -17.663   7.544  1.00  0.00           C  
ATOM   2256  CE1 TYR A 138      -6.382 -15.935   9.710  1.00  0.00           C  
ATOM   2257  CE2 TYR A 138      -6.911 -18.076   8.759  1.00  0.00           C  
ATOM   2258  CZ  TYR A 138      -6.904 -17.217   9.838  1.00  0.00           C  
ATOM   2259  OH  TYR A 138      -7.416 -17.628  11.048  1.00  0.00           O  
ATOM   2260  H   TYR A 138      -4.003 -15.204   4.025  1.00  0.00           H  
ATOM   2261  HA  TYR A 138      -3.377 -15.343   6.791  1.00  0.00           H  
ATOM   2262 1HB  TYR A 138      -5.654 -14.914   5.896  1.00  0.00           H  
ATOM   2263 2HB  TYR A 138      -5.735 -16.567   5.301  1.00  0.00           H  
ATOM   2264  HD1 TYR A 138      -5.457 -14.518   8.391  1.00  0.00           H  
ATOM   2265  HD2 TYR A 138      -6.403 -18.343   6.692  1.00  0.00           H  
ATOM   2266  HE1 TYR A 138      -6.376 -15.256  10.563  1.00  0.00           H  
ATOM   2267  HE2 TYR A 138      -7.322 -19.081   8.864  1.00  0.00           H  
ATOM   2268  HH  TYR A 138      -7.335 -16.916  11.687  1.00  0.00           H  
ATOM   2269  N   LYS A 139      -3.436 -18.262   5.253  1.00  0.00           N  
ATOM   2270  CA  LYS A 139      -3.035 -19.662   5.362  1.00  0.00           C  
ATOM   2271  C   LYS A 139      -1.518 -19.801   5.521  1.00  0.00           C  
ATOM   2272  O   LYS A 139      -1.029 -20.790   6.070  1.00  0.00           O  
ATOM   2273  CB  LYS A 139      -3.511 -20.448   4.139  1.00  0.00           C  
ATOM   2274  CG  LYS A 139      -5.022 -20.624   4.054  1.00  0.00           C  
ATOM   2275  CD  LYS A 139      -5.539 -21.512   5.176  1.00  0.00           C  
ATOM   2276  CE  LYS A 139      -7.036 -21.751   5.049  1.00  0.00           C  
ATOM   2277  NZ  LYS A 139      -7.554 -22.627   6.135  1.00  0.00           N  
ATOM   2278  H   LYS A 139      -3.845 -17.937   4.384  1.00  0.00           H  
ATOM   2279  HA  LYS A 139      -3.503 -20.087   6.250  1.00  0.00           H  
ATOM   2280 1HB  LYS A 139      -3.182 -19.942   3.231  1.00  0.00           H  
ATOM   2281 2HB  LYS A 139      -3.059 -21.439   4.145  1.00  0.00           H  
ATOM   2282 1HG  LYS A 139      -5.507 -19.650   4.120  1.00  0.00           H  
ATOM   2283 2HG  LYS A 139      -5.282 -21.075   3.097  1.00  0.00           H  
ATOM   2284 1HD  LYS A 139      -5.022 -22.472   5.148  1.00  0.00           H  
ATOM   2285 2HD  LYS A 139      -5.337 -21.038   6.137  1.00  0.00           H  
ATOM   2286 1HE  LYS A 139      -7.561 -20.798   5.087  1.00  0.00           H  
ATOM   2287 2HE  LYS A 139      -7.249 -22.220   4.089  1.00  0.00           H  
ATOM   2288 1HZ  LYS A 139      -8.548 -22.761   6.014  1.00  0.00           H  
ATOM   2289 2HZ  LYS A 139      -7.086 -23.522   6.097  1.00  0.00           H  
ATOM   2290 3HZ  LYS A 139      -7.379 -22.194   7.030  1.00  0.00           H  
ATOM   2291  N   LEU A 140      -0.777 -18.805   5.028  1.00  0.00           N  
ATOM   2292  CA  LEU A 140       0.680 -18.780   5.167  1.00  0.00           C  
ATOM   2293  C   LEU A 140       1.119 -18.241   6.538  1.00  0.00           C  
ATOM   2294  O   LEU A 140       2.316 -18.175   6.831  1.00  0.00           O  
ATOM   2295  CB  LEU A 140       1.295 -17.922   4.054  1.00  0.00           C  
ATOM   2296  CG  LEU A 140       1.183 -18.494   2.635  1.00  0.00           C  
ATOM   2297  CD1 LEU A 140       1.688 -17.466   1.632  1.00  0.00           C  
ATOM   2298  CD2 LEU A 140       1.982 -19.786   2.543  1.00  0.00           C  
ATOM   2299  H   LEU A 140      -1.237 -18.049   4.530  1.00  0.00           H  
ATOM   2300  HA  LEU A 140       1.049 -19.800   5.069  1.00  0.00           H  
ATOM   2301 1HB  LEU A 140       0.809 -16.948   4.058  1.00  0.00           H  
ATOM   2302 2HB  LEU A 140       2.353 -17.778   4.271  1.00  0.00           H  
ATOM   2303  HG  LEU A 140       0.137 -18.697   2.406  1.00  0.00           H  
ATOM   2304 1HD1 LEU A 140       1.609 -17.872   0.623  1.00  0.00           H  
ATOM   2305 2HD1 LEU A 140       1.087 -16.560   1.705  1.00  0.00           H  
ATOM   2306 3HD1 LEU A 140       2.730 -17.229   1.846  1.00  0.00           H  
ATOM   2307 1HD2 LEU A 140       1.902 -20.192   1.534  1.00  0.00           H  
ATOM   2308 2HD2 LEU A 140       3.029 -19.583   2.771  1.00  0.00           H  
ATOM   2309 3HD2 LEU A 140       1.589 -20.508   3.258  1.00  0.00           H  
ATOM   2310  N   GLY A 141       0.149 -17.874   7.377  1.00  0.00           N  
ATOM   2311  CA  GLY A 141       0.443 -17.387   8.723  1.00  0.00           C  
ATOM   2312  C   GLY A 141       0.615 -15.867   8.764  1.00  0.00           C  
ATOM   2313  O   GLY A 141       1.037 -15.310   9.777  1.00  0.00           O  
ATOM   2314  H   GLY A 141      -0.817 -17.946   7.080  1.00  0.00           H  
ATOM   2315 1HA  GLY A 141      -0.364 -17.680   9.394  1.00  0.00           H  
ATOM   2316 2HA  GLY A 141       1.349 -17.865   9.088  1.00  0.00           H  
ATOM   2317  N   VAL A 142       0.278 -15.201   7.666  1.00  0.00           N  
ATOM   2318  CA  VAL A 142       0.377 -13.748   7.602  1.00  0.00           C  
ATOM   2319  C   VAL A 142      -0.895 -13.093   8.133  1.00  0.00           C  
ATOM   2320  O   VAL A 142      -1.967 -13.226   7.543  1.00  0.00           O  
ATOM   2321  CB  VAL A 142       0.623 -13.291   6.152  1.00  0.00           C  
ATOM   2322  CG1 VAL A 142       0.683 -11.772   6.074  1.00  0.00           C  
ATOM   2323  CG2 VAL A 142       1.909 -13.909   5.625  1.00  0.00           C  
ATOM   2324  H   VAL A 142      -0.060 -15.711   6.855  1.00  0.00           H  
ATOM   2325  HA  VAL A 142       1.218 -13.431   8.219  1.00  0.00           H  
ATOM   2326  HB  VAL A 142      -0.215 -13.611   5.533  1.00  0.00           H  
ATOM   2327 1HG1 VAL A 142       0.857 -11.467   5.042  1.00  0.00           H  
ATOM   2328 2HG1 VAL A 142      -0.260 -11.353   6.422  1.00  0.00           H  
ATOM   2329 3HG1 VAL A 142       1.497 -11.409   6.702  1.00  0.00           H  
ATOM   2330 1HG2 VAL A 142       2.076 -13.583   4.599  1.00  0.00           H  
ATOM   2331 2HG2 VAL A 142       2.746 -13.594   6.247  1.00  0.00           H  
ATOM   2332 3HG2 VAL A 142       1.827 -14.996   5.650  1.00  0.00           H  
ATOM   2333  N   LYS A 143      -0.773 -12.398   9.265  1.00  0.00           N  
ATOM   2334  CA  LYS A 143      -1.928 -11.779   9.911  1.00  0.00           C  
ATOM   2335  C   LYS A 143      -2.013 -10.291   9.596  1.00  0.00           C  
ATOM   2336  O   LYS A 143      -2.996  -9.626   9.942  1.00  0.00           O  
ATOM   2337  CB  LYS A 143      -1.872 -11.990  11.424  1.00  0.00           C  
ATOM   2338  CG  LYS A 143      -1.864 -13.451  11.855  1.00  0.00           C  
ATOM   2339  CD  LYS A 143      -3.170 -14.142  11.494  1.00  0.00           C  
ATOM   2340  CE  LYS A 143      -3.157 -15.605  11.911  1.00  0.00           C  
ATOM   2341  NZ  LYS A 143      -3.062 -15.762  13.388  1.00  0.00           N  
ATOM   2342  H   LYS A 143       0.136 -12.316   9.695  1.00  0.00           H  
ATOM   2343  HA  LYS A 143      -2.832 -12.252   9.528  1.00  0.00           H  
ATOM   2344 1HB  LYS A 143      -0.975 -11.518  11.825  1.00  0.00           H  
ATOM   2345 2HB  LYS A 143      -2.732 -11.509  11.891  1.00  0.00           H  
ATOM   2346 1HG  LYS A 143      -1.040 -13.970  11.365  1.00  0.00           H  
ATOM   2347 2HG  LYS A 143      -1.717 -13.511  12.933  1.00  0.00           H  
ATOM   2348 1HD  LYS A 143      -3.999 -13.637  11.992  1.00  0.00           H  
ATOM   2349 2HD  LYS A 143      -3.326 -14.083  10.417  1.00  0.00           H  
ATOM   2350 1HE  LYS A 143      -4.069 -16.090  11.565  1.00  0.00           H  
ATOM   2351 2HE  LYS A 143      -2.307 -16.108  11.450  1.00  0.00           H  
ATOM   2352 1HZ  LYS A 143      -3.056 -16.744  13.623  1.00  0.00           H  
ATOM   2353 2HZ  LYS A 143      -2.209 -15.332  13.718  1.00  0.00           H  
ATOM   2354 3HZ  LYS A 143      -3.855 -15.316  13.826  1.00  0.00           H  
ATOM   2355  N   LYS A 144      -0.984  -9.770   8.933  1.00  0.00           N  
ATOM   2356  CA  LYS A 144      -0.990  -8.383   8.495  1.00  0.00           C  
ATOM   2357  C   LYS A 144      -1.098  -8.290   6.993  1.00  0.00           C  
ATOM   2358  O   LYS A 144      -0.111  -8.481   6.271  1.00  0.00           O  
ATOM   2359  CB  LYS A 144       0.269  -7.659   8.975  1.00  0.00           C  
ATOM   2360  CG  LYS A 144       0.381  -7.528  10.488  1.00  0.00           C  
ATOM   2361  CD  LYS A 144       1.494  -6.566  10.878  1.00  0.00           C  
ATOM   2362  CE  LYS A 144       1.613  -6.440  12.390  1.00  0.00           C  
ATOM   2363  NZ  LYS A 144       2.706  -5.511  12.786  1.00  0.00           N  
ATOM   2364  H   LYS A 144      -0.183 -10.348   8.727  1.00  0.00           H  
ATOM   2365  HA  LYS A 144      -1.866  -7.891   8.916  1.00  0.00           H  
ATOM   2366 1HB  LYS A 144       1.152  -8.190   8.618  1.00  0.00           H  
ATOM   2367 2HB  LYS A 144       0.296  -6.656   8.549  1.00  0.00           H  
ATOM   2368 1HG  LYS A 144      -0.563  -7.161  10.892  1.00  0.00           H  
ATOM   2369 2HG  LYS A 144       0.588  -8.505  10.923  1.00  0.00           H  
ATOM   2370 1HD  LYS A 144       2.443  -6.925  10.476  1.00  0.00           H  
ATOM   2371 2HD  LYS A 144       1.289  -5.582  10.456  1.00  0.00           H  
ATOM   2372 1HE  LYS A 144       0.673  -6.071  12.798  1.00  0.00           H  
ATOM   2373 2HE  LYS A 144       1.812  -7.420  12.822  1.00  0.00           H  
ATOM   2374 1HZ  LYS A 144       2.751  -5.455  13.794  1.00  0.00           H  
ATOM   2375 2HZ  LYS A 144       3.586  -5.853  12.428  1.00  0.00           H  
ATOM   2376 3HZ  LYS A 144       2.522  -4.593  12.407  1.00  0.00           H  
ATOM   2377  N   ILE A 145      -2.292  -8.001   6.521  1.00  0.00           N  
ATOM   2378  CA  ILE A 145      -2.588  -8.060   5.109  1.00  0.00           C  
ATOM   2379  C   ILE A 145      -2.971  -6.705   4.589  1.00  0.00           C  
ATOM   2380  O   ILE A 145      -3.899  -6.074   5.098  1.00  0.00           O  
ATOM   2381  CB  ILE A 145      -3.722  -9.061   4.821  1.00  0.00           C  
ATOM   2382  CG1 ILE A 145      -3.305 -10.475   5.235  1.00  0.00           C  
ATOM   2383  CG2 ILE A 145      -4.104  -9.024   3.349  1.00  0.00           C  
ATOM   2384  CD1 ILE A 145      -4.427 -11.486   5.171  1.00  0.00           C  
ATOM   2385  H   ILE A 145      -3.025  -7.723   7.168  1.00  0.00           H  
ATOM   2386  HA  ILE A 145      -1.693  -8.387   4.579  1.00  0.00           H  
ATOM   2387  HB  ILE A 145      -4.596  -8.803   5.419  1.00  0.00           H  
ATOM   2388 1HG1 ILE A 145      -2.498 -10.819   4.589  1.00  0.00           H  
ATOM   2389 2HG1 ILE A 145      -2.921 -10.457   6.255  1.00  0.00           H  
ATOM   2390 1HG2 ILE A 145      -4.906  -9.738   3.163  1.00  0.00           H  
ATOM   2391 2HG2 ILE A 145      -4.441  -8.023   3.086  1.00  0.00           H  
ATOM   2392 3HG2 ILE A 145      -3.237  -9.287   2.742  1.00  0.00           H  
ATOM   2393 1HD1 ILE A 145      -4.054 -12.463   5.478  1.00  0.00           H  
ATOM   2394 2HD1 ILE A 145      -5.232 -11.179   5.838  1.00  0.00           H  
ATOM   2395 3HD1 ILE A 145      -4.803 -11.547   4.151  1.00  0.00           H  
ATOM   2396  N   VAL A 146      -2.261  -6.250   3.577  1.00  0.00           N  
ATOM   2397  CA  VAL A 146      -2.575  -4.993   2.937  1.00  0.00           C  
ATOM   2398  C   VAL A 146      -3.139  -5.226   1.548  1.00  0.00           C  
ATOM   2399  O   VAL A 146      -2.472  -5.788   0.686  1.00  0.00           O  
ATOM   2400  CB  VAL A 146      -1.316  -4.111   2.841  1.00  0.00           C  
ATOM   2401  CG1 VAL A 146      -1.648  -2.779   2.185  1.00  0.00           C  
ATOM   2402  CG2 VAL A 146      -0.727  -3.898   4.227  1.00  0.00           C  
ATOM   2403  H   VAL A 146      -1.474  -6.797   3.236  1.00  0.00           H  
ATOM   2404  HA  VAL A 146      -3.321  -4.478   3.535  1.00  0.00           H  
ATOM   2405  HB  VAL A 146      -0.582  -4.608   2.206  1.00  0.00           H  
ATOM   2406 1HG1 VAL A 146      -0.746  -2.168   2.125  1.00  0.00           H  
ATOM   2407 2HG1 VAL A 146      -2.034  -2.954   1.181  1.00  0.00           H  
ATOM   2408 3HG1 VAL A 146      -2.399  -2.258   2.778  1.00  0.00           H  
ATOM   2409 1HG2 VAL A 146       0.163  -3.274   4.152  1.00  0.00           H  
ATOM   2410 2HG2 VAL A 146      -1.463  -3.406   4.864  1.00  0.00           H  
ATOM   2411 3HG2 VAL A 146      -0.459  -4.861   4.661  1.00  0.00           H  
ATOM   2412  N   VAL A 147      -4.373  -4.814   1.341  1.00  0.00           N  
ATOM   2413  CA  VAL A 147      -5.065  -5.098   0.093  1.00  0.00           C  
ATOM   2414  C   VAL A 147      -5.053  -3.877  -0.822  1.00  0.00           C  
ATOM   2415  O   VAL A 147      -5.621  -2.842  -0.489  1.00  0.00           O  
ATOM   2416  CB  VAL A 147      -6.520  -5.519   0.372  1.00  0.00           C  
ATOM   2417  CG1 VAL A 147      -7.208  -5.945  -0.916  1.00  0.00           C  
ATOM   2418  CG2 VAL A 147      -6.546  -6.644   1.395  1.00  0.00           C  
ATOM   2419  H   VAL A 147      -4.855  -4.300   2.073  1.00  0.00           H  
ATOM   2420  HA  VAL A 147      -4.549  -5.917  -0.410  1.00  0.00           H  
ATOM   2421  HB  VAL A 147      -7.068  -4.660   0.761  1.00  0.00           H  
ATOM   2422 1HG1 VAL A 147      -8.235  -6.238  -0.700  1.00  0.00           H  
ATOM   2423 2HG1 VAL A 147      -7.209  -5.112  -1.620  1.00  0.00           H  
ATOM   2424 3HG1 VAL A 147      -6.674  -6.789  -1.352  1.00  0.00           H  
ATOM   2425 1HG2 VAL A 147      -7.578  -6.936   1.589  1.00  0.00           H  
ATOM   2426 2HG2 VAL A 147      -5.993  -7.500   1.009  1.00  0.00           H  
ATOM   2427 3HG2 VAL A 147      -6.086  -6.303   2.323  1.00  0.00           H  
ATOM   2428  N   LEU A 148      -4.360  -3.991  -1.955  1.00  0.00           N  
ATOM   2429  CA  LEU A 148      -4.074  -2.831  -2.805  1.00  0.00           C  
ATOM   2430  C   LEU A 148      -4.765  -2.924  -4.171  1.00  0.00           C  
ATOM   2431  O   LEU A 148      -4.527  -3.862  -4.939  1.00  0.00           O  
ATOM   2432  CB  LEU A 148      -2.560  -2.693  -3.006  1.00  0.00           C  
ATOM   2433  CG  LEU A 148      -2.118  -1.634  -4.024  1.00  0.00           C  
ATOM   2434  CD1 LEU A 148      -2.475  -0.249  -3.504  1.00  0.00           C  
ATOM   2435  CD2 LEU A 148      -0.621  -1.758  -4.267  1.00  0.00           C  
ATOM   2436  H   LEU A 148      -3.991  -4.899  -2.224  1.00  0.00           H  
ATOM   2437  HA  LEU A 148      -4.441  -1.940  -2.299  1.00  0.00           H  
ATOM   2438 1HB  LEU A 148      -2.104  -2.443  -2.049  1.00  0.00           H  
ATOM   2439 2HB  LEU A 148      -2.164  -3.654  -3.334  1.00  0.00           H  
ATOM   2440  HG  LEU A 148      -2.652  -1.786  -4.962  1.00  0.00           H  
ATOM   2441 1HD1 LEU A 148      -2.161   0.504  -4.227  1.00  0.00           H  
ATOM   2442 2HD1 LEU A 148      -3.554  -0.182  -3.357  1.00  0.00           H  
ATOM   2443 3HD1 LEU A 148      -1.968  -0.074  -2.556  1.00  0.00           H  
ATOM   2444 1HD2 LEU A 148      -0.307  -1.005  -4.992  1.00  0.00           H  
ATOM   2445 2HD2 LEU A 148      -0.086  -1.604  -3.330  1.00  0.00           H  
ATOM   2446 3HD2 LEU A 148      -0.396  -2.751  -4.655  1.00  0.00           H  
ATOM   2447  N   PHE A 149      -5.613  -1.932  -4.474  1.00  0.00           N  
ATOM   2448  CA  PHE A 149      -6.300  -1.868  -5.772  1.00  0.00           C  
ATOM   2449  C   PHE A 149      -6.851  -0.461  -6.058  1.00  0.00           C  
ATOM   2450  O   PHE A 149      -6.980   0.362  -5.150  1.00  0.00           O  
ATOM   2451  CB  PHE A 149      -7.442  -2.885  -5.817  1.00  0.00           C  
ATOM   2452  CG  PHE A 149      -8.427  -2.740  -4.693  1.00  0.00           C  
ATOM   2453  CD1 PHE A 149      -9.600  -2.021  -4.868  1.00  0.00           C  
ATOM   2454  CD2 PHE A 149      -8.184  -3.322  -3.458  1.00  0.00           C  
ATOM   2455  CE1 PHE A 149     -10.507  -1.886  -3.834  1.00  0.00           C  
ATOM   2456  CE2 PHE A 149      -9.089  -3.190  -2.423  1.00  0.00           C  
ATOM   2457  CZ  PHE A 149     -10.252  -2.471  -2.612  1.00  0.00           C  
ATOM   2458  H   PHE A 149      -5.783  -1.200  -3.787  1.00  0.00           H  
ATOM   2459  HA  PHE A 149      -5.577  -2.114  -6.553  1.00  0.00           H  
ATOM   2460 1HB  PHE A 149      -7.982  -2.784  -6.758  1.00  0.00           H  
ATOM   2461 2HB  PHE A 149      -7.033  -3.894  -5.783  1.00  0.00           H  
ATOM   2462  HD1 PHE A 149      -9.803  -1.559  -5.835  1.00  0.00           H  
ATOM   2463  HD2 PHE A 149      -7.264  -3.889  -3.309  1.00  0.00           H  
ATOM   2464  HE1 PHE A 149     -11.425  -1.318  -3.985  1.00  0.00           H  
ATOM   2465  HE2 PHE A 149      -8.886  -3.653  -1.458  1.00  0.00           H  
ATOM   2466  HZ  PHE A 149     -10.966  -2.365  -1.796  1.00  0.00           H  
ATOM   2467  N   LYS A 150      -7.186  -0.204  -7.325  1.00  0.00           N  
ATOM   2468  CA  LYS A 150      -7.834   1.055  -7.713  1.00  0.00           C  
ATOM   2469  C   LYS A 150      -9.242   1.129  -7.151  1.00  0.00           C  
ATOM   2470  O   LYS A 150      -9.963   0.136  -7.139  1.00  0.00           O  
ATOM   2471  CB  LYS A 150      -7.870   1.203  -9.235  1.00  0.00           C  
ATOM   2472  CG  LYS A 150      -6.504   1.397  -9.880  1.00  0.00           C  
ATOM   2473  CD  LYS A 150      -6.624   1.570 -11.387  1.00  0.00           C  
ATOM   2474  CE  LYS A 150      -5.260   1.755 -12.034  1.00  0.00           C  
ATOM   2475  NZ  LYS A 150      -5.360   1.902 -13.512  1.00  0.00           N  
ATOM   2476  H   LYS A 150      -7.005  -0.902  -8.033  1.00  0.00           H  
ATOM   2477  HA  LYS A 150      -7.279   1.889  -7.313  1.00  0.00           H  
ATOM   2478 1HB  LYS A 150      -8.326   0.317  -9.676  1.00  0.00           H  
ATOM   2479 2HB  LYS A 150      -8.490   2.059  -9.503  1.00  0.00           H  
ATOM   2480 1HG  LYS A 150      -6.024   2.281  -9.458  1.00  0.00           H  
ATOM   2481 2HG  LYS A 150      -5.877   0.530  -9.672  1.00  0.00           H  
ATOM   2482 1HD  LYS A 150      -7.105   0.691 -11.817  1.00  0.00           H  
ATOM   2483 2HD  LYS A 150      -7.240   2.443 -11.605  1.00  0.00           H  
ATOM   2484 1HE  LYS A 150      -4.781   2.643 -11.625  1.00  0.00           H  
ATOM   2485 2HE  LYS A 150      -4.631   0.894 -11.809  1.00  0.00           H  
ATOM   2486 1HZ  LYS A 150      -4.436   2.022 -13.902  1.00  0.00           H  
ATOM   2487 2HZ  LYS A 150      -5.787   1.074 -13.905  1.00  0.00           H  
ATOM   2488 3HZ  LYS A 150      -5.926   2.709 -13.733  1.00  0.00           H  
ATOM   2489  N   TYR A 151      -9.629   2.310  -6.674  1.00  0.00           N  
ATOM   2490  CA  TYR A 151     -10.956   2.493  -6.087  1.00  0.00           C  
ATOM   2491  C   TYR A 151     -12.031   1.757  -6.878  1.00  0.00           C  
ATOM   2492  O   TYR A 151     -12.157   1.932  -8.092  1.00  0.00           O  
ATOM   2493  CB  TYR A 151     -11.297   3.982  -5.995  1.00  0.00           C  
ATOM   2494  CG  TYR A 151     -12.743   4.257  -5.644  1.00  0.00           C  
ATOM   2495  CD1 TYR A 151     -13.177   4.114  -4.334  1.00  0.00           C  
ATOM   2496  CD2 TYR A 151     -13.633   4.651  -6.631  1.00  0.00           C  
ATOM   2497  CE1 TYR A 151     -14.497   4.365  -4.014  1.00  0.00           C  
ATOM   2498  CE2 TYR A 151     -14.953   4.901  -6.311  1.00  0.00           C  
ATOM   2499  CZ  TYR A 151     -15.386   4.760  -5.008  1.00  0.00           C  
ATOM   2500  OH  TYR A 151     -16.701   5.009  -4.688  1.00  0.00           O  
ATOM   2501  H   TYR A 151      -8.986   3.097  -6.704  1.00  0.00           H  
ATOM   2502  HA  TYR A 151     -10.946   2.078  -5.081  1.00  0.00           H  
ATOM   2503 1HB  TYR A 151     -10.667   4.454  -5.240  1.00  0.00           H  
ATOM   2504 2HB  TYR A 151     -11.081   4.464  -6.949  1.00  0.00           H  
ATOM   2505  HD1 TYR A 151     -12.477   3.805  -3.558  1.00  0.00           H  
ATOM   2506  HD2 TYR A 151     -13.292   4.761  -7.661  1.00  0.00           H  
ATOM   2507  HE1 TYR A 151     -14.839   4.253  -2.985  1.00  0.00           H  
ATOM   2508  HE2 TYR A 151     -15.654   5.210  -7.087  1.00  0.00           H  
ATOM   2509  HH  TYR A 151     -17.178   5.268  -5.479  1.00  0.00           H  
ATOM   2510  N   ASP A 152     -12.815   0.947  -6.172  1.00  0.00           N  
ATOM   2511  CA  ASP A 152     -13.907   0.195  -6.777  1.00  0.00           C  
ATOM   2512  C   ASP A 152     -14.842  -0.340  -5.701  1.00  0.00           C  
ATOM   2513  O   ASP A 152     -14.433  -1.130  -4.850  1.00  0.00           O  
ATOM   2514  CB  ASP A 152     -13.367  -0.962  -7.620  1.00  0.00           C  
ATOM   2515  CG  ASP A 152     -14.457  -1.688  -8.397  1.00  0.00           C  
ATOM   2516  OD1 ASP A 152     -15.546  -1.803  -7.887  1.00  0.00           O  
ATOM   2517  OD2 ASP A 152     -14.190  -2.121  -9.493  1.00  0.00           O  
ATOM   2518  H   ASP A 152     -12.649   0.853  -5.183  1.00  0.00           H  
ATOM   2519  HA  ASP A 152     -14.477   0.865  -7.422  1.00  0.00           H  
ATOM   2520 1HB  ASP A 152     -12.628  -0.584  -8.327  1.00  0.00           H  
ATOM   2521 2HB  ASP A 152     -12.862  -1.680  -6.973  1.00  0.00           H  
ATOM   2522  N   GLU A 153     -16.090   0.114  -5.726  1.00  0.00           N  
ATOM   2523  CA  GLU A 153     -17.045  -0.195  -4.660  1.00  0.00           C  
ATOM   2524  C   GLU A 153     -17.189  -1.709  -4.443  1.00  0.00           C  
ATOM   2525  O   GLU A 153     -17.471  -2.161  -3.330  1.00  0.00           O  
ATOM   2526  CB  GLU A 153     -18.411   0.414  -4.983  1.00  0.00           C  
ATOM   2527  CG  GLU A 153     -18.427   1.936  -5.028  1.00  0.00           C  
ATOM   2528  CD  GLU A 153     -18.119   2.484  -6.393  1.00  0.00           C  
ATOM   2529  OE1 GLU A 153     -17.913   1.706  -7.293  1.00  0.00           O  
ATOM   2530  OE2 GLU A 153     -18.090   3.684  -6.537  1.00  0.00           O  
ATOM   2531  H   GLU A 153     -16.382   0.706  -6.490  1.00  0.00           H  
ATOM   2532  HA  GLU A 153     -16.679   0.243  -3.737  1.00  0.00           H  
ATOM   2533 1HB  GLU A 153     -18.753   0.048  -5.952  1.00  0.00           H  
ATOM   2534 2HB  GLU A 153     -19.139   0.094  -4.237  1.00  0.00           H  
ATOM   2535 1HG  GLU A 153     -19.412   2.288  -4.721  1.00  0.00           H  
ATOM   2536 2HG  GLU A 153     -17.697   2.317  -4.315  1.00  0.00           H  
ATOM   2537  N   LYS A 154     -16.993  -2.484  -5.508  1.00  0.00           N  
ATOM   2538  CA  LYS A 154     -17.165  -3.930  -5.433  1.00  0.00           C  
ATOM   2539  C   LYS A 154     -16.023  -4.576  -4.671  1.00  0.00           C  
ATOM   2540  O   LYS A 154     -16.231  -5.510  -3.893  1.00  0.00           O  
ATOM   2541  CB  LYS A 154     -17.270  -4.533  -6.835  1.00  0.00           C  
ATOM   2542  CG  LYS A 154     -18.520  -4.126  -7.603  1.00  0.00           C  
ATOM   2543  CD  LYS A 154     -19.774  -4.701  -6.962  1.00  0.00           C  
ATOM   2544  CE  LYS A 154     -21.012  -4.394  -7.792  1.00  0.00           C  
ATOM   2545  NZ  LYS A 154     -22.245  -4.962  -7.183  1.00  0.00           N  
ATOM   2546  H   LYS A 154     -16.717  -2.061  -6.392  1.00  0.00           H  
ATOM   2547  HA  LYS A 154     -18.089  -4.142  -4.895  1.00  0.00           H  
ATOM   2548 1HB  LYS A 154     -16.402  -4.235  -7.424  1.00  0.00           H  
ATOM   2549 2HB  LYS A 154     -17.259  -5.621  -6.764  1.00  0.00           H  
ATOM   2550 1HG  LYS A 154     -18.598  -3.039  -7.623  1.00  0.00           H  
ATOM   2551 2HG  LYS A 154     -18.449  -4.486  -8.629  1.00  0.00           H  
ATOM   2552 1HD  LYS A 154     -19.671  -5.783  -6.865  1.00  0.00           H  
ATOM   2553 2HD  LYS A 154     -19.901  -4.276  -5.967  1.00  0.00           H  
ATOM   2554 1HE  LYS A 154     -21.130  -3.315  -7.883  1.00  0.00           H  
ATOM   2555 2HE  LYS A 154     -20.891  -4.810  -8.792  1.00  0.00           H  
ATOM   2556 1HZ  LYS A 154     -23.042  -4.737  -7.763  1.00  0.00           H  
ATOM   2557 2HZ  LYS A 154     -22.154  -5.965  -7.111  1.00  0.00           H  
ATOM   2558 3HZ  LYS A 154     -22.378  -4.569  -6.262  1.00  0.00           H  
ATOM   2559  N   LEU A 155     -14.812  -4.087  -4.903  1.00  0.00           N  
ATOM   2560  CA  LEU A 155     -13.636  -4.661  -4.284  1.00  0.00           C  
ATOM   2561  C   LEU A 155     -13.473  -4.173  -2.856  1.00  0.00           C  
ATOM   2562  O   LEU A 155     -12.908  -4.866  -2.020  1.00  0.00           O  
ATOM   2563  CB  LEU A 155     -12.385  -4.309  -5.099  1.00  0.00           C  
ATOM   2564  CG  LEU A 155     -12.083  -5.231  -6.287  1.00  0.00           C  
ATOM   2565  CD1 LEU A 155     -13.232  -5.167  -7.284  1.00  0.00           C  
ATOM   2566  CD2 LEU A 155     -10.772  -4.812  -6.935  1.00  0.00           C  
ATOM   2567  H   LEU A 155     -14.709  -3.302  -5.535  1.00  0.00           H  
ATOM   2568  HA  LEU A 155     -13.752  -5.745  -4.265  1.00  0.00           H  
ATOM   2569 1HB  LEU A 155     -12.495  -3.297  -5.485  1.00  0.00           H  
ATOM   2570 2HB  LEU A 155     -11.520  -4.330  -4.435  1.00  0.00           H  
ATOM   2571  HG  LEU A 155     -12.003  -6.261  -5.938  1.00  0.00           H  
ATOM   2572 1HD1 LEU A 155     -13.018  -5.822  -8.129  1.00  0.00           H  
ATOM   2573 2HD1 LEU A 155     -14.153  -5.490  -6.800  1.00  0.00           H  
ATOM   2574 3HD1 LEU A 155     -13.348  -4.143  -7.640  1.00  0.00           H  
ATOM   2575 1HD2 LEU A 155     -10.558  -5.468  -7.780  1.00  0.00           H  
ATOM   2576 2HD2 LEU A 155     -10.853  -3.783  -7.287  1.00  0.00           H  
ATOM   2577 3HD2 LEU A 155      -9.966  -4.884  -6.205  1.00  0.00           H  
ATOM   2578  N   ILE A 156     -13.991  -2.983  -2.573  1.00  0.00           N  
ATOM   2579  CA  ILE A 156     -13.968  -2.460  -1.213  1.00  0.00           C  
ATOM   2580  C   ILE A 156     -14.763  -3.358  -0.283  1.00  0.00           C  
ATOM   2581  O   ILE A 156     -14.312  -3.685   0.819  1.00  0.00           O  
ATOM   2582  CB  ILE A 156     -14.534  -1.030  -1.159  1.00  0.00           C  
ATOM   2583  CG1 ILE A 156     -13.590  -0.055  -1.867  1.00  0.00           C  
ATOM   2584  CG2 ILE A 156     -14.763  -0.602   0.283  1.00  0.00           C  
ATOM   2585  CD1 ILE A 156     -14.196   1.307  -2.119  1.00  0.00           C  
ATOM   2586  H   ILE A 156     -14.416  -2.433  -3.313  1.00  0.00           H  
ATOM   2587  HA  ILE A 156     -12.938  -2.441  -0.867  1.00  0.00           H  
ATOM   2588  HB  ILE A 156     -15.483  -0.994  -1.693  1.00  0.00           H  
ATOM   2589 1HG1 ILE A 156     -12.689   0.078  -1.270  1.00  0.00           H  
ATOM   2590 2HG1 ILE A 156     -13.286  -0.474  -2.827  1.00  0.00           H  
ATOM   2591 1HG2 ILE A 156     -15.162   0.411   0.303  1.00  0.00           H  
ATOM   2592 2HG2 ILE A 156     -15.471  -1.281   0.755  1.00  0.00           H  
ATOM   2593 3HG2 ILE A 156     -13.817  -0.630   0.825  1.00  0.00           H  
ATOM   2594 1HD1 ILE A 156     -13.467   1.942  -2.624  1.00  0.00           H  
ATOM   2595 2HD1 ILE A 156     -15.081   1.202  -2.746  1.00  0.00           H  
ATOM   2596 3HD1 ILE A 156     -14.475   1.762  -1.170  1.00  0.00           H  
ATOM   2597  N   LYS A 157     -15.949  -3.775  -0.736  1.00  0.00           N  
ATOM   2598  CA  LYS A 157     -16.801  -4.653   0.055  1.00  0.00           C  
ATOM   2599  C   LYS A 157     -16.176  -6.033   0.213  1.00  0.00           C  
ATOM   2600  O   LYS A 157     -16.184  -6.607   1.303  1.00  0.00           O  
ATOM   2601  CB  LYS A 157     -18.185  -4.773  -0.585  1.00  0.00           C  
ATOM   2602  CG  LYS A 157     -19.031  -3.510  -0.495  1.00  0.00           C  
ATOM   2603  CD  LYS A 157     -20.371  -3.691  -1.193  1.00  0.00           C  
ATOM   2604  CE  LYS A 157     -21.215  -2.428  -1.108  1.00  0.00           C  
ATOM   2605  NZ  LYS A 157     -22.511  -2.576  -1.824  1.00  0.00           N  
ATOM   2606  H   LYS A 157     -16.264  -3.474  -1.654  1.00  0.00           H  
ATOM   2607  HA  LYS A 157     -16.913  -4.231   1.034  1.00  0.00           H  
ATOM   2608 1HB  LYS A 157     -18.078  -5.030  -1.639  1.00  0.00           H  
ATOM   2609 2HB  LYS A 157     -18.739  -5.581  -0.105  1.00  0.00           H  
ATOM   2610 1HG  LYS A 157     -19.207  -3.264   0.553  1.00  0.00           H  
ATOM   2611 2HG  LYS A 157     -18.498  -2.681  -0.959  1.00  0.00           H  
ATOM   2612 1HD  LYS A 157     -20.204  -3.937  -2.242  1.00  0.00           H  
ATOM   2613 2HD  LYS A 157     -20.916  -4.512  -0.727  1.00  0.00           H  
ATOM   2614 1HE  LYS A 157     -21.416  -2.195  -0.063  1.00  0.00           H  
ATOM   2615 2HE  LYS A 157     -20.667  -1.594  -1.545  1.00  0.00           H  
ATOM   2616 1HZ  LYS A 157     -23.040  -1.719  -1.745  1.00  0.00           H  
ATOM   2617 2HZ  LYS A 157     -22.337  -2.775  -2.800  1.00  0.00           H  
ATOM   2618 3HZ  LYS A 157     -23.038  -3.335  -1.416  1.00  0.00           H  
ATOM   2619  N   VAL A 158     -15.621  -6.558  -0.874  1.00  0.00           N  
ATOM   2620  CA  VAL A 158     -14.959  -7.857  -0.839  1.00  0.00           C  
ATOM   2621  C   VAL A 158     -13.729  -7.834   0.067  1.00  0.00           C  
ATOM   2622  O   VAL A 158     -13.554  -8.708   0.911  1.00  0.00           O  
ATOM   2623  CB  VAL A 158     -14.540  -8.278  -2.260  1.00  0.00           C  
ATOM   2624  CG1 VAL A 158     -13.627  -9.494  -2.207  1.00  0.00           C  
ATOM   2625  CG2 VAL A 158     -15.775  -8.565  -3.100  1.00  0.00           C  
ATOM   2626  H   VAL A 158     -15.663  -6.047  -1.752  1.00  0.00           H  
ATOM   2627  HA  VAL A 158     -15.665  -8.591  -0.447  1.00  0.00           H  
ATOM   2628  HB  VAL A 158     -13.970  -7.468  -2.715  1.00  0.00           H  
ATOM   2629 1HG1 VAL A 158     -13.340  -9.777  -3.220  1.00  0.00           H  
ATOM   2630 2HG1 VAL A 158     -12.734  -9.254  -1.631  1.00  0.00           H  
ATOM   2631 3HG1 VAL A 158     -14.153 -10.323  -1.735  1.00  0.00           H  
ATOM   2632 1HG2 VAL A 158     -15.471  -8.861  -4.104  1.00  0.00           H  
ATOM   2633 2HG2 VAL A 158     -16.347  -9.371  -2.641  1.00  0.00           H  
ATOM   2634 3HG2 VAL A 158     -16.392  -7.669  -3.158  1.00  0.00           H  
ATOM   2635  N   ALA A 159     -12.874  -6.841  -0.130  1.00  0.00           N  
ATOM   2636  CA  ALA A 159     -11.650  -6.718   0.645  1.00  0.00           C  
ATOM   2637  C   ALA A 159     -11.947  -6.598   2.134  1.00  0.00           C  
ATOM   2638  O   ALA A 159     -11.320  -7.263   2.954  1.00  0.00           O  
ATOM   2639  CB  ALA A 159     -10.850  -5.514   0.175  1.00  0.00           C  
ATOM   2640  H   ALA A 159     -13.067  -6.161  -0.850  1.00  0.00           H  
ATOM   2641  HA  ALA A 159     -11.062  -7.612   0.493  1.00  0.00           H  
ATOM   2642 1HB  ALA A 159      -9.925  -5.449   0.744  1.00  0.00           H  
ATOM   2643 2HB  ALA A 159     -10.620  -5.622  -0.882  1.00  0.00           H  
ATOM   2644 3HB  ALA A 159     -11.434  -4.611   0.326  1.00  0.00           H  
ATOM   2645  N   ALA A 160     -12.884  -5.728   2.483  1.00  0.00           N  
ATOM   2646  CA  ALA A 160     -13.240  -5.522   3.885  1.00  0.00           C  
ATOM   2647  C   ALA A 160     -13.845  -6.780   4.487  1.00  0.00           C  
ATOM   2648  O   ALA A 160     -13.530  -7.148   5.622  1.00  0.00           O  
ATOM   2649  CB  ALA A 160     -14.206  -4.364   4.013  1.00  0.00           C  
ATOM   2650  H   ALA A 160     -13.347  -5.175   1.765  1.00  0.00           H  
ATOM   2651  HA  ALA A 160     -12.331  -5.291   4.437  1.00  0.00           H  
ATOM   2652 1HB  ALA A 160     -14.445  -4.205   5.065  1.00  0.00           H  
ATOM   2653 2HB  ALA A 160     -13.756  -3.466   3.605  1.00  0.00           H  
ATOM   2654 3HB  ALA A 160     -15.096  -4.591   3.474  1.00  0.00           H  
ATOM   2655  N   LYS A 161     -14.721  -7.438   3.735  1.00  0.00           N  
ATOM   2656  CA  LYS A 161     -15.397  -8.621   4.234  1.00  0.00           C  
ATOM   2657  C   LYS A 161     -14.411  -9.752   4.506  1.00  0.00           C  
ATOM   2658  O   LYS A 161     -14.394 -10.321   5.596  1.00  0.00           O  
ATOM   2659  CB  LYS A 161     -16.466  -9.080   3.242  1.00  0.00           C  
ATOM   2660  CG  LYS A 161     -17.162 -10.380   3.623  1.00  0.00           C  
ATOM   2661  CD  LYS A 161     -18.329 -10.675   2.693  1.00  0.00           C  
ATOM   2662  CE  LYS A 161     -18.751 -12.135   2.779  1.00  0.00           C  
ATOM   2663  NZ  LYS A 161     -18.903 -12.588   4.188  1.00  0.00           N  
ATOM   2664  H   LYS A 161     -14.933  -7.103   2.799  1.00  0.00           H  
ATOM   2665  HA  LYS A 161     -15.883  -8.369   5.177  1.00  0.00           H  
ATOM   2666 1HB  LYS A 161     -17.230  -8.307   3.146  1.00  0.00           H  
ATOM   2667 2HB  LYS A 161     -16.015  -9.217   2.259  1.00  0.00           H  
ATOM   2668 1HG  LYS A 161     -16.449 -11.204   3.569  1.00  0.00           H  
ATOM   2669 2HG  LYS A 161     -17.531 -10.308   4.645  1.00  0.00           H  
ATOM   2670 1HD  LYS A 161     -19.177 -10.044   2.963  1.00  0.00           H  
ATOM   2671 2HD  LYS A 161     -18.043 -10.449   1.666  1.00  0.00           H  
ATOM   2672 1HE  LYS A 161     -19.700 -12.270   2.262  1.00  0.00           H  
ATOM   2673 2HE  LYS A 161     -18.003 -12.758   2.289  1.00  0.00           H  
ATOM   2674 1HZ  LYS A 161     -19.182 -13.559   4.201  1.00  0.00           H  
ATOM   2675 2HZ  LYS A 161     -18.022 -12.485   4.672  1.00  0.00           H  
ATOM   2676 3HZ  LYS A 161     -19.607 -12.030   4.648  1.00  0.00           H  
ATOM   2677  N   VAL A 162     -13.600 -10.083   3.502  1.00  0.00           N  
ATOM   2678  CA  VAL A 162     -12.700 -11.223   3.593  1.00  0.00           C  
ATOM   2679  C   VAL A 162     -11.674 -11.053   4.702  1.00  0.00           C  
ATOM   2680  O   VAL A 162     -11.379 -11.997   5.429  1.00  0.00           O  
ATOM   2681  CB  VAL A 162     -11.966 -11.426   2.254  1.00  0.00           C  
ATOM   2682  CG1 VAL A 162     -10.870 -12.472   2.400  1.00  0.00           C  
ATOM   2683  CG2 VAL A 162     -12.959 -11.832   1.176  1.00  0.00           C  
ATOM   2684  H   VAL A 162     -13.624  -9.542   2.643  1.00  0.00           H  
ATOM   2685  HA  VAL A 162     -13.295 -12.110   3.809  1.00  0.00           H  
ATOM   2686  HB  VAL A 162     -11.482 -10.491   1.970  1.00  0.00           H  
ATOM   2687 1HG1 VAL A 162     -10.362 -12.602   1.444  1.00  0.00           H  
ATOM   2688 2HG1 VAL A 162     -10.152 -12.143   3.150  1.00  0.00           H  
ATOM   2689 3HG1 VAL A 162     -11.311 -13.420   2.707  1.00  0.00           H  
ATOM   2690 1HG2 VAL A 162     -12.433 -11.973   0.231  1.00  0.00           H  
ATOM   2691 2HG2 VAL A 162     -13.447 -12.764   1.462  1.00  0.00           H  
ATOM   2692 3HG2 VAL A 162     -13.710 -11.050   1.059  1.00  0.00           H  
ATOM   2693  N   LEU A 163     -11.132  -9.847   4.837  1.00  0.00           N  
ATOM   2694  CA  LEU A 163     -10.164  -9.578   5.892  1.00  0.00           C  
ATOM   2695  C   LEU A 163     -10.768  -9.826   7.260  1.00  0.00           C  
ATOM   2696  O   LEU A 163     -10.116 -10.389   8.150  1.00  0.00           O  
ATOM   2697  CB  LEU A 163      -9.667  -8.130   5.802  1.00  0.00           C  
ATOM   2698  CG  LEU A 163      -8.770  -7.808   4.599  1.00  0.00           C  
ATOM   2699  CD1 LEU A 163      -8.576  -6.301   4.499  1.00  0.00           C  
ATOM   2700  CD2 LEU A 163      -7.436  -8.522   4.755  1.00  0.00           C  
ATOM   2701  H   LEU A 163     -11.392  -9.104   4.194  1.00  0.00           H  
ATOM   2702  HA  LEU A 163      -9.313 -10.245   5.762  1.00  0.00           H  
ATOM   2703 1HB  LEU A 163     -10.530  -7.468   5.758  1.00  0.00           H  
ATOM   2704 2HB  LEU A 163      -9.104  -7.898   6.706  1.00  0.00           H  
ATOM   2705  HG  LEU A 163      -9.256  -8.143   3.683  1.00  0.00           H  
ATOM   2706 1HD1 LEU A 163      -7.939  -6.072   3.645  1.00  0.00           H  
ATOM   2707 2HD1 LEU A 163      -9.544  -5.817   4.369  1.00  0.00           H  
ATOM   2708 3HD1 LEU A 163      -8.106  -5.933   5.411  1.00  0.00           H  
ATOM   2709 1HD2 LEU A 163      -6.799  -8.294   3.900  1.00  0.00           H  
ATOM   2710 2HD2 LEU A 163      -6.948  -8.186   5.671  1.00  0.00           H  
ATOM   2711 3HD2 LEU A 163      -7.603  -9.598   4.807  1.00  0.00           H  
ATOM   2712  N   HIS A 164     -12.015  -9.400   7.435  1.00  0.00           N  
ATOM   2713  CA  HIS A 164     -12.714  -9.600   8.686  1.00  0.00           C  
ATOM   2714  C   HIS A 164     -13.044 -11.085   8.898  1.00  0.00           C  
ATOM   2715  O   HIS A 164     -12.877 -11.615   9.998  1.00  0.00           O  
ATOM   2716  CB  HIS A 164     -13.998  -8.765   8.721  1.00  0.00           C  
ATOM   2717  CG  HIS A 164     -14.732  -8.843  10.023  1.00  0.00           C  
ATOM   2718  ND1 HIS A 164     -15.598  -9.872  10.327  1.00  0.00           N  
ATOM   2719  CD2 HIS A 164     -14.730  -8.022  11.099  1.00  0.00           C  
ATOM   2720  CE1 HIS A 164     -16.097  -9.680  11.536  1.00  0.00           C  
ATOM   2721  NE2 HIS A 164     -15.586  -8.565  12.025  1.00  0.00           N  
ATOM   2722  H   HIS A 164     -12.485  -8.906   6.678  1.00  0.00           H  
ATOM   2723  HA  HIS A 164     -12.061  -9.284   9.501  1.00  0.00           H  
ATOM   2724 1HB  HIS A 164     -13.757  -7.719   8.527  1.00  0.00           H  
ATOM   2725 2HB  HIS A 164     -14.670  -9.097   7.930  1.00  0.00           H  
ATOM   2726  HD1 HIS A 164     -15.769 -10.686   9.771  1.00  0.00           H  
ATOM   2727  HD2 HIS A 164     -14.206  -7.091  11.319  1.00  0.00           H  
ATOM   2728  HE1 HIS A 164     -16.806 -10.389  11.963  1.00  0.00           H  
ATOM   2729  N   ASP A 165     -13.503 -11.758   7.825  1.00  0.00           N  
ATOM   2730  CA  ASP A 165     -13.889 -13.173   7.910  1.00  0.00           C  
ATOM   2731  C   ASP A 165     -12.683 -14.056   8.212  1.00  0.00           C  
ATOM   2732  O   ASP A 165     -12.777 -15.004   8.991  1.00  0.00           O  
ATOM   2733  CB  ASP A 165     -14.547 -13.634   6.607  1.00  0.00           C  
ATOM   2734  CG  ASP A 165     -15.943 -13.059   6.413  1.00  0.00           C  
ATOM   2735  OD1 ASP A 165     -16.501 -12.570   7.367  1.00  0.00           O  
ATOM   2736  OD2 ASP A 165     -16.439 -13.114   5.313  1.00  0.00           O  
ATOM   2737  H   ASP A 165     -13.584 -11.277   6.935  1.00  0.00           H  
ATOM   2738  HA  ASP A 165     -14.606 -13.287   8.721  1.00  0.00           H  
ATOM   2739 1HB  ASP A 165     -13.926 -13.336   5.761  1.00  0.00           H  
ATOM   2740 2HB  ASP A 165     -14.613 -14.722   6.597  1.00  0.00           H  
ATOM   2741  N   LEU A 166     -11.542 -13.730   7.601  1.00  0.00           N  
ATOM   2742  CA  LEU A 166     -10.306 -14.457   7.856  1.00  0.00           C  
ATOM   2743  C   LEU A 166      -9.846 -14.240   9.282  1.00  0.00           C  
ATOM   2744  O   LEU A 166      -9.366 -15.163   9.936  1.00  0.00           O  
ATOM   2745  CB  LEU A 166      -9.208 -14.009   6.883  1.00  0.00           C  
ATOM   2746  CG  LEU A 166      -9.402 -14.434   5.421  1.00  0.00           C  
ATOM   2747  CD1 LEU A 166      -8.353 -13.753   4.551  1.00  0.00           C  
ATOM   2748  CD2 LEU A 166      -9.301 -15.948   5.314  1.00  0.00           C  
ATOM   2749  H   LEU A 166     -11.534 -12.953   6.950  1.00  0.00           H  
ATOM   2750  HA  LEU A 166     -10.492 -15.519   7.711  1.00  0.00           H  
ATOM   2751 1HB  LEU A 166      -9.145 -12.923   6.906  1.00  0.00           H  
ATOM   2752 2HB  LEU A 166      -8.256 -14.415   7.222  1.00  0.00           H  
ATOM   2753  HG  LEU A 166     -10.383 -14.110   5.075  1.00  0.00           H  
ATOM   2754 1HD1 LEU A 166      -8.491 -14.054   3.513  1.00  0.00           H  
ATOM   2755 2HD1 LEU A 166      -8.461 -12.671   4.632  1.00  0.00           H  
ATOM   2756 3HD1 LEU A 166      -7.358 -14.045   4.885  1.00  0.00           H  
ATOM   2757 1HD2 LEU A 166      -9.439 -16.250   4.275  1.00  0.00           H  
ATOM   2758 2HD2 LEU A 166      -8.319 -16.273   5.659  1.00  0.00           H  
ATOM   2759 3HD2 LEU A 166     -10.072 -16.408   5.931  1.00  0.00           H  
ATOM   2760  N   GLY A 167     -10.002 -13.013   9.766  1.00  0.00           N  
ATOM   2761  CA  GLY A 167      -9.551 -12.660  11.098  1.00  0.00           C  
ATOM   2762  C   GLY A 167      -8.147 -12.076  11.072  1.00  0.00           C  
ATOM   2763  O   GLY A 167      -7.333 -12.360  11.952  1.00  0.00           O  
ATOM   2764  H   GLY A 167     -10.442 -12.304   9.190  1.00  0.00           H  
ATOM   2765 1HA  GLY A 167     -10.241 -11.936  11.532  1.00  0.00           H  
ATOM   2766 2HA  GLY A 167      -9.570 -13.542  11.733  1.00  0.00           H  
ATOM   2767  N   ALA A 168      -7.864 -11.253  10.063  1.00  0.00           N  
ATOM   2768  CA  ALA A 168      -6.569 -10.594   9.966  1.00  0.00           C  
ATOM   2769  C   ALA A 168      -6.337  -9.725  11.189  1.00  0.00           C  
ATOM   2770  O   ALA A 168      -7.266  -9.099  11.698  1.00  0.00           O  
ATOM   2771  CB  ALA A 168      -6.490  -9.754   8.695  1.00  0.00           C  
ATOM   2772  H   ALA A 168      -8.569 -11.068   9.355  1.00  0.00           H  
ATOM   2773  HA  ALA A 168      -5.793 -11.360   9.940  1.00  0.00           H  
ATOM   2774 1HB  ALA A 168      -5.507  -9.281   8.632  1.00  0.00           H  
ATOM   2775 2HB  ALA A 168      -6.642 -10.394   7.827  1.00  0.00           H  
ATOM   2776 3HB  ALA A 168      -7.263  -8.985   8.718  1.00  0.00           H  
ATOM   2777  N   GLU A 169      -5.096  -9.684  11.660  1.00  0.00           N  
ATOM   2778  CA  GLU A 169      -4.742  -8.817  12.772  1.00  0.00           C  
ATOM   2779  C   GLU A 169      -4.719  -7.369  12.328  1.00  0.00           C  
ATOM   2780  O   GLU A 169      -5.145  -6.475  13.059  1.00  0.00           O  
ATOM   2781  CB  GLU A 169      -3.379  -9.207  13.350  1.00  0.00           C  
ATOM   2782  CG  GLU A 169      -2.976  -8.426  14.593  1.00  0.00           C  
ATOM   2783  CD  GLU A 169      -3.842  -8.733  15.783  1.00  0.00           C  
ATOM   2784  OE1 GLU A 169      -4.479  -9.759  15.782  1.00  0.00           O  
ATOM   2785  OE2 GLU A 169      -3.868  -7.939  16.694  1.00  0.00           O  
ATOM   2786  H   GLU A 169      -4.380 -10.259  11.231  1.00  0.00           H  
ATOM   2787  HA  GLU A 169      -5.498  -8.923  13.551  1.00  0.00           H  
ATOM   2788 1HB  GLU A 169      -3.383 -10.267  13.607  1.00  0.00           H  
ATOM   2789 2HB  GLU A 169      -2.607  -9.057  12.595  1.00  0.00           H  
ATOM   2790 1HG  GLU A 169      -1.942  -8.665  14.839  1.00  0.00           H  
ATOM   2791 2HG  GLU A 169      -3.032  -7.361  14.373  1.00  0.00           H  
ATOM   2792  N   GLU A 170      -4.229  -7.143  11.113  1.00  0.00           N  
ATOM   2793  CA  GLU A 170      -4.267  -5.822  10.503  1.00  0.00           C  
ATOM   2794  C   GLU A 170      -5.010  -5.846   9.164  1.00  0.00           C  
ATOM   2795  O   GLU A 170      -4.417  -6.113   8.112  1.00  0.00           O  
ATOM   2796  CB  GLU A 170      -2.845  -5.292  10.302  1.00  0.00           C  
ATOM   2797  CG  GLU A 170      -2.143  -4.875  11.587  1.00  0.00           C  
ATOM   2798  CD  GLU A 170      -0.873  -4.110  11.337  1.00  0.00           C  
ATOM   2799  OE1 GLU A 170      -0.496  -3.978  10.197  1.00  0.00           O  
ATOM   2800  OE2 GLU A 170      -0.279  -3.658  12.287  1.00  0.00           O  
ATOM   2801  H   GLU A 170      -3.830  -7.916  10.593  1.00  0.00           H  
ATOM   2802  HA  GLU A 170      -4.809  -5.150  11.169  1.00  0.00           H  
ATOM   2803 1HB  GLU A 170      -2.236  -6.057   9.821  1.00  0.00           H  
ATOM   2804 2HB  GLU A 170      -2.870  -4.428   9.639  1.00  0.00           H  
ATOM   2805 1HG  GLU A 170      -2.819  -4.253  12.173  1.00  0.00           H  
ATOM   2806 2HG  GLU A 170      -1.916  -5.767  12.170  1.00  0.00           H  
ATOM   2807  N   ALA A 171      -6.302  -5.553   9.209  1.00  0.00           N  
ATOM   2808  CA  ALA A 171      -7.124  -5.478   8.001  1.00  0.00           C  
ATOM   2809  C   ALA A 171      -6.932  -4.130   7.308  1.00  0.00           C  
ATOM   2810  O   ALA A 171      -7.668  -3.174   7.571  1.00  0.00           O  
ATOM   2811  CB  ALA A 171      -8.597  -5.687   8.347  1.00  0.00           C  
ATOM   2812  H   ALA A 171      -6.737  -5.373  10.110  1.00  0.00           H  
ATOM   2813  HA  ALA A 171      -6.800  -6.261   7.317  1.00  0.00           H  
ATOM   2814 1HB  ALA A 171      -9.192  -5.646   7.443  1.00  0.00           H  
ATOM   2815 2HB  ALA A 171      -8.724  -6.661   8.823  1.00  0.00           H  
ATOM   2816 3HB  ALA A 171      -8.922  -4.909   9.028  1.00  0.00           H  
ATOM   2817  N   ALA A 172      -5.915  -4.047   6.447  1.00  0.00           N  
ATOM   2818  CA  ALA A 172      -5.568  -2.786   5.790  1.00  0.00           C  
ATOM   2819  C   ALA A 172      -5.961  -2.810   4.316  1.00  0.00           C  
ATOM   2820  O   ALA A 172      -5.719  -3.794   3.612  1.00  0.00           O  
ATOM   2821  CB  ALA A 172      -4.081  -2.514   5.931  1.00  0.00           C  
ATOM   2822  H   ALA A 172      -5.357  -4.881   6.252  1.00  0.00           H  
ATOM   2823  HA  ALA A 172      -6.126  -1.986   6.274  1.00  0.00           H  
ATOM   2824 1HB  ALA A 172      -3.838  -1.564   5.459  1.00  0.00           H  
ATOM   2825 2HB  ALA A 172      -3.817  -2.475   6.983  1.00  0.00           H  
ATOM   2826 3HB  ALA A 172      -3.527  -3.307   5.452  1.00  0.00           H  
ATOM   2827  N   ILE A 173      -6.560  -1.715   3.851  1.00  0.00           N  
ATOM   2828  CA  ILE A 173      -6.940  -1.585   2.443  1.00  0.00           C  
ATOM   2829  C   ILE A 173      -6.451  -0.273   1.854  1.00  0.00           C  
ATOM   2830  O   ILE A 173      -6.626   0.788   2.451  1.00  0.00           O  
ATOM   2831  CB  ILE A 173      -8.468  -1.679   2.274  1.00  0.00           C  
ATOM   2832  CG1 ILE A 173      -8.978  -3.032   2.776  1.00  0.00           C  
ATOM   2833  CG2 ILE A 173      -8.855  -1.467   0.818  1.00  0.00           C  
ATOM   2834  CD1 ILE A 173     -10.483  -3.167   2.743  1.00  0.00           C  
ATOM   2835  H   ILE A 173      -6.754  -0.951   4.492  1.00  0.00           H  
ATOM   2836  HA  ILE A 173      -6.483  -2.400   1.884  1.00  0.00           H  
ATOM   2837  HB  ILE A 173      -8.949  -0.915   2.883  1.00  0.00           H  
ATOM   2838 1HG1 ILE A 173      -8.550  -3.830   2.170  1.00  0.00           H  
ATOM   2839 2HG1 ILE A 173      -8.645  -3.189   3.802  1.00  0.00           H  
ATOM   2840 1HG2 ILE A 173      -9.938  -1.538   0.716  1.00  0.00           H  
ATOM   2841 2HG2 ILE A 173      -8.524  -0.482   0.494  1.00  0.00           H  
ATOM   2842 3HG2 ILE A 173      -8.382  -2.231   0.201  1.00  0.00           H  
ATOM   2843 1HD1 ILE A 173     -10.768  -4.152   3.114  1.00  0.00           H  
ATOM   2844 2HD1 ILE A 173     -10.932  -2.398   3.373  1.00  0.00           H  
ATOM   2845 3HD1 ILE A 173     -10.837  -3.050   1.720  1.00  0.00           H  
ATOM   2846  N   ILE A 174      -5.854  -0.350   0.665  1.00  0.00           N  
ATOM   2847  CA  ILE A 174      -5.383   0.838  -0.036  1.00  0.00           C  
ATOM   2848  C   ILE A 174      -6.188   1.080  -1.300  1.00  0.00           C  
ATOM   2849  O   ILE A 174      -6.246   0.225  -2.188  1.00  0.00           O  
ATOM   2850  CB  ILE A 174      -3.891   0.712  -0.392  1.00  0.00           C  
ATOM   2851  CG1 ILE A 174      -3.057   0.486   0.872  1.00  0.00           C  
ATOM   2852  CG2 ILE A 174      -3.415   1.953  -1.132  1.00  0.00           C  
ATOM   2853  CD1 ILE A 174      -1.601   0.185   0.597  1.00  0.00           C  
ATOM   2854  H   ILE A 174      -5.737  -1.252   0.230  1.00  0.00           H  
ATOM   2855  HA  ILE A 174      -5.511   1.695   0.614  1.00  0.00           H  
ATOM   2856  HB  ILE A 174      -3.741  -0.159  -1.029  1.00  0.00           H  
ATOM   2857 1HG1 ILE A 174      -3.109   1.371   1.505  1.00  0.00           H  
ATOM   2858 2HG1 ILE A 174      -3.475  -0.346   1.439  1.00  0.00           H  
ATOM   2859 1HG2 ILE A 174      -2.358   1.848  -1.376  1.00  0.00           H  
ATOM   2860 2HG2 ILE A 174      -3.989   2.071  -2.051  1.00  0.00           H  
ATOM   2861 3HG2 ILE A 174      -3.556   2.830  -0.501  1.00  0.00           H  
ATOM   2862 1HD1 ILE A 174      -1.076   0.036   1.541  1.00  0.00           H  
ATOM   2863 2HD1 ILE A 174      -1.524  -0.720  -0.007  1.00  0.00           H  
ATOM   2864 3HD1 ILE A 174      -1.152   1.019   0.061  1.00  0.00           H  
ATOM   2865  N   LEU A 175      -6.812   2.245  -1.378  1.00  0.00           N  
ATOM   2866  CA  LEU A 175      -7.641   2.596  -2.524  1.00  0.00           C  
ATOM   2867  C   LEU A 175      -7.015   3.718  -3.333  1.00  0.00           C  
ATOM   2868  O   LEU A 175      -6.878   4.837  -2.848  1.00  0.00           O  
ATOM   2869  CB  LEU A 175      -9.041   3.015  -2.059  1.00  0.00           C  
ATOM   2870  CG  LEU A 175      -9.764   2.019  -1.143  1.00  0.00           C  
ATOM   2871  CD1 LEU A 175     -11.092   2.612  -0.693  1.00  0.00           C  
ATOM   2872  CD2 LEU A 175      -9.975   0.707  -1.885  1.00  0.00           C  
ATOM   2873  H   LEU A 175      -6.716   2.907  -0.613  1.00  0.00           H  
ATOM   2874  HA  LEU A 175      -7.738   1.720  -3.166  1.00  0.00           H  
ATOM   2875 1HB  LEU A 175      -8.961   3.959  -1.523  1.00  0.00           H  
ATOM   2876 2HB  LEU A 175      -9.667   3.172  -2.937  1.00  0.00           H  
ATOM   2877  HG  LEU A 175      -9.161   1.839  -0.253  1.00  0.00           H  
ATOM   2878 1HD1 LEU A 175     -11.605   1.905  -0.042  1.00  0.00           H  
ATOM   2879 2HD1 LEU A 175     -10.910   3.539  -0.148  1.00  0.00           H  
ATOM   2880 3HD1 LEU A 175     -11.712   2.819  -1.565  1.00  0.00           H  
ATOM   2881 1HD2 LEU A 175     -10.488  -0.001  -1.234  1.00  0.00           H  
ATOM   2882 2HD2 LEU A 175     -10.579   0.886  -2.775  1.00  0.00           H  
ATOM   2883 3HD2 LEU A 175      -9.009   0.296  -2.179  1.00  0.00           H  
ATOM   2884  N   ILE A 176      -6.625   3.413  -4.570  1.00  0.00           N  
ATOM   2885  CA  ILE A 176      -5.971   4.404  -5.426  1.00  0.00           C  
ATOM   2886  C   ILE A 176      -6.984   5.269  -6.160  1.00  0.00           C  
ATOM   2887  O   ILE A 176      -7.916   4.759  -6.789  1.00  0.00           O  
ATOM   2888  CB  ILE A 176      -5.051   3.719  -6.453  1.00  0.00           C  
ATOM   2889  CG1 ILE A 176      -3.935   2.950  -5.741  1.00  0.00           C  
ATOM   2890  CG2 ILE A 176      -4.467   4.746  -7.411  1.00  0.00           C  
ATOM   2891  CD1 ILE A 176      -3.126   2.060  -6.657  1.00  0.00           C  
ATOM   2892  H   ILE A 176      -6.776   2.470  -4.922  1.00  0.00           H  
ATOM   2893  HA  ILE A 176      -5.378   5.052  -4.804  1.00  0.00           H  
ATOM   2894  HB  ILE A 176      -5.623   2.988  -7.024  1.00  0.00           H  
ATOM   2895 1HG1 ILE A 176      -3.256   3.655  -5.263  1.00  0.00           H  
ATOM   2896 2HG1 ILE A 176      -4.365   2.329  -4.956  1.00  0.00           H  
ATOM   2897 1HG2 ILE A 176      -3.818   4.245  -8.130  1.00  0.00           H  
ATOM   2898 2HG2 ILE A 176      -5.274   5.249  -7.941  1.00  0.00           H  
ATOM   2899 3HG2 ILE A 176      -3.888   5.479  -6.850  1.00  0.00           H  
ATOM   2900 1HD1 ILE A 176      -2.356   1.548  -6.080  1.00  0.00           H  
ATOM   2901 2HD1 ILE A 176      -3.782   1.322  -7.120  1.00  0.00           H  
ATOM   2902 3HD1 ILE A 176      -2.657   2.665  -7.431  1.00  0.00           H  
ATOM   2903  N   PHE A 177      -6.789   6.581  -6.082  1.00  0.00           N  
ATOM   2904  CA  PHE A 177      -7.626   7.532  -6.794  1.00  0.00           C  
ATOM   2905  C   PHE A 177      -6.810   8.338  -7.803  1.00  0.00           C  
ATOM   2906  O   PHE A 177      -5.618   8.587  -7.599  1.00  0.00           O  
ATOM   2907  CB  PHE A 177      -8.312   8.478  -5.807  1.00  0.00           C  
ATOM   2908  CG  PHE A 177      -9.301   7.798  -4.903  1.00  0.00           C  
ATOM   2909  CD1 PHE A 177      -8.880   7.161  -3.745  1.00  0.00           C  
ATOM   2910  CD2 PHE A 177     -10.653   7.794  -5.208  1.00  0.00           C  
ATOM   2911  CE1 PHE A 177      -9.788   6.535  -2.913  1.00  0.00           C  
ATOM   2912  CE2 PHE A 177     -11.564   7.170  -4.378  1.00  0.00           C  
ATOM   2913  CZ  PHE A 177     -11.130   6.539  -3.229  1.00  0.00           C  
ATOM   2914  H   PHE A 177      -6.030   6.929  -5.507  1.00  0.00           H  
ATOM   2915  HA  PHE A 177      -8.395   6.980  -7.336  1.00  0.00           H  
ATOM   2916 1HB  PHE A 177      -7.560   8.963  -5.185  1.00  0.00           H  
ATOM   2917 2HB  PHE A 177      -8.835   9.259  -6.356  1.00  0.00           H  
ATOM   2918  HD1 PHE A 177      -7.818   7.158  -3.495  1.00  0.00           H  
ATOM   2919  HD2 PHE A 177     -10.996   8.291  -6.116  1.00  0.00           H  
ATOM   2920  HE1 PHE A 177      -9.444   6.037  -2.007  1.00  0.00           H  
ATOM   2921  HE2 PHE A 177     -12.624   7.174  -4.629  1.00  0.00           H  
ATOM   2922  HZ  PHE A 177     -11.847   6.045  -2.574  1.00  0.00           H  
ATOM   2923  N   ASP A 178      -7.463   8.758  -8.877  1.00  0.00           N  
ATOM   2924  CA  ASP A 178      -6.952   9.828  -9.727  1.00  0.00           C  
ATOM   2925  C   ASP A 178      -8.098  10.659 -10.272  1.00  0.00           C  
ATOM   2926  O   ASP A 178      -8.619  10.387 -11.353  1.00  0.00           O  
ATOM   2927  CB  ASP A 178      -6.127   9.259 -10.883  1.00  0.00           C  
ATOM   2928  CG  ASP A 178      -5.466  10.340 -11.728  1.00  0.00           C  
ATOM   2929  OD1 ASP A 178      -5.634  11.495 -11.416  1.00  0.00           O  
ATOM   2930  OD2 ASP A 178      -4.801  10.000 -12.677  1.00  0.00           O  
ATOM   2931  H   ASP A 178      -8.350   8.330  -9.108  1.00  0.00           H  
ATOM   2932  HA  ASP A 178      -6.313  10.477  -9.126  1.00  0.00           H  
ATOM   2933 1HB  ASP A 178      -5.352   8.602 -10.489  1.00  0.00           H  
ATOM   2934 2HB  ASP A 178      -6.769   8.657 -11.527  1.00  0.00           H  
ATOM   2935  N   ILE A 179      -8.510  11.652  -9.498  1.00  0.00           N  
ATOM   2936  CA  ILE A 179      -9.732  12.385  -9.765  1.00  0.00           C  
ATOM   2937  C   ILE A 179      -9.446  13.862 -10.040  1.00  0.00           C  
ATOM   2938  O   ILE A 179      -8.720  14.511  -9.290  1.00  0.00           O  
ATOM   2939  CB  ILE A 179     -10.712  12.257  -8.585  1.00  0.00           C  
ATOM   2940  CG1 ILE A 179     -10.949  10.783  -8.245  1.00  0.00           C  
ATOM   2941  CG2 ILE A 179     -12.026  12.951  -8.907  1.00  0.00           C  
ATOM   2942  CD1 ILE A 179     -11.605   9.998  -9.358  1.00  0.00           C  
ATOM   2943  H   ILE A 179      -7.963  11.893  -8.684  1.00  0.00           H  
ATOM   2944  HA  ILE A 179     -10.205  11.960 -10.651  1.00  0.00           H  
ATOM   2945  HB  ILE A 179     -10.276  12.718  -7.699  1.00  0.00           H  
ATOM   2946 1HG1 ILE A 179      -9.998  10.307  -8.006  1.00  0.00           H  
ATOM   2947 2HG1 ILE A 179     -11.581  10.711  -7.360  1.00  0.00           H  
ATOM   2948 1HG2 ILE A 179     -12.707  12.850  -8.062  1.00  0.00           H  
ATOM   2949 2HG2 ILE A 179     -11.842  14.007  -9.101  1.00  0.00           H  
ATOM   2950 3HG2 ILE A 179     -12.473  12.492  -9.789  1.00  0.00           H  
ATOM   2951 1HD1 ILE A 179     -11.741   8.963  -9.042  1.00  0.00           H  
ATOM   2952 2HD1 ILE A 179     -12.576  10.437  -9.589  1.00  0.00           H  
ATOM   2953 3HD1 ILE A 179     -10.973  10.027 -10.244  1.00  0.00           H  
ATOM   2954  N   ASP A 180     -10.023  14.386 -11.124  1.00  0.00           N  
ATOM   2955  CA  ASP A 180      -9.814  15.785 -11.506  1.00  0.00           C  
ATOM   2956  C   ASP A 180     -10.831  16.703 -10.828  1.00  0.00           C  
ATOM   2957  O   ASP A 180     -10.550  17.871 -10.564  1.00  0.00           O  
ATOM   2958  CB  ASP A 180      -9.906  15.946 -13.025  1.00  0.00           C  
ATOM   2959  CG  ASP A 180      -8.808  15.197 -13.768  1.00  0.00           C  
ATOM   2960  OD1 ASP A 180      -7.658  15.419 -13.470  1.00  0.00           O  
ATOM   2961  OD2 ASP A 180      -9.130  14.411 -14.627  1.00  0.00           O  
ATOM   2962  H   ASP A 180     -10.621  13.804 -11.692  1.00  0.00           H  
ATOM   2963  HA  ASP A 180      -8.817  16.085 -11.183  1.00  0.00           H  
ATOM   2964 1HB  ASP A 180     -10.873  15.581 -13.372  1.00  0.00           H  
ATOM   2965 2HB  ASP A 180      -9.844  17.003 -13.283  1.00  0.00           H  
ATOM   2966  N   ASP A 181     -12.012  16.161 -10.547  1.00  0.00           N  
ATOM   2967  CA  ASP A 181     -13.066  16.915  -9.880  1.00  0.00           C  
ATOM   2968  C   ASP A 181     -13.096  16.607  -8.384  1.00  0.00           C  
ATOM   2969  O   ASP A 181     -13.426  15.492  -7.977  1.00  0.00           O  
ATOM   2970  CB  ASP A 181     -14.428  16.597 -10.503  1.00  0.00           C  
ATOM   2971  CG  ASP A 181     -15.548  17.474  -9.958  1.00  0.00           C  
ATOM   2972  OD1 ASP A 181     -15.449  17.897  -8.830  1.00  0.00           O  
ATOM   2973  OD2 ASP A 181     -16.491  17.711 -10.674  1.00  0.00           O  
ATOM   2974  H   ASP A 181     -12.182  15.200 -10.802  1.00  0.00           H  
ATOM   2975  HA  ASP A 181     -12.863  17.979 -10.004  1.00  0.00           H  
ATOM   2976 1HB  ASP A 181     -14.374  16.732 -11.583  1.00  0.00           H  
ATOM   2977 2HB  ASP A 181     -14.680  15.553 -10.315  1.00  0.00           H  
ATOM   2978  N   GLU A 182     -12.728  17.595  -7.571  1.00  0.00           N  
ATOM   2979  CA  GLU A 182     -12.609  17.403  -6.128  1.00  0.00           C  
ATOM   2980  C   GLU A 182     -13.928  16.937  -5.494  1.00  0.00           C  
ATOM   2981  O   GLU A 182     -13.927  16.301  -4.439  1.00  0.00           O  
ATOM   2982  CB  GLU A 182     -12.147  18.703  -5.464  1.00  0.00           C  
ATOM   2983  CG  GLU A 182     -10.666  19.007  -5.639  1.00  0.00           C  
ATOM   2984  CD  GLU A 182     -10.379  19.827  -6.866  1.00  0.00           C  
ATOM   2985  OE1 GLU A 182     -11.311  20.235  -7.517  1.00  0.00           O  
ATOM   2986  OE2 GLU A 182      -9.225  20.048  -7.152  1.00  0.00           O  
ATOM   2987  H   GLU A 182     -12.508  18.499  -7.968  1.00  0.00           H  
ATOM   2988  HA  GLU A 182     -11.860  16.631  -5.948  1.00  0.00           H  
ATOM   2989 1HB  GLU A 182     -12.711  19.541  -5.873  1.00  0.00           H  
ATOM   2990 2HB  GLU A 182     -12.355  18.659  -4.395  1.00  0.00           H  
ATOM   2991 1HG  GLU A 182     -10.310  19.548  -4.763  1.00  0.00           H  
ATOM   2992 2HG  GLU A 182     -10.118  18.068  -5.700  1.00  0.00           H  
ATOM   2993  N   ASP A 183     -15.056  17.255  -6.143  1.00  0.00           N  
ATOM   2994  CA  ASP A 183     -16.362  16.892  -5.602  1.00  0.00           C  
ATOM   2995  C   ASP A 183     -16.572  15.390  -5.649  1.00  0.00           C  
ATOM   2996  O   ASP A 183     -16.970  14.776  -4.656  1.00  0.00           O  
ATOM   2997  CB  ASP A 183     -17.482  17.593  -6.375  1.00  0.00           C  
ATOM   2998  CG  ASP A 183     -18.848  17.420  -5.726  1.00  0.00           C  
ATOM   2999  OD1 ASP A 183     -18.993  17.794  -4.586  1.00  0.00           O  
ATOM   3000  OD2 ASP A 183     -19.733  16.918  -6.376  1.00  0.00           O  
ATOM   3001  H   ASP A 183     -15.002  17.748  -7.034  1.00  0.00           H  
ATOM   3002  HA  ASP A 183     -16.402  17.206  -4.558  1.00  0.00           H  
ATOM   3003 1HB  ASP A 183     -17.262  18.658  -6.448  1.00  0.00           H  
ATOM   3004 2HB  ASP A 183     -17.525  17.197  -7.390  1.00  0.00           H  
ATOM   3005  N   GLU A 184     -16.286  14.791  -6.801  1.00  0.00           N  
ATOM   3006  CA  GLU A 184     -16.428  13.353  -6.960  1.00  0.00           C  
ATOM   3007  C   GLU A 184     -15.484  12.618  -6.032  1.00  0.00           C  
ATOM   3008  O   GLU A 184     -15.852  11.617  -5.421  1.00  0.00           O  
ATOM   3009  CB  GLU A 184     -16.159  12.941  -8.409  1.00  0.00           C  
ATOM   3010  CG  GLU A 184     -17.241  13.364  -9.393  1.00  0.00           C  
ATOM   3011  CD  GLU A 184     -16.918  12.991 -10.814  1.00  0.00           C  
ATOM   3012  OE1 GLU A 184     -15.849  12.478 -11.045  1.00  0.00           O  
ATOM   3013  OE2 GLU A 184     -17.740  13.221 -11.669  1.00  0.00           O  
ATOM   3014  H   GLU A 184     -15.953  15.347  -7.580  1.00  0.00           H  
ATOM   3015  HA  GLU A 184     -17.449  13.075  -6.697  1.00  0.00           H  
ATOM   3016 1HB  GLU A 184     -15.216  13.376  -8.742  1.00  0.00           H  
ATOM   3017 2HB  GLU A 184     -16.059  11.858  -8.467  1.00  0.00           H  
ATOM   3018 1HG  GLU A 184     -18.180  12.889  -9.110  1.00  0.00           H  
ATOM   3019 2HG  GLU A 184     -17.376  14.442  -9.327  1.00  0.00           H  
ATOM   3020  N   PHE A 185     -14.262  13.133  -5.909  1.00  0.00           N  
ATOM   3021  CA  PHE A 185     -13.273  12.529  -5.037  1.00  0.00           C  
ATOM   3022  C   PHE A 185     -13.775  12.475  -3.620  1.00  0.00           C  
ATOM   3023  O   PHE A 185     -13.776  11.417  -2.990  1.00  0.00           O  
ATOM   3024  CB  PHE A 185     -11.958  13.310  -5.087  1.00  0.00           C  
ATOM   3025  CG  PHE A 185     -10.915  12.802  -4.132  1.00  0.00           C  
ATOM   3026  CD1 PHE A 185     -10.144  11.694  -4.450  1.00  0.00           C  
ATOM   3027  CD2 PHE A 185     -10.705  13.430  -2.914  1.00  0.00           C  
ATOM   3028  CE1 PHE A 185      -9.184  11.226  -3.573  1.00  0.00           C  
ATOM   3029  CE2 PHE A 185      -9.746  12.965  -2.035  1.00  0.00           C  
ATOM   3030  CZ  PHE A 185      -8.985  11.861  -2.365  1.00  0.00           C  
ATOM   3031  H   PHE A 185     -14.020  13.969  -6.433  1.00  0.00           H  
ATOM   3032  HA  PHE A 185     -13.085  11.510  -5.377  1.00  0.00           H  
ATOM   3033 1HB  PHE A 185     -11.547  13.265  -6.095  1.00  0.00           H  
ATOM   3034 2HB  PHE A 185     -12.148  14.357  -4.857  1.00  0.00           H  
ATOM   3035  HD1 PHE A 185     -10.300  11.193  -5.406  1.00  0.00           H  
ATOM   3036  HD2 PHE A 185     -11.306  14.301  -2.653  1.00  0.00           H  
ATOM   3037  HE1 PHE A 185      -8.585  10.355  -3.835  1.00  0.00           H  
ATOM   3038  HE2 PHE A 185      -9.590  13.468  -1.081  1.00  0.00           H  
ATOM   3039  HZ  PHE A 185      -8.230  11.493  -1.673  1.00  0.00           H  
ATOM   3040  N   LYS A 186     -14.210  13.623  -3.113  1.00  0.00           N  
ATOM   3041  CA  LYS A 186     -14.674  13.730  -1.749  1.00  0.00           C  
ATOM   3042  C   LYS A 186     -15.758  12.704  -1.458  1.00  0.00           C  
ATOM   3043  O   LYS A 186     -15.710  12.008  -0.443  1.00  0.00           O  
ATOM   3044  CB  LYS A 186     -15.192  15.142  -1.471  1.00  0.00           C  
ATOM   3045  CG  LYS A 186     -15.570  15.399  -0.018  1.00  0.00           C  
ATOM   3046  CD  LYS A 186     -16.252  16.749   0.145  1.00  0.00           C  
ATOM   3047  CE  LYS A 186     -15.286  17.894  -0.123  1.00  0.00           C  
ATOM   3048  NZ  LYS A 186     -15.928  19.222   0.077  1.00  0.00           N  
ATOM   3049  H   LYS A 186     -14.212  14.454  -3.698  1.00  0.00           H  
ATOM   3050  HA  LYS A 186     -13.837  13.531  -1.083  1.00  0.00           H  
ATOM   3051 1HB  LYS A 186     -14.431  15.870  -1.752  1.00  0.00           H  
ATOM   3052 2HB  LYS A 186     -16.072  15.334  -2.085  1.00  0.00           H  
ATOM   3053 1HG  LYS A 186     -16.246  14.616   0.326  1.00  0.00           H  
ATOM   3054 2HG  LYS A 186     -14.673  15.378   0.600  1.00  0.00           H  
ATOM   3055 1HD  LYS A 186     -17.089  16.821  -0.551  1.00  0.00           H  
ATOM   3056 2HD  LYS A 186     -16.638  16.842   1.160  1.00  0.00           H  
ATOM   3057 1HE  LYS A 186     -14.432  17.813   0.547  1.00  0.00           H  
ATOM   3058 2HE  LYS A 186     -14.923  17.832  -1.148  1.00  0.00           H  
ATOM   3059 1HZ  LYS A 186     -15.257  19.953  -0.110  1.00  0.00           H  
ATOM   3060 2HZ  LYS A 186     -16.712  19.316  -0.554  1.00  0.00           H  
ATOM   3061 3HZ  LYS A 186     -16.253  19.300   1.030  1.00  0.00           H  
ATOM   3062  N   LYS A 187     -16.744  12.614  -2.352  1.00  0.00           N  
ATOM   3063  CA  LYS A 187     -17.874  11.710  -2.158  1.00  0.00           C  
ATOM   3064  C   LYS A 187     -17.445  10.240  -2.226  1.00  0.00           C  
ATOM   3065  O   LYS A 187     -17.934   9.406  -1.459  1.00  0.00           O  
ATOM   3066  CB  LYS A 187     -18.959  11.990  -3.198  1.00  0.00           C  
ATOM   3067  CG  LYS A 187     -19.685  13.316  -3.009  1.00  0.00           C  
ATOM   3068  CD  LYS A 187     -20.797  13.488  -4.033  1.00  0.00           C  
ATOM   3069  CE  LYS A 187     -20.242  13.878  -5.395  1.00  0.00           C  
ATOM   3070  NZ  LYS A 187     -21.291  14.451  -6.280  1.00  0.00           N  
ATOM   3071  H   LYS A 187     -16.714  13.196  -3.185  1.00  0.00           H  
ATOM   3072  HA  LYS A 187     -18.290  11.890  -1.167  1.00  0.00           H  
ATOM   3073 1HB  LYS A 187     -18.517  11.990  -4.195  1.00  0.00           H  
ATOM   3074 2HB  LYS A 187     -19.704  11.195  -3.170  1.00  0.00           H  
ATOM   3075 1HG  LYS A 187     -20.115  13.356  -2.008  1.00  0.00           H  
ATOM   3076 2HG  LYS A 187     -18.976  14.137  -3.115  1.00  0.00           H  
ATOM   3077 1HD  LYS A 187     -21.350  12.553  -4.130  1.00  0.00           H  
ATOM   3078 2HD  LYS A 187     -21.485  14.263  -3.696  1.00  0.00           H  
ATOM   3079 1HE  LYS A 187     -19.450  14.615  -5.267  1.00  0.00           H  
ATOM   3080 2HE  LYS A 187     -19.816  13.000  -5.879  1.00  0.00           H  
ATOM   3081 1HZ  LYS A 187     -20.884  14.696  -7.172  1.00  0.00           H  
ATOM   3082 2HZ  LYS A 187     -22.023  13.769  -6.421  1.00  0.00           H  
ATOM   3083 3HZ  LYS A 187     -21.681  15.278  -5.850  1.00  0.00           H  
ATOM   3084  N   GLN A 188     -16.535   9.925  -3.152  1.00  0.00           N  
ATOM   3085  CA  GLN A 188     -16.054   8.552  -3.309  1.00  0.00           C  
ATOM   3086  C   GLN A 188     -15.272   8.090  -2.084  1.00  0.00           C  
ATOM   3087  O   GLN A 188     -15.469   6.976  -1.596  1.00  0.00           O  
ATOM   3088  CB  GLN A 188     -15.178   8.430  -4.559  1.00  0.00           C  
ATOM   3089  CG  GLN A 188     -15.946   8.516  -5.867  1.00  0.00           C  
ATOM   3090  CD  GLN A 188     -15.029   8.543  -7.075  1.00  0.00           C  
ATOM   3091  OE1 GLN A 188     -13.826   8.793  -6.954  1.00  0.00           O  
ATOM   3092  NE2 GLN A 188     -15.592   8.285  -8.250  1.00  0.00           N  
ATOM   3093  H   GLN A 188     -16.178  10.651  -3.767  1.00  0.00           H  
ATOM   3094  HA  GLN A 188     -16.916   7.896  -3.422  1.00  0.00           H  
ATOM   3095 1HB  GLN A 188     -14.428   9.221  -4.556  1.00  0.00           H  
ATOM   3096 2HB  GLN A 188     -14.649   7.477  -4.541  1.00  0.00           H  
ATOM   3097 1HG  GLN A 188     -16.598   7.647  -5.952  1.00  0.00           H  
ATOM   3098 2HG  GLN A 188     -16.540   9.430  -5.868  1.00  0.00           H  
ATOM   3099 1HE2 GLN A 188     -15.037   8.288  -9.083  1.00  0.00           H  
ATOM   3100 2HE2 GLN A 188     -16.571   8.087  -8.303  1.00  0.00           H  
ATOM   3101  N   VAL A 189     -14.391   8.953  -1.584  1.00  0.00           N  
ATOM   3102  CA  VAL A 189     -13.601   8.628  -0.405  1.00  0.00           C  
ATOM   3103  C   VAL A 189     -14.474   8.507   0.819  1.00  0.00           C  
ATOM   3104  O   VAL A 189     -14.335   7.567   1.598  1.00  0.00           O  
ATOM   3105  CB  VAL A 189     -12.530   9.707  -0.159  1.00  0.00           C  
ATOM   3106  CG1 VAL A 189     -11.866   9.499   1.194  1.00  0.00           C  
ATOM   3107  CG2 VAL A 189     -11.499   9.678  -1.277  1.00  0.00           C  
ATOM   3108  H   VAL A 189     -14.267   9.855  -2.032  1.00  0.00           H  
ATOM   3109  HA  VAL A 189     -13.108   7.671  -0.576  1.00  0.00           H  
ATOM   3110  HB  VAL A 189     -13.012  10.685  -0.133  1.00  0.00           H  
ATOM   3111 1HG1 VAL A 189     -11.112  10.271   1.351  1.00  0.00           H  
ATOM   3112 2HG1 VAL A 189     -12.616   9.560   1.981  1.00  0.00           H  
ATOM   3113 3HG1 VAL A 189     -11.390   8.519   1.218  1.00  0.00           H  
ATOM   3114 1HG2 VAL A 189     -10.746  10.444  -1.097  1.00  0.00           H  
ATOM   3115 2HG2 VAL A 189     -11.021   8.699  -1.306  1.00  0.00           H  
ATOM   3116 3HG2 VAL A 189     -11.991   9.871  -2.231  1.00  0.00           H  
ATOM   3117  N   LYS A 190     -15.386   9.456   0.991  1.00  0.00           N  
ATOM   3118  CA  LYS A 190     -16.275   9.443   2.133  1.00  0.00           C  
ATOM   3119  C   LYS A 190     -17.027   8.133   2.203  1.00  0.00           C  
ATOM   3120  O   LYS A 190     -17.102   7.505   3.258  1.00  0.00           O  
ATOM   3121  CB  LYS A 190     -17.256  10.615   2.069  1.00  0.00           C  
ATOM   3122  CG  LYS A 190     -18.177  10.731   3.276  1.00  0.00           C  
ATOM   3123  CD  LYS A 190     -19.072  11.957   3.173  1.00  0.00           C  
ATOM   3124  CE  LYS A 190     -20.019  12.054   4.360  1.00  0.00           C  
ATOM   3125  NZ  LYS A 190     -20.905  13.246   4.269  1.00  0.00           N  
ATOM   3126  H   LYS A 190     -15.465  10.203   0.310  1.00  0.00           H  
ATOM   3127  HA  LYS A 190     -15.680   9.538   3.042  1.00  0.00           H  
ATOM   3128 1HB  LYS A 190     -16.702  11.549   1.980  1.00  0.00           H  
ATOM   3129 2HB  LYS A 190     -17.880  10.518   1.180  1.00  0.00           H  
ATOM   3130 1HG  LYS A 190     -18.802   9.840   3.345  1.00  0.00           H  
ATOM   3131 2HG  LYS A 190     -17.579  10.804   4.184  1.00  0.00           H  
ATOM   3132 1HD  LYS A 190     -18.456  12.856   3.135  1.00  0.00           H  
ATOM   3133 2HD  LYS A 190     -19.659  11.902   2.256  1.00  0.00           H  
ATOM   3134 1HE  LYS A 190     -20.638  11.159   4.406  1.00  0.00           H  
ATOM   3135 2HE  LYS A 190     -19.441  12.117   5.282  1.00  0.00           H  
ATOM   3136 1HZ  LYS A 190     -21.516  13.275   5.073  1.00  0.00           H  
ATOM   3137 2HZ  LYS A 190     -20.342  14.084   4.244  1.00  0.00           H  
ATOM   3138 3HZ  LYS A 190     -21.461  13.190   3.427  1.00  0.00           H  
ATOM   3139  N   LYS A 191     -17.568   7.707   1.065  1.00  0.00           N  
ATOM   3140  CA  LYS A 191     -18.314   6.467   1.004  1.00  0.00           C  
ATOM   3141  C   LYS A 191     -17.404   5.277   1.254  1.00  0.00           C  
ATOM   3142  O   LYS A 191     -17.770   4.346   1.966  1.00  0.00           O  
ATOM   3143  CB  LYS A 191     -19.011   6.327  -0.350  1.00  0.00           C  
ATOM   3144  CG  LYS A 191     -19.880   5.083  -0.485  1.00  0.00           C  
ATOM   3145  CD  LYS A 191     -21.066   5.132   0.466  1.00  0.00           C  
ATOM   3146  CE  LYS A 191     -22.027   3.980   0.214  1.00  0.00           C  
ATOM   3147  NZ  LYS A 191     -23.172   3.991   1.164  1.00  0.00           N  
ATOM   3148  H   LYS A 191     -17.453   8.257   0.219  1.00  0.00           H  
ATOM   3149  HA  LYS A 191     -19.072   6.480   1.787  1.00  0.00           H  
ATOM   3150 1HB  LYS A 191     -19.643   7.197  -0.526  1.00  0.00           H  
ATOM   3151 2HB  LYS A 191     -18.263   6.300  -1.143  1.00  0.00           H  
ATOM   3152 1HG  LYS A 191     -20.248   5.006  -1.508  1.00  0.00           H  
ATOM   3153 2HG  LYS A 191     -19.284   4.198  -0.264  1.00  0.00           H  
ATOM   3154 1HD  LYS A 191     -20.709   5.078   1.496  1.00  0.00           H  
ATOM   3155 2HD  LYS A 191     -21.600   6.073   0.334  1.00  0.00           H  
ATOM   3156 1HE  LYS A 191     -22.413   4.044  -0.802  1.00  0.00           H  
ATOM   3157 2HE  LYS A 191     -21.495   3.034   0.318  1.00  0.00           H  
ATOM   3158 1HZ  LYS A 191     -23.784   3.213   0.964  1.00  0.00           H  
ATOM   3159 2HZ  LYS A 191     -22.826   3.913   2.110  1.00  0.00           H  
ATOM   3160 3HZ  LYS A 191     -23.684   4.856   1.064  1.00  0.00           H  
ATOM   3161  N   ALA A 192     -16.209   5.312   0.664  1.00  0.00           N  
ATOM   3162  CA  ALA A 192     -15.244   4.237   0.834  1.00  0.00           C  
ATOM   3163  C   ALA A 192     -14.896   4.050   2.296  1.00  0.00           C  
ATOM   3164  O   ALA A 192     -14.809   2.924   2.786  1.00  0.00           O  
ATOM   3165  CB  ALA A 192     -13.988   4.528   0.041  1.00  0.00           C  
ATOM   3166  H   ALA A 192     -15.968   6.102   0.075  1.00  0.00           H  
ATOM   3167  HA  ALA A 192     -15.695   3.314   0.471  1.00  0.00           H  
ATOM   3168 1HB  ALA A 192     -13.301   3.720   0.159  1.00  0.00           H  
ATOM   3169 2HB  ALA A 192     -14.232   4.639  -0.992  1.00  0.00           H  
ATOM   3170 3HB  ALA A 192     -13.535   5.444   0.403  1.00  0.00           H  
ATOM   3171  N   LEU A 193     -14.694   5.160   2.998  1.00  0.00           N  
ATOM   3172  CA  LEU A 193     -14.367   5.117   4.408  1.00  0.00           C  
ATOM   3173  C   LEU A 193     -15.507   4.517   5.220  1.00  0.00           C  
ATOM   3174  O   LEU A 193     -15.276   3.754   6.164  1.00  0.00           O  
ATOM   3175  CB  LEU A 193     -14.051   6.529   4.918  1.00  0.00           C  
ATOM   3176  CG  LEU A 193     -12.758   7.156   4.381  1.00  0.00           C  
ATOM   3177  CD1 LEU A 193     -12.680   8.613   4.817  1.00  0.00           C  
ATOM   3178  CD2 LEU A 193     -11.561   6.367   4.892  1.00  0.00           C  
ATOM   3179  H   LEU A 193     -14.762   6.059   2.533  1.00  0.00           H  
ATOM   3180  HA  LEU A 193     -13.489   4.491   4.538  1.00  0.00           H  
ATOM   3181 1HB  LEU A 193     -14.875   7.188   4.649  1.00  0.00           H  
ATOM   3182 2HB  LEU A 193     -13.977   6.497   6.005  1.00  0.00           H  
ATOM   3183  HG  LEU A 193     -12.768   7.134   3.291  1.00  0.00           H  
ATOM   3184 1HD1 LEU A 193     -11.761   9.058   4.436  1.00  0.00           H  
ATOM   3185 2HD1 LEU A 193     -13.538   9.157   4.422  1.00  0.00           H  
ATOM   3186 3HD1 LEU A 193     -12.685   8.667   5.905  1.00  0.00           H  
ATOM   3187 1HD2 LEU A 193     -10.642   6.813   4.509  1.00  0.00           H  
ATOM   3188 2HD2 LEU A 193     -11.549   6.389   5.981  1.00  0.00           H  
ATOM   3189 3HD2 LEU A 193     -11.633   5.335   4.550  1.00  0.00           H  
ATOM   3190  N   GLU A 194     -16.745   4.855   4.846  1.00  0.00           N  
ATOM   3191  CA  GLU A 194     -17.917   4.285   5.502  1.00  0.00           C  
ATOM   3192  C   GLU A 194     -17.994   2.776   5.282  1.00  0.00           C  
ATOM   3193  O   GLU A 194     -18.192   2.011   6.230  1.00  0.00           O  
ATOM   3194  CB  GLU A 194     -19.194   4.952   4.986  1.00  0.00           C  
ATOM   3195  CG  GLU A 194     -20.474   4.448   5.637  1.00  0.00           C  
ATOM   3196  CD  GLU A 194     -21.709   5.096   5.078  1.00  0.00           C  
ATOM   3197  OE1 GLU A 194     -21.583   5.901   4.187  1.00  0.00           O  
ATOM   3198  OE2 GLU A 194     -22.781   4.786   5.542  1.00  0.00           O  
ATOM   3199  H   GLU A 194     -16.873   5.526   4.093  1.00  0.00           H  
ATOM   3200  HA  GLU A 194     -17.834   4.467   6.570  1.00  0.00           H  
ATOM   3201 1HB  GLU A 194     -19.135   6.028   5.152  1.00  0.00           H  
ATOM   3202 2HB  GLU A 194     -19.279   4.791   3.911  1.00  0.00           H  
ATOM   3203 1HG  GLU A 194     -20.544   3.371   5.490  1.00  0.00           H  
ATOM   3204 2HG  GLU A 194     -20.423   4.638   6.709  1.00  0.00           H  
ATOM   3205  N   LEU A 195     -17.820   2.346   4.029  1.00  0.00           N  
ATOM   3206  CA  LEU A 195     -17.927   0.935   3.694  1.00  0.00           C  
ATOM   3207  C   LEU A 195     -16.891   0.130   4.429  1.00  0.00           C  
ATOM   3208  O   LEU A 195     -17.184  -0.936   4.966  1.00  0.00           O  
ATOM   3209  CB  LEU A 195     -17.763   0.725   2.183  1.00  0.00           C  
ATOM   3210  CG  LEU A 195     -18.922   1.226   1.312  1.00  0.00           C  
ATOM   3211  CD1 LEU A 195     -18.525   1.148  -0.156  1.00  0.00           C  
ATOM   3212  CD2 LEU A 195     -20.163   0.389   1.589  1.00  0.00           C  
ATOM   3213  H   LEU A 195     -17.607   3.015   3.300  1.00  0.00           H  
ATOM   3214  HA  LEU A 195     -18.915   0.581   3.988  1.00  0.00           H  
ATOM   3215 1HB  LEU A 195     -16.859   1.238   1.858  1.00  0.00           H  
ATOM   3216 2HB  LEU A 195     -17.640  -0.340   1.991  1.00  0.00           H  
ATOM   3217  HG  LEU A 195     -19.129   2.270   1.547  1.00  0.00           H  
ATOM   3218 1HD1 LEU A 195     -19.349   1.503  -0.775  1.00  0.00           H  
ATOM   3219 2HD1 LEU A 195     -17.647   1.770  -0.329  1.00  0.00           H  
ATOM   3220 3HD1 LEU A 195     -18.296   0.115  -0.416  1.00  0.00           H  
ATOM   3221 1HD2 LEU A 195     -20.987   0.745   0.970  1.00  0.00           H  
ATOM   3222 2HD2 LEU A 195     -19.957  -0.655   1.353  1.00  0.00           H  
ATOM   3223 3HD2 LEU A 195     -20.434   0.478   2.641  1.00  0.00           H  
ATOM   3224  N   MET A 196     -15.671   0.641   4.459  1.00  0.00           N  
ATOM   3225  CA  MET A 196     -14.575  -0.052   5.097  1.00  0.00           C  
ATOM   3226  C   MET A 196     -14.780  -0.125   6.609  1.00  0.00           C  
ATOM   3227  O   MET A 196     -14.627  -1.190   7.216  1.00  0.00           O  
ATOM   3228  CB  MET A 196     -13.255   0.638   4.763  1.00  0.00           C  
ATOM   3229  CG  MET A 196     -12.779   0.428   3.333  1.00  0.00           C  
ATOM   3230  SD  MET A 196     -11.108   1.050   3.057  1.00  0.00           S  
ATOM   3231  CE  MET A 196     -11.418   2.809   2.932  1.00  0.00           C  
ATOM   3232  H   MET A 196     -15.495   1.534   4.008  1.00  0.00           H  
ATOM   3233  HA  MET A 196     -14.542  -1.070   4.721  1.00  0.00           H  
ATOM   3234 1HB  MET A 196     -13.353   1.710   4.928  1.00  0.00           H  
ATOM   3235 2HB  MET A 196     -12.474   0.274   5.432  1.00  0.00           H  
ATOM   3236 1HG  MET A 196     -12.794  -0.635   3.097  1.00  0.00           H  
ATOM   3237 2HG  MET A 196     -13.453   0.939   2.646  1.00  0.00           H  
ATOM   3238 1HE  MET A 196     -10.477   3.333   2.761  1.00  0.00           H  
ATOM   3239 2HE  MET A 196     -12.098   3.001   2.101  1.00  0.00           H  
ATOM   3240 3HE  MET A 196     -11.868   3.166   3.859  1.00  0.00           H  
ATOM   3241  N   LYS A 197     -15.142   1.009   7.214  1.00  0.00           N  
ATOM   3242  CA  LYS A 197     -15.370   1.068   8.655  1.00  0.00           C  
ATOM   3243  C   LYS A 197     -16.491   0.122   9.082  1.00  0.00           C  
ATOM   3244  O   LYS A 197     -16.361  -0.603  10.068  1.00  0.00           O  
ATOM   3245  CB  LYS A 197     -15.698   2.499   9.084  1.00  0.00           C  
ATOM   3246  CG  LYS A 197     -15.911   2.673  10.582  1.00  0.00           C  
ATOM   3247  CD  LYS A 197     -16.181   4.128  10.937  1.00  0.00           C  
ATOM   3248  CE  LYS A 197     -16.440   4.297  12.427  1.00  0.00           C  
ATOM   3249  NZ  LYS A 197     -16.723   5.713  12.785  1.00  0.00           N  
ATOM   3250  H   LYS A 197     -15.261   1.853   6.662  1.00  0.00           H  
ATOM   3251  HA  LYS A 197     -14.459   0.756   9.161  1.00  0.00           H  
ATOM   3252 1HB  LYS A 197     -14.889   3.165   8.782  1.00  0.00           H  
ATOM   3253 2HB  LYS A 197     -16.603   2.833   8.577  1.00  0.00           H  
ATOM   3254 1HG  LYS A 197     -16.759   2.067  10.902  1.00  0.00           H  
ATOM   3255 2HG  LYS A 197     -15.024   2.336  11.117  1.00  0.00           H  
ATOM   3256 1HD  LYS A 197     -15.321   4.737  10.654  1.00  0.00           H  
ATOM   3257 2HD  LYS A 197     -17.051   4.482  10.384  1.00  0.00           H  
ATOM   3258 1HE  LYS A 197     -17.290   3.683  12.719  1.00  0.00           H  
ATOM   3259 2HE  LYS A 197     -15.568   3.961  12.988  1.00  0.00           H  
ATOM   3260 1HZ  LYS A 197     -16.888   5.782  13.780  1.00  0.00           H  
ATOM   3261 2HZ  LYS A 197     -15.932   6.289  12.535  1.00  0.00           H  
ATOM   3262 3HZ  LYS A 197     -17.541   6.030  12.286  1.00  0.00           H  
ATOM   3263  N   LYS A 198     -17.593   0.140   8.335  1.00  0.00           N  
ATOM   3264  CA  LYS A 198     -18.766  -0.663   8.676  1.00  0.00           C  
ATOM   3265  C   LYS A 198     -18.431  -2.154   8.722  1.00  0.00           C  
ATOM   3266  O   LYS A 198     -18.820  -2.860   9.654  1.00  0.00           O  
ATOM   3267  CB  LYS A 198     -19.894  -0.410   7.676  1.00  0.00           C  
ATOM   3268  CG  LYS A 198     -21.169  -1.196   7.954  1.00  0.00           C  
ATOM   3269  CD  LYS A 198     -22.239  -0.898   6.914  1.00  0.00           C  
ATOM   3270  CE  LYS A 198     -23.442  -1.815   7.079  1.00  0.00           C  
ATOM   3271  NZ  LYS A 198     -24.173  -1.553   8.348  1.00  0.00           N  
ATOM   3272  H   LYS A 198     -17.625   0.732   7.510  1.00  0.00           H  
ATOM   3273  HA  LYS A 198     -19.110  -0.367   9.666  1.00  0.00           H  
ATOM   3274 1HB  LYS A 198     -20.148   0.650   7.674  1.00  0.00           H  
ATOM   3275 2HB  LYS A 198     -19.555  -0.667   6.672  1.00  0.00           H  
ATOM   3276 1HG  LYS A 198     -20.949  -2.264   7.941  1.00  0.00           H  
ATOM   3277 2HG  LYS A 198     -21.550  -0.933   8.940  1.00  0.00           H  
ATOM   3278 1HD  LYS A 198     -22.566   0.138   7.014  1.00  0.00           H  
ATOM   3279 2HD  LYS A 198     -21.824  -1.035   5.915  1.00  0.00           H  
ATOM   3280 1HE  LYS A 198     -24.127  -1.670   6.244  1.00  0.00           H  
ATOM   3281 2HE  LYS A 198     -23.112  -2.854   7.073  1.00  0.00           H  
ATOM   3282 1HZ  LYS A 198     -24.961  -2.180   8.420  1.00  0.00           H  
ATOM   3283 2HZ  LYS A 198     -23.552  -1.702   9.132  1.00  0.00           H  
ATOM   3284 3HZ  LYS A 198     -24.501  -0.598   8.357  1.00  0.00           H  
ATOM   3285  N   LEU A 199     -17.722  -2.627   7.706  1.00  0.00           N  
ATOM   3286  CA  LEU A 199     -17.452  -4.051   7.543  1.00  0.00           C  
ATOM   3287  C   LEU A 199     -16.319  -4.532   8.460  1.00  0.00           C  
ATOM   3288  O   LEU A 199     -16.155  -5.734   8.676  1.00  0.00           O  
ATOM   3289  CB  LEU A 199     -17.095  -4.350   6.082  1.00  0.00           C  
ATOM   3290  CG  LEU A 199     -18.279  -4.660   5.157  1.00  0.00           C  
ATOM   3291  CD1 LEU A 199     -19.318  -3.553   5.274  1.00  0.00           C  
ATOM   3292  CD2 LEU A 199     -17.784  -4.796   3.725  1.00  0.00           C  
ATOM   3293  H   LEU A 199     -17.364  -1.979   7.013  1.00  0.00           H  
ATOM   3294  HA  LEU A 199     -18.356  -4.599   7.805  1.00  0.00           H  
ATOM   3295 1HB  LEU A 199     -16.570  -3.489   5.670  1.00  0.00           H  
ATOM   3296 2HB  LEU A 199     -16.422  -5.206   6.056  1.00  0.00           H  
ATOM   3297  HG  LEU A 199     -18.750  -5.592   5.469  1.00  0.00           H  
ATOM   3298 1HD1 LEU A 199     -20.160  -3.773   4.617  1.00  0.00           H  
ATOM   3299 2HD1 LEU A 199     -19.670  -3.490   6.304  1.00  0.00           H  
ATOM   3300 3HD1 LEU A 199     -18.872  -2.602   4.984  1.00  0.00           H  
ATOM   3301 1HD2 LEU A 199     -18.626  -5.017   3.068  1.00  0.00           H  
ATOM   3302 2HD2 LEU A 199     -17.315  -3.863   3.412  1.00  0.00           H  
ATOM   3303 3HD2 LEU A 199     -17.056  -5.606   3.668  1.00  0.00           H  
ATOM   3304  N   GLY A 200     -15.549  -3.585   9.012  1.00  0.00           N  
ATOM   3305  CA  GLY A 200     -14.571  -3.912  10.057  1.00  0.00           C  
ATOM   3306  C   GLY A 200     -13.120  -3.847   9.552  1.00  0.00           C  
ATOM   3307  O   GLY A 200     -12.289  -4.670   9.931  1.00  0.00           O  
ATOM   3308  H   GLY A 200     -15.653  -2.621   8.710  1.00  0.00           H  
ATOM   3309 1HA  GLY A 200     -14.694  -3.224  10.893  1.00  0.00           H  
ATOM   3310 2HA  GLY A 200     -14.776  -4.910  10.440  1.00  0.00           H  
ATOM   3311  N   VAL A 201     -12.823  -2.861   8.718  1.00  0.00           N  
ATOM   3312  CA  VAL A 201     -11.445  -2.609   8.283  1.00  0.00           C  
ATOM   3313  C   VAL A 201     -10.665  -1.878   9.369  1.00  0.00           C  
ATOM   3314  O   VAL A 201     -11.159  -0.911   9.950  1.00  0.00           O  
ATOM   3315  CB  VAL A 201     -11.428  -1.772   6.990  1.00  0.00           C  
ATOM   3316  CG1 VAL A 201     -10.000  -1.419   6.602  1.00  0.00           C  
ATOM   3317  CG2 VAL A 201     -12.119  -2.535   5.870  1.00  0.00           C  
ATOM   3318  H   VAL A 201     -13.563  -2.256   8.381  1.00  0.00           H  
ATOM   3319  HA  VAL A 201     -10.959  -3.565   8.080  1.00  0.00           H  
ATOM   3320  HB  VAL A 201     -11.954  -0.834   7.170  1.00  0.00           H  
ATOM   3321 1HG1 VAL A 201     -10.008  -0.826   5.687  1.00  0.00           H  
ATOM   3322 2HG1 VAL A 201      -9.538  -0.842   7.403  1.00  0.00           H  
ATOM   3323 3HG1 VAL A 201      -9.432  -2.333   6.437  1.00  0.00           H  
ATOM   3324 1HG2 VAL A 201     -12.104  -1.936   4.960  1.00  0.00           H  
ATOM   3325 2HG2 VAL A 201     -11.596  -3.476   5.695  1.00  0.00           H  
ATOM   3326 3HG2 VAL A 201     -13.151  -2.740   6.152  1.00  0.00           H  
ATOM   3327  N   ASP A 202      -9.439  -2.318   9.624  1.00  0.00           N  
ATOM   3328  CA  ASP A 202      -8.661  -1.769  10.727  1.00  0.00           C  
ATOM   3329  C   ASP A 202      -7.897  -0.505  10.295  1.00  0.00           C  
ATOM   3330  O   ASP A 202      -7.816   0.466  11.047  1.00  0.00           O  
ATOM   3331  CB  ASP A 202      -7.680  -2.816  11.258  1.00  0.00           C  
ATOM   3332  CG  ASP A 202      -8.376  -4.035  11.848  1.00  0.00           C  
ATOM   3333  OD1 ASP A 202      -9.196  -3.863  12.718  1.00  0.00           O  
ATOM   3334  OD2 ASP A 202      -8.081  -5.126  11.423  1.00  0.00           O  
ATOM   3335  H   ASP A 202      -9.028  -3.031   9.029  1.00  0.00           H  
ATOM   3336  HA  ASP A 202      -9.349  -1.491  11.526  1.00  0.00           H  
ATOM   3337 1HB  ASP A 202      -7.026  -3.145  10.450  1.00  0.00           H  
ATOM   3338 2HB  ASP A 202      -7.050  -2.368  12.027  1.00  0.00           H  
ATOM   3339  N   HIS A 203      -7.337  -0.532   9.073  1.00  0.00           N  
ATOM   3340  CA  HIS A 203      -6.553   0.605   8.563  1.00  0.00           C  
ATOM   3341  C   HIS A 203      -7.058   1.066   7.175  1.00  0.00           C  
ATOM   3342  O   HIS A 203      -6.801   0.412   6.158  1.00  0.00           O  
ATOM   3343  CB  HIS A 203      -5.068   0.236   8.478  1.00  0.00           C  
ATOM   3344  CG  HIS A 203      -4.508  -0.303   9.757  1.00  0.00           C  
ATOM   3345  ND1 HIS A 203      -4.096   0.512  10.790  1.00  0.00           N  
ATOM   3346  CD2 HIS A 203      -4.290  -1.574  10.169  1.00  0.00           C  
ATOM   3347  CE1 HIS A 203      -3.649  -0.236  11.785  1.00  0.00           C  
ATOM   3348  NE2 HIS A 203      -3.756  -1.504  11.433  1.00  0.00           N  
ATOM   3349  H   HIS A 203      -7.457  -1.354   8.492  1.00  0.00           H  
ATOM   3350  HA  HIS A 203      -6.664   1.439   9.257  1.00  0.00           H  
ATOM   3351 1HB  HIS A 203      -4.924  -0.513   7.699  1.00  0.00           H  
ATOM   3352 2HB  HIS A 203      -4.491   1.116   8.196  1.00  0.00           H  
ATOM   3353  HD1 HIS A 203      -4.192   1.507  10.833  1.00  0.00           H  
ATOM   3354  HD2 HIS A 203      -4.455  -2.543   9.700  1.00  0.00           H  
ATOM   3355  HE1 HIS A 203      -3.277   0.224  12.700  1.00  0.00           H  
ATOM   3356  N   ARG A 204      -7.769   2.200   7.148  1.00  0.00           N  
ATOM   3357  CA  ARG A 204      -8.350   2.726   5.900  1.00  0.00           C  
ATOM   3358  C   ARG A 204      -7.385   3.680   5.189  1.00  0.00           C  
ATOM   3359  O   ARG A 204      -7.160   4.809   5.646  1.00  0.00           O  
ATOM   3360  CB  ARG A 204      -9.656   3.454   6.181  1.00  0.00           C  
ATOM   3361  CG  ARG A 204     -10.732   2.606   6.840  1.00  0.00           C  
ATOM   3362  CD  ARG A 204     -11.794   3.444   7.453  1.00  0.00           C  
ATOM   3363  NE  ARG A 204     -11.277   4.270   8.533  1.00  0.00           N  
ATOM   3364  CZ  ARG A 204     -11.937   5.306   9.087  1.00  0.00           C  
ATOM   3365  NH1 ARG A 204     -13.135   5.630   8.653  1.00  0.00           N  
ATOM   3366  NH2 ARG A 204     -11.380   5.997  10.066  1.00  0.00           N  
ATOM   3367  H   ARG A 204      -7.915   2.714   8.015  1.00  0.00           H  
ATOM   3368  HA  ARG A 204      -8.559   1.885   5.236  1.00  0.00           H  
ATOM   3369 1HB  ARG A 204      -9.464   4.306   6.831  1.00  0.00           H  
ATOM   3370 2HB  ARG A 204     -10.066   3.840   5.248  1.00  0.00           H  
ATOM   3371 1HG  ARG A 204     -11.194   1.959   6.093  1.00  0.00           H  
ATOM   3372 2HG  ARG A 204     -10.284   1.993   7.623  1.00  0.00           H  
ATOM   3373 1HD  ARG A 204     -12.221   4.101   6.696  1.00  0.00           H  
ATOM   3374 2HD  ARG A 204     -12.575   2.803   7.859  1.00  0.00           H  
ATOM   3375  HE  ARG A 204     -10.358   4.052   8.893  1.00  0.00           H  
ATOM   3376 1HH1 ARG A 204     -13.561   5.102   7.904  1.00  0.00           H  
ATOM   3377 2HH1 ARG A 204     -13.630   6.406   9.068  1.00  0.00           H  
ATOM   3378 1HH2 ARG A 204     -10.458   5.748  10.399  1.00  0.00           H  
ATOM   3379 2HH2 ARG A 204     -11.874   6.772  10.481  1.00  0.00           H  
ATOM   3380  N   ILE A 205      -6.811   3.221   4.074  1.00  0.00           N  
ATOM   3381  CA  ILE A 205      -5.744   3.960   3.408  1.00  0.00           C  
ATOM   3382  C   ILE A 205      -6.207   4.523   2.061  1.00  0.00           C  
ATOM   3383  O   ILE A 205      -6.688   3.783   1.198  1.00  0.00           O  
ATOM   3384  CB  ILE A 205      -4.511   3.062   3.195  1.00  0.00           C  
ATOM   3385  CG1 ILE A 205      -4.086   2.416   4.516  1.00  0.00           C  
ATOM   3386  CG2 ILE A 205      -3.366   3.865   2.598  1.00  0.00           C  
ATOM   3387  CD1 ILE A 205      -3.040   1.336   4.359  1.00  0.00           C  
ATOM   3388  H   ILE A 205      -7.106   2.327   3.690  1.00  0.00           H  
ATOM   3389  HA  ILE A 205      -5.454   4.792   4.043  1.00  0.00           H  
ATOM   3390  HB  ILE A 205      -4.767   2.250   2.515  1.00  0.00           H  
ATOM   3391 1HG1 ILE A 205      -3.690   3.180   5.183  1.00  0.00           H  
ATOM   3392 2HG1 ILE A 205      -4.957   1.977   5.003  1.00  0.00           H  
ATOM   3393 1HG2 ILE A 205      -2.503   3.215   2.454  1.00  0.00           H  
ATOM   3394 2HG2 ILE A 205      -3.672   4.278   1.638  1.00  0.00           H  
ATOM   3395 3HG2 ILE A 205      -3.099   4.677   3.274  1.00  0.00           H  
ATOM   3396 1HD1 ILE A 205      -2.791   0.926   5.337  1.00  0.00           H  
ATOM   3397 2HD1 ILE A 205      -3.430   0.542   3.721  1.00  0.00           H  
ATOM   3398 3HD1 ILE A 205      -2.145   1.760   3.905  1.00  0.00           H  
ATOM   3399  N   ILE A 206      -6.051   5.829   1.889  1.00  0.00           N  
ATOM   3400  CA  ILE A 206      -6.408   6.486   0.636  1.00  0.00           C  
ATOM   3401  C   ILE A 206      -5.162   6.827  -0.173  1.00  0.00           C  
ATOM   3402  O   ILE A 206      -4.320   7.599   0.274  1.00  0.00           O  
ATOM   3403  CB  ILE A 206      -7.220   7.767   0.897  1.00  0.00           C  
ATOM   3404  CG1 ILE A 206      -8.472   7.448   1.718  1.00  0.00           C  
ATOM   3405  CG2 ILE A 206      -7.598   8.434  -0.417  1.00  0.00           C  
ATOM   3406  CD1 ILE A 206      -9.398   6.452   1.058  1.00  0.00           C  
ATOM   3407  H   ILE A 206      -5.667   6.384   2.648  1.00  0.00           H  
ATOM   3408  HA  ILE A 206      -7.021   5.804   0.047  1.00  0.00           H  
ATOM   3409  HB  ILE A 206      -6.624   8.462   1.488  1.00  0.00           H  
ATOM   3410 1HG1 ILE A 206      -8.178   7.049   2.689  1.00  0.00           H  
ATOM   3411 2HG1 ILE A 206      -9.032   8.365   1.899  1.00  0.00           H  
ATOM   3412 1HG2 ILE A 206      -8.172   9.338  -0.214  1.00  0.00           H  
ATOM   3413 2HG2 ILE A 206      -6.694   8.695  -0.965  1.00  0.00           H  
ATOM   3414 3HG2 ILE A 206      -8.200   7.749  -1.014  1.00  0.00           H  
ATOM   3415 1HD1 ILE A 206     -10.262   6.277   1.700  1.00  0.00           H  
ATOM   3416 2HD1 ILE A 206      -9.734   6.848   0.099  1.00  0.00           H  
ATOM   3417 3HD1 ILE A 206      -8.869   5.514   0.899  1.00  0.00           H  
ATOM   3418  N   ALA A 207      -5.042   6.234  -1.359  1.00  0.00           N  
ATOM   3419  CA  ALA A 207      -3.846   6.410  -2.177  1.00  0.00           C  
ATOM   3420  C   ALA A 207      -4.118   7.363  -3.315  1.00  0.00           C  
ATOM   3421  O   ALA A 207      -5.216   7.386  -3.871  1.00  0.00           O  
ATOM   3422  CB  ALA A 207      -3.366   5.072  -2.714  1.00  0.00           C  
ATOM   3423  H   ALA A 207      -5.793   5.648  -1.700  1.00  0.00           H  
ATOM   3424  HA  ALA A 207      -3.072   6.843  -1.559  1.00  0.00           H  
ATOM   3425 1HB  ALA A 207      -2.463   5.219  -3.303  1.00  0.00           H  
ATOM   3426 2HB  ALA A 207      -3.155   4.424  -1.908  1.00  0.00           H  
ATOM   3427 3HB  ALA A 207      -4.114   4.642  -3.318  1.00  0.00           H  
ATOM   3428  N   LEU A 208      -3.120   8.155  -3.661  1.00  0.00           N  
ATOM   3429  CA  LEU A 208      -3.234   9.071  -4.777  1.00  0.00           C  
ATOM   3430  C   LEU A 208      -2.180   8.803  -5.832  1.00  0.00           C  
ATOM   3431  O   LEU A 208      -0.993   8.679  -5.522  1.00  0.00           O  
ATOM   3432  CB  LEU A 208      -3.115  10.518  -4.284  1.00  0.00           C  
ATOM   3433  CG  LEU A 208      -4.115  10.936  -3.198  1.00  0.00           C  
ATOM   3434  CD1 LEU A 208      -3.740  12.312  -2.665  1.00  0.00           C  
ATOM   3435  CD2 LEU A 208      -5.522  10.938  -3.778  1.00  0.00           C  
ATOM   3436  H   LEU A 208      -2.259   8.130  -3.121  1.00  0.00           H  
ATOM   3437  HA  LEU A 208      -4.215   8.939  -5.232  1.00  0.00           H  
ATOM   3438 1HB  LEU A 208      -2.112  10.667  -3.886  1.00  0.00           H  
ATOM   3439 2HB  LEU A 208      -3.249  11.187  -5.134  1.00  0.00           H  
ATOM   3440  HG  LEU A 208      -4.066  10.231  -2.367  1.00  0.00           H  
ATOM   3441 1HD1 LEU A 208      -4.451  12.609  -1.893  1.00  0.00           H  
ATOM   3442 2HD1 LEU A 208      -2.737  12.277  -2.239  1.00  0.00           H  
ATOM   3443 3HD1 LEU A 208      -3.765  13.036  -3.478  1.00  0.00           H  
ATOM   3444 1HD2 LEU A 208      -6.233  11.234  -3.006  1.00  0.00           H  
ATOM   3445 2HD2 LEU A 208      -5.572  11.643  -4.607  1.00  0.00           H  
ATOM   3446 3HD2 LEU A 208      -5.770   9.939  -4.135  1.00  0.00           H  
ATOM   3447  N   ARG A 209      -2.612   8.737  -7.090  1.00  0.00           N  
ATOM   3448  CA  ARG A 209      -1.707   8.477  -8.205  1.00  0.00           C  
ATOM   3449  C   ARG A 209      -0.827   9.697  -8.486  1.00  0.00           C  
ATOM   3450  O   ARG A 209      -1.330  10.798  -8.718  1.00  0.00           O  
ATOM   3451  CB  ARG A 209      -2.491   8.115  -9.459  1.00  0.00           C  
ATOM   3452  CG  ARG A 209      -1.648   7.592 -10.611  1.00  0.00           C  
ATOM   3453  CD  ARG A 209      -2.463   7.378 -11.834  1.00  0.00           C  
ATOM   3454  NE  ARG A 209      -1.642   7.002 -12.974  1.00  0.00           N  
ATOM   3455  CZ  ARG A 209      -2.114   6.771 -14.214  1.00  0.00           C  
ATOM   3456  NH1 ARG A 209      -3.401   6.880 -14.458  1.00  0.00           N  
ATOM   3457  NH2 ARG A 209      -1.284   6.433 -15.186  1.00  0.00           N  
ATOM   3458  H   ARG A 209      -3.603   8.871  -7.279  1.00  0.00           H  
ATOM   3459  HA  ARG A 209      -1.064   7.638  -7.943  1.00  0.00           H  
ATOM   3460 1HB  ARG A 209      -3.229   7.352  -9.218  1.00  0.00           H  
ATOM   3461 2HB  ARG A 209      -3.031   8.992  -9.816  1.00  0.00           H  
ATOM   3462 1HG  ARG A 209      -0.863   8.312 -10.844  1.00  0.00           H  
ATOM   3463 2HG  ARG A 209      -1.196   6.640 -10.329  1.00  0.00           H  
ATOM   3464 1HD  ARG A 209      -3.184   6.580 -11.656  1.00  0.00           H  
ATOM   3465 2HD  ARG A 209      -2.992   8.296 -12.084  1.00  0.00           H  
ATOM   3466  HE  ARG A 209      -0.646   6.907 -12.825  1.00  0.00           H  
ATOM   3467 1HH1 ARG A 209      -4.036   7.138 -13.716  1.00  0.00           H  
ATOM   3468 2HH1 ARG A 209      -3.755   6.707 -15.388  1.00  0.00           H  
ATOM   3469 1HH2 ARG A 209      -0.294   6.349 -14.998  1.00  0.00           H  
ATOM   3470 2HH2 ARG A 209      -1.638   6.260 -16.115  1.00  0.00           H  
ATOM   3471  N   MET A 210       0.491   9.501  -8.440  1.00  0.00           N  
ATOM   3472  CA  MET A 210       1.425  10.618  -8.555  1.00  0.00           C  
ATOM   3473  C   MET A 210       1.736  10.956 -10.003  1.00  0.00           C  
ATOM   3474  O   MET A 210       2.763  10.543 -10.544  1.00  0.00           O  
ATOM   3475  CB  MET A 210       2.715  10.302  -7.801  1.00  0.00           C  
ATOM   3476  CG  MET A 210       3.629  11.500  -7.587  1.00  0.00           C  
ATOM   3477  SD  MET A 210       2.824  12.835  -6.680  1.00  0.00           S  
ATOM   3478  CE  MET A 210       4.010  14.158  -6.902  1.00  0.00           C  
ATOM   3479  H   MET A 210       0.851   8.561  -8.292  1.00  0.00           H  
ATOM   3480  HA  MET A 210       0.964  11.496  -8.107  1.00  0.00           H  
ATOM   3481 1HB  MET A 210       2.473   9.888  -6.823  1.00  0.00           H  
ATOM   3482 2HB  MET A 210       3.279   9.544  -8.347  1.00  0.00           H  
ATOM   3483 1HG  MET A 210       4.512  11.189  -7.030  1.00  0.00           H  
ATOM   3484 2HG  MET A 210       3.954  11.887  -8.552  1.00  0.00           H  
ATOM   3485 1HE  MET A 210       3.653  15.056  -6.397  1.00  0.00           H  
ATOM   3486 2HE  MET A 210       4.971  13.861  -6.480  1.00  0.00           H  
ATOM   3487 3HE  MET A 210       4.129  14.365  -7.967  1.00  0.00           H  
ATOM   3488  N   THR A 211       0.852  11.730 -10.617  1.00  0.00           N  
ATOM   3489  CA  THR A 211       1.085  12.263 -11.958  1.00  0.00           C  
ATOM   3490  C   THR A 211       1.077  13.791 -11.953  1.00  0.00           C  
ATOM   3491  O   THR A 211       1.541  14.427 -12.898  1.00  0.00           O  
ATOM   3492  CB  THR A 211       0.030  11.743 -12.952  1.00  0.00           C  
ATOM   3493  OG1 THR A 211      -1.275  12.156 -12.528  1.00  0.00           O  
ATOM   3494  CG2 THR A 211       0.076  10.225 -13.033  1.00  0.00           C  
ATOM   3495  H   THR A 211      -0.010  11.965 -10.133  1.00  0.00           H  
ATOM   3496  HA  THR A 211       2.064  11.922 -12.300  1.00  0.00           H  
ATOM   3497  HB  THR A 211       0.225  12.160 -13.940  1.00  0.00           H  
ATOM   3498  HG1 THR A 211      -1.899  11.440 -12.670  1.00  0.00           H  
ATOM   3499 1HG2 THR A 211      -0.675   9.875 -13.740  1.00  0.00           H  
ATOM   3500 2HG2 THR A 211       1.064   9.908 -13.366  1.00  0.00           H  
ATOM   3501 3HG2 THR A 211      -0.127   9.802 -12.050  1.00  0.00           H  
ATOM   3502  N   ASP A 212       0.545  14.370 -10.878  1.00  0.00           N  
ATOM   3503  CA  ASP A 212       0.361  15.815 -10.788  1.00  0.00           C  
ATOM   3504  C   ASP A 212       0.400  16.284  -9.330  1.00  0.00           C  
ATOM   3505  O   ASP A 212      -0.499  15.980  -8.543  1.00  0.00           O  
ATOM   3506  CB  ASP A 212      -0.965  16.227 -11.432  1.00  0.00           C  
ATOM   3507  CG  ASP A 212      -1.173  17.736 -11.447  1.00  0.00           C  
ATOM   3508  OD1 ASP A 212      -0.373  18.432 -10.867  1.00  0.00           O  
ATOM   3509  OD2 ASP A 212      -2.129  18.178 -12.038  1.00  0.00           O  
ATOM   3510  H   ASP A 212       0.264  13.792 -10.101  1.00  0.00           H  
ATOM   3511  HA  ASP A 212       1.178  16.301 -11.324  1.00  0.00           H  
ATOM   3512 1HB  ASP A 212      -1.002  15.860 -12.457  1.00  0.00           H  
ATOM   3513 2HB  ASP A 212      -1.792  15.767 -10.889  1.00  0.00           H  
ATOM   3514  N   GLU A 213       1.464  17.005  -8.974  1.00  0.00           N  
ATOM   3515  CA  GLU A 213       1.673  17.452  -7.593  1.00  0.00           C  
ATOM   3516  C   GLU A 213       0.535  18.349  -7.093  1.00  0.00           C  
ATOM   3517  O   GLU A 213       0.303  18.458  -5.884  1.00  0.00           O  
ATOM   3518  CB  GLU A 213       3.003  18.199  -7.478  1.00  0.00           C  
ATOM   3519  CG  GLU A 213       3.037  19.537  -8.204  1.00  0.00           C  
ATOM   3520  CD  GLU A 213       4.415  20.137  -8.260  1.00  0.00           C  
ATOM   3521  OE1 GLU A 213       5.360  19.397  -8.390  1.00  0.00           O  
ATOM   3522  OE2 GLU A 213       4.522  21.338  -8.172  1.00  0.00           O  
ATOM   3523  H   GLU A 213       2.155  17.232  -9.673  1.00  0.00           H  
ATOM   3524  HA  GLU A 213       1.717  16.572  -6.951  1.00  0.00           H  
ATOM   3525 1HB  GLU A 213       3.228  18.383  -6.428  1.00  0.00           H  
ATOM   3526 2HB  GLU A 213       3.804  17.580  -7.881  1.00  0.00           H  
ATOM   3527 1HG  GLU A 213       2.674  19.395  -9.222  1.00  0.00           H  
ATOM   3528 2HG  GLU A 213       2.364  20.229  -7.700  1.00  0.00           H  
ATOM   3529  N   GLU A 214      -0.156  19.007  -8.024  1.00  0.00           N  
ATOM   3530  CA  GLU A 214      -1.237  19.921  -7.667  1.00  0.00           C  
ATOM   3531  C   GLU A 214      -2.489  19.167  -7.259  1.00  0.00           C  
ATOM   3532  O   GLU A 214      -3.127  19.500  -6.256  1.00  0.00           O  
ATOM   3533  CB  GLU A 214      -1.557  20.854  -8.837  1.00  0.00           C  
ATOM   3534  CG  GLU A 214      -0.463  21.863  -9.154  1.00  0.00           C  
ATOM   3535  CD  GLU A 214      -0.869  22.856 -10.207  1.00  0.00           C  
ATOM   3536  OE1 GLU A 214      -1.974  22.766 -10.687  1.00  0.00           O  
ATOM   3537  OE2 GLU A 214      -0.074  23.707 -10.532  1.00  0.00           O  
ATOM   3538  H   GLU A 214       0.084  18.882  -9.001  1.00  0.00           H  
ATOM   3539  HA  GLU A 214      -0.913  20.520  -6.817  1.00  0.00           H  
ATOM   3540 1HB  GLU A 214      -1.737  20.263  -9.735  1.00  0.00           H  
ATOM   3541 2HB  GLU A 214      -2.471  21.408  -8.621  1.00  0.00           H  
ATOM   3542 1HG  GLU A 214      -0.205  22.402  -8.243  1.00  0.00           H  
ATOM   3543 2HG  GLU A 214       0.424  21.328  -9.490  1.00  0.00           H  
ATOM   3544  N   LYS A 215      -2.842  18.143  -8.032  1.00  0.00           N  
ATOM   3545  CA  LYS A 215      -3.935  17.258  -7.661  1.00  0.00           C  
ATOM   3546  C   LYS A 215      -3.634  16.554  -6.358  1.00  0.00           C  
ATOM   3547  O   LYS A 215      -4.477  16.488  -5.467  1.00  0.00           O  
ATOM   3548  CB  LYS A 215      -4.200  16.233  -8.765  1.00  0.00           C  
ATOM   3549  CG  LYS A 215      -4.974  16.778  -9.957  1.00  0.00           C  
ATOM   3550  CD  LYS A 215      -5.583  15.654 -10.783  1.00  0.00           C  
ATOM   3551  CE  LYS A 215      -4.594  15.122 -11.809  1.00  0.00           C  
ATOM   3552  NZ  LYS A 215      -5.205  14.089 -12.688  1.00  0.00           N  
ATOM   3553  H   LYS A 215      -2.332  17.974  -8.899  1.00  0.00           H  
ATOM   3554  HA  LYS A 215      -4.835  17.857  -7.519  1.00  0.00           H  
ATOM   3555 1HB  LYS A 215      -3.252  15.840  -9.133  1.00  0.00           H  
ATOM   3556 2HB  LYS A 215      -4.765  15.395  -8.355  1.00  0.00           H  
ATOM   3557 1HG  LYS A 215      -5.773  17.432  -9.605  1.00  0.00           H  
ATOM   3558 2HG  LYS A 215      -4.305  17.361 -10.590  1.00  0.00           H  
ATOM   3559 1HD  LYS A 215      -5.883  14.839 -10.122  1.00  0.00           H  
ATOM   3560 2HD  LYS A 215      -6.468  16.022 -11.302  1.00  0.00           H  
ATOM   3561 1HE  LYS A 215      -4.236  15.943 -12.429  1.00  0.00           H  
ATOM   3562 2HE  LYS A 215      -3.738  14.684 -11.296  1.00  0.00           H  
ATOM   3563 1HZ  LYS A 215      -4.519  13.761 -13.352  1.00  0.00           H  
ATOM   3564 2HZ  LYS A 215      -5.524  13.313 -12.124  1.00  0.00           H  
ATOM   3565 3HZ  LYS A 215      -5.989  14.489 -13.183  1.00  0.00           H  
ATOM   3566  N   PHE A 216      -2.423  16.025  -6.244  1.00  0.00           N  
ATOM   3567  CA  PHE A 216      -2.037  15.259  -5.079  1.00  0.00           C  
ATOM   3568  C   PHE A 216      -2.273  16.047  -3.797  1.00  0.00           C  
ATOM   3569  O   PHE A 216      -2.904  15.552  -2.865  1.00  0.00           O  
ATOM   3570  CB  PHE A 216      -0.566  14.854  -5.174  1.00  0.00           C  
ATOM   3571  CG  PHE A 216      -0.082  14.049  -4.001  1.00  0.00           C  
ATOM   3572  CD1 PHE A 216      -0.167  12.664  -4.009  1.00  0.00           C  
ATOM   3573  CD2 PHE A 216       0.459  14.674  -2.888  1.00  0.00           C  
ATOM   3574  CE1 PHE A 216       0.277  11.923  -2.931  1.00  0.00           C  
ATOM   3575  CE2 PHE A 216       0.906  13.935  -1.809  1.00  0.00           C  
ATOM   3576  CZ  PHE A 216       0.814  12.558  -1.831  1.00  0.00           C  
ATOM   3577  H   PHE A 216      -1.750  16.154  -6.995  1.00  0.00           H  
ATOM   3578  HA  PHE A 216      -2.647  14.355  -5.042  1.00  0.00           H  
ATOM   3579 1HB  PHE A 216      -0.408  14.266  -6.078  1.00  0.00           H  
ATOM   3580 2HB  PHE A 216       0.053  15.746  -5.252  1.00  0.00           H  
ATOM   3581  HD1 PHE A 216      -0.591  12.162  -4.879  1.00  0.00           H  
ATOM   3582  HD2 PHE A 216       0.531  15.762  -2.871  1.00  0.00           H  
ATOM   3583  HE1 PHE A 216       0.204  10.836  -2.950  1.00  0.00           H  
ATOM   3584  HE2 PHE A 216       1.329  14.439  -0.941  1.00  0.00           H  
ATOM   3585  HZ  PHE A 216       1.164  11.975  -0.981  1.00  0.00           H  
ATOM   3586  N   LYS A 217      -1.760  17.276  -3.755  1.00  0.00           N  
ATOM   3587  CA  LYS A 217      -1.884  18.112  -2.569  1.00  0.00           C  
ATOM   3588  C   LYS A 217      -3.343  18.350  -2.199  1.00  0.00           C  
ATOM   3589  O   LYS A 217      -3.732  18.202  -1.039  1.00  0.00           O  
ATOM   3590  CB  LYS A 217      -1.173  19.449  -2.783  1.00  0.00           C  
ATOM   3591  CG  LYS A 217      -1.214  20.382  -1.580  1.00  0.00           C  
ATOM   3592  CD  LYS A 217      -0.415  21.651  -1.838  1.00  0.00           C  
ATOM   3593  CE  LYS A 217      -0.475  22.596  -0.648  1.00  0.00           C  
ATOM   3594  NZ  LYS A 217       0.299  23.844  -0.888  1.00  0.00           N  
ATOM   3595  H   LYS A 217      -1.268  17.638  -4.567  1.00  0.00           H  
ATOM   3596  HA  LYS A 217      -1.411  17.598  -1.732  1.00  0.00           H  
ATOM   3597 1HB  LYS A 217      -0.127  19.268  -3.031  1.00  0.00           H  
ATOM   3598 2HB  LYS A 217      -1.625  19.970  -3.627  1.00  0.00           H  
ATOM   3599 1HG  LYS A 217      -2.248  20.652  -1.364  1.00  0.00           H  
ATOM   3600 2HG  LYS A 217      -0.800  19.873  -0.710  1.00  0.00           H  
ATOM   3601 1HD  LYS A 217       0.627  21.392  -2.033  1.00  0.00           H  
ATOM   3602 2HD  LYS A 217      -0.814  22.160  -2.715  1.00  0.00           H  
ATOM   3603 1HE  LYS A 217      -1.513  22.860  -0.445  1.00  0.00           H  
ATOM   3604 2HE  LYS A 217      -0.072  22.098   0.234  1.00  0.00           H  
ATOM   3605 1HZ  LYS A 217       0.234  24.443  -0.077  1.00  0.00           H  
ATOM   3606 2HZ  LYS A 217       1.267  23.613  -1.059  1.00  0.00           H  
ATOM   3607 3HZ  LYS A 217      -0.079  24.326  -1.692  1.00  0.00           H  
ATOM   3608  N   LYS A 218      -4.149  18.726  -3.190  1.00  0.00           N  
ATOM   3609  CA  LYS A 218      -5.535  19.105  -2.946  1.00  0.00           C  
ATOM   3610  C   LYS A 218      -6.383  17.899  -2.556  1.00  0.00           C  
ATOM   3611  O   LYS A 218      -7.223  17.982  -1.657  1.00  0.00           O  
ATOM   3612  CB  LYS A 218      -6.128  19.784  -4.182  1.00  0.00           C  
ATOM   3613  CG  LYS A 218      -5.512  21.138  -4.511  1.00  0.00           C  
ATOM   3614  CD  LYS A 218      -5.917  22.192  -3.492  1.00  0.00           C  
ATOM   3615  CE  LYS A 218      -5.300  23.544  -3.819  1.00  0.00           C  
ATOM   3616  NZ  LYS A 218      -5.779  24.074  -5.124  1.00  0.00           N  
ATOM   3617  H   LYS A 218      -3.789  18.756  -4.139  1.00  0.00           H  
ATOM   3618  HA  LYS A 218      -5.560  19.812  -2.117  1.00  0.00           H  
ATOM   3619 1HB  LYS A 218      -5.998  19.137  -5.050  1.00  0.00           H  
ATOM   3620 2HB  LYS A 218      -7.199  19.930  -4.039  1.00  0.00           H  
ATOM   3621 1HG  LYS A 218      -4.425  21.051  -4.519  1.00  0.00           H  
ATOM   3622 2HG  LYS A 218      -5.840  21.455  -5.501  1.00  0.00           H  
ATOM   3623 1HD  LYS A 218      -7.003  22.290  -3.482  1.00  0.00           H  
ATOM   3624 2HD  LYS A 218      -5.589  21.884  -2.500  1.00  0.00           H  
ATOM   3625 1HE  LYS A 218      -5.553  24.258  -3.036  1.00  0.00           H  
ATOM   3626 2HE  LYS A 218      -4.215  23.449  -3.856  1.00  0.00           H  
ATOM   3627 1HZ  LYS A 218      -5.347  24.969  -5.303  1.00  0.00           H  
ATOM   3628 2HZ  LYS A 218      -5.532  23.428  -5.861  1.00  0.00           H  
ATOM   3629 3HZ  LYS A 218      -6.782  24.184  -5.096  1.00  0.00           H  
ATOM   3630  N   LEU A 219      -6.161  16.783  -3.237  1.00  0.00           N  
ATOM   3631  CA  LEU A 219      -6.912  15.568  -2.977  1.00  0.00           C  
ATOM   3632  C   LEU A 219      -6.558  14.973  -1.612  1.00  0.00           C  
ATOM   3633  O   LEU A 219      -7.433  14.486  -0.892  1.00  0.00           O  
ATOM   3634  CB  LEU A 219      -6.640  14.539  -4.080  1.00  0.00           C  
ATOM   3635  CG  LEU A 219      -7.110  14.931  -5.487  1.00  0.00           C  
ATOM   3636  CD1 LEU A 219      -6.662  13.873  -6.486  1.00  0.00           C  
ATOM   3637  CD2 LEU A 219      -8.624  15.081  -5.492  1.00  0.00           C  
ATOM   3638  H   LEU A 219      -5.454  16.780  -3.966  1.00  0.00           H  
ATOM   3639  HA  LEU A 219      -7.973  15.813  -2.979  1.00  0.00           H  
ATOM   3640 1HB  LEU A 219      -5.567  14.357  -4.129  1.00  0.00           H  
ATOM   3641 2HB  LEU A 219      -7.134  13.605  -3.814  1.00  0.00           H  
ATOM   3642  HG  LEU A 219      -6.650  15.877  -5.774  1.00  0.00           H  
ATOM   3643 1HD1 LEU A 219      -6.996  14.152  -7.485  1.00  0.00           H  
ATOM   3644 2HD1 LEU A 219      -5.574  13.800  -6.475  1.00  0.00           H  
ATOM   3645 3HD1 LEU A 219      -7.094  12.910  -6.215  1.00  0.00           H  
ATOM   3646 1HD2 LEU A 219      -8.959  15.361  -6.492  1.00  0.00           H  
ATOM   3647 2HD2 LEU A 219      -9.085  14.135  -5.206  1.00  0.00           H  
ATOM   3648 3HD2 LEU A 219      -8.915  15.856  -4.782  1.00  0.00           H  
ATOM   3649  N   ALA A 220      -5.274  15.023  -1.257  1.00  0.00           N  
ATOM   3650  CA  ALA A 220      -4.821  14.540   0.045  1.00  0.00           C  
ATOM   3651  C   ALA A 220      -5.447  15.350   1.164  1.00  0.00           C  
ATOM   3652  O   ALA A 220      -5.864  14.800   2.185  1.00  0.00           O  
ATOM   3653  CB  ALA A 220      -3.309  14.606   0.131  1.00  0.00           C  
ATOM   3654  H   ALA A 220      -4.594  15.403  -1.906  1.00  0.00           H  
ATOM   3655  HA  ALA A 220      -5.143  13.510   0.158  1.00  0.00           H  
ATOM   3656 1HB  ALA A 220      -2.988  14.229   1.091  1.00  0.00           H  
ATOM   3657 2HB  ALA A 220      -2.871  14.003  -0.660  1.00  0.00           H  
ATOM   3658 3HB  ALA A 220      -2.986  15.633   0.021  1.00  0.00           H  
ATOM   3659  N   LYS A 221      -5.525  16.657   0.968  1.00  0.00           N  
ATOM   3660  CA  LYS A 221      -6.135  17.532   1.946  1.00  0.00           C  
ATOM   3661  C   LYS A 221      -7.575  17.127   2.207  1.00  0.00           C  
ATOM   3662  O   LYS A 221      -7.996  16.999   3.357  1.00  0.00           O  
ATOM   3663  CB  LYS A 221      -6.069  18.987   1.480  1.00  0.00           C  
ATOM   3664  CG  LYS A 221      -6.617  19.994   2.482  1.00  0.00           C  
ATOM   3665  CD  LYS A 221      -6.425  21.422   1.993  1.00  0.00           C  
ATOM   3666  CE  LYS A 221      -6.859  22.432   3.045  1.00  0.00           C  
ATOM   3667  NZ  LYS A 221      -8.336  22.452   3.221  1.00  0.00           N  
ATOM   3668  H   LYS A 221      -5.146  17.056   0.113  1.00  0.00           H  
ATOM   3669  HA  LYS A 221      -5.587  17.443   2.883  1.00  0.00           H  
ATOM   3670 1HB  LYS A 221      -5.033  19.255   1.269  1.00  0.00           H  
ATOM   3671 2HB  LYS A 221      -6.631  19.098   0.553  1.00  0.00           H  
ATOM   3672 1HG  LYS A 221      -7.681  19.812   2.637  1.00  0.00           H  
ATOM   3673 2HG  LYS A 221      -6.104  19.874   3.436  1.00  0.00           H  
ATOM   3674 1HD  LYS A 221      -5.373  21.587   1.754  1.00  0.00           H  
ATOM   3675 2HD  LYS A 221      -7.013  21.579   1.088  1.00  0.00           H  
ATOM   3676 1HE  LYS A 221      -6.395  22.186   3.998  1.00  0.00           H  
ATOM   3677 2HE  LYS A 221      -6.527  23.428   2.751  1.00  0.00           H  
ATOM   3678 1HZ  LYS A 221      -8.582  23.134   3.925  1.00  0.00           H  
ATOM   3679 2HZ  LYS A 221      -8.777  22.699   2.346  1.00  0.00           H  
ATOM   3680 3HZ  LYS A 221      -8.653  21.539   3.512  1.00  0.00           H  
ATOM   3681  N   ILE A 222      -8.328  16.912   1.132  1.00  0.00           N  
ATOM   3682  CA  ILE A 222      -9.713  16.484   1.244  1.00  0.00           C  
ATOM   3683  C   ILE A 222      -9.838  15.150   1.969  1.00  0.00           C  
ATOM   3684  O   ILE A 222     -10.658  15.003   2.873  1.00  0.00           O  
ATOM   3685  CB  ILE A 222     -10.361  16.373  -0.148  1.00  0.00           C  
ATOM   3686  CG1 ILE A 222     -10.515  17.760  -0.778  1.00  0.00           C  
ATOM   3687  CG2 ILE A 222     -11.709  15.675  -0.053  1.00  0.00           C  
ATOM   3688  CD1 ILE A 222     -10.858  17.728  -2.250  1.00  0.00           C  
ATOM   3689  H   ILE A 222      -7.926  17.056   0.208  1.00  0.00           H  
ATOM   3690  HA  ILE A 222     -10.256  17.233   1.821  1.00  0.00           H  
ATOM   3691  HB  ILE A 222      -9.711  15.799  -0.807  1.00  0.00           H  
ATOM   3692 1HG1 ILE A 222     -11.298  18.311  -0.257  1.00  0.00           H  
ATOM   3693 2HG1 ILE A 222      -9.588  18.320  -0.656  1.00  0.00           H  
ATOM   3694 1HG2 ILE A 222     -12.153  15.606  -1.046  1.00  0.00           H  
ATOM   3695 2HG2 ILE A 222     -11.572  14.674   0.354  1.00  0.00           H  
ATOM   3696 3HG2 ILE A 222     -12.369  16.246   0.600  1.00  0.00           H  
ATOM   3697 1HD1 ILE A 222     -10.950  18.748  -2.624  1.00  0.00           H  
ATOM   3698 2HD1 ILE A 222     -10.068  17.211  -2.796  1.00  0.00           H  
ATOM   3699 3HD1 ILE A 222     -11.801  17.203  -2.392  1.00  0.00           H  
ATOM   3700  N   ALA A 223      -9.024  14.177   1.575  1.00  0.00           N  
ATOM   3701  CA  ALA A 223      -9.083  12.861   2.195  1.00  0.00           C  
ATOM   3702  C   ALA A 223      -8.813  12.966   3.694  1.00  0.00           C  
ATOM   3703  O   ALA A 223      -9.478  12.309   4.502  1.00  0.00           O  
ATOM   3704  CB  ALA A 223      -8.078  11.924   1.543  1.00  0.00           C  
ATOM   3705  H   ALA A 223      -8.356  14.351   0.829  1.00  0.00           H  
ATOM   3706  HA  ALA A 223     -10.086  12.462   2.058  1.00  0.00           H  
ATOM   3707 1HB  ALA A 223      -8.146  10.940   2.003  1.00  0.00           H  
ATOM   3708 2HB  ALA A 223      -8.293  11.843   0.481  1.00  0.00           H  
ATOM   3709 3HB  ALA A 223      -7.071  12.318   1.680  1.00  0.00           H  
ATOM   3710  N   ALA A 224      -7.842  13.799   4.063  1.00  0.00           N  
ATOM   3711  CA  ALA A 224      -7.488  13.980   5.466  1.00  0.00           C  
ATOM   3712  C   ALA A 224      -8.690  14.505   6.261  1.00  0.00           C  
ATOM   3713  O   ALA A 224      -8.972  14.034   7.364  1.00  0.00           O  
ATOM   3714  CB  ALA A 224      -6.314  14.936   5.592  1.00  0.00           C  
ATOM   3715  H   ALA A 224      -7.335  14.320   3.352  1.00  0.00           H  
ATOM   3716  HA  ALA A 224      -7.207  13.010   5.876  1.00  0.00           H  
ATOM   3717 1HB  ALA A 224      -6.045  15.047   6.640  1.00  0.00           H  
ATOM   3718 2HB  ALA A 224      -5.462  14.541   5.039  1.00  0.00           H  
ATOM   3719 3HB  ALA A 224      -6.591  15.908   5.183  1.00  0.00           H  
ATOM   3720  N   GLU A 225      -9.398  15.475   5.681  1.00  0.00           N  
ATOM   3721  CA  GLU A 225     -10.581  16.065   6.313  1.00  0.00           C  
ATOM   3722  C   GLU A 225     -11.706  15.048   6.485  1.00  0.00           C  
ATOM   3723  O   GLU A 225     -12.509  15.148   7.413  1.00  0.00           O  
ATOM   3724  CB  GLU A 225     -11.085  17.252   5.489  1.00  0.00           C  
ATOM   3725  CG  GLU A 225     -10.185  18.479   5.537  1.00  0.00           C  
ATOM   3726  CD  GLU A 225     -10.134  19.113   6.899  1.00  0.00           C  
ATOM   3727  OE1 GLU A 225     -11.175  19.390   7.444  1.00  0.00           O  
ATOM   3728  OE2 GLU A 225      -9.052  19.321   7.396  1.00  0.00           O  
ATOM   3729  H   GLU A 225      -9.102  15.825   4.773  1.00  0.00           H  
ATOM   3730  HA  GLU A 225     -10.298  16.422   7.304  1.00  0.00           H  
ATOM   3731 1HB  GLU A 225     -11.187  16.953   4.445  1.00  0.00           H  
ATOM   3732 2HB  GLU A 225     -12.073  17.548   5.843  1.00  0.00           H  
ATOM   3733 1HG  GLU A 225      -9.176  18.188   5.246  1.00  0.00           H  
ATOM   3734 2HG  GLU A 225     -10.546  19.210   4.815  1.00  0.00           H  
ATOM   3735  N   LEU A 226     -11.763  14.072   5.586  1.00  0.00           N  
ATOM   3736  CA  LEU A 226     -12.783  13.032   5.652  1.00  0.00           C  
ATOM   3737  C   LEU A 226     -12.426  11.928   6.653  1.00  0.00           C  
ATOM   3738  O   LEU A 226     -13.213  11.004   6.872  1.00  0.00           O  
ATOM   3739  CB  LEU A 226     -12.987  12.417   4.262  1.00  0.00           C  
ATOM   3740  CG  LEU A 226     -13.594  13.349   3.206  1.00  0.00           C  
ATOM   3741  CD1 LEU A 226     -13.564  12.664   1.846  1.00  0.00           C  
ATOM   3742  CD2 LEU A 226     -15.018  13.709   3.604  1.00  0.00           C  
ATOM   3743  H   LEU A 226     -11.091  14.060   4.823  1.00  0.00           H  
ATOM   3744  HA  LEU A 226     -13.716  13.493   5.976  1.00  0.00           H  
ATOM   3745 1HB  LEU A 226     -12.023  12.076   3.888  1.00  0.00           H  
ATOM   3746 2HB  LEU A 226     -13.643  11.552   4.358  1.00  0.00           H  
ATOM   3747  HG  LEU A 226     -12.996  14.257   3.135  1.00  0.00           H  
ATOM   3748 1HD1 LEU A 226     -13.995  13.326   1.095  1.00  0.00           H  
ATOM   3749 2HD1 LEU A 226     -12.532  12.435   1.577  1.00  0.00           H  
ATOM   3750 3HD1 LEU A 226     -14.141  11.741   1.890  1.00  0.00           H  
ATOM   3751 1HD2 LEU A 226     -15.449  14.372   2.854  1.00  0.00           H  
ATOM   3752 2HD2 LEU A 226     -15.617  12.801   3.674  1.00  0.00           H  
ATOM   3753 3HD2 LEU A 226     -15.008  14.213   4.571  1.00  0.00           H  
ATOM   3754  N   GLY A 227     -11.251  12.035   7.273  1.00  0.00           N  
ATOM   3755  CA  GLY A 227     -10.834  11.057   8.272  1.00  0.00           C  
ATOM   3756  C   GLY A 227      -9.864  10.012   7.721  1.00  0.00           C  
ATOM   3757  O   GLY A 227      -9.641   8.979   8.347  1.00  0.00           O  
ATOM   3758  H   GLY A 227     -10.641  12.820   7.063  1.00  0.00           H  
ATOM   3759 1HA  GLY A 227     -10.368  11.577   9.109  1.00  0.00           H  
ATOM   3760 2HA  GLY A 227     -11.717  10.556   8.670  1.00  0.00           H  
ATOM   3761  N   ALA A 228      -9.278  10.284   6.558  1.00  0.00           N  
ATOM   3762  CA  ALA A 228      -8.283   9.372   5.995  1.00  0.00           C  
ATOM   3763  C   ALA A 228      -6.891   9.756   6.491  1.00  0.00           C  
ATOM   3764  O   ALA A 228      -6.558  10.938   6.585  1.00  0.00           O  
ATOM   3765  OXT ALA A 228      -6.106   8.901   6.796  1.00  0.00           O  
ATOM   3766  CB  ALA A 228      -8.333   9.400   4.472  1.00  0.00           C  
ATOM   3767  H   ALA A 228      -9.513  11.137   6.061  1.00  0.00           H  
ATOM   3768  HA  ALA A 228      -8.503   8.367   6.344  1.00  0.00           H  
ATOM   3769 1HB  ALA A 228      -7.595   8.704   4.072  1.00  0.00           H  
ATOM   3770 2HB  ALA A 228      -9.326   9.107   4.137  1.00  0.00           H  
ATOM   3771 3HB  ALA A 228      -8.114  10.405   4.120  1.00  0.00           H  
TER                                                                             
# All scores below are weighted scores, not raw scores.
#BEGIN_POSE_ENERGIES_TABLE 
label fa_atr fa_rep fa_sol fa_intra_rep fa_intra_sol_xover4 lk_ball_wtd fa_elec pro_close hbond_sr_bb hbond_lr_bb hbond_bb_sc hbond_sc dslf_fa13 omega fa_dun p_aa_pp yhh_planarity ref rama_prepro total
weights 1 0.55 1 0.005 1 1 1 1.25 1 1 1 1 1.25 0.4 0.7 0.6 0.625 1 0.45 NA
pose -1438.32 169.193 734.331 2.76059 46.3624 -25.2986 -438.439 0 -108.293 -71.7963 -23.2 -22.764 0 15.5149 284.572 -54.7946 0 85.1149 -22.223 -867.276
ASP:NtermProteinFull_1 -5.05562 1.32235 8.8814 0.00321 0.36689 1.02505 -9.25332 0 0 0 -1.10066 -1.27549 0 0.1023 1.68478 0 0 -2.14574 0 -5.44485
ALA_2 -4.83325 0.64135 2.63733 0.0015 0 -0.09484 -1.70797 0 0 0 0 0 0 0.09672 0 -0.53135 0 1.32468 -0.02373 -2.48955
ILE_3 -7.71439 0.7009 1.10166 0.03108 0.07849 -0.07629 -1.79048 0 0 0 0 0 0 0.17432 1.1922 -0.72061 0 2.30374 -0.20508 -4.92445
CYS_4 -8.33269 1.96475 2.00202 0.00341 0.03053 0.03829 -2.06151 0 0 0 0 0 0 0.13466 1.72429 0.08125 0 3.25479 -0.1161 -1.27631
ILE_5 -8.75602 1.53394 1.58334 0.02753 0.09838 0.15857 -1.76736 0 0 0 0 0 0 -0.01766 0.3729 -0.19947 0 2.30374 0.15035 -4.51176
ALA_6 -5.09542 0.64935 1.89155 0.003 0 -0.05626 -1.66431 0 0 0 0 0 0 0.07116 0 -0.02214 0 1.32468 0.28246 -2.61593
LEU_7 -7.1082 0.94103 1.57019 0.01696 0.06847 -0.10984 -1.0254 0 0 0 0 0 0 -0.03712 0.45474 -0.14657 0 1.66147 -0.0061 -3.72036
ASP_8 -6.21804 0.39543 7.13447 0.00282 0.37171 0.29799 -5.3251 0 0 0 -0.87675 -1.54751 0 0.01063 3.36465 0.09025 0 -2.14574 -0.32004 -4.76524
GLU_9 -2.16817 0.14896 3.50641 0.00598 0.27471 0.08341 -1.33644 0 0 0 0 0 0 -0.07609 2.62437 -0.33471 0 -2.72453 -0.4267 -0.4228
SER_10 -2.02786 0.20412 2.81092 0.00192 0.06212 0.09174 -2.22746 0 0 0 -0.87675 -0.53434 0 -0.02037 0.23429 -0.25631 0 -0.28969 -0.60907 -3.43674
ALA_11 -4.25248 0.50422 1.81999 0.00131 0 -0.08913 -0.55891 0 0 0 0 0 0 0.09707 0 0.04011 0 1.32468 -0.34307 -1.4562
THR_12 -4.55601 0.40934 4.97766 0.00644 0.07409 0.00722 -3.3955 0 0 0 -1.08792 -0.30565 0 0.04424 0.0309 -0.57399 0 1.15175 -0.10704 -3.32447
TRP_13 -6.91751 0.71439 2.63733 0.02346 0.40025 -0.03408 -0.66421 0 0 0 0 0 0 0.07844 0.94909 0.10321 0 2.26099 -0.24608 -0.69472
LYS_14 -5.24154 0.58023 4.40362 0.00856 0.22444 -0.22154 -0.83211 0 0 0 0 0 0 -0.05893 1.56017 -0.06197 0 -0.71458 -0.46026 -0.81392
ASP_15 -6.71573 0.72001 6.18718 0.00283 0.28098 -0.07044 -4.36285 0 0 0 -1.08792 -0.30565 0 0.70032 2.11038 -0.23677 0 -2.14574 -0.40308 -5.32649
MET_16 -11.0654 1.095 2.33705 0.01237 0.0189 0.04555 -1.51944 0 0 0 0 0 0 0.11905 2.00864 0.04874 0 1.65735 -0.08897 -5.33114
LYS_17 -7.45679 0.85649 5.75704 0.01356 0.22857 -0.28466 -1.96362 0 0 0 0 0 0 0.10077 2.07385 0.07724 0 -0.71458 0.0986 -1.21352
LYS_18 -6.54573 0.53056 6.58383 0.00746 0.10242 -0.03281 -4.06019 0 0 0 0 -0.6615 0 0.01241 2.06587 0.01242 0 -0.71458 0.11586 -2.58397
ALA_19 -7.16741 1.0104 2.32254 0.00151 0 -0.13064 -1.70857 0 0 0 0 0 0 -0.0095 0 -0.26156 0 1.32468 -0.12063 -4.73918
MET_20 -11.6886 2.34618 2.2253 0.0063 0.06821 -0.1727 -1.81793 0 0 0 0 0 0 0.0031 1.52896 0.07534 0 1.65735 -0.14664 -5.91511
GLU_21 -6.15102 0.33501 5.3566 0.00605 0.26609 -0.37499 -2.18464 0 0 0 0 0 0 -0.02572 2.54466 -0.24696 0 -2.72453 -0.1826 -3.38205
ILE_22 -8.31278 0.91537 3.3327 0.02889 0.07238 -0.25026 -1.79194 0 0 0 0 0 0 -0.03057 0.19347 -0.42658 0 2.30374 -0.16464 -4.13021
LEU_23 -10.3561 1.63261 2.2506 0.02261 0.07602 -0.19614 -1.88903 0 0 0 0 0 0 0.0708 0.7278 -0.23215 0 1.66147 -0.05252 -6.28403
TYR_24 -7.57009 0.59128 4.36055 0.0214 0.2818 -0.48952 -1.41157 0 0 0 0 0 0 -0.0174 1.42501 -0.32183 0 0.58223 -0.11663 -2.66476
LYS_25 -3.66264 0.30472 3.15538 0.01412 0.29546 -0.18917 -0.65175 0 0 0 0 0 0 0.0971 1.91368 -0.03177 0 -0.71458 -0.30929 0.22124
LEU_26 -6.47517 0.68591 1.84339 0.01816 0.10003 -0.15817 -0.62847 0 0 0 0 0 0 0.00842 0.11956 -0.09469 0 1.66147 -0.5116 -3.43114
GLY_27 -2.14691 0.17275 2.17402 6e-05 0 -0.19926 -1.21145 0 0 0 0 0 0 -0.12494 0 -1.47647 0 0.79816 -0.55304 -2.56706
VAL_28 -6.48368 0.63517 1.88569 0.01719 0.05063 -0.32472 -0.3014 0 0 0 0 0 0 -0.04739 0.00288 -0.26756 0 2.64269 -0.42903 -2.61952
LYS_29 -4.87149 0.23178 3.24331 0.01662 0.36933 -0.15339 -1.43707 0 0 0 0 0 0 0.26012 2.12941 -0.07623 0 -0.71458 -0.23252 -1.23472
LYS_30 -6.11853 1.33869 4.87923 0.0079 0.14674 -0.58708 -2.34098 0 0 0 0 0 0 0.10021 1.61958 0.32039 0 -0.71458 0.20997 -1.13848
ILE_31 -7.87212 0.46689 0.91507 0.02718 0.07605 -0.07038 -1.23747 0 0 0 0 0 0 0.08728 0.2262 -0.75285 0 2.30374 0.15878 -5.67163
VAL_32 -7.46139 1.12961 1.0646 0.01669 0.04711 -0.0071 -2.31072 0 0 0 0 0 0 0.05543 0.06706 -0.60056 0 2.64269 -0.33404 -5.69062
VAL_33 -8.47509 1.39469 0.76336 0.01667 0.04612 0.23192 -2.23712 0 0 0 0 0 0 0.36456 0.54842 -0.44209 0 2.64269 -0.25456 -5.40041
LEU_34 -8.08291 1.35662 1.15988 0.01821 0.11454 0.19383 -1.49362 0 0 0 0 0 0 0.05416 0.65967 -0.24332 0 1.66147 -0.04534 -4.64682
PHE_35 -10.2377 1.84961 1.5672 0.02578 0.52468 -0.18 -1.47166 0 0 0 0 0 0 0.01696 1.3136 -0.41591 0 1.21829 0.00171 -5.7875
LYS_36 -3.89105 0.89266 3.50223 0.00705 0.11858 0.17088 -2.08494 0 0 0 0 0 0 0.02134 1.0652 -0.02861 0 -0.71458 -0.26179 -1.20301
TYR_37 -7.99528 0.8679 2.95646 0.02319 0.19138 -0.26333 -1.10338 0 0 0 0 0 0 -0.06272 2.03069 0.03363 0 0.58223 0.01078 -2.72844
ASP_38 -5.89972 0.56794 5.88155 0.00848 0.60301 -0.02046 -3.33733 0 0 0 -0.61817 0 0 0.1017 1.86706 -0.65092 0 -2.14574 0.62462 -3.01798
GLU_39 -4.41574 0.26651 4.30128 0.01021 1.09757 -0.2027 -1.40128 0 0 0 0 0 0 -0.09101 3.1883 -0.2921 0 -2.72453 0.20395 -0.05954
LYS_40 -3.93333 0.55399 3.63592 0.01316 0.28571 0.05892 -1.99679 0 0 0 -0.61817 0 0 -0.03577 1.88402 -0.1037 0 -0.71458 -0.30308 -1.27369
LEU_41 -9.1824 1.127 2.83403 0.02037 0.07474 -0.33648 -1.88087 0 0 0 0 0 0 0.2905 2.51422 -0.25837 0 1.66147 -0.21009 -3.34588
ILE_42 -9.19967 0.99988 2.0529 0.02783 0.0726 -0.23499 -1.62082 0 0 0 0 0 0 -0.03214 0.08559 -0.39403 0 2.30374 -0.12552 -6.06463
LYS_43 -5.41884 0.2227 3.55043 0.00716 0.11505 -0.28327 -1.48272 0 0 0 0 0 0 0.06684 1.00612 -0.00628 0 -0.71458 -0.1298 -3.06717
VAL_44 -7.09058 0.74404 2.29188 0.02065 0.05259 -0.08205 -1.47378 0 0 0 0 0 0 -0.05542 0.117 -0.33953 0 2.64269 -0.07776 -3.25028
ALA_45 -7.10755 1.10867 1.67139 0.00144 0 -0.19118 -1.67796 0 0 0 0 0 0 -0.00838 0 -0.01029 0 1.32468 0.06805 -4.82113
ALA_46 -5.94944 0.83744 2.27379 0.0015 0 -0.2602 -1.3933 0 0 0 0 0 0 -0.03276 0 -0.1089 0 1.32468 -0.06514 -3.37234
LYS_47 -5.71605 0.263 6.60362 0.01265 0.38556 0.13192 -4.87755 0 0 0 0 -0.64179 0 0.0816 2.5833 0.09057 0 -0.71458 0.00682 -1.79093
VAL_48 -7.78869 1.21423 3.05527 0.02136 0.05519 -0.19555 -2.2623 0 0 0 0 0 0 -0.0196 0.01157 -0.19083 0 2.64269 -0.00501 -3.46168
LEU_49 -9.30641 1.01898 2.02859 0.01548 0.07298 -0.36117 -2.18514 0 0 0 0 0 0 0.03013 0.41318 -0.24235 0 1.66147 -0.22084 -7.0751
HIS_D_50 -4.37232 0.1899 4.36246 0.00561 0.73669 -0.13816 -1.23517 0 0 0 0 0 0 -0.02878 2.44615 -0.03643 0 -0.30065 -0.15999 1.46932
ASP_51 -4.17313 0.18776 5.87852 0.00422 0.30146 0.15394 -3.64477 0 0 0 0 -0.64179 0 0.13931 1.37741 0.18513 0 -2.14574 -0.16386 -2.54153
LEU_52 -6.98844 0.81429 1.76741 0.01667 0.07543 -0.36535 -0.81384 0 0 0 0 0 0 -0.04003 0.2548 -0.27946 0 1.66147 -0.25426 -4.15131
GLY_53 -2.17761 0.10648 2.30149 0.00013 0 -0.1995 -0.68491 0 0 0 0 0 0 -0.0507 0 -1.46945 0 0.79816 0.25801 -1.11791
ALA_54 -3.78181 0.08176 1.31397 0.00129 0 -0.16736 -0.01585 0 0 0 0 0 0 -0.00609 0 -0.09784 0 1.32468 -0.03772 -1.38496
GLU_55 -2.9087 0.17916 2.58151 0.01017 1.00631 -0.08587 0.05103 0 0 0 0 0 0 0.47014 2.89948 -0.27419 0 -2.72453 -0.56891 0.63562
GLU_56 -6.19994 0.6277 5.7446 0.00684 0.3312 -0.3437 -2.33921 0 0 0 0 0 0 0.28776 3.3104 0.20235 0 -2.72453 0.45156 -0.64498
ALA_57 -5.5393 0.75568 2.47293 0.00256 0 0.2098 -3.45713 0 0 0 -1.11192 0 0 -0.02944 0 0.07705 0 1.32468 0.90568 -4.3894
ALA_58 -5.4491 0.58846 2.01947 0.00136 0 0.25279 -2.29182 0 0 0 0 0 0 -0.01647 0 0.44753 0 1.32468 0.55413 -2.56896
ILE_59 -9.16885 1.41841 1.07566 0.02875 0.06741 0.13713 -1.64441 0 0 0 0 0 0 -0.04176 0.27742 -0.55418 0 2.30374 0.13107 -5.96961
ILE_60 -9.25792 2.25823 0.65072 0.02692 0.07654 -0.0317 -1.38144 0 0 0 0 0 0 -0.03902 0.29433 -0.74159 0 2.30374 -0.31579 -6.15696
LEU_61 -9.01796 1.22274 0.99154 0.01623 0.07832 -0.07768 -1.93797 0 0 0 0 0 0 -0.06251 0.88812 -0.25871 0 1.66147 -0.1137 -6.61013
ILE_62 -7.27159 1.18946 1.72525 0.02697 0.07127 -0.19402 -1.81823 0 0 0 0 0 0 0.05483 0.2695 -0.51253 0 2.30374 -0.16554 -4.32088
PHE_63 -9.76464 1.36708 0.97817 0.02241 0.23229 0.01296 -1.89508 0 0 0 0 0 0 1.20358 1.41693 -0.33944 0 1.21829 -0.40687 -5.95432
ASP_64 -2.83781 0.14569 3.67655 0.00822 0.75258 0.05531 -2.9152 0 0 0 0 -0.58963 0 0.24344 1.43336 -0.68241 0 -2.14574 0.16278 -2.69287
ILE_65 -6.26992 0.92314 2.14736 0.03258 0.08057 -0.12953 0.23714 0 0 0 0 0 0 -0.05241 1.25414 -0.74959 0 2.30374 0.13013 -0.09264
ASP_66 -2.0779 0.14611 3.02327 0.00297 0.29213 0.02022 -1.7326 0 0 0 0 -0.53837 0 0.09699 1.65026 -0.33884 0 -2.14574 -0.30646 -1.90797
ASP_67 -4.44763 0.60504 5.31643 0.00887 0.63387 -0.1521 -3.015 0 0 0 -0.55948 0 0 -0.0517 2.15087 -0.46887 0 -2.14574 -0.20382 -2.32926
GLU_68 -4.10768 0.13797 3.47338 0.01015 0.99861 -0.03509 -0.9919 0 0 0 0 0 0 -0.10164 3.66547 -0.28922 0 -2.72453 -0.35468 -0.31915
ASP_69 -4.48909 0.50031 6.26879 0.00321 0.63231 -0.49801 -4.36951 0 0 0 -0.55948 0 0 0.04458 2.64285 0.23128 0 -2.14574 -0.17395 -1.91246
GLU_70 -5.37631 0.30704 5.29684 0.00589 0.26053 -0.56763 -1.53154 0 0 0 0 0 0 0.0211 2.53657 -0.22697 0 -2.72453 -0.13528 -2.13428
PHE_71 -11.7264 2.32925 2.16821 0.02327 0.25361 -0.09451 -1.66953 0 0 0 0 0 0 0.00277 1.30692 -0.47715 0 1.21829 -0.16899 -6.83424
LYS_72 -6.4839 0.50038 3.96256 0.0159 0.24271 -0.05375 -2.09099 0 0 0 0 0 0 -0.01085 2.29131 0.02583 0 -0.71458 0.05822 -2.25715
LYS_73 -5.4207 0.26752 6.22841 0.01066 0.2157 -0.63816 -3.82097 0 0 0 0 0 0 0.00318 2.65393 -0.03481 0 -0.71458 -0.18224 -1.43207
GLN_74 -7.60245 0.54202 5.28889 0.00715 0.19117 -0.38035 -2.39674 0 0 0 0 0 0 0.03529 2.35416 0.05331 0 -1.45095 -0.19202 -3.55051
VAL_75 -8.94985 1.30582 1.32408 0.02082 0.05423 -0.19836 -2.15809 0 0 0 0 0 0 -0.05581 0.06113 -0.33672 0 2.64269 -0.05582 -6.34588
LYS_76 -5.44238 0.31607 4.00609 0.00855 0.18156 -0.08429 -1.49816 0 0 0 0 0 0 -0.00121 0.94776 0.02918 0 -0.71458 -0.08825 -2.33967
LYS_77 -5.71566 0.33048 5.45499 0.01424 0.49224 -0.28286 -2.45784 0 0 0 0 0 0 0.0225 1.98042 -0.00623 0 -0.71458 -0.19768 -1.07998
ALA_78 -6.5791 0.77843 2.71946 0.00155 0 -0.06639 -1.95242 0 0 0 0 0 0 0.0043 0 -0.19713 0 1.32468 -0.27172 -4.23834
LEU_79 -9.6318 1.0034 3.57207 0.01662 0.07524 -0.2548 -2.49789 0 0 0 0 0 0 0.17298 0.20685 -0.2817 0 1.66147 -0.27776 -6.2353
GLU_80 -4.83493 0.23645 5.38492 0.00847 0.3421 -0.11585 -2.4519 0 0 0 0 0 0 -0.01624 2.66673 -0.05198 0 -2.72453 -0.19107 -1.74782
LEU_81 -7.23587 0.32832 3.59037 0.01666 0.07309 -0.28407 -1.60483 0 0 0 0 0 0 -0.02957 0.4546 -0.23261 0 1.66147 -0.1252 -3.38764
MET_82 -10.9514 1.57841 3.24487 0.00575 0.06584 -0.29708 -2.50889 0 0 0 0 0 0 0.00978 1.66808 0.11815 0 1.65735 0.06265 -5.34648
LYS_83 -4.3216 0.15483 4.2756 0.00907 0.19398 -0.32926 -0.93007 0 0 0 0 0 0 -0.0127 1.04945 0.04755 0 -0.71458 0.03701 -0.54073
LYS_84 -3.46285 0.20483 2.60666 0.01111 0.27437 -0.14327 -0.78948 0 0 0 0 0 0 0.12135 1.82516 0.0529 0 -0.71458 -0.19742 -0.21121
LEU_85 -5.72562 0.64307 1.94567 0.02137 0.08666 -0.10056 -0.47301 0 0 0 0 0 0 0.85966 2.60555 -0.16699 0 1.66147 -0.2846 1.07266
GLY_86 -2.41251 0.12967 2.30816 0.00012 0 -0.2241 -0.44916 0 0 0 0 0 0 0.1964 0 -1.50832 0 0.79816 0.4215 -0.74009
VAL_87 -7.14515 1.79876 0.93859 0.01719 0.04208 -0.21979 -0.77462 0 0 0 0 0 0 0.27053 0.0264 -0.33997 0 2.64269 0.40509 -2.33821
ASP_88 -4.41824 0.27577 4.31382 0.00297 0.28006 -0.218 -0.90087 0 0 0 -1.11192 0 0 -0.02273 1.80103 -0.11783 0 -2.14574 -0.22488 -2.48655
HIS_89 -6.07379 0.25243 3.78934 0.00494 0.44259 -0.18281 -1.59688 0 0 0 0 0 0 -0.02066 2.15837 -0.35568 0 -0.30065 0.37434 -1.50847
ARG_90 -9.31013 0.56263 7.25251 0.01873 0.55503 0.21353 -5.97988 0 0 0 -1.08054 -1.34206 0 0.08274 2.25563 0.16886 0 -0.09474 0.51434 -6.18337
ILE_91 -8.55874 1.48851 1.74384 0.02617 0.07397 -0.06765 -1.84535 0 0 0 0 0 0 0.01801 0.88634 -0.76728 0 2.30374 -0.10582 -4.80427
ILE_92 -8.09507 0.6831 0.18978 0.03306 0.0915 0.14969 -1.86996 0 0 0 0 0 0 -0.02898 1.02584 -0.66501 0 2.30374 -0.44149 -6.62379
ALA_93 -6.68752 2.07585 2.0265 0.0014 0 0.13792 -1.85346 0 0 0 0 0 0 -0.0111 0 0.19393 0 1.32468 -0.05409 -2.84591
LEU_94 -8.03153 1.33876 1.28528 0.01495 0.0619 0.04646 -1.92767 0 0 0 0 0 0 -0.04258 0.64953 -0.09842 0 1.66147 0.16358 -4.87827
ARG_95 -5.42092 0.57959 4.72383 0.01179 0.25458 0.34134 -4.23277 0 0 0 0 -1.03107 0 0.14519 1.93019 0.04908 0 -0.09474 -0.01426 -2.75816
MET_96 -7.35616 0.70638 2.27165 0.01251 0.11856 -0.21392 -0.61462 0 0 0 0 0 0 0.80885 3.46147 0.00419 0 1.65735 0.24189 1.09815
THR_97 -2.89618 0.29813 2.1551 0.00606 0.0629 -0.42144 -0.10292 0 0 0 0 0 0 -0.03914 0.00936 -0.68144 0 1.15175 0.19288 -0.26493
ASP_98 -4.75262 0.38292 5.96452 0.00839 0.62212 -0.19518 -2.33499 0 0 0 -0.45786 0 0 -0.05538 1.55677 -0.75762 0 -2.14574 0.08331 -2.08135
GLU_99 -4.232 0.1124 4.17709 0.0091 0.39002 0.15171 -2.86523 0 0 0 0 -0.68982 0 -0.08725 4.03218 -0.30044 0 -2.72453 -0.1553 -2.18207
GLU_100 -3.78268 0.34593 4.367 0.00596 0.2486 -0.19298 -1.34388 0 0 0 -0.45786 0 0 0.54811 2.85292 -0.15833 0 -2.72453 -0.32399 -0.61571
LYS_101 -6.83564 0.63742 8.30109 0.01091 0.17607 -0.06106 -6.9459 0 0 0 0 -1.128 0 -0.00025 3.20026 0.05558 0 -0.71458 -0.10086 -3.40495
PHE_102 -10.548 1.51989 1.95959 0.02419 0.27122 0.00409 -1.95884 0 0 0 0 0 0 -0.00551 1.60587 -0.52842 0 1.21829 -0.00644 -6.44409
LYS_103 -6.1864 0.5328 3.33115 0.00905 0.18507 -0.15767 -1.30712 0 0 0 0 0 0 0.09444 0.96332 0.06363 0 -0.71458 0.04167 -3.14462
LYS_104 -4.68484 0.16308 4.13015 0.01496 0.31932 -0.09865 -1.69295 0 0 0 0 0 0 -0.02883 3.18583 -0.05886 0 -0.71458 -0.15104 0.38359
LEU_105 -9.42222 1.43747 2.48225 0.01731 0.07431 0.00115 -2.36131 0 0 0 0 0 0 0.09671 0.41092 -0.27022 0 1.66147 -0.21368 -6.08585
ALA_106 -5.97324 0.91757 2.00707 0.00145 0 -0.03541 -1.81501 0 0 0 0 0 0 0.05001 0 -0.19589 0 1.32468 -0.26474 -3.98349
LYS_107 -5.1246 0.29638 4.16311 0.00974 0.30036 -0.05257 -1.5199 0 0 0 0 0 0 0.02112 1.764 0.05831 0 -0.71458 -0.21498 -1.01362
ILE_108 -8.13121 0.71432 3.12941 0.02865 0.07232 -0.18522 -1.07825 0 0 0 0 0 0 -0.02711 0.06965 -0.39901 0 2.30374 -0.00099 -3.50369
ALA_109 -6.52187 0.6444 2.19771 0.00135 0 -0.16336 -1.78582 0 0 0 0 0 0 -0.00928 0 -0.23602 0 1.32468 -0.10392 -4.65212
ALA_110 -4.17115 0.26841 2.91469 0.00133 0 -0.22368 -1.62652 0 0 0 0 0 0 -0.00904 0 -0.15449 0 1.32468 -0.26602 -1.94178
GLU_111 -3.34765 0.32077 3.29506 0.00692 0.76559 -0.15788 -0.60022 0 0 0 0 0 0 -0.05116 3.0067 -0.34962 0 -2.72453 -0.42022 -0.25625
LEU_112 -7.13415 1.10523 1.56618 0.01729 0.0988 -0.20837 -0.71129 0 0 0 0 0 0 0.07988 0.07712 -0.09579 0 1.66147 -0.52409 -4.06772
GLY_113 -2.52917 0.21353 2.7769 7e-05 0 -0.37859 -0.80436 0 0 0 0 0 0 -0.07632 0 -1.50568 0 0.79816 -0.25547 -1.76094
ALA_114 -4.3397 0.22707 1.27909 0.00126 0 -0.40413 -0.34661 0 0 0 0 0 0 0.12201 0 -0.03736 0 1.32468 -0.43019 -2.6039
ASP_115 -4.40787 0.33938 6.10468 0.00326 0.29112 0.50234 -4.51123 0 0 0 -1.08054 -1.34206 0 0.192 2.17095 -0.25513 0 -2.14574 -0.52766 -4.6665
ALA_116 -4.61237 0.44339 1.7261 0.00149 0 -0.08304 -1.77874 0 0 0 0 0 0 0.09047 0 -0.53023 0 1.32468 -0.16493 -3.58317
ILE_117 -7.70445 0.94087 0.29242 0.03108 0.07848 0.03443 -1.70223 0 0 0 0 0 0 0.13798 1.19463 -0.72236 0 2.30374 -0.20436 -5.31977
CYS_118 -8.28336 1.79119 2.03726 0.0034 0.03047 0.0476 -2.15709 0 0 0 0 0 0 0.16121 1.73339 0.07868 0 3.25479 -0.11756 -1.42002
ILE_119 -8.81617 1.64268 1.52752 0.02762 0.09861 0.16196 -1.69908 0 0 0 0 0 0 -0.01523 0.3741 -0.18613 0 2.30374 0.15594 -4.42444
ALA_120 -5.04115 0.62893 1.91424 0.003 0 -0.05011 -1.69797 0 0 0 0 0 0 0.07984 0 -0.02139 0 1.32468 0.29093 -2.569
LEU_121 -7.0317 0.86614 1.53042 0.01696 0.06852 -0.12224 -0.99915 0 0 0 0 0 0 -0.0358 0.45168 -0.14634 0 1.66147 4e-05 -3.74
ASP_122 -6.10645 0.38145 7.03546 0.00282 0.37129 0.31648 -5.31335 0 0 0 -0.87724 -1.56637 0 0.01041 3.36918 0.08967 0 -2.14574 -0.31594 -4.74833
GLU_123 -2.12586 0.14122 3.39649 0.00597 0.27439 0.05607 -1.22323 0 0 0 0 0 0 -0.07498 2.62388 -0.3342 0 -2.72453 -0.42627 -0.41106
SER_124 -2.0218 0.20384 2.80012 0.00192 0.06213 0.09406 -2.21154 0 0 0 -0.87724 -0.5353 0 -0.01777 0.23519 -0.2557 0 -0.28969 -0.6074 -3.41917
ALA_125 -4.24191 0.49632 1.8253 0.00131 0 -0.08794 -0.53717 0 0 0 0 0 0 0.09718 0 0.03992 0 1.32468 -0.34246 -1.42476
THR_126 -4.56283 0.41386 4.97111 0.00655 0.07405 0.01591 -3.28002 0 0 0 -1.08545 -0.40919 0 0.04458 0.03194 -0.57482 0 1.15175 -0.10698 -3.30956
TRP_127 -6.86833 0.68709 2.64118 0.02348 0.40061 -0.04985 -0.64801 0 0 0 0 0 0 0.07595 0.94811 0.10033 0 2.26099 -0.24661 -0.67506
LYS_128 -5.24116 0.58331 4.4038 0.00854 0.22467 -0.21251 -0.79581 0 0 0 0 0 0 -0.05999 1.56135 -0.062 0 -0.71458 -0.46154 -0.76593
ASP_129 -6.69654 0.74801 6.17917 0.00282 0.2809 -0.05112 -4.34593 0 0 0 -1.08545 -0.40919 0 0.71316 2.10578 -0.23584 0 -2.14574 -0.40318 -5.34316
MET_130 -11.0245 1.0396 2.33104 0.01236 0.01926 0.04588 -1.49024 0 0 0 0 0 0 0.11597 2.00966 0.04761 0 1.65735 -0.09055 -5.32654
LYS_131 -7.4696 0.85338 5.79465 0.01357 0.22908 -0.28966 -1.98024 0 0 0 0 0 0 0.09535 2.07415 0.07566 0 -0.71458 0.09399 -1.22424
LYS_132 -6.53435 0.5399 6.49677 0.00747 0.1023 -0.03489 -3.94366 0 0 0 0 -0.68982 0 0.01353 2.07682 0.01177 0 -0.71458 0.11371 -2.55503
ALA_133 -7.19603 1.12337 2.30204 0.00151 0 -0.13115 -1.69341 0 0 0 0 0 0 -0.00759 0 -0.263 0 1.32468 -0.12266 -4.66223
MET_134 -11.6808 2.28742 2.22236 0.00631 0.06815 -0.17548 -1.79644 0 0 0 0 0 0 0.00291 1.52981 0.07682 0 1.65735 -0.14728 -5.94884
GLU_135 -6.17301 0.34363 5.36216 0.00604 0.26589 -0.38087 -2.19724 0 0 0 0 0 0 -0.0254 2.54557 -0.24731 0 -2.72453 -0.17947 -3.40454
ILE_136 -8.3787 0.93968 3.35071 0.02884 0.07244 -0.25026 -1.82705 0 0 0 0 0 0 -0.0269 0.18791 -0.42457 0 2.30374 -0.1636 -4.18776
LEU_137 -10.5104 2.00636 2.21254 0.02257 0.07595 -0.20175 -1.89298 0 0 0 0 0 0 0.06558 0.74217 -0.23084 0 1.66147 -0.05057 -6.09987
TYR_138 -7.53399 0.58907 4.34075 0.02141 0.28185 -0.48626 -1.38456 0 0 0 0 0 0 -0.01749 1.4249 -0.31868 0 0.58223 -0.11548 -2.61626
LYS_139 -3.66058 0.29903 3.14837 0.01411 0.29534 -0.18947 -0.6431 0 0 0 0 0 0 0.09688 1.91503 -0.03194 0 -0.71458 -0.31048 0.21861
LEU_140 -6.60512 0.75985 1.84189 0.01817 0.09995 -0.15647 -0.62017 0 0 0 0 0 0 0.00159 0.12197 -0.09624 0 1.66147 -0.51468 -3.48781
GLY_141 -2.14813 0.17085 2.17746 6e-05 0 -0.20023 -1.21448 0 0 0 0 0 0 -0.12971 0 -1.47555 0 0.79816 -0.56028 -2.58186
VAL_142 -6.47449 0.59472 1.88834 0.01714 0.05058 -0.31404 -0.25248 0 0 0 0 0 0 -0.04892 0.003 -0.2707 0 2.64269 -0.43578 -2.59994
LYS_143 -4.92213 0.28575 3.28399 0.01658 0.36928 -0.13411 -1.43618 0 0 0 0 0 0 0.24725 2.13314 -0.07707 0 -0.71458 -0.23663 -1.1847
LYS_144 -5.97004 0.95662 4.74926 0.00788 0.14642 -0.66419 -2.35041 0 0 0 0 0 0 0.08778 1.61939 0.32014 0 -0.71458 0.20769 -1.60404
ILE_145 -7.86419 0.51985 0.92312 0.02719 0.07609 -0.07114 -1.29028 0 0 0 0 0 0 0.08173 0.22502 -0.75324 0 2.30374 0.15787 -5.66424
VAL_146 -7.34171 1.01135 0.9934 0.01668 0.04718 -0.0088 -2.23686 0 0 0 0 0 0 0.04471 0.06371 -0.5988 0 2.64269 -0.33296 -5.69939
VAL_147 -8.48369 1.38482 0.7651 0.01669 0.04607 0.23844 -2.24852 0 0 0 0 0 0 0.36742 0.55775 -0.44166 0 2.64269 -0.25265 -5.40753
LEU_148 -8.04301 1.31836 1.14873 0.0182 0.1146 0.18529 -1.45407 0 0 0 0 0 0 0.06 0.65719 -0.24397 0 1.66147 -0.04465 -4.62186
PHE_149 -10.2046 1.8213 1.5776 0.02577 0.52432 -0.1776 -1.46161 0 0 0 0 0 0 0.01697 1.31623 -0.41562 0 1.21829 0.00195 -5.757
LYS_150 -3.85492 0.88724 3.40679 0.00704 0.11826 0.1398 -1.95632 0 0 0 0 0 0 0.01994 1.06723 -0.02874 0 -0.71458 -0.26189 -1.17017
TYR_151 -7.98666 0.83301 2.94852 0.02318 0.19116 -0.26728 -1.11679 0 0 0 0 0 0 -0.06281 2.03051 0.03432 0 0.58223 0.00945 -2.78117
ASP_152 -5.8965 0.56479 5.88091 0.00852 0.60327 -0.02054 -3.3363 0 0 0 -0.61904 0 0 0.09784 1.86869 -0.65137 0 -2.14574 0.62488 -3.02059
GLU_153 -4.41659 0.26409 4.30078 0.01023 1.0971 -0.20346 -1.40405 0 0 0 0 0 0 -0.09258 3.18587 -0.29151 0 -2.72453 0.20716 -0.06748
LYS_154 -3.93056 0.5592 3.63743 0.01317 0.28563 0.05975 -2.00127 0 0 0 -0.61904 0 0 -0.03564 1.88878 -0.10292 0 -0.71458 -0.30124 -1.26129
LEU_155 -9.1288 1.07053 2.83103 0.02037 0.07479 -0.3365 -1.87959 0 0 0 0 0 0 0.29011 2.51295 -0.25828 0 1.66147 -0.21012 -3.35202
ILE_156 -9.1532 0.98127 2.06406 0.02784 0.07255 -0.23371 -1.61472 0 0 0 0 0 0 -0.03298 0.08625 -0.3951 0 2.30374 -0.12549 -6.01948
LYS_157 -5.39192 0.23082 3.5386 0.00717 0.11514 -0.27735 -1.48712 0 0 0 0 0 0 0.06956 1.00303 -0.00763 0 -0.71458 -0.13046 -3.04474
VAL_158 -7.04659 0.73146 2.30522 0.02064 0.0526 -0.08402 -1.46933 0 0 0 0 0 0 -0.05554 0.11641 -0.33881 0 2.64269 -0.07673 -3.202
ALA_159 -7.09786 1.11641 1.67605 0.00144 0 -0.18876 -1.68392 0 0 0 0 0 0 -0.00842 0 -0.00922 0 1.32468 0.07145 -4.79815
ALA_160 -5.93304 0.85762 2.28718 0.0015 0 -0.26044 -1.39874 0 0 0 0 0 0 -0.03268 0 -0.11049 0 1.32468 -0.0646 -3.32901
LYS_161 -5.68125 0.25312 6.58589 0.01264 0.38527 0.12763 -4.85157 0 0 0 0 -0.64866 0 0.08055 2.58247 0.09073 0 -0.71458 0.00677 -1.771
VAL_162 -7.76944 1.15702 3.05162 0.02136 0.0552 -0.19787 -2.24746 0 0 0 0 0 0 -0.01838 0.01057 -0.19115 0 2.64269 -0.00401 -3.48985
LEU_163 -9.30959 1.0427 2.01544 0.01546 0.07296 -0.359 -2.18263 0 0 0 0 0 0 0.02677 0.40921 -0.2429 0 1.66147 -0.22155 -7.07164
HIS_D_164 -4.36177 0.18842 4.35016 0.0056 0.73624 -0.13892 -1.24134 0 0 0 0 0 0 -0.02975 2.45238 -0.03476 0 -0.30065 -0.16179 1.46383
ASP_165 -4.164 0.18321 5.86127 0.00423 0.3015 0.14931 -3.61606 0 0 0 0 -0.64866 0 0.13984 1.38272 0.18194 0 -2.14574 -0.16478 -2.53521
LEU_166 -7.00495 0.8294 1.77585 0.01661 0.0754 -0.36694 -0.80293 0 0 0 0 0 0 -0.04014 0.25587 -0.279 0 1.66147 -0.25352 -4.13289
GLY_167 -2.18747 0.10585 2.30339 0.00013 0 -0.19969 -0.69414 0 0 0 0 0 0 -0.05148 0 -1.46983 0 0.79816 0.25802 -1.13705
ALA_168 -3.79381 0.08292 1.31107 0.00129 0 -0.17137 0.0008 0 0 0 0 0 0 -0.0069 0 -0.09884 0 1.32468 -0.03874 -1.38891
GLU_169 -2.95279 0.23695 2.61677 0.01016 1.00625 -0.0764 0.14469 0 0 0 0 0 0 0.48477 2.90077 -0.27548 0 -2.72453 -0.5691 0.80207
GLU_170 -6.31119 0.72511 5.90857 0.00686 0.33159 -0.36349 -2.04829 0 0 0 0 0 0 0.30283 3.31088 0.20182 0 -2.72453 0.45441 -0.20543
ALA_171 -5.60488 0.81445 2.53941 0.00256 0 0.21485 -3.48173 0 0 0 -1.10619 0 0 -0.03002 0 0.07517 0 1.32468 0.90724 -4.34445
ALA_172 -5.50479 0.60553 2.04847 0.00136 0 0.26088 -2.34313 0 0 0 0 0 0 -0.01587 0 0.44652 0 1.32468 0.55244 -2.62391
ILE_173 -9.19646 1.46113 1.10581 0.02876 0.06751 0.14467 -1.65511 0 0 0 0 0 0 -0.04353 0.27754 -0.55382 0 2.30374 0.13063 -5.92912
ILE_174 -9.29781 2.28704 0.65492 0.02689 0.0764 -0.029 -1.37136 0 0 0 0 0 0 -0.03872 0.29747 -0.74118 0 2.30374 -0.31575 -6.14736
LEU_175 -9.01942 1.20587 0.9895 0.01623 0.07837 -0.07423 -1.9129 0 0 0 0 0 0 -0.06193 0.89135 -0.25864 0 1.66147 -0.1132 -6.59754
ILE_176 -7.29914 1.15453 1.72155 0.02702 0.07113 -0.19914 -1.82507 0 0 0 0 0 0 0.04875 0.27138 -0.51239 0 2.30374 -0.16238 -4.40002
PHE_177 -9.70834 1.26986 1.00585 0.02238 0.23245 0.01402 -1.88996 0 0 0 0 0 0 1.19992 1.40978 -0.33856 0 1.21829 -0.40415 -5.96846
ASP_178 -2.86425 0.14765 3.70352 0.00821 0.7515 0.07147 -2.94159 0 0 0 0 -0.63065 0 0.25264 1.42928 -0.68884 0 -2.14574 0.16199 -2.74481
ILE_179 -6.29984 0.92778 2.10947 0.03256 0.08063 -0.12291 0.23561 0 0 0 0 0 0 -0.05268 1.24729 -0.75099 0 2.30374 0.12774 -0.1616
ASP_180 -2.07152 0.14117 3.00086 0.00297 0.29223 0.01868 -1.67862 0 0 0 0 -0.53533 0 0.08904 1.64831 -0.339 0 -2.14574 -0.30729 -1.88423
ASP_181 -4.44623 0.59192 5.31053 0.00887 0.63386 -0.152 -3.01943 0 0 0 -0.56106 0 0 -0.04909 2.156 -0.47014 0 -2.14574 -0.204 -2.34653
GLU_182 -4.21632 0.28229 3.49977 0.01013 0.99777 -0.03236 -0.98488 0 0 0 0 0 0 -0.10156 3.66616 -0.29005 0 -2.72453 -0.35695 -0.25055
ASP_183 -4.46791 0.48759 6.23847 0.00322 0.63187 -0.49747 -4.34525 0 0 0 -0.56106 0 0 0.04294 2.63608 0.23167 0 -2.14574 -0.17256 -1.91816
GLU_184 -5.37533 0.31632 5.2937 0.0059 0.26056 -0.57133 -1.53442 0 0 0 0 0 0 0.0139 2.53573 -0.22609 0 -2.72453 -0.13181 -2.13742
PHE_185 -11.6203 2.17441 2.21128 0.02324 0.2542 -0.10314 -1.64964 0 0 0 0 0 0 0.00315 1.30523 -0.47961 0 1.21829 -0.16672 -6.8296
LYS_186 -6.47065 0.54205 3.94928 0.01587 0.24253 -0.07138 -2.04683 0 0 0 0 0 0 -0.01074 2.28933 0.02535 0 -0.71458 0.06531 -2.18446
LYS_187 -5.39366 0.25838 6.20063 0.01066 0.21579 -0.62994 -3.81163 0 0 0 0 0 0 -0.0076 2.65515 -0.03495 0 -0.71458 -0.17745 -1.4292
GLN_188 -7.62248 0.56816 5.30622 0.00716 0.19122 -0.38012 -2.42006 0 0 0 0 0 0 0.0299 2.3563 0.04846 0 -1.45095 -0.1965 -3.56269
VAL_189 -8.77026 1.03614 1.29016 0.02078 0.05415 -0.20608 -2.10675 0 0 0 0 0 0 -0.05532 0.05828 -0.33812 0 2.64269 -0.05762 -6.43195
LYS_190 -5.36142 0.2754 3.93968 0.00854 0.18142 -0.09005 -1.44867 0 0 0 0 0 0 -0.00444 0.95135 0.03171 0 -0.71458 -0.08909 -2.32015
LYS_191 -5.74005 0.33784 5.4755 0.01423 0.49237 -0.2786 -2.48677 0 0 0 0 0 0 0.01281 1.9792 -0.00792 0 -0.71458 -0.20151 -1.11749
ALA_192 -6.5366 0.73094 2.72212 0.00154 0 -0.07277 -1.95428 0 0 0 0 0 0 0.00359 0 -0.19923 0 1.32468 -0.27245 -4.25245
LEU_193 -9.12266 0.73995 3.57266 0.01661 0.07524 -0.27523 -2.48188 0 0 0 0 0 0 0.16495 0.20718 -0.28137 0 1.66147 -0.27749 -6.00057
GLU_194 -4.82023 0.23646 5.37711 0.00848 0.34228 -0.11715 -2.45912 0 0 0 0 0 0 -0.01543 2.67132 -0.05359 0 -2.72453 -0.19179 -1.7462
LEU_195 -7.18913 0.32794 3.5712 0.01668 0.07317 -0.28581 -1.60658 0 0 0 0 0 0 -0.02983 0.45125 -0.23293 0 1.66147 -0.12707 -3.36963
MET_196 -10.9168 1.49842 3.24385 0.00575 0.06585 -0.30419 -2.47621 0 0 0 0 0 0 0.00962 1.67242 0.11815 0 1.65735 0.06476 -5.36103
LYS_197 -4.3427 0.15322 4.29863 0.00907 0.19399 -0.33448 -0.91062 0 0 0 0 0 0 -0.01039 1.04874 0.04735 0 -0.71458 0.03994 -0.52182
LYS_198 -3.45881 0.20435 2.60026 0.01111 0.27421 -0.14258 -0.78689 0 0 0 0 0 0 0.12937 1.82535 0.05278 0 -0.71458 -0.19823 -0.20365
LEU_199 -5.70012 0.66963 1.91587 0.02134 0.08661 -0.10096 -0.47676 0 0 0 0 0 0 0.85807 2.60443 -0.16749 0 1.66147 -0.28489 1.08718
GLY_200 -2.40994 0.12823 2.30415 0.00012 0 -0.22552 -0.45172 0 0 0 0 0 0 0.19461 0 -1.50807 0 0.79816 0.42115 -0.74884
VAL_201 -7.1552 1.74244 0.93731 0.01716 0.04204 -0.22333 -0.77 0 0 0 0 0 0 0.26115 0.0276 -0.33687 0 2.64269 0.40577 -2.40924
ASP_202 -4.49736 0.31792 4.43712 0.00297 0.28026 -0.21036 -0.95525 0 0 0 -1.10619 0 0 -0.01655 1.80647 -0.11821 0 -2.14574 -0.22574 -2.43066
HIS_D_203 -6.27364 0.30664 4.0118 0.00491 0.45008 -0.18327 -1.2709 0 0 0 0 0 0 -0.02118 2.15714 -0.35698 0 -0.30065 0.37435 -1.1017
ARG_204 -8.84058 0.48237 7.37107 0.01862 0.55493 0.41958 -5.7095 0 0 0 -1.10066 -1.27549 0 0.08112 2.25459 0.16778 0 -0.09474 0.51511 -5.15581
ILE_205 -8.72354 1.81202 1.85006 0.02624 0.07403 -0.08761 -1.79979 0 0 0 0 0 0 0.02437 0.90202 -0.76718 0 2.30374 -0.10647 -4.49211
ILE_206 -8.0646 0.77186 0.09403 0.03321 0.09158 0.17703 -1.80317 0 0 0 0 0 0 -0.02801 1.03383 -0.66308 0 2.30374 -0.43903 -6.49261
ALA_207 -6.67618 2.02724 2.01415 0.0014 0 0.13293 -1.83856 0 0 0 0 0 0 -0.00922 0 0.18953 0 1.32468 -0.05214 -2.88617
LEU_208 -7.76776 0.97092 1.26692 0.01494 0.06194 0.01833 -1.83043 0 0 0 0 0 0 -0.04049 0.64778 -0.10247 0 1.66147 0.16355 -4.93531
ARG_209 -5.51528 0.60383 4.79241 0.01181 0.25564 0.33928 -4.24298 0 0 0 0 -1.01316 0 0.11824 1.92878 0.05223 0 -0.09474 -0.00776 -2.77172
MET_210 -7.46072 0.73511 2.34489 0.0125 0.11836 -0.21638 -0.65317 0 0 0 0 0 0 0.78594 3.45694 0.00543 0 1.65735 0.2504 1.03665
THR_211 -2.98023 0.34937 2.20767 0.00603 0.06285 -0.43953 -0.09033 0 0 0 0 0 0 -0.04065 0.00992 -0.68137 0 1.15175 0.19436 -0.25016
ASP_212 -4.77122 0.38789 5.98365 0.0084 0.62246 -0.19384 -2.361 0 0 0 -0.45771 0 0 -0.056 1.55779 -0.75945 0 -2.14574 0.08457 -2.1002
GLU_213 -4.21362 0.11388 4.26787 0.00913 0.39008 0.15507 -2.99479 0 0 0 0 -0.6615 0 -0.08886 4.03041 -0.30011 0 -2.72453 -0.15248 -2.16945
GLU_214 -3.82208 0.35452 4.40971 0.00596 0.24847 -0.18411 -1.38079 0 0 0 -0.45771 0 0 0.56025 2.85432 -0.15757 0 -2.72453 -0.32154 -0.6151
LYS_215 -6.82447 0.62934 8.27604 0.01092 0.17568 -0.06367 -6.92149 0 0 0 0 -1.16598 0 -0.00251 3.21865 0.05683 0 -0.71458 -0.09557 -3.42081
PHE_216 -10.4044 1.20409 2.02022 0.02413 0.27005 0.00324 -2.00655 0 0 0 0 0 0 -0.00876 1.61521 -0.5293 0 1.21829 -0.00187 -6.59568
LYS_217 -5.94265 0.30358 3.40037 0.00905 0.18594 -0.14001 -1.40484 0 0 0 0 0 0 0.08356 0.96578 0.06299 0 -0.71458 0.0391 -3.15172
LYS_218 -4.7819 0.17295 4.22639 0.01497 0.3194 -0.08047 -1.72892 0 0 0 0 0 0 -0.01725 3.19449 -0.05584 0 -0.71458 -0.15759 0.39164
LEU_219 -9.39498 1.27382 2.57964 0.01737 0.07425 0.02454 -2.43089 0 0 0 0 0 0 0.13349 0.41077 -0.26904 0 1.66147 -0.2156 -6.13517
ALA_220 -5.78986 0.74331 2.21416 0.00145 0 -0.03394 -1.89553 0 0 0 0 0 0 0.0554 0 -0.19924 0 1.32468 -0.26869 -3.84827
LYS_221 -5.16769 0.29033 4.10193 0.00973 0.29852 -0.04537 -1.44331 0 0 0 0 0 0 0.05545 1.75416 0.05974 0 -0.71458 -0.21328 -1.01437
ILE_222 -8.09819 0.7325 3.1725 0.02865 0.07232 -0.17234 -1.09829 0 0 0 0 0 0 -0.03359 0.06846 -0.40177 0 2.30374 0.00601 -3.41999
ALA_223 -6.60125 0.75281 2.64573 0.00135 0 -0.13845 -1.91288 0 0 0 0 0 0 -0.02392 0 -0.26162 0 1.32468 -0.12693 -4.34048
ALA_224 -4.4008 0.41994 3.51198 0.00133 0 -0.08704 -1.9164 0 0 0 0 0 0 0.01025 0 -0.17057 0 1.32468 -0.29608 -1.6027
GLU_225 -3.23676 0.29142 3.17885 0.00692 0.76445 -0.16501 -0.50611 0 0 0 0 0 0 -0.00984 2.98009 -0.35476 0 -2.72453 -0.42442 -0.19969
LEU_226 -6.88976 0.78513 1.60762 0.01729 0.09875 -0.21427 -0.64291 0 0 0 0 0 0 0.0017 0.07977 -0.10163 0 1.66147 -0.53643 -4.13327
GLY_227 -2.17476 0.18551 2.64175 7e-05 0 -0.17581 -1.83324 0 0 0 0 0 0 -0.08494 0 -1.50624 0 0.79816 -0.26955 -2.41906
ALA:CtermProteinFull_228 -5.67099 1.5085 4.77089 0.00133 0 0.08525 -3.07874 0 0 0 0 0 0 0 0 0 0 1.32468 -0.04324 -1.10232
#END_POSE_ENERGIES_TABLE 

END
SS: LLLLLLLLLLLLLLLLLLLLLLLLLLLLLLLLLLLLLLLLLLLLLLLLLLLLLLLLLLLLLLLLLLLLLLLLLLLLLLLLLLLLLLLLLLLLLLLLLLLLLLLLLLLLLLLLLLLLLLLLLLLLLLLLLLLLLLLLLLLLLLLLLLLLLLLLLLLLLLLLLLLLLLLLLLLLLLLLLLLLLLLLLLLLLLLLLLLLLLLLLLLLLLLLLLLLLLLLLLLLLLLLLLLL
SCORE_INFO:
TOTAL_SCORE: -867.276
WTS:  fa_atr: 1 fa_rep: 0.55 fa_sol: 1 fa_intra_rep: 0.005 fa_intra_sol_xover4: 1 lk_ball_wtd: 1 fa_elec: 1 pro_close: 1.25 hbond_sr_bb: 1 hbond_lr_bb: 1 hbond_bb_sc: 1 hbond_sc: 1 dslf_fa13: 1.25 omega: 0.4 fa_dun: 0.7 p_aa_pp: 0.6 yhh_planarity: 0.625 ref: 1 rama_prepro: 0.45
TOTAL_WTD:  fa_atr: -1438.317 fa_rep:   169.193 fa_sol:   734.331 fa_intra_rep:     2.761 fa_intra_sol_xover4:    46.362 lk_ball_wtd:   -25.299 fa_elec:  -438.439 pro_close:     0.000 hbond_sr_bb:  -108.293 hbond_lr_bb:   -71.796 hbond_bb_sc:   -23.200 hbond_sc:   -22.764 dslf_fa13:     0.000 omega:    15.515 fa_dun:   284.572 p_aa_pp:   -54.795 yhh_planarity:     0.000 ref:    85.115 rama_prepro:   -22.223
RSD_WTD: 1  fa_atr:    -5.056 fa_rep:     1.322 fa_sol:     8.881 fa_intra_rep:     0.003 fa_intra_sol_xover4:     0.367 lk_ball_wtd:     1.025 fa_elec:    -9.253 pro_close:     0.000 hbond_sr_bb:     0.000 hbond_lr_bb:     0.000 hbond_bb_sc:    -1.101 hbond_sc:    -1.275 dslf_fa13:     0.000 omega:     0.102 fa_dun:     1.685 p_aa_pp:     0.000 yhh_planarity:     0.000 ref:    -2.146 rama_prepro:     0.000
RSD_WTD: 2  fa_atr:    -4.833 fa_rep:     0.641 fa_sol:     2.637 fa_intra_rep:     0.001 fa_intra_sol_xover4:     0.000 lk_ball_wtd:    -0.095 fa_elec:    -1.708 pro_close:     0.000 hbond_sr_bb:     0.000 hbond_lr_bb:     0.000 hbond_bb_sc:     0.000 hbond_sc:     0.000 dslf_fa13:     0.000 omega:     0.097 fa_dun:     0.000 p_aa_pp:    -0.531 yhh_planarity:     0.000 ref:     1.325 rama_prepro:    -0.024
RSD_WTD: 3  fa_atr:    -7.714 fa_rep:     0.701 fa_sol:     1.102 fa_intra_rep:     0.031 fa_intra_sol_xover4:     0.078 lk_ball_wtd:    -0.076 fa_elec:    -1.790 pro_close:     0.000 hbond_sr_bb:     0.000 hbond_lr_bb:     0.000 hbond_bb_sc:     0.000 hbond_sc:     0.000 dslf_fa13:     0.000 omega:     0.174 fa_dun:     1.192 p_aa_pp:    -0.721 yhh_planarity:     0.000 ref:     2.304 rama_prepro:    -0.205
RSD_WTD: 4  fa_atr:    -8.333 fa_rep:     1.965 fa_sol:     2.002 fa_intra_rep:     0.003 fa_intra_sol_xover4:     0.031 lk_ball_wtd:     0.038 fa_elec:    -2.062 pro_close:     0.000 hbond_sr_bb:     0.000 hbond_lr_bb:     0.000 hbond_bb_sc:     0.000 hbond_sc:     0.000 dslf_fa13:     0.000 omega:     0.135 fa_dun:     1.724 p_aa_pp:     0.081 yhh_planarity:     0.000 ref:     3.255 rama_prepro:    -0.116
RSD_WTD: 5  fa_atr:    -8.756 fa_rep:     1.534 fa_sol:     1.583 fa_intra_rep:     0.028 fa_intra_sol_xover4:     0.098 lk_ball_wtd:     0.159 fa_elec:    -1.767 pro_close:     0.000 hbond_sr_bb:     0.000 hbond_lr_bb:     0.000 hbond_bb_sc:     0.000 hbond_sc:     0.000 dslf_fa13:     0.000 omega:    -0.018 fa_dun:     0.373 p_aa_pp:    -0.199 yhh_planarity:     0.000 ref:     2.304 rama_prepro:     0.150
RSD_WTD: 6  fa_atr:    -5.095 fa_rep:     0.649 fa_sol:     1.892 fa_intra_rep:     0.003 fa_intra_sol_xover4:     0.000 lk_ball_wtd:    -0.056 fa_elec:    -1.664 pro_close:     0.000 hbond_sr_bb:     0.000 hbond_lr_bb:     0.000 hbond_bb_sc:     0.000 hbond_sc:     0.000 dslf_fa13:     0.000 omega:     0.071 fa_dun:     0.000 p_aa_pp:    -0.022 yhh_planarity:     0.000 ref:     1.325 rama_prepro:     0.282
RSD_WTD: 7  fa_atr:    -7.108 fa_rep:     0.941 fa_sol:     1.570 fa_intra_rep:     0.017 fa_intra_sol_xover4:     0.068 lk_ball_wtd:    -0.110 fa_elec:    -1.025 pro_close:     0.000 hbond_sr_bb:     0.000 hbond_lr_bb:     0.000 hbond_bb_sc:     0.000 hbond_sc:     0.000 dslf_fa13:     0.000 omega:    -0.037 fa_dun:     0.455 p_aa_pp:    -0.147 yhh_planarity:     0.000 ref:     1.661 rama_prepro:    -0.006
RSD_WTD: 8  fa_atr:    -6.218 fa_rep:     0.395 fa_sol:     7.134 fa_intra_rep:     0.003 fa_intra_sol_xover4:     0.372 lk_ball_wtd:     0.298 fa_elec:    -5.325 pro_close:     0.000 hbond_sr_bb:     0.000 hbond_lr_bb:     0.000 hbond_bb_sc:    -0.877 hbond_sc:    -1.548 dslf_fa13:     0.000 omega:     0.011 fa_dun:     3.365 p_aa_pp:     0.090 yhh_planarity:     0.000 ref:    -2.146 rama_prepro:    -0.320
RSD_WTD: 9  fa_atr:    -2.168 fa_rep:     0.149 fa_sol:     3.506 fa_intra_rep:     0.006 fa_intra_sol_xover4:     0.275 lk_ball_wtd:     0.083 fa_elec:    -1.336 pro_close:     0.000 hbond_sr_bb:     0.000 hbond_lr_bb:     0.000 hbond_bb_sc:     0.000 hbond_sc:     0.000 dslf_fa13:     0.000 omega:    -0.076 fa_dun:     2.624 p_aa_pp:    -0.335 yhh_planarity:     0.000 ref:    -2.725 rama_prepro:    -0.427
RSD_WTD: 10  fa_atr:    -2.028 fa_rep:     0.204 fa_sol:     2.811 fa_intra_rep:     0.002 fa_intra_sol_xover4:     0.062 lk_ball_wtd:     0.092 fa_elec:    -2.227 pro_close:     0.000 hbond_sr_bb:     0.000 hbond_lr_bb:     0.000 hbond_bb_sc:    -0.877 hbond_sc:    -0.534 dslf_fa13:     0.000 omega:    -0.020 fa_dun:     0.234 p_aa_pp:    -0.256 yhh_planarity:     0.000 ref:    -0.290 rama_prepro:    -0.609
RSD_WTD: 11  fa_atr:    -4.252 fa_rep:     0.504 fa_sol:     1.820 fa_intra_rep:     0.001 fa_intra_sol_xover4:     0.000 lk_ball_wtd:    -0.089 fa_elec:    -0.559 pro_close:     0.000 hbond_sr_bb:     0.000 hbond_lr_bb:     0.000 hbond_bb_sc:     0.000 hbond_sc:     0.000 dslf_fa13:     0.000 omega:     0.097 fa_dun:     0.000 p_aa_pp:     0.040 yhh_planarity:     0.000 ref:     1.325 rama_prepro:    -0.343
RSD_WTD: 12  fa_atr:    -4.556 fa_rep:     0.409 fa_sol:     4.978 fa_intra_rep:     0.006 fa_intra_sol_xover4:     0.074 lk_ball_wtd:     0.007 fa_elec:    -3.396 pro_close:     0.000 hbond_sr_bb:     0.000 hbond_lr_bb:     0.000 hbond_bb_sc:    -1.088 hbond_sc:    -0.306 dslf_fa13:     0.000 omega:     0.044 fa_dun:     0.031 p_aa_pp:    -0.574 yhh_planarity:     0.000 ref:     1.152 rama_prepro:    -0.107
RSD_WTD: 13  fa_atr:    -6.918 fa_rep:     0.714 fa_sol:     2.637 fa_intra_rep:     0.023 fa_intra_sol_xover4:     0.400 lk_ball_wtd:    -0.034 fa_elec:    -0.664 pro_close:     0.000 hbond_sr_bb:     0.000 hbond_lr_bb:     0.000 hbond_bb_sc:     0.000 hbond_sc:     0.000 dslf_fa13:     0.000 omega:     0.078 fa_dun:     0.949 p_aa_pp:     0.103 yhh_planarity:     0.000 ref:     2.261 rama_prepro:    -0.246
RSD_WTD: 14  fa_atr:    -5.242 fa_rep:     0.580 fa_sol:     4.404 fa_intra_rep:     0.009 fa_intra_sol_xover4:     0.224 lk_ball_wtd:    -0.222 fa_elec:    -0.832 pro_close:     0.000 hbond_sr_bb:     0.000 hbond_lr_bb:     0.000 hbond_bb_sc:     0.000 hbond_sc:     0.000 dslf_fa13:     0.000 omega:    -0.059 fa_dun:     1.560 p_aa_pp:    -0.062 yhh_planarity:     0.000 ref:    -0.715 rama_prepro:    -0.460
RSD_WTD: 15  fa_atr:    -6.716 fa_rep:     0.720 fa_sol:     6.187 fa_intra_rep:     0.003 fa_intra_sol_xover4:     0.281 lk_ball_wtd:    -0.070 fa_elec:    -4.363 pro_close:     0.000 hbond_sr_bb:     0.000 hbond_lr_bb:     0.000 hbond_bb_sc:    -1.088 hbond_sc:    -0.306 dslf_fa13:     0.000 omega:     0.700 fa_dun:     2.110 p_aa_pp:    -0.237 yhh_planarity:     0.000 ref:    -2.146 rama_prepro:    -0.403
RSD_WTD: 16  fa_atr:   -11.065 fa_rep:     1.095 fa_sol:     2.337 fa_intra_rep:     0.012 fa_intra_sol_xover4:     0.019 lk_ball_wtd:     0.046 fa_elec:    -1.519 pro_close:     0.000 hbond_sr_bb:     0.000 hbond_lr_bb:     0.000 hbond_bb_sc:     0.000 hbond_sc:     0.000 dslf_fa13:     0.000 omega:     0.119 fa_dun:     2.009 p_aa_pp:     0.049 yhh_planarity:     0.000 ref:     1.657 rama_prepro:    -0.089
RSD_WTD: 17  fa_atr:    -7.457 fa_rep:     0.856 fa_sol:     5.757 fa_intra_rep:     0.014 fa_intra_sol_xover4:     0.229 lk_ball_wtd:    -0.285 fa_elec:    -1.964 pro_close:     0.000 hbond_sr_bb:     0.000 hbond_lr_bb:     0.000 hbond_bb_sc:     0.000 hbond_sc:     0.000 dslf_fa13:     0.000 omega:     0.101 fa_dun:     2.074 p_aa_pp:     0.077 yhh_planarity:     0.000 ref:    -0.715 rama_prepro:     0.099
RSD_WTD: 18  fa_atr:    -6.546 fa_rep:     0.531 fa_sol:     6.584 fa_intra_rep:     0.007 fa_intra_sol_xover4:     0.102 lk_ball_wtd:    -0.033 fa_elec:    -4.060 pro_close:     0.000 hbond_sr_bb:     0.000 hbond_lr_bb:     0.000 hbond_bb_sc:     0.000 hbond_sc:    -0.661 dslf_fa13:     0.000 omega:     0.012 fa_dun:     2.066 p_aa_pp:     0.012 yhh_planarity:     0.000 ref:    -0.715 rama_prepro:     0.116
RSD_WTD: 19  fa_atr:    -7.167 fa_rep:     1.010 fa_sol:     2.323 fa_intra_rep:     0.002 fa_intra_sol_xover4:     0.000 lk_ball_wtd:    -0.131 fa_elec:    -1.709 pro_close:     0.000 hbond_sr_bb:     0.000 hbond_lr_bb:     0.000 hbond_bb_sc:     0.000 hbond_sc:     0.000 dslf_fa13:     0.000 omega:    -0.010 fa_dun:     0.000 p_aa_pp:    -0.262 yhh_planarity:     0.000 ref:     1.325 rama_prepro:    -0.121
RSD_WTD: 20  fa_atr:   -11.689 fa_rep:     2.346 fa_sol:     2.225 fa_intra_rep:     0.006 fa_intra_sol_xover4:     0.068 lk_ball_wtd:    -0.173 fa_elec:    -1.818 pro_close:     0.000 hbond_sr_bb:     0.000 hbond_lr_bb:     0.000 hbond_bb_sc:     0.000 hbond_sc:     0.000 dslf_fa13:     0.000 omega:     0.003 fa_dun:     1.529 p_aa_pp:     0.075 yhh_planarity:     0.000 ref:     1.657 rama_prepro:    -0.147
RSD_WTD: 21  fa_atr:    -6.151 fa_rep:     0.335 fa_sol:     5.357 fa_intra_rep:     0.006 fa_intra_sol_xover4:     0.266 lk_ball_wtd:    -0.375 fa_elec:    -2.185 pro_close:     0.000 hbond_sr_bb:     0.000 hbond_lr_bb:     0.000 hbond_bb_sc:     0.000 hbond_sc:     0.000 dslf_fa13:     0.000 omega:    -0.026 fa_dun:     2.545 p_aa_pp:    -0.247 yhh_planarity:     0.000 ref:    -2.725 rama_prepro:    -0.183
RSD_WTD: 22  fa_atr:    -8.313 fa_rep:     0.915 fa_sol:     3.333 fa_intra_rep:     0.029 fa_intra_sol_xover4:     0.072 lk_ball_wtd:    -0.250 fa_elec:    -1.792 pro_close:     0.000 hbond_sr_bb:     0.000 hbond_lr_bb:     0.000 hbond_bb_sc:     0.000 hbond_sc:     0.000 dslf_fa13:     0.000 omega:    -0.031 fa_dun:     0.193 p_aa_pp:    -0.427 yhh_planarity:     0.000 ref:     2.304 rama_prepro:    -0.165
RSD_WTD: 23  fa_atr:   -10.356 fa_rep:     1.633 fa_sol:     2.251 fa_intra_rep:     0.023 fa_intra_sol_xover4:     0.076 lk_ball_wtd:    -0.196 fa_elec:    -1.889 pro_close:     0.000 hbond_sr_bb:     0.000 hbond_lr_bb:     0.000 hbond_bb_sc:     0.000 hbond_sc:     0.000 dslf_fa13:     0.000 omega:     0.071 fa_dun:     0.728 p_aa_pp:    -0.232 yhh_planarity:     0.000 ref:     1.661 rama_prepro:    -0.053
RSD_WTD: 24  fa_atr:    -7.570 fa_rep:     0.591 fa_sol:     4.361 fa_intra_rep:     0.021 fa_intra_sol_xover4:     0.282 lk_ball_wtd:    -0.490 fa_elec:    -1.412 pro_close:     0.000 hbond_sr_bb:     0.000 hbond_lr_bb:     0.000 hbond_bb_sc:     0.000 hbond_sc:     0.000 dslf_fa13:     0.000 omega:    -0.017 fa_dun:     1.425 p_aa_pp:    -0.322 yhh_planarity:     0.000 ref:     0.582 rama_prepro:    -0.117
RSD_WTD: 25  fa_atr:    -3.663 fa_rep:     0.305 fa_sol:     3.155 fa_intra_rep:     0.014 fa_intra_sol_xover4:     0.295 lk_ball_wtd:    -0.189 fa_elec:    -0.652 pro_close:     0.000 hbond_sr_bb:     0.000 hbond_lr_bb:     0.000 hbond_bb_sc:     0.000 hbond_sc:     0.000 dslf_fa13:     0.000 omega:     0.097 fa_dun:     1.914 p_aa_pp:    -0.032 yhh_planarity:     0.000 ref:    -0.715 rama_prepro:    -0.309
RSD_WTD: 26  fa_atr:    -6.475 fa_rep:     0.686 fa_sol:     1.843 fa_intra_rep:     0.018 fa_intra_sol_xover4:     0.100 lk_ball_wtd:    -0.158 fa_elec:    -0.628 pro_close:     0.000 hbond_sr_bb:     0.000 hbond_lr_bb:     0.000 hbond_bb_sc:     0.000 hbond_sc:     0.000 dslf_fa13:     0.000 omega:     0.008 fa_dun:     0.120 p_aa_pp:    -0.095 yhh_planarity:     0.000 ref:     1.661 rama_prepro:    -0.512
RSD_WTD: 27  fa_atr:    -2.147 fa_rep:     0.173 fa_sol:     2.174 fa_intra_rep:     0.000 fa_intra_sol_xover4:     0.000 lk_ball_wtd:    -0.199 fa_elec:    -1.211 pro_close:     0.000 hbond_sr_bb:     0.000 hbond_lr_bb:     0.000 hbond_bb_sc:     0.000 hbond_sc:     0.000 dslf_fa13:     0.000 omega:    -0.125 fa_dun:     0.000 p_aa_pp:    -1.476 yhh_planarity:     0.000 ref:     0.798 rama_prepro:    -0.553
RSD_WTD: 28  fa_atr:    -6.484 fa_rep:     0.635 fa_sol:     1.886 fa_intra_rep:     0.017 fa_intra_sol_xover4:     0.051 lk_ball_wtd:    -0.325 fa_elec:    -0.301 pro_close:     0.000 hbond_sr_bb:     0.000 hbond_lr_bb:     0.000 hbond_bb_sc:     0.000 hbond_sc:     0.000 dslf_fa13:     0.000 omega:    -0.047 fa_dun:     0.003 p_aa_pp:    -0.268 yhh_planarity:     0.000 ref:     2.643 rama_prepro:    -0.429
RSD_WTD: 29  fa_atr:    -4.871 fa_rep:     0.232 fa_sol:     3.243 fa_intra_rep:     0.017 fa_intra_sol_xover4:     0.369 lk_ball_wtd:    -0.153 fa_elec:    -1.437 pro_close:     0.000 hbond_sr_bb:     0.000 hbond_lr_bb:     0.000 hbond_bb_sc:     0.000 hbond_sc:     0.000 dslf_fa13:     0.000 omega:     0.260 fa_dun:     2.129 p_aa_pp:    -0.076 yhh_planarity:     0.000 ref:    -0.715 rama_prepro:    -0.233
RSD_WTD: 30  fa_atr:    -6.119 fa_rep:     1.339 fa_sol:     4.879 fa_intra_rep:     0.008 fa_intra_sol_xover4:     0.147 lk_ball_wtd:    -0.587 fa_elec:    -2.341 pro_close:     0.000 hbond_sr_bb:     0.000 hbond_lr_bb:     0.000 hbond_bb_sc:     0.000 hbond_sc:     0.000 dslf_fa13:     0.000 omega:     0.100 fa_dun:     1.620 p_aa_pp:     0.320 yhh_planarity:     0.000 ref:    -0.715 rama_prepro:     0.210
RSD_WTD: 31  fa_atr:    -7.872 fa_rep:     0.467 fa_sol:     0.915 fa_intra_rep:     0.027 fa_intra_sol_xover4:     0.076 lk_ball_wtd:    -0.070 fa_elec:    -1.237 pro_close:     0.000 hbond_sr_bb:     0.000 hbond_lr_bb:     0.000 hbond_bb_sc:     0.000 hbond_sc:     0.000 dslf_fa13:     0.000 omega:     0.087 fa_dun:     0.226 p_aa_pp:    -0.753 yhh_planarity:     0.000 ref:     2.304 rama_prepro:     0.159
RSD_WTD: 32  fa_atr:    -7.461 fa_rep:     1.130 fa_sol:     1.065 fa_intra_rep:     0.017 fa_intra_sol_xover4:     0.047 lk_ball_wtd:    -0.007 fa_elec:    -2.311 pro_close:     0.000 hbond_sr_bb:     0.000 hbond_lr_bb:     0.000 hbond_bb_sc:     0.000 hbond_sc:     0.000 dslf_fa13:     0.000 omega:     0.055 fa_dun:     0.067 p_aa_pp:    -0.601 yhh_planarity:     0.000 ref:     2.643 rama_prepro:    -0.334
RSD_WTD: 33  fa_atr:    -8.475 fa_rep:     1.395 fa_sol:     0.763 fa_intra_rep:     0.017 fa_intra_sol_xover4:     0.046 lk_ball_wtd:     0.232 fa_elec:    -2.237 pro_close:     0.000 hbond_sr_bb:     0.000 hbond_lr_bb:     0.000 hbond_bb_sc:     0.000 hbond_sc:     0.000 dslf_fa13:     0.000 omega:     0.365 fa_dun:     0.548 p_aa_pp:    -0.442 yhh_planarity:     0.000 ref:     2.643 rama_prepro:    -0.255
RSD_WTD: 34  fa_atr:    -8.083 fa_rep:     1.357 fa_sol:     1.160 fa_intra_rep:     0.018 fa_intra_sol_xover4:     0.115 lk_ball_wtd:     0.194 fa_elec:    -1.494 pro_close:     0.000 hbond_sr_bb:     0.000 hbond_lr_bb:     0.000 hbond_bb_sc:     0.000 hbond_sc:     0.000 dslf_fa13:     0.000 omega:     0.054 fa_dun:     0.660 p_aa_pp:    -0.243 yhh_planarity:     0.000 ref:     1.661 rama_prepro:    -0.045
RSD_WTD: 35  fa_atr:   -10.238 fa_rep:     1.850 fa_sol:     1.567 fa_intra_rep:     0.026 fa_intra_sol_xover4:     0.525 lk_ball_wtd:    -0.180 fa_elec:    -1.472 pro_close:     0.000 hbond_sr_bb:     0.000 hbond_lr_bb:     0.000 hbond_bb_sc:     0.000 hbond_sc:     0.000 dslf_fa13:     0.000 omega:     0.017 fa_dun:     1.314 p_aa_pp:    -0.416 yhh_planarity:     0.000 ref:     1.218 rama_prepro:     0.002
RSD_WTD: 36  fa_atr:    -3.891 fa_rep:     0.893 fa_sol:     3.502 fa_intra_rep:     0.007 fa_intra_sol_xover4:     0.119 lk_ball_wtd:     0.171 fa_elec:    -2.085 pro_close:     0.000 hbond_sr_bb:     0.000 hbond_lr_bb:     0.000 hbond_bb_sc:     0.000 hbond_sc:     0.000 dslf_fa13:     0.000 omega:     0.021 fa_dun:     1.065 p_aa_pp:    -0.029 yhh_planarity:     0.000 ref:    -0.715 rama_prepro:    -0.262
RSD_WTD: 37  fa_atr:    -7.995 fa_rep:     0.868 fa_sol:     2.956 fa_intra_rep:     0.023 fa_intra_sol_xover4:     0.191 lk_ball_wtd:    -0.263 fa_elec:    -1.103 pro_close:     0.000 hbond_sr_bb:     0.000 hbond_lr_bb:     0.000 hbond_bb_sc:     0.000 hbond_sc:     0.000 dslf_fa13:     0.000 omega:    -0.063 fa_dun:     2.031 p_aa_pp:     0.034 yhh_planarity:     0.000 ref:     0.582 rama_prepro:     0.011
RSD_WTD: 38  fa_atr:    -5.900 fa_rep:     0.568 fa_sol:     5.882 fa_intra_rep:     0.008 fa_intra_sol_xover4:     0.603 lk_ball_wtd:    -0.020 fa_elec:    -3.337 pro_close:     0.000 hbond_sr_bb:     0.000 hbond_lr_bb:     0.000 hbond_bb_sc:    -0.618 hbond_sc:     0.000 dslf_fa13:     0.000 omega:     0.102 fa_dun:     1.867 p_aa_pp:    -0.651 yhh_planarity:     0.000 ref:    -2.146 rama_prepro:     0.625
RSD_WTD: 39  fa_atr:    -4.416 fa_rep:     0.267 fa_sol:     4.301 fa_intra_rep:     0.010 fa_intra_sol_xover4:     1.098 lk_ball_wtd:    -0.203 fa_elec:    -1.401 pro_close:     0.000 hbond_sr_bb:     0.000 hbond_lr_bb:     0.000 hbond_bb_sc:     0.000 hbond_sc:     0.000 dslf_fa13:     0.000 omega:    -0.091 fa_dun:     3.188 p_aa_pp:    -0.292 yhh_planarity:     0.000 ref:    -2.725 rama_prepro:     0.204
RSD_WTD: 40  fa_atr:    -3.933 fa_rep:     0.554 fa_sol:     3.636 fa_intra_rep:     0.013 fa_intra_sol_xover4:     0.286 lk_ball_wtd:     0.059 fa_elec:    -1.997 pro_close:     0.000 hbond_sr_bb:     0.000 hbond_lr_bb:     0.000 hbond_bb_sc:    -0.618 hbond_sc:     0.000 dslf_fa13:     0.000 omega:    -0.036 fa_dun:     1.884 p_aa_pp:    -0.104 yhh_planarity:     0.000 ref:    -0.715 rama_prepro:    -0.303
RSD_WTD: 41  fa_atr:    -9.182 fa_rep:     1.127 fa_sol:     2.834 fa_intra_rep:     0.020 fa_intra_sol_xover4:     0.075 lk_ball_wtd:    -0.336 fa_elec:    -1.881 pro_close:     0.000 hbond_sr_bb:     0.000 hbond_lr_bb:     0.000 hbond_bb_sc:     0.000 hbond_sc:     0.000 dslf_fa13:     0.000 omega:     0.290 fa_dun:     2.514 p_aa_pp:    -0.258 yhh_planarity:     0.000 ref:     1.661 rama_prepro:    -0.210
RSD_WTD: 42  fa_atr:    -9.200 fa_rep:     1.000 fa_sol:     2.053 fa_intra_rep:     0.028 fa_intra_sol_xover4:     0.073 lk_ball_wtd:    -0.235 fa_elec:    -1.621 pro_close:     0.000 hbond_sr_bb:     0.000 hbond_lr_bb:     0.000 hbond_bb_sc:     0.000 hbond_sc:     0.000 dslf_fa13:     0.000 omega:    -0.032 fa_dun:     0.086 p_aa_pp:    -0.394 yhh_planarity:     0.000 ref:     2.304 rama_prepro:    -0.126
RSD_WTD: 43  fa_atr:    -5.419 fa_rep:     0.223 fa_sol:     3.550 fa_intra_rep:     0.007 fa_intra_sol_xover4:     0.115 lk_ball_wtd:    -0.283 fa_elec:    -1.483 pro_close:     0.000 hbond_sr_bb:     0.000 hbond_lr_bb:     0.000 hbond_bb_sc:     0.000 hbond_sc:     0.000 dslf_fa13:     0.000 omega:     0.067 fa_dun:     1.006 p_aa_pp:    -0.006 yhh_planarity:     0.000 ref:    -0.715 rama_prepro:    -0.130
RSD_WTD: 44  fa_atr:    -7.091 fa_rep:     0.744 fa_sol:     2.292 fa_intra_rep:     0.021 fa_intra_sol_xover4:     0.053 lk_ball_wtd:    -0.082 fa_elec:    -1.474 pro_close:     0.000 hbond_sr_bb:     0.000 hbond_lr_bb:     0.000 hbond_bb_sc:     0.000 hbond_sc:     0.000 dslf_fa13:     0.000 omega:    -0.055 fa_dun:     0.117 p_aa_pp:    -0.340 yhh_planarity:     0.000 ref:     2.643 rama_prepro:    -0.078
RSD_WTD: 45  fa_atr:    -7.108 fa_rep:     1.109 fa_sol:     1.671 fa_intra_rep:     0.001 fa_intra_sol_xover4:     0.000 lk_ball_wtd:    -0.191 fa_elec:    -1.678 pro_close:     0.000 hbond_sr_bb:     0.000 hbond_lr_bb:     0.000 hbond_bb_sc:     0.000 hbond_sc:     0.000 dslf_fa13:     0.000 omega:    -0.008 fa_dun:     0.000 p_aa_pp:    -0.010 yhh_planarity:     0.000 ref:     1.325 rama_prepro:     0.068
RSD_WTD: 46  fa_atr:    -5.949 fa_rep:     0.837 fa_sol:     2.274 fa_intra_rep:     0.001 fa_intra_sol_xover4:     0.000 lk_ball_wtd:    -0.260 fa_elec:    -1.393 pro_close:     0.000 hbond_sr_bb:     0.000 hbond_lr_bb:     0.000 hbond_bb_sc:     0.000 hbond_sc:     0.000 dslf_fa13:     0.000 omega:    -0.033 fa_dun:     0.000 p_aa_pp:    -0.109 yhh_planarity:     0.000 ref:     1.325 rama_prepro:    -0.065
RSD_WTD: 47  fa_atr:    -5.716 fa_rep:     0.263 fa_sol:     6.604 fa_intra_rep:     0.013 fa_intra_sol_xover4:     0.386 lk_ball_wtd:     0.132 fa_elec:    -4.878 pro_close:     0.000 hbond_sr_bb:     0.000 hbond_lr_bb:     0.000 hbond_bb_sc:     0.000 hbond_sc:    -0.642 dslf_fa13:     0.000 omega:     0.082 fa_dun:     2.583 p_aa_pp:     0.091 yhh_planarity:     0.000 ref:    -0.715 rama_prepro:     0.007
RSD_WTD: 48  fa_atr:    -7.789 fa_rep:     1.214 fa_sol:     3.055 fa_intra_rep:     0.021 fa_intra_sol_xover4:     0.055 lk_ball_wtd:    -0.196 fa_elec:    -2.262 pro_close:     0.000 hbond_sr_bb:     0.000 hbond_lr_bb:     0.000 hbond_bb_sc:     0.000 hbond_sc:     0.000 dslf_fa13:     0.000 omega:    -0.020 fa_dun:     0.012 p_aa_pp:    -0.191 yhh_planarity:     0.000 ref:     2.643 rama_prepro:    -0.005
RSD_WTD: 49  fa_atr:    -9.306 fa_rep:     1.019 fa_sol:     2.029 fa_intra_rep:     0.015 fa_intra_sol_xover4:     0.073 lk_ball_wtd:    -0.361 fa_elec:    -2.185 pro_close:     0.000 hbond_sr_bb:     0.000 hbond_lr_bb:     0.000 hbond_bb_sc:     0.000 hbond_sc:     0.000 dslf_fa13:     0.000 omega:     0.030 fa_dun:     0.413 p_aa_pp:    -0.242 yhh_planarity:     0.000 ref:     1.661 rama_prepro:    -0.221
RSD_WTD: 50  fa_atr:    -4.372 fa_rep:     0.190 fa_sol:     4.362 fa_intra_rep:     0.006 fa_intra_sol_xover4:     0.737 lk_ball_wtd:    -0.138 fa_elec:    -1.235 pro_close:     0.000 hbond_sr_bb:     0.000 hbond_lr_bb:     0.000 hbond_bb_sc:     0.000 hbond_sc:     0.000 dslf_fa13:     0.000 omega:    -0.029 fa_dun:     2.446 p_aa_pp:    -0.036 yhh_planarity:     0.000 ref:    -0.301 rama_prepro:    -0.160
RSD_WTD: 51  fa_atr:    -4.173 fa_rep:     0.188 fa_sol:     5.879 fa_intra_rep:     0.004 fa_intra_sol_xover4:     0.301 lk_ball_wtd:     0.154 fa_elec:    -3.645 pro_close:     0.000 hbond_sr_bb:     0.000 hbond_lr_bb:     0.000 hbond_bb_sc:     0.000 hbond_sc:    -0.642 dslf_fa13:     0.000 omega:     0.139 fa_dun:     1.377 p_aa_pp:     0.185 yhh_planarity:     0.000 ref:    -2.146 rama_prepro:    -0.164
RSD_WTD: 52  fa_atr:    -6.988 fa_rep:     0.814 fa_sol:     1.767 fa_intra_rep:     0.017 fa_intra_sol_xover4:     0.075 lk_ball_wtd:    -0.365 fa_elec:    -0.814 pro_close:     0.000 hbond_sr_bb:     0.000 hbond_lr_bb:     0.000 hbond_bb_sc:     0.000 hbond_sc:     0.000 dslf_fa13:     0.000 omega:    -0.040 fa_dun:     0.255 p_aa_pp:    -0.279 yhh_planarity:     0.000 ref:     1.661 rama_prepro:    -0.254
RSD_WTD: 53  fa_atr:    -2.178 fa_rep:     0.106 fa_sol:     2.301 fa_intra_rep:     0.000 fa_intra_sol_xover4:     0.000 lk_ball_wtd:    -0.199 fa_elec:    -0.685 pro_close:     0.000 hbond_sr_bb:     0.000 hbond_lr_bb:     0.000 hbond_bb_sc:     0.000 hbond_sc:     0.000 dslf_fa13:     0.000 omega:    -0.051 fa_dun:     0.000 p_aa_pp:    -1.469 yhh_planarity:     0.000 ref:     0.798 rama_prepro:     0.258
RSD_WTD: 54  fa_atr:    -3.782 fa_rep:     0.082 fa_sol:     1.314 fa_intra_rep:     0.001 fa_intra_sol_xover4:     0.000 lk_ball_wtd:    -0.167 fa_elec:    -0.016 pro_close:     0.000 hbond_sr_bb:     0.000 hbond_lr_bb:     0.000 hbond_bb_sc:     0.000 hbond_sc:     0.000 dslf_fa13:     0.000 omega:    -0.006 fa_dun:     0.000 p_aa_pp:    -0.098 yhh_planarity:     0.000 ref:     1.325 rama_prepro:    -0.038
RSD_WTD: 55  fa_atr:    -2.909 fa_rep:     0.179 fa_sol:     2.582 fa_intra_rep:     0.010 fa_intra_sol_xover4:     1.006 lk_ball_wtd:    -0.086 fa_elec:     0.051 pro_close:     0.000 hbond_sr_bb:     0.000 hbond_lr_bb:     0.000 hbond_bb_sc:     0.000 hbond_sc:     0.000 dslf_fa13:     0.000 omega:     0.470 fa_dun:     2.899 p_aa_pp:    -0.274 yhh_planarity:     0.000 ref:    -2.725 rama_prepro:    -0.569
RSD_WTD: 56  fa_atr:    -6.200 fa_rep:     0.628 fa_sol:     5.745 fa_intra_rep:     0.007 fa_intra_sol_xover4:     0.331 lk_ball_wtd:    -0.344 fa_elec:    -2.339 pro_close:     0.000 hbond_sr_bb:     0.000 hbond_lr_bb:     0.000 hbond_bb_sc:     0.000 hbond_sc:     0.000 dslf_fa13:     0.000 omega:     0.288 fa_dun:     3.310 p_aa_pp:     0.202 yhh_planarity:     0.000 ref:    -2.725 rama_prepro:     0.452
RSD_WTD: 57  fa_atr:    -5.539 fa_rep:     0.756 fa_sol:     2.473 fa_intra_rep:     0.003 fa_intra_sol_xover4:     0.000 lk_ball_wtd:     0.210 fa_elec:    -3.457 pro_close:     0.000 hbond_sr_bb:     0.000 hbond_lr_bb:     0.000 hbond_bb_sc:    -1.112 hbond_sc:     0.000 dslf_fa13:     0.000 omega:    -0.029 fa_dun:     0.000 p_aa_pp:     0.077 yhh_planarity:     0.000 ref:     1.325 rama_prepro:     0.906
RSD_WTD: 58  fa_atr:    -5.449 fa_rep:     0.588 fa_sol:     2.019 fa_intra_rep:     0.001 fa_intra_sol_xover4:     0.000 lk_ball_wtd:     0.253 fa_elec:    -2.292 pro_close:     0.000 hbond_sr_bb:     0.000 hbond_lr_bb:     0.000 hbond_bb_sc:     0.000 hbond_sc:     0.000 dslf_fa13:     0.000 omega:    -0.016 fa_dun:     0.000 p_aa_pp:     0.448 yhh_planarity:     0.000 ref:     1.325 rama_prepro:     0.554
RSD_WTD: 59  fa_atr:    -9.169 fa_rep:     1.418 fa_sol:     1.076 fa_intra_rep:     0.029 fa_intra_sol_xover4:     0.067 lk_ball_wtd:     0.137 fa_elec:    -1.644 pro_close:     0.000 hbond_sr_bb:     0.000 hbond_lr_bb:     0.000 hbond_bb_sc:     0.000 hbond_sc:     0.000 dslf_fa13:     0.000 omega:    -0.042 fa_dun:     0.277 p_aa_pp:    -0.554 yhh_planarity:     0.000 ref:     2.304 rama_prepro:     0.131
RSD_WTD: 60  fa_atr:    -9.258 fa_rep:     2.258 fa_sol:     0.651 fa_intra_rep:     0.027 fa_intra_sol_xover4:     0.077 lk_ball_wtd:    -0.032 fa_elec:    -1.381 pro_close:     0.000 hbond_sr_bb:     0.000 hbond_lr_bb:     0.000 hbond_bb_sc:     0.000 hbond_sc:     0.000 dslf_fa13:     0.000 omega:    -0.039 fa_dun:     0.294 p_aa_pp:    -0.742 yhh_planarity:     0.000 ref:     2.304 rama_prepro:    -0.316
RSD_WTD: 61  fa_atr:    -9.018 fa_rep:     1.223 fa_sol:     0.992 fa_intra_rep:     0.016 fa_intra_sol_xover4:     0.078 lk_ball_wtd:    -0.078 fa_elec:    -1.938 pro_close:     0.000 hbond_sr_bb:     0.000 hbond_lr_bb:     0.000 hbond_bb_sc:     0.000 hbond_sc:     0.000 dslf_fa13:     0.000 omega:    -0.063 fa_dun:     0.888 p_aa_pp:    -0.259 yhh_planarity:     0.000 ref:     1.661 rama_prepro:    -0.114
RSD_WTD: 62  fa_atr:    -7.272 fa_rep:     1.189 fa_sol:     1.725 fa_intra_rep:     0.027 fa_intra_sol_xover4:     0.071 lk_ball_wtd:    -0.194 fa_elec:    -1.818 pro_close:     0.000 hbond_sr_bb:     0.000 hbond_lr_bb:     0.000 hbond_bb_sc:     0.000 hbond_sc:     0.000 dslf_fa13:     0.000 omega:     0.055 fa_dun:     0.270 p_aa_pp:    -0.513 yhh_planarity:     0.000 ref:     2.304 rama_prepro:    -0.166
RSD_WTD: 63  fa_atr:    -9.765 fa_rep:     1.367 fa_sol:     0.978 fa_intra_rep:     0.022 fa_intra_sol_xover4:     0.232 lk_ball_wtd:     0.013 fa_elec:    -1.895 pro_close:     0.000 hbond_sr_bb:     0.000 hbond_lr_bb:     0.000 hbond_bb_sc:     0.000 hbond_sc:     0.000 dslf_fa13:     0.000 omega:     1.204 fa_dun:     1.417 p_aa_pp:    -0.339 yhh_planarity:     0.000 ref:     1.218 rama_prepro:    -0.407
RSD_WTD: 64  fa_atr:    -2.838 fa_rep:     0.146 fa_sol:     3.677 fa_intra_rep:     0.008 fa_intra_sol_xover4:     0.753 lk_ball_wtd:     0.055 fa_elec:    -2.915 pro_close:     0.000 hbond_sr_bb:     0.000 hbond_lr_bb:     0.000 hbond_bb_sc:     0.000 hbond_sc:    -0.590 dslf_fa13:     0.000 omega:     0.243 fa_dun:     1.433 p_aa_pp:    -0.682 yhh_planarity:     0.000 ref:    -2.146 rama_prepro:     0.163
RSD_WTD: 65  fa_atr:    -6.270 fa_rep:     0.923 fa_sol:     2.147 fa_intra_rep:     0.033 fa_intra_sol_xover4:     0.081 lk_ball_wtd:    -0.130 fa_elec:     0.237 pro_close:     0.000 hbond_sr_bb:     0.000 hbond_lr_bb:     0.000 hbond_bb_sc:     0.000 hbond_sc:     0.000 dslf_fa13:     0.000 omega:    -0.052 fa_dun:     1.254 p_aa_pp:    -0.750 yhh_planarity:     0.000 ref:     2.304 rama_prepro:     0.130
RSD_WTD: 66  fa_atr:    -2.078 fa_rep:     0.146 fa_sol:     3.023 fa_intra_rep:     0.003 fa_intra_sol_xover4:     0.292 lk_ball_wtd:     0.020 fa_elec:    -1.733 pro_close:     0.000 hbond_sr_bb:     0.000 hbond_lr_bb:     0.000 hbond_bb_sc:     0.000 hbond_sc:    -0.538 dslf_fa13:     0.000 omega:     0.097 fa_dun:     1.650 p_aa_pp:    -0.339 yhh_planarity:     0.000 ref:    -2.146 rama_prepro:    -0.306
RSD_WTD: 67  fa_atr:    -4.448 fa_rep:     0.605 fa_sol:     5.316 fa_intra_rep:     0.009 fa_intra_sol_xover4:     0.634 lk_ball_wtd:    -0.152 fa_elec:    -3.015 pro_close:     0.000 hbond_sr_bb:     0.000 hbond_lr_bb:     0.000 hbond_bb_sc:    -0.559 hbond_sc:     0.000 dslf_fa13:     0.000 omega:    -0.052 fa_dun:     2.151 p_aa_pp:    -0.469 yhh_planarity:     0.000 ref:    -2.146 rama_prepro:    -0.204
RSD_WTD: 68  fa_atr:    -4.108 fa_rep:     0.138 fa_sol:     3.473 fa_intra_rep:     0.010 fa_intra_sol_xover4:     0.999 lk_ball_wtd:    -0.035 fa_elec:    -0.992 pro_close:     0.000 hbond_sr_bb:     0.000 hbond_lr_bb:     0.000 hbond_bb_sc:     0.000 hbond_sc:     0.000 dslf_fa13:     0.000 omega:    -0.102 fa_dun:     3.665 p_aa_pp:    -0.289 yhh_planarity:     0.000 ref:    -2.725 rama_prepro:    -0.355
RSD_WTD: 69  fa_atr:    -4.489 fa_rep:     0.500 fa_sol:     6.269 fa_intra_rep:     0.003 fa_intra_sol_xover4:     0.632 lk_ball_wtd:    -0.498 fa_elec:    -4.370 pro_close:     0.000 hbond_sr_bb:     0.000 hbond_lr_bb:     0.000 hbond_bb_sc:    -0.559 hbond_sc:     0.000 dslf_fa13:     0.000 omega:     0.045 fa_dun:     2.643 p_aa_pp:     0.231 yhh_planarity:     0.000 ref:    -2.146 rama_prepro:    -0.174
RSD_WTD: 70  fa_atr:    -5.376 fa_rep:     0.307 fa_sol:     5.297 fa_intra_rep:     0.006 fa_intra_sol_xover4:     0.261 lk_ball_wtd:    -0.568 fa_elec:    -1.532 pro_close:     0.000 hbond_sr_bb:     0.000 hbond_lr_bb:     0.000 hbond_bb_sc:     0.000 hbond_sc:     0.000 dslf_fa13:     0.000 omega:     0.021 fa_dun:     2.537 p_aa_pp:    -0.227 yhh_planarity:     0.000 ref:    -2.725 rama_prepro:    -0.135
RSD_WTD: 71  fa_atr:   -11.726 fa_rep:     2.329 fa_sol:     2.168 fa_intra_rep:     0.023 fa_intra_sol_xover4:     0.254 lk_ball_wtd:    -0.095 fa_elec:    -1.670 pro_close:     0.000 hbond_sr_bb:     0.000 hbond_lr_bb:     0.000 hbond_bb_sc:     0.000 hbond_sc:     0.000 dslf_fa13:     0.000 omega:     0.003 fa_dun:     1.307 p_aa_pp:    -0.477 yhh_planarity:     0.000 ref:     1.218 rama_prepro:    -0.169
RSD_WTD: 72  fa_atr:    -6.484 fa_rep:     0.500 fa_sol:     3.963 fa_intra_rep:     0.016 fa_intra_sol_xover4:     0.243 lk_ball_wtd:    -0.054 fa_elec:    -2.091 pro_close:     0.000 hbond_sr_bb:     0.000 hbond_lr_bb:     0.000 hbond_bb_sc:     0.000 hbond_sc:     0.000 dslf_fa13:     0.000 omega:    -0.011 fa_dun:     2.291 p_aa_pp:     0.026 yhh_planarity:     0.000 ref:    -0.715 rama_prepro:     0.058
RSD_WTD: 73  fa_atr:    -5.421 fa_rep:     0.268 fa_sol:     6.228 fa_intra_rep:     0.011 fa_intra_sol_xover4:     0.216 lk_ball_wtd:    -0.638 fa_elec:    -3.821 pro_close:     0.000 hbond_sr_bb:     0.000 hbond_lr_bb:     0.000 hbond_bb_sc:     0.000 hbond_sc:     0.000 dslf_fa13:     0.000 omega:     0.003 fa_dun:     2.654 p_aa_pp:    -0.035 yhh_planarity:     0.000 ref:    -0.715 rama_prepro:    -0.182
RSD_WTD: 74  fa_atr:    -7.602 fa_rep:     0.542 fa_sol:     5.289 fa_intra_rep:     0.007 fa_intra_sol_xover4:     0.191 lk_ball_wtd:    -0.380 fa_elec:    -2.397 pro_close:     0.000 hbond_sr_bb:     0.000 hbond_lr_bb:     0.000 hbond_bb_sc:     0.000 hbond_sc:     0.000 dslf_fa13:     0.000 omega:     0.035 fa_dun:     2.354 p_aa_pp:     0.053 yhh_planarity:     0.000 ref:    -1.451 rama_prepro:    -0.192
RSD_WTD: 75  fa_atr:    -8.950 fa_rep:     1.306 fa_sol:     1.324 fa_intra_rep:     0.021 fa_intra_sol_xover4:     0.054 lk_ball_wtd:    -0.198 fa_elec:    -2.158 pro_close:     0.000 hbond_sr_bb:     0.000 hbond_lr_bb:     0.000 hbond_bb_sc:     0.000 hbond_sc:     0.000 dslf_fa13:     0.000 omega:    -0.056 fa_dun:     0.061 p_aa_pp:    -0.337 yhh_planarity:     0.000 ref:     2.643 rama_prepro:    -0.056
RSD_WTD: 76  fa_atr:    -5.442 fa_rep:     0.316 fa_sol:     4.006 fa_intra_rep:     0.009 fa_intra_sol_xover4:     0.182 lk_ball_wtd:    -0.084 fa_elec:    -1.498 pro_close:     0.000 hbond_sr_bb:     0.000 hbond_lr_bb:     0.000 hbond_bb_sc:     0.000 hbond_sc:     0.000 dslf_fa13:     0.000 omega:    -0.001 fa_dun:     0.948 p_aa_pp:     0.029 yhh_planarity:     0.000 ref:    -0.715 rama_prepro:    -0.088
RSD_WTD: 77  fa_atr:    -5.716 fa_rep:     0.330 fa_sol:     5.455 fa_intra_rep:     0.014 fa_intra_sol_xover4:     0.492 lk_ball_wtd:    -0.283 fa_elec:    -2.458 pro_close:     0.000 hbond_sr_bb:     0.000 hbond_lr_bb:     0.000 hbond_bb_sc:     0.000 hbond_sc:     0.000 dslf_fa13:     0.000 omega:     0.022 fa_dun:     1.980 p_aa_pp:    -0.006 yhh_planarity:     0.000 ref:    -0.715 rama_prepro:    -0.198
RSD_WTD: 78  fa_atr:    -6.579 fa_rep:     0.778 fa_sol:     2.719 fa_intra_rep:     0.002 fa_intra_sol_xover4:     0.000 lk_ball_wtd:    -0.066 fa_elec:    -1.952 pro_close:     0.000 hbond_sr_bb:     0.000 hbond_lr_bb:     0.000 hbond_bb_sc:     0.000 hbond_sc:     0.000 dslf_fa13:     0.000 omega:     0.004 fa_dun:     0.000 p_aa_pp:    -0.197 yhh_planarity:     0.000 ref:     1.325 rama_prepro:    -0.272
RSD_WTD: 79  fa_atr:    -9.632 fa_rep:     1.003 fa_sol:     3.572 fa_intra_rep:     0.017 fa_intra_sol_xover4:     0.075 lk_ball_wtd:    -0.255 fa_elec:    -2.498 pro_close:     0.000 hbond_sr_bb:     0.000 hbond_lr_bb:     0.000 hbond_bb_sc:     0.000 hbond_sc:     0.000 dslf_fa13:     0.000 omega:     0.173 fa_dun:     0.207 p_aa_pp:    -0.282 yhh_planarity:     0.000 ref:     1.661 rama_prepro:    -0.278
RSD_WTD: 80  fa_atr:    -4.835 fa_rep:     0.236 fa_sol:     5.385 fa_intra_rep:     0.008 fa_intra_sol_xover4:     0.342 lk_ball_wtd:    -0.116 fa_elec:    -2.452 pro_close:     0.000 hbond_sr_bb:     0.000 hbond_lr_bb:     0.000 hbond_bb_sc:     0.000 hbond_sc:     0.000 dslf_fa13:     0.000 omega:    -0.016 fa_dun:     2.667 p_aa_pp:    -0.052 yhh_planarity:     0.000 ref:    -2.725 rama_prepro:    -0.191
RSD_WTD: 81  fa_atr:    -7.236 fa_rep:     0.328 fa_sol:     3.590 fa_intra_rep:     0.017 fa_intra_sol_xover4:     0.073 lk_ball_wtd:    -0.284 fa_elec:    -1.605 pro_close:     0.000 hbond_sr_bb:     0.000 hbond_lr_bb:     0.000 hbond_bb_sc:     0.000 hbond_sc:     0.000 dslf_fa13:     0.000 omega:    -0.030 fa_dun:     0.455 p_aa_pp:    -0.233 yhh_planarity:     0.000 ref:     1.661 rama_prepro:    -0.125
RSD_WTD: 82  fa_atr:   -10.951 fa_rep:     1.578 fa_sol:     3.245 fa_intra_rep:     0.006 fa_intra_sol_xover4:     0.066 lk_ball_wtd:    -0.297 fa_elec:    -2.509 pro_close:     0.000 hbond_sr_bb:     0.000 hbond_lr_bb:     0.000 hbond_bb_sc:     0.000 hbond_sc:     0.000 dslf_fa13:     0.000 omega:     0.010 fa_dun:     1.668 p_aa_pp:     0.118 yhh_planarity:     0.000 ref:     1.657 rama_prepro:     0.063
RSD_WTD: 83  fa_atr:    -4.322 fa_rep:     0.155 fa_sol:     4.276 fa_intra_rep:     0.009 fa_intra_sol_xover4:     0.194 lk_ball_wtd:    -0.329 fa_elec:    -0.930 pro_close:     0.000 hbond_sr_bb:     0.000 hbond_lr_bb:     0.000 hbond_bb_sc:     0.000 hbond_sc:     0.000 dslf_fa13:     0.000 omega:    -0.013 fa_dun:     1.049 p_aa_pp:     0.048 yhh_planarity:     0.000 ref:    -0.715 rama_prepro:     0.037
RSD_WTD: 84  fa_atr:    -3.463 fa_rep:     0.205 fa_sol:     2.607 fa_intra_rep:     0.011 fa_intra_sol_xover4:     0.274 lk_ball_wtd:    -0.143 fa_elec:    -0.789 pro_close:     0.000 hbond_sr_bb:     0.000 hbond_lr_bb:     0.000 hbond_bb_sc:     0.000 hbond_sc:     0.000 dslf_fa13:     0.000 omega:     0.121 fa_dun:     1.825 p_aa_pp:     0.053 yhh_planarity:     0.000 ref:    -0.715 rama_prepro:    -0.197
RSD_WTD: 85  fa_atr:    -5.726 fa_rep:     0.643 fa_sol:     1.946 fa_intra_rep:     0.021 fa_intra_sol_xover4:     0.087 lk_ball_wtd:    -0.101 fa_elec:    -0.473 pro_close:     0.000 hbond_sr_bb:     0.000 hbond_lr_bb:     0.000 hbond_bb_sc:     0.000 hbond_sc:     0.000 dslf_fa13:     0.000 omega:     0.860 fa_dun:     2.606 p_aa_pp:    -0.167 yhh_planarity:     0.000 ref:     1.661 rama_prepro:    -0.285
RSD_WTD: 86  fa_atr:    -2.413 fa_rep:     0.130 fa_sol:     2.308 fa_intra_rep:     0.000 fa_intra_sol_xover4:     0.000 lk_ball_wtd:    -0.224 fa_elec:    -0.449 pro_close:     0.000 hbond_sr_bb:     0.000 hbond_lr_bb:     0.000 hbond_bb_sc:     0.000 hbond_sc:     0.000 dslf_fa13:     0.000 omega:     0.196 fa_dun:     0.000 p_aa_pp:    -1.508 yhh_planarity:     0.000 ref:     0.798 rama_prepro:     0.422
RSD_WTD: 87  fa_atr:    -7.145 fa_rep:     1.799 fa_sol:     0.939 fa_intra_rep:     0.017 fa_intra_sol_xover4:     0.042 lk_ball_wtd:    -0.220 fa_elec:    -0.775 pro_close:     0.000 hbond_sr_bb:     0.000 hbond_lr_bb:     0.000 hbond_bb_sc:     0.000 hbond_sc:     0.000 dslf_fa13:     0.000 omega:     0.271 fa_dun:     0.026 p_aa_pp:    -0.340 yhh_planarity:     0.000 ref:     2.643 rama_prepro:     0.405
RSD_WTD: 88  fa_atr:    -4.418 fa_rep:     0.276 fa_sol:     4.314 fa_intra_rep:     0.003 fa_intra_sol_xover4:     0.280 lk_ball_wtd:    -0.218 fa_elec:    -0.901 pro_close:     0.000 hbond_sr_bb:     0.000 hbond_lr_bb:     0.000 hbond_bb_sc:    -1.112 hbond_sc:     0.000 dslf_fa13:     0.000 omega:    -0.023 fa_dun:     1.801 p_aa_pp:    -0.118 yhh_planarity:     0.000 ref:    -2.146 rama_prepro:    -0.225
RSD_WTD: 89  fa_atr:    -6.074 fa_rep:     0.252 fa_sol:     3.789 fa_intra_rep:     0.005 fa_intra_sol_xover4:     0.443 lk_ball_wtd:    -0.183 fa_elec:    -1.597 pro_close:     0.000 hbond_sr_bb:     0.000 hbond_lr_bb:     0.000 hbond_bb_sc:     0.000 hbond_sc:     0.000 dslf_fa13:     0.000 omega:    -0.021 fa_dun:     2.158 p_aa_pp:    -0.356 yhh_planarity:     0.000 ref:    -0.301 rama_prepro:     0.374
RSD_WTD: 90  fa_atr:    -9.310 fa_rep:     0.563 fa_sol:     7.253 fa_intra_rep:     0.019 fa_intra_sol_xover4:     0.555 lk_ball_wtd:     0.214 fa_elec:    -5.980 pro_close:     0.000 hbond_sr_bb:     0.000 hbond_lr_bb:     0.000 hbond_bb_sc:    -1.081 hbond_sc:    -1.342 dslf_fa13:     0.000 omega:     0.083 fa_dun:     2.256 p_aa_pp:     0.169 yhh_planarity:     0.000 ref:    -0.095 rama_prepro:     0.514
RSD_WTD: 91  fa_atr:    -8.559 fa_rep:     1.489 fa_sol:     1.744 fa_intra_rep:     0.026 fa_intra_sol_xover4:     0.074 lk_ball_wtd:    -0.068 fa_elec:    -1.845 pro_close:     0.000 hbond_sr_bb:     0.000 hbond_lr_bb:     0.000 hbond_bb_sc:     0.000 hbond_sc:     0.000 dslf_fa13:     0.000 omega:     0.018 fa_dun:     0.886 p_aa_pp:    -0.767 yhh_planarity:     0.000 ref:     2.304 rama_prepro:    -0.106
RSD_WTD: 92  fa_atr:    -8.095 fa_rep:     0.683 fa_sol:     0.190 fa_intra_rep:     0.033 fa_intra_sol_xover4:     0.091 lk_ball_wtd:     0.150 fa_elec:    -1.870 pro_close:     0.000 hbond_sr_bb:     0.000 hbond_lr_bb:     0.000 hbond_bb_sc:     0.000 hbond_sc:     0.000 dslf_fa13:     0.000 omega:    -0.029 fa_dun:     1.026 p_aa_pp:    -0.665 yhh_planarity:     0.000 ref:     2.304 rama_prepro:    -0.441
RSD_WTD: 93  fa_atr:    -6.688 fa_rep:     2.076 fa_sol:     2.027 fa_intra_rep:     0.001 fa_intra_sol_xover4:     0.000 lk_ball_wtd:     0.138 fa_elec:    -1.853 pro_close:     0.000 hbond_sr_bb:     0.000 hbond_lr_bb:     0.000 hbond_bb_sc:     0.000 hbond_sc:     0.000 dslf_fa13:     0.000 omega:    -0.011 fa_dun:     0.000 p_aa_pp:     0.194 yhh_planarity:     0.000 ref:     1.325 rama_prepro:    -0.054
RSD_WTD: 94  fa_atr:    -8.032 fa_rep:     1.339 fa_sol:     1.285 fa_intra_rep:     0.015 fa_intra_sol_xover4:     0.062 lk_ball_wtd:     0.046 fa_elec:    -1.928 pro_close:     0.000 hbond_sr_bb:     0.000 hbond_lr_bb:     0.000 hbond_bb_sc:     0.000 hbond_sc:     0.000 dslf_fa13:     0.000 omega:    -0.043 fa_dun:     0.650 p_aa_pp:    -0.098 yhh_planarity:     0.000 ref:     1.661 rama_prepro:     0.164
RSD_WTD: 95  fa_atr:    -5.421 fa_rep:     0.580 fa_sol:     4.724 fa_intra_rep:     0.012 fa_intra_sol_xover4:     0.255 lk_ball_wtd:     0.341 fa_elec:    -4.233 pro_close:     0.000 hbond_sr_bb:     0.000 hbond_lr_bb:     0.000 hbond_bb_sc:     0.000 hbond_sc:    -1.031 dslf_fa13:     0.000 omega:     0.145 fa_dun:     1.930 p_aa_pp:     0.049 yhh_planarity:     0.000 ref:    -0.095 rama_prepro:    -0.014
RSD_WTD: 96  fa_atr:    -7.356 fa_rep:     0.706 fa_sol:     2.272 fa_intra_rep:     0.013 fa_intra_sol_xover4:     0.119 lk_ball_wtd:    -0.214 fa_elec:    -0.615 pro_close:     0.000 hbond_sr_bb:     0.000 hbond_lr_bb:     0.000 hbond_bb_sc:     0.000 hbond_sc:     0.000 dslf_fa13:     0.000 omega:     0.809 fa_dun:     3.461 p_aa_pp:     0.004 yhh_planarity:     0.000 ref:     1.657 rama_prepro:     0.242
RSD_WTD: 97  fa_atr:    -2.896 fa_rep:     0.298 fa_sol:     2.155 fa_intra_rep:     0.006 fa_intra_sol_xover4:     0.063 lk_ball_wtd:    -0.421 fa_elec:    -0.103 pro_close:     0.000 hbond_sr_bb:     0.000 hbond_lr_bb:     0.000 hbond_bb_sc:     0.000 hbond_sc:     0.000 dslf_fa13:     0.000 omega:    -0.039 fa_dun:     0.009 p_aa_pp:    -0.681 yhh_planarity:     0.000 ref:     1.152 rama_prepro:     0.193
RSD_WTD: 98  fa_atr:    -4.753 fa_rep:     0.383 fa_sol:     5.965 fa_intra_rep:     0.008 fa_intra_sol_xover4:     0.622 lk_ball_wtd:    -0.195 fa_elec:    -2.335 pro_close:     0.000 hbond_sr_bb:     0.000 hbond_lr_bb:     0.000 hbond_bb_sc:    -0.458 hbond_sc:     0.000 dslf_fa13:     0.000 omega:    -0.055 fa_dun:     1.557 p_aa_pp:    -0.758 yhh_planarity:     0.000 ref:    -2.146 rama_prepro:     0.083
RSD_WTD: 99  fa_atr:    -4.232 fa_rep:     0.112 fa_sol:     4.177 fa_intra_rep:     0.009 fa_intra_sol_xover4:     0.390 lk_ball_wtd:     0.152 fa_elec:    -2.865 pro_close:     0.000 hbond_sr_bb:     0.000 hbond_lr_bb:     0.000 hbond_bb_sc:     0.000 hbond_sc:    -0.690 dslf_fa13:     0.000 omega:    -0.087 fa_dun:     4.032 p_aa_pp:    -0.300 yhh_planarity:     0.000 ref:    -2.725 rama_prepro:    -0.155
RSD_WTD: 100  fa_atr:    -3.783 fa_rep:     0.346 fa_sol:     4.367 fa_intra_rep:     0.006 fa_intra_sol_xover4:     0.249 lk_ball_wtd:    -0.193 fa_elec:    -1.344 pro_close:     0.000 hbond_sr_bb:     0.000 hbond_lr_bb:     0.000 hbond_bb_sc:    -0.458 hbond_sc:     0.000 dslf_fa13:     0.000 omega:     0.548 fa_dun:     2.853 p_aa_pp:    -0.158 yhh_planarity:     0.000 ref:    -2.725 rama_prepro:    -0.324
RSD_WTD: 101  fa_atr:    -6.836 fa_rep:     0.637 fa_sol:     8.301 fa_intra_rep:     0.011 fa_intra_sol_xover4:     0.176 lk_ball_wtd:    -0.061 fa_elec:    -6.946 pro_close:     0.000 hbond_sr_bb:     0.000 hbond_lr_bb:     0.000 hbond_bb_sc:     0.000 hbond_sc:    -1.128 dslf_fa13:     0.000 omega:     0.000 fa_dun:     3.200 p_aa_pp:     0.056 yhh_planarity:     0.000 ref:    -0.715 rama_prepro:    -0.101
RSD_WTD: 102  fa_atr:   -10.548 fa_rep:     1.520 fa_sol:     1.960 fa_intra_rep:     0.024 fa_intra_sol_xover4:     0.271 lk_ball_wtd:     0.004 fa_elec:    -1.959 pro_close:     0.000 hbond_sr_bb:     0.000 hbond_lr_bb:     0.000 hbond_bb_sc:     0.000 hbond_sc:     0.000 dslf_fa13:     0.000 omega:    -0.006 fa_dun:     1.606 p_aa_pp:    -0.528 yhh_planarity:     0.000 ref:     1.218 rama_prepro:    -0.006
RSD_WTD: 103  fa_atr:    -6.186 fa_rep:     0.533 fa_sol:     3.331 fa_intra_rep:     0.009 fa_intra_sol_xover4:     0.185 lk_ball_wtd:    -0.158 fa_elec:    -1.307 pro_close:     0.000 hbond_sr_bb:     0.000 hbond_lr_bb:     0.000 hbond_bb_sc:     0.000 hbond_sc:     0.000 dslf_fa13:     0.000 omega:     0.094 fa_dun:     0.963 p_aa_pp:     0.064 yhh_planarity:     0.000 ref:    -0.715 rama_prepro:     0.042
RSD_WTD: 104  fa_atr:    -4.685 fa_rep:     0.163 fa_sol:     4.130 fa_intra_rep:     0.015 fa_intra_sol_xover4:     0.319 lk_ball_wtd:    -0.099 fa_elec:    -1.693 pro_close:     0.000 hbond_sr_bb:     0.000 hbond_lr_bb:     0.000 hbond_bb_sc:     0.000 hbond_sc:     0.000 dslf_fa13:     0.000 omega:    -0.029 fa_dun:     3.186 p_aa_pp:    -0.059 yhh_planarity:     0.000 ref:    -0.715 rama_prepro:    -0.151
RSD_WTD: 105  fa_atr:    -9.422 fa_rep:     1.437 fa_sol:     2.482 fa_intra_rep:     0.017 fa_intra_sol_xover4:     0.074 lk_ball_wtd:     0.001 fa_elec:    -2.361 pro_close:     0.000 hbond_sr_bb:     0.000 hbond_lr_bb:     0.000 hbond_bb_sc:     0.000 hbond_sc:     0.000 dslf_fa13:     0.000 omega:     0.097 fa_dun:     0.411 p_aa_pp:    -0.270 yhh_planarity:     0.000 ref:     1.661 rama_prepro:    -0.214
RSD_WTD: 106  fa_atr:    -5.973 fa_rep:     0.918 fa_sol:     2.007 fa_intra_rep:     0.001 fa_intra_sol_xover4:     0.000 lk_ball_wtd:    -0.035 fa_elec:    -1.815 pro_close:     0.000 hbond_sr_bb:     0.000 hbond_lr_bb:     0.000 hbond_bb_sc:     0.000 hbond_sc:     0.000 dslf_fa13:     0.000 omega:     0.050 fa_dun:     0.000 p_aa_pp:    -0.196 yhh_planarity:     0.000 ref:     1.325 rama_prepro:    -0.265
RSD_WTD: 107  fa_atr:    -5.125 fa_rep:     0.296 fa_sol:     4.163 fa_intra_rep:     0.010 fa_intra_sol_xover4:     0.300 lk_ball_wtd:    -0.053 fa_elec:    -1.520 pro_close:     0.000 hbond_sr_bb:     0.000 hbond_lr_bb:     0.000 hbond_bb_sc:     0.000 hbond_sc:     0.000 dslf_fa13:     0.000 omega:     0.021 fa_dun:     1.764 p_aa_pp:     0.058 yhh_planarity:     0.000 ref:    -0.715 rama_prepro:    -0.215
RSD_WTD: 108  fa_atr:    -8.131 fa_rep:     0.714 fa_sol:     3.129 fa_intra_rep:     0.029 fa_intra_sol_xover4:     0.072 lk_ball_wtd:    -0.185 fa_elec:    -1.078 pro_close:     0.000 hbond_sr_bb:     0.000 hbond_lr_bb:     0.000 hbond_bb_sc:     0.000 hbond_sc:     0.000 dslf_fa13:     0.000 omega:    -0.027 fa_dun:     0.070 p_aa_pp:    -0.399 yhh_planarity:     0.000 ref:     2.304 rama_prepro:    -0.001
RSD_WTD: 109  fa_atr:    -6.522 fa_rep:     0.644 fa_sol:     2.198 fa_intra_rep:     0.001 fa_intra_sol_xover4:     0.000 lk_ball_wtd:    -0.163 fa_elec:    -1.786 pro_close:     0.000 hbond_sr_bb:     0.000 hbond_lr_bb:     0.000 hbond_bb_sc:     0.000 hbond_sc:     0.000 dslf_fa13:     0.000 omega:    -0.009 fa_dun:     0.000 p_aa_pp:    -0.236 yhh_planarity:     0.000 ref:     1.325 rama_prepro:    -0.104
RSD_WTD: 110  fa_atr:    -4.171 fa_rep:     0.268 fa_sol:     2.915 fa_intra_rep:     0.001 fa_intra_sol_xover4:     0.000 lk_ball_wtd:    -0.224 fa_elec:    -1.627 pro_close:     0.000 hbond_sr_bb:     0.000 hbond_lr_bb:     0.000 hbond_bb_sc:     0.000 hbond_sc:     0.000 dslf_fa13:     0.000 omega:    -0.009 fa_dun:     0.000 p_aa_pp:    -0.154 yhh_planarity:     0.000 ref:     1.325 rama_prepro:    -0.266
RSD_WTD: 111  fa_atr:    -3.348 fa_rep:     0.321 fa_sol:     3.295 fa_intra_rep:     0.007 fa_intra_sol_xover4:     0.766 lk_ball_wtd:    -0.158 fa_elec:    -0.600 pro_close:     0.000 hbond_sr_bb:     0.000 hbond_lr_bb:     0.000 hbond_bb_sc:     0.000 hbond_sc:     0.000 dslf_fa13:     0.000 omega:    -0.051 fa_dun:     3.007 p_aa_pp:    -0.350 yhh_planarity:     0.000 ref:    -2.725 rama_prepro:    -0.420
RSD_WTD: 112  fa_atr:    -7.134 fa_rep:     1.105 fa_sol:     1.566 fa_intra_rep:     0.017 fa_intra_sol_xover4:     0.099 lk_ball_wtd:    -0.208 fa_elec:    -0.711 pro_close:     0.000 hbond_sr_bb:     0.000 hbond_lr_bb:     0.000 hbond_bb_sc:     0.000 hbond_sc:     0.000 dslf_fa13:     0.000 omega:     0.080 fa_dun:     0.077 p_aa_pp:    -0.096 yhh_planarity:     0.000 ref:     1.661 rama_prepro:    -0.524
RSD_WTD: 113  fa_atr:    -2.529 fa_rep:     0.214 fa_sol:     2.777 fa_intra_rep:     0.000 fa_intra_sol_xover4:     0.000 lk_ball_wtd:    -0.379 fa_elec:    -0.804 pro_close:     0.000 hbond_sr_bb:     0.000 hbond_lr_bb:     0.000 hbond_bb_sc:     0.000 hbond_sc:     0.000 dslf_fa13:     0.000 omega:    -0.076 fa_dun:     0.000 p_aa_pp:    -1.506 yhh_planarity:     0.000 ref:     0.798 rama_prepro:    -0.255
RSD_WTD: 114  fa_atr:    -4.340 fa_rep:     0.227 fa_sol:     1.279 fa_intra_rep:     0.001 fa_intra_sol_xover4:     0.000 lk_ball_wtd:    -0.404 fa_elec:    -0.347 pro_close:     0.000 hbond_sr_bb:     0.000 hbond_lr_bb:     0.000 hbond_bb_sc:     0.000 hbond_sc:     0.000 dslf_fa13:     0.000 omega:     0.122 fa_dun:     0.000 p_aa_pp:    -0.037 yhh_planarity:     0.000 ref:     1.325 rama_prepro:    -0.430
RSD_WTD: 115  fa_atr:    -4.408 fa_rep:     0.339 fa_sol:     6.105 fa_intra_rep:     0.003 fa_intra_sol_xover4:     0.291 lk_ball_wtd:     0.502 fa_elec:    -4.511 pro_close:     0.000 hbond_sr_bb:     0.000 hbond_lr_bb:     0.000 hbond_bb_sc:    -1.081 hbond_sc:    -1.342 dslf_fa13:     0.000 omega:     0.192 fa_dun:     2.171 p_aa_pp:    -0.255 yhh_planarity:     0.000 ref:    -2.146 rama_prepro:    -0.528
RSD_WTD: 116  fa_atr:    -4.612 fa_rep:     0.443 fa_sol:     1.726 fa_intra_rep:     0.001 fa_intra_sol_xover4:     0.000 lk_ball_wtd:    -0.083 fa_elec:    -1.779 pro_close:     0.000 hbond_sr_bb:     0.000 hbond_lr_bb:     0.000 hbond_bb_sc:     0.000 hbond_sc:     0.000 dslf_fa13:     0.000 omega:     0.090 fa_dun:     0.000 p_aa_pp:    -0.530 yhh_planarity:     0.000 ref:     1.325 rama_prepro:    -0.165
RSD_WTD: 117  fa_atr:    -7.704 fa_rep:     0.941 fa_sol:     0.292 fa_intra_rep:     0.031 fa_intra_sol_xover4:     0.078 lk_ball_wtd:     0.034 fa_elec:    -1.702 pro_close:     0.000 hbond_sr_bb:     0.000 hbond_lr_bb:     0.000 hbond_bb_sc:     0.000 hbond_sc:     0.000 dslf_fa13:     0.000 omega:     0.138 fa_dun:     1.195 p_aa_pp:    -0.722 yhh_planarity:     0.000 ref:     2.304 rama_prepro:    -0.204
RSD_WTD: 118  fa_atr:    -8.283 fa_rep:     1.791 fa_sol:     2.037 fa_intra_rep:     0.003 fa_intra_sol_xover4:     0.030 lk_ball_wtd:     0.048 fa_elec:    -2.157 pro_close:     0.000 hbond_sr_bb:     0.000 hbond_lr_bb:     0.000 hbond_bb_sc:     0.000 hbond_sc:     0.000 dslf_fa13:     0.000 omega:     0.161 fa_dun:     1.733 p_aa_pp:     0.079 yhh_planarity:     0.000 ref:     3.255 rama_prepro:    -0.118
RSD_WTD: 119  fa_atr:    -8.816 fa_rep:     1.643 fa_sol:     1.528 fa_intra_rep:     0.028 fa_intra_sol_xover4:     0.099 lk_ball_wtd:     0.162 fa_elec:    -1.699 pro_close:     0.000 hbond_sr_bb:     0.000 hbond_lr_bb:     0.000 hbond_bb_sc:     0.000 hbond_sc:     0.000 dslf_fa13:     0.000 omega:    -0.015 fa_dun:     0.374 p_aa_pp:    -0.186 yhh_planarity:     0.000 ref:     2.304 rama_prepro:     0.156
RSD_WTD: 120  fa_atr:    -5.041 fa_rep:     0.629 fa_sol:     1.914 fa_intra_rep:     0.003 fa_intra_sol_xover4:     0.000 lk_ball_wtd:    -0.050 fa_elec:    -1.698 pro_close:     0.000 hbond_sr_bb:     0.000 hbond_lr_bb:     0.000 hbond_bb_sc:     0.000 hbond_sc:     0.000 dslf_fa13:     0.000 omega:     0.080 fa_dun:     0.000 p_aa_pp:    -0.021 yhh_planarity:     0.000 ref:     1.325 rama_prepro:     0.291
RSD_WTD: 121  fa_atr:    -7.032 fa_rep:     0.866 fa_sol:     1.530 fa_intra_rep:     0.017 fa_intra_sol_xover4:     0.069 lk_ball_wtd:    -0.122 fa_elec:    -0.999 pro_close:     0.000 hbond_sr_bb:     0.000 hbond_lr_bb:     0.000 hbond_bb_sc:     0.000 hbond_sc:     0.000 dslf_fa13:     0.000 omega:    -0.036 fa_dun:     0.452 p_aa_pp:    -0.146 yhh_planarity:     0.000 ref:     1.661 rama_prepro:     0.000
RSD_WTD: 122  fa_atr:    -6.106 fa_rep:     0.381 fa_sol:     7.035 fa_intra_rep:     0.003 fa_intra_sol_xover4:     0.371 lk_ball_wtd:     0.316 fa_elec:    -5.313 pro_close:     0.000 hbond_sr_bb:     0.000 hbond_lr_bb:     0.000 hbond_bb_sc:    -0.877 hbond_sc:    -1.566 dslf_fa13:     0.000 omega:     0.010 fa_dun:     3.369 p_aa_pp:     0.090 yhh_planarity:     0.000 ref:    -2.146 rama_prepro:    -0.316
RSD_WTD: 123  fa_atr:    -2.126 fa_rep:     0.141 fa_sol:     3.396 fa_intra_rep:     0.006 fa_intra_sol_xover4:     0.274 lk_ball_wtd:     0.056 fa_elec:    -1.223 pro_close:     0.000 hbond_sr_bb:     0.000 hbond_lr_bb:     0.000 hbond_bb_sc:     0.000 hbond_sc:     0.000 dslf_fa13:     0.000 omega:    -0.075 fa_dun:     2.624 p_aa_pp:    -0.334 yhh_planarity:     0.000 ref:    -2.725 rama_prepro:    -0.426
RSD_WTD: 124  fa_atr:    -2.022 fa_rep:     0.204 fa_sol:     2.800 fa_intra_rep:     0.002 fa_intra_sol_xover4:     0.062 lk_ball_wtd:     0.094 fa_elec:    -2.212 pro_close:     0.000 hbond_sr_bb:     0.000 hbond_lr_bb:     0.000 hbond_bb_sc:    -0.877 hbond_sc:    -0.535 dslf_fa13:     0.000 omega:    -0.018 fa_dun:     0.235 p_aa_pp:    -0.256 yhh_planarity:     0.000 ref:    -0.290 rama_prepro:    -0.607
RSD_WTD: 125  fa_atr:    -4.242 fa_rep:     0.496 fa_sol:     1.825 fa_intra_rep:     0.001 fa_intra_sol_xover4:     0.000 lk_ball_wtd:    -0.088 fa_elec:    -0.537 pro_close:     0.000 hbond_sr_bb:     0.000 hbond_lr_bb:     0.000 hbond_bb_sc:     0.000 hbond_sc:     0.000 dslf_fa13:     0.000 omega:     0.097 fa_dun:     0.000 p_aa_pp:     0.040 yhh_planarity:     0.000 ref:     1.325 rama_prepro:    -0.342
RSD_WTD: 126  fa_atr:    -4.563 fa_rep:     0.414 fa_sol:     4.971 fa_intra_rep:     0.007 fa_intra_sol_xover4:     0.074 lk_ball_wtd:     0.016 fa_elec:    -3.280 pro_close:     0.000 hbond_sr_bb:     0.000 hbond_lr_bb:     0.000 hbond_bb_sc:    -1.085 hbond_sc:    -0.409 dslf_fa13:     0.000 omega:     0.045 fa_dun:     0.032 p_aa_pp:    -0.575 yhh_planarity:     0.000 ref:     1.152 rama_prepro:    -0.107
RSD_WTD: 127  fa_atr:    -6.868 fa_rep:     0.687 fa_sol:     2.641 fa_intra_rep:     0.023 fa_intra_sol_xover4:     0.401 lk_ball_wtd:    -0.050 fa_elec:    -0.648 pro_close:     0.000 hbond_sr_bb:     0.000 hbond_lr_bb:     0.000 hbond_bb_sc:     0.000 hbond_sc:     0.000 dslf_fa13:     0.000 omega:     0.076 fa_dun:     0.948 p_aa_pp:     0.100 yhh_planarity:     0.000 ref:     2.261 rama_prepro:    -0.247
RSD_WTD: 128  fa_atr:    -5.241 fa_rep:     0.583 fa_sol:     4.404 fa_intra_rep:     0.009 fa_intra_sol_xover4:     0.225 lk_ball_wtd:    -0.213 fa_elec:    -0.796 pro_close:     0.000 hbond_sr_bb:     0.000 hbond_lr_bb:     0.000 hbond_bb_sc:     0.000 hbond_sc:     0.000 dslf_fa13:     0.000 omega:    -0.060 fa_dun:     1.561 p_aa_pp:    -0.062 yhh_planarity:     0.000 ref:    -0.715 rama_prepro:    -0.462
RSD_WTD: 129  fa_atr:    -6.697 fa_rep:     0.748 fa_sol:     6.179 fa_intra_rep:     0.003 fa_intra_sol_xover4:     0.281 lk_ball_wtd:    -0.051 fa_elec:    -4.346 pro_close:     0.000 hbond_sr_bb:     0.000 hbond_lr_bb:     0.000 hbond_bb_sc:    -1.085 hbond_sc:    -0.409 dslf_fa13:     0.000 omega:     0.713 fa_dun:     2.106 p_aa_pp:    -0.236 yhh_planarity:     0.000 ref:    -2.146 rama_prepro:    -0.403
RSD_WTD: 130  fa_atr:   -11.024 fa_rep:     1.040 fa_sol:     2.331 fa_intra_rep:     0.012 fa_intra_sol_xover4:     0.019 lk_ball_wtd:     0.046 fa_elec:    -1.490 pro_close:     0.000 hbond_sr_bb:     0.000 hbond_lr_bb:     0.000 hbond_bb_sc:     0.000 hbond_sc:     0.000 dslf_fa13:     0.000 omega:     0.116 fa_dun:     2.010 p_aa_pp:     0.048 yhh_planarity:     0.000 ref:     1.657 rama_prepro:    -0.091
RSD_WTD: 131  fa_atr:    -7.470 fa_rep:     0.853 fa_sol:     5.795 fa_intra_rep:     0.014 fa_intra_sol_xover4:     0.229 lk_ball_wtd:    -0.290 fa_elec:    -1.980 pro_close:     0.000 hbond_sr_bb:     0.000 hbond_lr_bb:     0.000 hbond_bb_sc:     0.000 hbond_sc:     0.000 dslf_fa13:     0.000 omega:     0.095 fa_dun:     2.074 p_aa_pp:     0.076 yhh_planarity:     0.000 ref:    -0.715 rama_prepro:     0.094
RSD_WTD: 132  fa_atr:    -6.534 fa_rep:     0.540 fa_sol:     6.497 fa_intra_rep:     0.007 fa_intra_sol_xover4:     0.102 lk_ball_wtd:    -0.035 fa_elec:    -3.944 pro_close:     0.000 hbond_sr_bb:     0.000 hbond_lr_bb:     0.000 hbond_bb_sc:     0.000 hbond_sc:    -0.690 dslf_fa13:     0.000 omega:     0.014 fa_dun:     2.077 p_aa_pp:     0.012 yhh_planarity:     0.000 ref:    -0.715 rama_prepro:     0.114
RSD_WTD: 133  fa_atr:    -7.196 fa_rep:     1.123 fa_sol:     2.302 fa_intra_rep:     0.002 fa_intra_sol_xover4:     0.000 lk_ball_wtd:    -0.131 fa_elec:    -1.693 pro_close:     0.000 hbond_sr_bb:     0.000 hbond_lr_bb:     0.000 hbond_bb_sc:     0.000 hbond_sc:     0.000 dslf_fa13:     0.000 omega:    -0.008 fa_dun:     0.000 p_aa_pp:    -0.263 yhh_planarity:     0.000 ref:     1.325 rama_prepro:    -0.123
RSD_WTD: 134  fa_atr:   -11.681 fa_rep:     2.287 fa_sol:     2.222 fa_intra_rep:     0.006 fa_intra_sol_xover4:     0.068 lk_ball_wtd:    -0.175 fa_elec:    -1.796 pro_close:     0.000 hbond_sr_bb:     0.000 hbond_lr_bb:     0.000 hbond_bb_sc:     0.000 hbond_sc:     0.000 dslf_fa13:     0.000 omega:     0.003 fa_dun:     1.530 p_aa_pp:     0.077 yhh_planarity:     0.000 ref:     1.657 rama_prepro:    -0.147
RSD_WTD: 135  fa_atr:    -6.173 fa_rep:     0.344 fa_sol:     5.362 fa_intra_rep:     0.006 fa_intra_sol_xover4:     0.266 lk_ball_wtd:    -0.381 fa_elec:    -2.197 pro_close:     0.000 hbond_sr_bb:     0.000 hbond_lr_bb:     0.000 hbond_bb_sc:     0.000 hbond_sc:     0.000 dslf_fa13:     0.000 omega:    -0.025 fa_dun:     2.546 p_aa_pp:    -0.247 yhh_planarity:     0.000 ref:    -2.725 rama_prepro:    -0.179
RSD_WTD: 136  fa_atr:    -8.379 fa_rep:     0.940 fa_sol:     3.351 fa_intra_rep:     0.029 fa_intra_sol_xover4:     0.072 lk_ball_wtd:    -0.250 fa_elec:    -1.827 pro_close:     0.000 hbond_sr_bb:     0.000 hbond_lr_bb:     0.000 hbond_bb_sc:     0.000 hbond_sc:     0.000 dslf_fa13:     0.000 omega:    -0.027 fa_dun:     0.188 p_aa_pp:    -0.425 yhh_planarity:     0.000 ref:     2.304 rama_prepro:    -0.164
RSD_WTD: 137  fa_atr:   -10.510 fa_rep:     2.006 fa_sol:     2.213 fa_intra_rep:     0.023 fa_intra_sol_xover4:     0.076 lk_ball_wtd:    -0.202 fa_elec:    -1.893 pro_close:     0.000 hbond_sr_bb:     0.000 hbond_lr_bb:     0.000 hbond_bb_sc:     0.000 hbond_sc:     0.000 dslf_fa13:     0.000 omega:     0.066 fa_dun:     0.742 p_aa_pp:    -0.231 yhh_planarity:     0.000 ref:     1.661 rama_prepro:    -0.051
RSD_WTD: 138  fa_atr:    -7.534 fa_rep:     0.589 fa_sol:     4.341 fa_intra_rep:     0.021 fa_intra_sol_xover4:     0.282 lk_ball_wtd:    -0.486 fa_elec:    -1.385 pro_close:     0.000 hbond_sr_bb:     0.000 hbond_lr_bb:     0.000 hbond_bb_sc:     0.000 hbond_sc:     0.000 dslf_fa13:     0.000 omega:    -0.017 fa_dun:     1.425 p_aa_pp:    -0.319 yhh_planarity:     0.000 ref:     0.582 rama_prepro:    -0.115
RSD_WTD: 139  fa_atr:    -3.661 fa_rep:     0.299 fa_sol:     3.148 fa_intra_rep:     0.014 fa_intra_sol_xover4:     0.295 lk_ball_wtd:    -0.189 fa_elec:    -0.643 pro_close:     0.000 hbond_sr_bb:     0.000 hbond_lr_bb:     0.000 hbond_bb_sc:     0.000 hbond_sc:     0.000 dslf_fa13:     0.000 omega:     0.097 fa_dun:     1.915 p_aa_pp:    -0.032 yhh_planarity:     0.000 ref:    -0.715 rama_prepro:    -0.310
RSD_WTD: 140  fa_atr:    -6.605 fa_rep:     0.760 fa_sol:     1.842 fa_intra_rep:     0.018 fa_intra_sol_xover4:     0.100 lk_ball_wtd:    -0.156 fa_elec:    -0.620 pro_close:     0.000 hbond_sr_bb:     0.000 hbond_lr_bb:     0.000 hbond_bb_sc:     0.000 hbond_sc:     0.000 dslf_fa13:     0.000 omega:     0.002 fa_dun:     0.122 p_aa_pp:    -0.096 yhh_planarity:     0.000 ref:     1.661 rama_prepro:    -0.515
RSD_WTD: 141  fa_atr:    -2.148 fa_rep:     0.171 fa_sol:     2.177 fa_intra_rep:     0.000 fa_intra_sol_xover4:     0.000 lk_ball_wtd:    -0.200 fa_elec:    -1.214 pro_close:     0.000 hbond_sr_bb:     0.000 hbond_lr_bb:     0.000 hbond_bb_sc:     0.000 hbond_sc:     0.000 dslf_fa13:     0.000 omega:    -0.130 fa_dun:     0.000 p_aa_pp:    -1.476 yhh_planarity:     0.000 ref:     0.798 rama_prepro:    -0.560
RSD_WTD: 142  fa_atr:    -6.474 fa_rep:     0.595 fa_sol:     1.888 fa_intra_rep:     0.017 fa_intra_sol_xover4:     0.051 lk_ball_wtd:    -0.314 fa_elec:    -0.252 pro_close:     0.000 hbond_sr_bb:     0.000 hbond_lr_bb:     0.000 hbond_bb_sc:     0.000 hbond_sc:     0.000 dslf_fa13:     0.000 omega:    -0.049 fa_dun:     0.003 p_aa_pp:    -0.271 yhh_planarity:     0.000 ref:     2.643 rama_prepro:    -0.436
RSD_WTD: 143  fa_atr:    -4.922 fa_rep:     0.286 fa_sol:     3.284 fa_intra_rep:     0.017 fa_intra_sol_xover4:     0.369 lk_ball_wtd:    -0.134 fa_elec:    -1.436 pro_close:     0.000 hbond_sr_bb:     0.000 hbond_lr_bb:     0.000 hbond_bb_sc:     0.000 hbond_sc:     0.000 dslf_fa13:     0.000 omega:     0.247 fa_dun:     2.133 p_aa_pp:    -0.077 yhh_planarity:     0.000 ref:    -0.715 rama_prepro:    -0.237
RSD_WTD: 144  fa_atr:    -5.970 fa_rep:     0.957 fa_sol:     4.749 fa_intra_rep:     0.008 fa_intra_sol_xover4:     0.146 lk_ball_wtd:    -0.664 fa_elec:    -2.350 pro_close:     0.000 hbond_sr_bb:     0.000 hbond_lr_bb:     0.000 hbond_bb_sc:     0.000 hbond_sc:     0.000 dslf_fa13:     0.000 omega:     0.088 fa_dun:     1.619 p_aa_pp:     0.320 yhh_planarity:     0.000 ref:    -0.715 rama_prepro:     0.208
RSD_WTD: 145  fa_atr:    -7.864 fa_rep:     0.520 fa_sol:     0.923 fa_intra_rep:     0.027 fa_intra_sol_xover4:     0.076 lk_ball_wtd:    -0.071 fa_elec:    -1.290 pro_close:     0.000 hbond_sr_bb:     0.000 hbond_lr_bb:     0.000 hbond_bb_sc:     0.000 hbond_sc:     0.000 dslf_fa13:     0.000 omega:     0.082 fa_dun:     0.225 p_aa_pp:    -0.753 yhh_planarity:     0.000 ref:     2.304 rama_prepro:     0.158
RSD_WTD: 146  fa_atr:    -7.342 fa_rep:     1.011 fa_sol:     0.993 fa_intra_rep:     0.017 fa_intra_sol_xover4:     0.047 lk_ball_wtd:    -0.009 fa_elec:    -2.237 pro_close:     0.000 hbond_sr_bb:     0.000 hbond_lr_bb:     0.000 hbond_bb_sc:     0.000 hbond_sc:     0.000 dslf_fa13:     0.000 omega:     0.045 fa_dun:     0.064 p_aa_pp:    -0.599 yhh_planarity:     0.000 ref:     2.643 rama_prepro:    -0.333
RSD_WTD: 147  fa_atr:    -8.484 fa_rep:     1.385 fa_sol:     0.765 fa_intra_rep:     0.017 fa_intra_sol_xover4:     0.046 lk_ball_wtd:     0.238 fa_elec:    -2.249 pro_close:     0.000 hbond_sr_bb:     0.000 hbond_lr_bb:     0.000 hbond_bb_sc:     0.000 hbond_sc:     0.000 dslf_fa13:     0.000 omega:     0.367 fa_dun:     0.558 p_aa_pp:    -0.442 yhh_planarity:     0.000 ref:     2.643 rama_prepro:    -0.253
RSD_WTD: 148  fa_atr:    -8.043 fa_rep:     1.318 fa_sol:     1.149 fa_intra_rep:     0.018 fa_intra_sol_xover4:     0.115 lk_ball_wtd:     0.185 fa_elec:    -1.454 pro_close:     0.000 hbond_sr_bb:     0.000 hbond_lr_bb:     0.000 hbond_bb_sc:     0.000 hbond_sc:     0.000 dslf_fa13:     0.000 omega:     0.060 fa_dun:     0.657 p_aa_pp:    -0.244 yhh_planarity:     0.000 ref:     1.661 rama_prepro:    -0.045
RSD_WTD: 149  fa_atr:   -10.205 fa_rep:     1.821 fa_sol:     1.578 fa_intra_rep:     0.026 fa_intra_sol_xover4:     0.524 lk_ball_wtd:    -0.178 fa_elec:    -1.462 pro_close:     0.000 hbond_sr_bb:     0.000 hbond_lr_bb:     0.000 hbond_bb_sc:     0.000 hbond_sc:     0.000 dslf_fa13:     0.000 omega:     0.017 fa_dun:     1.316 p_aa_pp:    -0.416 yhh_planarity:     0.000 ref:     1.218 rama_prepro:     0.002
RSD_WTD: 150  fa_atr:    -3.855 fa_rep:     0.887 fa_sol:     3.407 fa_intra_rep:     0.007 fa_intra_sol_xover4:     0.118 lk_ball_wtd:     0.140 fa_elec:    -1.956 pro_close:     0.000 hbond_sr_bb:     0.000 hbond_lr_bb:     0.000 hbond_bb_sc:     0.000 hbond_sc:     0.000 dslf_fa13:     0.000 omega:     0.020 fa_dun:     1.067 p_aa_pp:    -0.029 yhh_planarity:     0.000 ref:    -0.715 rama_prepro:    -0.262
RSD_WTD: 151  fa_atr:    -7.987 fa_rep:     0.833 fa_sol:     2.949 fa_intra_rep:     0.023 fa_intra_sol_xover4:     0.191 lk_ball_wtd:    -0.267 fa_elec:    -1.117 pro_close:     0.000 hbond_sr_bb:     0.000 hbond_lr_bb:     0.000 hbond_bb_sc:     0.000 hbond_sc:     0.000 dslf_fa13:     0.000 omega:    -0.063 fa_dun:     2.031 p_aa_pp:     0.034 yhh_planarity:     0.000 ref:     0.582 rama_prepro:     0.009
RSD_WTD: 152  fa_atr:    -5.897 fa_rep:     0.565 fa_sol:     5.881 fa_intra_rep:     0.009 fa_intra_sol_xover4:     0.603 lk_ball_wtd:    -0.021 fa_elec:    -3.336 pro_close:     0.000 hbond_sr_bb:     0.000 hbond_lr_bb:     0.000 hbond_bb_sc:    -0.619 hbond_sc:     0.000 dslf_fa13:     0.000 omega:     0.098 fa_dun:     1.869 p_aa_pp:    -0.651 yhh_planarity:     0.000 ref:    -2.146 rama_prepro:     0.625
RSD_WTD: 153  fa_atr:    -4.417 fa_rep:     0.264 fa_sol:     4.301 fa_intra_rep:     0.010 fa_intra_sol_xover4:     1.097 lk_ball_wtd:    -0.203 fa_elec:    -1.404 pro_close:     0.000 hbond_sr_bb:     0.000 hbond_lr_bb:     0.000 hbond_bb_sc:     0.000 hbond_sc:     0.000 dslf_fa13:     0.000 omega:    -0.093 fa_dun:     3.186 p_aa_pp:    -0.292 yhh_planarity:     0.000 ref:    -2.725 rama_prepro:     0.207
[truncated: 36,314 more chars]
