# Supplementary material for: De Novo Design of a Highly Stable Ovoid TIM Barrel: Unlocking Pocket Shape towards Functional Design
Source: Biodes Res. 2022 Oct 10;2022:9842315. doi: 10.34133/2022/9842315 (PMC10521652; doi:10.34133/2022/9842315)
Supplement: Supplementary Materials — The supplementary information contains further details about the design and characterization of the de novo proteins in this study, as well as Rosetta design models. [file 9842315.f1.zip › Supplementary_Materials/Rosetta_design_models/OT6.pdb]

ATOM      1  N   ASP A   1      -7.017   6.946   7.515  1.00  0.00           N  
ATOM      2  CA  ASP A   1      -5.958   6.689   8.483  1.00  0.00           C  
ATOM      3  C   ASP A   1      -4.583   6.954   7.882  1.00  0.00           C  
ATOM      4  O   ASP A   1      -3.638   7.292   8.593  1.00  0.00           O  
ATOM      5  CB  ASP A   1      -6.031   5.246   8.987  1.00  0.00           C  
ATOM      6  CG  ASP A   1      -7.352   4.924   9.674  1.00  0.00           C  
ATOM      7  OD1 ASP A   1      -7.710   5.628  10.588  1.00  0.00           O  
ATOM      8  OD2 ASP A   1      -7.990   3.979   9.277  1.00  0.00           O  
ATOM      9 1H   ASP A   1      -7.905   6.764   7.936  1.00  0.00           H  
ATOM     10 2H   ASP A   1      -6.976   7.899   7.222  1.00  0.00           H  
ATOM     11 3H   ASP A   1      -6.895   6.348   6.722  1.00  0.00           H  
ATOM     12  HA  ASP A   1      -6.099   7.355   9.335  1.00  0.00           H  
ATOM     13 1HB  ASP A   1      -5.898   4.561   8.149  1.00  0.00           H  
ATOM     14 2HB  ASP A   1      -5.219   5.064   9.691  1.00  0.00           H  
ATOM     15  N   ALA A   2      -4.479   6.797   6.566  1.00  0.00           N  
ATOM     16  CA  ALA A   2      -3.252   7.124   5.851  1.00  0.00           C  
ATOM     17  C   ALA A   2      -3.541   7.499   4.403  1.00  0.00           C  
ATOM     18  O   ALA A   2      -4.586   7.140   3.857  1.00  0.00           O  
ATOM     19  CB  ALA A   2      -2.277   5.955   5.912  1.00  0.00           C  
ATOM     20  H   ALA A   2      -5.271   6.442   6.048  1.00  0.00           H  
ATOM     21  HA  ALA A   2      -2.781   7.974   6.342  1.00  0.00           H  
ATOM     22 1HB  ALA A   2      -1.366   6.216   5.374  1.00  0.00           H  
ATOM     23 2HB  ALA A   2      -2.036   5.738   6.952  1.00  0.00           H  
ATOM     24 3HB  ALA A   2      -2.732   5.080   5.453  1.00  0.00           H  
ATOM     25  N   ILE A   3      -2.612   8.218   3.785  1.00  0.00           N  
ATOM     26  CA  ILE A   3      -2.693   8.510   2.359  1.00  0.00           C  
ATOM     27  C   ILE A   3      -1.487   7.947   1.613  1.00  0.00           C  
ATOM     28  O   ILE A   3      -0.345   8.130   2.031  1.00  0.00           O  
ATOM     29  CB  ILE A   3      -2.788  10.027   2.113  1.00  0.00           C  
ATOM     30  CG1 ILE A   3      -4.065  10.590   2.741  1.00  0.00           C  
ATOM     31  CG2 ILE A   3      -2.745  10.328   0.623  1.00  0.00           C  
ATOM     32  CD1 ILE A   3      -4.178  12.095   2.649  1.00  0.00           C  
ATOM     33  H   ILE A   3      -1.830   8.573   4.317  1.00  0.00           H  
ATOM     34  HA  ILE A   3      -3.599   8.051   1.961  1.00  0.00           H  
ATOM     35  HB  ILE A   3      -1.951  10.527   2.599  1.00  0.00           H  
ATOM     36 1HG1 ILE A   3      -4.935  10.152   2.251  1.00  0.00           H  
ATOM     37 2HG1 ILE A   3      -4.108  10.310   3.793  1.00  0.00           H  
ATOM     38 1HG2 ILE A   3      -2.814  11.404   0.467  1.00  0.00           H  
ATOM     39 2HG2 ILE A   3      -1.809   9.960   0.204  1.00  0.00           H  
ATOM     40 3HG2 ILE A   3      -3.582   9.836   0.128  1.00  0.00           H  
ATOM     41 1HD1 ILE A   3      -5.109  12.419   3.115  1.00  0.00           H  
ATOM     42 2HD1 ILE A   3      -3.335  12.556   3.164  1.00  0.00           H  
ATOM     43 3HD1 ILE A   3      -4.174  12.397   1.603  1.00  0.00           H  
ATOM     44  N   CYS A   4      -1.752   7.259   0.506  1.00  0.00           N  
ATOM     45  CA  CYS A   4      -0.719   6.511  -0.195  1.00  0.00           C  
ATOM     46  C   CYS A   4      -0.318   7.205  -1.491  1.00  0.00           C  
ATOM     47  O   CYS A   4      -1.156   7.781  -2.182  1.00  0.00           O  
ATOM     48  CB  CYS A   4      -1.201   5.095  -0.509  1.00  0.00           C  
ATOM     49  SG  CYS A   4      -0.028   4.113  -1.475  1.00  0.00           S  
ATOM     50  H   CYS A   4      -2.695   7.255   0.143  1.00  0.00           H  
ATOM     51  HA  CYS A   4       0.158   6.442   0.451  1.00  0.00           H  
ATOM     52 1HB  CYS A   4      -1.399   4.563   0.422  1.00  0.00           H  
ATOM     53 2HB  CYS A   4      -2.137   5.144  -1.064  1.00  0.00           H  
ATOM     54  HG  CYS A   4       1.062   4.540  -0.844  1.00  0.00           H  
ATOM     55  N   ILE A   5       0.971   7.148  -1.812  1.00  0.00           N  
ATOM     56  CA  ILE A   5       1.470   7.704  -3.066  1.00  0.00           C  
ATOM     57  C   ILE A   5       1.679   6.612  -4.106  1.00  0.00           C  
ATOM     58  O   ILE A   5       2.452   5.677  -3.895  1.00  0.00           O  
ATOM     59  CB  ILE A   5       2.792   8.462  -2.843  1.00  0.00           C  
ATOM     60  CG1 ILE A   5       2.595   9.591  -1.828  1.00  0.00           C  
ATOM     61  CG2 ILE A   5       3.318   9.012  -4.160  1.00  0.00           C  
ATOM     62  CD1 ILE A   5       3.887  10.138  -1.265  1.00  0.00           C  
ATOM     63  H   ILE A   5       1.618   6.710  -1.175  1.00  0.00           H  
ATOM     64  HA  ILE A   5       0.725   8.396  -3.451  1.00  0.00           H  
ATOM     65  HB  ILE A   5       3.533   7.785  -2.421  1.00  0.00           H  
ATOM     66 1HG1 ILE A   5       2.054  10.412  -2.298  1.00  0.00           H  
ATOM     67 2HG1 ILE A   5       1.987   9.233  -0.998  1.00  0.00           H  
ATOM     68 1HG2 ILE A   5       4.252   9.545  -3.985  1.00  0.00           H  
ATOM     69 2HG2 ILE A   5       3.494   8.189  -4.853  1.00  0.00           H  
ATOM     70 3HG2 ILE A   5       2.584   9.695  -4.588  1.00  0.00           H  
ATOM     71 1HD1 ILE A   5       3.666  10.933  -0.553  1.00  0.00           H  
ATOM     72 2HD1 ILE A   5       4.430   9.338  -0.758  1.00  0.00           H  
ATOM     73 3HD1 ILE A   5       4.498  10.535  -2.074  1.00  0.00           H  
ATOM     74  N   ILE A   6       0.985   6.736  -5.234  1.00  0.00           N  
ATOM     75  CA  ILE A   6       1.193   5.838  -6.364  1.00  0.00           C  
ATOM     76  C   ILE A   6       2.164   6.441  -7.374  1.00  0.00           C  
ATOM     77  O   ILE A   6       1.775   7.255  -8.212  1.00  0.00           O  
ATOM     78  CB  ILE A   6      -0.141   5.516  -7.061  1.00  0.00           C  
ATOM     79  CG1 ILE A   6      -1.190   5.083  -6.033  1.00  0.00           C  
ATOM     80  CG2 ILE A   6       0.056   4.434  -8.112  1.00  0.00           C  
ATOM     81  CD1 ILE A   6      -0.819   3.831  -5.272  1.00  0.00           C  
ATOM     82  H   ILE A   6       0.295   7.470  -5.308  1.00  0.00           H  
ATOM     83  HA  ILE A   6       1.613   4.904  -5.992  1.00  0.00           H  
ATOM     84  HB  ILE A   6      -0.525   6.413  -7.545  1.00  0.00           H  
ATOM     85 1HG1 ILE A   6      -1.347   5.886  -5.314  1.00  0.00           H  
ATOM     86 2HG1 ILE A   6      -2.141   4.905  -6.536  1.00  0.00           H  
ATOM     87 1HG2 ILE A   6      -0.897   4.218  -8.595  1.00  0.00           H  
ATOM     88 2HG2 ILE A   6       0.771   4.779  -8.859  1.00  0.00           H  
ATOM     89 3HG2 ILE A   6       0.436   3.530  -7.637  1.00  0.00           H  
ATOM     90 1HD1 ILE A   6      -1.611   3.588  -4.563  1.00  0.00           H  
ATOM     91 2HD1 ILE A   6      -0.691   3.004  -5.971  1.00  0.00           H  
ATOM     92 3HD1 ILE A   6       0.112   3.997  -4.731  1.00  0.00           H  
ATOM     93  N   LEU A   7       3.427   6.036  -7.288  1.00  0.00           N  
ATOM     94  CA  LEU A   7       4.501   6.727  -7.991  1.00  0.00           C  
ATOM     95  C   LEU A   7       4.547   6.319  -9.458  1.00  0.00           C  
ATOM     96  O   LEU A   7       4.868   5.178  -9.785  1.00  0.00           O  
ATOM     97  CB  LEU A   7       5.850   6.425  -7.327  1.00  0.00           C  
ATOM     98  CG  LEU A   7       7.073   7.087  -7.974  1.00  0.00           C  
ATOM     99  CD1 LEU A   7       6.919   8.601  -7.922  1.00  0.00           C  
ATOM    100  CD2 LEU A   7       8.335   6.641  -7.251  1.00  0.00           C  
ATOM    101  H   LEU A   7       3.646   5.232  -6.720  1.00  0.00           H  
ATOM    102  HA  LEU A   7       4.323   7.800  -7.930  1.00  0.00           H  
ATOM    103 1HB  LEU A   7       5.807   6.753  -6.289  1.00  0.00           H  
ATOM    104 2HB  LEU A   7       6.011   5.347  -7.340  1.00  0.00           H  
ATOM    105  HG  LEU A   7       7.133   6.794  -9.023  1.00  0.00           H  
ATOM    106 1HD1 LEU A   7       7.788   9.072  -8.382  1.00  0.00           H  
ATOM    107 2HD1 LEU A   7       6.019   8.894  -8.463  1.00  0.00           H  
ATOM    108 3HD1 LEU A   7       6.840   8.923  -6.884  1.00  0.00           H  
ATOM    109 1HD2 LEU A   7       9.204   7.111  -7.712  1.00  0.00           H  
ATOM    110 2HD2 LEU A   7       8.277   6.934  -6.203  1.00  0.00           H  
ATOM    111 3HD2 LEU A   7       8.429   5.557  -7.319  1.00  0.00           H  
ATOM    112  N   ASP A   8       4.224   7.262 -10.337  1.00  0.00           N  
ATOM    113  CA  ASP A   8       4.355   7.046 -11.773  1.00  0.00           C  
ATOM    114  C   ASP A   8       5.519   7.843 -12.346  1.00  0.00           C  
ATOM    115  O   ASP A   8       5.734   7.867 -13.559  1.00  0.00           O  
ATOM    116  CB  ASP A   8       3.061   7.433 -12.494  1.00  0.00           C  
ATOM    117  CG  ASP A   8       1.895   6.515 -12.153  1.00  0.00           C  
ATOM    118  OD1 ASP A   8       2.104   5.328 -12.070  1.00  0.00           O  
ATOM    119  OD2 ASP A   8       0.807   7.010 -11.978  1.00  0.00           O  
ATOM    120  H   ASP A   8       3.878   8.149 -10.003  1.00  0.00           H  
ATOM    121  HA  ASP A   8       4.535   5.987 -11.950  1.00  0.00           H  
ATOM    122 1HB  ASP A   8       2.789   8.456 -12.230  1.00  0.00           H  
ATOM    123 2HB  ASP A   8       3.223   7.405 -13.572  1.00  0.00           H  
ATOM    124  N   GLY A   9       6.275   8.493 -11.468  1.00  0.00           N  
ATOM    125  CA  GLY A   9       7.351   9.380 -11.890  1.00  0.00           C  
ATOM    126  C   GLY A   9       8.664   9.019 -11.201  1.00  0.00           C  
ATOM    127  O   GLY A   9       8.901   7.858 -10.867  1.00  0.00           O  
ATOM    128  H   GLY A   9       6.098   8.372 -10.480  1.00  0.00           H  
ATOM    129 1HA  GLY A   9       7.475   9.313 -12.970  1.00  0.00           H  
ATOM    130 2HA  GLY A   9       7.087  10.411 -11.659  1.00  0.00           H  
ATOM    131  N   ASP A  10       9.511  10.019 -10.991  1.00  0.00           N  
ATOM    132  CA  ASP A  10      10.852   9.794 -10.469  1.00  0.00           C  
ATOM    133  C   ASP A  10      10.898   9.998  -8.962  1.00  0.00           C  
ATOM    134  O   ASP A  10       9.951  10.509  -8.367  1.00  0.00           O  
ATOM    135  CB  ASP A  10      11.856  10.729 -11.147  1.00  0.00           C  
ATOM    136  CG  ASP A  10      12.074  10.399 -12.618  1.00  0.00           C  
ATOM    137  OD1 ASP A  10      11.728   9.313 -13.020  1.00  0.00           O  
ATOM    138  OD2 ASP A  10      12.584  11.235 -13.324  1.00  0.00           O  
ATOM    139  H   ASP A  10       9.217  10.963 -11.200  1.00  0.00           H  
ATOM    140  HA  ASP A  10      11.137   8.762 -10.682  1.00  0.00           H  
ATOM    141 1HB  ASP A  10      11.504  11.758 -11.069  1.00  0.00           H  
ATOM    142 2HB  ASP A  10      12.814  10.671 -10.631  1.00  0.00           H  
ATOM    143  N   TRP A  11      12.006   9.597  -8.348  1.00  0.00           N  
ATOM    144  CA  TRP A  11      12.219   9.823  -6.922  1.00  0.00           C  
ATOM    145  C   TRP A  11      12.003  11.284  -6.554  1.00  0.00           C  
ATOM    146  O   TRP A  11      11.536  11.595  -5.457  1.00  0.00           O  
ATOM    147  CB  TRP A  11      13.632   9.397  -6.520  1.00  0.00           C  
ATOM    148  CG  TRP A  11      14.700  10.327  -7.012  1.00  0.00           C  
ATOM    149  CD1 TRP A  11      15.385  10.233  -8.186  1.00  0.00           C  
ATOM    150  CD2 TRP A  11      15.212  11.504  -6.342  1.00  0.00           C  
ATOM    151  NE1 TRP A  11      16.285  11.264  -8.293  1.00  0.00           N  
ATOM    152  CE2 TRP A  11      16.192  12.053  -7.174  1.00  0.00           C  
ATOM    153  CE3 TRP A  11      14.921  12.127  -5.122  1.00  0.00           C  
ATOM    154  CZ2 TRP A  11      16.890  13.199  -6.827  1.00  0.00           C  
ATOM    155  CZ3 TRP A  11      15.620  13.277  -4.776  1.00  0.00           C  
ATOM    156  CH2 TRP A  11      16.579  13.799  -5.607  1.00  0.00           C  
ATOM    157  H   TRP A  11      12.718   9.124  -8.884  1.00  0.00           H  
ATOM    158  HA  TRP A  11      11.509   9.213  -6.364  1.00  0.00           H  
ATOM    159 1HB  TRP A  11      13.701   9.341  -5.434  1.00  0.00           H  
ATOM    160 2HB  TRP A  11      13.838   8.401  -6.913  1.00  0.00           H  
ATOM    161  HD1 TRP A  11      15.240   9.453  -8.931  1.00  0.00           H  
ATOM    162  HE1 TRP A  11      16.915  11.418  -9.067  1.00  0.00           H  
ATOM    163  HE3 TRP A  11      14.158  11.719  -4.460  1.00  0.00           H  
ATOM    164  HZ2 TRP A  11      17.656  13.628  -7.474  1.00  0.00           H  
ATOM    165  HZ3 TRP A  11      15.388  13.756  -3.824  1.00  0.00           H  
ATOM    166  HH2 TRP A  11      17.109  14.702  -5.304  1.00  0.00           H  
ATOM    167  N   LYS A  12      12.341  12.178  -7.477  1.00  0.00           N  
ATOM    168  CA  LYS A  12      12.156  13.609  -7.262  1.00  0.00           C  
ATOM    169  C   LYS A  12      10.682  13.951  -7.080  1.00  0.00           C  
ATOM    170  O   LYS A  12      10.333  14.852  -6.316  1.00  0.00           O  
ATOM    171  CB  LYS A  12      12.741  14.405  -8.429  1.00  0.00           C  
ATOM    172  CG  LYS A  12      12.708  15.916  -8.239  1.00  0.00           C  
ATOM    173  CD  LYS A  12      13.360  16.635  -9.411  1.00  0.00           C  
ATOM    174  CE  LYS A  12      14.873  16.474  -9.388  1.00  0.00           C  
ATOM    175  NZ  LYS A  12      15.502  17.281  -8.307  1.00  0.00           N  
ATOM    176  H   LYS A  12      12.737  11.859  -8.349  1.00  0.00           H  
ATOM    177  HA  LYS A  12      12.695  13.897  -6.362  1.00  0.00           H  
ATOM    178 1HB  LYS A  12      13.779  14.111  -8.587  1.00  0.00           H  
ATOM    179 2HB  LYS A  12      12.192  14.171  -9.342  1.00  0.00           H  
ATOM    180 1HG  LYS A  12      11.673  16.249  -8.149  1.00  0.00           H  
ATOM    181 2HG  LYS A  12      13.236  16.179  -7.323  1.00  0.00           H  
ATOM    182 1HD  LYS A  12      12.974  16.230 -10.347  1.00  0.00           H  
ATOM    183 2HD  LYS A  12      13.116  17.697  -9.367  1.00  0.00           H  
ATOM    184 1HE  LYS A  12      15.124  15.426  -9.235  1.00  0.00           H  
ATOM    185 2HE  LYS A  12      15.286  16.788 -10.346  1.00  0.00           H  
ATOM    186 1HZ  LYS A  12      16.503  17.147  -8.326  1.00  0.00           H  
ATOM    187 2HZ  LYS A  12      15.290  18.259  -8.450  1.00  0.00           H  
ATOM    188 3HZ  LYS A  12      15.140  16.986  -7.412  1.00  0.00           H  
ATOM    189  N   ASP A  13       9.819  13.226  -7.786  1.00  0.00           N  
ATOM    190  CA  ASP A  13       8.379  13.442  -7.689  1.00  0.00           C  
ATOM    191  C   ASP A  13       7.805  12.776  -6.446  1.00  0.00           C  
ATOM    192  O   ASP A  13       6.891  13.305  -5.813  1.00  0.00           O  
ATOM    193  CB  ASP A  13       7.670  12.906  -8.936  1.00  0.00           C  
ATOM    194  CG  ASP A  13       8.122  13.595 -10.217  1.00  0.00           C  
ATOM    195  OD1 ASP A  13       8.058  14.800 -10.274  1.00  0.00           O  
ATOM    196  OD2 ASP A  13       8.528  12.909 -11.125  1.00  0.00           O  
ATOM    197  H   ASP A  13      10.170  12.509  -8.405  1.00  0.00           H  
ATOM    198  HA  ASP A  13       8.193  14.514  -7.631  1.00  0.00           H  
ATOM    199 1HB  ASP A  13       7.859  11.836  -9.030  1.00  0.00           H  
ATOM    200 2HB  ASP A  13       6.594  13.041  -8.829  1.00  0.00           H  
ATOM    201  N   MET A  14       8.345  11.611  -6.099  1.00  0.00           N  
ATOM    202  CA  MET A  14       7.980  10.938  -4.859  1.00  0.00           C  
ATOM    203  C   MET A  14       8.287  11.809  -3.649  1.00  0.00           C  
ATOM    204  O   MET A  14       7.457  11.953  -2.750  1.00  0.00           O  
ATOM    205  CB  MET A  14       8.708   9.600  -4.751  1.00  0.00           C  
ATOM    206  CG  MET A  14       8.209   8.700  -3.629  1.00  0.00           C  
ATOM    207  SD  MET A  14       9.131   7.155  -3.514  1.00  0.00           S  
ATOM    208  CE  MET A  14      10.733   7.755  -2.987  1.00  0.00           C  
ATOM    209  H   MET A  14       9.027  11.182  -6.711  1.00  0.00           H  
ATOM    210  HA  MET A  14       6.911  10.732  -4.878  1.00  0.00           H  
ATOM    211 1HB  MET A  14       8.605   9.053  -5.687  1.00  0.00           H  
ATOM    212 2HB  MET A  14       9.772   9.776  -4.590  1.00  0.00           H  
ATOM    213 1HG  MET A  14       8.294   9.225  -2.677  1.00  0.00           H  
ATOM    214 2HG  MET A  14       7.158   8.463  -3.793  1.00  0.00           H  
ATOM    215 1HE  MET A  14      11.417   6.914  -2.872  1.00  0.00           H  
ATOM    216 2HE  MET A  14      11.128   8.444  -3.735  1.00  0.00           H  
ATOM    217 3HE  MET A  14      10.632   8.274  -2.033  1.00  0.00           H  
ATOM    218  N   LYS A  15       9.479  12.392  -3.630  1.00  0.00           N  
ATOM    219  CA  LYS A  15       9.878  13.288  -2.554  1.00  0.00           C  
ATOM    220  C   LYS A  15       8.872  14.420  -2.379  1.00  0.00           C  
ATOM    221  O   LYS A  15       8.397  14.678  -1.272  1.00  0.00           O  
ATOM    222  CB  LYS A  15      11.272  13.859  -2.821  1.00  0.00           C  
ATOM    223  CG  LYS A  15      11.748  14.868  -1.784  1.00  0.00           C  
ATOM    224  CD  LYS A  15      13.187  15.288  -2.043  1.00  0.00           C  
ATOM    225  CE  LYS A  15      13.699  16.215  -0.950  1.00  0.00           C  
ATOM    226  NZ  LYS A  15      12.982  17.519  -0.945  1.00  0.00           N  
ATOM    227  H   LYS A  15      10.127  12.205  -4.382  1.00  0.00           H  
ATOM    228  HA  LYS A  15       9.928  12.720  -1.626  1.00  0.00           H  
ATOM    229 1HB  LYS A  15      11.997  13.046  -2.854  1.00  0.00           H  
ATOM    230 2HB  LYS A  15      11.284  14.349  -3.795  1.00  0.00           H  
ATOM    231 1HG  LYS A  15      11.109  15.751  -1.815  1.00  0.00           H  
ATOM    232 2HG  LYS A  15      11.680  14.427  -0.790  1.00  0.00           H  
ATOM    233 1HD  LYS A  15      13.823  14.403  -2.084  1.00  0.00           H  
ATOM    234 2HD  LYS A  15      13.249  15.804  -3.001  1.00  0.00           H  
ATOM    235 1HE  LYS A  15      13.568  15.739   0.021  1.00  0.00           H  
ATOM    236 2HE  LYS A  15      14.762  16.400  -1.098  1.00  0.00           H  
ATOM    237 1HZ  LYS A  15      13.350  18.104  -0.208  1.00  0.00           H  
ATOM    238 2HZ  LYS A  15      13.112  17.979  -1.836  1.00  0.00           H  
ATOM    239 3HZ  LYS A  15      11.997  17.362  -0.789  1.00  0.00           H  
ATOM    240  N   LYS A  16       8.547  15.093  -3.477  1.00  0.00           N  
ATOM    241  CA  LYS A  16       7.615  16.212  -3.444  1.00  0.00           C  
ATOM    242  C   LYS A  16       6.249  15.776  -2.924  1.00  0.00           C  
ATOM    243  O   LYS A  16       5.636  16.469  -2.112  1.00  0.00           O  
ATOM    244  CB  LYS A  16       7.476  16.834  -4.835  1.00  0.00           C  
ATOM    245  CG  LYS A  16       8.686  17.641  -5.287  1.00  0.00           C  
ATOM    246  CD  LYS A  16       8.537  18.097  -6.731  1.00  0.00           C  
ATOM    247  CE  LYS A  16       7.420  19.120  -6.877  1.00  0.00           C  
ATOM    248  NZ  LYS A  16       7.210  19.515  -8.296  1.00  0.00           N  
ATOM    249  H   LYS A  16       8.959  14.821  -4.359  1.00  0.00           H  
ATOM    250  HA  LYS A  16       8.014  16.977  -2.778  1.00  0.00           H  
ATOM    251 1HB  LYS A  16       7.305  16.047  -5.570  1.00  0.00           H  
ATOM    252 2HB  LYS A  16       6.608  17.493  -4.853  1.00  0.00           H  
ATOM    253 1HG  LYS A  16       8.798  18.517  -4.648  1.00  0.00           H  
ATOM    254 2HG  LYS A  16       9.584  17.031  -5.198  1.00  0.00           H  
ATOM    255 1HD  LYS A  16       9.474  18.542  -7.070  1.00  0.00           H  
ATOM    256 2HD  LYS A  16       8.315  17.237  -7.363  1.00  0.00           H  
ATOM    257 1HE  LYS A  16       6.493  18.703  -6.488  1.00  0.00           H  
ATOM    258 2HE  LYS A  16       7.664  20.010  -6.298  1.00  0.00           H  
ATOM    259 1HZ  LYS A  16       6.464  20.193  -8.351  1.00  0.00           H  
ATOM    260 2HZ  LYS A  16       8.060  19.920  -8.663  1.00  0.00           H  
ATOM    261 3HZ  LYS A  16       6.965  18.700  -8.840  1.00  0.00           H  
ATOM    262  N   ALA A  17       5.779  14.628  -3.397  1.00  0.00           N  
ATOM    263  CA  ALA A  17       4.491  14.093  -2.973  1.00  0.00           C  
ATOM    264  C   ALA A  17       4.460  13.855  -1.469  1.00  0.00           C  
ATOM    265  O   ALA A  17       3.466  14.152  -0.805  1.00  0.00           O  
ATOM    266  CB  ALA A  17       4.182  12.805  -3.721  1.00  0.00           C  
ATOM    267  H   ALA A  17       6.331  14.110  -4.068  1.00  0.00           H  
ATOM    268  HA  ALA A  17       3.717  14.819  -3.229  1.00  0.00           H  
ATOM    269 1HB  ALA A  17       3.216  12.419  -3.394  1.00  0.00           H  
ATOM    270 2HB  ALA A  17       4.149  13.004  -4.791  1.00  0.00           H  
ATOM    271 3HB  ALA A  17       4.956  12.068  -3.512  1.00  0.00           H  
ATOM    272  N   MET A  18       5.556  13.317  -0.940  1.00  0.00           N  
ATOM    273  CA  MET A  18       5.664  13.054   0.489  1.00  0.00           C  
ATOM    274  C   MET A  18       5.702  14.351   1.288  1.00  0.00           C  
ATOM    275  O   MET A  18       5.112  14.447   2.364  1.00  0.00           O  
ATOM    276  CB  MET A  18       6.906  12.213   0.778  1.00  0.00           C  
ATOM    277  CG  MET A  18       6.819  10.773   0.290  1.00  0.00           C  
ATOM    278  SD  MET A  18       8.229   9.776   0.811  1.00  0.00           S  
ATOM    279  CE  MET A  18       9.534  10.487  -0.188  1.00  0.00           C  
ATOM    280  H   MET A  18       6.330  13.081  -1.545  1.00  0.00           H  
ATOM    281  HA  MET A  18       4.791  12.478   0.802  1.00  0.00           H  
ATOM    282 1HB  MET A  18       7.774  12.673   0.307  1.00  0.00           H  
ATOM    283 2HB  MET A  18       7.089  12.191   1.853  1.00  0.00           H  
ATOM    284 1HG  MET A  18       5.910  10.313   0.675  1.00  0.00           H  
ATOM    285 2HG  MET A  18       6.773  10.761  -0.799  1.00  0.00           H  
ATOM    286 1HE  MET A  18      10.473   9.974   0.022  1.00  0.00           H  
ATOM    287 2HE  MET A  18       9.286  10.374  -1.244  1.00  0.00           H  
ATOM    288 3HE  MET A  18       9.638  11.546   0.049  1.00  0.00           H  
ATOM    289  N   GLU A  19       6.405  15.345   0.754  1.00  0.00           N  
ATOM    290  CA  GLU A  19       6.457  16.662   1.375  1.00  0.00           C  
ATOM    291  C   GLU A  19       5.075  17.301   1.443  1.00  0.00           C  
ATOM    292  O   GLU A  19       4.707  17.903   2.452  1.00  0.00           O  
ATOM    293  CB  GLU A  19       7.414  17.575   0.604  1.00  0.00           C  
ATOM    294  CG  GLU A  19       7.574  18.966   1.201  1.00  0.00           C  
ATOM    295  CD  GLU A  19       8.599  19.797   0.481  1.00  0.00           C  
ATOM    296  OE1 GLU A  19       9.601  19.255   0.080  1.00  0.00           O  
ATOM    297  OE2 GLU A  19       8.379  20.976   0.331  1.00  0.00           O  
ATOM    298  H   GLU A  19       6.911  15.185  -0.106  1.00  0.00           H  
ATOM    299  HA  GLU A  19       6.841  16.550   2.390  1.00  0.00           H  
ATOM    300 1HB  GLU A  19       8.401  17.114   0.561  1.00  0.00           H  
ATOM    301 2HB  GLU A  19       7.061  17.689  -0.421  1.00  0.00           H  
ATOM    302 1HG  GLU A  19       6.613  19.479   1.161  1.00  0.00           H  
ATOM    303 2HG  GLU A  19       7.860  18.870   2.247  1.00  0.00           H  
ATOM    304  N   ILE A  20       4.314  17.165   0.361  1.00  0.00           N  
ATOM    305  CA  ILE A  20       2.971  17.728   0.298  1.00  0.00           C  
ATOM    306  C   ILE A  20       2.077  17.145   1.386  1.00  0.00           C  
ATOM    307  O   ILE A  20       1.396  17.879   2.099  1.00  0.00           O  
ATOM    308  CB  ILE A  20       2.334  17.475  -1.081  1.00  0.00           C  
ATOM    309  CG1 ILE A  20       3.024  18.325  -2.152  1.00  0.00           C  
ATOM    310  CG2 ILE A  20       0.843  17.771  -1.041  1.00  0.00           C  
ATOM    311  CD1 ILE A  20       2.674  17.926  -3.567  1.00  0.00           C  
ATOM    312  H   ILE A  20       4.676  16.660  -0.435  1.00  0.00           H  
ATOM    313  HA  ILE A  20       3.041  18.807   0.441  1.00  0.00           H  
ATOM    314  HB  ILE A  20       2.481  16.433  -1.364  1.00  0.00           H  
ATOM    315 1HG1 ILE A  20       2.753  19.371  -2.015  1.00  0.00           H  
ATOM    316 2HG1 ILE A  20       4.105  18.251  -2.035  1.00  0.00           H  
ATOM    317 1HG2 ILE A  20       0.409  17.588  -2.023  1.00  0.00           H  
ATOM    318 2HG2 ILE A  20       0.364  17.125  -0.306  1.00  0.00           H  
ATOM    319 3HG2 ILE A  20       0.686  18.814  -0.764  1.00  0.00           H  
ATOM    320 1HD1 ILE A  20       3.201  18.573  -4.269  1.00  0.00           H  
ATOM    321 2HD1 ILE A  20       2.970  16.890  -3.737  1.00  0.00           H  
ATOM    322 3HD1 ILE A  20       1.600  18.026  -3.719  1.00  0.00           H  
ATOM    323  N   LEU A  21       2.087  15.823   1.504  1.00  0.00           N  
ATOM    324  CA  LEU A  21       1.254  15.137   2.486  1.00  0.00           C  
ATOM    325  C   LEU A  21       1.584  15.587   3.902  1.00  0.00           C  
ATOM    326  O   LEU A  21       0.690  15.798   4.721  1.00  0.00           O  
ATOM    327  CB  LEU A  21       1.439  13.619   2.371  1.00  0.00           C  
ATOM    328  CG  LEU A  21       0.899  12.978   1.086  1.00  0.00           C  
ATOM    329  CD1 LEU A  21       1.179  11.482   1.107  1.00  0.00           C  
ATOM    330  CD2 LEU A  21      -0.593  13.254   0.969  1.00  0.00           C  
ATOM    331  H   LEU A  21       2.684  15.277   0.901  1.00  0.00           H  
ATOM    332  HA  LEU A  21       0.209  15.374   2.277  1.00  0.00           H  
ATOM    333 1HB  LEU A  21       2.502  13.393   2.432  1.00  0.00           H  
ATOM    334 2HB  LEU A  21       0.939  13.143   3.214  1.00  0.00           H  
ATOM    335  HG  LEU A  21       1.415  13.402   0.224  1.00  0.00           H  
ATOM    336 1HD1 LEU A  21       0.796  11.027   0.194  1.00  0.00           H  
ATOM    337 2HD1 LEU A  21       2.255  11.314   1.171  1.00  0.00           H  
ATOM    338 3HD1 LEU A  21       0.689  11.032   1.970  1.00  0.00           H  
ATOM    339 1HD2 LEU A  21      -0.977  12.799   0.055  1.00  0.00           H  
ATOM    340 2HD2 LEU A  21      -1.110  12.829   1.830  1.00  0.00           H  
ATOM    341 3HD2 LEU A  21      -0.763  14.330   0.938  1.00  0.00           H  
ATOM    342  N   TYR A  22       2.875  15.733   4.183  1.00  0.00           N  
ATOM    343  CA  TYR A  22       3.323  16.247   5.474  1.00  0.00           C  
ATOM    344  C   TYR A  22       2.731  17.622   5.755  1.00  0.00           C  
ATOM    345  O   TYR A  22       2.174  17.861   6.827  1.00  0.00           O  
ATOM    346  CB  TYR A  22       4.851  16.307   5.526  1.00  0.00           C  
ATOM    347  CG  TYR A  22       5.394  16.973   6.771  1.00  0.00           C  
ATOM    348  CD1 TYR A  22       5.466  16.265   7.961  1.00  0.00           C  
ATOM    349  CD2 TYR A  22       5.820  18.293   6.722  1.00  0.00           C  
ATOM    350  CE1 TYR A  22       5.962  16.874   9.098  1.00  0.00           C  
ATOM    351  CE2 TYR A  22       6.315  18.901   7.859  1.00  0.00           C  
ATOM    352  CZ  TYR A  22       6.387  18.196   9.043  1.00  0.00           C  
ATOM    353  OH  TYR A  22       6.881  18.802  10.175  1.00  0.00           O  
ATOM    354  H   TYR A  22       3.565  15.484   3.490  1.00  0.00           H  
ATOM    355  HA  TYR A  22       2.996  15.557   6.253  1.00  0.00           H  
ATOM    356 1HB  TYR A  22       5.258  15.296   5.476  1.00  0.00           H  
ATOM    357 2HB  TYR A  22       5.223  16.852   4.659  1.00  0.00           H  
ATOM    358  HD1 TYR A  22       5.132  15.228   8.000  1.00  0.00           H  
ATOM    359  HD2 TYR A  22       5.762  18.849   5.787  1.00  0.00           H  
ATOM    360  HE1 TYR A  22       6.018  16.317  10.033  1.00  0.00           H  
ATOM    361  HE2 TYR A  22       6.649  19.938   7.820  1.00  0.00           H  
ATOM    362  HH  TYR A  22       6.863  18.179  10.905  1.00  0.00           H  
ATOM    363  N   LYS A  23       2.852  18.521   4.789  1.00  0.00           N  
ATOM    364  CA  LYS A  23       2.364  19.889   4.945  1.00  0.00           C  
ATOM    365  C   LYS A  23       0.853  19.913   5.130  1.00  0.00           C  
ATOM    366  O   LYS A  23       0.309  20.827   5.752  1.00  0.00           O  
ATOM    367  CB  LYS A  23       2.759  20.742   3.738  1.00  0.00           C  
ATOM    368  CG  LYS A  23       4.241  21.083   3.667  1.00  0.00           C  
ATOM    369  CD  LYS A  23       4.566  21.875   2.410  1.00  0.00           C  
ATOM    370  CE  LYS A  23       6.033  22.278   2.372  1.00  0.00           C  
ATOM    371  NZ  LYS A  23       6.398  22.931   1.086  1.00  0.00           N  
ATOM    372  H   LYS A  23       3.295  18.255   3.921  1.00  0.00           H  
ATOM    373  HA  LYS A  23       2.833  20.323   5.828  1.00  0.00           H  
ATOM    374 1HB  LYS A  23       2.492  20.218   2.819  1.00  0.00           H  
ATOM    375 2HB  LYS A  23       2.200  21.678   3.755  1.00  0.00           H  
ATOM    376 1HG  LYS A  23       4.521  21.674   4.541  1.00  0.00           H  
ATOM    377 2HG  LYS A  23       4.827  20.165   3.670  1.00  0.00           H  
ATOM    378 1HD  LYS A  23       4.341  21.270   1.530  1.00  0.00           H  
ATOM    379 2HD  LYS A  23       3.952  22.775   2.377  1.00  0.00           H  
ATOM    380 1HE  LYS A  23       6.242  22.968   3.188  1.00  0.00           H  
ATOM    381 2HE  LYS A  23       6.657  21.393   2.505  1.00  0.00           H  
ATOM    382 1HZ  LYS A  23       7.377  23.182   1.100  1.00  0.00           H  
ATOM    383 2HZ  LYS A  23       6.226  22.292   0.322  1.00  0.00           H  
ATOM    384 3HZ  LYS A  23       5.840  23.763   0.960  1.00  0.00           H  
ATOM    385  N   LEU A  24       0.177  18.906   4.587  1.00  0.00           N  
ATOM    386  CA  LEU A  24      -1.272  18.810   4.696  1.00  0.00           C  
ATOM    387  C   LEU A  24      -1.689  18.229   6.041  1.00  0.00           C  
ATOM    388  O   LEU A  24      -2.877  18.071   6.320  1.00  0.00           O  
ATOM    389  CB  LEU A  24      -1.832  17.941   3.562  1.00  0.00           C  
ATOM    390  CG  LEU A  24      -1.744  18.546   2.155  1.00  0.00           C  
ATOM    391  CD1 LEU A  24      -2.169  17.506   1.127  1.00  0.00           C  
ATOM    392  CD2 LEU A  24      -2.627  19.782   2.078  1.00  0.00           C  
ATOM    393  H   LEU A  24       0.680  18.187   4.088  1.00  0.00           H  
ATOM    394  HA  LEU A  24      -1.694  19.810   4.600  1.00  0.00           H  
ATOM    395 1HB  LEU A  24      -1.291  16.996   3.550  1.00  0.00           H  
ATOM    396 2HB  LEU A  24      -2.881  17.733   3.769  1.00  0.00           H  
ATOM    397  HG  LEU A  24      -0.712  18.823   1.942  1.00  0.00           H  
ATOM    398 1HD1 LEU A  24      -2.107  17.936   0.128  1.00  0.00           H  
ATOM    399 2HD1 LEU A  24      -1.509  16.641   1.191  1.00  0.00           H  
ATOM    400 3HD1 LEU A  24      -3.194  17.196   1.326  1.00  0.00           H  
ATOM    401 1HD2 LEU A  24      -2.565  20.213   1.079  1.00  0.00           H  
ATOM    402 2HD2 LEU A  24      -3.660  19.506   2.290  1.00  0.00           H  
ATOM    403 3HD2 LEU A  24      -2.291  20.516   2.811  1.00  0.00           H  
ATOM    404  N   GLY A  25      -0.702  17.913   6.876  1.00  0.00           N  
ATOM    405  CA  GLY A  25      -0.964  17.435   8.226  1.00  0.00           C  
ATOM    406  C   GLY A  25      -1.288  15.948   8.232  1.00  0.00           C  
ATOM    407  O   GLY A  25      -1.993  15.459   9.115  1.00  0.00           O  
ATOM    408  H   GLY A  25       0.254  18.008   6.564  1.00  0.00           H  
ATOM    409 1HA  GLY A  25      -0.092  17.624   8.852  1.00  0.00           H  
ATOM    410 2HA  GLY A  25      -1.794  17.994   8.654  1.00  0.00           H  
ATOM    411  N   VAL A  26      -0.770  15.229   7.240  1.00  0.00           N  
ATOM    412  CA  VAL A  26      -0.976  13.790   7.148  1.00  0.00           C  
ATOM    413  C   VAL A  26      -0.008  13.037   8.053  1.00  0.00           C  
ATOM    414  O   VAL A  26       1.209  13.127   7.890  1.00  0.00           O  
ATOM    415  CB  VAL A  26      -0.790  13.315   5.695  1.00  0.00           C  
ATOM    416  CG1 VAL A  26      -0.962  11.806   5.601  1.00  0.00           C  
ATOM    417  CG2 VAL A  26      -1.780  14.029   4.787  1.00  0.00           C  
ATOM    418  H   VAL A  26      -0.220  15.697   6.532  1.00  0.00           H  
ATOM    419  HA  VAL A  26      -1.995  13.564   7.460  1.00  0.00           H  
ATOM    420  HB  VAL A  26       0.227  13.543   5.375  1.00  0.00           H  
ATOM    421 1HG1 VAL A  26      -0.827  11.488   4.567  1.00  0.00           H  
ATOM    422 2HG1 VAL A  26      -0.220  11.316   6.230  1.00  0.00           H  
ATOM    423 3HG1 VAL A  26      -1.963  11.533   5.936  1.00  0.00           H  
ATOM    424 1HG2 VAL A  26      -1.642  13.689   3.761  1.00  0.00           H  
ATOM    425 2HG2 VAL A  26      -2.796  13.806   5.110  1.00  0.00           H  
ATOM    426 3HG2 VAL A  26      -1.610  15.105   4.838  1.00  0.00           H  
ATOM    427  N   LYS A  27      -0.557  12.294   9.008  1.00  0.00           N  
ATOM    428  CA  LYS A  27       0.254  11.627  10.020  1.00  0.00           C  
ATOM    429  C   LYS A  27       1.015  10.450   9.426  1.00  0.00           C  
ATOM    430  O   LYS A  27       2.209  10.281   9.674  1.00  0.00           O  
ATOM    431  CB  LYS A  27      -0.619  11.155  11.184  1.00  0.00           C  
ATOM    432  CG  LYS A  27      -1.177  12.278  12.048  1.00  0.00           C  
ATOM    433  CD  LYS A  27      -2.033  11.731  13.180  1.00  0.00           C  
ATOM    434  CE  LYS A  27      -2.592  12.852  14.044  1.00  0.00           C  
ATOM    435  NZ  LYS A  27      -3.471  12.335  15.127  1.00  0.00           N  
ATOM    436  H   LYS A  27      -1.561  12.190   9.035  1.00  0.00           H  
ATOM    437  HA  LYS A  27       0.975  12.345  10.415  1.00  0.00           H  
ATOM    438 1HB  LYS A  27      -1.462  10.582  10.796  1.00  0.00           H  
ATOM    439 2HB  LYS A  27      -0.041  10.493  11.828  1.00  0.00           H  
ATOM    440 1HG  LYS A  27      -0.353  12.854  12.472  1.00  0.00           H  
ATOM    441 2HG  LYS A  27      -1.783  12.943  11.434  1.00  0.00           H  
ATOM    442 1HD  LYS A  27      -2.861  11.156  12.765  1.00  0.00           H  
ATOM    443 2HD  LYS A  27      -1.432  11.071  13.805  1.00  0.00           H  
ATOM    444 1HE  LYS A  27      -1.771  13.409  14.493  1.00  0.00           H  
ATOM    445 2HE  LYS A  27      -3.169  13.538  13.422  1.00  0.00           H  
ATOM    446 1HZ  LYS A  27      -3.821  13.108  15.676  1.00  0.00           H  
ATOM    447 2HZ  LYS A  27      -4.248  11.832  14.720  1.00  0.00           H  
ATOM    448 3HZ  LYS A  27      -2.943  11.713  15.722  1.00  0.00           H  
ATOM    449  N   LYS A  28       0.315   9.636   8.641  1.00  0.00           N  
ATOM    450  CA  LYS A  28       0.900   8.429   8.072  1.00  0.00           C  
ATOM    451  C   LYS A  28       0.949   8.500   6.550  1.00  0.00           C  
ATOM    452  O   LYS A  28      -0.073   8.727   5.901  1.00  0.00           O  
ATOM    453  CB  LYS A  28       0.114   7.194   8.516  1.00  0.00           C  
ATOM    454  CG  LYS A  28       0.662   5.876   7.987  1.00  0.00           C  
ATOM    455  CD  LYS A  28       0.027   4.689   8.697  1.00  0.00           C  
ATOM    456  CE  LYS A  28       0.559   3.370   8.156  1.00  0.00           C  
ATOM    457  NZ  LYS A  28      -0.053   2.200   8.841  1.00  0.00           N  
ATOM    458  H   LYS A  28      -0.646   9.860   8.434  1.00  0.00           H  
ATOM    459  HA  LYS A  28       1.919   8.328   8.447  1.00  0.00           H  
ATOM    460 1HB  LYS A  28       0.105   7.141   9.605  1.00  0.00           H  
ATOM    461 2HB  LYS A  28      -0.921   7.283   8.184  1.00  0.00           H  
ATOM    462 1HG  LYS A  28       0.460   5.800   6.918  1.00  0.00           H  
ATOM    463 2HG  LYS A  28       1.741   5.844   8.138  1.00  0.00           H  
ATOM    464 1HD  LYS A  28       0.240   4.747   9.765  1.00  0.00           H  
ATOM    465 2HD  LYS A  28      -1.053   4.718   8.558  1.00  0.00           H  
ATOM    466 1HE  LYS A  28       0.348   3.303   7.090  1.00  0.00           H  
ATOM    467 2HE  LYS A  28       1.640   3.330   8.293  1.00  0.00           H  
ATOM    468 1HZ  LYS A  28       0.325   1.347   8.455  1.00  0.00           H  
ATOM    469 2HZ  LYS A  28       0.152   2.242   9.829  1.00  0.00           H  
ATOM    470 3HZ  LYS A  28      -1.054   2.215   8.705  1.00  0.00           H  
ATOM    471  N   ILE A  29       2.140   8.309   5.985  1.00  0.00           N  
ATOM    472  CA  ILE A  29       2.303   8.291   4.535  1.00  0.00           C  
ATOM    473  C   ILE A  29       2.731   6.914   4.045  1.00  0.00           C  
ATOM    474  O   ILE A  29       3.690   6.335   4.555  1.00  0.00           O  
ATOM    475  CB  ILE A  29       3.337   9.340   4.086  1.00  0.00           C  
ATOM    476  CG1 ILE A  29       2.817  10.753   4.361  1.00  0.00           C  
ATOM    477  CG2 ILE A  29       3.663   9.167   2.611  1.00  0.00           C  
ATOM    478  CD1 ILE A  29       3.118  11.254   5.755  1.00  0.00           C  
ATOM    479  H   ILE A  29       2.949   8.173   6.571  1.00  0.00           H  
ATOM    480  HA  ILE A  29       1.337   8.521   4.084  1.00  0.00           H  
ATOM    481  HB  ILE A  29       4.251   9.222   4.667  1.00  0.00           H  
ATOM    482 1HG1 ILE A  29       3.257  11.448   3.647  1.00  0.00           H  
ATOM    483 2HG1 ILE A  29       1.737  10.779   4.217  1.00  0.00           H  
ATOM    484 1HG2 ILE A  29       4.394   9.917   2.310  1.00  0.00           H  
ATOM    485 2HG2 ILE A  29       4.074   8.172   2.443  1.00  0.00           H  
ATOM    486 3HG2 ILE A  29       2.755   9.289   2.020  1.00  0.00           H  
ATOM    487 1HD1 ILE A  29       2.718  12.262   5.875  1.00  0.00           H  
ATOM    488 2HD1 ILE A  29       2.656  10.591   6.488  1.00  0.00           H  
ATOM    489 3HD1 ILE A  29       4.196  11.272   5.911  1.00  0.00           H  
ATOM    490  N   VAL A  30       2.012   6.393   3.055  1.00  0.00           N  
ATOM    491  CA  VAL A  30       2.347   5.104   2.463  1.00  0.00           C  
ATOM    492  C   VAL A  30       2.888   5.269   1.048  1.00  0.00           C  
ATOM    493  O   VAL A  30       2.228   5.852   0.185  1.00  0.00           O  
ATOM    494  CB  VAL A  30       1.106   4.192   2.432  1.00  0.00           C  
ATOM    495  CG1 VAL A  30       1.454   2.839   1.828  1.00  0.00           C  
ATOM    496  CG2 VAL A  30       0.549   4.028   3.837  1.00  0.00           C  
ATOM    497  H   VAL A  30       1.215   6.905   2.703  1.00  0.00           H  
ATOM    498  HA  VAL A  30       3.113   4.630   3.076  1.00  0.00           H  
ATOM    499  HB  VAL A  30       0.350   4.645   1.790  1.00  0.00           H  
ATOM    500 1HG1 VAL A  30       0.566   2.208   1.814  1.00  0.00           H  
ATOM    501 2HG1 VAL A  30       1.817   2.978   0.810  1.00  0.00           H  
ATOM    502 3HG1 VAL A  30       2.228   2.361   2.429  1.00  0.00           H  
ATOM    503 1HG2 VAL A  30      -0.329   3.383   3.808  1.00  0.00           H  
ATOM    504 2HG2 VAL A  30       1.307   3.580   4.480  1.00  0.00           H  
ATOM    505 3HG2 VAL A  30       0.268   5.004   4.233  1.00  0.00           H  
ATOM    506  N   VAL A  31       4.088   4.755   0.814  1.00  0.00           N  
ATOM    507  CA  VAL A  31       4.816   5.032  -0.420  1.00  0.00           C  
ATOM    508  C   VAL A  31       4.959   3.775  -1.267  1.00  0.00           C  
ATOM    509  O   VAL A  31       5.618   2.815  -0.865  1.00  0.00           O  
ATOM    510  CB  VAL A  31       6.214   5.595  -0.102  1.00  0.00           C  
ATOM    511  CG1 VAL A  31       6.921   6.019  -1.381  1.00  0.00           C  
ATOM    512  CG2 VAL A  31       6.093   6.766   0.862  1.00  0.00           C  
ATOM    513  H   VAL A  31       4.510   4.154   1.508  1.00  0.00           H  
ATOM    514  HA  VAL A  31       4.259   5.777  -0.990  1.00  0.00           H  
ATOM    515  HB  VAL A  31       6.817   4.809   0.353  1.00  0.00           H  
ATOM    516 1HG1 VAL A  31       7.907   6.414  -1.137  1.00  0.00           H  
ATOM    517 2HG1 VAL A  31       7.028   5.158  -2.040  1.00  0.00           H  
ATOM    518 3HG1 VAL A  31       6.335   6.790  -1.881  1.00  0.00           H  
ATOM    519 1HG2 VAL A  31       7.085   7.158   1.083  1.00  0.00           H  
ATOM    520 2HG2 VAL A  31       5.485   7.549   0.408  1.00  0.00           H  
ATOM    521 3HG2 VAL A  31       5.622   6.430   1.786  1.00  0.00           H  
ATOM    522  N   LEU A  32       4.344   3.788  -2.443  1.00  0.00           N  
ATOM    523  CA  LEU A  32       4.313   2.611  -3.306  1.00  0.00           C  
ATOM    524  C   LEU A  32       5.203   2.800  -4.525  1.00  0.00           C  
ATOM    525  O   LEU A  32       5.128   3.822  -5.211  1.00  0.00           O  
ATOM    526  CB  LEU A  32       2.875   2.320  -3.755  1.00  0.00           C  
ATOM    527  CG  LEU A  32       2.705   1.131  -4.710  1.00  0.00           C  
ATOM    528  CD1 LEU A  32       2.937  -0.168  -3.950  1.00  0.00           C  
ATOM    529  CD2 LEU A  32       1.312   1.166  -5.320  1.00  0.00           C  
ATOM    530  H   LEU A  32       3.884   4.634  -2.751  1.00  0.00           H  
ATOM    531  HA  LEU A  32       4.677   1.755  -2.737  1.00  0.00           H  
ATOM    532 1HB  LEU A  32       2.268   2.126  -2.873  1.00  0.00           H  
ATOM    533 2HB  LEU A  32       2.481   3.205  -4.255  1.00  0.00           H  
ATOM    534  HG  LEU A  32       3.451   1.192  -5.503  1.00  0.00           H  
ATOM    535 1HD1 LEU A  32       2.816  -1.012  -4.628  1.00  0.00           H  
ATOM    536 2HD1 LEU A  32       3.948  -0.174  -3.540  1.00  0.00           H  
ATOM    537 3HD1 LEU A  32       2.215  -0.248  -3.138  1.00  0.00           H  
ATOM    538 1HD2 LEU A  32       1.191   0.321  -5.999  1.00  0.00           H  
ATOM    539 2HD2 LEU A  32       0.566   1.104  -4.528  1.00  0.00           H  
ATOM    540 3HD2 LEU A  32       1.180   2.097  -5.872  1.00  0.00           H  
ATOM    541  N   PHE A  33       6.049   1.810  -4.793  1.00  0.00           N  
ATOM    542  CA  PHE A  33       6.849   1.794  -6.014  1.00  0.00           C  
ATOM    543  C   PHE A  33       7.441   0.414  -6.266  1.00  0.00           C  
ATOM    544  O   PHE A  33       7.458  -0.436  -5.377  1.00  0.00           O  
ATOM    545  CB  PHE A  33       7.973   2.829  -5.931  1.00  0.00           C  
ATOM    546  CG  PHE A  33       8.781   2.745  -4.668  1.00  0.00           C  
ATOM    547  CD1 PHE A  33       9.935   1.977  -4.615  1.00  0.00           C  
ATOM    548  CD2 PHE A  33       8.390   3.433  -3.529  1.00  0.00           C  
ATOM    549  CE1 PHE A  33      10.679   1.899  -3.453  1.00  0.00           C  
ATOM    550  CE2 PHE A  33       9.132   3.358  -2.367  1.00  0.00           C  
ATOM    551  CZ  PHE A  33      10.278   2.590  -2.329  1.00  0.00           C  
ATOM    552  H   PHE A  33       6.138   1.049  -4.136  1.00  0.00           H  
ATOM    553  HA  PHE A  33       6.206   2.057  -6.852  1.00  0.00           H  
ATOM    554 1HB  PHE A  33       8.649   2.700  -6.776  1.00  0.00           H  
ATOM    555 2HB  PHE A  33       7.551   3.830  -5.999  1.00  0.00           H  
ATOM    556  HD1 PHE A  33      10.253   1.431  -5.504  1.00  0.00           H  
ATOM    557  HD2 PHE A  33       7.484   4.040  -3.559  1.00  0.00           H  
ATOM    558  HE1 PHE A  33      11.583   1.291  -3.425  1.00  0.00           H  
ATOM    559  HE2 PHE A  33       8.814   3.905  -1.480  1.00  0.00           H  
ATOM    560  HZ  PHE A  33      10.864   2.528  -1.413  1.00  0.00           H  
ATOM    561  N   LYS A  34       7.926   0.197  -7.483  1.00  0.00           N  
ATOM    562  CA  LYS A  34       8.661  -1.019  -7.811  1.00  0.00           C  
ATOM    563  C   LYS A  34      10.004  -1.062  -7.094  1.00  0.00           C  
ATOM    564  O   LYS A  34      10.686  -0.045  -6.971  1.00  0.00           O  
ATOM    565  CB  LYS A  34       8.868  -1.128  -9.322  1.00  0.00           C  
ATOM    566  CG  LYS A  34       7.590  -1.360 -10.118  1.00  0.00           C  
ATOM    567  CD  LYS A  34       7.881  -1.491 -11.605  1.00  0.00           C  
ATOM    568  CE  LYS A  34       6.604  -1.714 -12.402  1.00  0.00           C  
ATOM    569  NZ  LYS A  34       6.871  -1.820 -13.862  1.00  0.00           N  
ATOM    570  H   LYS A  34       7.779   0.892  -8.203  1.00  0.00           H  
ATOM    571  HA  LYS A  34       8.067  -1.879  -7.493  1.00  0.00           H  
ATOM    572 1HB  LYS A  34       9.332  -0.214  -9.693  1.00  0.00           H  
ATOM    573 2HB  LYS A  34       9.550  -1.951  -9.538  1.00  0.00           H  
ATOM    574 1HG  LYS A  34       7.105  -2.272  -9.769  1.00  0.00           H  
ATOM    575 2HG  LYS A  34       6.909  -0.524  -9.962  1.00  0.00           H  
ATOM    576 1HD  LYS A  34       8.369  -0.583 -11.962  1.00  0.00           H  
ATOM    577 2HD  LYS A  34       8.553  -2.332 -11.772  1.00  0.00           H  
ATOM    578 1HE  LYS A  34       6.122  -2.630 -12.066  1.00  0.00           H  
ATOM    579 2HE  LYS A  34       5.919  -0.884 -12.231  1.00  0.00           H  
ATOM    580 1HZ  LYS A  34       6.001  -1.967 -14.354  1.00  0.00           H  
ATOM    581 2HZ  LYS A  34       7.303  -0.967 -14.189  1.00  0.00           H  
ATOM    582 3HZ  LYS A  34       7.491  -2.598 -14.036  1.00  0.00           H  
ATOM    583  N   TYR A  35      10.378  -2.243  -6.622  1.00  0.00           N  
ATOM    584  CA  TYR A  35      11.638  -2.420  -5.908  1.00  0.00           C  
ATOM    585  C   TYR A  35      12.744  -1.572  -6.526  1.00  0.00           C  
ATOM    586  O   TYR A  35      13.006  -1.656  -7.725  1.00  0.00           O  
ATOM    587  CB  TYR A  35      12.045  -3.896  -5.895  1.00  0.00           C  
ATOM    588  CG  TYR A  35      13.451  -4.137  -5.392  1.00  0.00           C  
ATOM    589  CD1 TYR A  35      13.803  -3.749  -4.107  1.00  0.00           C  
ATOM    590  CD2 TYR A  35      14.387  -4.747  -6.214  1.00  0.00           C  
ATOM    591  CE1 TYR A  35      15.087  -3.970  -3.647  1.00  0.00           C  
ATOM    592  CE2 TYR A  35      15.670  -4.968  -5.754  1.00  0.00           C  
ATOM    593  CZ  TYR A  35      16.021  -4.582  -4.476  1.00  0.00           C  
ATOM    594  OH  TYR A  35      17.300  -4.801  -4.018  1.00  0.00           O  
ATOM    595  H   TYR A  35       9.774  -3.042  -6.759  1.00  0.00           H  
ATOM    596  HA  TYR A  35      11.497  -2.110  -4.873  1.00  0.00           H  
ATOM    597 1HB  TYR A  35      11.356  -4.458  -5.264  1.00  0.00           H  
ATOM    598 2HB  TYR A  35      11.971  -4.302  -6.904  1.00  0.00           H  
ATOM    599  HD1 TYR A  35      13.068  -3.270  -3.461  1.00  0.00           H  
ATOM    600  HD2 TYR A  35      14.110  -5.051  -7.223  1.00  0.00           H  
ATOM    601  HE1 TYR A  35      15.365  -3.665  -2.639  1.00  0.00           H  
ATOM    602  HE2 TYR A  35      16.406  -5.446  -6.400  1.00  0.00           H  
ATOM    603  HH  TYR A  35      17.376  -4.476  -3.118  1.00  0.00           H  
ATOM    604  N   ASP A  36      13.389  -0.755  -5.700  1.00  0.00           N  
ATOM    605  CA  ASP A  36      14.463   0.112  -6.164  1.00  0.00           C  
ATOM    606  C   ASP A  36      15.259   0.677  -4.994  1.00  0.00           C  
ATOM    607  O   ASP A  36      14.706   1.342  -4.118  1.00  0.00           O  
ATOM    608  CB  ASP A  36      13.900   1.258  -7.008  1.00  0.00           C  
ATOM    609  CG  ASP A  36      14.985   2.150  -7.596  1.00  0.00           C  
ATOM    610  OD1 ASP A  36      15.538   1.790  -8.608  1.00  0.00           O  
ATOM    611  OD2 ASP A  36      15.250   3.182  -7.027  1.00  0.00           O  
ATOM    612  H   ASP A  36      13.128  -0.738  -4.724  1.00  0.00           H  
ATOM    613  HA  ASP A  36      15.136  -0.476  -6.791  1.00  0.00           H  
ATOM    614 1HB  ASP A  36      13.303   0.850  -7.824  1.00  0.00           H  
ATOM    615 2HB  ASP A  36      13.239   1.871  -6.394  1.00  0.00           H  
ATOM    616  N   GLU A  37      16.561   0.407  -4.985  1.00  0.00           N  
ATOM    617  CA  GLU A  37      17.412   0.775  -3.860  1.00  0.00           C  
ATOM    618  C   GLU A  37      17.287   2.256  -3.536  1.00  0.00           C  
ATOM    619  O   GLU A  37      17.231   2.645  -2.369  1.00  0.00           O  
ATOM    620  CB  GLU A  37      18.872   0.431  -4.161  1.00  0.00           C  
ATOM    621  CG  GLU A  37      19.834   0.717  -3.017  1.00  0.00           C  
ATOM    622  CD  GLU A  37      21.244   0.291  -3.317  1.00  0.00           C  
ATOM    623  OE1 GLU A  37      21.468  -0.256  -4.370  1.00  0.00           O  
ATOM    624  OE2 GLU A  37      22.099   0.513  -2.492  1.00  0.00           O  
ATOM    625  H   GLU A  37      16.970  -0.063  -5.779  1.00  0.00           H  
ATOM    626  HA  GLU A  37      17.098   0.198  -2.987  1.00  0.00           H  
ATOM    627 1HB  GLU A  37      18.953  -0.628  -4.409  1.00  0.00           H  
ATOM    628 2HB  GLU A  37      19.208   0.997  -5.030  1.00  0.00           H  
ATOM    629 1HG  GLU A  37      19.827   1.787  -2.809  1.00  0.00           H  
ATOM    630 2HG  GLU A  37      19.485   0.199  -2.125  1.00  0.00           H  
ATOM    631  N   LYS A  38      17.251   3.084  -4.575  1.00  0.00           N  
ATOM    632  CA  LYS A  38      17.214   4.532  -4.404  1.00  0.00           C  
ATOM    633  C   LYS A  38      15.898   4.980  -3.781  1.00  0.00           C  
ATOM    634  O   LYS A  38      15.884   5.733  -2.807  1.00  0.00           O  
ATOM    635  CB  LYS A  38      17.426   5.236  -5.745  1.00  0.00           C  
ATOM    636  CG  LYS A  38      17.384   6.756  -5.672  1.00  0.00           C  
ATOM    637  CD  LYS A  38      18.538   7.302  -4.845  1.00  0.00           C  
ATOM    638  CE  LYS A  38      19.869   7.115  -5.559  1.00  0.00           C  
ATOM    639  NZ  LYS A  38      20.988   7.774  -4.833  1.00  0.00           N  
ATOM    640  H   LYS A  38      17.246   2.699  -5.509  1.00  0.00           H  
ATOM    641  HA  LYS A  38      18.031   4.821  -3.741  1.00  0.00           H  
ATOM    642 1HB  LYS A  38      18.394   4.947  -6.158  1.00  0.00           H  
ATOM    643 2HB  LYS A  38      16.661   4.913  -6.451  1.00  0.00           H  
ATOM    644 1HG  LYS A  38      17.441   7.171  -6.679  1.00  0.00           H  
ATOM    645 2HG  LYS A  38      16.444   7.072  -5.221  1.00  0.00           H  
ATOM    646 1HD  LYS A  38      18.382   8.365  -4.659  1.00  0.00           H  
ATOM    647 2HD  LYS A  38      18.576   6.785  -3.886  1.00  0.00           H  
ATOM    648 1HE  LYS A  38      20.087   6.051  -5.649  1.00  0.00           H  
ATOM    649 2HE  LYS A  38      19.806   7.536  -6.562  1.00  0.00           H  
ATOM    650 1HZ  LYS A  38      21.851   7.627  -5.337  1.00  0.00           H  
ATOM    651 2HZ  LYS A  38      20.805   8.765  -4.760  1.00  0.00           H  
ATOM    652 3HZ  LYS A  38      21.069   7.378  -3.907  1.00  0.00           H  
ATOM    653  N   LEU A  39      14.791   4.511  -4.351  1.00  0.00           N  
ATOM    654  CA  LEU A  39      13.467   4.908  -3.887  1.00  0.00           C  
ATOM    655  C   LEU A  39      13.226   4.458  -2.452  1.00  0.00           C  
ATOM    656  O   LEU A  39      12.523   5.122  -1.692  1.00  0.00           O  
ATOM    657  CB  LEU A  39      12.386   4.318  -4.802  1.00  0.00           C  
ATOM    658  CG  LEU A  39      12.325   4.900  -6.220  1.00  0.00           C  
ATOM    659  CD1 LEU A  39      11.278   4.150  -7.033  1.00  0.00           C  
ATOM    660  CD2 LEU A  39      12.000   6.384  -6.147  1.00  0.00           C  
ATOM    661  H   LEU A  39      14.869   3.868  -5.124  1.00  0.00           H  
ATOM    662  HA  LEU A  39      13.396   5.996  -3.929  1.00  0.00           H  
ATOM    663 1HB  LEU A  39      12.554   3.246  -4.891  1.00  0.00           H  
ATOM    664 2HB  LEU A  39      11.413   4.476  -4.337  1.00  0.00           H  
ATOM    665  HG  LEU A  39      13.289   4.763  -6.711  1.00  0.00           H  
ATOM    666 1HD1 LEU A  39      11.235   4.563  -8.040  1.00  0.00           H  
ATOM    667 2HD1 LEU A  39      11.546   3.094  -7.085  1.00  0.00           H  
ATOM    668 3HD1 LEU A  39      10.305   4.254  -6.556  1.00  0.00           H  
ATOM    669 1HD2 LEU A  39      11.958   6.798  -7.155  1.00  0.00           H  
ATOM    670 2HD2 LEU A  39      11.036   6.522  -5.657  1.00  0.00           H  
ATOM    671 3HD2 LEU A  39      12.774   6.898  -5.576  1.00  0.00           H  
ATOM    672  N   ILE A  40      13.815   3.322  -2.088  1.00  0.00           N  
ATOM    673  CA  ILE A  40      13.762   2.842  -0.712  1.00  0.00           C  
ATOM    674  C   ILE A  40      14.404   3.839   0.246  1.00  0.00           C  
ATOM    675  O   ILE A  40      13.835   4.163   1.289  1.00  0.00           O  
ATOM    676  CB  ILE A  40      14.464   1.477  -0.580  1.00  0.00           C  
ATOM    677  CG1 ILE A  40      13.654   0.390  -1.291  1.00  0.00           C  
ATOM    678  CG2 ILE A  40      14.666   1.123   0.885  1.00  0.00           C  
ATOM    679  CD1 ILE A  40      14.403  -0.911  -1.470  1.00  0.00           C  
ATOM    680  H   ILE A  40      14.310   2.782  -2.781  1.00  0.00           H  
ATOM    681  HA  ILE A  40      12.718   2.707  -0.432  1.00  0.00           H  
ATOM    682  HB  ILE A  40      15.435   1.519  -1.072  1.00  0.00           H  
ATOM    683 1HG1 ILE A  40      12.745   0.185  -0.726  1.00  0.00           H  
ATOM    684 2HG1 ILE A  40      13.351   0.746  -2.276  1.00  0.00           H  
ATOM    685 1HG2 ILE A  40      15.163   0.155   0.960  1.00  0.00           H  
ATOM    686 2HG2 ILE A  40      15.282   1.884   1.361  1.00  0.00           H  
ATOM    687 3HG2 ILE A  40      13.699   1.074   1.385  1.00  0.00           H  
ATOM    688 1HD1 ILE A  40      13.764  -1.631  -1.981  1.00  0.00           H  
ATOM    689 2HD1 ILE A  40      15.300  -0.735  -2.065  1.00  0.00           H  
ATOM    690 3HD1 ILE A  40      14.685  -1.305  -0.495  1.00  0.00           H  
ATOM    691  N   LYS A  41      15.589   4.318  -0.116  1.00  0.00           N  
ATOM    692  CA  LYS A  41      16.313   5.272   0.714  1.00  0.00           C  
ATOM    693  C   LYS A  41      15.579   6.606   0.790  1.00  0.00           C  
ATOM    694  O   LYS A  41      15.462   7.201   1.861  1.00  0.00           O  
ATOM    695  CB  LYS A  41      17.730   5.481   0.177  1.00  0.00           C  
ATOM    696  CG  LYS A  41      18.660   4.292   0.376  1.00  0.00           C  
ATOM    697  CD  LYS A  41      20.021   4.542  -0.257  1.00  0.00           C  
ATOM    698  CE  LYS A  41      20.935   3.336  -0.102  1.00  0.00           C  
ATOM    699  NZ  LYS A  41      21.393   3.161   1.303  1.00  0.00           N  
ATOM    700  H   LYS A  41      16.000   4.016  -0.986  1.00  0.00           H  
ATOM    701  HA  LYS A  41      16.397   4.864   1.723  1.00  0.00           H  
ATOM    702 1HB  LYS A  41      17.686   5.698  -0.891  1.00  0.00           H  
ATOM    703 2HB  LYS A  41      18.181   6.344   0.668  1.00  0.00           H  
ATOM    704 1HG  LYS A  41      18.792   4.107   1.442  1.00  0.00           H  
ATOM    705 2HG  LYS A  41      18.217   3.405  -0.076  1.00  0.00           H  
ATOM    706 1HD  LYS A  41      19.895   4.759  -1.318  1.00  0.00           H  
ATOM    707 2HD  LYS A  41      20.489   5.404   0.219  1.00  0.00           H  
ATOM    708 1HE  LYS A  41      20.405   2.436  -0.413  1.00  0.00           H  
ATOM    709 2HE  LYS A  41      21.808   3.456  -0.743  1.00  0.00           H  
ATOM    710 1HZ  LYS A  41      21.996   2.353   1.363  1.00  0.00           H  
ATOM    711 2HZ  LYS A  41      21.903   3.983   1.596  1.00  0.00           H  
ATOM    712 3HZ  LYS A  41      20.593   3.029   1.905  1.00  0.00           H  
ATOM    713  N   VAL A  42      15.086   7.069  -0.354  1.00  0.00           N  
ATOM    714  CA  VAL A  42      14.384   8.346  -0.422  1.00  0.00           C  
ATOM    715  C   VAL A  42      13.066   8.290   0.338  1.00  0.00           C  
ATOM    716  O   VAL A  42      12.738   9.202   1.100  1.00  0.00           O  
ATOM    717  CB  VAL A  42      14.112   8.729  -1.889  1.00  0.00           C  
ATOM    718  CG1 VAL A  42      13.220   9.959  -1.962  1.00  0.00           C  
ATOM    719  CG2 VAL A  42      15.427   8.973  -2.613  1.00  0.00           C  
ATOM    720  H   VAL A  42      15.198   6.524  -1.195  1.00  0.00           H  
ATOM    721  HA  VAL A  42      15.016   9.113   0.028  1.00  0.00           H  
ATOM    722  HB  VAL A  42      13.575   7.914  -2.374  1.00  0.00           H  
ATOM    723 1HG1 VAL A  42      13.037  10.215  -3.006  1.00  0.00           H  
ATOM    724 2HG1 VAL A  42      12.271   9.750  -1.469  1.00  0.00           H  
ATOM    725 3HG1 VAL A  42      13.711  10.795  -1.464  1.00  0.00           H  
ATOM    726 1HG2 VAL A  42      15.227   9.243  -3.650  1.00  0.00           H  
ATOM    727 2HG2 VAL A  42      15.966   9.785  -2.125  1.00  0.00           H  
ATOM    728 3HG2 VAL A  42      16.032   8.067  -2.585  1.00  0.00           H  
ATOM    729  N   ALA A  43      12.310   7.216   0.128  1.00  0.00           N  
ATOM    730  CA  ALA A  43      10.989   7.074   0.728  1.00  0.00           C  
ATOM    731  C   ALA A  43      11.059   7.189   2.247  1.00  0.00           C  
ATOM    732  O   ALA A  43      10.226   7.850   2.868  1.00  0.00           O  
ATOM    733  CB  ALA A  43      10.365   5.746   0.328  1.00  0.00           C  
ATOM    734  H   ALA A  43      12.661   6.478  -0.466  1.00  0.00           H  
ATOM    735  HA  ALA A  43      10.348   7.869   0.347  1.00  0.00           H  
ATOM    736 1HB  ALA A  43       9.378   5.656   0.783  1.00  0.00           H  
ATOM    737 2HB  ALA A  43      10.268   5.704  -0.758  1.00  0.00           H  
ATOM    738 3HB  ALA A  43      10.998   4.928   0.668  1.00  0.00           H  
ATOM    739  N   ALA A  44      12.058   6.543   2.840  1.00  0.00           N  
ATOM    740  CA  ALA A  44      12.232   6.560   4.286  1.00  0.00           C  
ATOM    741  C   ALA A  44      12.874   7.862   4.748  1.00  0.00           C  
ATOM    742  O   ALA A  44      12.418   8.480   5.710  1.00  0.00           O  
ATOM    743  CB  ALA A  44      13.068   5.371   4.732  1.00  0.00           C  
ATOM    744  H   ALA A  44      12.712   6.027   2.270  1.00  0.00           H  
ATOM    745  HA  ALA A  44      11.250   6.468   4.752  1.00  0.00           H  
ATOM    746 1HB  ALA A  44      13.189   5.397   5.816  1.00  0.00           H  
ATOM    747 2HB  ALA A  44      12.569   4.446   4.443  1.00  0.00           H  
ATOM    748 3HB  ALA A  44      14.049   5.417   4.258  1.00  0.00           H  
ATOM    749  N   LYS A  45      13.930   8.274   4.056  1.00  0.00           N  
ATOM    750  CA  LYS A  45      14.728   9.417   4.485  1.00  0.00           C  
ATOM    751  C   LYS A  45      13.886  10.683   4.554  1.00  0.00           C  
ATOM    752  O   LYS A  45      13.933  11.419   5.542  1.00  0.00           O  
ATOM    753  CB  LYS A  45      15.914   9.626   3.542  1.00  0.00           C  
ATOM    754  CG  LYS A  45      16.794  10.819   3.893  1.00  0.00           C  
ATOM    755  CD  LYS A  45      17.973  10.935   2.939  1.00  0.00           C  
ATOM    756  CE  LYS A  45      18.748  12.224   3.170  1.00  0.00           C  
ATOM    757  NZ  LYS A  45      19.402  12.247   4.507  1.00  0.00           N  
ATOM    758  H   LYS A  45      14.187   7.782   3.212  1.00  0.00           H  
ATOM    759  HA  LYS A  45      15.130   9.205   5.477  1.00  0.00           H  
ATOM    760 1HB  LYS A  45      16.542   8.735   3.544  1.00  0.00           H  
ATOM    761 2HB  LYS A  45      15.549   9.768   2.524  1.00  0.00           H  
ATOM    762 1HG  LYS A  45      16.203  11.734   3.841  1.00  0.00           H  
ATOM    763 2HG  LYS A  45      17.169  10.707   4.909  1.00  0.00           H  
ATOM    764 1HD  LYS A  45      18.643  10.087   3.083  1.00  0.00           H  
ATOM    765 2HD  LYS A  45      17.612  10.920   1.910  1.00  0.00           H  
ATOM    766 1HE  LYS A  45      19.514  12.330   2.403  1.00  0.00           H  
ATOM    767 2HE  LYS A  45      18.071  13.074   3.097  1.00  0.00           H  
ATOM    768 1HZ  LYS A  45      19.904  13.116   4.621  1.00  0.00           H  
ATOM    769 2HZ  LYS A  45      18.699  12.168   5.228  1.00  0.00           H  
ATOM    770 3HZ  LYS A  45      20.048  11.474   4.580  1.00  0.00           H  
ATOM    771  N   VAL A  46      13.114  10.931   3.503  1.00  0.00           N  
ATOM    772  CA  VAL A  46      12.345  12.165   3.390  1.00  0.00           C  
ATOM    773  C   VAL A  46      11.314  12.274   4.504  1.00  0.00           C  
ATOM    774  O   VAL A  46      11.192  13.313   5.154  1.00  0.00           O  
ATOM    775  CB  VAL A  46      11.633  12.228   2.026  1.00  0.00           C  
ATOM    776  CG1 VAL A  46      10.663  13.399   1.985  1.00  0.00           C  
ATOM    777  CG2 VAL A  46      12.660  12.339   0.909  1.00  0.00           C  
ATOM    778  H   VAL A  46      13.057  10.249   2.761  1.00  0.00           H  
ATOM    779  HA  VAL A  46      13.034  13.008   3.470  1.00  0.00           H  
ATOM    780  HB  VAL A  46      11.045  11.320   1.891  1.00  0.00           H  
ATOM    781 1HG1 VAL A  46      10.167  13.429   1.014  1.00  0.00           H  
ATOM    782 2HG1 VAL A  46       9.915  13.280   2.770  1.00  0.00           H  
ATOM    783 3HG1 VAL A  46      11.209  14.330   2.141  1.00  0.00           H  
ATOM    784 1HG2 VAL A  46      12.148  12.383  -0.052  1.00  0.00           H  
ATOM    785 2HG2 VAL A  46      13.251  13.245   1.048  1.00  0.00           H  
ATOM    786 3HG2 VAL A  46      13.317  11.470   0.932  1.00  0.00           H  
ATOM    787  N   LEU A  47      10.567  11.195   4.719  1.00  0.00           N  
ATOM    788  CA  LEU A  47       9.523  11.176   5.737  1.00  0.00           C  
ATOM    789  C   LEU A  47      10.115  11.336   7.135  1.00  0.00           C  
ATOM    790  O   LEU A  47       9.537  12.009   7.989  1.00  0.00           O  
ATOM    791  CB  LEU A  47       8.728   9.867   5.657  1.00  0.00           C  
ATOM    792  CG  LEU A  47       7.856   9.694   4.407  1.00  0.00           C  
ATOM    793  CD1 LEU A  47       7.208   8.316   4.426  1.00  0.00           C  
ATOM    794  CD2 LEU A  47       6.804  10.793   4.366  1.00  0.00           C  
ATOM    795  H   LEU A  47      10.730  10.367   4.164  1.00  0.00           H  
ATOM    796  HA  LEU A  47       8.841  12.006   5.550  1.00  0.00           H  
ATOM    797 1HB  LEU A  47       9.428   9.033   5.690  1.00  0.00           H  
ATOM    798 2HB  LEU A  47       8.076   9.802   6.528  1.00  0.00           H  
ATOM    799  HG  LEU A  47       8.481   9.756   3.516  1.00  0.00           H  
ATOM    800 1HD1 LEU A  47       6.588   8.193   3.538  1.00  0.00           H  
ATOM    801 2HD1 LEU A  47       7.983   7.550   4.436  1.00  0.00           H  
ATOM    802 3HD1 LEU A  47       6.588   8.218   5.317  1.00  0.00           H  
ATOM    803 1HD2 LEU A  47       6.185  10.670   3.477  1.00  0.00           H  
ATOM    804 2HD2 LEU A  47       6.178  10.731   5.256  1.00  0.00           H  
ATOM    805 3HD2 LEU A  47       7.295  11.765   4.335  1.00  0.00           H  
ATOM    806  N   HIS A  48      11.266  10.713   7.357  1.00  0.00           N  
ATOM    807  CA  HIS A  48      11.980  10.853   8.622  1.00  0.00           C  
ATOM    808  C   HIS A  48      12.425  12.291   8.846  1.00  0.00           C  
ATOM    809  O   HIS A  48      12.304  12.825   9.949  1.00  0.00           O  
ATOM    810  CB  HIS A  48      13.198   9.924   8.663  1.00  0.00           C  
ATOM    811  CG  HIS A  48      13.946   9.970   9.959  1.00  0.00           C  
ATOM    812  ND1 HIS A  48      13.442   9.438  11.128  1.00  0.00           N  
ATOM    813  CD2 HIS A  48      15.158  10.485  10.272  1.00  0.00           C  
ATOM    814  CE1 HIS A  48      14.315   9.623  12.103  1.00  0.00           C  
ATOM    815  NE2 HIS A  48      15.363  10.256  11.610  1.00  0.00           N  
ATOM    816  H   HIS A  48      11.660  10.130   6.633  1.00  0.00           H  
ATOM    817  HA  HIS A  48      11.308  10.566   9.430  1.00  0.00           H  
ATOM    818 1HB  HIS A  48      12.878   8.896   8.490  1.00  0.00           H  
ATOM    819 2HB  HIS A  48      13.887  10.192   7.862  1.00  0.00           H  
ATOM    820  HD1 HIS A  48      12.594   8.917  11.223  1.00  0.00           H  
ATOM    821  HD2 HIS A  48      15.918  11.000   9.683  1.00  0.00           H  
ATOM    822  HE1 HIS A  48      14.102   9.271  13.112  1.00  0.00           H  
ATOM    823  N   ASP A  49      12.941  12.918   7.793  1.00  0.00           N  
ATOM    824  CA  ASP A  49      13.417  14.294   7.876  1.00  0.00           C  
ATOM    825  C   ASP A  49      12.261  15.265   8.074  1.00  0.00           C  
ATOM    826  O   ASP A  49      12.363  16.218   8.845  1.00  0.00           O  
ATOM    827  CB  ASP A  49      14.196  14.671   6.614  1.00  0.00           C  
ATOM    828  CG  ASP A  49      14.962  15.979   6.758  1.00  0.00           C  
ATOM    829  OD1 ASP A  49      15.848  16.039   7.577  1.00  0.00           O  
ATOM    830  OD2 ASP A  49      14.653  16.906   6.047  1.00  0.00           O  
ATOM    831  H   ASP A  49      13.007  12.427   6.912  1.00  0.00           H  
ATOM    832  HA  ASP A  49      14.093  14.376   8.729  1.00  0.00           H  
ATOM    833 1HB  ASP A  49      14.904  13.877   6.373  1.00  0.00           H  
ATOM    834 2HB  ASP A  49      13.507  14.760   5.774  1.00  0.00           H  
ATOM    835  N   LEU A  50      11.158  15.015   7.374  1.00  0.00           N  
ATOM    836  CA  LEU A  50       9.964  15.839   7.507  1.00  0.00           C  
ATOM    837  C   LEU A  50       9.393  15.753   8.919  1.00  0.00           C  
ATOM    838  O   LEU A  50       8.966  16.758   9.488  1.00  0.00           O  
ATOM    839  CB  LEU A  50       8.902  15.402   6.491  1.00  0.00           C  
ATOM    840  CG  LEU A  50       9.213  15.724   5.023  1.00  0.00           C  
ATOM    841  CD1 LEU A  50       8.247  14.968   4.121  1.00  0.00           C  
ATOM    842  CD2 LEU A  50       9.109  17.226   4.800  1.00  0.00           C  
ATOM    843  H   LEU A  50      11.149  14.236   6.732  1.00  0.00           H  
ATOM    844  HA  LEU A  50      10.232  16.876   7.302  1.00  0.00           H  
ATOM    845 1HB  LEU A  50       8.767  14.324   6.571  1.00  0.00           H  
ATOM    846 2HB  LEU A  50       7.959  15.886   6.743  1.00  0.00           H  
ATOM    847  HG  LEU A  50      10.223  15.391   4.784  1.00  0.00           H  
ATOM    848 1HD1 LEU A  50       8.468  15.197   3.079  1.00  0.00           H  
ATOM    849 2HD1 LEU A  50       8.357  13.897   4.287  1.00  0.00           H  
ATOM    850 3HD1 LEU A  50       7.225  15.269   4.349  1.00  0.00           H  
ATOM    851 1HD2 LEU A  50       9.331  17.455   3.758  1.00  0.00           H  
ATOM    852 2HD2 LEU A  50       8.098  17.560   5.038  1.00  0.00           H  
ATOM    853 3HD2 LEU A  50       9.822  17.740   5.445  1.00  0.00           H  
ATOM    854  N   GLY A  51       9.388  14.547   9.479  1.00  0.00           N  
ATOM    855  CA  GLY A  51       8.853  14.328  10.817  1.00  0.00           C  
ATOM    856  C   GLY A  51       7.452  13.728  10.758  1.00  0.00           C  
ATOM    857  O   GLY A  51       6.587  14.071  11.563  1.00  0.00           O  
ATOM    858  H   GLY A  51       9.766  13.766   8.965  1.00  0.00           H  
ATOM    859 1HA  GLY A  51       9.516  13.661  11.368  1.00  0.00           H  
ATOM    860 2HA  GLY A  51       8.826  15.273  11.357  1.00  0.00           H  
ATOM    861  N   ALA A  52       7.241  12.829   9.801  1.00  0.00           N  
ATOM    862  CA  ALA A  52       5.999  12.067   9.729  1.00  0.00           C  
ATOM    863  C   ALA A  52       5.816  11.196  10.967  1.00  0.00           C  
ATOM    864  O   ALA A  52       6.787  10.697  11.537  1.00  0.00           O  
ATOM    865  CB  ALA A  52       5.973  11.212   8.472  1.00  0.00           C  
ATOM    866  H   ALA A  52       7.956  12.671   9.105  1.00  0.00           H  
ATOM    867  HA  ALA A  52       5.165  12.770   9.669  1.00  0.00           H  
ATOM    868 1HB  ALA A  52       5.041  10.650   8.434  1.00  0.00           H  
ATOM    869 2HB  ALA A  52       6.047  11.853   7.593  1.00  0.00           H  
ATOM    870 3HB  ALA A  52       6.814  10.520   8.485  1.00  0.00           H  
ATOM    871  N   GLU A  53       4.567  11.016  11.378  1.00  0.00           N  
ATOM    872  CA  GLU A  53       4.252  10.196  12.540  1.00  0.00           C  
ATOM    873  C   GLU A  53       4.456   8.715  12.239  1.00  0.00           C  
ATOM    874  O   GLU A  53       4.945   7.963  13.084  1.00  0.00           O  
ATOM    875  CB  GLU A  53       2.810  10.441  12.992  1.00  0.00           C  
ATOM    876  CG  GLU A  53       2.552  11.838  13.537  1.00  0.00           C  
ATOM    877  CD  GLU A  53       3.324  12.128  14.794  1.00  0.00           C  
ATOM    878  OE1 GLU A  53       3.276  11.328  15.696  1.00  0.00           O  
ATOM    879  OE2 GLU A  53       3.964  13.152  14.851  1.00  0.00           O  
ATOM    880  H   GLU A  53       3.814  11.461  10.872  1.00  0.00           H  
ATOM    881  HA  GLU A  53       4.915  10.479  13.356  1.00  0.00           H  
ATOM    882 1HB  GLU A  53       2.134  10.279  12.152  1.00  0.00           H  
ATOM    883 2HB  GLU A  53       2.546   9.724  13.769  1.00  0.00           H  
ATOM    884 1HG  GLU A  53       2.827  12.570  12.778  1.00  0.00           H  
ATOM    885 2HG  GLU A  53       1.487  11.947  13.737  1.00  0.00           H  
ATOM    886  N   GLU A  54       4.081   8.304  11.033  1.00  0.00           N  
ATOM    887  CA  GLU A  54       4.305   6.934  10.587  1.00  0.00           C  
ATOM    888  C   GLU A  54       4.769   6.897   9.137  1.00  0.00           C  
ATOM    889  O   GLU A  54       4.381   7.744   8.329  1.00  0.00           O  
ATOM    890  CB  GLU A  54       3.028   6.105  10.745  1.00  0.00           C  
ATOM    891  CG  GLU A  54       2.553   5.951  12.183  1.00  0.00           C  
ATOM    892  CD  GLU A  54       1.316   5.106  12.303  1.00  0.00           C  
ATOM    893  OE1 GLU A  54       1.331   3.995  11.830  1.00  0.00           O  
ATOM    894  OE2 GLU A  54       0.355   5.572  12.868  1.00  0.00           O  
ATOM    895  H   GLU A  54       3.629   8.956  10.411  1.00  0.00           H  
ATOM    896  HA  GLU A  54       5.079   6.490  11.213  1.00  0.00           H  
ATOM    897 1HB  GLU A  54       2.222   6.566  10.174  1.00  0.00           H  
ATOM    898 2HB  GLU A  54       3.189   5.107  10.338  1.00  0.00           H  
ATOM    899 1HG  GLU A  54       3.349   5.495  12.771  1.00  0.00           H  
ATOM    900 2HG  GLU A  54       2.354   6.939  12.597  1.00  0.00           H  
ATOM    901  N   ALA A  55       5.602   5.912   8.811  1.00  0.00           N  
ATOM    902  CA  ALA A  55       6.016   5.686   7.431  1.00  0.00           C  
ATOM    903  C   ALA A  55       5.888   4.217   7.055  1.00  0.00           C  
ATOM    904  O   ALA A  55       6.271   3.332   7.822  1.00  0.00           O  
ATOM    905  CB  ALA A  55       7.445   6.161   7.220  1.00  0.00           C  
ATOM    906  H   ALA A  55       5.956   5.307   9.537  1.00  0.00           H  
ATOM    907  HA  ALA A  55       5.371   6.272   6.777  1.00  0.00           H  
ATOM    908 1HB  ALA A  55       7.740   5.984   6.186  1.00  0.00           H  
ATOM    909 2HB  ALA A  55       7.510   7.229   7.437  1.00  0.00           H  
ATOM    910 3HB  ALA A  55       8.112   5.617   7.886  1.00  0.00           H  
ATOM    911  N   ALA A  56       5.346   3.957   5.870  1.00  0.00           N  
ATOM    912  CA  ALA A  56       5.296   2.605   5.327  1.00  0.00           C  
ATOM    913  C   ALA A  56       5.757   2.575   3.874  1.00  0.00           C  
ATOM    914  O   ALA A  56       5.405   3.451   3.086  1.00  0.00           O  
ATOM    915  CB  ALA A  56       3.890   2.039   5.447  1.00  0.00           C  
ATOM    916  H   ALA A  56       4.958   4.718   5.330  1.00  0.00           H  
ATOM    917  HA  ALA A  56       5.958   1.971   5.917  1.00  0.00           H  
ATOM    918 1HB  ALA A  56       3.867   1.029   5.038  1.00  0.00           H  
ATOM    919 2HB  ALA A  56       3.595   2.012   6.496  1.00  0.00           H  
ATOM    920 3HB  ALA A  56       3.195   2.669   4.892  1.00  0.00           H  
ATOM    921  N   ILE A  57       6.547   1.564   3.532  1.00  0.00           N  
ATOM    922  CA  ILE A  57       7.066   1.425   2.176  1.00  0.00           C  
ATOM    923  C   ILE A  57       6.610   0.116   1.545  1.00  0.00           C  
ATOM    924  O   ILE A  57       6.806  -0.960   2.110  1.00  0.00           O  
ATOM    925  CB  ILE A  57       8.604   1.492   2.165  1.00  0.00           C  
ATOM    926  CG1 ILE A  57       9.082   2.864   2.649  1.00  0.00           C  
ATOM    927  CG2 ILE A  57       9.139   1.200   0.772  1.00  0.00           C  
ATOM    928  CD1 ILE A  57      10.576   2.952   2.856  1.00  0.00           C  
ATOM    929  H   ILE A  57       6.797   0.874   4.226  1.00  0.00           H  
ATOM    930  HA  ILE A  57       6.692   2.253   1.576  1.00  0.00           H  
ATOM    931  HB  ILE A  57       9.005   0.756   2.860  1.00  0.00           H  
ATOM    932 1HG1 ILE A  57       8.792   3.626   1.926  1.00  0.00           H  
ATOM    933 2HG1 ILE A  57       8.593   3.107   3.593  1.00  0.00           H  
ATOM    934 1HG2 ILE A  57      10.228   1.252   0.782  1.00  0.00           H  
ATOM    935 2HG2 ILE A  57       8.827   0.203   0.464  1.00  0.00           H  
ATOM    936 3HG2 ILE A  57       8.747   1.936   0.069  1.00  0.00           H  
ATOM    937 1HD1 ILE A  57      10.838   3.953   3.199  1.00  0.00           H  
ATOM    938 2HD1 ILE A  57      10.884   2.220   3.604  1.00  0.00           H  
ATOM    939 3HD1 ILE A  57      11.086   2.747   1.916  1.00  0.00           H  
ATOM    940  N   ILE A  58       6.000   0.216   0.368  1.00  0.00           N  
ATOM    941  CA  ILE A  58       5.514  -0.959  -0.347  1.00  0.00           C  
ATOM    942  C   ILE A  58       6.330  -1.214  -1.605  1.00  0.00           C  
ATOM    943  O   ILE A  58       6.345  -0.395  -2.525  1.00  0.00           O  
ATOM    944  CB  ILE A  58       4.029  -0.800  -0.723  1.00  0.00           C  
ATOM    945  CG1 ILE A  58       3.192  -0.499   0.523  1.00  0.00           C  
ATOM    946  CG2 ILE A  58       3.520  -2.051  -1.421  1.00  0.00           C  
ATOM    947  CD1 ILE A  58       1.747  -0.173   0.224  1.00  0.00           C  
ATOM    948  H   ILE A  58       5.869   1.130  -0.044  1.00  0.00           H  
ATOM    949  HA  ILE A  58       5.607  -1.824   0.311  1.00  0.00           H  
ATOM    950  HB  ILE A  58       3.913   0.052  -1.393  1.00  0.00           H  
ATOM    951 1HG1 ILE A  58       3.217  -1.358   1.193  1.00  0.00           H  
ATOM    952 2HG1 ILE A  58       3.628   0.345   1.059  1.00  0.00           H  
ATOM    953 1HG2 ILE A  58       2.469  -1.922  -1.679  1.00  0.00           H  
ATOM    954 2HG2 ILE A  58       4.098  -2.222  -2.329  1.00  0.00           H  
ATOM    955 3HG2 ILE A  58       3.627  -2.908  -0.756  1.00  0.00           H  
ATOM    956 1HD1 ILE A  58       1.219   0.028   1.156  1.00  0.00           H  
ATOM    957 2HD1 ILE A  58       1.698   0.707  -0.418  1.00  0.00           H  
ATOM    958 3HD1 ILE A  58       1.281  -1.018  -0.281  1.00  0.00           H  
ATOM    959  N   LEU A  59       7.010  -2.357  -1.644  1.00  0.00           N  
ATOM    960  CA  LEU A  59       7.923  -2.668  -2.736  1.00  0.00           C  
ATOM    961  C   LEU A  59       7.348  -3.751  -3.640  1.00  0.00           C  
ATOM    962  O   LEU A  59       7.186  -4.900  -3.225  1.00  0.00           O  
ATOM    963  CB  LEU A  59       9.279  -3.121  -2.180  1.00  0.00           C  
ATOM    964  CG  LEU A  59       9.965  -2.142  -1.220  1.00  0.00           C  
ATOM    965  CD1 LEU A  59      11.273  -2.747  -0.726  1.00  0.00           C  
ATOM    966  CD2 LEU A  59      10.209  -0.819  -1.931  1.00  0.00           C  
ATOM    967  H   LEU A  59       6.891  -3.026  -0.897  1.00  0.00           H  
ATOM    968  HA  LEU A  59       8.077  -1.765  -3.329  1.00  0.00           H  
ATOM    969 1HB  LEU A  59       9.140  -4.062  -1.650  1.00  0.00           H  
ATOM    970 2HB  LEU A  59       9.956  -3.296  -3.016  1.00  0.00           H  
ATOM    971  HG  LEU A  59       9.327  -1.975  -0.352  1.00  0.00           H  
ATOM    972 1HD1 LEU A  59      11.761  -2.051  -0.043  1.00  0.00           H  
ATOM    973 2HD1 LEU A  59      11.067  -3.681  -0.204  1.00  0.00           H  
ATOM    974 3HD1 LEU A  59      11.927  -2.940  -1.575  1.00  0.00           H  
ATOM    975 1HD2 LEU A  59      10.696  -0.123  -1.248  1.00  0.00           H  
ATOM    976 2HD2 LEU A  59      10.849  -0.985  -2.798  1.00  0.00           H  
ATOM    977 3HD2 LEU A  59       9.256  -0.401  -2.257  1.00  0.00           H  
ATOM    978  N   ILE A  60       7.042  -3.382  -4.879  1.00  0.00           N  
ATOM    979  CA  ILE A  60       6.456  -4.316  -5.834  1.00  0.00           C  
ATOM    980  C   ILE A  60       7.529  -5.178  -6.490  1.00  0.00           C  
ATOM    981  O   ILE A  60       8.514  -4.664  -7.020  1.00  0.00           O  
ATOM    982  CB  ILE A  60       5.662  -3.565  -6.919  1.00  0.00           C  
ATOM    983  CG1 ILE A  60       4.513  -2.774  -6.289  1.00  0.00           C  
ATOM    984  CG2 ILE A  60       5.135  -4.539  -7.961  1.00  0.00           C  
ATOM    985  CD1 ILE A  60       3.810  -1.846  -7.254  1.00  0.00           C  
ATOM    986  H   ILE A  60       7.219  -2.430  -5.169  1.00  0.00           H  
ATOM    987  HA  ILE A  60       5.761  -4.964  -5.304  1.00  0.00           H  
ATOM    988  HB  ILE A  60       6.312  -2.840  -7.409  1.00  0.00           H  
ATOM    989 1HG1 ILE A  60       3.776  -3.466  -5.882  1.00  0.00           H  
ATOM    990 2HG1 ILE A  60       4.893  -2.177  -5.460  1.00  0.00           H  
ATOM    991 1HG2 ILE A  60       4.576  -3.992  -8.720  1.00  0.00           H  
ATOM    992 2HG2 ILE A  60       5.970  -5.058  -8.430  1.00  0.00           H  
ATOM    993 3HG2 ILE A  60       4.479  -5.265  -7.482  1.00  0.00           H  
ATOM    994 1HD1 ILE A  60       3.008  -1.321  -6.734  1.00  0.00           H  
ATOM    995 2HD1 ILE A  60       4.523  -1.122  -7.647  1.00  0.00           H  
ATOM    996 3HD1 ILE A  60       3.390  -2.426  -8.075  1.00  0.00           H  
ATOM    997  N   PHE A  61       7.330  -6.492  -6.449  1.00  0.00           N  
ATOM    998  CA  PHE A  61       8.228  -7.423  -7.119  1.00  0.00           C  
ATOM    999  C   PHE A  61       7.500  -8.207  -8.204  1.00  0.00           C  
ATOM   1000  O   PHE A  61       6.297  -8.450  -8.106  1.00  0.00           O  
ATOM   1001  CB  PHE A  61       8.844  -8.392  -6.109  1.00  0.00           C  
ATOM   1002  CG  PHE A  61       9.766  -7.733  -5.122  1.00  0.00           C  
ATOM   1003  CD1 PHE A  61       9.266  -7.149  -3.967  1.00  0.00           C  
ATOM   1004  CD2 PHE A  61      11.134  -7.695  -5.346  1.00  0.00           C  
ATOM   1005  CE1 PHE A  61      10.113  -6.543  -3.059  1.00  0.00           C  
ATOM   1006  CE2 PHE A  61      11.983  -7.091  -4.440  1.00  0.00           C  
ATOM   1007  CZ  PHE A  61      11.471  -6.514  -3.295  1.00  0.00           C  
ATOM   1008  H   PHE A  61       6.538  -6.853  -5.937  1.00  0.00           H  
ATOM   1009  HA  PHE A  61       9.034  -6.853  -7.582  1.00  0.00           H  
ATOM   1010 1HB  PHE A  61       8.051  -8.890  -5.553  1.00  0.00           H  
ATOM   1011 2HB  PHE A  61       9.406  -9.160  -6.638  1.00  0.00           H  
ATOM   1012  HD1 PHE A  61       8.192  -7.173  -3.780  1.00  0.00           H  
ATOM   1013  HD2 PHE A  61      11.537  -8.151  -6.251  1.00  0.00           H  
ATOM   1014  HE1 PHE A  61       9.707  -6.088  -2.156  1.00  0.00           H  
ATOM   1015  HE2 PHE A  61      13.056  -7.069  -4.628  1.00  0.00           H  
ATOM   1016  HZ  PHE A  61      12.139  -6.035  -2.580  1.00  0.00           H  
ATOM   1017  N   ASP A  62       8.236  -8.599  -9.237  1.00  0.00           N  
ATOM   1018  CA  ASP A  62       7.708  -9.497 -10.257  1.00  0.00           C  
ATOM   1019  C   ASP A  62       8.783 -10.450 -10.762  1.00  0.00           C  
ATOM   1020  O   ASP A  62       9.195 -10.378 -11.922  1.00  0.00           O  
ATOM   1021  CB  ASP A  62       7.132  -8.700 -11.429  1.00  0.00           C  
ATOM   1022  CG  ASP A  62       6.353  -9.566 -12.410  1.00  0.00           C  
ATOM   1023  OD1 ASP A  62       5.878 -10.602 -12.009  1.00  0.00           O  
ATOM   1024  OD2 ASP A  62       6.241  -9.183 -13.550  1.00  0.00           O  
ATOM   1025  H   ASP A  62       9.185  -8.267  -9.318  1.00  0.00           H  
ATOM   1026  HA  ASP A  62       6.902 -10.084  -9.817  1.00  0.00           H  
ATOM   1027 1HB  ASP A  62       6.470  -7.921 -11.050  1.00  0.00           H  
ATOM   1028 2HB  ASP A  62       7.942  -8.207 -11.967  1.00  0.00           H  
ATOM   1029  N   ILE A  63       9.239 -11.341  -9.888  1.00  0.00           N  
ATOM   1030  CA  ILE A  63      10.470 -12.085 -10.123  1.00  0.00           C  
ATOM   1031  C   ILE A  63      10.184 -13.571 -10.298  1.00  0.00           C  
ATOM   1032  O   ILE A  63       9.587 -14.208  -9.430  1.00  0.00           O  
ATOM   1033  CB  ILE A  63      11.464 -11.883  -8.965  1.00  0.00           C  
ATOM   1034  CG1 ILE A  63      11.692 -10.391  -8.710  1.00  0.00           C  
ATOM   1035  CG2 ILE A  63      12.781 -12.581  -9.267  1.00  0.00           C  
ATOM   1036  CD1 ILE A  63      12.281  -9.652  -9.890  1.00  0.00           C  
ATOM   1037  H   ILE A  63       8.716 -11.507  -9.039  1.00  0.00           H  
ATOM   1038  HA  ILE A  63      10.935 -11.708 -11.034  1.00  0.00           H  
ATOM   1039  HB  ILE A  63      11.045 -12.299  -8.049  1.00  0.00           H  
ATOM   1040 1HG1 ILE A  63      10.745  -9.918  -8.449  1.00  0.00           H  
ATOM   1041 2HG1 ILE A  63      12.363 -10.265  -7.860  1.00  0.00           H  
ATOM   1042 1HG2 ILE A  63      13.473 -12.428  -8.438  1.00  0.00           H  
ATOM   1043 2HG2 ILE A  63      12.605 -13.648  -9.400  1.00  0.00           H  
ATOM   1044 3HG2 ILE A  63      13.212 -12.168 -10.179  1.00  0.00           H  
ATOM   1045 1HD1 ILE A  63      12.414  -8.601  -9.632  1.00  0.00           H  
ATOM   1046 2HD1 ILE A  63      13.248 -10.088 -10.145  1.00  0.00           H  
ATOM   1047 3HD1 ILE A  63      11.609  -9.734 -10.742  1.00  0.00           H  
ATOM   1048  N   ASP A  64      10.616 -14.121 -11.429  1.00  0.00           N  
ATOM   1049  CA  ASP A  64      10.451 -15.543 -11.704  1.00  0.00           C  
ATOM   1050  C   ASP A  64      11.492 -16.374 -10.962  1.00  0.00           C  
ATOM   1051  O   ASP A  64      11.234 -17.514 -10.583  1.00  0.00           O  
ATOM   1052  CB  ASP A  64      10.552 -15.812 -13.208  1.00  0.00           C  
ATOM   1053  CG  ASP A  64       9.360 -15.272 -13.987  1.00  0.00           C  
ATOM   1054  OD1 ASP A  64       8.370 -14.951 -13.374  1.00  0.00           O  
ATOM   1055  OD2 ASP A  64       9.452 -15.186 -15.188  1.00  0.00           O  
ATOM   1056  H   ASP A  64      11.072 -13.538 -12.117  1.00  0.00           H  
ATOM   1057  HA  ASP A  64       9.460 -15.846 -11.368  1.00  0.00           H  
ATOM   1058 1HB  ASP A  64      11.461 -15.355 -13.599  1.00  0.00           H  
ATOM   1059 2HB  ASP A  64      10.624 -16.886 -13.381  1.00  0.00           H  
ATOM   1060  N   ASP A  65      12.673 -15.794 -10.762  1.00  0.00           N  
ATOM   1061  CA  ASP A  65      13.766 -16.492 -10.102  1.00  0.00           C  
ATOM   1062  C   ASP A  65      13.624 -16.431  -8.586  1.00  0.00           C  
ATOM   1063  O   ASP A  65      13.704 -15.358  -7.989  1.00  0.00           O  
ATOM   1064  CB  ASP A  65      15.112 -15.895 -10.520  1.00  0.00           C  
ATOM   1065  CG  ASP A  65      16.300 -16.622  -9.904  1.00  0.00           C  
ATOM   1066  OD1 ASP A  65      16.087 -17.443  -9.043  1.00  0.00           O  
ATOM   1067  OD2 ASP A  65      17.408 -16.349 -10.300  1.00  0.00           O  
ATOM   1068  H   ASP A  65      12.812 -14.843 -11.076  1.00  0.00           H  
ATOM   1069  HA  ASP A  65      13.749 -17.537 -10.413  1.00  0.00           H  
ATOM   1070 1HB  ASP A  65      15.205 -15.932 -11.606  1.00  0.00           H  
ATOM   1071 2HB  ASP A  65      15.153 -14.846 -10.224  1.00  0.00           H  
ATOM   1072  N   GLU A  66      13.410 -17.588  -7.970  1.00  0.00           N  
ATOM   1073  CA  GLU A  66      13.132 -17.656  -6.540  1.00  0.00           C  
ATOM   1074  C   GLU A  66      14.291 -17.099  -5.725  1.00  0.00           C  
ATOM   1075  O   GLU A  66      14.089 -16.483  -4.679  1.00  0.00           O  
ATOM   1076  CB  GLU A  66      12.848 -19.100  -6.119  1.00  0.00           C  
ATOM   1077  CG  GLU A  66      11.594 -19.700  -6.738  1.00  0.00           C  
ATOM   1078  CD  GLU A  66      10.330 -19.222  -6.078  1.00  0.00           C  
ATOM   1079  OE1 GLU A  66      10.223 -19.345  -4.882  1.00  0.00           O  
ATOM   1080  OE2 GLU A  66       9.470 -18.732  -6.772  1.00  0.00           O  
ATOM   1081  H   GLU A  66      13.443 -18.444  -8.507  1.00  0.00           H  
ATOM   1082  HA  GLU A  66      12.242 -17.058  -6.334  1.00  0.00           H  
ATOM   1083 1HB  GLU A  66      13.693 -19.732  -6.396  1.00  0.00           H  
ATOM   1084 2HB  GLU A  66      12.744 -19.149  -5.035  1.00  0.00           H  
ATOM   1085 1HG  GLU A  66      11.560 -19.437  -7.794  1.00  0.00           H  
ATOM   1086 2HG  GLU A  66      11.648 -20.785  -6.663  1.00  0.00           H  
ATOM   1087  N   ASP A  67      15.509 -17.320  -6.210  1.00  0.00           N  
ATOM   1088  CA  ASP A  67      16.710 -16.936  -5.476  1.00  0.00           C  
ATOM   1089  C   ASP A  67      16.946 -15.432  -5.560  1.00  0.00           C  
ATOM   1090  O   ASP A  67      17.295 -14.793  -4.565  1.00  0.00           O  
ATOM   1091  CB  ASP A  67      17.932 -17.682  -6.017  1.00  0.00           C  
ATOM   1092  CG  ASP A  67      17.939 -19.157  -5.641  1.00  0.00           C  
ATOM   1093  OD1 ASP A  67      17.202 -19.529  -4.759  1.00  0.00           O  
ATOM   1094  OD2 ASP A  67      18.681 -19.898  -6.240  1.00  0.00           O  
ATOM   1095  H   ASP A  67      15.605 -17.767  -7.112  1.00  0.00           H  
ATOM   1096  HA  ASP A  67      16.577 -17.213  -4.430  1.00  0.00           H  
ATOM   1097 1HB  ASP A  67      17.958 -17.598  -7.103  1.00  0.00           H  
ATOM   1098 2HB  ASP A  67      18.841 -17.219  -5.631  1.00  0.00           H  
ATOM   1099  N   GLU A  68      16.752 -14.872  -6.747  1.00  0.00           N  
ATOM   1100  CA  GLU A  68      16.870 -13.431  -6.942  1.00  0.00           C  
ATOM   1101  C   GLU A  68      15.890 -12.672  -6.055  1.00  0.00           C  
ATOM   1102  O   GLU A  68      16.258 -11.699  -5.397  1.00  0.00           O  
ATOM   1103  CB  GLU A  68      16.629 -13.070  -8.410  1.00  0.00           C  
ATOM   1104  CG  GLU A  68      16.777 -11.589  -8.726  1.00  0.00           C  
ATOM   1105  CD  GLU A  68      16.564 -11.276 -10.181  1.00  0.00           C  
ATOM   1106  OE1 GLU A  68      16.262 -12.179 -10.925  1.00  0.00           O  
ATOM   1107  OE2 GLU A  68      16.703 -10.134 -10.549  1.00  0.00           O  
ATOM   1108  H   GLU A  68      16.515 -15.458  -7.534  1.00  0.00           H  
ATOM   1109  HA  GLU A  68      17.885 -13.128  -6.683  1.00  0.00           H  
ATOM   1110 1HB  GLU A  68      17.331 -13.618  -9.039  1.00  0.00           H  
ATOM   1111 2HB  GLU A  68      15.623 -13.375  -8.699  1.00  0.00           H  
ATOM   1112 1HG  GLU A  68      16.053 -11.028  -8.136  1.00  0.00           H  
ATOM   1113 2HG  GLU A  68      17.774 -11.263  -8.432  1.00  0.00           H  
ATOM   1114  N   PHE A  69      14.639 -13.126  -6.042  1.00  0.00           N  
ATOM   1115  CA  PHE A  69      13.615 -12.515  -5.203  1.00  0.00           C  
ATOM   1116  C   PHE A  69      14.041 -12.499  -3.742  1.00  0.00           C  
ATOM   1117  O   PHE A  69      14.028 -11.453  -3.092  1.00  0.00           O  
ATOM   1118  CB  PHE A  69      12.290 -13.266  -5.345  1.00  0.00           C  
ATOM   1119  CG  PHE A  69      11.205 -12.755  -4.440  1.00  0.00           C  
ATOM   1120  CD1 PHE A  69      10.465 -11.634  -4.785  1.00  0.00           C  
ATOM   1121  CD2 PHE A  69      10.922 -13.395  -3.243  1.00  0.00           C  
ATOM   1122  CE1 PHE A  69       9.466 -11.164  -3.953  1.00  0.00           C  
ATOM   1123  CE2 PHE A  69       9.924 -12.928  -2.410  1.00  0.00           C  
ATOM   1124  CZ  PHE A  69       9.196 -11.810  -2.766  1.00  0.00           C  
ATOM   1125  H   PHE A  69      14.393 -13.910  -6.628  1.00  0.00           H  
ATOM   1126  HA  PHE A  69      13.461 -11.491  -5.535  1.00  0.00           H  
ATOM   1127 1HB  PHE A  69      11.938 -13.191  -6.374  1.00  0.00           H  
ATOM   1128 2HB  PHE A  69      12.445 -14.322  -5.129  1.00  0.00           H  
ATOM   1129  HD1 PHE A  69      10.678 -11.123  -5.724  1.00  0.00           H  
ATOM   1130  HD2 PHE A  69      11.498 -14.277  -2.962  1.00  0.00           H  
ATOM   1131  HE1 PHE A  69       8.893 -10.281  -4.235  1.00  0.00           H  
ATOM   1132  HE2 PHE A  69       9.712 -13.440  -1.472  1.00  0.00           H  
ATOM   1133  HZ  PHE A  69       8.410 -11.440  -2.109  1.00  0.00           H  
ATOM   1134  N   LYS A  70      14.419 -13.663  -3.223  1.00  0.00           N  
ATOM   1135  CA  LYS A  70      14.835 -13.787  -1.834  1.00  0.00           C  
ATOM   1136  C   LYS A  70      15.930 -12.781  -1.495  1.00  0.00           C  
ATOM   1137  O   LYS A  70      15.855 -12.087  -0.482  1.00  0.00           O  
ATOM   1138  CB  LYS A  70      15.318 -15.209  -1.546  1.00  0.00           C  
ATOM   1139  CG  LYS A  70      15.719 -15.457  -0.098  1.00  0.00           C  
ATOM   1140  CD  LYS A  70      16.133 -16.904   0.121  1.00  0.00           C  
ATOM   1141  CE  LYS A  70      17.455 -17.212  -0.564  1.00  0.00           C  
ATOM   1142  NZ  LYS A  70      17.945 -18.580  -0.240  1.00  0.00           N  
ATOM   1143  H   LYS A  70      14.417 -14.484  -3.813  1.00  0.00           H  
ATOM   1144  HA  LYS A  70      13.972 -13.591  -1.195  1.00  0.00           H  
ATOM   1145 1HB  LYS A  70      14.530 -15.919  -1.801  1.00  0.00           H  
ATOM   1146 2HB  LYS A  70      16.179 -15.436  -2.175  1.00  0.00           H  
ATOM   1147 1HG  LYS A  70      16.553 -14.805   0.165  1.00  0.00           H  
ATOM   1148 2HG  LYS A  70      14.879 -15.225   0.556  1.00  0.00           H  
ATOM   1149 1HD  LYS A  70      16.234 -17.096   1.190  1.00  0.00           H  
ATOM   1150 2HD  LYS A  70      15.365 -17.567  -0.278  1.00  0.00           H  
ATOM   1151 1HE  LYS A  70      17.333 -17.130  -1.643  1.00  0.00           H  
ATOM   1152 2HE  LYS A  70      18.206 -16.487  -0.250  1.00  0.00           H  
ATOM   1153 1HZ  LYS A  70      18.823 -18.744  -0.712  1.00  0.00           H  
ATOM   1154 2HZ  LYS A  70      18.080 -18.661   0.758  1.00  0.00           H  
ATOM   1155 3HZ  LYS A  70      17.266 -19.262  -0.544  1.00  0.00           H  
ATOM   1156  N   LYS A  71      16.945 -12.710  -2.349  1.00  0.00           N  
ATOM   1157  CA  LYS A  71      18.087 -11.839  -2.109  1.00  0.00           C  
ATOM   1158  C   LYS A  71      17.671 -10.374  -2.102  1.00  0.00           C  
ATOM   1159  O   LYS A  71      18.122  -9.594  -1.262  1.00  0.00           O  
ATOM   1160  CB  LYS A  71      19.171 -12.073  -3.162  1.00  0.00           C  
ATOM   1161  CG  LYS A  71      19.923 -13.389  -3.010  1.00  0.00           C  
ATOM   1162  CD  LYS A  71      20.820 -13.655  -4.209  1.00  0.00           C  
ATOM   1163  CE  LYS A  71      21.978 -12.670  -4.265  1.00  0.00           C  
ATOM   1164  NZ  LYS A  71      22.911 -12.971  -5.385  1.00  0.00           N  
ATOM   1165  H   LYS A  71      16.923 -13.277  -3.184  1.00  0.00           H  
ATOM   1166  HA  LYS A  71      18.512 -12.085  -1.136  1.00  0.00           H  
ATOM   1167 1HB  LYS A  71      18.722 -12.058  -4.156  1.00  0.00           H  
ATOM   1168 2HB  LYS A  71      19.900 -11.264  -3.121  1.00  0.00           H  
ATOM   1169 1HG  LYS A  71      20.536 -13.355  -2.108  1.00  0.00           H  
ATOM   1170 2HG  LYS A  71      19.209 -14.207  -2.911  1.00  0.00           H  
ATOM   1171 1HD  LYS A  71      21.218 -14.669  -4.148  1.00  0.00           H  
ATOM   1172 2HD  LYS A  71      20.237 -13.568  -5.126  1.00  0.00           H  
ATOM   1173 1HE  LYS A  71      21.591 -11.661  -4.392  1.00  0.00           H  
ATOM   1174 2HE  LYS A  71      22.533 -12.708  -3.328  1.00  0.00           H  
ATOM   1175 1HZ  LYS A  71      23.663 -12.297  -5.387  1.00  0.00           H  
ATOM   1176 2HZ  LYS A  71      23.291 -13.900  -5.267  1.00  0.00           H  
ATOM   1177 3HZ  LYS A  71      22.412 -12.920  -6.262  1.00  0.00           H  
ATOM   1178  N   GLN A  72      16.809 -10.005  -3.042  1.00  0.00           N  
ATOM   1179  CA  GLN A  72      16.370  -8.621  -3.179  1.00  0.00           C  
ATOM   1180  C   GLN A  72      15.523  -8.192  -1.987  1.00  0.00           C  
ATOM   1181  O   GLN A  72      15.711  -7.105  -1.438  1.00  0.00           O  
ATOM   1182  CB  GLN A  72      15.579  -8.435  -4.477  1.00  0.00           C  
ATOM   1183  CG  GLN A  72      16.425  -8.505  -5.737  1.00  0.00           C  
ATOM   1184  CD  GLN A  72      15.594  -8.371  -6.999  1.00  0.00           C  
ATOM   1185  OE1 GLN A  72      14.366  -8.490  -6.967  1.00  0.00           O  
ATOM   1186  NE2 GLN A  72      16.260  -8.123  -8.121  1.00  0.00           N  
ATOM   1187  H   GLN A  72      16.449 -10.702  -3.682  1.00  0.00           H  
ATOM   1188  HA  GLN A  72      17.252  -7.982  -3.231  1.00  0.00           H  
ATOM   1189 1HB  GLN A  72      14.808  -9.203  -4.546  1.00  0.00           H  
ATOM   1190 2HB  GLN A  72      15.077  -7.468  -4.462  1.00  0.00           H  
ATOM   1191 1HG  GLN A  72      17.153  -7.694  -5.719  1.00  0.00           H  
ATOM   1192 2HG  GLN A  72      16.938  -9.466  -5.765  1.00  0.00           H  
ATOM   1193 1HE2 GLN A  72      15.766  -8.025  -8.986  1.00  0.00           H  
ATOM   1194 2HE2 GLN A  72      17.256  -8.034  -8.103  1.00  0.00           H  
ATOM   1195  N   VAL A  73      14.592  -9.049  -1.587  1.00  0.00           N  
ATOM   1196  CA  VAL A  73      13.724  -8.750  -0.457  1.00  0.00           C  
ATOM   1197  C   VAL A  73      14.512  -8.686   0.843  1.00  0.00           C  
ATOM   1198  O   VAL A  73      14.317  -7.781   1.656  1.00  0.00           O  
ATOM   1199  CB  VAL A  73      12.622  -9.820  -0.333  1.00  0.00           C  
ATOM   1200  CG1 VAL A  73      11.857  -9.648   0.971  1.00  0.00           C  
ATOM   1201  CG2 VAL A  73      11.681  -9.734  -1.525  1.00  0.00           C  
ATOM   1202  H   VAL A  73      14.481  -9.926  -2.076  1.00  0.00           H  
ATOM   1203  HA  VAL A  73      13.253  -7.781  -0.629  1.00  0.00           H  
ATOM   1204  HB  VAL A  73      13.087 -10.805  -0.306  1.00  0.00           H  
ATOM   1205 1HG1 VAL A  73      11.083 -10.412   1.042  1.00  0.00           H  
ATOM   1206 2HG1 VAL A  73      12.544  -9.749   1.811  1.00  0.00           H  
ATOM   1207 3HG1 VAL A  73      11.396  -8.661   0.995  1.00  0.00           H  
ATOM   1208 1HG2 VAL A  73      10.905 -10.493  -1.432  1.00  0.00           H  
ATOM   1209 2HG2 VAL A  73      11.221  -8.746  -1.556  1.00  0.00           H  
ATOM   1210 3HG2 VAL A  73      12.243  -9.901  -2.445  1.00  0.00           H  
ATOM   1211  N   LYS A  74      15.408  -9.649   1.033  1.00  0.00           N  
ATOM   1212  CA  LYS A  74      16.263  -9.679   2.215  1.00  0.00           C  
ATOM   1213  C   LYS A  74      17.000  -8.358   2.395  1.00  0.00           C  
ATOM   1214  O   LYS A  74      16.977  -7.767   3.475  1.00  0.00           O  
ATOM   1215  CB  LYS A  74      17.264 -10.831   2.124  1.00  0.00           C  
ATOM   1216  CG  LYS A  74      18.167 -10.978   3.342  1.00  0.00           C  
ATOM   1217  CD  LYS A  74      19.099 -12.172   3.198  1.00  0.00           C  
ATOM   1218  CE  LYS A  74      19.918 -12.390   4.462  1.00  0.00           C  
ATOM   1219  NZ  LYS A  74      20.946 -11.330   4.649  1.00  0.00           N  
ATOM   1220  H   LYS A  74      15.499 -10.379   0.342  1.00  0.00           H  
ATOM   1221  HA  LYS A  74      15.634  -9.851   3.091  1.00  0.00           H  
ATOM   1222 1HB  LYS A  74      16.727 -11.771   1.991  1.00  0.00           H  
ATOM   1223 2HB  LYS A  74      17.901 -10.692   1.250  1.00  0.00           H  
ATOM   1224 1HG  LYS A  74      18.765 -10.073   3.463  1.00  0.00           H  
ATOM   1225 2HG  LYS A  74      17.556 -11.110   4.234  1.00  0.00           H  
ATOM   1226 1HD  LYS A  74      18.512 -13.069   2.996  1.00  0.00           H  
ATOM   1227 2HD  LYS A  74      19.777 -12.005   2.361  1.00  0.00           H  
ATOM   1228 1HE  LYS A  74      19.257 -12.396   5.327  1.00  0.00           H  
ATOM   1229 2HE  LYS A  74      20.419 -13.357   4.408  1.00  0.00           H  
ATOM   1230 1HZ  LYS A  74      21.467 -11.511   5.495  1.00  0.00           H  
ATOM   1231 2HZ  LYS A  74      21.576 -11.328   3.860  1.00  0.00           H  
ATOM   1232 3HZ  LYS A  74      20.492 -10.430   4.719  1.00  0.00           H  
ATOM   1233  N   LYS A  75      17.653  -7.900   1.333  1.00  0.00           N  
ATOM   1234  CA  LYS A  75      18.383  -6.640   1.366  1.00  0.00           C  
ATOM   1235  C   LYS A  75      17.438  -5.461   1.570  1.00  0.00           C  
ATOM   1236  O   LYS A  75      17.734  -4.543   2.332  1.00  0.00           O  
ATOM   1237  CB  LYS A  75      19.186  -6.454   0.077  1.00  0.00           C  
ATOM   1238  CG  LYS A  75      20.036  -5.190   0.043  1.00  0.00           C  
ATOM   1239  CD  LYS A  75      21.148  -5.244   1.080  1.00  0.00           C  
ATOM   1240  CE  LYS A  75      22.074  -4.043   0.963  1.00  0.00           C  
ATOM   1241  NZ  LYS A  75      23.161  -4.076   1.980  1.00  0.00           N  
ATOM   1242  H   LYS A  75      17.642  -8.440   0.479  1.00  0.00           H  
ATOM   1243  HA  LYS A  75      19.089  -6.669   2.196  1.00  0.00           H  
ATOM   1244 1HB  LYS A  75      19.849  -7.307  -0.064  1.00  0.00           H  
ATOM   1245 2HB  LYS A  75      18.506  -6.422  -0.774  1.00  0.00           H  
ATOM   1246 1HG  LYS A  75      20.479  -5.077  -0.947  1.00  0.00           H  
ATOM   1247 2HG  LYS A  75      19.407  -4.323   0.242  1.00  0.00           H  
ATOM   1248 1HD  LYS A  75      20.713  -5.261   2.080  1.00  0.00           H  
ATOM   1249 2HD  LYS A  75      21.731  -6.155   0.942  1.00  0.00           H  
ATOM   1250 1HE  LYS A  75      22.522  -4.024  -0.029  1.00  0.00           H  
ATOM   1251 2HE  LYS A  75      21.499  -3.126   1.095  1.00  0.00           H  
ATOM   1252 1HZ  LYS A  75      23.751  -3.264   1.869  1.00  0.00           H  
ATOM   1253 2HZ  LYS A  75      22.756  -4.075   2.906  1.00  0.00           H  
ATOM   1254 3HZ  LYS A  75      23.713  -4.913   1.855  1.00  0.00           H  
ATOM   1255  N   ALA A  76      16.300  -5.494   0.884  1.00  0.00           N  
ATOM   1256  CA  ALA A  76      15.306  -4.434   0.997  1.00  0.00           C  
ATOM   1257  C   ALA A  76      14.823  -4.284   2.433  1.00  0.00           C  
ATOM   1258  O   ALA A  76      14.672  -3.169   2.933  1.00  0.00           O  
ATOM   1259  CB  ALA A  76      14.133  -4.710   0.068  1.00  0.00           C  
ATOM   1260  H   ALA A  76      16.122  -6.275   0.269  1.00  0.00           H  
ATOM   1261  HA  ALA A  76      15.765  -3.497   0.680  1.00  0.00           H  
ATOM   1262 1HB  ALA A  76      13.398  -3.910   0.163  1.00  0.00           H  
ATOM   1263 2HB  ALA A  76      14.486  -4.759  -0.962  1.00  0.00           H  
ATOM   1264 3HB  ALA A  76      13.671  -5.660   0.338  1.00  0.00           H  
ATOM   1265  N   LEU A  77      14.580  -5.413   3.094  1.00  0.00           N  
ATOM   1266  CA  LEU A  77      14.140  -5.409   4.483  1.00  0.00           C  
ATOM   1267  C   LEU A  77      15.215  -4.834   5.398  1.00  0.00           C  
ATOM   1268  O   LEU A  77      14.915  -4.087   6.329  1.00  0.00           O  
ATOM   1269  CB  LEU A  77      13.786  -6.832   4.930  1.00  0.00           C  
ATOM   1270  CG  LEU A  77      12.531  -7.438   4.289  1.00  0.00           C  
ATOM   1271  CD1 LEU A  77      12.437  -8.914   4.650  1.00  0.00           C  
ATOM   1272  CD2 LEU A  77      11.300  -6.680   4.765  1.00  0.00           C  
ATOM   1273  H   LEU A  77      14.703  -6.296   2.619  1.00  0.00           H  
ATOM   1274  HA  LEU A  77      13.246  -4.790   4.560  1.00  0.00           H  
ATOM   1275 1HB  LEU A  77      14.624  -7.488   4.701  1.00  0.00           H  
ATOM   1276 2HB  LEU A  77      13.638  -6.831   6.010  1.00  0.00           H  
ATOM   1277  HG  LEU A  77      12.605  -7.364   3.204  1.00  0.00           H  
ATOM   1278 1HD1 LEU A  77      11.546  -9.345   4.194  1.00  0.00           H  
ATOM   1279 2HD1 LEU A  77      13.321  -9.436   4.280  1.00  0.00           H  
ATOM   1280 3HD1 LEU A  77      12.379  -9.021   5.732  1.00  0.00           H  
ATOM   1281 1HD2 LEU A  77      10.408  -7.110   4.309  1.00  0.00           H  
ATOM   1282 2HD2 LEU A  77      11.225  -6.755   5.850  1.00  0.00           H  
ATOM   1283 3HD2 LEU A  77      11.385  -5.632   4.479  1.00  0.00           H  
ATOM   1284  N   GLU A  78      16.465  -5.187   5.127  1.00  0.00           N  
ATOM   1285  CA  GLU A  78      17.592  -4.663   5.893  1.00  0.00           C  
ATOM   1286  C   GLU A  78      17.747  -3.161   5.685  1.00  0.00           C  
ATOM   1287  O   GLU A  78      18.034  -2.421   6.625  1.00  0.00           O  
ATOM   1288  CB  GLU A  78      18.885  -5.378   5.498  1.00  0.00           C  
ATOM   1289  CG  GLU A  78      18.975  -6.822   5.973  1.00  0.00           C  
ATOM   1290  CD  GLU A  78      20.176  -7.543   5.427  1.00  0.00           C  
ATOM   1291  OE1 GLU A  78      21.104  -6.888   5.019  1.00  0.00           O  
ATOM   1292  OE2 GLU A  78      20.165  -8.752   5.418  1.00  0.00           O  
ATOM   1293  H   GLU A  78      16.643  -5.832   4.372  1.00  0.00           H  
ATOM   1294  HA  GLU A  78      17.408  -4.851   6.952  1.00  0.00           H  
ATOM   1295 1HB  GLU A  78      18.985  -5.377   4.412  1.00  0.00           H  
ATOM   1296 2HB  GLU A  78      19.739  -4.838   5.906  1.00  0.00           H  
ATOM   1297 1HG  GLU A  78      19.023  -6.833   7.061  1.00  0.00           H  
ATOM   1298 2HG  GLU A  78      18.072  -7.350   5.671  1.00  0.00           H  
ATOM   1299  N   LEU A  79      17.557  -2.717   4.448  1.00  0.00           N  
ATOM   1300  CA  LEU A  79      17.619  -1.296   4.125  1.00  0.00           C  
ATOM   1301  C   LEU A  79      16.513  -0.521   4.829  1.00  0.00           C  
ATOM   1302  O   LEU A  79      16.772   0.483   5.492  1.00  0.00           O  
ATOM   1303  CB  LEU A  79      17.509  -1.092   2.609  1.00  0.00           C  
ATOM   1304  CG  LEU A  79      18.748  -1.484   1.794  1.00  0.00           C  
ATOM   1305  CD1 LEU A  79      18.403  -1.479   0.311  1.00  0.00           C  
ATOM   1306  CD2 LEU A  79      19.881  -0.515   2.095  1.00  0.00           C  
ATOM   1307  H   LEU A  79      17.365  -3.382   3.712  1.00  0.00           H  
ATOM   1308  HA  LEU A  79      18.583  -0.909   4.454  1.00  0.00           H  
ATOM   1309 1HB  LEU A  79      16.670  -1.680   2.240  1.00  0.00           H  
ATOM   1310 2HB  LEU A  79      17.303  -0.040   2.414  1.00  0.00           H  
ATOM   1311  HG  LEU A  79      19.054  -2.495   2.061  1.00  0.00           H  
ATOM   1312 1HD1 LEU A  79      19.283  -1.757  -0.269  1.00  0.00           H  
ATOM   1313 2HD1 LEU A  79      17.603  -2.194   0.121  1.00  0.00           H  
ATOM   1314 3HD1 LEU A  79      18.076  -0.482   0.017  1.00  0.00           H  
ATOM   1315 1HD2 LEU A  79      20.762  -0.794   1.516  1.00  0.00           H  
ATOM   1316 2HD2 LEU A  79      19.576   0.497   1.827  1.00  0.00           H  
ATOM   1317 3HD2 LEU A  79      20.119  -0.552   3.158  1.00  0.00           H  
ATOM   1318  N   MET A  80      15.280  -0.996   4.680  1.00  0.00           N  
ATOM   1319  CA  MET A  80      14.121  -0.299   5.228  1.00  0.00           C  
ATOM   1320  C   MET A  80      14.175  -0.257   6.751  1.00  0.00           C  
ATOM   1321  O   MET A  80      13.825   0.751   7.364  1.00  0.00           O  
ATOM   1322  CB  MET A  80      12.831  -0.969   4.758  1.00  0.00           C  
ATOM   1323  CG  MET A  80      12.501  -0.741   3.290  1.00  0.00           C  
ATOM   1324  SD  MET A  80      10.887  -1.399   2.829  1.00  0.00           S  
ATOM   1325  CE  MET A  80      11.223  -3.158   2.839  1.00  0.00           C  
ATOM   1326  H   MET A  80      15.144  -1.860   4.175  1.00  0.00           H  
ATOM   1327  HA  MET A  80      14.122   0.724   4.849  1.00  0.00           H  
ATOM   1328 1HB  MET A  80      12.899  -2.044   4.921  1.00  0.00           H  
ATOM   1329 2HB  MET A  80      11.992  -0.600   5.350  1.00  0.00           H  
ATOM   1330 1HG  MET A  80      12.511   0.328   3.077  1.00  0.00           H  
ATOM   1331 2HG  MET A  80      13.258  -1.219   2.668  1.00  0.00           H  
ATOM   1332 1HE  MET A  80      10.318  -3.703   2.572  1.00  0.00           H  
ATOM   1333 2HE  MET A  80      12.009  -3.382   2.116  1.00  0.00           H  
ATOM   1334 3HE  MET A  80      11.549  -3.460   3.835  1.00  0.00           H  
ATOM   1335  N   LYS A  81      14.615  -1.354   7.352  1.00  0.00           N  
ATOM   1336  CA  LYS A  81      14.746  -1.435   8.803  1.00  0.00           C  
ATOM   1337  C   LYS A  81      15.763  -0.425   9.320  1.00  0.00           C  
ATOM   1338  O   LYS A  81      15.488   0.323  10.260  1.00  0.00           O  
ATOM   1339  CB  LYS A  81      15.146  -2.848   9.229  1.00  0.00           C  
ATOM   1340  CG  LYS A  81      15.277  -3.039  10.734  1.00  0.00           C  
ATOM   1341  CD  LYS A  81      15.617  -4.481  11.081  1.00  0.00           C  
ATOM   1342  CE  LYS A  81      15.653  -4.695  12.587  1.00  0.00           C  
ATOM   1343  NZ  LYS A  81      16.811  -4.007  13.219  1.00  0.00           N  
ATOM   1344  H   LYS A  81      14.866  -2.158   6.792  1.00  0.00           H  
ATOM   1345  HA  LYS A  81      13.776  -1.213   9.251  1.00  0.00           H  
ATOM   1346 1HB  LYS A  81      14.406  -3.561   8.865  1.00  0.00           H  
ATOM   1347 2HB  LYS A  81      16.102  -3.108   8.774  1.00  0.00           H  
ATOM   1348 1HG  LYS A  81      16.064  -2.387  11.116  1.00  0.00           H  
ATOM   1349 2HG  LYS A  81      14.339  -2.769  11.218  1.00  0.00           H  
ATOM   1350 1HD  LYS A  81      14.870  -5.146  10.645  1.00  0.00           H  
ATOM   1351 2HD  LYS A  81      16.592  -4.735  10.664  1.00  0.00           H  
ATOM   1352 1HE  LYS A  81      14.734  -4.314  13.030  1.00  0.00           H  
ATOM   1353 2HE  LYS A  81      15.720  -5.761  12.801  1.00  0.00           H  
ATOM   1354 1HZ  LYS A  81      16.799  -4.173  14.216  1.00  0.00           H  
ATOM   1355 2HZ  LYS A  81      17.671  -4.365  12.829  1.00  0.00           H  
ATOM   1356 3HZ  LYS A  81      16.750  -3.014  13.044  1.00  0.00           H  
ATOM   1357  N   LYS A  82      16.940  -0.409   8.703  1.00  0.00           N  
ATOM   1358  CA  LYS A  82      17.996   0.519   9.088  1.00  0.00           C  
ATOM   1359  C   LYS A  82      17.559   1.964   8.892  1.00  0.00           C  
ATOM   1360  O   LYS A  82      17.830   2.823   9.730  1.00  0.00           O  
ATOM   1361  CB  LYS A  82      19.270   0.242   8.289  1.00  0.00           C  
ATOM   1362  CG  LYS A  82      20.471   1.078   8.710  1.00  0.00           C  
ATOM   1363  CD  LYS A  82      21.697   0.746   7.872  1.00  0.00           C  
ATOM   1364  CE  LYS A  82      22.218  -0.650   8.179  1.00  0.00           C  
ATOM   1365  NZ  LYS A  82      22.829  -0.730   9.533  1.00  0.00           N  
ATOM   1366  H   LYS A  82      17.106  -1.055   7.946  1.00  0.00           H  
ATOM   1367  HA  LYS A  82      18.223   0.363  10.144  1.00  0.00           H  
ATOM   1368 1HB  LYS A  82      19.542  -0.809   8.390  1.00  0.00           H  
ATOM   1369 2HB  LYS A  82      19.085   0.432   7.231  1.00  0.00           H  
ATOM   1370 1HG  LYS A  82      20.237   2.137   8.593  1.00  0.00           H  
ATOM   1371 2HG  LYS A  82      20.697   0.888   9.759  1.00  0.00           H  
ATOM   1372 1HD  LYS A  82      21.440   0.805   6.813  1.00  0.00           H  
ATOM   1373 2HD  LYS A  82      22.485   1.471   8.077  1.00  0.00           H  
ATOM   1374 1HE  LYS A  82      21.398  -1.365   8.121  1.00  0.00           H  
ATOM   1375 2HE  LYS A  82      22.967  -0.930   7.439  1.00  0.00           H  
ATOM   1376 1HZ  LYS A  82      23.162  -1.670   9.698  1.00  0.00           H  
ATOM   1377 2HZ  LYS A  82      23.604  -0.084   9.592  1.00  0.00           H  
ATOM   1378 3HZ  LYS A  82      22.138  -0.492  10.230  1.00  0.00           H  
ATOM   1379  N   LEU A  83      16.883   2.227   7.782  1.00  0.00           N  
ATOM   1380  CA  LEU A  83      16.392   3.567   7.481  1.00  0.00           C  
ATOM   1381  C   LEU A  83      15.353   4.016   8.496  1.00  0.00           C  
ATOM   1382  O   LEU A  83      15.301   5.187   8.868  1.00  0.00           O  
ATOM   1383  CB  LEU A  83      15.786   3.606   6.072  1.00  0.00           C  
ATOM   1384  CG  LEU A  83      16.784   3.472   4.915  1.00  0.00           C  
ATOM   1385  CD1 LEU A  83      16.043   3.060   3.650  1.00  0.00           C  
ATOM   1386  CD2 LEU A  83      17.512   4.793   4.716  1.00  0.00           C  
ATOM   1387  H   LEU A  83      16.703   1.478   7.126  1.00  0.00           H  
ATOM   1388  HA  LEU A  83      17.236   4.259   7.513  1.00  0.00           H  
ATOM   1389 1HB  LEU A  83      15.064   2.796   5.982  1.00  0.00           H  
ATOM   1390 2HB  LEU A  83      15.258   4.551   5.947  1.00  0.00           H  
ATOM   1391  HG  LEU A  83      17.508   2.690   5.147  1.00  0.00           H  
ATOM   1392 1HD1 LEU A  83      16.752   2.965   2.828  1.00  0.00           H  
ATOM   1393 2HD1 LEU A  83      15.548   2.103   3.814  1.00  0.00           H  
ATOM   1394 3HD1 LEU A  83      15.299   3.816   3.401  1.00  0.00           H  
ATOM   1395 1HD2 LEU A  83      18.222   4.698   3.894  1.00  0.00           H  
ATOM   1396 2HD2 LEU A  83      16.789   5.575   4.483  1.00  0.00           H  
ATOM   1397 3HD2 LEU A  83      18.047   5.055   5.629  1.00  0.00           H  
ATOM   1398  N   GLY A  84      14.526   3.078   8.943  1.00  0.00           N  
ATOM   1399  CA  GLY A  84      13.621   3.322  10.057  1.00  0.00           C  
ATOM   1400  C   GLY A  84      12.191   3.531   9.574  1.00  0.00           C  
ATOM   1401  O   GLY A  84      11.499   4.443  10.027  1.00  0.00           O  
ATOM   1402  H   GLY A  84      14.524   2.169   8.497  1.00  0.00           H  
ATOM   1403 1HA  GLY A  84      13.653   2.476  10.746  1.00  0.00           H  
ATOM   1404 2HA  GLY A  84      13.952   4.199  10.611  1.00  0.00           H  
ATOM   1405  N   VAL A  85      11.754   2.686   8.648  1.00  0.00           N  
ATOM   1406  CA  VAL A  85      10.339   2.573   8.317  1.00  0.00           C  
ATOM   1407  C   VAL A  85       9.577   1.829   9.404  1.00  0.00           C  
ATOM   1408  O   VAL A  85      10.121   0.947  10.065  1.00  0.00           O  
ATOM   1409  CB  VAL A  85      10.162   1.837   6.975  1.00  0.00           C  
ATOM   1410  CG1 VAL A  85      10.335   0.337   7.163  1.00  0.00           C  
ATOM   1411  CG2 VAL A  85       8.795   2.153   6.388  1.00  0.00           C  
ATOM   1412  H   VAL A  85      12.421   2.103   8.162  1.00  0.00           H  
ATOM   1413  HA  VAL A  85       9.925   3.579   8.226  1.00  0.00           H  
ATOM   1414  HB  VAL A  85      10.939   2.166   6.285  1.00  0.00           H  
ATOM   1415 1HG1 VAL A  85      10.206  -0.167   6.205  1.00  0.00           H  
ATOM   1416 2HG1 VAL A  85      11.333   0.132   7.550  1.00  0.00           H  
ATOM   1417 3HG1 VAL A  85       9.589  -0.029   7.868  1.00  0.00           H  
ATOM   1418 1HG2 VAL A  85       8.677   1.631   5.439  1.00  0.00           H  
ATOM   1419 2HG2 VAL A  85       8.018   1.830   7.081  1.00  0.00           H  
ATOM   1420 3HG2 VAL A  85       8.709   3.228   6.223  1.00  0.00           H  
ATOM   1421  N   ASP A  86       8.310   2.189   9.586  1.00  0.00           N  
ATOM   1422  CA  ASP A  86       7.482   1.580  10.615  1.00  0.00           C  
ATOM   1423  C   ASP A  86       6.935   0.233  10.159  1.00  0.00           C  
ATOM   1424  O   ASP A  86       6.837  -0.708  10.948  1.00  0.00           O  
ATOM   1425  CB  ASP A  86       6.323   2.509  10.989  1.00  0.00           C  
ATOM   1426  CG  ASP A  86       6.785   3.780  11.688  1.00  0.00           C  
ATOM   1427  OD1 ASP A  86       7.170   3.700  12.830  1.00  0.00           O  
ATOM   1428  OD2 ASP A  86       6.748   4.819  11.073  1.00  0.00           O  
ATOM   1429  H   ASP A  86       7.913   2.905   8.995  1.00  0.00           H  
ATOM   1430  HA  ASP A  86       8.094   1.423  11.507  1.00  0.00           H  
ATOM   1431 1HB  ASP A  86       5.774   2.785  10.088  1.00  0.00           H  
ATOM   1432 2HB  ASP A  86       5.631   1.981  11.645  1.00  0.00           H  
ATOM   1433  N   HIS A  87       6.578   0.147   8.885  1.00  0.00           N  
ATOM   1434  CA  HIS A  87       6.080  -1.097   8.307  1.00  0.00           C  
ATOM   1435  C   HIS A  87       6.809  -1.433   7.013  1.00  0.00           C  
ATOM   1436  O   HIS A  87       6.772  -0.666   6.051  1.00  0.00           O  
ATOM   1437  CB  HIS A  87       4.574  -1.007   8.042  1.00  0.00           C  
ATOM   1438  CG  HIS A  87       3.777  -0.580   9.236  1.00  0.00           C  
ATOM   1439  ND1 HIS A  87       3.266  -1.478  10.148  1.00  0.00           N  
ATOM   1440  CD2 HIS A  87       3.404   0.648   9.666  1.00  0.00           C  
ATOM   1441  CE1 HIS A  87       2.612  -0.819  11.090  1.00  0.00           C  
ATOM   1442  NE2 HIS A  87       2.681   0.471  10.820  1.00  0.00           N  
ATOM   1443  H   HIS A  87       6.652   0.967   8.296  1.00  0.00           H  
ATOM   1444  HA  HIS A  87       6.253  -1.901   9.024  1.00  0.00           H  
ATOM   1445 1HB  HIS A  87       4.388  -0.296   7.236  1.00  0.00           H  
ATOM   1446 2HB  HIS A  87       4.203  -1.978   7.714  1.00  0.00           H  
ATOM   1447  HD2 HIS A  87       3.634   1.600   9.186  1.00  0.00           H  
ATOM   1448  HE1 HIS A  87       2.103  -1.266  11.944  1.00  0.00           H  
ATOM   1449  HE2 HIS A  87       2.271   1.213  11.369  1.00  0.00           H  
ATOM   1450  N   ARG A  88       7.475  -2.586   6.996  1.00  0.00           N  
ATOM   1451  CA  ARG A  88       8.116  -3.080   5.785  1.00  0.00           C  
ATOM   1452  C   ARG A  88       7.179  -3.982   4.992  1.00  0.00           C  
ATOM   1453  O   ARG A  88       6.895  -5.108   5.401  1.00  0.00           O  
ATOM   1454  CB  ARG A  88       9.385  -3.848   6.126  1.00  0.00           C  
ATOM   1455  CG  ARG A  88      10.439  -3.043   6.869  1.00  0.00           C  
ATOM   1456  CD  ARG A  88      11.475  -3.920   7.473  1.00  0.00           C  
ATOM   1457  NE  ARG A  88      10.923  -4.775   8.512  1.00  0.00           N  
ATOM   1458  CZ  ARG A  88      11.556  -5.839   9.043  1.00  0.00           C  
ATOM   1459  NH1 ARG A  88      12.758  -6.165   8.624  1.00  0.00           N  
ATOM   1460  NH2 ARG A  88      10.967  -6.556   9.985  1.00  0.00           N  
ATOM   1461  H   ARG A  88       7.534  -3.132   7.844  1.00  0.00           H  
ATOM   1462  HA  ARG A  88       8.391  -2.227   5.164  1.00  0.00           H  
ATOM   1463 1HB  ARG A  88       9.133  -4.710   6.742  1.00  0.00           H  
ATOM   1464 2HB  ARG A  88       9.841  -4.223   5.210  1.00  0.00           H  
ATOM   1465 1HG  ARG A  88      10.930  -2.359   6.177  1.00  0.00           H  
ATOM   1466 2HG  ARG A  88       9.965  -2.472   7.668  1.00  0.00           H  
ATOM   1467 1HD  ARG A  88      11.907  -4.556   6.702  1.00  0.00           H  
ATOM   1468 2HD  ARG A  88      12.257  -3.306   7.918  1.00  0.00           H  
ATOM   1469  HE  ARG A  88       9.999  -4.556   8.860  1.00  0.00           H  
ATOM   1470 1HH1 ARG A  88      13.208  -5.618   7.904  1.00  0.00           H  
ATOM   1471 2HH1 ARG A  88      13.233  -6.963   9.022  1.00  0.00           H  
ATOM   1472 1HH2 ARG A  88      10.043  -6.305  10.307  1.00  0.00           H  
ATOM   1473 2HH2 ARG A  88      11.441  -7.353  10.383  1.00  0.00           H  
ATOM   1474  N   ILE A  89       6.702  -3.479   3.860  1.00  0.00           N  
ATOM   1475  CA  ILE A  89       5.673  -4.168   3.088  1.00  0.00           C  
ATOM   1476  C   ILE A  89       6.229  -4.688   1.769  1.00  0.00           C  
ATOM   1477  O   ILE A  89       6.767  -3.925   0.967  1.00  0.00           O  
ATOM   1478  CB  ILE A  89       4.479  -3.237   2.810  1.00  0.00           C  
ATOM   1479  CG1 ILE A  89       3.946  -2.648   4.119  1.00  0.00           C  
ATOM   1480  CG2 ILE A  89       3.380  -3.988   2.074  1.00  0.00           C  
ATOM   1481  CD1 ILE A  89       2.907  -1.567   3.923  1.00  0.00           C  
ATOM   1482  H   ILE A  89       7.059  -2.595   3.524  1.00  0.00           H  
ATOM   1483  HA  ILE A  89       5.312  -5.016   3.675  1.00  0.00           H  
ATOM   1484  HB  ILE A  89       4.806  -2.398   2.197  1.00  0.00           H  
ATOM   1485 1HG1 ILE A  89       3.504  -3.441   4.722  1.00  0.00           H  
ATOM   1486 2HG1 ILE A  89       4.772  -2.225   4.691  1.00  0.00           H  
ATOM   1487 1HG2 ILE A  89       2.543  -3.315   1.886  1.00  0.00           H  
ATOM   1488 2HG2 ILE A  89       3.766  -4.360   1.126  1.00  0.00           H  
ATOM   1489 3HG2 ILE A  89       3.041  -4.827   2.683  1.00  0.00           H  
ATOM   1490 1HD1 ILE A  89       2.578  -1.198   4.895  1.00  0.00           H  
ATOM   1491 2HD1 ILE A  89       3.340  -0.746   3.351  1.00  0.00           H  
ATOM   1492 3HD1 ILE A  89       2.054  -1.976   3.383  1.00  0.00           H  
ATOM   1493  N   ILE A  90       6.099  -5.992   1.551  1.00  0.00           N  
ATOM   1494  CA  ILE A  90       6.533  -6.607   0.301  1.00  0.00           C  
ATOM   1495  C   ILE A  90       5.345  -6.915  -0.604  1.00  0.00           C  
ATOM   1496  O   ILE A  90       4.454  -7.683  -0.234  1.00  0.00           O  
ATOM   1497  CB  ILE A  90       7.323  -7.901   0.572  1.00  0.00           C  
ATOM   1498  CG1 ILE A  90       8.507  -7.619   1.500  1.00  0.00           C  
ATOM   1499  CG2 ILE A  90       7.800  -8.515  -0.735  1.00  0.00           C  
ATOM   1500  CD1 ILE A  90       9.484  -6.603   0.953  1.00  0.00           C  
ATOM   1501  H   ILE A  90       5.688  -6.574   2.266  1.00  0.00           H  
ATOM   1502  HA  ILE A  90       7.195  -5.911  -0.217  1.00  0.00           H  
ATOM   1503  HB  ILE A  90       6.683  -8.617   1.086  1.00  0.00           H  
ATOM   1504 1HG1 ILE A  90       8.139  -7.257   2.459  1.00  0.00           H  
ATOM   1505 2HG1 ILE A  90       9.051  -8.545   1.688  1.00  0.00           H  
ATOM   1506 1HG2 ILE A  90       8.357  -9.428  -0.526  1.00  0.00           H  
ATOM   1507 2HG2 ILE A  90       6.941  -8.750  -1.362  1.00  0.00           H  
ATOM   1508 3HG2 ILE A  90       8.446  -7.807  -1.255  1.00  0.00           H  
ATOM   1509 1HD1 ILE A  90      10.295  -6.457   1.666  1.00  0.00           H  
ATOM   1510 2HD1 ILE A  90       9.892  -6.963   0.007  1.00  0.00           H  
ATOM   1511 3HD1 ILE A  90       8.970  -5.656   0.790  1.00  0.00           H  
ATOM   1512  N   ALA A  91       5.334  -6.312  -1.786  1.00  0.00           N  
ATOM   1513  CA  ALA A  91       4.197  -6.422  -2.693  1.00  0.00           C  
ATOM   1514  C   ALA A  91       4.512  -7.353  -3.856  1.00  0.00           C  
ATOM   1515  O   ALA A  91       5.646  -7.406  -4.333  1.00  0.00           O  
ATOM   1516  CB  ALA A  91       3.797  -5.047  -3.210  1.00  0.00           C  
ATOM   1517  H   ALA A  91       6.136  -5.761  -2.062  1.00  0.00           H  
ATOM   1518  HA  ALA A  91       3.351  -6.825  -2.139  1.00  0.00           H  
ATOM   1519 1HB  ALA A  91       2.948  -5.146  -3.887  1.00  0.00           H  
ATOM   1520 2HB  ALA A  91       3.518  -4.411  -2.371  1.00  0.00           H  
ATOM   1521 3HB  ALA A  91       4.635  -4.600  -3.742  1.00  0.00           H  
ATOM   1522  N   LEU A  92       3.500  -8.085  -4.310  1.00  0.00           N  
ATOM   1523  CA  LEU A  92       3.651  -8.975  -5.455  1.00  0.00           C  
ATOM   1524  C   LEU A  92       2.647  -8.642  -6.549  1.00  0.00           C  
ATOM   1525  O   LEU A  92       1.507  -8.274  -6.268  1.00  0.00           O  
ATOM   1526  CB  LEU A  92       3.475 -10.435  -5.018  1.00  0.00           C  
ATOM   1527  CG  LEU A  92       4.430 -10.921  -3.921  1.00  0.00           C  
ATOM   1528  CD1 LEU A  92       4.000 -12.303  -3.448  1.00  0.00           C  
ATOM   1529  CD2 LEU A  92       5.852 -10.946  -4.460  1.00  0.00           C  
ATOM   1530  H   LEU A  92       2.602  -8.023  -3.849  1.00  0.00           H  
ATOM   1531  HA  LEU A  92       4.658  -8.856  -5.854  1.00  0.00           H  
ATOM   1532 1HB  LEU A  92       2.457 -10.568  -4.654  1.00  0.00           H  
ATOM   1533 2HB  LEU A  92       3.614 -11.077  -5.888  1.00  0.00           H  
ATOM   1534  HG  LEU A  92       4.377 -10.245  -3.067  1.00  0.00           H  
ATOM   1535 1HD1 LEU A  92       4.678 -12.648  -2.668  1.00  0.00           H  
ATOM   1536 2HD1 LEU A  92       2.986 -12.252  -3.049  1.00  0.00           H  
ATOM   1537 3HD1 LEU A  92       4.026 -12.999  -4.286  1.00  0.00           H  
ATOM   1538 1HD2 LEU A  92       6.531 -11.291  -3.680  1.00  0.00           H  
ATOM   1539 2HD2 LEU A  92       5.906 -11.623  -5.313  1.00  0.00           H  
ATOM   1540 3HD2 LEU A  92       6.140  -9.943  -4.775  1.00  0.00           H  
ATOM   1541  N   ARG A  93       3.077  -8.774  -7.799  1.00  0.00           N  
ATOM   1542  CA  ARG A  93       2.167  -8.697  -8.933  1.00  0.00           C  
ATOM   1543  C   ARG A  93       1.361  -9.982  -9.084  1.00  0.00           C  
ATOM   1544  O   ARG A  93       1.921 -11.057  -9.295  1.00  0.00           O  
ATOM   1545  CB  ARG A  93       2.938  -8.431 -10.218  1.00  0.00           C  
ATOM   1546  CG  ARG A  93       3.671  -7.100 -10.260  1.00  0.00           C  
ATOM   1547  CD  ARG A  93       2.727  -5.953 -10.241  1.00  0.00           C  
ATOM   1548  NE  ARG A  93       1.839  -5.961 -11.393  1.00  0.00           N  
ATOM   1549  CZ  ARG A  93       2.143  -5.436 -12.596  1.00  0.00           C  
ATOM   1550  NH1 ARG A  93       3.311  -4.866 -12.789  1.00  0.00           N  
ATOM   1551  NH2 ARG A  93       1.265  -5.495 -13.583  1.00  0.00           N  
ATOM   1552  H   ARG A  93       4.060  -8.934  -7.967  1.00  0.00           H  
ATOM   1553  HA  ARG A  93       1.475  -7.870  -8.770  1.00  0.00           H  
ATOM   1554 1HB  ARG A  93       3.676  -9.218 -10.369  1.00  0.00           H  
ATOM   1555 2HB  ARG A  93       2.253  -8.458 -11.065  1.00  0.00           H  
ATOM   1556 1HG  ARG A  93       4.327  -7.018  -9.394  1.00  0.00           H  
ATOM   1557 2HG  ARG A  93       4.264  -7.040 -11.173  1.00  0.00           H  
ATOM   1558 1HD  ARG A  93       2.116  -6.000  -9.340  1.00  0.00           H  
ATOM   1559 2HD  ARG A  93       3.288  -5.020 -10.251  1.00  0.00           H  
ATOM   1560  HE  ARG A  93       0.931  -6.392 -11.284  1.00  0.00           H  
ATOM   1561 1HH1 ARG A  93       3.982  -4.822 -12.035  1.00  0.00           H  
ATOM   1562 2HH1 ARG A  93       3.539  -4.473 -13.691  1.00  0.00           H  
ATOM   1563 1HH2 ARG A  93       0.366  -5.933 -13.435  1.00  0.00           H  
ATOM   1564 2HH2 ARG A  93       1.492  -5.101 -14.484  1.00  0.00           H  
ATOM   1565  N   LEU A  94       0.044  -9.864  -8.969  1.00  0.00           N  
ATOM   1566  CA  LEU A  94      -0.834 -11.030  -8.966  1.00  0.00           C  
ATOM   1567  C   LEU A  94      -1.108 -11.519 -10.382  1.00  0.00           C  
ATOM   1568  O   LEU A  94      -2.220 -11.383 -10.892  1.00  0.00           O  
ATOM   1569  CB  LEU A  94      -2.158 -10.694  -8.269  1.00  0.00           C  
ATOM   1570  CG  LEU A  94      -3.063 -11.890  -7.948  1.00  0.00           C  
ATOM   1571  CD1 LEU A  94      -2.334 -12.841  -7.008  1.00  0.00           C  
ATOM   1572  CD2 LEU A  94      -4.360 -11.393  -7.326  1.00  0.00           C  
ATOM   1573  H   LEU A  94      -0.364  -8.944  -8.883  1.00  0.00           H  
ATOM   1574  HA  LEU A  94      -0.344 -11.829  -8.409  1.00  0.00           H  
ATOM   1575 1HB  LEU A  94      -1.939 -10.183  -7.333  1.00  0.00           H  
ATOM   1576 2HB  LEU A  94      -2.723 -10.013  -8.906  1.00  0.00           H  
ATOM   1577  HG  LEU A  94      -3.287 -12.434  -8.866  1.00  0.00           H  
ATOM   1578 1HD1 LEU A  94      -2.977 -13.691  -6.780  1.00  0.00           H  
ATOM   1579 2HD1 LEU A  94      -1.421 -13.195  -7.486  1.00  0.00           H  
ATOM   1580 3HD1 LEU A  94      -2.083 -12.318  -6.086  1.00  0.00           H  
ATOM   1581 1HD2 LEU A  94      -5.003 -12.243  -7.098  1.00  0.00           H  
ATOM   1582 2HD2 LEU A  94      -4.138 -10.850  -6.407  1.00  0.00           H  
ATOM   1583 3HD2 LEU A  94      -4.869 -10.730  -8.026  1.00  0.00           H  
ATOM   1584  N   LYS A  95      -0.084 -12.087 -11.015  1.00  0.00           N  
ATOM   1585  CA  LYS A  95      -0.228 -12.643 -12.355  1.00  0.00           C  
ATOM   1586  C   LYS A  95      -0.612 -14.117 -12.301  1.00  0.00           C  
ATOM   1587  O   LYS A  95      -1.173 -14.659 -13.251  1.00  0.00           O  
ATOM   1588  CB  LYS A  95       1.066 -12.465 -13.151  1.00  0.00           C  
ATOM   1589  CG  LYS A  95       1.398 -11.019 -13.496  1.00  0.00           C  
ATOM   1590  CD  LYS A  95       2.717 -10.919 -14.247  1.00  0.00           C  
ATOM   1591  CE  LYS A  95       2.973  -9.500 -14.730  1.00  0.00           C  
ATOM   1592  NZ  LYS A  95       4.305  -9.365 -15.380  1.00  0.00           N  
ATOM   1593  H   LYS A  95       0.813 -12.133 -10.557  1.00  0.00           H  
ATOM   1594  HA  LYS A  95      -1.015 -12.098 -12.876  1.00  0.00           H  
ATOM   1595 1HB  LYS A  95       1.902 -12.874 -12.582  1.00  0.00           H  
ATOM   1596 2HB  LYS A  95       0.999 -13.025 -14.084  1.00  0.00           H  
ATOM   1597 1HG  LYS A  95       0.604 -10.601 -14.116  1.00  0.00           H  
ATOM   1598 2HG  LYS A  95       1.465 -10.433 -12.580  1.00  0.00           H  
ATOM   1599 1HD  LYS A  95       3.533 -11.224 -13.591  1.00  0.00           H  
ATOM   1600 2HD  LYS A  95       2.697 -11.588 -15.107  1.00  0.00           H  
ATOM   1601 1HE  LYS A  95       2.203  -9.214 -15.445  1.00  0.00           H  
ATOM   1602 2HE  LYS A  95       2.925  -8.813 -13.885  1.00  0.00           H  
ATOM   1603 1HZ  LYS A  95       4.437  -8.411 -15.685  1.00  0.00           H  
ATOM   1604 2HZ  LYS A  95       5.029  -9.610 -14.719  1.00  0.00           H  
ATOM   1605 3HZ  LYS A  95       4.355  -9.983 -16.177  1.00  0.00           H  
ATOM   1606  N   SER A  96      -0.302 -14.761 -11.181  1.00  0.00           N  
ATOM   1607  CA  SER A  96      -0.638 -16.167 -10.988  1.00  0.00           C  
ATOM   1608  C   SER A  96      -0.673 -16.529  -9.509  1.00  0.00           C  
ATOM   1609  O   SER A  96      -0.091 -15.834  -8.676  1.00  0.00           O  
ATOM   1610  CB  SER A  96       0.365 -17.047 -11.709  1.00  0.00           C  
ATOM   1611  OG  SER A  96       1.628 -16.966 -11.106  1.00  0.00           O  
ATOM   1612  H   SER A  96       0.178 -14.266 -10.442  1.00  0.00           H  
ATOM   1613  HA  SER A  96      -1.624 -16.351 -11.418  1.00  0.00           H  
ATOM   1614 1HB  SER A  96       0.018 -18.080 -11.696  1.00  0.00           H  
ATOM   1615 2HB  SER A  96       0.436 -16.739 -12.751  1.00  0.00           H  
ATOM   1616  HG  SER A  96       2.140 -16.360 -11.646  1.00  0.00           H  
ATOM   1617  N   ASP A  97      -1.363 -17.619  -9.189  1.00  0.00           N  
ATOM   1618  CA  ASP A  97      -1.412 -18.118  -7.820  1.00  0.00           C  
ATOM   1619  C   ASP A  97      -0.137 -18.869  -7.459  1.00  0.00           C  
ATOM   1620  O   ASP A  97       0.302 -18.851  -6.309  1.00  0.00           O  
ATOM   1621  CB  ASP A  97      -2.623 -19.033  -7.628  1.00  0.00           C  
ATOM   1622  CG  ASP A  97      -3.950 -18.311  -7.825  1.00  0.00           C  
ATOM   1623  OD1 ASP A  97      -4.087 -17.217  -7.331  1.00  0.00           O  
ATOM   1624  OD2 ASP A  97      -4.812 -18.860  -8.468  1.00  0.00           O  
ATOM   1625  H   ASP A  97      -1.866 -18.113  -9.912  1.00  0.00           H  
ATOM   1626  HA  ASP A  97      -1.521 -17.266  -7.144  1.00  0.00           H  
ATOM   1627 1HB  ASP A  97      -2.569 -19.862  -8.334  1.00  0.00           H  
ATOM   1628 2HB  ASP A  97      -2.603 -19.457  -6.623  1.00  0.00           H  
ATOM   1629  N   GLU A  98       0.456 -19.526  -8.450  1.00  0.00           N  
ATOM   1630  CA  GLU A  98       1.673 -20.300  -8.236  1.00  0.00           C  
ATOM   1631  C   GLU A  98       2.824 -19.406  -7.795  1.00  0.00           C  
ATOM   1632  O   GLU A  98       3.460 -19.654  -6.770  1.00  0.00           O  
ATOM   1633  CB  GLU A  98       2.059 -21.052  -9.512  1.00  0.00           C  
ATOM   1634  CG  GLU A  98       3.303 -21.919  -9.378  1.00  0.00           C  
ATOM   1635  CD  GLU A  98       3.640 -22.656 -10.644  1.00  0.00           C  
ATOM   1636  OE1 GLU A  98       2.910 -22.527 -11.597  1.00  0.00           O  
ATOM   1637  OE2 GLU A  98       4.630 -23.350 -10.658  1.00  0.00           O  
ATOM   1638  H   GLU A  98       0.053 -19.489  -9.376  1.00  0.00           H  
ATOM   1639  HA  GLU A  98       1.482 -21.034  -7.453  1.00  0.00           H  
ATOM   1640 1HB  GLU A  98       1.234 -21.695  -9.818  1.00  0.00           H  
ATOM   1641 2HB  GLU A  98       2.234 -20.338 -10.316  1.00  0.00           H  
ATOM   1642 1HG  GLU A  98       4.147 -21.286  -9.104  1.00  0.00           H  
ATOM   1643 2HG  GLU A  98       3.147 -22.638  -8.575  1.00  0.00           H  
ATOM   1644  N   LYS A  99       3.090 -18.362  -8.575  1.00  0.00           N  
ATOM   1645  CA  LYS A  99       4.192 -17.452  -8.291  1.00  0.00           C  
ATOM   1646  C   LYS A  99       3.918 -16.628  -7.038  1.00  0.00           C  
ATOM   1647  O   LYS A  99       4.806 -16.419  -6.215  1.00  0.00           O  
ATOM   1648  CB  LYS A  99       4.444 -16.527  -9.483  1.00  0.00           C  
ATOM   1649  CG  LYS A  99       5.039 -17.221 -10.702  1.00  0.00           C  
ATOM   1650  CD  LYS A  99       5.276 -16.236 -11.837  1.00  0.00           C  
ATOM   1651  CE  LYS A  99       5.856 -16.930 -13.061  1.00  0.00           C  
ATOM   1652  NZ  LYS A  99       6.092 -15.978 -14.180  1.00  0.00           N  
ATOM   1653  H   LYS A  99       2.511 -18.198  -9.385  1.00  0.00           H  
ATOM   1654  HA  LYS A  99       5.095 -18.045  -8.127  1.00  0.00           H  
ATOM   1655 1HB  LYS A  99       3.506 -16.062  -9.788  1.00  0.00           H  
ATOM   1656 2HB  LYS A  99       5.125 -15.729  -9.187  1.00  0.00           H  
ATOM   1657 1HG  LYS A  99       5.989 -17.683 -10.430  1.00  0.00           H  
ATOM   1658 2HG  LYS A  99       4.360 -18.001 -11.044  1.00  0.00           H  
ATOM   1659 1HD  LYS A  99       4.332 -15.763 -12.111  1.00  0.00           H  
ATOM   1660 2HD  LYS A  99       5.968 -15.461 -11.508  1.00  0.00           H  
ATOM   1661 1HE  LYS A  99       6.801 -17.403 -12.797  1.00  0.00           H  
ATOM   1662 2HE  LYS A  99       5.169 -17.705 -13.399  1.00  0.00           H  
ATOM   1663 1HZ  LYS A  99       6.476 -16.476 -14.971  1.00  0.00           H  
ATOM   1664 2HZ  LYS A  99       5.218 -15.547 -14.446  1.00  0.00           H  
ATOM   1665 3HZ  LYS A  99       6.743 -15.265 -13.884  1.00  0.00           H  
ATOM   1666  N   PHE A 100       2.681 -16.159  -6.908  1.00  0.00           N  
ATOM   1667  CA  PHE A 100       2.291 -15.342  -5.766  1.00  0.00           C  
ATOM   1668  C   PHE A 100       2.562 -16.063  -4.451  1.00  0.00           C  
ATOM   1669  O   PHE A 100       3.187 -15.509  -3.546  1.00  0.00           O  
ATOM   1670  CB  PHE A 100       0.809 -14.973  -5.856  1.00  0.00           C  
ATOM   1671  CG  PHE A 100       0.314 -14.166  -4.690  1.00  0.00           C  
ATOM   1672  CD1 PHE A 100       0.469 -12.788  -4.666  1.00  0.00           C  
ATOM   1673  CD2 PHE A 100      -0.308 -14.782  -3.615  1.00  0.00           C  
ATOM   1674  CE1 PHE A 100       0.014 -12.044  -3.594  1.00  0.00           C  
ATOM   1675  CE2 PHE A 100      -0.765 -14.041  -2.542  1.00  0.00           C  
ATOM   1676  CZ  PHE A 100      -0.603 -12.670  -2.532  1.00  0.00           C  
ATOM   1677  H   PHE A 100       1.994 -16.376  -7.614  1.00  0.00           H  
ATOM   1678  HA  PHE A 100       2.876 -14.419  -5.787  1.00  0.00           H  
ATOM   1679 1HB  PHE A 100       0.631 -14.401  -6.766  1.00  0.00           H  
ATOM   1680 2HB  PHE A 100       0.212 -15.881  -5.919  1.00  0.00           H  
ATOM   1681  HD1 PHE A 100       0.957 -12.292  -5.506  1.00  0.00           H  
ATOM   1682  HD2 PHE A 100      -0.435 -15.865  -3.623  1.00  0.00           H  
ATOM   1683  HE1 PHE A 100       0.143 -10.962  -3.588  1.00  0.00           H  
ATOM   1684  HE2 PHE A 100      -1.253 -14.538  -1.704  1.00  0.00           H  
ATOM   1685  HZ  PHE A 100      -0.961 -12.085  -1.686  1.00  0.00           H  
ATOM   1686  N   LYS A 101       2.089 -17.299  -4.354  1.00  0.00           N  
ATOM   1687  CA  LYS A 101       2.233 -18.080  -3.131  1.00  0.00           C  
ATOM   1688  C   LYS A 101       3.701 -18.285  -2.777  1.00  0.00           C  
ATOM   1689  O   LYS A 101       4.114 -18.046  -1.642  1.00  0.00           O  
ATOM   1690  CB  LYS A 101       1.533 -19.432  -3.273  1.00  0.00           C  
ATOM   1691  CG  LYS A 101       1.624 -20.321  -2.040  1.00  0.00           C  
ATOM   1692  CD  LYS A 101       0.824 -21.602  -2.221  1.00  0.00           C  
ATOM   1693  CE  LYS A 101       0.931 -22.500  -0.997  1.00  0.00           C  
ATOM   1694  NZ  LYS A 101       0.168 -23.766  -1.167  1.00  0.00           N  
ATOM   1695  H   LYS A 101       1.617 -17.711  -5.146  1.00  0.00           H  
ATOM   1696  HA  LYS A 101       1.747 -17.542  -2.317  1.00  0.00           H  
ATOM   1697 1HB  LYS A 101       0.477 -19.273  -3.493  1.00  0.00           H  
ATOM   1698 2HB  LYS A 101       1.963 -19.979  -4.112  1.00  0.00           H  
ATOM   1699 1HG  LYS A 101       2.668 -20.577  -1.853  1.00  0.00           H  
ATOM   1700 2HG  LYS A 101       1.241 -19.782  -1.174  1.00  0.00           H  
ATOM   1701 1HD  LYS A 101      -0.225 -21.355  -2.389  1.00  0.00           H  
ATOM   1702 2HD  LYS A 101       1.196 -22.143  -3.090  1.00  0.00           H  
ATOM   1703 1HE  LYS A 101       1.977 -22.743  -0.815  1.00  0.00           H  
ATOM   1704 2HE  LYS A 101       0.546 -21.973  -0.124  1.00  0.00           H  
ATOM   1705 1HZ  LYS A 101       0.264 -24.332  -0.336  1.00  0.00           H  
ATOM   1706 2HZ  LYS A 101      -0.808 -23.553  -1.319  1.00  0.00           H  
ATOM   1707 3HZ  LYS A 101       0.529 -24.273  -1.963  1.00  0.00           H  
ATOM   1708  N   LYS A 102       4.483 -18.726  -3.755  1.00  0.00           N  
ATOM   1709  CA  LYS A 102       5.889 -19.047  -3.527  1.00  0.00           C  
ATOM   1710  C   LYS A 102       6.673 -17.816  -3.095  1.00  0.00           C  
ATOM   1711  O   LYS A 102       7.466 -17.871  -2.156  1.00  0.00           O  
ATOM   1712  CB  LYS A 102       6.512 -19.652  -4.786  1.00  0.00           C  
ATOM   1713  CG  LYS A 102       6.044 -21.066  -5.103  1.00  0.00           C  
ATOM   1714  CD  LYS A 102       6.665 -21.577  -6.394  1.00  0.00           C  
ATOM   1715  CE  LYS A 102       6.137 -22.958  -6.754  1.00  0.00           C  
ATOM   1716  NZ  LYS A 102       6.564 -23.991  -5.772  1.00  0.00           N  
ATOM   1717  H   LYS A 102       4.098 -18.842  -4.680  1.00  0.00           H  
ATOM   1718  HA  LYS A 102       5.945 -19.795  -2.733  1.00  0.00           H  
ATOM   1719 1HB  LYS A 102       6.279 -19.022  -5.645  1.00  0.00           H  
ATOM   1720 2HB  LYS A 102       7.597 -19.674  -4.681  1.00  0.00           H  
ATOM   1721 1HG  LYS A 102       6.324 -21.733  -4.286  1.00  0.00           H  
ATOM   1722 2HG  LYS A 102       4.959 -21.077  -5.202  1.00  0.00           H  
ATOM   1723 1HD  LYS A 102       6.436 -20.886  -7.206  1.00  0.00           H  
ATOM   1724 2HD  LYS A 102       7.748 -21.631  -6.281  1.00  0.00           H  
ATOM   1725 1HE  LYS A 102       5.049 -22.934  -6.787  1.00  0.00           H  
ATOM   1726 2HE  LYS A 102       6.502 -23.241  -7.741  1.00  0.00           H  
ATOM   1727 1HZ  LYS A 102       6.195 -24.891  -6.046  1.00  0.00           H  
ATOM   1728 2HZ  LYS A 102       7.573 -24.036  -5.747  1.00  0.00           H  
ATOM   1729 3HZ  LYS A 102       6.215 -23.750  -4.856  1.00  0.00           H  
ATOM   1730  N   LEU A 103       6.449 -16.704  -3.788  1.00  0.00           N  
ATOM   1731  CA  LEU A 103       7.154 -15.463  -3.494  1.00  0.00           C  
ATOM   1732  C   LEU A 103       6.703 -14.875  -2.163  1.00  0.00           C  
ATOM   1733  O   LEU A 103       7.517 -14.361  -1.395  1.00  0.00           O  
ATOM   1734  CB  LEU A 103       6.921 -14.444  -4.616  1.00  0.00           C  
ATOM   1735  CG  LEU A 103       7.456 -14.841  -5.998  1.00  0.00           C  
ATOM   1736  CD1 LEU A 103       7.023 -13.806  -7.027  1.00  0.00           C  
ATOM   1737  CD2 LEU A 103       8.972 -14.956  -5.942  1.00  0.00           C  
ATOM   1738  H   LEU A 103       5.771 -16.722  -4.538  1.00  0.00           H  
ATOM   1739  HA  LEU A 103       8.221 -15.676  -3.440  1.00  0.00           H  
ATOM   1740 1HB  LEU A 103       5.850 -14.272  -4.712  1.00  0.00           H  
ATOM   1741 2HB  LEU A 103       7.395 -13.503  -4.335  1.00  0.00           H  
ATOM   1742  HG  LEU A 103       7.030 -15.801  -6.291  1.00  0.00           H  
ATOM   1743 1HD1 LEU A 103       7.403 -14.089  -8.009  1.00  0.00           H  
ATOM   1744 2HD1 LEU A 103       5.935 -13.759  -7.060  1.00  0.00           H  
ATOM   1745 3HD1 LEU A 103       7.422 -12.831  -6.752  1.00  0.00           H  
ATOM   1746 1HD2 LEU A 103       9.352 -15.240  -6.924  1.00  0.00           H  
ATOM   1747 2HD2 LEU A 103       9.399 -13.997  -5.650  1.00  0.00           H  
ATOM   1748 3HD2 LEU A 103       9.252 -15.715  -5.211  1.00  0.00           H  
ATOM   1749  N   ALA A 104       5.406 -14.955  -1.896  1.00  0.00           N  
ATOM   1750  CA  ALA A 104       4.853 -14.481  -0.631  1.00  0.00           C  
ATOM   1751  C   ALA A 104       5.429 -15.257   0.546  1.00  0.00           C  
ATOM   1752  O   ALA A 104       5.730 -14.681   1.593  1.00  0.00           O  
ATOM   1753  CB  ALA A 104       3.337 -14.589  -0.643  1.00  0.00           C  
ATOM   1754  H   ALA A 104       4.785 -15.354  -2.584  1.00  0.00           H  
ATOM   1755  HA  ALA A 104       5.110 -13.427  -0.515  1.00  0.00           H  
ATOM   1756 1HB  ALA A 104       2.939 -14.230   0.305  1.00  0.00           H  
ATOM   1757 2HB  ALA A 104       2.936 -13.981  -1.455  1.00  0.00           H  
ATOM   1758 3HB  ALA A 104       3.046 -15.628  -0.791  1.00  0.00           H  
ATOM   1759  N   LYS A 105       5.581 -16.565   0.372  1.00  0.00           N  
ATOM   1760  CA  LYS A 105       6.169 -17.413   1.401  1.00  0.00           C  
ATOM   1761  C   LYS A 105       7.575 -16.949   1.760  1.00  0.00           C  
ATOM   1762  O   LYS A 105       7.908 -16.801   2.935  1.00  0.00           O  
ATOM   1763  CB  LYS A 105       6.198 -18.871   0.942  1.00  0.00           C  
ATOM   1764  CG  LYS A 105       6.749 -19.845   1.974  1.00  0.00           C  
ATOM   1765  CD  LYS A 105       6.698 -21.278   1.465  1.00  0.00           C  
ATOM   1766  CE  LYS A 105       7.315 -22.244   2.465  1.00  0.00           C  
ATOM   1767  NZ  LYS A 105       7.285 -23.649   1.974  1.00  0.00           N  
ATOM   1768  H   LYS A 105       5.283 -16.983  -0.499  1.00  0.00           H  
ATOM   1769  HA  LYS A 105       5.545 -17.357   2.293  1.00  0.00           H  
ATOM   1770 1HB  LYS A 105       5.188 -19.192   0.685  1.00  0.00           H  
ATOM   1771 2HB  LYS A 105       6.807 -18.957   0.042  1.00  0.00           H  
ATOM   1772 1HG  LYS A 105       7.783 -19.586   2.204  1.00  0.00           H  
ATOM   1773 2HG  LYS A 105       6.163 -19.774   2.890  1.00  0.00           H  
ATOM   1774 1HD  LYS A 105       5.661 -21.565   1.287  1.00  0.00           H  
ATOM   1775 2HD  LYS A 105       7.243 -21.349   0.523  1.00  0.00           H  
ATOM   1776 1HE  LYS A 105       8.349 -21.961   2.654  1.00  0.00           H  
ATOM   1777 2HE  LYS A 105       6.769 -22.191   3.407  1.00  0.00           H  
ATOM   1778 1HZ  LYS A 105       7.702 -24.257   2.665  1.00  0.00           H  
ATOM   1779 2HZ  LYS A 105       6.328 -23.929   1.813  1.00  0.00           H  
ATOM   1780 3HZ  LYS A 105       7.805 -23.715   1.110  1.00  0.00           H  
ATOM   1781  N   ILE A 106       8.394 -16.722   0.740  1.00  0.00           N  
ATOM   1782  CA  ILE A 106       9.770 -16.275   0.948  1.00  0.00           C  
ATOM   1783  C   ILE A 106       9.812 -14.962   1.718  1.00  0.00           C  
ATOM   1784  O   ILE A 106      10.580 -14.816   2.668  1.00  0.00           O  
ATOM   1785  CB  ILE A 106      10.503 -16.104  -0.396  1.00  0.00           C  
ATOM   1786  CG1 ILE A 106      10.745 -17.468  -1.049  1.00  0.00           C  
ATOM   1787  CG2 ILE A 106      11.817 -15.366  -0.195  1.00  0.00           C  
ATOM   1788  CD1 ILE A 106      11.201 -17.383  -2.488  1.00  0.00           C  
ATOM   1789  H   ILE A 106       8.062 -16.862  -0.201  1.00  0.00           H  
ATOM   1790  HA  ILE A 106      10.297 -17.036   1.521  1.00  0.00           H  
ATOM   1791  HB  ILE A 106       9.877 -15.533  -1.081  1.00  0.00           H  
ATOM   1792 1HG1 ILE A 106      11.500 -18.013  -0.483  1.00  0.00           H  
ATOM   1793 2HG1 ILE A 106       9.827 -18.055  -1.017  1.00  0.00           H  
ATOM   1794 1HG2 ILE A 106      12.322 -15.254  -1.154  1.00  0.00           H  
ATOM   1795 2HG2 ILE A 106      11.620 -14.381   0.228  1.00  0.00           H  
ATOM   1796 3HG2 ILE A 106      12.452 -15.932   0.486  1.00  0.00           H  
ATOM   1797 1HD1 ILE A 106      11.351 -18.389  -2.881  1.00  0.00           H  
ATOM   1798 2HD1 ILE A 106      10.442 -16.871  -3.080  1.00  0.00           H  
ATOM   1799 3HD1 ILE A 106      12.138 -16.830  -2.540  1.00  0.00           H  
ATOM   1800  N   ALA A 107       8.982 -14.011   1.303  1.00  0.00           N  
ATOM   1801  CA  ALA A 107       8.927 -12.707   1.953  1.00  0.00           C  
ATOM   1802  C   ALA A 107       8.611 -12.846   3.438  1.00  0.00           C  
ATOM   1803  O   ALA A 107       9.232 -12.193   4.278  1.00  0.00           O  
ATOM   1804  CB  ALA A 107       7.894 -11.820   1.275  1.00  0.00           C  
ATOM   1805  H   ALA A 107       8.376 -14.195   0.517  1.00  0.00           H  
ATOM   1806  HA  ALA A 107       9.897 -12.224   1.846  1.00  0.00           H  
ATOM   1807 1HB  ALA A 107       7.862 -10.851   1.772  1.00  0.00           H  
ATOM   1808 2HB  ALA A 107       8.164 -11.682   0.228  1.00  0.00           H  
ATOM   1809 3HB  ALA A 107       6.913 -12.290   1.337  1.00  0.00           H  
ATOM   1810  N   ALA A 108       7.644 -13.699   3.757  1.00  0.00           N  
ATOM   1811  CA  ALA A 108       7.268 -13.951   5.141  1.00  0.00           C  
ATOM   1812  C   ALA A 108       8.429 -14.553   5.926  1.00  0.00           C  
ATOM   1813  O   ALA A 108       8.691 -14.160   7.063  1.00  0.00           O  
ATOM   1814  CB  ALA A 108       6.054 -14.865   5.202  1.00  0.00           C  
ATOM   1815  H   ALA A 108       7.155 -14.187   3.018  1.00  0.00           H  
ATOM   1816  HA  ALA A 108       6.987 -13.002   5.601  1.00  0.00           H  
ATOM   1817 1HB  ALA A 108       5.784 -15.042   6.242  1.00  0.00           H  
ATOM   1818 2HB  ALA A 108       5.218 -14.395   4.684  1.00  0.00           H  
ATOM   1819 3HB  ALA A 108       6.290 -15.814   4.721  1.00  0.00           H  
ATOM   1820  N   GLU A 109       9.117 -15.508   5.314  1.00  0.00           N  
ATOM   1821  CA  GLU A 109      10.239 -16.178   5.959  1.00  0.00           C  
ATOM   1822  C   GLU A 109      11.372 -15.201   6.247  1.00  0.00           C  
ATOM   1823  O   GLU A 109      12.121 -15.370   7.211  1.00  0.00           O  
ATOM   1824  CB  GLU A 109      10.750 -17.324   5.083  1.00  0.00           C  
ATOM   1825  CG  GLU A 109       9.812 -18.521   5.003  1.00  0.00           C  
ATOM   1826  CD  GLU A 109      10.308 -19.591   4.071  1.00  0.00           C  
ATOM   1827  OE1 GLU A 109      11.162 -19.304   3.267  1.00  0.00           O  
ATOM   1828  OE2 GLU A 109       9.833 -20.699   4.164  1.00  0.00           O  
ATOM   1829  H   GLU A 109       8.858 -15.777   4.376  1.00  0.00           H  
ATOM   1830  HA  GLU A 109       9.892 -16.599   6.903  1.00  0.00           H  
ATOM   1831 1HB  GLU A 109      10.916 -16.961   4.069  1.00  0.00           H  
ATOM   1832 2HB  GLU A 109      11.708 -17.675   5.466  1.00  0.00           H  
ATOM   1833 1HG  GLU A 109       9.698 -18.947   5.999  1.00  0.00           H  
ATOM   1834 2HG  GLU A 109       8.833 -18.180   4.669  1.00  0.00           H  
ATOM   1835  N   LEU A 110      11.493 -14.179   5.409  1.00  0.00           N  
ATOM   1836  CA  LEU A 110      12.553 -13.189   5.555  1.00  0.00           C  
ATOM   1837  C   LEU A 110      12.202 -12.156   6.618  1.00  0.00           C  
ATOM   1838  O   LEU A 110      12.980 -11.242   6.890  1.00  0.00           O  
ATOM   1839  CB  LEU A 110      12.809 -12.486   4.216  1.00  0.00           C  
ATOM   1840  CG  LEU A 110      13.434 -13.356   3.118  1.00  0.00           C  
ATOM   1841  CD1 LEU A 110      13.438 -12.588   1.802  1.00  0.00           C  
ATOM   1842  CD2 LEU A 110      14.845 -13.751   3.524  1.00  0.00           C  
ATOM   1843  H   LEU A 110      10.833 -14.083   4.652  1.00  0.00           H  
ATOM   1844  HA  LEU A 110      13.467 -13.702   5.857  1.00  0.00           H  
ATOM   1845 1HB  LEU A 110      11.862 -12.104   3.838  1.00  0.00           H  
ATOM   1846 2HB  LEU A 110      13.476 -11.641   4.389  1.00  0.00           H  
ATOM   1847  HG  LEU A 110      12.831 -14.254   2.978  1.00  0.00           H  
ATOM   1848 1HD1 LEU A 110      13.881 -13.206   1.022  1.00  0.00           H  
ATOM   1849 2HD1 LEU A 110      12.414 -12.335   1.526  1.00  0.00           H  
ATOM   1850 3HD1 LEU A 110      14.020 -11.675   1.916  1.00  0.00           H  
ATOM   1851 1HD2 LEU A 110      15.289 -14.370   2.743  1.00  0.00           H  
ATOM   1852 2HD2 LEU A 110      15.449 -12.854   3.663  1.00  0.00           H  
ATOM   1853 3HD2 LEU A 110      14.811 -14.314   4.457  1.00  0.00           H  
ATOM   1854  N   GLY A 111      11.026 -12.305   7.217  1.00  0.00           N  
ATOM   1855  CA  GLY A 111      10.639 -11.493   8.363  1.00  0.00           C  
ATOM   1856  C   GLY A 111       9.940 -10.214   7.921  1.00  0.00           C  
ATOM   1857  O   GLY A 111       9.971  -9.204   8.622  1.00  0.00           O  
ATOM   1858  H   GLY A 111      10.380 -13.002   6.867  1.00  0.00           H  
ATOM   1859 1HA  GLY A 111       9.978 -12.068   9.012  1.00  0.00           H  
ATOM   1860 2HA  GLY A 111      11.525 -11.245   8.947  1.00  0.00           H  
ATOM   1861  N   ALA A 112       9.306 -10.266   6.753  1.00  0.00           N  
ATOM   1862  CA  ALA A 112       8.501  -9.151   6.270  1.00  0.00           C  
ATOM   1863  C   ALA A 112       7.386  -8.809   7.251  1.00  0.00           C  
ATOM   1864  O   ALA A 112       6.791  -9.696   7.863  1.00  0.00           O  
ATOM   1865  CB  ALA A 112       7.920  -9.469   4.901  1.00  0.00           C  
ATOM   1866  H   ALA A 112       9.384 -11.099   6.186  1.00  0.00           H  
ATOM   1867  HA  ALA A 112       9.147  -8.279   6.161  1.00  0.00           H  
ATOM   1868 1HB  ALA A 112       7.321  -8.629   4.553  1.00  0.00           H  
ATOM   1869 2HB  ALA A 112       8.730  -9.654   4.195  1.00  0.00           H  
ATOM   1870 3HB  ALA A 112       7.293 -10.357   4.971  1.00  0.00           H  
ATOM   1871  N   ASP A 113       7.107  -7.518   7.395  1.00  0.00           N  
ATOM   1872  CA  ASP A 113       6.079  -7.056   8.318  1.00  0.00           C  
ATOM   1873  C   ASP A 113       4.684  -7.249   7.735  1.00  0.00           C  
ATOM   1874  O   ASP A 113       3.737  -7.560   8.455  1.00  0.00           O  
ATOM   1875  CB  ASP A 113       6.294  -5.580   8.664  1.00  0.00           C  
ATOM   1876  CG  ASP A 113       7.602  -5.330   9.403  1.00  0.00           C  
ATOM   1877  OD1 ASP A 113       8.012  -6.186  10.151  1.00  0.00           O  
ATOM   1878  OD2 ASP A 113       8.177  -4.285   9.213  1.00  0.00           O  
ATOM   1879  H   ASP A 113       7.621  -6.840   6.851  1.00  0.00           H  
ATOM   1880  HA  ASP A 113       6.154  -7.636   9.239  1.00  0.00           H  
ATOM   1881 1HB  ASP A 113       6.292  -4.988   7.749  1.00  0.00           H  
ATOM   1882 2HB  ASP A 113       5.470  -5.228   9.284  1.00  0.00           H  
ATOM   1883  N   ALA A 114       4.567  -7.060   6.424  1.00  0.00           N  
ATOM   1884  CA  ALA A 114       3.321  -7.339   5.720  1.00  0.00           C  
ATOM   1885  C   ALA A 114       3.582  -7.692   4.261  1.00  0.00           C  
ATOM   1886  O   ALA A 114       4.626  -7.347   3.706  1.00  0.00           O  
ATOM   1887  CB  ALA A 114       2.380  -6.146   5.818  1.00  0.00           C  
ATOM   1888  H   ALA A 114       5.360  -6.714   5.903  1.00  0.00           H  
ATOM   1889  HA  ALA A 114       2.834  -8.186   6.201  1.00  0.00           H  
ATOM   1890 1HB  ALA A 114       1.455  -6.371   5.287  1.00  0.00           H  
ATOM   1891 2HB  ALA A 114       2.159  -5.943   6.865  1.00  0.00           H  
ATOM   1892 3HB  ALA A 114       2.853  -5.274   5.370  1.00  0.00           H  
ATOM   1893  N   ILE A 115       2.627  -8.378   3.643  1.00  0.00           N  
ATOM   1894  CA  ILE A 115       2.685  -8.650   2.212  1.00  0.00           C  
ATOM   1895  C   ILE A 115       1.483  -8.051   1.489  1.00  0.00           C  
ATOM   1896  O   ILE A 115       0.342  -8.216   1.918  1.00  0.00           O  
ATOM   1897  CB  ILE A 115       2.744 -10.165   1.943  1.00  0.00           C  
ATOM   1898  CG1 ILE A 115       4.015 -10.766   2.550  1.00  0.00           C  
ATOM   1899  CG2 ILE A 115       2.680 -10.443   0.449  1.00  0.00           C  
ATOM   1900  CD1 ILE A 115       4.093 -12.271   2.436  1.00  0.00           C  
ATOM   1901  H   ILE A 115       1.842  -8.720   4.178  1.00  0.00           H  
ATOM   1902  HA  ILE A 115       3.595  -8.205   1.810  1.00  0.00           H  
ATOM   1903  HB  ILE A 115       1.901 -10.654   2.430  1.00  0.00           H  
ATOM   1904 1HG1 ILE A 115       4.889 -10.340   2.057  1.00  0.00           H  
ATOM   1905 2HG1 ILE A 115       4.074 -10.501   3.606  1.00  0.00           H  
ATOM   1906 1HG2 ILE A 115       2.724 -11.518   0.277  1.00  0.00           H  
ATOM   1907 2HG2 ILE A 115       1.749 -10.049   0.045  1.00  0.00           H  
ATOM   1908 3HG2 ILE A 115       3.523  -9.962  -0.047  1.00  0.00           H  
ATOM   1909 1HD1 ILE A 115       5.021 -12.622   2.888  1.00  0.00           H  
ATOM   1910 2HD1 ILE A 115       3.245 -12.720   2.953  1.00  0.00           H  
ATOM   1911 3HD1 ILE A 115       4.071 -12.558   1.386  1.00  0.00           H  
ATOM   1912  N   CYS A 116       1.749  -7.351   0.390  1.00  0.00           N  
ATOM   1913  CA  CYS A 116       0.721  -6.580  -0.294  1.00  0.00           C  
ATOM   1914  C   CYS A 116       0.304  -7.250  -1.597  1.00  0.00           C  
ATOM   1915  O   CYS A 116       1.130  -7.827  -2.301  1.00  0.00           O  
ATOM   1916  CB  CYS A 116       1.220  -5.165  -0.591  1.00  0.00           C  
ATOM   1917  SG  CYS A 116       0.054  -4.155  -1.535  1.00  0.00           S  
ATOM   1918  H   CYS A 116       2.690  -7.354   0.020  1.00  0.00           H  
ATOM   1919  HA  CYS A 116      -0.150  -6.509   0.358  1.00  0.00           H  
ATOM   1920 1HB  CYS A 116       1.431  -4.650   0.347  1.00  0.00           H  
ATOM   1921 2HB  CYS A 116       2.152  -5.218  -1.152  1.00  0.00           H  
ATOM   1922  HG  CYS A 116      -1.037  -4.577  -0.903  1.00  0.00           H  
ATOM   1923  N   ILE A 117      -0.986  -7.171  -1.910  1.00  0.00           N  
ATOM   1924  CA  ILE A 117      -1.501  -7.710  -3.164  1.00  0.00           C  
ATOM   1925  C   ILE A 117      -1.695  -6.607  -4.197  1.00  0.00           C  
ATOM   1926  O   ILE A 117      -2.455  -5.663  -3.978  1.00  0.00           O  
ATOM   1927  CB  ILE A 117      -2.835  -8.445  -2.940  1.00  0.00           C  
ATOM   1928  CG1 ILE A 117      -2.655  -9.584  -1.933  1.00  0.00           C  
ATOM   1929  CG2 ILE A 117      -3.377  -8.977  -4.258  1.00  0.00           C  
ATOM   1930  CD1 ILE A 117      -3.954 -10.109  -1.365  1.00  0.00           C  
ATOM   1931  H   ILE A 117      -1.622  -6.728  -1.265  1.00  0.00           H  
ATOM   1932  HA  ILE A 117      -0.771  -8.413  -3.557  1.00  0.00           H  
ATOM   1933  HB  ILE A 117      -3.562  -7.757  -2.510  1.00  0.00           H  
ATOM   1934 1HG1 ILE A 117      -2.131 -10.412  -2.409  1.00  0.00           H  
ATOM   1935 2HG1 ILE A 117      -2.036  -9.241  -1.103  1.00  0.00           H  
ATOM   1936 1HG2 ILE A 117      -4.320  -9.494  -4.081  1.00  0.00           H  
ATOM   1937 2HG2 ILE A 117      -3.542  -8.148  -4.944  1.00  0.00           H  
ATOM   1938 3HG2 ILE A 117      -2.659  -9.672  -4.693  1.00  0.00           H  
ATOM   1939 1HD1 ILE A 117      -3.744 -10.913  -0.659  1.00  0.00           H  
ATOM   1940 2HD1 ILE A 117      -4.479  -9.303  -0.852  1.00  0.00           H  
ATOM   1941 3HD1 ILE A 117      -4.576 -10.490  -2.174  1.00  0.00           H  
ATOM   1942  N   ILE A 118      -1.004  -6.734  -5.326  1.00  0.00           N  
ATOM   1943  CA  ILE A 118      -1.205  -5.829  -6.452  1.00  0.00           C  
ATOM   1944  C   ILE A 118      -2.178  -6.421  -7.466  1.00  0.00           C  
ATOM   1945  O   ILE A 118      -1.793  -7.232  -8.309  1.00  0.00           O  
ATOM   1946  CB  ILE A 118       0.132  -5.512  -7.146  1.00  0.00           C  
ATOM   1947  CG1 ILE A 118       1.183  -5.092  -6.115  1.00  0.00           C  
ATOM   1948  CG2 ILE A 118      -0.056  -4.424  -8.192  1.00  0.00           C  
ATOM   1949  CD1 ILE A 118       0.819  -3.841  -5.348  1.00  0.00           C  
ATOM   1950  H   ILE A 118      -0.321  -7.474  -5.404  1.00  0.00           H  
ATOM   1951  HA  ILE A 118      -1.619  -4.894  -6.076  1.00  0.00           H  
ATOM   1952  HB  ILE A 118       0.511  -6.410  -7.634  1.00  0.00           H  
ATOM   1953 1HG1 ILE A 118       1.334  -5.899  -5.400  1.00  0.00           H  
ATOM   1954 2HG1 ILE A 118       2.136  -4.918  -6.616  1.00  0.00           H  
ATOM   1955 1HG2 ILE A 118       0.898  -4.212  -8.673  1.00  0.00           H  
ATOM   1956 2HG2 ILE A 118      -0.772  -4.761  -8.941  1.00  0.00           H  
ATOM   1957 3HG2 ILE A 118      -0.431  -3.520  -7.713  1.00  0.00           H  
ATOM   1958 1HD1 ILE A 118       1.612  -3.607  -4.637  1.00  0.00           H  
ATOM   1959 2HD1 ILE A 118       0.697  -3.010  -6.043  1.00  0.00           H  
ATOM   1960 3HD1 ILE A 118      -0.114  -4.004  -4.809  1.00  0.00           H  
ATOM   1961  N   LEU A 119      -3.439  -6.010  -7.378  1.00  0.00           N  
ATOM   1962  CA  LEU A 119      -4.517  -6.692  -8.084  1.00  0.00           C  
ATOM   1963  C   LEU A 119      -4.561  -6.279  -9.549  1.00  0.00           C  
ATOM   1964  O   LEU A 119      -4.878  -5.135  -9.872  1.00  0.00           O  
ATOM   1965  CB  LEU A 119      -5.864  -6.387  -7.418  1.00  0.00           C  
ATOM   1966  CG  LEU A 119      -7.090  -7.042  -8.067  1.00  0.00           C  
ATOM   1967  CD1 LEU A 119      -6.943  -8.556  -8.018  1.00  0.00           C  
ATOM   1968  CD2 LEU A 119      -8.350  -6.591  -7.342  1.00  0.00           C  
ATOM   1969  H   LEU A 119      -3.654  -5.206  -6.807  1.00  0.00           H  
ATOM   1970  HA  LEU A 119      -4.344  -7.767  -8.027  1.00  0.00           H  
ATOM   1971 1HB  LEU A 119      -5.822  -6.717  -6.381  1.00  0.00           H  
ATOM   1972 2HB  LEU A 119      -6.020  -5.308  -7.428  1.00  0.00           H  
ATOM   1973  HG  LEU A 119      -7.149  -6.746  -9.115  1.00  0.00           H  
ATOM   1974 1HD1 LEU A 119      -7.815  -9.022  -8.479  1.00  0.00           H  
ATOM   1975 2HD1 LEU A 119      -6.045  -8.852  -8.561  1.00  0.00           H  
ATOM   1976 3HD1 LEU A 119      -6.865  -8.881  -6.981  1.00  0.00           H  
ATOM   1977 1HD2 LEU A 119      -9.222  -7.056  -7.804  1.00  0.00           H  
ATOM   1978 2HD2 LEU A 119      -8.293  -6.887  -6.294  1.00  0.00           H  
ATOM   1979 3HD2 LEU A 119      -8.439  -5.506  -7.408  1.00  0.00           H  
ATOM   1980  N   ASP A 120      -4.242  -7.220 -10.432  1.00  0.00           N  
ATOM   1981  CA  ASP A 120      -4.373  -6.999 -11.867  1.00  0.00           C  
ATOM   1982  C   ASP A 120      -5.540  -7.790 -12.442  1.00  0.00           C  
ATOM   1983  O   ASP A 120      -5.756  -7.808 -13.655  1.00  0.00           O  
ATOM   1984  CB  ASP A 120      -3.080  -7.387 -12.590  1.00  0.00           C  
ATOM   1985  CG  ASP A 120      -1.911  -6.474 -12.246  1.00  0.00           C  
ATOM   1986  OD1 ASP A 120      -2.116  -5.286 -12.158  1.00  0.00           O  
ATOM   1987  OD2 ASP A 120      -0.825  -6.973 -12.073  1.00  0.00           O  
ATOM   1988  H   ASP A 120      -3.899  -8.109 -10.101  1.00  0.00           H  
ATOM   1989  HA  ASP A 120      -4.550  -5.938 -12.040  1.00  0.00           H  
ATOM   1990 1HB  ASP A 120      -2.812  -8.411 -12.331  1.00  0.00           H  
ATOM   1991 2HB  ASP A 120      -3.242  -7.354 -13.668  1.00  0.00           H  
ATOM   1992  N   GLY A 121      -6.296  -8.442 -11.566  1.00  0.00           N  
ATOM   1993  CA  GLY A 121      -7.375  -9.324 -11.991  1.00  0.00           C  
ATOM   1994  C   GLY A 121      -8.686  -8.963 -11.300  1.00  0.00           C  
ATOM   1995  O   GLY A 121      -8.921  -7.803 -10.962  1.00  0.00           O  
ATOM   1996  H   GLY A 121      -6.118  -8.324 -10.578  1.00  0.00           H  
ATOM   1997 1HA  GLY A 121      -7.499  -9.253 -13.071  1.00  0.00           H  
ATOM   1998 2HA  GLY A 121      -7.113 -10.356 -11.764  1.00  0.00           H  
ATOM   1999  N   ASP A 122      -9.535  -9.963 -11.093  1.00  0.00           N  
ATOM   2000  CA  ASP A 122     -10.876  -9.736 -10.570  1.00  0.00           C  
ATOM   2001  C   ASP A 122     -10.921  -9.946  -9.063  1.00  0.00           C  
ATOM   2002  O   ASP A 122      -9.975 -10.460  -8.471  1.00  0.00           O  
ATOM   2003  CB  ASP A 122     -11.882 -10.667 -11.251  1.00  0.00           C  
ATOM   2004  CG  ASP A 122     -12.100 -10.331 -12.720  1.00  0.00           C  
ATOM   2005  OD1 ASP A 122     -11.751  -9.245 -13.119  1.00  0.00           O  
ATOM   2006  OD2 ASP A 122     -12.612 -11.164 -13.429  1.00  0.00           O  
ATOM   2007  H   ASP A 122      -9.243 -10.906 -11.305  1.00  0.00           H  
ATOM   2008  HA  ASP A 122     -11.159  -8.703 -10.779  1.00  0.00           H  
ATOM   2009 1HB  ASP A 122     -11.532 -11.697 -11.177  1.00  0.00           H  
ATOM   2010 2HB  ASP A 122     -12.840 -10.609 -10.734  1.00  0.00           H  
ATOM   2011  N   TRP A 123     -12.028  -9.546  -8.447  1.00  0.00           N  
ATOM   2012  CA  TRP A 123     -12.241  -9.776  -7.022  1.00  0.00           C  
ATOM   2013  C   TRP A 123     -12.026 -11.238  -6.659  1.00  0.00           C  
ATOM   2014  O   TRP A 123     -11.559 -11.553  -5.563  1.00  0.00           O  
ATOM   2015  CB  TRP A 123     -13.654  -9.351  -6.619  1.00  0.00           C  
ATOM   2016  CG  TRP A 123     -14.722 -10.278  -7.113  1.00  0.00           C  
ATOM   2017  CD1 TRP A 123     -15.408 -10.180  -8.286  1.00  0.00           C  
ATOM   2018  CD2 TRP A 123     -15.234 -11.457  -6.446  1.00  0.00           C  
ATOM   2019  NE1 TRP A 123     -16.309 -11.211  -8.395  1.00  0.00           N  
ATOM   2020  CE2 TRP A 123     -16.215 -12.003  -7.279  1.00  0.00           C  
ATOM   2021  CE3 TRP A 123     -14.943 -12.084  -5.228  1.00  0.00           C  
ATOM   2022  CZ2 TRP A 123     -16.914 -13.149  -6.936  1.00  0.00           C  
ATOM   2023  CZ3 TRP A 123     -15.643 -13.235  -4.885  1.00  0.00           C  
ATOM   2024  CH2 TRP A 123     -16.603 -13.753  -5.717  1.00  0.00           C  
ATOM   2025  H   TRP A 123     -12.741  -9.071  -8.982  1.00  0.00           H  
ATOM   2026  HA  TRP A 123     -11.531  -9.168  -6.463  1.00  0.00           H  
ATOM   2027 1HB  TRP A 123     -13.721  -9.298  -5.532  1.00  0.00           H  
ATOM   2028 2HB  TRP A 123     -13.859  -8.354  -7.008  1.00  0.00           H  
ATOM   2029  HD1 TRP A 123     -15.263  -9.398  -9.029  1.00  0.00           H  
ATOM   2030  HE1 TRP A 123     -16.939 -11.362  -9.170  1.00  0.00           H  
ATOM   2031  HE3 TRP A 123     -14.180 -11.678  -4.565  1.00  0.00           H  
ATOM   2032  HZ2 TRP A 123     -17.680 -13.576  -7.583  1.00  0.00           H  
ATOM   2033  HZ3 TRP A 123     -15.411 -13.716  -3.934  1.00  0.00           H  
ATOM   2034  HH2 TRP A 123     -17.133 -14.657  -5.417  1.00  0.00           H  
ATOM   2035  N   LYS A 124     -12.363 -12.129  -7.584  1.00  0.00           N  
ATOM   2036  CA  LYS A 124     -12.180 -13.561  -7.374  1.00  0.00           C  
ATOM   2037  C   LYS A 124     -10.706 -13.905  -7.189  1.00  0.00           C  
ATOM   2038  O   LYS A 124     -10.360 -14.809  -6.428  1.00  0.00           O  
ATOM   2039  CB  LYS A 124     -12.763 -14.353  -8.545  1.00  0.00           C  
ATOM   2040  CG  LYS A 124     -12.731 -15.865  -8.359  1.00  0.00           C  
ATOM   2041  CD  LYS A 124     -13.380 -16.580  -9.535  1.00  0.00           C  
ATOM   2042  CE  LYS A 124     -14.893 -16.418  -9.515  1.00  0.00           C  
ATOM   2043  NZ  LYS A 124     -15.526 -17.227  -8.439  1.00  0.00           N  
ATOM   2044  H   LYS A 124     -12.758 -11.807  -8.457  1.00  0.00           H  
ATOM   2045  HA  LYS A 124     -12.722 -13.851  -6.476  1.00  0.00           H  
ATOM   2046 1HB  LYS A 124     -13.800 -14.058  -8.704  1.00  0.00           H  
ATOM   2047 2HB  LYS A 124     -12.212 -14.117  -9.455  1.00  0.00           H  
ATOM   2048 1HG  LYS A 124     -11.697 -16.199  -8.268  1.00  0.00           H  
ATOM   2049 2HG  LYS A 124     -13.262 -16.130  -7.445  1.00  0.00           H  
ATOM   2050 1HD  LYS A 124     -12.992 -16.172 -10.469  1.00  0.00           H  
ATOM   2051 2HD  LYS A 124     -13.138 -17.641  -9.494  1.00  0.00           H  
ATOM   2052 1HE  LYS A 124     -15.145 -15.369  -9.360  1.00  0.00           H  
ATOM   2053 2HE  LYS A 124     -15.305 -16.729 -10.475  1.00  0.00           H  
ATOM   2054 1HZ  LYS A 124     -16.527 -17.093  -8.460  1.00  0.00           H  
ATOM   2055 2HZ  LYS A 124     -15.314 -18.205  -8.583  1.00  0.00           H  
ATOM   2056 3HZ  LYS A 124     -15.166 -16.935  -7.541  1.00  0.00           H  
ATOM   2057  N   ASP A 125      -9.841 -13.177  -7.890  1.00  0.00           N  
ATOM   2058  CA  ASP A 125      -8.401 -13.395  -7.791  1.00  0.00           C  
ATOM   2059  C   ASP A 125      -7.830 -12.735  -6.543  1.00  0.00           C  
ATOM   2060  O   ASP A 125      -6.918 -13.268  -5.910  1.00  0.00           O  
ATOM   2061  CB  ASP A 125      -7.690 -12.855  -9.033  1.00  0.00           C  
ATOM   2062  CG  ASP A 125      -8.139 -13.538 -10.318  1.00  0.00           C  
ATOM   2063  OD1 ASP A 125      -8.074 -14.743 -10.381  1.00  0.00           O  
ATOM   2064  OD2 ASP A 125      -8.541 -12.849 -11.224  1.00  0.00           O  
ATOM   2065  H   ASP A 125     -10.190 -12.457  -8.507  1.00  0.00           H  
ATOM   2066  HA  ASP A 125      -8.217 -14.467  -7.736  1.00  0.00           H  
ATOM   2067 1HB  ASP A 125      -7.877 -11.785  -9.124  1.00  0.00           H  
ATOM   2068 2HB  ASP A 125      -6.613 -12.990  -8.924  1.00  0.00           H  
ATOM   2069  N   MET A 126      -8.370 -11.571  -6.194  1.00  0.00           N  
ATOM   2070  CA  MET A 126      -8.009 -10.904  -4.948  1.00  0.00           C  
ATOM   2071  C   MET A 126      -8.323 -11.780  -3.743  1.00  0.00           C  
ATOM   2072  O   MET A 126      -7.498 -11.928  -2.841  1.00  0.00           O  
ATOM   2073  CB  MET A 126      -8.733  -9.564  -4.838  1.00  0.00           C  
ATOM   2074  CG  MET A 126      -8.237  -8.672  -3.709  1.00  0.00           C  
ATOM   2075  SD  MET A 126      -9.156  -7.124  -3.591  1.00  0.00           S  
ATOM   2076  CE  MET A 126     -10.763  -7.723  -3.075  1.00  0.00           C  
ATOM   2077  H   MET A 126      -9.048 -11.138  -6.806  1.00  0.00           H  
ATOM   2078  HA  MET A 126      -6.938 -10.701  -4.962  1.00  0.00           H  
ATOM   2079 1HB  MET A 126      -8.625  -9.014  -5.771  1.00  0.00           H  
ATOM   2080 2HB  MET A 126      -9.799  -9.739  -4.682  1.00  0.00           H  
ATOM   2081 1HG  MET A 126      -8.329  -9.200  -2.760  1.00  0.00           H  
ATOM   2082 2HG  MET A 126      -7.185  -8.436  -3.867  1.00  0.00           H  
ATOM   2083 1HE  MET A 126     -11.445  -6.880  -2.959  1.00  0.00           H  
ATOM   2084 2HE  MET A 126     -11.155  -8.408  -3.828  1.00  0.00           H  
ATOM   2085 3HE  MET A 126     -10.667  -8.246  -2.123  1.00  0.00           H  
ATOM   2086  N   LYS A 127      -9.516 -12.361  -3.734  1.00  0.00           N  
ATOM   2087  CA  LYS A 127      -9.923 -13.260  -2.663  1.00  0.00           C  
ATOM   2088  C   LYS A 127      -8.918 -14.393  -2.485  1.00  0.00           C  
ATOM   2089  O   LYS A 127      -8.452 -14.655  -1.375  1.00  0.00           O  
ATOM   2090  CB  LYS A 127     -11.315 -13.829  -2.941  1.00  0.00           C  
ATOM   2091  CG  LYS A 127     -11.799 -14.841  -1.910  1.00  0.00           C  
ATOM   2092  CD  LYS A 127     -13.236 -15.260  -2.179  1.00  0.00           C  
ATOM   2093  CE  LYS A 127     -13.756 -16.189  -1.093  1.00  0.00           C  
ATOM   2094  NZ  LYS A 127     -13.040 -17.494  -1.087  1.00  0.00           N  
ATOM   2095  H   LYS A 127     -10.160 -12.171  -4.489  1.00  0.00           H  
ATOM   2096  HA  LYS A 127      -9.979 -12.695  -1.734  1.00  0.00           H  
ATOM   2097 1HB  LYS A 127     -12.040 -13.016  -2.977  1.00  0.00           H  
ATOM   2098 2HB  LYS A 127     -11.321 -14.316  -3.916  1.00  0.00           H  
ATOM   2099 1HG  LYS A 127     -11.160 -15.724  -1.940  1.00  0.00           H  
ATOM   2100 2HG  LYS A 127     -11.737 -14.403  -0.914  1.00  0.00           H  
ATOM   2101 1HD  LYS A 127     -13.872 -14.374  -2.223  1.00  0.00           H  
ATOM   2102 2HD  LYS A 127     -13.292 -15.772  -3.140  1.00  0.00           H  
ATOM   2103 1HE  LYS A 127     -13.631 -15.716  -0.120  1.00  0.00           H  
ATOM   2104 2HE  LYS A 127     -14.819 -16.373  -1.249  1.00  0.00           H  
ATOM   2105 1HZ  LYS A 127     -13.413 -18.080  -0.354  1.00  0.00           H  
ATOM   2106 2HZ  LYS A 127     -13.165 -17.951  -1.980  1.00  0.00           H  
ATOM   2107 3HZ  LYS A 127     -12.056 -17.338  -0.924  1.00  0.00           H  
ATOM   2108  N   LYS A 128      -8.586 -15.062  -3.583  1.00  0.00           N  
ATOM   2109  CA  LYS A 128      -7.656 -16.183  -3.547  1.00  0.00           C  
ATOM   2110  C   LYS A 128      -6.293 -15.752  -3.013  1.00  0.00           C  
ATOM   2111  O   LYS A 128      -5.689 -16.449  -2.198  1.00  0.00           O  
ATOM   2112  CB  LYS A 128      -7.505 -16.799  -4.939  1.00  0.00           C  
ATOM   2113  CG  LYS A 128      -8.712 -17.602  -5.405  1.00  0.00           C  
ATOM   2114  CD  LYS A 128      -8.552 -18.053  -6.849  1.00  0.00           C  
ATOM   2115  CE  LYS A 128      -7.435 -19.077  -6.989  1.00  0.00           C  
ATOM   2116  NZ  LYS A 128      -7.212 -19.467  -8.408  1.00  0.00           N  
ATOM   2117  H   LYS A 128      -8.990 -14.786  -4.467  1.00  0.00           H  
ATOM   2118  HA  LYS A 128      -8.062 -16.950  -2.888  1.00  0.00           H  
ATOM   2119 1HB  LYS A 128      -7.327 -16.009  -5.669  1.00  0.00           H  
ATOM   2120 2HB  LYS A 128      -6.638 -17.459  -4.953  1.00  0.00           H  
ATOM   2121 1HG  LYS A 128      -8.832 -18.481  -4.770  1.00  0.00           H  
ATOM   2122 2HG  LYS A 128      -9.610 -16.991  -5.322  1.00  0.00           H  
ATOM   2123 1HD  LYS A 128      -9.485 -18.496  -7.198  1.00  0.00           H  
ATOM   2124 2HD  LYS A 128      -8.322 -17.192  -7.476  1.00  0.00           H  
ATOM   2125 1HE  LYS A 128      -6.510 -18.664  -6.589  1.00  0.00           H  
ATOM   2126 2HE  LYS A 128      -7.686 -19.970  -6.416  1.00  0.00           H  
ATOM   2127 1HZ  LYS A 128      -6.465 -20.146  -8.457  1.00  0.00           H  
ATOM   2128 2HZ  LYS A 128      -8.059 -19.870  -8.784  1.00  0.00           H  
ATOM   2129 3HZ  LYS A 128      -6.959 -18.650  -8.946  1.00  0.00           H  
ATOM   2130  N   ALA A 129      -5.818 -14.602  -3.477  1.00  0.00           N  
ATOM   2131  CA  ALA A 129      -4.532 -14.072  -3.039  1.00  0.00           C  
ATOM   2132  C   ALA A 129      -4.514 -13.840  -1.534  1.00  0.00           C  
ATOM   2133  O   ALA A 129      -3.527 -14.141  -0.863  1.00  0.00           O  
ATOM   2134  CB  ALA A 129      -4.215 -12.780  -3.779  1.00  0.00           C  
ATOM   2135  H   ALA A 129      -6.363 -14.080  -4.150  1.00  0.00           H  
ATOM   2136  HA  ALA A 129      -3.757 -14.798  -3.292  1.00  0.00           H  
ATOM   2137 1HB  ALA A 129      -3.251 -12.398  -3.442  1.00  0.00           H  
ATOM   2138 2HB  ALA A 129      -4.174 -12.974  -4.850  1.00  0.00           H  
ATOM   2139 3HB  ALA A 129      -4.990 -12.043  -3.573  1.00  0.00           H  
ATOM   2140  N   MET A 130      -5.613 -13.302  -1.013  1.00  0.00           N  
ATOM   2141  CA  MET A 130      -5.734 -13.045   0.417  1.00  0.00           C  
ATOM   2142  C   MET A 130      -5.784 -14.346   1.209  1.00  0.00           C  
ATOM   2143  O   MET A 130      -5.202 -14.450   2.289  1.00  0.00           O  
ATOM   2144  CB  MET A 130      -6.976 -12.202   0.699  1.00  0.00           C  
ATOM   2145  CG  MET A 130      -6.881 -10.761   0.218  1.00  0.00           C  
ATOM   2146  SD  MET A 130      -8.292  -9.762   0.731  1.00  0.00           S  
ATOM   2147  CE  MET A 130      -9.590 -10.464  -0.282  1.00  0.00           C  
ATOM   2148  H   MET A 130      -6.381 -13.061  -1.623  1.00  0.00           H  
ATOM   2149  HA  MET A 130      -4.862 -12.474   0.741  1.00  0.00           H  
ATOM   2150 1HB  MET A 130      -7.841 -12.657   0.219  1.00  0.00           H  
ATOM   2151 2HB  MET A 130      -7.168 -12.184   1.772  1.00  0.00           H  
ATOM   2152 1HG  MET A 130      -5.974 -10.305   0.613  1.00  0.00           H  
ATOM   2153 2HG  MET A 130      -6.824 -10.743  -0.870  1.00  0.00           H  
ATOM   2154 1HE  MET A 130     -10.530  -9.950  -0.079  1.00  0.00           H  
ATOM   2155 2HE  MET A 130      -9.333 -10.347  -1.336  1.00  0.00           H  
ATOM   2156 3HE  MET A 130      -9.699 -11.524  -0.051  1.00  0.00           H  
ATOM   2157  N   GLU A 131      -6.485 -15.335   0.665  1.00  0.00           N  
ATOM   2158  CA  GLU A 131      -6.547 -16.655   1.277  1.00  0.00           C  
ATOM   2159  C   GLU A 131      -5.167 -17.300   1.351  1.00  0.00           C  
ATOM   2160  O   GLU A 131      -4.808 -17.909   2.358  1.00  0.00           O  
ATOM   2161  CB  GLU A 131      -7.502 -17.560   0.495  1.00  0.00           C  
ATOM   2162  CG  GLU A 131      -7.671 -18.954   1.083  1.00  0.00           C  
ATOM   2163  CD  GLU A 131      -8.694 -19.777   0.352  1.00  0.00           C  
ATOM   2164  OE1 GLU A 131      -9.692 -19.229  -0.051  1.00  0.00           O  
ATOM   2165  OE2 GLU A 131      -8.478 -20.956   0.197  1.00  0.00           O  
ATOM   2166  H   GLU A 131      -6.985 -15.169  -0.199  1.00  0.00           H  
ATOM   2167  HA  GLU A 131      -6.936 -16.548   2.291  1.00  0.00           H  
ATOM   2168 1HB  GLU A 131      -8.487 -17.095   0.449  1.00  0.00           H  
ATOM   2169 2HB  GLU A 131      -7.143 -17.670  -0.528  1.00  0.00           H  
ATOM   2170 1HG  GLU A 131      -6.712 -19.471   1.047  1.00  0.00           H  
ATOM   2171 2HG  GLU A 131      -7.964 -18.863   2.128  1.00  0.00           H  
ATOM   2172  N   ILE A 132      -4.399 -17.160   0.274  1.00  0.00           N  
ATOM   2173  CA  ILE A 132      -3.057 -17.727   0.216  1.00  0.00           C  
ATOM   2174  C   ILE A 132      -2.169 -17.155   1.314  1.00  0.00           C  
ATOM   2175  O   ILE A 132      -1.494 -17.895   2.026  1.00  0.00           O  
ATOM   2176  CB  ILE A 132      -2.410 -17.467  -1.156  1.00  0.00           C  
ATOM   2177  CG1 ILE A 132      -3.095 -18.308  -2.237  1.00  0.00           C  
ATOM   2178  CG2 ILE A 132      -0.920 -17.768  -1.108  1.00  0.00           C  
ATOM   2179  CD1 ILE A 132      -2.734 -17.901  -3.648  1.00  0.00           C  
ATOM   2180  H   ILE A 132      -4.754 -16.649  -0.521  1.00  0.00           H  
ATOM   2181  HA  ILE A 132      -3.132 -18.807   0.352  1.00  0.00           H  
ATOM   2182  HB  ILE A 132      -2.551 -16.423  -1.433  1.00  0.00           H  
ATOM   2183 1HG1 ILE A 132      -2.828 -19.356  -2.106  1.00  0.00           H  
ATOM   2184 2HG1 ILE A 132      -4.177 -18.231  -2.127  1.00  0.00           H  
ATOM   2185 1HG2 ILE A 132      -0.479 -17.580  -2.086  1.00  0.00           H  
ATOM   2186 2HG2 ILE A 132      -0.444 -17.129  -0.366  1.00  0.00           H  
ATOM   2187 3HG2 ILE A 132      -0.769 -18.813  -0.836  1.00  0.00           H  
ATOM   2188 1HD1 ILE A 132      -3.258 -18.542  -4.357  1.00  0.00           H  
ATOM   2189 2HD1 ILE A 132      -3.026 -16.863  -3.813  1.00  0.00           H  
ATOM   2190 3HD1 ILE A 132      -1.660 -18.004  -3.792  1.00  0.00           H  
ATOM   2191  N   LEU A 133      -2.176 -15.833   1.442  1.00  0.00           N  
ATOM   2192  CA  LEU A 133      -1.346 -15.157   2.433  1.00  0.00           C  
ATOM   2193  C   LEU A 133      -1.682 -15.618   3.844  1.00  0.00           C  
ATOM   2194  O   LEU A 133      -0.792 -15.838   4.664  1.00  0.00           O  
ATOM   2195  CB  LEU A 133      -1.529 -13.637   2.330  1.00  0.00           C  
ATOM   2196  CG  LEU A 133      -0.985 -12.987   1.052  1.00  0.00           C  
ATOM   2197  CD1 LEU A 133      -1.263 -11.490   1.084  1.00  0.00           C  
ATOM   2198  CD2 LEU A 133       0.507 -13.263   0.936  1.00  0.00           C  
ATOM   2199  H   LEU A 133      -2.770 -15.282   0.840  1.00  0.00           H  
ATOM   2200  HA  LEU A 133      -0.301 -15.393   2.226  1.00  0.00           H  
ATOM   2201 1HB  LEU A 133      -2.592 -13.411   2.390  1.00  0.00           H  
ATOM   2202 2HB  LEU A 133      -1.030 -13.169   3.178  1.00  0.00           H  
ATOM   2203  HG  LEU A 133      -1.499 -13.403   0.185  1.00  0.00           H  
ATOM   2204 1HD1 LEU A 133      -0.877 -11.028   0.176  1.00  0.00           H  
ATOM   2205 2HD1 LEU A 133      -2.338 -11.322   1.147  1.00  0.00           H  
ATOM   2206 3HD1 LEU A 133      -0.775 -11.049   1.952  1.00  0.00           H  
ATOM   2207 1HD2 LEU A 133       0.893 -12.802   0.027  1.00  0.00           H  
ATOM   2208 2HD2 LEU A 133       1.022 -12.847   1.802  1.00  0.00           H  
ATOM   2209 3HD2 LEU A 133       0.676 -14.340   0.897  1.00  0.00           H  
ATOM   2210  N   TYR A 134      -2.974 -15.764   4.120  1.00  0.00           N  
ATOM   2211  CA  TYR A 134      -3.428 -16.287   5.405  1.00  0.00           C  
ATOM   2212  C   TYR A 134      -2.841 -17.667   5.675  1.00  0.00           C  
ATOM   2213  O   TYR A 134      -2.287 -17.916   6.746  1.00  0.00           O  
ATOM   2214  CB  TYR A 134      -4.956 -16.342   5.452  1.00  0.00           C  
ATOM   2215  CG  TYR A 134      -5.505 -17.017   6.689  1.00  0.00           C  
ATOM   2216  CD1 TYR A 134      -5.578 -16.319   7.886  1.00  0.00           C  
ATOM   2217  CD2 TYR A 134      -5.935 -18.334   6.627  1.00  0.00           C  
ATOM   2218  CE1 TYR A 134      -6.079 -16.936   9.016  1.00  0.00           C  
ATOM   2219  CE2 TYR A 134      -6.436 -18.951   7.757  1.00  0.00           C  
ATOM   2220  CZ  TYR A 134      -6.509 -18.257   8.948  1.00  0.00           C  
ATOM   2221  OH  TYR A 134      -7.008 -18.871  10.073  1.00  0.00           O  
ATOM   2222  H   TYR A 134      -3.661 -15.507   3.426  1.00  0.00           H  
ATOM   2223  HA  TYR A 134      -3.100 -15.606   6.191  1.00  0.00           H  
ATOM   2224 1HB  TYR A 134      -5.359 -15.329   5.410  1.00  0.00           H  
ATOM   2225 2HB  TYR A 134      -5.328 -16.878   4.579  1.00  0.00           H  
ATOM   2226  HD1 TYR A 134      -5.239 -15.284   7.934  1.00  0.00           H  
ATOM   2227  HD2 TYR A 134      -5.877 -18.883   5.687  1.00  0.00           H  
ATOM   2228  HE1 TYR A 134      -6.136 -16.388   9.956  1.00  0.00           H  
ATOM   2229  HE2 TYR A 134      -6.774 -19.987   7.709  1.00  0.00           H  
ATOM   2230  HH  TYR A 134      -6.989 -18.253  10.808  1.00  0.00           H  
ATOM   2231  N   LYS A 135      -2.964 -18.557   4.701  1.00  0.00           N  
ATOM   2232  CA  LYS A 135      -2.483 -19.929   4.847  1.00  0.00           C  
ATOM   2233  C   LYS A 135      -0.973 -19.963   5.036  1.00  0.00           C  
ATOM   2234  O   LYS A 135      -0.435 -20.884   5.653  1.00  0.00           O  
ATOM   2235  CB  LYS A 135      -2.880 -20.770   3.633  1.00  0.00           C  
ATOM   2236  CG  LYS A 135      -4.364 -21.103   3.556  1.00  0.00           C  
ATOM   2237  CD  LYS A 135      -4.691 -21.883   2.292  1.00  0.00           C  
ATOM   2238  CE  LYS A 135      -6.160 -22.277   2.248  1.00  0.00           C  
ATOM   2239  NZ  LYS A 135      -6.525 -22.919   0.956  1.00  0.00           N  
ATOM   2240  H   LYS A 135      -3.403 -18.281   3.834  1.00  0.00           H  
ATOM   2241  HA  LYS A 135      -2.956 -20.368   5.726  1.00  0.00           H  
ATOM   2242 1HB  LYS A 135      -2.608 -20.241   2.719  1.00  0.00           H  
ATOM   2243 2HB  LYS A 135      -2.327 -21.709   3.644  1.00  0.00           H  
ATOM   2244 1HG  LYS A 135      -4.649 -21.699   4.425  1.00  0.00           H  
ATOM   2245 2HG  LYS A 135      -4.945 -20.181   3.565  1.00  0.00           H  
ATOM   2246 1HD  LYS A 135      -4.461 -21.273   1.418  1.00  0.00           H  
ATOM   2247 2HD  LYS A 135      -4.081 -22.786   2.254  1.00  0.00           H  
ATOM   2248 1HE  LYS A 135      -6.374 -22.972   3.058  1.00  0.00           H  
ATOM   2249 2HE  LYS A 135      -6.779 -21.391   2.386  1.00  0.00           H  
ATOM   2250 1HZ  LYS A 135      -7.505 -23.165   0.967  1.00  0.00           H  
ATOM   2251 2HZ  LYS A 135      -6.348 -22.276   0.198  1.00  0.00           H  
ATOM   2252 3HZ  LYS A 135      -5.971 -23.754   0.826  1.00  0.00           H  
ATOM   2253  N   LEU A 136      -0.290 -18.955   4.500  1.00  0.00           N  
ATOM   2254  CA  LEU A 136       1.160 -18.869   4.611  1.00  0.00           C  
ATOM   2255  C   LEU A 136       1.578 -18.300   5.960  1.00  0.00           C  
ATOM   2256  O   LEU A 136       2.767 -18.154   6.243  1.00  0.00           O  
ATOM   2257  CB  LEU A 136       1.725 -17.997   3.483  1.00  0.00           C  
ATOM   2258  CG  LEU A 136       1.636 -18.593   2.073  1.00  0.00           C  
ATOM   2259  CD1 LEU A 136       2.069 -17.549   1.052  1.00  0.00           C  
ATOM   2260  CD2 LEU A 136       2.510 -19.835   1.989  1.00  0.00           C  
ATOM   2261  H   LEU A 136      -0.788 -18.230   4.006  1.00  0.00           H  
ATOM   2262  HA  LEU A 136       1.575 -19.872   4.510  1.00  0.00           H  
ATOM   2263 1HB  LEU A 136       1.191 -17.048   3.477  1.00  0.00           H  
ATOM   2264 2HB  LEU A 136       2.776 -17.797   3.693  1.00  0.00           H  
ATOM   2265  HG  LEU A 136       0.601 -18.861   1.856  1.00  0.00           H  
ATOM   2266 1HD1 LEU A 136       2.005 -17.972   0.049  1.00  0.00           H  
ATOM   2267 2HD1 LEU A 136       1.415 -16.680   1.120  1.00  0.00           H  
ATOM   2268 3HD1 LEU A 136       3.096 -17.248   1.253  1.00  0.00           H  
ATOM   2269 1HD2 LEU A 136       2.445 -20.259   0.987  1.00  0.00           H  
ATOM   2270 2HD2 LEU A 136       3.544 -19.567   2.204  1.00  0.00           H  
ATOM   2271 3HD2 LEU A 136       2.167 -20.571   2.717  1.00  0.00           H  
ATOM   2272  N   GLY A 137       0.593 -17.979   6.795  1.00  0.00           N  
ATOM   2273  CA  GLY A 137       0.856 -17.508   8.147  1.00  0.00           C  
ATOM   2274  C   GLY A 137       1.194 -16.024   8.158  1.00  0.00           C  
ATOM   2275  O   GLY A 137       1.902 -15.544   9.044  1.00  0.00           O  
ATOM   2276  H   GLY A 137      -0.363 -18.066   6.481  1.00  0.00           H  
ATOM   2277 1HA  GLY A 137      -0.019 -17.690   8.771  1.00  0.00           H  
ATOM   2278 2HA  GLY A 137       1.680 -18.076   8.575  1.00  0.00           H  
ATOM   2279  N   VAL A 138       0.686 -15.298   7.167  1.00  0.00           N  
ATOM   2280  CA  VAL A 138       0.909 -13.860   7.077  1.00  0.00           C  
ATOM   2281  C   VAL A 138      -0.049 -13.097   7.983  1.00  0.00           C  
ATOM   2282  O   VAL A 138      -1.268 -13.174   7.821  1.00  0.00           O  
ATOM   2283  CB  VAL A 138       0.729 -13.381   5.625  1.00  0.00           C  
ATOM   2284  CG1 VAL A 138       0.919 -11.875   5.533  1.00  0.00           C  
ATOM   2285  CG2 VAL A 138       1.710 -14.106   4.715  1.00  0.00           C  
ATOM   2286  H   VAL A 138       0.131 -15.757   6.457  1.00  0.00           H  
ATOM   2287  HA  VAL A 138       1.931 -13.648   7.389  1.00  0.00           H  
ATOM   2288  HB  VAL A 138      -0.291 -13.596   5.305  1.00  0.00           H  
ATOM   2289 1HG1 VAL A 138       0.788 -11.553   4.499  1.00  0.00           H  
ATOM   2290 2HG1 VAL A 138       0.183 -11.376   6.164  1.00  0.00           H  
ATOM   2291 3HG1 VAL A 138       1.923 -11.614   5.869  1.00  0.00           H  
ATOM   2292 1HG2 VAL A 138       1.576 -13.762   3.690  1.00  0.00           H  
ATOM   2293 2HG2 VAL A 138       2.729 -13.895   5.039  1.00  0.00           H  
ATOM   2294 3HG2 VAL A 138       1.528 -15.179   4.765  1.00  0.00           H  
ATOM   2295  N   LYS A 139       0.508 -12.362   8.939  1.00  0.00           N  
ATOM   2296  CA  LYS A 139      -0.295 -11.685   9.951  1.00  0.00           C  
ATOM   2297  C   LYS A 139      -1.043 -10.500   9.355  1.00  0.00           C  
ATOM   2298  O   LYS A 139      -2.233 -10.315   9.607  1.00  0.00           O  
ATOM   2299  CB  LYS A 139       0.584 -11.222  11.113  1.00  0.00           C  
ATOM   2300  CG  LYS A 139       1.129 -12.350  11.978  1.00  0.00           C  
ATOM   2301  CD  LYS A 139       1.992 -11.812  13.110  1.00  0.00           C  
ATOM   2302  CE  LYS A 139       2.539 -12.938  13.974  1.00  0.00           C  
ATOM   2303  NZ  LYS A 139       3.424 -12.430  15.057  1.00  0.00           N  
ATOM   2304  H   LYS A 139       1.514 -12.270   8.966  1.00  0.00           H  
ATOM   2305  HA  LYS A 139      -1.024 -12.394  10.346  1.00  0.00           H  
ATOM   2306 1HB  LYS A 139       1.433 -10.658  10.725  1.00  0.00           H  
ATOM   2307 2HB  LYS A 139       0.014 -10.552  11.757  1.00  0.00           H  
ATOM   2308 1HG  LYS A 139       0.300 -12.917  12.403  1.00  0.00           H  
ATOM   2309 2HG  LYS A 139       1.728 -13.022  11.364  1.00  0.00           H  
ATOM   2310 1HD  LYS A 139       2.827 -11.246  12.694  1.00  0.00           H  
ATOM   2311 2HD  LYS A 139       1.398 -11.144  13.734  1.00  0.00           H  
ATOM   2312 1HE  LYS A 139       1.712 -13.486  14.424  1.00  0.00           H  
ATOM   2313 2HE  LYS A 139       3.108 -13.630  13.353  1.00  0.00           H  
ATOM   2314 1HZ  LYS A 139       3.766 -13.206  15.605  1.00  0.00           H  
ATOM   2315 2HZ  LYS A 139       4.206 -11.936  14.649  1.00  0.00           H  
ATOM   2316 3HZ  LYS A 139       2.902 -11.802  15.651  1.00  0.00           H  
ATOM   2317  N   LYS A 140      -0.335  -9.696   8.566  1.00  0.00           N  
ATOM   2318  CA  LYS A 140      -0.906  -8.483   7.997  1.00  0.00           C  
ATOM   2319  C   LYS A 140      -0.964  -8.558   6.476  1.00  0.00           C  
ATOM   2320  O   LYS A 140       0.050  -8.800   5.822  1.00  0.00           O  
ATOM   2321  CB  LYS A 140      -0.100  -7.258   8.433  1.00  0.00           C  
ATOM   2322  CG  LYS A 140      -0.633  -5.933   7.903  1.00  0.00           C  
ATOM   2323  CD  LYS A 140       0.022  -4.754   8.606  1.00  0.00           C  
ATOM   2324  CE  LYS A 140      -0.495  -3.429   8.064  1.00  0.00           C  
ATOM   2325  NZ  LYS A 140       0.138  -2.266   8.742  1.00  0.00           N  
ATOM   2326  H   LYS A 140       0.623  -9.934   8.357  1.00  0.00           H  
ATOM   2327  HA  LYS A 140      -1.922  -8.366   8.377  1.00  0.00           H  
ATOM   2328 1HB  LYS A 140      -0.084  -7.201   9.522  1.00  0.00           H  
ATOM   2329 2HB  LYS A 140       0.931  -7.362   8.096  1.00  0.00           H  
ATOM   2330 1HG  LYS A 140      -0.436  -5.863   6.833  1.00  0.00           H  
ATOM   2331 2HG  LYS A 140      -1.710  -5.886   8.060  1.00  0.00           H  
ATOM   2332 1HD  LYS A 140      -0.186  -4.805   9.675  1.00  0.00           H  
ATOM   2333 2HD  LYS A 140       1.102  -4.798   8.461  1.00  0.00           H  
ATOM   2334 1HE  LYS A 140      -0.288  -3.368   6.996  1.00  0.00           H  
ATOM   2335 2HE  LYS A 140      -1.574  -3.374   8.207  1.00  0.00           H  
ATOM   2336 1HZ  LYS A 140      -0.231  -1.408   8.356  1.00  0.00           H  
ATOM   2337 2HZ  LYS A 140      -0.063  -2.302   9.732  1.00  0.00           H  
ATOM   2338 3HZ  LYS A 140       1.138  -2.295   8.601  1.00  0.00           H  
ATOM   2339  N   ILE A 141      -2.156  -8.352   5.916  1.00  0.00           N  
ATOM   2340  CA  ILE A 141      -2.327  -8.334   4.468  1.00  0.00           C  
ATOM   2341  C   ILE A 141      -2.740  -6.953   3.978  1.00  0.00           C  
ATOM   2342  O   ILE A 141      -3.690  -6.361   4.491  1.00  0.00           O  
ATOM   2343  CB  ILE A 141      -3.376  -9.371   4.026  1.00  0.00           C  
ATOM   2344  CG1 ILE A 141      -2.872 -10.790   4.300  1.00  0.00           C  
ATOM   2345  CG2 ILE A 141      -3.708  -9.196   2.552  1.00  0.00           C  
ATOM   2346  CD1 ILE A 141      -3.171 -11.286   5.696  1.00  0.00           C  
ATOM   2347  H   ILE A 141      -2.960  -8.205   6.506  1.00  0.00           H  
ATOM   2348  HA  ILE A 141      -1.366  -8.577   4.012  1.00  0.00           H  
ATOM   2349  HB  ILE A 141      -4.285  -9.241   4.611  1.00  0.00           H  
ATOM   2350 1HG1 ILE A 141      -3.324 -11.480   3.588  1.00  0.00           H  
ATOM   2351 2HG1 ILE A 141      -1.792 -10.829   4.150  1.00  0.00           H  
ATOM   2352 1HG2 ILE A 141      -4.450  -9.937   2.256  1.00  0.00           H  
ATOM   2353 2HG2 ILE A 141      -4.107  -8.196   2.385  1.00  0.00           H  
ATOM   2354 3HG2 ILE A 141      -2.804  -9.329   1.957  1.00  0.00           H  
ATOM   2355 1HD1 ILE A 141      -2.783 -12.298   5.814  1.00  0.00           H  
ATOM   2356 2HD1 ILE A 141      -2.697 -10.628   6.425  1.00  0.00           H  
ATOM   2357 3HD1 ILE A 141      -4.248 -11.290   5.857  1.00  0.00           H  
ATOM   2358  N   VAL A 142      -2.019  -6.442   2.984  1.00  0.00           N  
ATOM   2359  CA  VAL A 142      -2.342  -5.149   2.392  1.00  0.00           C  
ATOM   2360  C   VAL A 142      -2.889  -5.309   0.979  1.00  0.00           C  
ATOM   2361  O   VAL A 142      -2.239  -5.898   0.114  1.00  0.00           O  
ATOM   2362  CB  VAL A 142      -1.090  -4.252   2.356  1.00  0.00           C  
ATOM   2363  CG1 VAL A 142      -1.424  -2.895   1.753  1.00  0.00           C  
ATOM   2364  CG2 VAL A 142      -0.526  -4.093   3.759  1.00  0.00           C  
ATOM   2365  H   VAL A 142      -1.231  -6.963   2.629  1.00  0.00           H  
ATOM   2366  HA  VAL A 142      -3.100  -4.665   3.008  1.00  0.00           H  
ATOM   2367  HB  VAL A 142      -0.342  -4.714   1.712  1.00  0.00           H  
ATOM   2368 1HG1 VAL A 142      -0.528  -2.274   1.734  1.00  0.00           H  
ATOM   2369 2HG1 VAL A 142      -1.792  -3.030   0.736  1.00  0.00           H  
ATOM   2370 3HG1 VAL A 142      -2.191  -2.408   2.355  1.00  0.00           H  
ATOM   2371 1HG2 VAL A 142       0.359  -3.458   3.726  1.00  0.00           H  
ATOM   2372 2HG2 VAL A 142      -1.276  -3.636   4.404  1.00  0.00           H  
ATOM   2373 3HG2 VAL A 142      -0.255  -5.072   4.155  1.00  0.00           H  
ATOM   2374  N   VAL A 143      -4.085  -4.784   0.750  1.00  0.00           N  
ATOM   2375  CA  VAL A 143      -4.819  -5.050  -0.483  1.00  0.00           C  
ATOM   2376  C   VAL A 143      -4.957  -3.790  -1.325  1.00  0.00           C  
ATOM   2377  O   VAL A 143      -5.608  -2.827  -0.917  1.00  0.00           O  
ATOM   2378  CB  VAL A 143      -6.220  -5.605  -0.162  1.00  0.00           C  
ATOM   2379  CG1 VAL A 143      -6.934  -6.019  -1.440  1.00  0.00           C  
ATOM   2380  CG2 VAL A 143      -6.105  -6.780   0.797  1.00  0.00           C  
ATOM   2381  H   VAL A 143      -4.500  -4.180   1.447  1.00  0.00           H  
ATOM   2382  HA  VAL A 143      -4.269  -5.797  -1.057  1.00  0.00           H  
ATOM   2383  HB  VAL A 143      -6.816  -4.816   0.298  1.00  0.00           H  
ATOM   2384 1HG1 VAL A 143      -7.923  -6.409  -1.194  1.00  0.00           H  
ATOM   2385 2HG1 VAL A 143      -7.037  -5.155  -2.096  1.00  0.00           H  
ATOM   2386 3HG1 VAL A 143      -6.356  -6.793  -1.945  1.00  0.00           H  
ATOM   2387 1HG2 VAL A 143      -7.099  -7.166   1.020  1.00  0.00           H  
ATOM   2388 2HG2 VAL A 143      -5.504  -7.566   0.339  1.00  0.00           H  
ATOM   2389 3HG2 VAL A 143      -5.628  -6.450   1.721  1.00  0.00           H  
ATOM   2390  N   LEU A 144      -4.344  -3.802  -2.502  1.00  0.00           N  
ATOM   2391  CA  LEU A 144      -4.308  -2.622  -3.360  1.00  0.00           C  
ATOM   2392  C   LEU A 144      -5.202  -2.800  -4.579  1.00  0.00           C  
ATOM   2393  O   LEU A 144      -5.135  -3.820  -5.269  1.00  0.00           O  
ATOM   2394  CB  LEU A 144      -2.870  -2.339  -3.812  1.00  0.00           C  
ATOM   2395  CG  LEU A 144      -2.693  -1.146  -4.761  1.00  0.00           C  
ATOM   2396  CD1 LEU A 144      -2.915   0.151  -3.994  1.00  0.00           C  
ATOM   2397  CD2 LEU A 144      -1.302  -1.188  -5.375  1.00  0.00           C  
ATOM   2398  H   LEU A 144      -3.892  -4.650  -2.815  1.00  0.00           H  
ATOM   2399  HA  LEU A 144      -4.665  -1.765  -2.787  1.00  0.00           H  
ATOM   2400 1HB  LEU A 144      -2.259  -2.153  -2.930  1.00  0.00           H  
ATOM   2401 2HB  LEU A 144      -2.483  -3.224  -4.317  1.00  0.00           H  
ATOM   2402  HG  LEU A 144      -3.441  -1.197  -5.552  1.00  0.00           H  
ATOM   2403 1HD1 LEU A 144      -2.790   0.998  -4.668  1.00  0.00           H  
ATOM   2404 2HD1 LEU A 144      -3.924   0.162  -3.582  1.00  0.00           H  
ATOM   2405 3HD1 LEU A 144      -2.190   0.222  -3.184  1.00  0.00           H  
ATOM   2406 1HD2 LEU A 144      -1.177  -0.340  -6.050  1.00  0.00           H  
ATOM   2407 2HD2 LEU A 144      -0.553  -1.135  -4.585  1.00  0.00           H  
ATOM   2408 3HD2 LEU A 144      -1.178  -2.116  -5.932  1.00  0.00           H  
ATOM   2409  N   PHE A 145      -6.042  -1.804  -4.841  1.00  0.00           N  
ATOM   2410  CA  PHE A 145      -6.844  -1.778  -6.060  1.00  0.00           C  
ATOM   2411  C   PHE A 145      -7.427  -0.392  -6.305  1.00  0.00           C  
ATOM   2412  O   PHE A 145      -7.438   0.454  -5.413  1.00  0.00           O  
ATOM   2413  CB  PHE A 145      -7.975  -2.805  -5.980  1.00  0.00           C  
ATOM   2414  CG  PHE A 145      -8.781  -2.721  -4.715  1.00  0.00           C  
ATOM   2415  CD1 PHE A 145      -9.929  -1.946  -4.657  1.00  0.00           C  
ATOM   2416  CD2 PHE A 145      -8.392  -3.417  -3.580  1.00  0.00           C  
ATOM   2417  CE1 PHE A 145     -10.671  -1.868  -3.494  1.00  0.00           C  
ATOM   2418  CE2 PHE A 145      -9.132  -3.342  -2.416  1.00  0.00           C  
ATOM   2419  CZ  PHE A 145     -10.273  -2.566  -2.373  1.00  0.00           C  
ATOM   2420  H   PHE A 145      -6.125  -1.046  -4.180  1.00  0.00           H  
ATOM   2421  HA  PHE A 145      -6.204  -2.041  -6.901  1.00  0.00           H  
ATOM   2422 1HB  PHE A 145      -8.651  -2.669  -6.823  1.00  0.00           H  
ATOM   2423 2HB  PHE A 145      -7.559  -3.809  -6.052  1.00  0.00           H  
ATOM   2424  HD1 PHE A 145     -10.245  -1.395  -5.544  1.00  0.00           H  
ATOM   2425  HD2 PHE A 145      -7.490  -4.029  -3.613  1.00  0.00           H  
ATOM   2426  HE1 PHE A 145     -11.572  -1.255  -3.462  1.00  0.00           H  
ATOM   2427  HE2 PHE A 145      -8.816  -3.894  -1.531  1.00  0.00           H  
ATOM   2428  HZ  PHE A 145     -10.857  -2.504  -1.456  1.00  0.00           H  
ATOM   2429  N   LYS A 146      -7.912  -0.167  -7.520  1.00  0.00           N  
ATOM   2430  CA  LYS A 146      -8.640   1.055  -7.843  1.00  0.00           C  
ATOM   2431  C   LYS A 146      -9.981   1.104  -7.123  1.00  0.00           C  
ATOM   2432  O   LYS A 146     -10.671   0.091  -7.005  1.00  0.00           O  
ATOM   2433  CB  LYS A 146      -8.850   1.170  -9.354  1.00  0.00           C  
ATOM   2434  CG  LYS A 146      -7.572   1.396 -10.151  1.00  0.00           C  
ATOM   2435  CD  LYS A 146      -7.866   1.534 -11.637  1.00  0.00           C  
ATOM   2436  CE  LYS A 146      -6.589   1.752 -12.437  1.00  0.00           C  
ATOM   2437  NZ  LYS A 146      -6.859   1.864 -13.896  1.00  0.00           N  
ATOM   2438  H   LYS A 146      -7.771  -0.859  -8.244  1.00  0.00           H  
ATOM   2439  HA  LYS A 146      -8.040   1.910  -7.521  1.00  0.00           H  
ATOM   2440 1HB  LYS A 146      -9.320   0.260  -9.726  1.00  0.00           H  
ATOM   2441 2HB  LYS A 146      -9.527   1.998  -9.565  1.00  0.00           H  
ATOM   2442 1HG  LYS A 146      -7.081   2.305  -9.801  1.00  0.00           H  
ATOM   2443 2HG  LYS A 146      -6.895   0.556  -9.999  1.00  0.00           H  
ATOM   2444 1HD  LYS A 146      -8.360   0.630 -11.996  1.00  0.00           H  
ATOM   2445 2HD  LYS A 146      -8.533   2.380 -11.800  1.00  0.00           H  
ATOM   2446 1HE  LYS A 146      -6.100   2.664 -12.099  1.00  0.00           H  
ATOM   2447 2HE  LYS A 146      -5.908   0.918 -12.269  1.00  0.00           H  
ATOM   2448 1HZ  LYS A 146      -5.989   2.007 -14.389  1.00  0.00           H  
ATOM   2449 2HZ  LYS A 146      -7.296   1.015 -14.224  1.00  0.00           H  
ATOM   2450 3HZ  LYS A 146      -7.474   2.647 -14.066  1.00  0.00           H  
ATOM   2451  N   TYR A 147     -10.347   2.285  -6.645  1.00  0.00           N  
ATOM   2452  CA  TYR A 147     -11.606   2.468  -5.929  1.00  0.00           C  
ATOM   2453  C   TYR A 147     -12.718   1.631  -6.552  1.00  0.00           C  
ATOM   2454  O   TYR A 147     -12.980   1.725  -7.750  1.00  0.00           O  
ATOM   2455  CB  TYR A 147     -12.001   3.946  -5.907  1.00  0.00           C  
ATOM   2456  CG  TYR A 147     -13.404   4.195  -5.400  1.00  0.00           C  
ATOM   2457  CD1 TYR A 147     -13.758   3.803  -4.118  1.00  0.00           C  
ATOM   2458  CD2 TYR A 147     -14.337   4.816  -6.218  1.00  0.00           C  
ATOM   2459  CE1 TYR A 147     -15.040   4.030  -3.655  1.00  0.00           C  
ATOM   2460  CE2 TYR A 147     -15.618   5.044  -5.755  1.00  0.00           C  
ATOM   2461  CZ  TYR A 147     -15.970   4.653  -4.479  1.00  0.00           C  
ATOM   2462  OH  TYR A 147     -17.247   4.880  -4.018  1.00  0.00           O  
ATOM   2463  H   TYR A 147      -9.737   3.080  -6.778  1.00  0.00           H  
ATOM   2464  HA  TYR A 147     -11.466   2.150  -4.896  1.00  0.00           H  
ATOM   2465 1HB  TYR A 147     -11.307   4.499  -5.273  1.00  0.00           H  
ATOM   2466 2HB  TYR A 147     -11.925   4.357  -6.913  1.00  0.00           H  
ATOM   2467  HD1 TYR A 147     -13.025   3.314  -3.475  1.00  0.00           H  
ATOM   2468  HD2 TYR A 147     -14.059   5.124  -7.226  1.00  0.00           H  
ATOM   2469  HE1 TYR A 147     -15.318   3.722  -2.648  1.00  0.00           H  
ATOM   2470  HE2 TYR A 147     -16.351   5.532  -6.398  1.00  0.00           H  
ATOM   2471  HH  TYR A 147     -17.325   4.550  -3.120  1.00  0.00           H  
ATOM   2472  N   ASP A 148     -13.368   0.815  -5.730  1.00  0.00           N  
ATOM   2473  CA  ASP A 148     -14.449  -0.042  -6.199  1.00  0.00           C  
ATOM   2474  C   ASP A 148     -15.249  -0.608  -5.031  1.00  0.00           C  
ATOM   2475  O   ASP A 148     -14.700  -1.282  -4.160  1.00  0.00           O  
ATOM   2476  CB  ASP A 148     -13.895  -1.187  -7.050  1.00  0.00           C  
ATOM   2477  CG  ASP A 148     -14.987  -2.067  -7.643  1.00  0.00           C  
ATOM   2478  OD1 ASP A 148     -15.538  -1.697  -8.652  1.00  0.00           O  
ATOM   2479  OD2 ASP A 148     -15.260  -3.101  -7.080  1.00  0.00           O  
ATOM   2480  H   ASP A 148     -13.107   0.789  -4.755  1.00  0.00           H  
ATOM   2481  HA  ASP A 148     -15.118   0.555  -6.822  1.00  0.00           H  
ATOM   2482 1HB  ASP A 148     -13.296  -0.778  -7.864  1.00  0.00           H  
ATOM   2483 2HB  ASP A 148     -13.238  -1.809  -6.440  1.00  0.00           H  
ATOM   2484  N   GLU A 149     -16.549  -0.329  -5.020  1.00  0.00           N  
ATOM   2485  CA  GLU A 149     -17.402  -0.698  -3.898  1.00  0.00           C  
ATOM   2486  C   GLU A 149     -17.287  -2.182  -3.582  1.00  0.00           C  
ATOM   2487  O   GLU A 149     -17.233  -2.578  -2.418  1.00  0.00           O  
ATOM   2488  CB  GLU A 149     -18.860  -0.342  -4.196  1.00  0.00           C  
ATOM   2489  CG  GLU A 149     -19.823  -0.629  -3.053  1.00  0.00           C  
ATOM   2490  CD  GLU A 149     -21.230  -0.191  -3.350  1.00  0.00           C  
ATOM   2491  OE1 GLU A 149     -21.450   0.364  -4.400  1.00  0.00           O  
ATOM   2492  OE2 GLU A 149     -22.086  -0.412  -2.526  1.00  0.00           O  
ATOM   2493  H   GLU A 149     -16.955   0.149  -5.811  1.00  0.00           H  
ATOM   2494  HA  GLU A 149     -17.083  -0.129  -3.021  1.00  0.00           H  
ATOM   2495 1HB  GLU A 149     -18.933   0.719  -4.437  1.00  0.00           H  
ATOM   2496 2HB  GLU A 149     -19.200  -0.901  -5.068  1.00  0.00           H  
ATOM   2497 1HG  GLU A 149     -19.823  -1.700  -2.851  1.00  0.00           H  
ATOM   2498 2HG  GLU A 149     -19.470  -0.118  -2.158  1.00  0.00           H  
ATOM   2499  N   LYS A 150     -17.257  -3.004  -4.627  1.00  0.00           N  
ATOM   2500  CA  LYS A 150     -17.229  -4.453  -4.465  1.00  0.00           C  
ATOM   2501  C   LYS A 150     -15.915  -4.913  -3.846  1.00  0.00           C  
ATOM   2502  O   LYS A 150     -15.906  -5.672  -2.876  1.00  0.00           O  
ATOM   2503  CB  LYS A 150     -17.448  -5.147  -5.810  1.00  0.00           C  
ATOM   2504  CG  LYS A 150     -17.415  -6.668  -5.746  1.00  0.00           C  
ATOM   2505  CD  LYS A 150     -18.572  -7.211  -4.921  1.00  0.00           C  
ATOM   2506  CE  LYS A 150     -19.902  -7.011  -5.632  1.00  0.00           C  
ATOM   2507  NZ  LYS A 150     -21.025  -7.668  -4.909  1.00  0.00           N  
ATOM   2508  H   LYS A 150     -17.250  -2.613  -5.559  1.00  0.00           H  
ATOM   2509  HA  LYS A 150     -18.047  -4.741  -3.803  1.00  0.00           H  
ATOM   2510 1HB  LYS A 150     -18.414  -4.850  -6.220  1.00  0.00           H  
ATOM   2511 2HB  LYS A 150     -16.680  -4.825  -6.514  1.00  0.00           H  
ATOM   2512 1HG  LYS A 150     -17.476  -7.076  -6.756  1.00  0.00           H  
ATOM   2513 2HG  LYS A 150     -16.476  -6.993  -5.298  1.00  0.00           H  
ATOM   2514 1HD  LYS A 150     -18.422  -8.277  -4.742  1.00  0.00           H  
ATOM   2515 2HD  LYS A 150     -18.605  -6.700  -3.959  1.00  0.00           H  
ATOM   2516 1HE  LYS A 150     -20.113  -5.946  -5.715  1.00  0.00           H  
ATOM   2517 2HE  LYS A 150     -19.843  -7.426  -6.638  1.00  0.00           H  
ATOM   2518 1HZ  LYS A 150     -21.887  -7.512  -5.412  1.00  0.00           H  
ATOM   2519 2HZ  LYS A 150     -20.848  -8.660  -4.842  1.00  0.00           H  
ATOM   2520 3HZ  LYS A 150     -21.102  -7.277  -3.981  1.00  0.00           H  
ATOM   2521  N   LEU A 151     -14.806  -4.449  -4.415  1.00  0.00           N  
ATOM   2522  CA  LEU A 151     -13.484  -4.857  -3.955  1.00  0.00           C  
ATOM   2523  C   LEU A 151     -13.238  -4.415  -2.518  1.00  0.00           C  
ATOM   2524  O   LEU A 151     -12.539  -5.088  -1.762  1.00  0.00           O  
ATOM   2525  CB  LEU A 151     -12.401  -4.270  -4.868  1.00  0.00           C  
ATOM   2526  CG  LEU A 151     -12.346  -4.845  -6.289  1.00  0.00           C  
ATOM   2527  CD1 LEU A 151     -11.295  -4.098  -7.099  1.00  0.00           C  
ATOM   2528  CD2 LEU A 151     -12.031  -6.332  -6.224  1.00  0.00           C  
ATOM   2529  H   LEU A 151     -14.881  -3.801  -5.184  1.00  0.00           H  
ATOM   2530  HA  LEU A 151     -13.421  -5.945  -4.002  1.00  0.00           H  
ATOM   2531 1HB  LEU A 151     -12.561  -3.196  -4.951  1.00  0.00           H  
ATOM   2532 2HB  LEU A 151     -11.428  -4.436  -4.406  1.00  0.00           H  
ATOM   2533  HG  LEU A 151     -13.309  -4.699  -6.779  1.00  0.00           H  
ATOM   2534 1HD1 LEU A 151     -11.256  -4.507  -8.109  1.00  0.00           H  
ATOM   2535 2HD1 LEU A 151     -11.555  -3.041  -7.146  1.00  0.00           H  
ATOM   2536 3HD1 LEU A 151     -10.321  -4.212  -6.625  1.00  0.00           H  
ATOM   2537 1HD2 LEU A 151     -11.993  -6.741  -7.234  1.00  0.00           H  
ATOM   2538 2HD2 LEU A 151     -11.068  -6.479  -5.736  1.00  0.00           H  
ATOM   2539 3HD2 LEU A 151     -12.808  -6.843  -5.655  1.00  0.00           H  
ATOM   2540  N   ILE A 152     -13.819  -3.277  -2.147  1.00  0.00           N  
ATOM   2541  CA  ILE A 152     -13.762  -2.804  -0.769  1.00  0.00           C  
ATOM   2542  C   ILE A 152     -14.411  -3.801   0.184  1.00  0.00           C  
ATOM   2543  O   ILE A 152     -13.844  -4.135   1.225  1.00  0.00           O  
ATOM   2544  CB  ILE A 152     -14.453  -1.435  -0.630  1.00  0.00           C  
ATOM   2545  CG1 ILE A 152     -13.635  -0.350  -1.336  1.00  0.00           C  
ATOM   2546  CG2 ILE A 152     -14.652  -1.086   0.837  1.00  0.00           C  
ATOM   2547  CD1 ILE A 152     -14.375   0.957  -1.508  1.00  0.00           C  
ATOM   2548  H   ILE A 152     -14.311  -2.730  -2.837  1.00  0.00           H  
ATOM   2549  HA  ILE A 152     -12.716  -2.679  -0.489  1.00  0.00           H  
ATOM   2550  HB  ILE A 152     -15.425  -1.467  -1.122  1.00  0.00           H  
ATOM   2551 1HG1 ILE A 152     -12.724  -0.155  -0.771  1.00  0.00           H  
ATOM   2552 2HG1 ILE A 152     -13.336  -0.704  -2.323  1.00  0.00           H  
ATOM   2553 1HG2 ILE A 152     -15.140  -0.115   0.917  1.00  0.00           H  
ATOM   2554 2HG2 ILE A 152     -15.273  -1.845   1.310  1.00  0.00           H  
ATOM   2555 3HG2 ILE A 152     -13.683  -1.047   1.336  1.00  0.00           H  
ATOM   2556 1HD1 ILE A 152     -13.731   1.675  -2.017  1.00  0.00           H  
ATOM   2557 2HD1 ILE A 152     -15.273   0.791  -2.103  1.00  0.00           H  
ATOM   2558 3HD1 ILE A 152     -14.653   1.349  -0.531  1.00  0.00           H  
ATOM   2559  N   LYS A 153     -15.599  -4.269  -0.180  1.00  0.00           N  
ATOM   2560  CA  LYS A 153     -16.330  -5.223   0.645  1.00  0.00           C  
ATOM   2561  C   LYS A 153     -15.605  -6.562   0.714  1.00  0.00           C  
ATOM   2562  O   LYS A 153     -15.492  -7.164   1.782  1.00  0.00           O  
ATOM   2563  CB  LYS A 153     -17.748  -5.419   0.108  1.00  0.00           C  
ATOM   2564  CG  LYS A 153     -18.669  -4.224   0.312  1.00  0.00           C  
ATOM   2565  CD  LYS A 153     -20.032  -4.462  -0.321  1.00  0.00           C  
ATOM   2566  CE  LYS A 153     -20.937  -3.249  -0.160  1.00  0.00           C  
ATOM   2567  NZ  LYS A 153     -21.394  -3.077   1.245  1.00  0.00           N  
ATOM   2568  H   LYS A 153     -16.008  -3.960  -1.048  1.00  0.00           H  
ATOM   2569  HA  LYS A 153     -16.410  -4.819   1.656  1.00  0.00           H  
ATOM   2570 1HB  LYS A 153     -17.706  -5.631  -0.961  1.00  0.00           H  
ATOM   2571 2HB  LYS A 153     -18.205  -6.281   0.595  1.00  0.00           H  
ATOM   2572 1HG  LYS A 153     -18.800  -4.043   1.380  1.00  0.00           H  
ATOM   2573 2HG  LYS A 153     -18.220  -3.338  -0.135  1.00  0.00           H  
ATOM   2574 1HD  LYS A 153     -19.908  -4.674  -1.383  1.00  0.00           H  
ATOM   2575 2HD  LYS A 153     -20.507  -5.322   0.151  1.00  0.00           H  
ATOM   2576 1HE  LYS A 153     -20.401  -2.352  -0.467  1.00  0.00           H  
ATOM   2577 2HE  LYS A 153     -21.811  -3.360  -0.802  1.00  0.00           H  
ATOM   2578 1HZ  LYS A 153     -21.990  -2.265   1.309  1.00  0.00           H  
ATOM   2579 2HZ  LYS A 153     -21.909  -3.897   1.535  1.00  0.00           H  
ATOM   2580 3HZ  LYS A 153     -20.592  -2.954   1.848  1.00  0.00           H  
ATOM   2581  N   VAL A 154     -15.115  -7.022  -0.432  1.00  0.00           N  
ATOM   2582  CA  VAL A 154     -14.422  -8.304  -0.507  1.00  0.00           C  
ATOM   2583  C   VAL A 154     -13.103  -8.261   0.254  1.00  0.00           C  
ATOM   2584  O   VAL A 154     -12.782  -9.180   1.011  1.00  0.00           O  
ATOM   2585  CB  VAL A 154     -14.152  -8.681  -1.976  1.00  0.00           C  
ATOM   2586  CG1 VAL A 154     -13.268  -9.917  -2.055  1.00  0.00           C  
ATOM   2587  CG2 VAL A 154     -15.469  -8.912  -2.702  1.00  0.00           C  
ATOM   2588  H   VAL A 154     -15.224  -6.473  -1.270  1.00  0.00           H  
ATOM   2589  HA  VAL A 154     -15.060  -9.070  -0.061  1.00  0.00           H  
ATOM   2590  HB  VAL A 154     -13.609  -7.867  -2.457  1.00  0.00           H  
ATOM   2591 1HG1 VAL A 154     -13.087 -10.169  -3.100  1.00  0.00           H  
ATOM   2592 2HG1 VAL A 154     -12.318  -9.716  -1.561  1.00  0.00           H  
ATOM   2593 3HG1 VAL A 154     -13.766 -10.752  -1.562  1.00  0.00           H  
ATOM   2594 1HG2 VAL A 154     -15.270  -9.177  -3.740  1.00  0.00           H  
ATOM   2595 2HG2 VAL A 154     -16.014  -9.723  -2.218  1.00  0.00           H  
ATOM   2596 3HG2 VAL A 154     -16.067  -8.002  -2.669  1.00  0.00           H  
ATOM   2597  N   ALA A 155     -12.340  -7.191   0.050  1.00  0.00           N  
ATOM   2598  CA  ALA A 155     -11.019  -7.062   0.652  1.00  0.00           C  
ATOM   2599  C   ALA A 155     -11.091  -7.185   2.170  1.00  0.00           C  
ATOM   2600  O   ALA A 155     -10.262  -7.855   2.787  1.00  0.00           O  
ATOM   2601  CB  ALA A 155     -10.386  -5.736   0.259  1.00  0.00           C  
ATOM   2602  H   ALA A 155     -12.686  -6.448  -0.540  1.00  0.00           H  
ATOM   2603  HA  ALA A 155     -10.383  -7.858   0.266  1.00  0.00           H  
ATOM   2604 1HB  ALA A 155      -9.399  -5.654   0.716  1.00  0.00           H  
ATOM   2605 2HB  ALA A 155     -10.288  -5.687  -0.826  1.00  0.00           H  
ATOM   2606 3HB  ALA A 155     -11.014  -4.916   0.603  1.00  0.00           H  
ATOM   2607  N   ALA A 156     -12.086  -6.536   2.766  1.00  0.00           N  
ATOM   2608  CA  ALA A 156     -12.261  -6.560   4.211  1.00  0.00           C  
ATOM   2609  C   ALA A 156     -12.913  -7.861   4.665  1.00  0.00           C  
ATOM   2610  O   ALA A 156     -12.463  -8.488   5.624  1.00  0.00           O  
ATOM   2611  CB  ALA A 156     -13.090  -5.369   4.665  1.00  0.00           C  
ATOM   2612  H   ALA A 156     -12.736  -6.012   2.199  1.00  0.00           H  
ATOM   2613  HA  ALA A 156     -11.280  -6.479   4.679  1.00  0.00           H  
ATOM   2614 1HB  ALA A 156     -13.213  -5.401   5.748  1.00  0.00           H  
ATOM   2615 2HB  ALA A 156     -12.584  -4.445   4.382  1.00  0.00           H  
ATOM   2616 3HB  ALA A 156     -14.071  -5.405   4.188  1.00  0.00           H  
ATOM   2617  N   LYS A 157     -13.971  -8.262   3.969  1.00  0.00           N  
ATOM   2618  CA  LYS A 157     -14.777  -9.402   4.389  1.00  0.00           C  
ATOM   2619  C   LYS A 157     -13.944 -10.674   4.453  1.00  0.00           C  
ATOM   2620  O   LYS A 157     -13.999 -11.415   5.436  1.00  0.00           O  
ATOM   2621  CB  LYS A 157     -15.963  -9.598   3.443  1.00  0.00           C  
ATOM   2622  CG  LYS A 157     -16.851 -10.786   3.785  1.00  0.00           C  
ATOM   2623  CD  LYS A 157     -18.029 -10.889   2.828  1.00  0.00           C  
ATOM   2624  CE  LYS A 157     -18.814 -12.174   3.051  1.00  0.00           C  
ATOM   2625  NZ  LYS A 157     -19.471 -12.200   4.386  1.00  0.00           N  
ATOM   2626  H   LYS A 157     -14.223  -7.763   3.126  1.00  0.00           H  
ATOM   2627  HA  LYS A 157     -15.179  -9.192   5.382  1.00  0.00           H  
ATOM   2628 1HB  LYS A 157     -16.585  -8.702   3.449  1.00  0.00           H  
ATOM   2629 2HB  LYS A 157     -15.597  -9.736   2.425  1.00  0.00           H  
ATOM   2630 1HG  LYS A 157     -16.267 -11.705   3.730  1.00  0.00           H  
ATOM   2631 2HG  LYS A 157     -17.228 -10.677   4.802  1.00  0.00           H  
ATOM   2632 1HD  LYS A 157     -18.694 -10.037   2.976  1.00  0.00           H  
ATOM   2633 2HD  LYS A 157     -17.666 -10.870   1.801  1.00  0.00           H  
ATOM   2634 1HE  LYS A 157     -19.578 -12.271   2.282  1.00  0.00           H  
ATOM   2635 2HE  LYS A 157     -18.142 -13.028   2.974  1.00  0.00           H  
ATOM   2636 1HZ  LYS A 157     -19.979 -13.066   4.495  1.00  0.00           H  
ATOM   2637 2HZ  LYS A 157     -18.768 -12.130   5.109  1.00  0.00           H  
ATOM   2638 3HZ  LYS A 157     -20.111 -11.423   4.462  1.00  0.00           H  
ATOM   2639  N   VAL A 158     -13.171 -10.921   3.402  1.00  0.00           N  
ATOM   2640  CA  VAL A 158     -12.412 -12.160   3.283  1.00  0.00           C  
ATOM   2641  C   VAL A 158     -11.384 -12.284   4.399  1.00  0.00           C  
ATOM   2642  O   VAL A 158     -11.272 -13.328   5.044  1.00  0.00           O  
ATOM   2643  CB  VAL A 158     -11.696 -12.220   1.921  1.00  0.00           C  
ATOM   2644  CG1 VAL A 158     -10.734 -13.398   1.875  1.00  0.00           C  
ATOM   2645  CG2 VAL A 158     -12.721 -12.317   0.801  1.00  0.00           C  
ATOM   2646  H   VAL A 158     -13.108 -10.235   2.665  1.00  0.00           H  
ATOM   2647  HA  VAL A 158     -13.107 -12.999   3.356  1.00  0.00           H  
ATOM   2648  HB  VAL A 158     -11.102 -11.315   1.793  1.00  0.00           H  
ATOM   2649 1HG1 VAL A 158     -10.237 -13.424   0.905  1.00  0.00           H  
ATOM   2650 2HG1 VAL A 158      -9.988 -13.289   2.662  1.00  0.00           H  
ATOM   2651 3HG1 VAL A 158     -11.287 -14.325   2.024  1.00  0.00           H  
ATOM   2652 1HG2 VAL A 158     -12.208 -12.358  -0.159  1.00  0.00           H  
ATOM   2653 2HG2 VAL A 158     -13.319 -13.219   0.932  1.00  0.00           H  
ATOM   2654 3HG2 VAL A 158     -13.372 -11.443   0.827  1.00  0.00           H  
ATOM   2655  N   LEU A 159     -10.629 -11.212   4.622  1.00  0.00           N  
ATOM   2656  CA  LEU A 159      -9.587 -11.207   5.643  1.00  0.00           C  
ATOM   2657  C   LEU A 159     -10.183 -11.370   7.038  1.00  0.00           C  
ATOM   2658  O   LEU A 159      -9.614 -12.052   7.890  1.00  0.00           O  
ATOM   2659  CB  LEU A 159      -8.781  -9.904   5.571  1.00  0.00           C  
ATOM   2660  CG  LEU A 159      -7.904  -9.732   4.325  1.00  0.00           C  
ATOM   2661  CD1 LEU A 159      -7.245  -8.360   4.353  1.00  0.00           C  
ATOM   2662  CD2 LEU A 159      -6.861 -10.839   4.281  1.00  0.00           C  
ATOM   2663  H   LEU A 159     -10.783 -10.380   4.072  1.00  0.00           H  
ATOM   2664  HA  LEU A 159      -8.912 -12.042   5.453  1.00  0.00           H  
ATOM   2665 1HB  LEU A 159      -9.474  -9.065   5.607  1.00  0.00           H  
ATOM   2666 2HB  LEU A 159      -8.131  -9.849   6.444  1.00  0.00           H  
ATOM   2667  HG  LEU A 159      -8.527  -9.785   3.431  1.00  0.00           H  
ATOM   2668 1HD1 LEU A 159      -6.622  -8.237   3.467  1.00  0.00           H  
ATOM   2669 2HD1 LEU A 159      -8.014  -7.587   4.364  1.00  0.00           H  
ATOM   2670 3HD1 LEU A 159      -6.627  -8.271   5.245  1.00  0.00           H  
ATOM   2671 1HD2 LEU A 159      -6.238 -10.717   3.394  1.00  0.00           H  
ATOM   2672 2HD2 LEU A 159      -6.237 -10.786   5.173  1.00  0.00           H  
ATOM   2673 3HD2 LEU A 159      -7.360 -11.808   4.243  1.00  0.00           H  
ATOM   2674  N   HIS A 160     -11.330 -10.738   7.261  1.00  0.00           N  
ATOM   2675  CA  HIS A 160     -12.047 -10.879   8.524  1.00  0.00           C  
ATOM   2676  C   HIS A 160     -12.505 -12.314   8.739  1.00  0.00           C  
ATOM   2677  O   HIS A 160     -12.391 -12.855   9.840  1.00  0.00           O  
ATOM   2678  CB  HIS A 160     -13.257  -9.940   8.569  1.00  0.00           C  
ATOM   2679  CG  HIS A 160     -14.007  -9.987   9.864  1.00  0.00           C  
ATOM   2680  ND1 HIS A 160     -13.500  -9.466  11.036  1.00  0.00           N  
ATOM   2681  CD2 HIS A 160     -15.224 -10.492  10.171  1.00  0.00           C  
ATOM   2682  CE1 HIS A 160     -14.376  -9.649  12.009  1.00  0.00           C  
ATOM   2683  NE2 HIS A 160     -15.429 -10.269  11.511  1.00  0.00           N  
ATOM   2684  H   HIS A 160     -11.717 -10.148   6.539  1.00  0.00           H  
ATOM   2685  HA  HIS A 160     -11.374 -10.602   9.335  1.00  0.00           H  
ATOM   2686 1HB  HIS A 160     -12.927  -8.914   8.402  1.00  0.00           H  
ATOM   2687 2HB  HIS A 160     -13.946 -10.196   7.765  1.00  0.00           H  
ATOM   2688  HD1 HIS A 160     -12.648  -8.952  11.135  1.00  0.00           H  
ATOM   2689  HD2 HIS A 160     -15.987 -10.998   9.579  1.00  0.00           H  
ATOM   2690  HE1 HIS A 160     -14.161  -9.304  13.021  1.00  0.00           H  
ATOM   2691  N   ASP A 161     -13.026 -12.930   7.681  1.00  0.00           N  
ATOM   2692  CA  ASP A 161     -13.513 -14.303   7.756  1.00  0.00           C  
ATOM   2693  C   ASP A 161     -12.366 -15.284   7.950  1.00  0.00           C  
ATOM   2694  O   ASP A 161     -12.477 -16.241   8.716  1.00  0.00           O  
ATOM   2695  CB  ASP A 161     -14.294 -14.665   6.491  1.00  0.00           C  
ATOM   2696  CG  ASP A 161     -15.071 -15.968   6.626  1.00  0.00           C  
ATOM   2697  OD1 ASP A 161     -15.958 -16.025   7.444  1.00  0.00           O  
ATOM   2698  OD2 ASP A 161     -14.769 -16.893   5.910  1.00  0.00           O  
ATOM   2699  H   ASP A 161     -13.086 -12.433   6.804  1.00  0.00           H  
ATOM   2700  HA  ASP A 161     -14.191 -14.384   8.608  1.00  0.00           H  
ATOM   2701 1HB  ASP A 161     -14.995 -13.864   6.254  1.00  0.00           H  
ATOM   2702 2HB  ASP A 161     -13.605 -14.756   5.651  1.00  0.00           H  
ATOM   2703  N   LEU A 162     -11.261 -15.040   7.252  1.00  0.00           N  
ATOM   2704  CA  LEU A 162     -10.074 -15.876   7.381  1.00  0.00           C  
ATOM   2705  C   LEU A 162      -9.503 -15.803   8.793  1.00  0.00           C  
ATOM   2706  O   LEU A 162      -9.085 -16.815   9.358  1.00  0.00           O  
ATOM   2707  CB  LEU A 162      -9.007 -15.442   6.368  1.00  0.00           C  
ATOM   2708  CG  LEU A 162      -9.321 -15.754   4.899  1.00  0.00           C  
ATOM   2709  CD1 LEU A 162      -8.348 -15.001   4.001  1.00  0.00           C  
ATOM   2710  CD2 LEU A 162      -9.229 -17.254   4.667  1.00  0.00           C  
ATOM   2711  H   LEU A 162     -11.244 -14.257   6.615  1.00  0.00           H  
ATOM   2712  HA  LEU A 162     -10.351 -16.910   7.170  1.00  0.00           H  
ATOM   2713 1HB  LEU A 162      -8.862 -14.367   6.455  1.00  0.00           H  
ATOM   2714 2HB  LEU A 162      -8.068 -15.936   6.618  1.00  0.00           H  
ATOM   2715  HG  LEU A 162     -10.328 -15.410   4.660  1.00  0.00           H  
ATOM   2716 1HD1 LEU A 162      -8.570 -15.222   2.957  1.00  0.00           H  
ATOM   2717 2HD1 LEU A 162      -8.448 -13.929   4.173  1.00  0.00           H  
ATOM   2718 3HD1 LEU A 162      -7.329 -15.312   4.228  1.00  0.00           H  
ATOM   2719 1HD2 LEU A 162      -9.453 -17.476   3.623  1.00  0.00           H  
ATOM   2720 2HD2 LEU A 162      -8.222 -17.599   4.903  1.00  0.00           H  
ATOM   2721 3HD2 LEU A 162      -9.947 -17.766   5.308  1.00  0.00           H  
ATOM   2722  N   GLY A 163      -9.487 -14.600   9.360  1.00  0.00           N  
ATOM   2723  CA  GLY A 163      -8.949 -14.393  10.699  1.00  0.00           C  
ATOM   2724  C   GLY A 163      -7.543 -13.807  10.643  1.00  0.00           C  
ATOM   2725  O   GLY A 163      -6.681 -14.163  11.447  1.00  0.00           O  
ATOM   2726  H   GLY A 163      -9.857 -13.813   8.850  1.00  0.00           H  
ATOM   2727 1HA  GLY A 163      -9.606 -13.723  11.254  1.00  0.00           H  
ATOM   2728 2HA  GLY A 163      -8.931 -15.341  11.234  1.00  0.00           H  
ATOM   2729  N   ALA A 164      -7.322 -12.905   9.690  1.00  0.00           N  
ATOM   2730  CA  ALA A 164      -6.072 -12.157   9.622  1.00  0.00           C  
ATOM   2731  C   ALA A 164      -5.881 -11.293  10.864  1.00  0.00           C  
ATOM   2732  O   ALA A 164      -6.846 -10.787  11.437  1.00  0.00           O  
ATOM   2733  CB  ALA A 164      -6.038 -11.295   8.369  1.00  0.00           C  
ATOM   2734  H   ALA A 164      -8.036 -12.737   8.996  1.00  0.00           H  
ATOM   2735  HA  ALA A 164      -5.246 -12.867   9.558  1.00  0.00           H  
ATOM   2736 1HB  ALA A 164      -5.100 -10.743   8.333  1.00  0.00           H  
ATOM   2737 2HB  ALA A 164      -6.119 -11.932   7.487  1.00  0.00           H  
ATOM   2738 3HB  ALA A 164      -6.872 -10.595   8.385  1.00  0.00           H  
ATOM   2739  N   GLU A 165      -4.629 -11.127  11.275  1.00  0.00           N  
ATOM   2740  CA  GLU A 165      -4.305 -10.315  12.441  1.00  0.00           C  
ATOM   2741  C   GLU A 165      -4.496  -8.832  12.146  1.00  0.00           C  
ATOM   2742  O   GLU A 165      -4.976  -8.078  12.995  1.00  0.00           O  
ATOM   2743  CB  GLU A 165      -2.866 -10.577  12.890  1.00  0.00           C  
ATOM   2744  CG  GLU A 165      -2.621 -11.979  13.429  1.00  0.00           C  
ATOM   2745  CD  GLU A 165      -3.395 -12.266  14.685  1.00  0.00           C  
ATOM   2746  OE1 GLU A 165      -3.338 -11.470  15.591  1.00  0.00           O  
ATOM   2747  OE2 GLU A 165      -4.045 -13.284  14.738  1.00  0.00           O  
ATOM   2748  H   GLU A 165      -3.881 -11.578  10.766  1.00  0.00           H  
ATOM   2749  HA  GLU A 165      -4.971 -10.596  13.256  1.00  0.00           H  
ATOM   2750 1HB  GLU A 165      -2.188 -10.417  12.051  1.00  0.00           H  
ATOM   2751 2HB  GLU A 165      -2.594  -9.866  13.670  1.00  0.00           H  
ATOM   2752 1HG  GLU A 165      -2.904 -12.704  12.667  1.00  0.00           H  
ATOM   2753 2HG  GLU A 165      -1.557 -12.099  13.628  1.00  0.00           H  
ATOM   2754  N   GLU A 166      -4.118  -8.419  10.942  1.00  0.00           N  
ATOM   2755  CA  GLU A 166      -4.330  -7.045  10.501  1.00  0.00           C  
ATOM   2756  C   GLU A 166      -4.795  -6.999   9.052  1.00  0.00           C  
ATOM   2757  O   GLU A 166      -4.414  -7.844   8.240  1.00  0.00           O  
ATOM   2758  CB  GLU A 166      -3.046  -6.228  10.661  1.00  0.00           C  
ATOM   2759  CG  GLU A 166      -2.568  -6.083  12.098  1.00  0.00           C  
ATOM   2760  CD  GLU A 166      -1.323  -5.249  12.220  1.00  0.00           C  
ATOM   2761  OE1 GLU A 166      -1.328  -4.136  11.750  1.00  0.00           O  
ATOM   2762  OE2 GLU A 166      -0.365  -5.725  12.783  1.00  0.00           O  
ATOM   2763  H   GLU A 166      -3.672  -9.072  10.317  1.00  0.00           H  
ATOM   2764  HA  GLU A 166      -5.100  -6.597  11.130  1.00  0.00           H  
ATOM   2765 1HB  GLU A 166      -2.244  -6.695  10.087  1.00  0.00           H  
ATOM   2766 2HB  GLU A 166      -3.198  -5.228  10.256  1.00  0.00           H  
ATOM   2767 1HG  GLU A 166      -3.359  -5.621  12.689  1.00  0.00           H  
ATOM   2768 2HG  GLU A 166      -2.377  -7.074  12.509  1.00  0.00           H  
ATOM   2769  N   ALA A 167      -5.622  -6.006   8.732  1.00  0.00           N  
ATOM   2770  CA  ALA A 167      -6.034  -5.770   7.352  1.00  0.00           C  
ATOM   2771  C   ALA A 167      -5.898  -4.299   6.985  1.00  0.00           C  
ATOM   2772  O   ALA A 167      -6.276  -3.417   7.757  1.00  0.00           O  
ATOM   2773  CB  ALA A 167      -7.466  -6.236   7.139  1.00  0.00           C  
ATOM   2774  H   ALA A 167      -5.972  -5.402   9.461  1.00  0.00           H  
ATOM   2775  HA  ALA A 167      -5.393  -6.356   6.696  1.00  0.00           H  
ATOM   2776 1HB  ALA A 167      -7.760  -6.052   6.106  1.00  0.00           H  
ATOM   2777 2HB  ALA A 167      -7.536  -7.305   7.350  1.00  0.00           H  
ATOM   2778 3HB  ALA A 167      -8.130  -5.692   7.808  1.00  0.00           H  
ATOM   2779  N   ALA A 168      -5.356  -4.036   5.801  1.00  0.00           N  
ATOM   2780  CA  ALA A 168      -5.295  -2.680   5.267  1.00  0.00           C  
ATOM   2781  C   ALA A 168      -5.758  -2.637   3.816  1.00  0.00           C  
ATOM   2782  O   ALA A 168      -5.415  -3.509   3.020  1.00  0.00           O  
ATOM   2783  CB  ALA A 168      -3.883  -2.128   5.389  1.00  0.00           C  
ATOM   2784  H   ALA A 168      -4.974  -4.796   5.255  1.00  0.00           H  
ATOM   2785  HA  ALA A 168      -5.950  -2.045   5.864  1.00  0.00           H  
ATOM   2786 1HB  ALA A 168      -3.852  -1.115   4.987  1.00  0.00           H  
ATOM   2787 2HB  ALA A 168      -3.585  -2.111   6.437  1.00  0.00           H  
ATOM   2788 3HB  ALA A 168      -3.195  -2.760   4.827  1.00  0.00           H  
ATOM   2789  N   ILE A 169      -6.541  -1.617   3.483  1.00  0.00           N  
ATOM   2790  CA  ILE A 169      -7.061  -1.463   2.128  1.00  0.00           C  
ATOM   2791  C   ILE A 169      -6.596  -0.153   1.507  1.00  0.00           C  
ATOM   2792  O   ILE A 169      -6.782   0.920   2.081  1.00  0.00           O  
ATOM   2793  CB  ILE A 169      -8.599  -1.518   2.120  1.00  0.00           C  
ATOM   2794  CG1 ILE A 169      -9.087  -2.889   2.594  1.00  0.00           C  
ATOM   2795  CG2 ILE A 169      -9.135  -1.210   0.730  1.00  0.00           C  
ATOM   2796  CD1 ILE A 169     -10.582  -2.967   2.803  1.00  0.00           C  
ATOM   2797  H   ILE A 169      -6.783  -0.930   4.182  1.00  0.00           H  
ATOM   2798  HA  ILE A 169      -6.695  -2.290   1.522  1.00  0.00           H  
ATOM   2799  HB  ILE A 169      -8.993  -0.784   2.822  1.00  0.00           H  
ATOM   2800 1HG1 ILE A 169      -8.805  -3.648   1.865  1.00  0.00           H  
ATOM   2801 2HG1 ILE A 169      -8.599  -3.144   3.535  1.00  0.00           H  
ATOM   2802 1HG2 ILE A 169     -10.223  -1.254   0.742  1.00  0.00           H  
ATOM   2803 2HG2 ILE A 169      -8.815  -0.213   0.430  1.00  0.00           H  
ATOM   2804 3HG2 ILE A 169      -8.750  -1.944   0.021  1.00  0.00           H  
ATOM   2805 1HD1 ILE A 169     -10.851  -3.968   3.139  1.00  0.00           H  
ATOM   2806 2HD1 ILE A 169     -10.883  -2.238   3.557  1.00  0.00           H  
ATOM   2807 3HD1 ILE A 169     -11.092  -2.750   1.866  1.00  0.00           H  
ATOM   2808  N   ILE A 170      -5.988  -0.249   0.328  1.00  0.00           N  
ATOM   2809  CA  ILE A 170      -5.495   0.927  -0.380  1.00  0.00           C  
ATOM   2810  C   ILE A 170      -6.312   1.198  -1.634  1.00  0.00           C  
ATOM   2811  O   ILE A 170      -6.335   0.385  -2.559  1.00  0.00           O  
ATOM   2812  CB  ILE A 170      -4.012   0.760  -0.760  1.00  0.00           C  
ATOM   2813  CG1 ILE A 170      -3.175   0.444   0.483  1.00  0.00           C  
ATOM   2814  CG2 ILE A 170      -3.495   2.013  -1.449  1.00  0.00           C  
ATOM   2815  CD1 ILE A 170      -1.733   0.110   0.178  1.00  0.00           C  
ATOM   2816  H   ILE A 170      -5.864  -1.161  -0.090  1.00  0.00           H  
ATOM   2817  HA  ILE A 170      -5.581   1.789   0.285  1.00  0.00           H  
ATOM   2818  HB  ILE A 170      -3.904  -0.087  -1.436  1.00  0.00           H  
ATOM   2819 1HG1 ILE A 170      -3.192   1.298   1.159  1.00  0.00           H  
ATOM   2820 2HG1 ILE A 170      -3.615  -0.401   1.013  1.00  0.00           H  
ATOM   2821 1HG2 ILE A 170      -2.446   1.878  -1.711  1.00  0.00           H  
ATOM   2822 2HG2 ILE A 170      -4.074   2.195  -2.354  1.00  0.00           H  
ATOM   2823 3HG2 ILE A 170      -3.595   2.866  -0.778  1.00  0.00           H  
ATOM   2824 1HD1 ILE A 170      -1.204  -0.102   1.108  1.00  0.00           H  
ATOM   2825 2HD1 ILE A 170      -1.691  -0.766  -0.471  1.00  0.00           H  
ATOM   2826 3HD1 ILE A 170      -1.261   0.955  -0.321  1.00  0.00           H  
ATOM   2827  N   LEU A 171      -6.983   2.346  -1.663  1.00  0.00           N  
ATOM   2828  CA  LEU A 171      -7.896   2.671  -2.751  1.00  0.00           C  
ATOM   2829  C   LEU A 171      -7.314   3.754  -3.652  1.00  0.00           C  
ATOM   2830  O   LEU A 171      -7.143   4.900  -3.232  1.00  0.00           O  
ATOM   2831  CB  LEU A 171      -9.246   3.134  -2.189  1.00  0.00           C  
ATOM   2832  CG  LEU A 171      -9.938   2.157  -1.230  1.00  0.00           C  
ATOM   2833  CD1 LEU A 171     -11.238   2.771  -0.730  1.00  0.00           C  
ATOM   2834  CD2 LEU A 171     -10.196   0.840  -1.947  1.00  0.00           C  
ATOM   2835  H   LEU A 171      -6.856   3.010  -0.913  1.00  0.00           H  
ATOM   2836  HA  LEU A 171      -8.060   1.773  -3.348  1.00  0.00           H  
ATOM   2837 1HB  LEU A 171      -9.096   4.071  -1.655  1.00  0.00           H  
ATOM   2838 2HB  LEU A 171      -9.924   3.319  -3.021  1.00  0.00           H  
ATOM   2839  HG  LEU A 171      -9.298   1.980  -0.366  1.00  0.00           H  
ATOM   2840 1HD1 LEU A 171     -11.730   2.076  -0.049  1.00  0.00           H  
ATOM   2841 2HD1 LEU A 171     -11.023   3.701  -0.204  1.00  0.00           H  
ATOM   2842 3HD1 LEU A 171     -11.894   2.975  -1.576  1.00  0.00           H  
ATOM   2843 1HD2 LEU A 171     -10.688   0.145  -1.266  1.00  0.00           H  
ATOM   2844 2HD2 LEU A 171     -10.837   1.015  -2.812  1.00  0.00           H  
ATOM   2845 3HD2 LEU A 171      -9.249   0.414  -2.279  1.00  0.00           H  
ATOM   2846  N   ILE A 172      -7.012   3.387  -4.893  1.00  0.00           N  
ATOM   2847  CA  ILE A 172      -6.421   4.320  -5.844  1.00  0.00           C  
ATOM   2848  C   ILE A 172      -7.490   5.188  -6.500  1.00  0.00           C  
ATOM   2849  O   ILE A 172      -8.479   4.679  -7.028  1.00  0.00           O  
ATOM   2850  CB  ILE A 172      -5.630   3.568  -6.931  1.00  0.00           C  
ATOM   2851  CG1 ILE A 172      -4.484   2.772  -6.302  1.00  0.00           C  
ATOM   2852  CG2 ILE A 172      -5.097   4.542  -7.971  1.00  0.00           C  
ATOM   2853  CD1 ILE A 172      -3.783   1.844  -7.268  1.00  0.00           C  
ATOM   2854  H   ILE A 172      -7.195   2.436  -5.185  1.00  0.00           H  
ATOM   2855  HA  ILE A 172      -5.724   4.964  -5.313  1.00  0.00           H  
ATOM   2856  HB  ILE A 172      -6.282   2.847  -7.422  1.00  0.00           H  
ATOM   2857 1HG1 ILE A 172      -3.745   3.459  -5.892  1.00  0.00           H  
ATOM   2858 2HG1 ILE A 172      -4.867   2.174  -5.474  1.00  0.00           H  
ATOM   2859 1HG2 ILE A 172      -4.540   3.995  -8.730  1.00  0.00           H  
ATOM   2860 2HG2 ILE A 172      -5.930   5.066  -8.438  1.00  0.00           H  
ATOM   2861 3HG2 ILE A 172      -4.439   5.265  -7.489  1.00  0.00           H  
ATOM   2862 1HD1 ILE A 172      -2.984   1.314  -6.749  1.00  0.00           H  
ATOM   2863 2HD1 ILE A 172      -4.499   1.122  -7.664  1.00  0.00           H  
ATOM   2864 3HD1 ILE A 172      -3.361   2.423  -8.087  1.00  0.00           H  
ATOM   2865  N   PHE A 173      -7.283   6.500  -6.460  1.00  0.00           N  
ATOM   2866  CA  PHE A 173      -8.176   7.436  -7.132  1.00  0.00           C  
ATOM   2867  C   PHE A 173      -7.444   8.210  -8.221  1.00  0.00           C  
ATOM   2868  O   PHE A 173      -6.240   8.451  -8.123  1.00  0.00           O  
ATOM   2869  CB  PHE A 173      -8.782   8.413  -6.123  1.00  0.00           C  
ATOM   2870  CG  PHE A 173      -9.706   7.765  -5.131  1.00  0.00           C  
ATOM   2871  CD1 PHE A 173      -9.207   7.183  -3.975  1.00  0.00           C  
ATOM   2872  CD2 PHE A 173     -11.074   7.735  -5.352  1.00  0.00           C  
ATOM   2873  CE1 PHE A 173     -10.055   6.586  -3.062  1.00  0.00           C  
ATOM   2874  CE2 PHE A 173     -11.925   7.141  -4.440  1.00  0.00           C  
ATOM   2875  CZ  PHE A 173     -11.414   6.565  -3.294  1.00  0.00           C  
ATOM   2876  H   PHE A 173      -6.489   6.857  -5.948  1.00  0.00           H  
ATOM   2877  HA  PHE A 173      -8.988   6.871  -7.591  1.00  0.00           H  
ATOM   2878 1HB  PHE A 173      -7.984   8.908  -5.572  1.00  0.00           H  
ATOM   2879 2HB  PHE A 173      -9.340   9.184  -6.654  1.00  0.00           H  
ATOM   2880  HD1 PHE A 173      -8.132   7.200  -3.791  1.00  0.00           H  
ATOM   2881  HD2 PHE A 173     -11.478   8.190  -6.257  1.00  0.00           H  
ATOM   2882  HE1 PHE A 173      -9.650   6.132  -2.158  1.00  0.00           H  
ATOM   2883  HE2 PHE A 173     -12.999   7.125  -4.625  1.00  0.00           H  
ATOM   2884  HZ  PHE A 173     -12.083   6.094  -2.575  1.00  0.00           H  
ATOM   2885  N   ASP A 174      -8.178   8.598  -9.258  1.00  0.00           N  
ATOM   2886  CA  ASP A 174      -7.645   9.486 -10.284  1.00  0.00           C  
ATOM   2887  C   ASP A 174      -8.717  10.434 -10.802  1.00  0.00           C  
ATOM   2888  O   ASP A 174      -9.126  10.350 -11.962  1.00  0.00           O  
ATOM   2889  CB  ASP A 174      -7.065   8.676 -11.446  1.00  0.00           C  
ATOM   2890  CG  ASP A 174      -6.282   9.532 -12.432  1.00  0.00           C  
ATOM   2891  OD1 ASP A 174      -5.807  10.571 -12.040  1.00  0.00           O  
ATOM   2892  OD2 ASP A 174      -6.166   9.138 -13.568  1.00  0.00           O  
ATOM   2893  H   ASP A 174      -9.128   8.270  -9.336  1.00  0.00           H  
ATOM   2894  HA  ASP A 174      -6.840  10.076  -9.847  1.00  0.00           H  
ATOM   2895 1HB  ASP A 174      -6.405   7.900 -11.056  1.00  0.00           H  
ATOM   2896 2HB  ASP A 174      -7.874   8.179 -11.982  1.00  0.00           H  
ATOM   2897  N   ILE A 175      -9.174  11.336  -9.939  1.00  0.00           N  
ATOM   2898  CA  ILE A 175     -10.405  12.077 -10.185  1.00  0.00           C  
ATOM   2899  C   ILE A 175     -10.117  13.561 -10.381  1.00  0.00           C  
ATOM   2900  O   ILE A 175      -9.522  14.209  -9.520  1.00  0.00           O  
ATOM   2901  CB  ILE A 175     -11.400  11.893  -9.025  1.00  0.00           C  
ATOM   2902  CG1 ILE A 175     -11.629  10.404  -8.749  1.00  0.00           C  
ATOM   2903  CG2 ILE A 175     -12.716  12.588  -9.337  1.00  0.00           C  
ATOM   2904  CD1 ILE A 175     -12.218   9.650  -9.919  1.00  0.00           C  
ATOM   2905  H   ILE A 175      -8.653  11.511  -9.092  1.00  0.00           H  
ATOM   2906  HA  ILE A 175     -10.870  11.689 -11.091  1.00  0.00           H  
ATOM   2907  HB  ILE A 175     -10.980  12.321  -8.115  1.00  0.00           H  
ATOM   2908 1HG1 ILE A 175     -10.683   9.934  -8.482  1.00  0.00           H  
ATOM   2909 2HG1 ILE A 175     -12.301  10.291  -7.898  1.00  0.00           H  
ATOM   2910 1HG2 ILE A 175     -13.407  12.447  -8.507  1.00  0.00           H  
ATOM   2911 2HG2 ILE A 175     -12.538  13.652  -9.485  1.00  0.00           H  
ATOM   2912 3HG2 ILE A 175     -13.146  12.163 -10.244  1.00  0.00           H  
ATOM   2913 1HD1 ILE A 175     -12.352   8.603  -9.647  1.00  0.00           H  
ATOM   2914 2HD1 ILE A 175     -13.184  10.083 -10.181  1.00  0.00           H  
ATOM   2915 3HD1 ILE A 175     -11.546   9.720 -10.773  1.00  0.00           H  
ATOM   2916  N   ASP A 176     -10.545  14.095 -11.520  1.00  0.00           N  
ATOM   2917  CA  ASP A 176     -10.380  15.513 -11.815  1.00  0.00           C  
ATOM   2918  C   ASP A 176     -11.424  16.354 -11.089  1.00  0.00           C  
ATOM   2919  O   ASP A 176     -11.169  17.500 -10.727  1.00  0.00           O  
ATOM   2920  CB  ASP A 176     -10.473  15.761 -13.322  1.00  0.00           C  
ATOM   2921  CG  ASP A 176      -9.278  15.210 -14.089  1.00  0.00           C  
ATOM   2922  OD1 ASP A 176      -8.291  14.899 -13.466  1.00  0.00           O  
ATOM   2923  OD2 ASP A 176      -9.364  15.107 -15.289  1.00  0.00           O  
ATOM   2924  H   ASP A 176     -10.999  13.502 -12.201  1.00  0.00           H  
ATOM   2925  HA  ASP A 176      -9.390  15.821 -11.478  1.00  0.00           H  
ATOM   2926 1HB  ASP A 176     -11.380  15.298 -13.712  1.00  0.00           H  
ATOM   2927 2HB  ASP A 176     -10.545  16.832 -13.511  1.00  0.00           H  
ATOM   2928  N   ASP A 177     -12.605  15.776 -10.884  1.00  0.00           N  
ATOM   2929  CA  ASP A 177     -13.702  16.483 -10.241  1.00  0.00           C  
ATOM   2930  C   ASP A 177     -13.565  16.450  -8.723  1.00  0.00           C  
ATOM   2931  O   ASP A 177     -13.644  15.388  -8.108  1.00  0.00           O  
ATOM   2932  CB  ASP A 177     -15.045  15.875 -10.653  1.00  0.00           C  
ATOM   2933  CG  ASP A 177     -16.236  16.611 -10.054  1.00  0.00           C  
ATOM   2934  OD1 ASP A 177     -16.029  17.447  -9.207  1.00  0.00           O  
ATOM   2935  OD2 ASP A 177     -17.342  16.329 -10.449  1.00  0.00           O  
ATOM   2936  H   ASP A 177     -12.742  14.819 -11.183  1.00  0.00           H  
ATOM   2937  HA  ASP A 177     -13.686  17.522 -10.571  1.00  0.00           H  
ATOM   2938 1HB  ASP A 177     -15.134  15.893 -11.739  1.00  0.00           H  
ATOM   2939 2HB  ASP A 177     -15.084  14.832 -10.338  1.00  0.00           H  
ATOM   2940  N   GLU A 178     -13.357  17.619  -8.128  1.00  0.00           N  
ATOM   2941  CA  GLU A 178     -13.081  17.713  -6.699  1.00  0.00           C  
ATOM   2942  C   GLU A 178     -14.239  17.165  -5.876  1.00  0.00           C  
ATOM   2943  O   GLU A 178     -14.037  16.568  -4.819  1.00  0.00           O  
ATOM   2944  CB  GLU A 178     -12.804  19.165  -6.303  1.00  0.00           C  
ATOM   2945  CG  GLU A 178     -11.552  19.760  -6.932  1.00  0.00           C  
ATOM   2946  CD  GLU A 178     -10.287  19.300  -6.263  1.00  0.00           C  
ATOM   2947  OE1 GLU A 178     -10.181  19.447  -5.069  1.00  0.00           O  
ATOM   2948  OE2 GLU A 178      -9.425  18.801  -6.947  1.00  0.00           O  
ATOM   2949  H   GLU A 178     -13.392  18.464  -8.680  1.00  0.00           H  
ATOM   2950  HA  GLU A 178     -12.189  17.122  -6.480  1.00  0.00           H  
ATOM   2951 1HB  GLU A 178     -13.651  19.788  -6.590  1.00  0.00           H  
ATOM   2952 2HB  GLU A 178     -12.700  19.233  -5.220  1.00  0.00           H  
ATOM   2953 1HG  GLU A 178     -11.517  19.478  -7.983  1.00  0.00           H  
ATOM   2954 2HG  GLU A 178     -11.612  20.846  -6.877  1.00  0.00           H  
ATOM   2955  N   ASP A 179     -15.458  17.374  -6.366  1.00  0.00           N  
ATOM   2956  CA  ASP A 179     -16.658  16.999  -5.627  1.00  0.00           C  
ATOM   2957  C   ASP A 179     -16.891  15.494  -5.687  1.00  0.00           C  
ATOM   2958  O   ASP A 179     -17.239  14.870  -4.682  1.00  0.00           O  
ATOM   2959  CB  ASP A 179     -17.882  17.733  -6.181  1.00  0.00           C  
ATOM   2960  CG  ASP A 179     -17.893  19.215  -5.829  1.00  0.00           C  
ATOM   2961  OD1 ASP A 179     -17.157  19.603  -4.953  1.00  0.00           O  
ATOM   2962  OD2 ASP A 179     -18.636  19.944  -6.441  1.00  0.00           O  
ATOM   2963  H   ASP A 179     -15.554  17.804  -7.276  1.00  0.00           H  
ATOM   2964  HA  ASP A 179     -16.526  17.293  -4.586  1.00  0.00           H  
ATOM   2965 1HB  ASP A 179     -17.907  17.632  -7.266  1.00  0.00           H  
ATOM   2966 2HB  ASP A 179     -18.790  17.275  -5.788  1.00  0.00           H  
ATOM   2967  N   GLU A 180     -16.694  14.914  -6.864  1.00  0.00           N  
ATOM   2968  CA  GLU A 180     -16.812  13.470  -7.037  1.00  0.00           C  
ATOM   2969  C   GLU A 180     -15.835  12.725  -6.135  1.00  0.00           C  
ATOM   2970  O   GLU A 180     -16.206  11.763  -5.463  1.00  0.00           O  
ATOM   2971  CB  GLU A 180     -16.567  13.086  -8.498  1.00  0.00           C  
ATOM   2972  CG  GLU A 180     -16.714  11.600  -8.790  1.00  0.00           C  
ATOM   2973  CD  GLU A 180     -16.496  11.264 -10.240  1.00  0.00           C  
ATOM   2974  OE1 GLU A 180     -16.191  12.155 -10.997  1.00  0.00           O  
ATOM   2975  OE2 GLU A 180     -16.634  10.116 -10.590  1.00  0.00           O  
ATOM   2976  H   GLU A 180     -16.455  15.487  -7.660  1.00  0.00           H  
ATOM   2977  HA  GLU A 180     -17.828  13.173  -6.776  1.00  0.00           H  
ATOM   2978 1HB  GLU A 180     -17.266  13.624  -9.138  1.00  0.00           H  
ATOM   2979 2HB  GLU A 180     -15.560  13.386  -8.789  1.00  0.00           H  
ATOM   2980 1HG  GLU A 180     -15.992  11.048  -8.189  1.00  0.00           H  
ATOM   2981 2HG  GLU A 180     -17.712  11.279  -8.494  1.00  0.00           H  
ATOM   2982  N   PHE A 181     -14.585  13.180  -6.124  1.00  0.00           N  
ATOM   2983  CA  PHE A 181     -13.564  12.581  -5.273  1.00  0.00           C  
ATOM   2984  C   PHE A 181     -13.995  12.584  -3.813  1.00  0.00           C  
ATOM   2985  O   PHE A 181     -13.981  11.547  -3.149  1.00  0.00           O  
ATOM   2986  CB  PHE A 181     -12.238  13.331  -5.420  1.00  0.00           C  
ATOM   2987  CG  PHE A 181     -11.156  12.833  -4.505  1.00  0.00           C  
ATOM   2988  CD1 PHE A 181     -10.414  11.708  -4.831  1.00  0.00           C  
ATOM   2989  CD2 PHE A 181     -10.878  13.489  -3.315  1.00  0.00           C  
ATOM   2990  CE1 PHE A 181      -9.418  11.249  -3.989  1.00  0.00           C  
ATOM   2991  CE2 PHE A 181      -9.883  13.034  -2.472  1.00  0.00           C  
ATOM   2992  CZ  PHE A 181      -9.152  11.912  -2.810  1.00  0.00           C  
ATOM   2993  H   PHE A 181     -14.337  13.956  -6.720  1.00  0.00           H  
ATOM   2994  HA  PHE A 181     -13.407  11.552  -5.590  1.00  0.00           H  
ATOM   2995 1HB  PHE A 181     -11.882  13.243  -6.446  1.00  0.00           H  
ATOM   2996 2HB  PHE A 181     -12.394  14.389  -5.218  1.00  0.00           H  
ATOM   2997  HD1 PHE A 181     -10.624  11.184  -5.764  1.00  0.00           H  
ATOM   2998  HD2 PHE A 181     -11.455  14.375  -3.048  1.00  0.00           H  
ATOM   2999  HE1 PHE A 181      -8.844  10.363  -4.258  1.00  0.00           H  
ATOM   3000  HE2 PHE A 181      -9.674  13.559  -1.540  1.00  0.00           H  
ATOM   3001  HZ  PHE A 181      -8.369  11.551  -2.146  1.00  0.00           H  
ATOM   3002  N   LYS A 182     -14.378  13.754  -3.312  1.00  0.00           N  
ATOM   3003  CA  LYS A 182     -14.798  13.896  -1.926  1.00  0.00           C  
ATOM   3004  C   LYS A 182     -15.888  12.889  -1.574  1.00  0.00           C  
ATOM   3005  O   LYS A 182     -15.811  12.210  -0.552  1.00  0.00           O  
ATOM   3006  CB  LYS A 182     -15.290  15.320  -1.661  1.00  0.00           C  
ATOM   3007  CG  LYS A 182     -15.696  15.586  -0.217  1.00  0.00           C  
ATOM   3008  CD  LYS A 182     -16.119  17.034  -0.021  1.00  0.00           C  
ATOM   3009  CE  LYS A 182     -17.442  17.324  -0.714  1.00  0.00           C  
ATOM   3010  NZ  LYS A 182     -17.941  18.693  -0.411  1.00  0.00           N  
ATOM   3011  H   LYS A 182     -14.378  14.566  -3.913  1.00  0.00           H  
ATOM   3012  HA  LYS A 182     -13.936  13.714  -1.282  1.00  0.00           H  
ATOM   3013 1HB  LYS A 182     -14.506  16.030  -1.924  1.00  0.00           H  
ATOM   3014 2HB  LYS A 182     -16.151  15.532  -2.295  1.00  0.00           H  
ATOM   3015 1HG  LYS A 182     -16.527  14.934   0.054  1.00  0.00           H  
ATOM   3016 2HG  LYS A 182     -14.856  15.369   0.443  1.00  0.00           H  
ATOM   3017 1HD  LYS A 182     -16.224  17.242   1.045  1.00  0.00           H  
ATOM   3018 2HD  LYS A 182     -15.354  17.696  -0.428  1.00  0.00           H  
ATOM   3019 1HE  LYS A 182     -17.317  17.227  -1.791  1.00  0.00           H  
ATOM   3020 2HE  LYS A 182     -18.189  16.600  -0.390  1.00  0.00           H  
ATOM   3021 1HZ  LYS A 182     -18.818  18.846  -0.888  1.00  0.00           H  
ATOM   3022 2HZ  LYS A 182     -18.079  18.789   0.586  1.00  0.00           H  
ATOM   3023 3HZ  LYS A 182     -17.265  19.375  -0.724  1.00  0.00           H  
ATOM   3024  N   LYS A 183     -16.901  12.801  -2.429  1.00  0.00           N  
ATOM   3025  CA  LYS A 183     -18.039  11.926  -2.179  1.00  0.00           C  
ATOM   3026  C   LYS A 183     -17.615  10.464  -2.154  1.00  0.00           C  
ATOM   3027  O   LYS A 183     -18.063   9.691  -1.307  1.00  0.00           O  
ATOM   3028  CB  LYS A 183     -19.123  12.142  -3.236  1.00  0.00           C  
ATOM   3029  CG  LYS A 183     -19.883  13.454  -3.100  1.00  0.00           C  
ATOM   3030  CD  LYS A 183     -20.780  13.701  -4.303  1.00  0.00           C  
ATOM   3031  CE  LYS A 183     -21.933  12.709  -4.347  1.00  0.00           C  
ATOM   3032  NZ  LYS A 183     -22.867  12.990  -5.471  1.00  0.00           N  
ATOM   3033  H   LYS A 183     -16.882  13.356  -3.271  1.00  0.00           H  
ATOM   3034  HA  LYS A 183     -18.466  12.181  -1.210  1.00  0.00           H  
ATOM   3035 1HB  LYS A 183     -18.673  12.117  -4.229  1.00  0.00           H  
ATOM   3036 2HB  LYS A 183     -19.848  11.329  -3.185  1.00  0.00           H  
ATOM   3037 1HG  LYS A 183     -20.496  13.428  -2.198  1.00  0.00           H  
ATOM   3038 2HG  LYS A 183     -19.174  14.277  -3.011  1.00  0.00           H  
ATOM   3039 1HD  LYS A 183     -21.184  14.713  -4.254  1.00  0.00           H  
ATOM   3040 2HD  LYS A 183     -20.196  13.605  -5.218  1.00  0.00           H  
ATOM   3041 1HE  LYS A 183     -21.540  11.700  -4.461  1.00  0.00           H  
ATOM   3042 2HE  LYS A 183     -22.489  12.755  -3.410  1.00  0.00           H  
ATOM   3043 1HZ  LYS A 183     -23.616  12.312  -5.465  1.00  0.00           H  
ATOM   3044 2HZ  LYS A 183     -23.253  13.918  -5.365  1.00  0.00           H  
ATOM   3045 3HZ  LYS A 183     -22.367  12.932  -6.347  1.00  0.00           H  
ATOM   3046  N   GLN A 184     -16.747  10.089  -3.088  1.00  0.00           N  
ATOM   3047  CA  GLN A 184     -16.304   8.705  -3.210  1.00  0.00           C  
ATOM   3048  C   GLN A 184     -15.463   8.288  -2.010  1.00  0.00           C  
ATOM   3049  O   GLN A 184     -15.648   7.204  -1.456  1.00  0.00           O  
ATOM   3050  CB  GLN A 184     -15.504   8.511  -4.502  1.00  0.00           C  
ATOM   3051  CG  GLN A 184     -16.343   8.568  -5.767  1.00  0.00           C  
ATOM   3052  CD  GLN A 184     -15.504   8.426  -7.024  1.00  0.00           C  
ATOM   3053  OE1 GLN A 184     -14.277   8.549  -6.985  1.00  0.00           O  
ATOM   3054  NE2 GLN A 184     -16.163   8.167  -8.147  1.00  0.00           N  
ATOM   3055  H   GLN A 184     -16.387  10.781  -3.732  1.00  0.00           H  
ATOM   3056  HA  GLN A 184     -17.183   8.063  -3.262  1.00  0.00           H  
ATOM   3057 1HB  GLN A 184     -14.735   9.280  -4.573  1.00  0.00           H  
ATOM   3058 2HB  GLN A 184     -15.000   7.545  -4.476  1.00  0.00           H  
ATOM   3059 1HG  GLN A 184     -17.068   7.755  -5.747  1.00  0.00           H  
ATOM   3060 2HG  GLN A 184     -16.858   9.528  -5.807  1.00  0.00           H  
ATOM   3061 1HE2 GLN A 184     -15.663   8.062  -9.008  1.00  0.00           H  
ATOM   3062 2HE2 GLN A 184     -17.159   8.075  -8.134  1.00  0.00           H  
ATOM   3063  N   VAL A 185     -14.539   9.154  -1.609  1.00  0.00           N  
ATOM   3064  CA  VAL A 185     -13.673   8.865  -0.474  1.00  0.00           C  
ATOM   3065  C   VAL A 185     -14.467   8.793   0.822  1.00  0.00           C  
ATOM   3066  O   VAL A 185     -14.268   7.891   1.636  1.00  0.00           O  
ATOM   3067  CB  VAL A 185     -12.583   9.945  -0.346  1.00  0.00           C  
ATOM   3068  CG1 VAL A 185     -11.823   9.783   0.962  1.00  0.00           C  
ATOM   3069  CG2 VAL A 185     -11.635   9.868  -1.534  1.00  0.00           C  
ATOM   3070  H   VAL A 185     -14.433  10.030  -2.100  1.00  0.00           H  
ATOM   3071  HA  VAL A 185     -13.191   7.901  -0.643  1.00  0.00           H  
ATOM   3072  HB  VAL A 185     -13.058  10.926  -0.322  1.00  0.00           H  
ATOM   3073 1HG1 VAL A 185     -11.057  10.555   1.036  1.00  0.00           H  
ATOM   3074 2HG1 VAL A 185     -12.515   9.878   1.799  1.00  0.00           H  
ATOM   3075 3HG1 VAL A 185     -11.352   8.801   0.989  1.00  0.00           H  
ATOM   3076 1HG2 VAL A 185     -10.868  10.635  -1.437  1.00  0.00           H  
ATOM   3077 2HG2 VAL A 185     -11.165   8.885  -1.560  1.00  0.00           H  
ATOM   3078 3HG2 VAL A 185     -12.194  10.028  -2.456  1.00  0.00           H  
ATOM   3079  N   LYS A 186     -15.373   9.748   1.007  1.00  0.00           N  
ATOM   3080  CA  LYS A 186     -16.234   9.770   2.185  1.00  0.00           C  
ATOM   3081  C   LYS A 186     -16.962   8.444   2.359  1.00  0.00           C  
ATOM   3082  O   LYS A 186     -16.940   7.850   3.439  1.00  0.00           O  
ATOM   3083  CB  LYS A 186     -17.244  10.915   2.090  1.00  0.00           C  
ATOM   3084  CG  LYS A 186     -18.154  11.052   3.303  1.00  0.00           C  
ATOM   3085  CD  LYS A 186     -19.095  12.239   3.156  1.00  0.00           C  
ATOM   3086  CE  LYS A 186     -19.923  12.449   4.415  1.00  0.00           C  
ATOM   3087  NZ  LYS A 186     -20.943  11.381   4.596  1.00  0.00           N  
ATOM   3088  H   LYS A 186     -15.467  10.477   0.316  1.00  0.00           H  
ATOM   3089  HA  LYS A 186     -15.611   9.946   3.064  1.00  0.00           H  
ATOM   3090 1HB  LYS A 186     -16.713  11.858   1.962  1.00  0.00           H  
ATOM   3091 2HB  LYS A 186     -17.875  10.772   1.213  1.00  0.00           H  
ATOM   3092 1HG  LYS A 186     -18.746  10.143   3.420  1.00  0.00           H  
ATOM   3093 2HG  LYS A 186     -17.549  11.188   4.199  1.00  0.00           H  
ATOM   3094 1HD  LYS A 186     -18.515  13.141   2.958  1.00  0.00           H  
ATOM   3095 2HD  LYS A 186     -19.767  12.069   2.315  1.00  0.00           H  
ATOM   3096 1HE  LYS A 186     -19.267  12.459   5.284  1.00  0.00           H  
ATOM   3097 2HE  LYS A 186     -20.431  13.412   4.360  1.00  0.00           H  
ATOM   3098 1HZ  LYS A 186     -21.470  11.557   5.439  1.00  0.00           H  
ATOM   3099 2HZ  LYS A 186     -21.569  11.375   3.803  1.00  0.00           H  
ATOM   3100 3HZ  LYS A 186     -20.483  10.485   4.667  1.00  0.00           H  
ATOM   3101  N   LYS A 187     -17.606   7.981   1.293  1.00  0.00           N  
ATOM   3102  CA  LYS A 187     -18.329   6.717   1.321  1.00  0.00           C  
ATOM   3103  C   LYS A 187     -17.379   5.544   1.531  1.00  0.00           C  
ATOM   3104  O   LYS A 187     -17.675   4.623   2.289  1.00  0.00           O  
ATOM   3105  CB  LYS A 187     -19.123   6.527   0.028  1.00  0.00           C  
ATOM   3106  CG  LYS A 187     -19.966   5.259  -0.011  1.00  0.00           C  
ATOM   3107  CD  LYS A 187     -21.084   5.307   1.019  1.00  0.00           C  
ATOM   3108  CE  LYS A 187     -22.003   4.100   0.897  1.00  0.00           C  
ATOM   3109  NZ  LYS A 187     -23.096   4.127   1.906  1.00  0.00           N  
ATOM   3110  H   LYS A 187     -17.593   8.522   0.440  1.00  0.00           H  
ATOM   3111  HA  LYS A 187     -19.040   6.742   2.148  1.00  0.00           H  
ATOM   3112 1HB  LYS A 187     -19.790   7.377  -0.117  1.00  0.00           H  
ATOM   3113 2HB  LYS A 187     -18.438   6.500  -0.819  1.00  0.00           H  
ATOM   3114 1HG  LYS A 187     -20.403   5.143  -1.004  1.00  0.00           H  
ATOM   3115 2HG  LYS A 187     -19.334   4.395   0.191  1.00  0.00           H  
ATOM   3116 1HD  LYS A 187     -20.655   5.326   2.022  1.00  0.00           H  
ATOM   3117 2HD  LYS A 187     -21.671   6.214   0.878  1.00  0.00           H  
ATOM   3118 1HE  LYS A 187     -22.445   4.080  -0.098  1.00  0.00           H  
ATOM   3119 2HE  LYS A 187     -21.424   3.187   1.032  1.00  0.00           H  
ATOM   3120 1HZ  LYS A 187     -23.681   3.312   1.792  1.00  0.00           H  
ATOM   3121 2HZ  LYS A 187     -22.697   4.128   2.835  1.00  0.00           H  
ATOM   3122 3HZ  LYS A 187     -23.652   4.961   1.779  1.00  0.00           H  
ATOM   3123  N   ALA A 188     -16.236   5.585   0.853  1.00  0.00           N  
ATOM   3124  CA  ALA A 188     -15.239   4.528   0.967  1.00  0.00           C  
ATOM   3125  C   ALA A 188     -14.768   4.369   2.407  1.00  0.00           C  
ATOM   3126  O   ALA A 188     -14.616   3.252   2.901  1.00  0.00           O  
ATOM   3127  CB  ALA A 188     -14.058   4.815   0.052  1.00  0.00           C  
ATOM   3128  H   ALA A 188     -16.056   6.369   0.244  1.00  0.00           H  
ATOM   3129  HA  ALA A 188     -15.691   3.591   0.640  1.00  0.00           H  
ATOM   3130 1HB  ALA A 188     -13.321   4.017   0.148  1.00  0.00           H  
ATOM   3131 2HB  ALA A 188     -14.402   4.870  -0.981  1.00  0.00           H  
ATOM   3132 3HB  ALA A 188     -13.602   5.765   0.332  1.00  0.00           H  
ATOM   3133  N   LEU A 189     -14.536   5.495   3.079  1.00  0.00           N  
ATOM   3134  CA  LEU A 189     -14.108   5.483   4.471  1.00  0.00           C  
ATOM   3135  C   LEU A 189     -15.186   4.894   5.372  1.00  0.00           C  
ATOM   3136  O   LEU A 189     -14.889   4.141   6.299  1.00  0.00           O  
ATOM   3137  CB  LEU A 189     -13.766   6.905   4.932  1.00  0.00           C  
ATOM   3138  CG  LEU A 189     -12.510   7.524   4.305  1.00  0.00           C  
ATOM   3139  CD1 LEU A 189     -12.431   8.998   4.677  1.00  0.00           C  
ATOM   3140  CD2 LEU A 189     -11.279   6.771   4.786  1.00  0.00           C  
ATOM   3141  H   LEU A 189     -14.661   6.381   2.608  1.00  0.00           H  
ATOM   3142  HA  LEU A 189     -13.210   4.870   4.550  1.00  0.00           H  
ATOM   3143 1HB  LEU A 189     -14.607   7.557   4.701  1.00  0.00           H  
ATOM   3144 2HB  LEU A 189     -13.627   6.896   6.013  1.00  0.00           H  
ATOM   3145  HG  LEU A 189     -12.575   7.457   3.219  1.00  0.00           H  
ATOM   3146 1HD1 LEU A 189     -11.538   9.438   4.231  1.00  0.00           H  
ATOM   3147 2HD1 LEU A 189     -13.314   9.516   4.304  1.00  0.00           H  
ATOM   3148 3HD1 LEU A 189     -12.381   9.098   5.761  1.00  0.00           H  
ATOM   3149 1HD2 LEU A 189     -10.386   7.211   4.340  1.00  0.00           H  
ATOM   3150 2HD2 LEU A 189     -11.213   6.839   5.873  1.00  0.00           H  
ATOM   3151 3HD2 LEU A 189     -11.354   5.724   4.492  1.00  0.00           H  
ATOM   3152  N   GLU A 190     -16.437   5.242   5.095  1.00  0.00           N  
ATOM   3153  CA  GLU A 190     -17.566   4.708   5.850  1.00  0.00           C  
ATOM   3154  C   GLU A 190     -17.713   3.207   5.631  1.00  0.00           C  
ATOM   3155  O   GLU A 190     -18.004   2.459   6.563  1.00  0.00           O  
ATOM   3156  CB  GLU A 190     -18.860   5.421   5.452  1.00  0.00           C  
ATOM   3157  CG  GLU A 190     -18.959   6.861   5.936  1.00  0.00           C  
ATOM   3158  CD  GLU A 190     -20.159   7.581   5.387  1.00  0.00           C  
ATOM   3159  OE1 GLU A 190     -21.082   6.925   4.969  1.00  0.00           O  
ATOM   3160  OE2 GLU A 190     -20.152   8.789   5.387  1.00  0.00           O  
ATOM   3161  H   GLU A 190     -16.612   5.891   4.343  1.00  0.00           H  
ATOM   3162  HA  GLU A 190     -17.390   4.889   6.911  1.00  0.00           H  
ATOM   3163 1HB  GLU A 190     -18.953   5.426   4.366  1.00  0.00           H  
ATOM   3164 2HB  GLU A 190     -19.714   4.874   5.851  1.00  0.00           H  
ATOM   3165 1HG  GLU A 190     -19.013   6.864   7.024  1.00  0.00           H  
ATOM   3166 2HG  GLU A 190     -18.056   7.394   5.643  1.00  0.00           H  
ATOM   3167  N   LEU A 191     -17.512   2.772   4.392  1.00  0.00           N  
ATOM   3168  CA  LEU A 191     -17.573   1.354   4.057  1.00  0.00           C  
ATOM   3169  C   LEU A 191     -16.476   0.572   4.765  1.00  0.00           C  
ATOM   3170  O   LEU A 191     -16.744  -0.436   5.420  1.00  0.00           O  
ATOM   3171  CB  LEU A 191     -17.449   1.162   2.540  1.00  0.00           C  
ATOM   3172  CG  LEU A 191     -18.679   1.562   1.716  1.00  0.00           C  
ATOM   3173  CD1 LEU A 191     -18.319   1.568   0.236  1.00  0.00           C  
ATOM   3174  CD2 LEU A 191     -19.817   0.593   1.998  1.00  0.00           C  
ATOM   3175  H   LEU A 191     -17.313   3.443   3.663  1.00  0.00           H  
ATOM   3176  HA  LEU A 191     -18.541   0.966   4.374  1.00  0.00           H  
ATOM   3177 1HB  LEU A 191     -16.605   1.751   2.184  1.00  0.00           H  
ATOM   3178 2HB  LEU A 191     -17.242   0.111   2.339  1.00  0.00           H  
ATOM   3179  HG  LEU A 191     -18.987   2.572   1.988  1.00  0.00           H  
ATOM   3180 1HD1 LEU A 191     -19.194   1.853  -0.349  1.00  0.00           H  
ATOM   3181 2HD1 LEU A 191     -17.517   2.284   0.060  1.00  0.00           H  
ATOM   3182 3HD1 LEU A 191     -17.991   0.573  -0.062  1.00  0.00           H  
ATOM   3183 1HD2 LEU A 191     -20.692   0.878   1.413  1.00  0.00           H  
ATOM   3184 2HD2 LEU A 191     -19.511  -0.417   1.725  1.00  0.00           H  
ATOM   3185 3HD2 LEU A 191     -20.065   0.622   3.059  1.00  0.00           H  
ATOM   3186  N   MET A 192     -15.240   1.045   4.631  1.00  0.00           N  
ATOM   3187  CA  MET A 192     -14.088   0.339   5.180  1.00  0.00           C  
ATOM   3188  C   MET A 192     -14.153   0.282   6.702  1.00  0.00           C  
ATOM   3189  O   MET A 192     -13.812  -0.734   7.307  1.00  0.00           O  
ATOM   3190  CB  MET A 192     -12.792   1.009   4.726  1.00  0.00           C  
ATOM   3191  CG  MET A 192     -12.453   0.794   3.258  1.00  0.00           C  
ATOM   3192  SD  MET A 192     -10.833   1.452   2.815  1.00  0.00           S  
ATOM   3193  CE  MET A 192     -11.163   3.212   2.841  1.00  0.00           C  
ATOM   3194  H   MET A 192     -15.098   1.913   4.136  1.00  0.00           H  
ATOM   3195  HA  MET A 192     -14.089  -0.681   4.791  1.00  0.00           H  
ATOM   3196 1HB  MET A 192     -12.858   2.082   4.900  1.00  0.00           H  
ATOM   3197 2HB  MET A 192     -11.959   0.632   5.320  1.00  0.00           H  
ATOM   3198 1HG  MET A 192     -12.465  -0.272   3.034  1.00  0.00           H  
ATOM   3199 2HG  MET A 192     -13.204   1.281   2.636  1.00  0.00           H  
ATOM   3200 1HE  MET A 192     -10.254   3.757   2.587  1.00  0.00           H  
ATOM   3201 2HE  MET A 192     -11.943   3.446   2.115  1.00  0.00           H  
ATOM   3202 3HE  MET A 192     -11.495   3.505   3.838  1.00  0.00           H  
ATOM   3203  N   LYS A 193     -14.591   1.375   7.311  1.00  0.00           N  
ATOM   3204  CA  LYS A 193     -14.731   1.442   8.762  1.00  0.00           C  
ATOM   3205  C   LYS A 193     -15.758   0.435   9.263  1.00  0.00           C  
ATOM   3206  O   LYS A 193     -15.493  -0.325  10.197  1.00  0.00           O  
ATOM   3207  CB  LYS A 193     -15.123   2.854   9.199  1.00  0.00           C  
ATOM   3208  CG  LYS A 193     -15.262   3.031  10.705  1.00  0.00           C  
ATOM   3209  CD  LYS A 193     -15.594   4.472  11.064  1.00  0.00           C  
ATOM   3210  CE  LYS A 193     -15.638   4.672  12.572  1.00  0.00           C  
ATOM   3211  NZ  LYS A 193     -16.804   3.985  13.191  1.00  0.00           N  
ATOM   3212  H   LYS A 193     -14.835   2.186   6.757  1.00  0.00           H  
ATOM   3213  HA  LYS A 193     -13.764   1.210   9.214  1.00  0.00           H  
ATOM   3214 1HB  LYS A 193     -14.376   3.566   8.846  1.00  0.00           H  
ATOM   3215 2HB  LYS A 193     -16.075   3.126   8.741  1.00  0.00           H  
ATOM   3216 1HG  LYS A 193     -16.056   2.381  11.076  1.00  0.00           H  
ATOM   3217 2HG  LYS A 193     -14.329   2.750  11.192  1.00  0.00           H  
ATOM   3218 1HD  LYS A 193     -14.840   5.136  10.640  1.00  0.00           H  
ATOM   3219 2HD  LYS A 193     -16.564   4.737  10.644  1.00  0.00           H  
ATOM   3220 1HE  LYS A 193     -14.724   4.281  13.017  1.00  0.00           H  
ATOM   3221 2HE  LYS A 193     -15.698   5.736  12.796  1.00  0.00           H  
ATOM   3222 1HZ  LYS A 193     -16.797   4.142  14.189  1.00  0.00           H  
ATOM   3223 2HZ  LYS A 193     -17.660   4.354  12.798  1.00  0.00           H  
ATOM   3224 3HZ  LYS A 193     -16.750   2.994  13.006  1.00  0.00           H  
ATOM   3225  N   LYS A 194     -16.931   0.433   8.639  1.00  0.00           N  
ATOM   3226  CA  LYS A 194     -17.998  -0.487   9.012  1.00  0.00           C  
ATOM   3227  C   LYS A 194     -17.573  -1.935   8.809  1.00  0.00           C  
ATOM   3228  O   LYS A 194     -17.856  -2.797   9.640  1.00  0.00           O  
ATOM   3229  CB  LYS A 194     -19.265  -0.193   8.208  1.00  0.00           C  
ATOM   3230  CG  LYS A 194     -20.476  -1.020   8.617  1.00  0.00           C  
ATOM   3231  CD  LYS A 194     -21.694  -0.672   7.775  1.00  0.00           C  
ATOM   3232  CE  LYS A 194     -22.203   0.727   8.089  1.00  0.00           C  
ATOM   3233  NZ  LYS A 194     -22.821   0.804   9.440  1.00  0.00           N  
ATOM   3234  H   LYS A 194     -17.087   1.086   7.885  1.00  0.00           H  
ATOM   3235  HA  LYS A 194     -18.229  -0.336  10.069  1.00  0.00           H  
ATOM   3236 1HB  LYS A 194     -19.528   0.860   8.315  1.00  0.00           H  
ATOM   3237 2HB  LYS A 194     -19.076  -0.377   7.150  1.00  0.00           H  
ATOM   3238 1HG  LYS A 194     -20.251  -2.080   8.495  1.00  0.00           H  
ATOM   3239 2HG  LYS A 194     -20.706  -0.835   9.666  1.00  0.00           H  
ATOM   3240 1HD  LYS A 194     -21.432  -0.726   6.717  1.00  0.00           H  
ATOM   3241 2HD  LYS A 194     -22.490  -1.390   7.971  1.00  0.00           H  
ATOM   3242 1HE  LYS A 194     -21.377   1.434   8.040  1.00  0.00           H  
ATOM   3243 2HE  LYS A 194     -22.946   1.019   7.347  1.00  0.00           H  
ATOM   3244 1HZ  LYS A 194     -23.146   1.746   9.609  1.00  0.00           H  
ATOM   3245 2HZ  LYS A 194     -23.602   0.165   9.491  1.00  0.00           H  
ATOM   3246 3HZ  LYS A 194     -22.136   0.554  10.139  1.00  0.00           H  
ATOM   3247  N   LEU A 195     -16.894  -2.196   7.700  1.00  0.00           N  
ATOM   3248  CA  LEU A 195     -16.418  -3.540   7.390  1.00  0.00           C  
ATOM   3249  C   LEU A 195     -15.391  -4.012   8.407  1.00  0.00           C  
ATOM   3250  O   LEU A 195     -15.359  -5.186   8.771  1.00  0.00           O  
ATOM   3251  CB  LEU A 195     -15.805  -3.575   5.984  1.00  0.00           C  
ATOM   3252  CG  LEU A 195     -16.795  -3.418   4.823  1.00  0.00           C  
ATOM   3253  CD1 LEU A 195     -16.042  -3.005   3.565  1.00  0.00           C  
ATOM   3254  CD2 LEU A 195     -17.538  -4.728   4.609  1.00  0.00           C  
ATOM   3255  H   LEU A 195     -16.700  -1.444   7.052  1.00  0.00           H  
ATOM   3256  HA  LEU A 195     -17.272  -4.222   7.411  1.00  0.00           H  
ATOM   3257 1HB  LEU A 195     -15.072  -2.773   5.905  1.00  0.00           H  
ATOM   3258 2HB  LEU A 195     -15.289  -4.526   5.854  1.00  0.00           H  
ATOM   3259  HG  LEU A 195     -17.510  -2.629   5.058  1.00  0.00           H  
ATOM   3260 1HD1 LEU A 195     -16.745  -2.893   2.740  1.00  0.00           H  
ATOM   3261 2HD1 LEU A 195     -15.536  -2.055   3.740  1.00  0.00           H  
ATOM   3262 3HD1 LEU A 195     -15.307  -3.768   3.314  1.00  0.00           H  
ATOM   3263 1HD2 LEU A 195     -18.243  -4.617   3.784  1.00  0.00           H  
ATOM   3264 2HD2 LEU A 195     -16.824  -5.518   4.372  1.00  0.00           H  
ATOM   3265 3HD2 LEU A 195     -18.082  -4.991   5.517  1.00  0.00           H  
ATOM   3266  N   GLY A 196     -14.552  -3.089   8.864  1.00  0.00           N  
ATOM   3267  CA  GLY A 196     -13.655  -3.355   9.979  1.00  0.00           C  
ATOM   3268  C   GLY A 196     -12.227  -3.585   9.499  1.00  0.00           C  
ATOM   3269  O   GLY A 196     -11.553  -4.512   9.948  1.00  0.00           O  
ATOM   3270  H   GLY A 196     -14.536  -2.177   8.425  1.00  0.00           H  
ATOM   3271 1HA  GLY A 196     -13.676  -2.513  10.673  1.00  0.00           H  
ATOM   3272 2HA  GLY A 196     -14.003  -4.230  10.527  1.00  0.00           H  
ATOM   3273  N   VAL A 197     -11.773  -2.741   8.581  1.00  0.00           N  
ATOM   3274  CA  VAL A 197     -10.356  -2.653   8.251  1.00  0.00           C  
ATOM   3275  C   VAL A 197      -9.580  -1.936   9.346  1.00  0.00           C  
ATOM   3276  O   VAL A 197     -10.107  -1.050  10.017  1.00  0.00           O  
ATOM   3277  CB  VAL A 197     -10.163  -1.908   6.917  1.00  0.00           C  
ATOM   3278  CG1 VAL A 197     -10.307  -0.407   7.119  1.00  0.00           C  
ATOM   3279  CG2 VAL A 197      -8.802  -2.245   6.328  1.00  0.00           C  
ATOM   3280  H   VAL A 197     -12.429  -2.141   8.099  1.00  0.00           H  
ATOM   3281  HA  VAL A 197      -9.962  -3.666   8.150  1.00  0.00           H  
ATOM   3282  HB  VAL A 197     -10.946  -2.215   6.223  1.00  0.00           H  
ATOM   3283 1HG1 VAL A 197     -10.168   0.104   6.166  1.00  0.00           H  
ATOM   3284 2HG1 VAL A 197     -11.302  -0.186   7.507  1.00  0.00           H  
ATOM   3285 3HG1 VAL A 197      -9.555  -0.062   7.828  1.00  0.00           H  
ATOM   3286 1HG2 VAL A 197      -8.673  -1.716   5.385  1.00  0.00           H  
ATOM   3287 2HG2 VAL A 197      -8.019  -1.943   7.025  1.00  0.00           H  
ATOM   3288 3HG2 VAL A 197      -8.737  -3.319   6.153  1.00  0.00           H  
ATOM   3289  N   ASP A 198      -8.320  -2.322   9.524  1.00  0.00           N  
ATOM   3290  CA  ASP A 198      -7.480  -1.738  10.559  1.00  0.00           C  
ATOM   3291  C   ASP A 198      -6.910  -0.396  10.118  1.00  0.00           C  
ATOM   3292  O   ASP A 198      -6.792   0.533  10.917  1.00  0.00           O  
ATOM   3293  CB  ASP A 198      -6.338  -2.691  10.920  1.00  0.00           C  
ATOM   3294  CG  ASP A 198      -6.821  -3.962  11.606  1.00  0.00           C  
ATOM   3295  OD1 ASP A 198      -7.203  -3.888  12.750  1.00  0.00           O  
ATOM   3296  OD2 ASP A 198      -6.803  -4.995  10.979  1.00  0.00           O  
ATOM   3297  H   ASP A 198      -7.937  -3.039   8.925  1.00  0.00           H  
ATOM   3298  HA  ASP A 198      -8.089  -1.581  11.453  1.00  0.00           H  
ATOM   3299 1HB  ASP A 198      -5.795  -2.968  10.016  1.00  0.00           H  
ATOM   3300 2HB  ASP A 198      -5.636  -2.184  11.582  1.00  0.00           H  
ATOM   3301  N   HIS A 199      -6.557  -0.301   8.843  1.00  0.00           N  
ATOM   3302  CA  HIS A 199      -6.041   0.942   8.277  1.00  0.00           C  
ATOM   3303  C   HIS A 199      -6.772   1.307   6.994  1.00  0.00           C  
ATOM   3304  O   HIS A 199      -6.752   0.555   6.020  1.00  0.00           O  
ATOM   3305  CB  HIS A 199      -4.538   0.830   7.999  1.00  0.00           C  
ATOM   3306  CG  HIS A 199      -3.741   0.375   9.182  1.00  0.00           C  
ATOM   3307  ND1 HIS A 199      -3.207   1.253  10.101  1.00  0.00           N  
ATOM   3308  CD2 HIS A 199      -3.385  -0.865   9.594  1.00  0.00           C  
ATOM   3309  CE1 HIS A 199      -2.557   0.572  11.030  1.00  0.00           C  
ATOM   3310  NE2 HIS A 199      -2.650  -0.714  10.744  1.00  0.00           N  
ATOM   3311  H   HIS A 199      -6.646  -1.112   8.245  1.00  0.00           H  
ATOM   3312  HA  HIS A 199      -6.194   1.739   9.006  1.00  0.00           H  
ATOM   3313 1HB  HIS A 199      -4.371   0.126   7.183  1.00  0.00           H  
ATOM   3314 2HB  HIS A 199      -4.154   1.798   7.680  1.00  0.00           H  
ATOM   3315  HD1 HIS A 199      -3.350   2.243  10.126  1.00  0.00           H  
ATOM   3316  HD2 HIS A 199      -3.573  -1.861   9.193  1.00  0.00           H  
ATOM   3317  HE1 HIS A 199      -2.062   1.088  11.852  1.00  0.00           H  
ATOM   3318  N   ARG A 200      -7.422   2.469   6.998  1.00  0.00           N  
ATOM   3319  CA  ARG A 200      -8.065   2.990   5.798  1.00  0.00           C  
ATOM   3320  C   ARG A 200      -7.121   3.892   5.013  1.00  0.00           C  
ATOM   3321  O   ARG A 200      -6.819   5.007   5.438  1.00  0.00           O  
ATOM   3322  CB  ARG A 200      -9.321   3.768   6.159  1.00  0.00           C  
ATOM   3323  CG  ARG A 200     -10.382   2.964   6.894  1.00  0.00           C  
ATOM   3324  CD  ARG A 200     -11.401   3.844   7.523  1.00  0.00           C  
ATOM   3325  NE  ARG A 200     -10.830   4.666   8.577  1.00  0.00           N  
ATOM   3326  CZ  ARG A 200     -11.443   5.729   9.135  1.00  0.00           C  
ATOM   3327  NH1 ARG A 200     -12.642   6.084   8.729  1.00  0.00           N  
ATOM   3328  NH2 ARG A 200     -10.838   6.414  10.090  1.00  0.00           N  
ATOM   3329  H   ARG A 200      -7.466   3.005   7.853  1.00  0.00           H  
ATOM   3330  HA  ARG A 200      -8.354   2.150   5.166  1.00  0.00           H  
ATOM   3331 1HB  ARG A 200      -9.056   4.616   6.789  1.00  0.00           H  
ATOM   3332 2HB  ARG A 200      -9.777   4.165   5.252  1.00  0.00           H  
ATOM   3333 1HG  ARG A 200     -10.888   2.302   6.191  1.00  0.00           H  
ATOM   3334 2HG  ARG A 200      -9.911   2.370   7.678  1.00  0.00           H  
ATOM   3335 1HD  ARG A 200     -11.827   4.504   6.768  1.00  0.00           H  
ATOM   3336 2HD  ARG A 200     -12.191   3.232   7.958  1.00  0.00           H  
ATOM   3337  HE  ARG A 200      -9.908   4.424   8.916  1.00  0.00           H  
ATOM   3338 1HH1 ARG A 200     -13.104   5.560   7.999  1.00  0.00           H  
ATOM   3339 2HH1 ARG A 200     -13.101   6.880   9.147  1.00  0.00           H  
ATOM   3340 1HH2 ARG A 200      -9.916   6.141  10.402  1.00  0.00           H  
ATOM   3341 2HH2 ARG A 200     -11.297   7.210  10.508  1.00  0.00           H  
ATOM   3342  N   ILE A 201      -6.660   3.402   3.869  1.00  0.00           N  
ATOM   3343  CA  ILE A 201      -5.632   4.093   3.098  1.00  0.00           C  
ATOM   3344  C   ILE A 201      -6.194   4.635   1.790  1.00  0.00           C  
ATOM   3345  O   ILE A 201      -6.742   3.887   0.981  1.00  0.00           O  
ATOM   3346  CB  ILE A 201      -4.448   3.155   2.798  1.00  0.00           C  
ATOM   3347  CG1 ILE A 201      -3.909   2.543   4.093  1.00  0.00           C  
ATOM   3348  CG2 ILE A 201      -3.348   3.906   2.063  1.00  0.00           C  
ATOM   3349  CD1 ILE A 201      -2.882   1.456   3.875  1.00  0.00           C  
ATOM   3350  H   ILE A 201      -7.029   2.527   3.523  1.00  0.00           H  
ATOM   3351  HA  ILE A 201      -5.258   4.929   3.693  1.00  0.00           H  
ATOM   3352  HB  ILE A 201      -4.788   2.328   2.176  1.00  0.00           H  
ATOM   3353 1HG1 ILE A 201      -3.456   3.324   4.704  1.00  0.00           H  
ATOM   3354 2HG1 ILE A 201      -4.735   2.120   4.666  1.00  0.00           H  
ATOM   3355 1HG2 ILE A 201      -2.519   3.229   1.859  1.00  0.00           H  
ATOM   3356 2HG2 ILE A 201      -3.738   4.294   1.123  1.00  0.00           H  
ATOM   3357 3HG2 ILE A 201      -2.997   4.733   2.680  1.00  0.00           H  
ATOM   3358 1HD1 ILE A 201      -2.548   1.072   4.839  1.00  0.00           H  
ATOM   3359 2HD1 ILE A 201      -3.326   0.647   3.295  1.00  0.00           H  
ATOM   3360 3HD1 ILE A 201      -2.030   1.866   3.334  1.00  0.00           H  
ATOM   3361  N   ILE A 202      -6.056   5.942   1.590  1.00  0.00           N  
ATOM   3362  CA  ILE A 202      -6.493   6.577   0.352  1.00  0.00           C  
ATOM   3363  C   ILE A 202      -5.307   6.891  -0.554  1.00  0.00           C  
ATOM   3364  O   ILE A 202      -4.413   7.651  -0.179  1.00  0.00           O  
ATOM   3365  CB  ILE A 202      -7.274   7.871   0.645  1.00  0.00           C  
ATOM   3366  CG1 ILE A 202      -8.457   7.582   1.573  1.00  0.00           C  
ATOM   3367  CG2 ILE A 202      -7.753   8.508  -0.651  1.00  0.00           C  
ATOM   3368  CD1 ILE A 202      -9.441   6.580   1.014  1.00  0.00           C  
ATOM   3369  H   ILE A 202      -5.638   6.510   2.312  1.00  0.00           H  
ATOM   3370  HA  ILE A 202      -7.161   5.892  -0.173  1.00  0.00           H  
ATOM   3371  HB  ILE A 202      -6.628   8.575   1.168  1.00  0.00           H  
ATOM   3372 1HG1 ILE A 202      -8.088   7.202   2.525  1.00  0.00           H  
ATOM   3373 2HG1 ILE A 202      -8.994   8.509   1.777  1.00  0.00           H  
ATOM   3374 1HG2 ILE A 202      -8.303   9.421  -0.425  1.00  0.00           H  
ATOM   3375 2HG2 ILE A 202      -6.895   8.747  -1.277  1.00  0.00           H  
ATOM   3376 3HG2 ILE A 202      -8.405   7.812  -1.179  1.00  0.00           H  
ATOM   3377 1HD1 ILE A 202     -10.251   6.428   1.728  1.00  0.00           H  
ATOM   3378 2HD1 ILE A 202      -9.851   6.957   0.076  1.00  0.00           H  
ATOM   3379 3HD1 ILE A 202      -8.934   5.633   0.834  1.00  0.00           H  
ATOM   3380  N   ALA A 203      -5.304   6.302  -1.744  1.00  0.00           N  
ATOM   3381  CA  ALA A 203      -4.169   6.416  -2.653  1.00  0.00           C  
ATOM   3382  C   ALA A 203      -4.485   7.359  -3.807  1.00  0.00           C  
ATOM   3383  O   ALA A 203      -5.619   7.419  -4.281  1.00  0.00           O  
ATOM   3384  CB  ALA A 203      -3.775   5.045  -3.183  1.00  0.00           C  
ATOM   3385  H   ALA A 203      -6.110   5.759  -2.025  1.00  0.00           H  
ATOM   3386  HA  ALA A 203      -3.320   6.813  -2.098  1.00  0.00           H  
ATOM   3387 1HB  ALA A 203      -2.927   5.147  -3.862  1.00  0.00           H  
ATOM   3388 2HB  ALA A 203      -3.496   4.401  -2.350  1.00  0.00           H  
ATOM   3389 3HB  ALA A 203      -4.615   4.605  -3.716  1.00  0.00           H  
ATOM   3390  N   LEU A 204      -3.471   8.091  -4.258  1.00  0.00           N  
ATOM   3391  CA  LEU A 204      -3.620   8.984  -5.401  1.00  0.00           C  
ATOM   3392  C   LEU A 204      -2.615   8.652  -6.495  1.00  0.00           C  
ATOM   3393  O   LEU A 204      -1.475   8.284  -6.214  1.00  0.00           O  
ATOM   3394  CB  LEU A 204      -3.443  10.443  -4.961  1.00  0.00           C  
ATOM   3395  CG  LEU A 204      -4.399  10.928  -3.865  1.00  0.00           C  
ATOM   3396  CD1 LEU A 204      -3.968  12.308  -3.388  1.00  0.00           C  
ATOM   3397  CD2 LEU A 204      -5.821  10.956  -4.407  1.00  0.00           C  
ATOM   3398  H   LEU A 204      -2.574   8.028  -3.796  1.00  0.00           H  
ATOM   3399  HA  LEU A 204      -4.628   8.867  -5.802  1.00  0.00           H  
ATOM   3400 1HB  LEU A 204      -2.426  10.573  -4.595  1.00  0.00           H  
ATOM   3401 2HB  LEU A 204      -3.580  11.087  -5.830  1.00  0.00           H  
ATOM   3402  HG  LEU A 204      -4.349  10.250  -3.012  1.00  0.00           H  
ATOM   3403 1HD1 LEU A 204      -4.648  12.653  -2.609  1.00  0.00           H  
ATOM   3404 2HD1 LEU A 204      -2.956  12.255  -2.988  1.00  0.00           H  
ATOM   3405 3HD1 LEU A 204      -3.992  13.006  -4.225  1.00  0.00           H  
ATOM   3406 1HD2 LEU A 204      -6.501  11.300  -3.627  1.00  0.00           H  
ATOM   3407 2HD2 LEU A 204      -5.872  11.634  -5.258  1.00  0.00           H  
ATOM   3408 3HD2 LEU A 204      -6.109   9.953  -4.723  1.00  0.00           H  
ATOM   3409  N   ARG A 205      -3.045   8.786  -7.745  1.00  0.00           N  
ATOM   3410  CA  ARG A 205      -2.136   8.704  -8.879  1.00  0.00           C  
ATOM   3411  C   ARG A 205      -1.324   9.986  -9.032  1.00  0.00           C  
ATOM   3412  O   ARG A 205      -1.880  11.061  -9.252  1.00  0.00           O  
ATOM   3413  CB  ARG A 205      -2.908   8.439 -10.164  1.00  0.00           C  
ATOM   3414  CG  ARG A 205      -3.643   7.109 -10.205  1.00  0.00           C  
ATOM   3415  CD  ARG A 205      -2.702   5.960 -10.186  1.00  0.00           C  
ATOM   3416  NE  ARG A 205      -1.815   5.966 -11.338  1.00  0.00           N  
ATOM   3417  CZ  ARG A 205      -2.120   5.441 -12.540  1.00  0.00           C  
ATOM   3418  NH1 ARG A 205      -3.290   4.873 -12.732  1.00  0.00           N  
ATOM   3419  NH2 ARG A 205      -1.243   5.496 -13.527  1.00  0.00           N  
ATOM   3420  H   ARG A 205      -4.028   8.951  -7.913  1.00  0.00           H  
ATOM   3421  HA  ARG A 205      -1.446   7.874  -8.715  1.00  0.00           H  
ATOM   3422 1HB  ARG A 205      -3.643   9.227 -10.315  1.00  0.00           H  
ATOM   3423 2HB  ARG A 205      -2.223   8.463 -11.011  1.00  0.00           H  
ATOM   3424 1HG  ARG A 205      -4.300   7.029  -9.338  1.00  0.00           H  
ATOM   3425 2HG  ARG A 205      -4.238   7.050 -11.117  1.00  0.00           H  
ATOM   3426 1HD  ARG A 205      -2.091   6.005  -9.285  1.00  0.00           H  
ATOM   3427 2HD  ARG A 205      -3.266   5.028 -10.194  1.00  0.00           H  
ATOM   3428  HE  ARG A 205      -0.906   6.394 -11.229  1.00  0.00           H  
ATOM   3429 1HH1 ARG A 205      -3.961   4.830 -11.978  1.00  0.00           H  
ATOM   3430 2HH1 ARG A 205      -3.518   4.479 -13.634  1.00  0.00           H  
ATOM   3431 1HH2 ARG A 205      -0.343   5.933 -13.380  1.00  0.00           H  
ATOM   3432 2HH2 ARG A 205      -1.471   5.103 -14.428  1.00  0.00           H  
ATOM   3433  N   LEU A 206      -0.008   9.864  -8.909  1.00  0.00           N  
ATOM   3434  CA  LEU A 206       0.873  11.027  -8.915  1.00  0.00           C  
ATOM   3435  C   LEU A 206       1.166  11.490 -10.337  1.00  0.00           C  
ATOM   3436  O   LEU A 206       2.284  11.341 -10.831  1.00  0.00           O  
ATOM   3437  CB  LEU A 206       2.188  10.698  -8.197  1.00  0.00           C  
ATOM   3438  CG  LEU A 206       3.093  11.897  -7.885  1.00  0.00           C  
ATOM   3439  CD1 LEU A 206       2.356  12.866  -6.971  1.00  0.00           C  
ATOM   3440  CD2 LEU A 206       4.380  11.407  -7.238  1.00  0.00           C  
ATOM   3441  H   LEU A 206       0.396   8.944  -8.810  1.00  0.00           H  
ATOM   3442  HA  LEU A 206       0.380  11.838  -8.379  1.00  0.00           H  
ATOM   3443 1HB  LEU A 206       1.955  10.205  -7.255  1.00  0.00           H  
ATOM   3444 2HB  LEU A 206       2.758  10.005  -8.815  1.00  0.00           H  
ATOM   3445  HG  LEU A 206       3.330  12.424  -8.809  1.00  0.00           H  
ATOM   3446 1HD1 LEU A 206       2.999  13.718  -6.749  1.00  0.00           H  
ATOM   3447 2HD1 LEU A 206       1.450  13.216  -7.467  1.00  0.00           H  
ATOM   3448 3HD1 LEU A 206       2.091  12.361  -6.043  1.00  0.00           H  
ATOM   3449 1HD2 LEU A 206       5.023  12.259  -7.017  1.00  0.00           H  
ATOM   3450 2HD2 LEU A 206       4.144  10.880  -6.313  1.00  0.00           H  
ATOM   3451 3HD2 LEU A 206       4.895  10.730  -7.919  1.00  0.00           H  
ATOM   3452  N   LYS A 207       0.153  12.050 -10.992  1.00  0.00           N  
ATOM   3453  CA  LYS A 207       0.315  12.581 -12.340  1.00  0.00           C  
ATOM   3454  C   LYS A 207       0.706  14.053 -12.310  1.00  0.00           C  
ATOM   3455  O   LYS A 207       1.282  14.573 -13.263  1.00  0.00           O  
ATOM   3456  CB  LYS A 207      -0.971  12.395 -13.147  1.00  0.00           C  
ATOM   3457  CG  LYS A 207      -1.307  10.945 -13.469  1.00  0.00           C  
ATOM   3458  CD  LYS A 207      -2.618  10.838 -14.233  1.00  0.00           C  
ATOM   3459  CE  LYS A 207      -2.877   9.411 -14.693  1.00  0.00           C  
ATOM   3460  NZ  LYS A 207      -4.202   9.272 -15.357  1.00  0.00           N  
ATOM   3461  H   LYS A 207      -0.750  12.109 -10.545  1.00  0.00           H  
ATOM   3462  HA  LYS A 207       1.104  12.021 -12.842  1.00  0.00           H  
ATOM   3463 1HB  LYS A 207      -1.811  12.818 -12.595  1.00  0.00           H  
ATOM   3464 2HB  LYS A 207      -0.891  12.937 -14.089  1.00  0.00           H  
ATOM   3465 1HG  LYS A 207      -0.509  10.511 -14.072  1.00  0.00           H  
ATOM   3466 2HG  LYS A 207      -1.389  10.376 -12.543  1.00  0.00           H  
ATOM   3467 1HD  LYS A 207      -3.441  11.159 -13.592  1.00  0.00           H  
ATOM   3468 2HD  LYS A 207      -2.585  11.490 -15.106  1.00  0.00           H  
ATOM   3469 1HE  LYS A 207      -2.100   9.108 -15.394  1.00  0.00           H  
ATOM   3470 2HE  LYS A 207      -2.843   8.740 -13.835  1.00  0.00           H  
ATOM   3471 1HZ  LYS A 207      -4.335   8.313 -15.646  1.00  0.00           H  
ATOM   3472 2HZ  LYS A 207      -4.933   9.532 -14.709  1.00  0.00           H  
ATOM   3473 3HZ  LYS A 207      -4.239   9.875 -16.166  1.00  0.00           H  
ATOM   3474  N   SER A 208       0.387  14.720 -11.205  1.00  0.00           N  
ATOM   3475  CA  SER A 208       0.728  16.128 -11.035  1.00  0.00           C  
ATOM   3476  C   SER A 208       0.745  16.518  -9.563  1.00  0.00           C  
ATOM   3477  O   SER A 208       0.148  15.842  -8.725  1.00  0.00           O  
ATOM   3478  CB  SER A 208      -0.259  16.999 -11.787  1.00  0.00           C  
ATOM   3479  OG  SER A 208      -1.531  16.937 -11.201  1.00  0.00           O  
ATOM   3480  H   SER A 208      -0.106  14.242 -10.464  1.00  0.00           H  
ATOM   3481  HA  SER A 208       1.721  16.298 -11.455  1.00  0.00           H  
ATOM   3482 1HB  SER A 208       0.093  18.030 -11.789  1.00  0.00           H  
ATOM   3483 2HB  SER A 208      -0.318  16.671 -12.824  1.00  0.00           H  
ATOM   3484  HG  SER A 208      -2.040  16.323 -11.737  1.00  0.00           H  
ATOM   3485  N   ASP A 209       1.436  17.610  -9.254  1.00  0.00           N  
ATOM   3486  CA  ASP A 209       1.466  18.137  -7.896  1.00  0.00           C  
ATOM   3487  C   ASP A 209       0.188  18.901  -7.570  1.00  0.00           C  
ATOM   3488  O   ASP A 209      -0.267  18.909  -6.427  1.00  0.00           O  
ATOM   3489  CB  ASP A 209       2.678  19.052  -7.704  1.00  0.00           C  
ATOM   3490  CG  ASP A 209       4.004  18.321  -7.865  1.00  0.00           C  
ATOM   3491  OD1 ASP A 209       4.130  17.237  -7.346  1.00  0.00           O  
ATOM   3492  OD2 ASP A 209       4.879  18.854  -8.506  1.00  0.00           O  
ATOM   3493  H   ASP A 209       1.953  18.087  -9.980  1.00  0.00           H  
ATOM   3494  HA  ASP A 209       1.562  17.300  -7.201  1.00  0.00           H  
ATOM   3495 1HB  ASP A 209       2.638  19.866  -8.428  1.00  0.00           H  
ATOM   3496 2HB  ASP A 209       2.644  19.497  -6.709  1.00  0.00           H  
ATOM   3497  N   GLU A 210      -0.387  19.538  -8.584  1.00  0.00           N  
ATOM   3498  CA  GLU A 210      -1.606  20.319  -8.405  1.00  0.00           C  
ATOM   3499  C   GLU A 210      -2.765  19.436  -7.965  1.00  0.00           C  
ATOM   3500  O   GLU A 210      -3.416  19.706  -6.955  1.00  0.00           O  
ATOM   3501  CB  GLU A 210      -1.969  21.045  -9.702  1.00  0.00           C  
ATOM   3502  CG  GLU A 210      -3.213  21.917  -9.607  1.00  0.00           C  
ATOM   3503  CD  GLU A 210      -3.529  22.629 -10.893  1.00  0.00           C  
ATOM   3504  OE1 GLU A 210      -2.784  22.479 -11.831  1.00  0.00           O  
ATOM   3505  OE2 GLU A 210      -4.517  23.323 -10.937  1.00  0.00           O  
ATOM   3506  H   GLU A 210       0.030  19.481  -9.503  1.00  0.00           H  
ATOM   3507  HA  GLU A 210      -1.426  21.069  -7.634  1.00  0.00           H  
ATOM   3508 1HB  GLU A 210      -1.138  21.681 -10.009  1.00  0.00           H  
ATOM   3509 2HB  GLU A 210      -2.133  20.315 -10.495  1.00  0.00           H  
ATOM   3510 1HG  GLU A 210      -4.063  21.291  -9.333  1.00  0.00           H  
ATOM   3511 2HG  GLU A 210      -3.069  22.652  -8.816  1.00  0.00           H  
ATOM   3512  N   LYS A 211      -3.022  18.378  -8.729  1.00  0.00           N  
ATOM   3513  CA  LYS A 211      -4.130  17.474  -8.442  1.00  0.00           C  
ATOM   3514  C   LYS A 211      -3.874  16.673  -7.172  1.00  0.00           C  
ATOM   3515  O   LYS A 211      -4.773  16.482  -6.355  1.00  0.00           O  
ATOM   3516  CB  LYS A 211      -4.368  16.529  -9.621  1.00  0.00           C  
ATOM   3517  CG  LYS A 211      -4.947  17.201 -10.859  1.00  0.00           C  
ATOM   3518  CD  LYS A 211      -5.173  16.196 -11.979  1.00  0.00           C  
ATOM   3519  CE  LYS A 211      -5.738  16.868 -13.221  1.00  0.00           C  
ATOM   3520  NZ  LYS A 211      -5.967  15.896 -14.325  1.00  0.00           N  
ATOM   3521  H   LYS A 211      -2.432  18.197  -9.527  1.00  0.00           H  
ATOM   3522  HA  LYS A 211      -5.033  18.072  -8.301  1.00  0.00           H  
ATOM   3523 1HB  LYS A 211      -3.427  16.058  -9.906  1.00  0.00           H  
ATOM   3524 2HB  LYS A 211      -5.053  15.736  -9.320  1.00  0.00           H  
ATOM   3525 1HG  LYS A 211      -5.898  17.671 -10.607  1.00  0.00           H  
ATOM   3526 2HG  LYS A 211      -4.262  17.973 -11.208  1.00  0.00           H  
ATOM   3527 1HD  LYS A 211      -4.227  15.716 -12.234  1.00  0.00           H  
ATOM   3528 2HD  LYS A 211      -5.870  15.429 -11.644  1.00  0.00           H  
ATOM   3529 1HE  LYS A 211      -6.684  17.349 -12.976  1.00  0.00           H  
ATOM   3530 2HE  LYS A 211      -5.045  17.635 -13.568  1.00  0.00           H  
ATOM   3531 1HZ  LYS A 211      -6.341  16.380 -15.128  1.00  0.00           H  
ATOM   3532 2HZ  LYS A 211      -5.092  15.457 -14.574  1.00  0.00           H  
ATOM   3533 3HZ  LYS A 211      -6.623  15.191 -14.022  1.00  0.00           H  
ATOM   3534  N   PHE A 212      -2.640  16.202  -7.018  1.00  0.00           N  
ATOM   3535  CA  PHE A 212      -2.267  15.407  -5.855  1.00  0.00           C  
ATOM   3536  C   PHE A 212      -2.548  16.157  -4.558  1.00  0.00           C  
ATOM   3537  O   PHE A 212      -3.186  15.625  -3.649  1.00  0.00           O  
ATOM   3538  CB  PHE A 212      -0.785  15.030  -5.921  1.00  0.00           C  
ATOM   3539  CG  PHE A 212      -0.307  14.241  -4.735  1.00  0.00           C  
ATOM   3540  CD1 PHE A 212      -0.469  12.865  -4.689  1.00  0.00           C  
ATOM   3541  CD2 PHE A 212       0.304  14.874  -3.664  1.00  0.00           C  
ATOM   3542  CE1 PHE A 212      -0.030  12.138  -3.598  1.00  0.00           C  
ATOM   3543  CE2 PHE A 212       0.745  14.151  -2.573  1.00  0.00           C  
ATOM   3544  CZ  PHE A 212       0.577  12.781  -2.540  1.00  0.00           C  
ATOM   3545  H   PHE A 212      -1.944  16.401  -7.720  1.00  0.00           H  
ATOM   3546  HA  PHE A 212      -2.855  14.487  -5.862  1.00  0.00           H  
ATOM   3547 1HB  PHE A 212      -0.600  14.441  -6.818  1.00  0.00           H  
ATOM   3548 2HB  PHE A 212      -0.183  15.934  -5.993  1.00  0.00           H  
ATOM   3549  HD1 PHE A 212      -0.949  12.356  -5.525  1.00  0.00           H  
ATOM   3550  HD2 PHE A 212       0.437  15.956  -3.689  1.00  0.00           H  
ATOM   3551  HE1 PHE A 212      -0.164  11.057  -3.574  1.00  0.00           H  
ATOM   3552  HE2 PHE A 212       1.225  14.660  -1.737  1.00  0.00           H  
ATOM   3553  HZ  PHE A 212       0.923  12.209  -1.680  1.00  0.00           H  
ATOM   3554  N   LYS A 213      -2.069  17.393  -4.482  1.00  0.00           N  
ATOM   3555  CA  LYS A 213      -2.232  18.203  -3.281  1.00  0.00           C  
ATOM   3556  C   LYS A 213      -3.705  18.427  -2.961  1.00  0.00           C  
ATOM   3557  O   LYS A 213      -4.141  18.223  -1.828  1.00  0.00           O  
ATOM   3558  CB  LYS A 213      -1.519  19.547  -3.440  1.00  0.00           C  
ATOM   3559  CG  LYS A 213      -1.628  20.465  -2.230  1.00  0.00           C  
ATOM   3560  CD  LYS A 213      -0.815  21.736  -2.426  1.00  0.00           C  
ATOM   3561  CE  LYS A 213      -0.940  22.663  -1.226  1.00  0.00           C  
ATOM   3562  NZ  LYS A 213      -0.164  23.919  -1.411  1.00  0.00           N  
ATOM   3563  H   LYS A 213      -1.580  17.782  -5.274  1.00  0.00           H  
ATOM   3564  HA  LYS A 213      -1.766  17.681  -2.444  1.00  0.00           H  
ATOM   3565 1HB  LYS A 213      -0.460  19.376  -3.636  1.00  0.00           H  
ATOM   3566 2HB  LYS A 213      -1.929  20.076  -4.300  1.00  0.00           H  
ATOM   3567 1HG  LYS A 213      -2.673  20.733  -2.070  1.00  0.00           H  
ATOM   3568 2HG  LYS A 213      -1.266  19.944  -1.345  1.00  0.00           H  
ATOM   3569 1HD  LYS A 213       0.235  21.478  -2.567  1.00  0.00           H  
ATOM   3570 2HD  LYS A 213      -1.166  22.259  -3.315  1.00  0.00           H  
ATOM   3571 1HE  LYS A 213      -1.987  22.918  -1.071  1.00  0.00           H  
ATOM   3572 2HE  LYS A 213      -0.576  22.155  -0.333  1.00  0.00           H  
ATOM   3573 1HZ  LYS A 213      -0.272  24.506  -0.595  1.00  0.00           H  
ATOM   3574 2HZ  LYS A 213       0.814  23.696  -1.537  1.00  0.00           H  
ATOM   3575 3HZ  LYS A 213      -0.505  24.410  -2.225  1.00  0.00           H  
ATOM   3576  N   LYS A 214      -4.466  18.843  -3.966  1.00  0.00           N  
ATOM   3577  CA  LYS A 214      -5.874  19.176  -3.775  1.00  0.00           C  
ATOM   3578  C   LYS A 214      -6.671  17.960  -3.320  1.00  0.00           C  
ATOM   3579  O   LYS A 214      -7.483  18.048  -2.399  1.00  0.00           O  
ATOM   3580  CB  LYS A 214      -6.472  19.741  -5.064  1.00  0.00           C  
ATOM   3581  CG  LYS A 214      -5.994  21.144  -5.416  1.00  0.00           C  
ATOM   3582  CD  LYS A 214      -6.589  21.616  -6.735  1.00  0.00           C  
ATOM   3583  CE  LYS A 214      -6.050  22.983  -7.128  1.00  0.00           C  
ATOM   3584  NZ  LYS A 214      -6.493  24.048  -6.187  1.00  0.00           N  
ATOM   3585  H   LYS A 214      -4.062  18.933  -4.886  1.00  0.00           H  
ATOM   3586  HA  LYS A 214      -5.944  19.948  -3.006  1.00  0.00           H  
ATOM   3587 1HB  LYS A 214      -6.224  19.085  -5.899  1.00  0.00           H  
ATOM   3588 2HB  LYS A 214      -7.558  19.769  -4.981  1.00  0.00           H  
ATOM   3589 1HG  LYS A 214      -6.287  21.837  -4.626  1.00  0.00           H  
ATOM   3590 2HG  LYS A 214      -4.907  21.149  -5.495  1.00  0.00           H  
ATOM   3591 1HD  LYS A 214      -6.346  20.899  -7.520  1.00  0.00           H  
ATOM   3592 2HD  LYS A 214      -7.673  21.676  -6.644  1.00  0.00           H  
ATOM   3593 1HE  LYS A 214      -4.961  22.956  -7.139  1.00  0.00           H  
ATOM   3594 2HE  LYS A 214      -6.395  23.236  -8.130  1.00  0.00           H  
ATOM   3595 1HZ  LYS A 214      -6.116  24.937  -6.482  1.00  0.00           H  
ATOM   3596 2HZ  LYS A 214      -7.503  24.095  -6.182  1.00  0.00           H  
ATOM   3597 3HZ  LYS A 214      -6.163  23.835  -5.257  1.00  0.00           H  
ATOM   3598  N   LEU A 215      -6.435  16.826  -3.971  1.00  0.00           N  
ATOM   3599  CA  LEU A 215      -7.142  15.595  -3.644  1.00  0.00           C  
ATOM   3600  C   LEU A 215      -6.713  15.055  -2.286  1.00  0.00           C  
ATOM   3601  O   LEU A 215      -7.538  14.570  -1.512  1.00  0.00           O  
ATOM   3602  CB  LEU A 215      -6.889  14.536  -4.725  1.00  0.00           C  
ATOM   3603  CG  LEU A 215      -7.403  14.883  -6.129  1.00  0.00           C  
ATOM   3604  CD1 LEU A 215      -6.951  13.813  -7.114  1.00  0.00           C  
ATOM   3605  CD2 LEU A 215      -8.920  14.995  -6.101  1.00  0.00           C  
ATOM   3606  H   LEU A 215      -5.747  16.820  -4.711  1.00  0.00           H  
ATOM   3607  HA  LEU A 215      -8.211  15.806  -3.615  1.00  0.00           H  
ATOM   3608 1HB  LEU A 215      -5.816  14.364  -4.798  1.00  0.00           H  
ATOM   3609 2HB  LEU A 215      -7.365  13.605  -4.419  1.00  0.00           H  
ATOM   3610  HG  LEU A 215      -6.974  15.833  -6.449  1.00  0.00           H  
ATOM   3611 1HD1 LEU A 215      -7.316  14.059  -8.111  1.00  0.00           H  
ATOM   3612 2HD1 LEU A 215      -5.862  13.768  -7.128  1.00  0.00           H  
ATOM   3613 3HD1 LEU A 215      -7.351  12.847  -6.810  1.00  0.00           H  
ATOM   3614 1HD2 LEU A 215      -9.285  15.242  -7.098  1.00  0.00           H  
ATOM   3615 2HD2 LEU A 215      -9.349  14.045  -5.782  1.00  0.00           H  
ATOM   3616 3HD2 LEU A 215      -9.214  15.779  -5.402  1.00  0.00           H  
ATOM   3617  N   ALA A 216      -5.419  15.146  -2.002  1.00  0.00           N  
ATOM   3618  CA  ALA A 216      -4.888  14.731  -0.707  1.00  0.00           C  
ATOM   3619  C   ALA A 216      -5.478  15.568   0.421  1.00  0.00           C  
ATOM   3620  O   ALA A 216      -5.795  15.045   1.491  1.00  0.00           O  
ATOM   3621  CB  ALA A 216      -3.371  14.831  -0.701  1.00  0.00           C  
ATOM   3622  H   ALA A 216      -4.786  15.510  -2.699  1.00  0.00           H  
ATOM   3623  HA  ALA A 216      -5.152  13.686  -0.543  1.00  0.00           H  
ATOM   3624 1HB  ALA A 216      -2.990  14.518   0.269  1.00  0.00           H  
ATOM   3625 2HB  ALA A 216      -2.961  14.183  -1.476  1.00  0.00           H  
ATOM   3626 3HB  ALA A 216      -3.072  15.860  -0.895  1.00  0.00           H  
ATOM   3627  N   LYS A 217      -5.623  16.865   0.180  1.00  0.00           N  
ATOM   3628  CA  LYS A 217      -6.227  17.764   1.154  1.00  0.00           C  
ATOM   3629  C   LYS A 217      -7.640  17.321   1.511  1.00  0.00           C  
ATOM   3630  O   LYS A 217      -7.994  17.231   2.686  1.00  0.00           O  
ATOM   3631  CB  LYS A 217      -6.245  19.198   0.622  1.00  0.00           C  
ATOM   3632  CG  LYS A 217      -6.813  20.223   1.594  1.00  0.00           C  
ATOM   3633  CD  LYS A 217      -6.751  21.628   1.013  1.00  0.00           C  
ATOM   3634  CE  LYS A 217      -7.385  22.644   1.952  1.00  0.00           C  
ATOM   3635  NZ  LYS A 217      -7.345  24.022   1.391  1.00  0.00           N  
ATOM   3636  H   LYS A 217      -5.307  17.239  -0.705  1.00  0.00           H  
ATOM   3637  HA  LYS A 217      -5.619  17.753   2.059  1.00  0.00           H  
ATOM   3638 1HB  LYS A 217      -5.229  19.504   0.368  1.00  0.00           H  
ATOM   3639 2HB  LYS A 217      -6.837  19.239  -0.293  1.00  0.00           H  
ATOM   3640 1HG  LYS A 217      -7.852  19.977   1.817  1.00  0.00           H  
ATOM   3641 2HG  LYS A 217      -6.244  20.198   2.523  1.00  0.00           H  
ATOM   3642 1HD  LYS A 217      -5.711  21.906   0.840  1.00  0.00           H  
ATOM   3643 2HD  LYS A 217      -7.279  21.651   0.060  1.00  0.00           H  
ATOM   3644 1HE  LYS A 217      -8.423  22.371   2.136  1.00  0.00           H  
ATOM   3645 2HE  LYS A 217      -6.857  22.638   2.905  1.00  0.00           H  
ATOM   3646 1HZ  LYS A 217      -7.773  24.664   2.043  1.00  0.00           H  
ATOM   3647 2HZ  LYS A 217      -6.384  24.294   1.234  1.00  0.00           H  
ATOM   3648 3HZ  LYS A 217      -7.848  24.045   0.516  1.00  0.00           H  
ATOM   3649  N   ILE A 218      -8.442  17.046   0.489  1.00  0.00           N  
ATOM   3650  CA  ILE A 218      -9.818  16.598   0.695  1.00  0.00           C  
ATOM   3651  C   ILE A 218      -9.863  15.319   1.520  1.00  0.00           C  
ATOM   3652  O   ILE A 218     -10.646  15.208   2.464  1.00  0.00           O  
ATOM   3653  CB  ILE A 218     -10.528  16.364  -0.651  1.00  0.00           C  
ATOM   3654  CG1 ILE A 218     -10.770  17.696  -1.366  1.00  0.00           C  
ATOM   3655  CG2 ILE A 218     -11.840  15.625  -0.439  1.00  0.00           C  
ATOM   3656  CD1 ILE A 218     -11.203  17.547  -2.806  1.00  0.00           C  
ATOM   3657  H   ILE A 218      -8.096  17.148  -0.452  1.00  0.00           H  
ATOM   3658  HA  ILE A 218     -10.358  17.379   1.226  1.00  0.00           H  
ATOM   3659  HB  ILE A 218      -9.888  15.769  -1.302  1.00  0.00           H  
ATOM   3660 1HG1 ILE A 218     -11.537  18.260  -0.835  1.00  0.00           H  
ATOM   3661 2HG1 ILE A 218      -9.856  18.291  -1.346  1.00  0.00           H  
ATOM   3662 1HG2 ILE A 218     -12.329  15.468  -1.400  1.00  0.00           H  
ATOM   3663 2HG2 ILE A 218     -11.643  14.661   0.028  1.00  0.00           H  
ATOM   3664 3HG2 ILE A 218     -12.490  16.215   0.207  1.00  0.00           H  
ATOM   3665 1HD1 ILE A 218     -11.354  18.533  -3.245  1.00  0.00           H  
ATOM   3666 2HD1 ILE A 218     -10.432  17.015  -3.365  1.00  0.00           H  
ATOM   3667 3HD1 ILE A 218     -12.135  16.985  -2.849  1.00  0.00           H  
ATOM   3668  N   ALA A 219      -9.021  14.357   1.159  1.00  0.00           N  
ATOM   3669  CA  ALA A 219      -8.953  13.090   1.878  1.00  0.00           C  
ATOM   3670  C   ALA A 219      -8.645  13.311   3.355  1.00  0.00           C  
ATOM   3671  O   ALA A 219      -9.256  12.691   4.226  1.00  0.00           O  
ATOM   3672  CB  ALA A 219      -7.908  12.180   1.252  1.00  0.00           C  
ATOM   3673  H   ALA A 219      -8.412  14.506   0.367  1.00  0.00           H  
ATOM   3674  HA  ALA A 219      -9.918  12.591   1.794  1.00  0.00           H  
ATOM   3675 1HB  ALA A 219      -7.867  11.239   1.799  1.00  0.00           H  
ATOM   3676 2HB  ALA A 219      -8.172  11.984   0.212  1.00  0.00           H  
ATOM   3677 3HB  ALA A 219      -6.933  12.664   1.291  1.00  0.00           H  
ATOM   3678  N   ALA A 220      -7.695  14.197   3.632  1.00  0.00           N  
ATOM   3679  CA  ALA A 220      -7.326  14.525   5.002  1.00  0.00           C  
ATOM   3680  C   ALA A 220      -8.503  15.129   5.760  1.00  0.00           C  
ATOM   3681  O   ALA A 220      -8.753  14.783   6.914  1.00  0.00           O  
ATOM   3682  CB  ALA A 220      -6.140  15.477   5.017  1.00  0.00           C  
ATOM   3683  H   ALA A 220      -7.214  14.657   2.869  1.00  0.00           H  
ATOM   3684  HA  ALA A 220      -7.017  13.608   5.505  1.00  0.00           H  
ATOM   3685 1HB  ALA A 220      -5.874  15.710   6.047  1.00  0.00           H  
ATOM   3686 2HB  ALA A 220      -5.290  15.008   4.521  1.00  0.00           H  
ATOM   3687 3HB  ALA A 220      -6.404  16.395   4.493  1.00  0.00           H  
ATOM   3688  N   GLU A 221      -9.221  16.032   5.104  1.00  0.00           N  
ATOM   3689  CA  GLU A 221     -10.375  16.683   5.711  1.00  0.00           C  
ATOM   3690  C   GLU A 221     -11.473  15.673   6.028  1.00  0.00           C  
ATOM   3691  O   GLU A 221     -12.230  15.846   6.984  1.00  0.00           O  
ATOM   3692  CB  GLU A 221     -10.921  17.772   4.785  1.00  0.00           C  
ATOM   3693  CG  GLU A 221     -10.029  18.999   4.664  1.00  0.00           C  
ATOM   3694  CD  GLU A 221     -10.557  20.011   3.685  1.00  0.00           C  
ATOM   3695  OE1 GLU A 221     -11.391  19.658   2.886  1.00  0.00           O  
ATOM   3696  OE2 GLU A 221     -10.124  21.138   3.735  1.00  0.00           O  
ATOM   3697  H   GLU A 221      -8.962  16.274   4.158  1.00  0.00           H  
ATOM   3698  HA  GLU A 221     -10.055  17.154   6.641  1.00  0.00           H  
ATOM   3699 1HB  GLU A 221     -11.064  17.362   3.785  1.00  0.00           H  
ATOM   3700 2HB  GLU A 221     -11.896  18.101   5.146  1.00  0.00           H  
ATOM   3701 1HG  GLU A 221      -9.941  19.470   5.643  1.00  0.00           H  
ATOM   3702 2HG  GLU A 221      -9.035  18.683   4.352  1.00  0.00           H  
ATOM   3703  N   LEU A 222     -11.552  14.621   5.224  1.00  0.00           N  
ATOM   3704  CA  LEU A 222     -12.554  13.581   5.419  1.00  0.00           C  
ATOM   3705  C   LEU A 222     -12.125  12.594   6.496  1.00  0.00           C  
ATOM   3706  O   LEU A 222     -12.842  11.641   6.799  1.00  0.00           O  
ATOM   3707  CB  LEU A 222     -12.806  12.834   4.103  1.00  0.00           C  
ATOM   3708  CG  LEU A 222     -13.500  13.644   3.001  1.00  0.00           C  
ATOM   3709  CD1 LEU A 222     -13.496  12.845   1.704  1.00  0.00           C  
ATOM   3710  CD2 LEU A 222     -14.920  13.978   3.433  1.00  0.00           C  
ATOM   3711  H   LEU A 222     -10.900  14.537   4.458  1.00  0.00           H  
ATOM   3712  HA  LEU A 222     -13.487  14.054   5.732  1.00  0.00           H  
ATOM   3713 1HB  LEU A 222     -11.850  12.492   3.710  1.00  0.00           H  
ATOM   3714 2HB  LEU A 222     -13.423  11.961   4.312  1.00  0.00           H  
ATOM   3715  HG  LEU A 222     -12.947  14.567   2.825  1.00  0.00           H  
ATOM   3716 1HD1 LEU A 222     -13.989  13.421   0.921  1.00  0.00           H  
ATOM   3717 2HD1 LEU A 222     -12.467  12.637   1.408  1.00  0.00           H  
ATOM   3718 3HD1 LEU A 222     -14.028  11.907   1.854  1.00  0.00           H  
ATOM   3719 1HD2 LEU A 222     -15.413  14.554   2.649  1.00  0.00           H  
ATOM   3720 2HD2 LEU A 222     -15.473  13.055   3.608  1.00  0.00           H  
ATOM   3721 3HD2 LEU A 222     -14.892  14.564   4.352  1.00  0.00           H  
ATOM   3722  N   GLY A 223     -10.950  12.825   7.071  1.00  0.00           N  
ATOM   3723  CA  GLY A 223     -10.483  12.041   8.207  1.00  0.00           C  
ATOM   3724  C   GLY A 223      -9.688  10.826   7.747  1.00  0.00           C  
ATOM   3725  O   GLY A 223      -9.626   9.814   8.444  1.00  0.00           O  
ATOM   3726  H   GLY A 223     -10.363  13.567   6.710  1.00  0.00           H  
ATOM   3727 1HA  GLY A 223      -9.863  12.665   8.851  1.00  0.00           H  
ATOM   3728 2HA  GLY A 223     -11.338  11.718   8.801  1.00  0.00           H  
ATOM   3729  N   ALA A 224      -9.078  10.936   6.571  1.00  0.00           N  
ATOM   3730  CA  ALA A 224      -8.190   9.894   6.071  1.00  0.00           C  
ATOM   3731  C   ALA A 224      -6.738  10.188   6.427  1.00  0.00           C  
ATOM   3732  O   ALA A 224      -6.283  11.328   6.327  1.00  0.00           O  
ATOM   3733  OXT ALA A 224      -6.023   9.303   6.811  1.00  0.00           O  
ATOM   3734  CB  ALA A 224      -8.343   9.742   4.565  1.00  0.00           C  
ATOM   3735  H   ALA A 224      -9.234  11.761   6.009  1.00  0.00           H  
ATOM   3736  HA  ALA A 224      -8.475   8.946   6.530  1.00  0.00           H  
ATOM   3737 1HB  ALA A 224      -7.674   8.962   4.206  1.00  0.00           H  
ATOM   3738 2HB  ALA A 224      -9.373   9.474   4.329  1.00  0.00           H  
ATOM   3739 3HB  ALA A 224      -8.095  10.685   4.080  1.00  0.00           H  
TER                                                                             
# All scores below are weighted scores, not raw scores.
#BEGIN_POSE_ENERGIES_TABLE 
label fa_atr fa_rep fa_sol fa_intra_rep fa_intra_sol_xover4 lk_ball_wtd fa_elec pro_close hbond_sr_bb hbond_lr_bb hbond_bb_sc hbond_sc dslf_fa13 omega fa_dun p_aa_pp yhh_planarity ref rama_prepro total
weights 1 0.55 1 0.005 1 1 1 1.25 1 1 1 1 1.25 0.4 0.7 0.6 0.625 1 0.45 NA
pose -1395.67 172.566 688.263 2.83141 42.3432 -31.6106 -404.767 0 -105.025 -66.2681 -19.6698 -13.6011 0 21.9959 277.903 -53.2076 0 86.5987 -19.2379 -816.558
ASP:NtermProteinFull_1 -4.76037 0.33341 8.21409 0.00319 0.36901 0.87204 -8.17447 0 0 0 -1.12444 -1.18062 0 0.16105 1.72893 0 0 -2.14574 0 -5.70391
ALA_2 -5.06996 0.89987 2.54985 0.00128 0 -0.1693 -1.55718 0 0 0 0 0 0 0.08343 0 -0.52991 0 1.32468 -0.03115 -2.4984
ILE_3 -7.71841 0.89252 0.72148 0.02853 0.06734 -0.00671 -1.74166 0 0 0 0 0 0 0.56615 0.3206 -0.73285 0 2.30374 -0.19963 -5.4989
CYS_4 -8.16304 1.85957 2.03495 0.00307 0.02978 -0.0208 -2.0347 0 0 0 0 0 0 0.00075 1.47406 0.10765 0 3.25479 -0.13076 -1.58468
ILE_5 -8.28613 0.92807 0.9526 0.02438 0.08022 0.095 -1.96349 0 0 0 0 0 0 0.46321 0.48129 -0.66982 0 2.30374 -0.19751 -5.78844
ILE_6 -7.7893 1.33407 1.80466 0.03266 0.10596 -0.18689 -1.3606 0 0 0 0 0 0 0.34268 1.07306 -0.15119 0 2.30374 -0.17356 -2.66472
LEU_7 -7.01149 0.74968 1.27495 0.01853 0.11553 -0.40494 0.14469 0 0 0 0 0 0 0.63697 0.28177 -0.12604 0 1.66147 0.12364 -2.53525
ASP_8 -2.68581 0.08305 3.88818 0.00438 0.32991 0.03789 -2.1206 0 0 0 0 -0.95216 0 0.06141 2.11034 -0.17602 0 -2.14574 -0.10958 -1.67475
GLY_9 -2.21634 0.11239 1.65259 6e-05 0 -0.17486 -0.57556 0 0 0 0 0 0 0.02772 0 -0.90328 0 0.79816 0.20777 -1.07135
ASP_10 -4.00095 0.42572 4.00354 0.00395 0.25497 -0.11345 -2.38763 0 0 0 -0.95089 0 0 0.01779 2.31879 0.08663 0 -2.14574 0.44818 -2.03908
TRP_11 -6.79356 0.74587 2.68171 0.02396 0.406 -0.18606 -0.75903 0 0 0 0 0 0 0.00738 1.07228 0.06377 0 2.26099 -0.03779 -0.51449
LYS_12 -4.77251 0.55892 3.78617 0.02028 0.36519 -0.35089 -0.33013 0 0 0 0 0 0 -0.00117 3.6084 -0.05907 0 -0.71458 -0.37134 1.73927
ASP_13 -5.68306 0.35088 5.23494 0.00308 0.28552 -0.2343 -3.23131 0 0 0 -0.95089 0 0 0.54899 2.15747 -0.18235 0 -2.14574 -0.38066 -4.22744
MET_14 -11.272 1.79556 2.1123 0.01084 0.01374 0.00861 -1.63324 0 0 0 0 0 0 0.08007 2.08616 0.0651 0 1.65735 -0.01464 -5.09018
LYS_15 -6.65258 0.69079 4.2076 0.0111 0.32931 -0.18111 -2.38882 0 0 0 0 0 0 -0.00685 1.70645 0.06093 0 -0.71458 0.15963 -2.77814
LYS_16 -5.82809 0.74394 6.61549 0.01611 0.15228 -0.06419 -5.0249 0 0 0 0 0 0 0.00457 2.26653 0.02548 0 -0.71458 -0.0926 -1.89996
ALA_17 -6.87097 0.80619 2.23715 0.00136 0 -0.06107 -1.79775 0 0 0 0 0 0 0.01027 0 -0.23147 0 1.32468 -0.31143 -4.89304
MET_18 -11.7662 2.27415 2.47527 0.00753 0.06531 -0.1247 -1.8986 0 0 0 0 0 0 0.20652 1.43099 0.02109 0 1.65735 -0.18414 -5.83546
GLU_19 -6.33741 0.52506 6.04833 0.00746 0.34496 -0.19864 -3.92271 0 0 0 0 0 0 -0.00906 3.42635 -0.18204 0 -2.72453 -0.23703 -3.25926
ILE_20 -8.5815 1.01458 3.44673 0.02887 0.07175 -0.15604 -1.57793 0 0 0 0 0 0 -0.03013 0.20333 -0.40005 0 2.30374 -0.14021 -3.81688
LEU_21 -10.3351 1.53741 1.91426 0.02187 0.07674 -0.1642 -1.7413 0 0 0 0 0 0 0.21394 0.624 -0.24059 0 1.66147 -0.04247 -6.47395
TYR_22 -7.36925 0.8026 4.20213 0.02262 0.28684 -0.45104 -1.5034 0 0 0 0 0 0 -0.00904 1.33868 -0.40768 0 0.58223 -0.08013 -2.58543
LYS_23 -4.47873 0.39751 4.6103 0.00715 0.12282 -0.26122 -2.19498 0 0 0 0 0 0 -0.03914 0.99208 -0.03762 0 -0.71458 -0.2644 -1.86079
LEU_24 -6.81723 0.84544 1.78287 0.0184 0.1003 -0.21035 -0.52659 0 0 0 0 0 0 0.13124 0.17001 -0.0845 0 1.66147 -0.49383 -3.42277
GLY_25 -1.94538 0.23778 2.12962 9e-05 0 -0.12316 -1.14974 0 0 0 0 0 0 -0.1106 0 -1.36021 0 0.79816 -0.36107 -1.8845
VAL_26 -6.42655 0.99753 1.02864 0.0173 0.0482 -0.28711 -0.38568 0 0 0 0 0 0 0.03239 0.02402 -0.34502 0 2.64269 -0.34521 -2.99881
LYS_27 -3.60594 0.2551 2.49445 0.00713 0.11277 0.12605 -0.95383 0 0 0 0 0 0 -0.01936 1.12441 -0.04174 0 -0.71458 -0.18325 -1.3988
LYS_28 -7.72679 1.07935 5.79778 0.00844 0.15345 -0.6158 -0.8763 0 0 0 0 0 0 0.04002 1.45519 0.3293 0 -0.71458 0.06855 -1.00139
ILE_29 -8.27884 0.79641 0.37532 0.03164 0.10856 -0.27253 -1.61509 0 0 0 0 0 0 -0.00728 2.87619 -0.77187 0 2.30374 -0.14119 -4.59494
VAL_30 -7.53496 1.30845 0.8977 0.01685 0.04489 -0.00142 -2.2682 0 0 0 0 0 0 0.50673 0.08999 -0.68197 0 2.64269 -0.39891 -5.37816
VAL_31 -7.51637 1.37971 0.91764 0.01697 0.04658 0.06321 -2.0147 0 0 0 0 0 0 -0.00042 0.6817 -0.59463 0 2.64269 -0.29329 -4.67091
LEU_32 -7.48834 1.76654 0.56809 0.01601 0.08356 0.09482 -1.74382 0 0 0 0 0 0 0.28081 0.8303 -0.28992 0 1.66147 -0.14433 -4.36481
PHE_33 -10.6308 2.79584 1.57346 0.02555 0.52497 -0.21087 -1.64393 0 0 0 0 0 0 0.06944 1.45934 -0.38353 0 1.21829 -0.03627 -5.23851
LYS_34 -3.58166 0.9914 2.33448 0.00716 0.11859 -0.11694 -0.33633 0 0 0 0 0 0 0.001 1.04257 -0.02427 0 -0.71458 -0.20406 -0.48265
TYR_35 -6.94649 0.80364 1.79857 0.02357 0.16169 -0.25756 -0.52822 0 0 0 0 0 0 -0.05333 2.4769 -0.00616 0 0.58223 0.15702 -1.78814
ASP_36 -5.77773 0.80882 5.79433 0.00338 0.56913 -0.01371 -3.10278 0 0 0 -0.91367 0 0 0.09127 2.97258 -0.52187 0 -2.14574 0.8193 -1.41668
GLU_37 -3.87132 0.24538 3.24506 0.00784 0.36011 -0.20411 -1.02178 0 0 0 0 0 0 -0.01285 2.65551 -0.16171 0 -2.72453 0.30198 -1.18042
LYS_38 -4.77325 0.5733 4.10332 0.02554 0.57502 -0.15548 -1.79433 0 0 0 0 0 0 -0.0132 2.966 0.0461 0 -0.71458 -0.11502 0.72341
LEU_39 -9.56665 1.71048 2.89808 0.0199 0.08189 -0.14491 -2.4373 0 0 0 -0.91367 0 0 0.35362 0.16168 -0.30049 0 1.66147 -0.1388 -6.6147
ILE_40 -9.66105 1.30758 2.13153 0.02853 0.07221 -0.26149 -1.38639 0 0 0 0 0 0 -0.03535 0.11048 -0.40747 0 2.30374 -0.13646 -5.93413
LYS_41 -6.22024 0.57256 4.43335 0.00838 0.1648 -0.23515 -2.09155 0 0 0 0 0 0 -0.02357 2.13809 0.00851 0 -0.71458 -0.07284 -2.03225
VAL_42 -7.69743 0.81689 2.24124 0.01931 0.05315 -0.12137 -1.70208 0 0 0 0 0 0 0.00165 -0.02056 -0.34711 0 2.64269 -0.14539 -4.25901
ALA_43 -6.48448 0.70831 1.35979 0.00136 0 -0.04813 -1.10193 0 0 0 0 0 0 -0.02513 0 -0.21007 0 1.32468 -0.13581 -4.61142
ALA_44 -4.76179 0.71582 2.54339 0.00136 0 -0.21661 -1.36628 0 0 0 0 0 0 0.08655 0 0.2708 0 1.32468 0.12678 -1.2753
LYS_45 -4.32998 0.26458 4.00656 0.0112 0.27771 -0.02761 -2.16826 0 0 0 0 0 0 0.05753 1.80199 0.06233 0 -0.71458 0.17074 -0.58778
VAL_46 -7.73269 1.27473 2.61456 0.01966 0.05255 -0.06288 -1.94839 0 0 0 0 0 0 -0.04967 -0.00604 -0.31542 0 2.64269 -0.05874 -3.56965
LEU_47 -8.77182 0.88508 2.13162 0.01978 0.07762 -0.21492 -2.01105 0 0 0 0 0 0 0.20982 0.24525 -0.28622 0 1.66147 -0.14855 -6.20192
HIS_D_48 -3.39253 0.14738 3.47219 0.0044 0.67628 -0.20558 -0.99172 0 0 0 0 0 0 -0.01831 1.58106 0.01121 0 -0.30065 -0.22584 0.75787
ASP_49 -3.00238 0.14207 3.20666 0.0031 0.66028 -0.14724 -0.55898 0 0 0 0 0 0 0.10274 2.83085 0.14417 0 -2.14574 -0.15839 1.07715
LEU_50 -7.25211 1.18225 1.97195 0.01456 0.07262 -0.37284 -0.61688 0 0 0 0 0 0 -0.02839 0.46715 -0.26209 0 1.66147 -0.2145 -3.37679
GLY_51 -2.32602 0.10078 2.32705 0.00012 0 -0.23749 -0.47811 0 0 0 0 0 0 0.21 0 -1.50114 0 0.79816 0.35252 -0.75414
ALA_52 -3.38056 0.08587 1.2609 0.00129 0 -0.17912 -0.69674 0 0 0 0 0 0 -0.02111 0 -0.14747 0 1.32468 0.06599 -1.68627
GLU_53 -2.95075 0.32279 2.39505 0.00734 0.76653 0.03474 0.16457 0 0 0 0 0 0 0.27092 2.82806 -0.2648 0 -2.72453 -0.55418 0.29574
GLU_54 -5.28858 0.7256 4.98378 0.00522 0.24334 -0.27574 -2.8975 0 0 0 0 0 0 0.05157 3.45321 -0.08632 0 -2.72453 -0.13493 -1.9449
ALA_55 -4.08835 0.43786 2.32345 0.00131 0 0.26647 -3.06925 0 0 0 -0.98031 0 0 0.15784 0 0.31607 0 1.32468 0.29847 -3.01176
ALA_56 -4.79822 0.37992 1.27485 0.0013 0 0.12211 -2.01916 0 0 0 0 0 0 0.02255 0 0.24004 0 1.32468 0.54368 -2.90826
ILE_57 -8.28343 0.84423 0.96611 0.02748 0.07341 0.03434 -1.40866 0 0 0 0 0 0 -0.05775 0.26804 -0.74838 0 2.30374 0.06961 -5.91125
ILE_58 -9.03587 2.28894 0.71978 0.02723 0.08045 -0.01848 -1.37235 0 0 0 0 0 0 0.02271 0.4772 -0.67846 0 2.30374 -0.35326 -5.53837
LEU_59 -9.27643 1.49114 1.03248 0.01724 0.07631 -0.05958 -1.71688 0 0 0 0 0 0 -0.05261 0.75291 -0.28544 0 1.66147 -0.10001 -6.45938
ILE_60 -8.03527 1.41941 1.83078 0.02665 0.07174 -0.18964 -1.84606 0 0 0 0 0 0 0.1278 0.28721 -0.49897 0 2.30374 -0.19606 -4.69866
PHE_61 -9.6971 1.2876 1.0892 0.02203 0.22915 -0.01341 -1.61016 0 0 0 0 0 0 0.14516 1.37286 -0.33941 0 1.21829 -0.41781 -6.7136
ASP_62 -2.77426 0.17016 3.442 0.0079 0.80458 0.09149 -3.05902 0 0 0 0 -0.50818 0 0.6612 1.51533 -0.5288 0 -2.14574 0.38765 -1.93572
ILE_63 -6.12139 0.73543 1.95739 0.032 0.08655 -0.15771 0.3662 0 0 0 0 0 0 0.03014 1.17362 -0.76143 0 2.30374 0.3257 -0.02977
ASP_64 -2.07115 0.13719 3.31206 0.00419 0.31096 0.00062 -2.54075 0 0 0 0 -0.29455 0 -0.03473 1.88546 -0.25684 0 -2.14574 -0.35759 -2.05088
ASP_65 -4.74596 0.58443 5.60903 0.0099 0.63117 -0.11909 -2.57804 0 0 0 -0.30701 0 0 -0.00862 1.66766 -0.63353 0 -2.14574 -0.28798 -2.32378
GLU_66 -4.41492 0.10735 4.74946 0.00708 0.64245 0.00947 -1.12833 0 0 0 0 0 0 0.01239 3.5454 -0.33057 0 -2.72453 -0.45428 0.02097
ASP_67 -3.89935 0.23391 4.64691 0.00439 0.29939 -0.18845 -2.20609 0 0 0 -0.30701 0 0 0.22751 1.79693 -0.01285 0 -2.14574 -0.34652 -1.89697
GLU_68 -6.16654 0.4719 5.90653 0.008 0.34173 -0.61239 -1.83851 0 0 0 0 0 0 0.06597 2.59221 -0.05726 0 -2.72453 -0.1157 -2.12858
PHE_69 -11.5469 2.33448 2.27301 0.02318 0.25157 -0.12048 -1.91135 0 0 0 0 0 0 0.00289 1.32928 -0.53159 0 1.21829 0.0141 -6.66351
LYS_70 -6.48322 0.49114 4.1811 0.01508 0.24408 -0.0875 -2.05226 0 0 0 0 0 0 -0.00606 1.95051 0.01687 0 -0.71458 0.11073 -2.33411
LYS_71 -4.58614 0.16834 4.33923 0.01301 0.14855 -0.16487 -1.72999 0 0 0 0 0 0 -0.03409 2.14735 0.01283 0 -0.71458 -0.15167 -0.55203
GLN_72 -7.94751 0.60845 5.78223 0.00682 0.18298 -0.44227 -2.70208 0 0 0 0 0 0 0.00843 2.36339 0.06767 0 -1.45095 -0.16431 -3.68715
VAL_73 -8.89603 1.42008 1.28951 0.02037 0.05395 -0.18789 -2.10161 0 0 0 0 0 0 0.01183 0.03647 -0.31584 0 2.64269 -0.04971 -6.07618
LYS_74 -6.20908 0.42464 5.77918 0.01014 0.30113 0.0372 -3.42358 0 0 0 0 -0.38231 0 0.024 1.60647 0.04339 0 -0.71458 0.0295 -2.4739
LYS_75 -5.71637 0.32869 5.01569 0.01482 0.49832 -0.40192 -1.93651 0 0 0 0 0 0 0.01043 2.00044 0.00435 0 -0.71458 -0.08114 -0.97777
ALA_76 -6.61421 0.80219 2.84349 0.00136 0 -0.0585 -2.04966 0 0 0 0 0 0 0.02947 0 -0.20932 0 1.32468 -0.29772 -4.22823
LEU_77 -9.64217 0.91055 3.55718 0.01623 0.07417 -0.25263 -2.46668 0 0 0 0 0 0 0.10721 0.27375 -0.27117 0 1.66147 -0.26896 -6.30105
GLU_78 -5.31158 0.20521 6.44456 0.0057 0.26974 -0.21893 -3.68807 0 0 0 0 -0.38231 0 0.12076 3.17253 -0.24327 0 -2.72453 -0.34813 -2.69831
LEU_79 -7.52908 0.60024 4.14925 0.01615 0.06854 -0.38499 -1.86491 0 0 0 0 0 0 0.02233 0.95149 -0.17452 0 1.66147 -0.12269 -2.60672
MET_80 -10.9628 1.47897 3.33014 0.00674 0.0683 -0.35234 -2.53509 0 0 0 0 0 0 0.0467 1.48521 -0.00328 0 1.65735 0.04603 -5.73408
LYS_81 -4.48688 0.23524 4.26666 0.01035 0.32082 -0.40897 -0.79948 0 0 0 0 0 0 0.0304 1.71188 0.07339 0 -0.71458 -0.0506 0.18822
LYS_82 -2.87413 0.14242 2.85105 0.02286 0.36888 -0.1611 -0.55684 0 0 0 0 0 0 0.01265 3.27072 0.00714 0 -0.71458 -0.18965 2.17943
LEU_83 -6.14249 1.29871 1.75242 0.01248 0.0731 -0.18317 -0.46426 0 0 0 0 0 0 0.88628 0.99726 -0.29704 0 1.66147 -0.35086 -0.7561
GLY_84 -1.96731 0.10413 2.12955 0.00013 0 -0.16497 -0.89939 0 0 0 0 0 0 0.91248 0 -1.49446 0 0.79816 0.52569 -0.05599
VAL_85 -6.61387 1.18975 0.95474 0.02494 0.06285 -0.49367 -0.46051 0 0 0 0 0 0 0.01476 2.00669 0.31289 0 2.64269 0.65948 0.30073
ASP_86 -4.12295 0.47942 4.12374 0.00273 0.28633 -0.09734 -1.94689 0 0 0 -0.98031 0 0 0.13904 2.24772 -0.15555 0 -2.14574 -0.12674 -2.29655
HIS_87 -6.28098 0.1576 4.87263 0.00507 0.43317 -0.34593 -1.52725 0 0 0 0 0 0 0.30627 2.23783 -0.27282 0 -0.30065 0.07176 -0.64328
ARG_88 -9.51847 0.8836 7.15256 0.0177 0.53748 0.13286 -5.59158 0 0 0 -1.11157 -1.271 0 0.03514 2.13712 0.17009 0 -0.09474 0.29087 -6.22996
ILE_89 -8.7902 1.55616 1.49009 0.02642 0.07522 -0.1173 -1.43728 0 0 0 0 0 0 0.0826 0.68987 -0.75747 0 2.30374 -0.10379 -4.98194
ILE_90 -7.92803 0.74328 0.42907 0.03334 0.09023 0.16956 -2.08386 0 0 0 0 0 0 0.03476 1.01062 -0.68176 0 2.30374 -0.45106 -6.3301
ALA_91 -6.68458 2.12652 1.9717 0.00128 0 0.10245 -1.78097 0 0 0 0 0 0 -0.00659 0 0.18018 0 1.32468 -0.06634 -2.83166
LEU_92 -7.82399 1.03146 1.48243 0.01488 0.05224 0.04701 -1.89485 0 0 0 0 0 0 0.33711 0.24775 -0.04154 0 1.66147 0.12348 -4.76255
ARG_93 -5.94026 0.61426 5.09663 0.02592 0.58165 0.006 -3.7848 0 0 0 0 -0.97984 0 0.03256 3.11348 0.06934 0 -0.09474 0.01851 -1.24129
LEU_94 -5.72974 0.39235 1.05701 0.0252 0.18346 -0.37353 -0.36219 0 0 0 0 0 0 0.17219 1.35947 0.00113 0 1.66147 0.21421 -1.39896
LYS_95 -2.69958 0.18746 3.75055 0.00736 0.12692 0.16167 -3.43693 0 0 0 0 -0.50818 0 0.09433 1.05177 -0.17528 0 -0.71458 0.05857 -2.09594
SER_96 -3.30939 0.26495 3.8043 0.00162 0.07511 -0.36661 -1.12741 0 0 0 -0.64922 0 0 -0.00146 0.14175 -0.50844 0 -0.28969 -0.23126 -2.19576
ASP_97 -3.63343 0.34297 4.50483 0.00334 0.29354 -0.28934 -3.99802 0 0 0 0 0 0 -0.01317 2.2913 -0.23642 0 -2.14574 -0.26937 -3.14951
GLU_98 -3.44446 0.12188 3.43344 0.00816 0.31763 -0.22711 -0.75192 0 0 0 0 0 0 0.00267 2.48846 0.06166 0 -2.72453 0.00281 -0.71131
LYS_99 -5.16482 0.51802 6.04278 0.00711 0.11521 -0.20073 -4.38584 0 0 0 -0.64922 -0.29455 0 -0.01855 0.99188 -0.03633 0 -0.71458 0.02616 -3.76348
PHE_100 -10.2491 1.22378 1.63178 0.02332 0.26804 0.02067 -1.85588 0 0 0 0 0 0 -0.00391 1.39037 -0.48854 0 1.21829 -0.07608 -6.89721
LYS_101 -6.35174 0.50458 3.63846 0.0091 0.17999 -0.19187 -1.64465 0 0 0 0 0 0 0.02072 0.9739 0.07604 0 -0.71458 0.03247 -3.46758
LYS_102 -5.59979 0.19219 5.24531 0.00868 0.17024 -0.06409 -2.02007 0 0 0 0 0 0 -0.02152 2.20491 0.04709 0 -0.71458 -0.12031 -0.67193
LEU_103 -9.05592 1.31356 2.95589 0.01677 0.0731 -0.03602 -2.13648 0 0 0 0 0 0 0.13512 0.50289 -0.26064 0 1.66147 -0.20087 -5.03112
ALA_104 -6.43658 1.15891 1.80712 0.00137 0 0.10254 -1.91207 0 0 0 0 0 0 0.08963 0 -0.23495 0 1.32468 -0.28261 -4.38196
LYS_105 -6.10293 0.521 5.10776 0.00896 0.18251 -0.26032 -2.16076 0 0 0 0 0 0 0.00306 0.94619 0.06476 0 -0.71458 -0.22206 -2.62643
ILE_106 -8.40437 0.82271 3.76665 0.02895 0.07241 -0.31834 -1.34996 0 0 0 0 0 0 -0.0214 0.11103 -0.36718 0 2.30374 0.02537 -3.33038
ALA_107 -6.35065 0.40296 2.23319 0.00136 0 -0.15944 -1.62933 0 0 0 0 0 0 0.04373 0 -0.16692 0 1.32468 -0.0276 -4.32801
ALA_108 -4.22066 0.29008 2.78842 0.00136 0 -0.25151 -1.55884 0 0 0 0 0 0 -0.02231 0 -0.13058 0 1.32468 -0.17765 -1.95701
GLU_109 -4.11145 0.45426 4.37204 0.00598 0.27339 -0.43648 -1.01383 0 0 0 0 0 0 -0.05905 2.69565 -0.3556 0 -2.72453 -0.40894 -1.30855
LEU_110 -7.10777 1.13349 1.65319 0.0174 0.09929 -0.20003 -0.67169 0 0 0 0 0 0 0.51216 0.15836 -0.08501 0 1.66147 -0.50694 -3.33608
GLY_111 -2.33117 0.24832 2.67358 9e-05 0 -0.32841 -0.90471 0 0 0 0 0 0 0.15866 0 -1.45688 0 0.79816 -0.15639 -1.29875
ALA_112 -4.01354 0.17097 1.34577 0.00131 0 -0.4132 -0.30067 0 0 0 0 0 0 -0.00392 0 -0.10382 0 1.32468 -0.3723 -2.36472
ASP_113 -4.24553 0.19273 5.72154 0.00363 0.29599 0.46763 -4.08644 0 0 0 -1.11157 -1.271 0 0.51792 2.12704 -0.17295 0 -2.14574 -0.52952 -4.23627
ALA_114 -4.95816 0.66968 1.80026 0.00128 0 -0.10541 -1.74555 0 0 0 0 0 0 0.06906 0 -0.53101 0 1.32468 -0.15227 -3.62743
ILE_115 -7.86063 1.20215 0.1886 0.02849 0.06735 0.0529 -1.71375 0 0 0 0 0 0 0.49615 0.31288 -0.7317 0 2.30374 -0.19902 -5.85283
CYS_116 -8.10443 1.73655 2.0022 0.00307 0.02977 -0.01662 -2.02279 0 0 0 0 0 0 -0.0052 1.48197 0.10654 0 3.25479 -0.13021 -1.66437
ILE_117 -8.3461 0.97919 0.93059 0.02435 0.08056 0.09416 -1.96292 0 0 0 0 0 0 0.50688 0.49137 -0.66523 0 2.30374 -0.19579 -5.75919
ILE_118 -7.7128 1.25552 1.78496 0.03269 0.10605 -0.20819 -1.31153 0 0 0 0 0 0 0.34994 1.075 -0.151 0 2.30374 -0.16897 -2.64459
LEU_119 -6.96262 0.68192 1.26758 0.01852 0.11556 -0.40712 0.1392 0 0 0 0 0 0 0.64716 0.27679 -0.12468 0 1.66147 0.12849 -2.55775
ASP_120 -2.58001 0.081 3.75383 0.00436 0.3297 0.03127 -1.98023 0 0 0 0 -0.97984 0 0.06076 2.10868 -0.17329 0 -2.14574 -0.10594 -1.59545
GLY_121 -2.20667 0.11192 1.64025 6e-05 0 -0.17195 -0.57982 0 0 0 0 0 0 0.02954 0 -0.90479 0 0.79816 0.20927 -1.07402
ASP_122 -3.98545 0.42752 3.9924 0.00395 0.25499 -0.11281 -2.38003 0 0 0 -0.94074 0 0 0.0171 2.32758 0.0852 0 -2.14574 0.44824 -2.0078
TRP_123 -6.76012 0.73277 2.68199 0.02397 0.40625 -0.18432 -0.76432 0 0 0 0 0 0 0.00428 1.07045 0.0628 0 2.26099 -0.03735 -0.50261
LYS_124 -4.76991 0.5615 3.78532 0.02028 0.36535 -0.34945 -0.32791 0 0 0 0 0 0 -0.00414 3.61057 -0.05943 0 -0.71458 -0.37155 1.74603
ASP_125 -5.65012 0.33228 5.21149 0.00308 0.28541 -0.23023 -3.22495 0 0 0 -0.94074 0 0 0.5584 2.15585 -0.18095 0 -2.14574 -0.38045 -4.20668
MET_126 -11.2399 1.72394 2.10485 0.01087 0.01404 0.00885 -1.61999 0 0 0 0 0 0 0.07548 2.08296 0.06452 0 1.65735 -0.01563 -5.13268
LYS_127 -6.66223 0.67996 4.23015 0.01108 0.3295 -0.17837 -2.42219 0 0 0 0 0 0 -0.00766 1.70561 0.06028 0 -0.71458 0.15815 -2.81029
LYS_128 -5.82078 0.70395 6.57822 0.01616 0.1523 -0.0703 -4.92357 0 0 0 0 0 0 0.00406 2.2683 0.0248 0 -0.71458 -0.09284 -1.87429
ALA_129 -6.85867 0.8325 2.24204 0.00136 0 -0.06107 -1.78146 0 0 0 0 0 0 0.01201 0 -0.23122 0 1.32468 -0.31284 -4.83266
MET_130 -11.7922 2.25857 2.47031 0.00754 0.06514 -0.12475 -1.88105 0 0 0 0 0 0 0.21178 1.42997 0.02242 0 1.65735 -0.18387 -5.85881
GLU_131 -6.36171 0.56204 6.06877 0.00745 0.34501 -0.19595 -3.96309 0 0 0 0 0 0 -0.00825 3.42672 -0.18091 0 -2.72453 -0.23432 -3.25877
ILE_132 -8.68199 1.08083 3.50955 0.0289 0.0718 -0.14968 -1.63046 0 0 0 0 0 0 -0.02855 0.20458 -0.39812 0 2.30374 -0.1381 -3.82752
LEU_133 -10.4945 1.84143 1.88227 0.02184 0.07666 -0.16486 -1.75162 0 0 0 0 0 0 0.21122 0.62881 -0.23987 0 1.66147 -0.04103 -6.36813
TYR_134 -7.3597 0.78001 4.20018 0.02259 0.28639 -0.45745 -1.47967 0 0 0 0 0 0 -0.00835 1.33766 -0.40731 0 0.58223 -0.07794 -2.58136
LYS_135 -4.48229 0.39279 4.61693 0.00715 0.12273 -0.25742 -2.19936 0 0 0 0 0 0 -0.04228 0.98905 -0.03825 0 -0.71458 -0.26252 -1.86805
LEU_136 -6.98562 0.88132 1.79278 0.0184 0.10022 -0.19836 -0.52757 0 0 0 0 0 0 0.12116 0.17527 -0.08625 0 1.66147 -0.49734 -3.54451
GLY_137 -1.94604 0.23423 2.12951 9e-05 0 -0.12304 -1.15319 0 0 0 0 0 0 -0.11773 0 -1.35853 0 0.79816 -0.36869 -1.90522
VAL_138 -6.46087 1.01759 0.99079 0.01733 0.04815 -0.28578 -0.30433 0 0 0 0 0 0 0.02661 0.025 -0.34416 0 2.64269 -0.348 -2.97498
LYS_139 -3.62703 0.27594 2.5256 0.00713 0.11294 0.13391 -0.95369 0 0 0 0 0 0 -0.01758 1.11884 -0.04107 0 -0.71458 -0.18712 -1.36672
LYS_140 -7.54329 0.90104 5.77418 0.00844 0.1536 -0.68897 -1.74911 0 0 0 0 0 0 0.04542 1.45659 0.32984 0 -0.71458 0.06352 -1.9633
ILE_141 -8.30159 0.86575 0.38275 0.0316 0.1085 -0.28007 -1.64943 0 0 0 0 0 0 -0.00664 2.87406 -0.77215 0 2.30374 -0.14172 -4.58518
VAL_142 -7.48244 1.21344 0.84892 0.01682 0.04494 -0.00519 -2.2296 0 0 0 0 0 0 0.48049 0.09047 -0.68189 0 2.64269 -0.39879 -5.46015
VAL_143 -7.55312 1.35655 0.92779 0.01704 0.04664 0.06365 -2.03033 0 0 0 0 0 0 0.00036 0.68807 -0.5928 0 2.64269 -0.29072 -4.72419
LEU_144 -7.51722 1.83379 0.5818 0.01597 0.08349 0.09448 -1.73598 0 0 0 0 0 0 0.27901 0.82222 -0.29026 0 1.66147 -0.14213 -4.31336
PHE_145 -10.639 2.75641 1.58875 0.02552 0.52482 -0.2099 -1.64648 0 0 0 0 0 0 0.07064 1.46159 -0.38406 0 1.21829 -0.03741 -5.27079
LYS_146 -3.58665 1.00571 2.34082 0.00714 0.11863 -0.11796 -0.33659 0 0 0 0 0 0 -0.00257 1.0446 -0.02405 0 -0.71458 -0.20581 -0.47131
TYR_147 -6.9707 0.78722 1.81448 0.02358 0.16156 -0.2537 -0.54011 0 0 0 0 0 0 -0.05368 2.46917 -0.00582 0 0.58223 0.15418 -1.8316
ASP_148 -5.78209 0.81724 5.80149 0.00337 0.56884 -0.01442 -3.11018 0 0 0 -0.91676 0 0 0.0871 2.97044 -0.52132 0 -2.14574 0.81777 -1.42426
GLU_149 -3.89722 0.24622 3.25304 0.00786 0.36045 -0.20434 -1.02878 0 0 0 0 0 0 -0.01382 2.65331 -0.16095 0 -2.72453 0.30412 -1.20464
LYS_150 -4.75929 0.58011 4.10335 0.02559 0.57515 -0.15366 -1.79471 0 0 0 0 0 0 -0.01302 2.96595 0.0466 0 -0.71458 -0.1112 0.75028
LEU_151 -9.54327 1.65757 2.90553 0.01989 0.08192 -0.14402 -2.43169 0 0 0 -0.91676 0 0 0.3592 0.16165 -0.30053 0 1.66147 -0.13652 -6.62555
ILE_152 -9.6753 1.36249 2.12322 0.02852 0.07218 -0.26482 -1.39116 0 0 0 0 0 0 -0.03538 0.11101 -0.40834 0 2.30374 -0.13668 -5.91051
LYS_153 -6.25337 0.58442 4.44379 0.00838 0.16489 -0.23302 -2.10382 0 0 0 0 0 0 -0.02412 2.13929 0.00926 0 -0.71458 -0.07353 -2.0524
VAL_154 -7.68366 0.81839 2.25397 0.0193 0.05314 -0.11814 -1.7038 0 0 0 0 0 0 0.00018 -0.0201 -0.34706 0 2.64269 -0.14603 -4.23111
ALA_155 -6.4913 0.73487 1.36107 0.00136 0 -0.04952 -1.09408 0 0 0 0 0 0 -0.02533 0 -0.21168 0 1.32468 -0.13707 -4.587
ALA_156 -4.76893 0.69848 2.54408 0.00136 0 -0.21766 -1.36865 0 0 0 0 0 0 0.08366 0 0.27033 0 1.32468 0.12489 -1.30776
LYS_157 -4.32952 0.26589 4.01007 0.0112 0.27797 -0.02661 -2.17391 0 0 0 0 0 0 0.06163 1.79965 0.06226 0 -0.71458 0.17037 -0.58558
VAL_158 -7.73541 1.27058 2.61593 0.01966 0.05252 -0.06241 -1.95129 0 0 0 0 0 0 -0.05005 -0.00456 -0.31614 0 2.64269 -0.05838 -3.57686
LEU_159 -8.7948 0.91693 2.12226 0.01972 0.07756 -0.22518 -2.00674 0 0 0 0 0 0 0.2067 0.24702 -0.28598 0 1.66147 -0.14829 -6.20935
HIS_D_160 -3.38975 0.14664 3.46863 0.0044 0.67695 -0.20488 -0.99334 0 0 0 0 0 0 -0.01685 1.58016 0.00988 0 -0.30065 -0.22493 0.75626
ASP_161 -3.00414 0.14203 3.20887 0.0031 0.66021 -0.14703 -0.56005 0 0 0 0 0 0 0.09851 2.82876 0.14753 0 -2.14574 -0.15719 1.07486
LEU_162 -7.26061 1.2188 1.98453 0.01457 0.07255 -0.37646 -0.61438 0 0 0 0 0 0 -0.02951 0.46841 -0.26208 0 1.66147 -0.21382 -3.33652
GLY_163 -2.34337 0.10436 2.33178 0.00012 0 -0.24083 -0.48084 0 0 0 0 0 0 0.2048 0 -1.50102 0 0.79816 0.35062 -0.77623
ALA_164 -3.38769 0.09098 1.25227 0.0013 0 -0.18175 -0.67566 0 0 0 0 0 0 -0.02029 0 -0.14851 0 1.32468 0.06532 -1.67936
GLU_165 -2.95805 0.34256 2.40122 0.00735 0.76669 0.03204 0.20078 0 0 0 0 0 0 0.27052 2.82933 -0.26404 0 -2.72453 -0.5528 0.35107
GLU_166 -5.35133 0.67596 5.02035 0.00521 0.24327 -0.26267 -2.41849 0 0 0 0 0 0 0.05598 3.4538 -0.08633 0 -2.72453 -0.13424 -1.52301
ALA_167 -4.17587 0.51256 2.37577 0.00131 0 0.27033 -3.10759 0 0 0 -0.96554 0 0 0.14522 0 0.31068 0 1.32468 0.29615 -3.0123
ALA_168 -4.86501 0.38258 1.30669 0.0013 0 0.13077 -2.04404 0 0 0 0 0 0 0.02047 0 0.24095 0 1.32468 0.54148 -2.96012
ILE_169 -8.31507 0.86392 0.99635 0.02754 0.07344 0.04461 -1.42247 0 0 0 0 0 0 -0.05716 0.26795 -0.74839 0 2.30374 0.07034 -5.89521
ILE_170 -9.07649 2.33717 0.73155 0.02717 0.08044 -0.0203 -1.36728 0 0 0 0 0 0 0.02258 0.48088 -0.67803 0 2.30374 -0.35364 -5.5122
LEU_171 -9.24546 1.48451 1.01898 0.01725 0.07654 -0.05845 -1.66455 0 0 0 0 0 0 -0.05213 0.75284 -0.28521 0 1.66147 -0.10026 -6.39446
ILE_172 -8.0677 1.47533 1.8415 0.02669 0.07152 -0.18866 -1.86507 0 0 0 0 0 0 0.1306 0.28653 -0.50057 0 2.30374 -0.19545 -4.68155
PHE_173 -9.60411 1.13578 1.11357 0.02201 0.22949 -0.0073 -1.60161 0 0 0 0 0 0 0.14179 1.36619 -0.33807 0 1.21829 -0.41704 -6.74102
ASP_174 -2.79618 0.18618 3.46873 0.0079 0.80393 0.08827 -3.08659 0 0 0 0 -0.49179 0 0.6725 1.51358 -0.5347 0 -2.14574 0.38481 -1.92909
ILE_175 -6.14071 0.71868 1.95647 0.03199 0.08666 -0.14471 0.35454 0 0 0 0 0 0 0.03613 1.16992 -0.76066 0 2.30374 0.32234 -0.06561
ASP_176 -2.05955 0.10856 3.27525 0.00419 0.31114 0.00199 -2.43288 0 0 0 0 -0.35005 0 -0.03669 1.88344 -0.2577 0 -2.14574 -0.35804 -2.05608
ASP_177 -4.73703 0.57898 5.59357 0.0099 0.63131 -0.11952 -2.56727 0 0 0 -0.30673 0 0 -0.00119 1.66909 -0.63329 0 -2.14574 -0.28761 -2.31551
GLU_178 -4.50661 0.19184 4.80231 0.00711 0.64182 0.0347 -1.09562 0 0 0 0 0 0 0.01513 3.5492 -0.32966 0 -2.72453 -0.45329 0.13241
ASP_179 -3.87596 0.22825 4.6212 0.00437 0.29928 -0.18773 -2.19145 0 0 0 -0.30673 0 0 0.21622 1.80002 -0.01603 0 -2.14574 -0.34766 -1.90195
GLU_180 -6.16426 0.48765 5.9142 0.00803 0.34208 -0.61554 -1.85274 0 0 0 0 0 0 0.06261 2.59516 -0.0591 0 -2.72453 -0.11983 -2.12627
PHE_181 -11.4657 2.1961 2.30009 0.02315 0.25257 -0.13015 -1.89479 0 0 0 0 0 0 0.00203 1.3285 -0.53037 0 1.21829 0.00859 -6.69169
LYS_182 -6.50545 0.60802 4.1402 0.01507 0.24403 -0.09192 -1.98916 0 0 0 0 0 0 -0.0071 1.94593 0.01568 0 -0.71458 0.1116 -2.22769
LYS_183 -4.54365 0.16403 4.30934 0.01304 0.14867 -0.16072 -1.71645 0 0 0 0 0 0 -0.0332 2.14392 0.01081 0 -0.71458 -0.14997 -0.52875
GLN_184 -7.99245 0.65641 5.81569 0.00684 0.18339 -0.43338 -2.72285 0 0 0 0 0 0 0.00124 2.36044 0.05929 0 -1.45095 -0.17361 -3.68993
VAL_185 -8.66141 1.13567 1.28896 0.02035 0.05393 -0.19933 -2.08355 0 0 0 0 0 0 0.01008 0.03497 -0.31506 0 2.64269 -0.05682 -6.12954
LYS_186 -6.07629 0.34441 5.67935 0.01015 0.30102 0.02154 -3.32311 0 0 0 0 -0.39007 0 0.02068 1.60692 0.04458 0 -0.71458 0.02525 -2.45014
LYS_187 -5.72211 0.33322 5.00834 0.01486 0.49928 -0.40325 -1.93288 0 0 0 0 0 0 0.00027 2.00128 0.00366 0 -0.71458 -0.08649 -0.99841
ALA_188 -6.5756 0.76506 2.8249 0.00136 0 -0.0654 -2.0399 0 0 0 0 0 0 0.02769 0 -0.2126 0 1.32468 -0.29975 -4.24956
LEU_189 -8.96865 0.67977 3.49075 0.01626 0.07417 -0.28305 -2.46882 0 0 0 0 0 0 0.09509 0.27885 -0.27028 0 1.66147 -0.26948 -5.96392
GLU_190 -5.25565 0.19199 6.37076 0.00571 0.26991 -0.23652 -3.64317 0 0 0 0 -0.39007 0 0.09816 3.17409 -0.24487 0 -2.72453 -0.34769 -2.73189
LEU_191 -7.57154 0.61093 4.10412 0.01609 0.0684 -0.38837 -1.86213 0 0 0 0 0 0 0.02888 0.95539 -0.17393 0 1.66147 -0.12088 -2.67158
MET_192 -10.8696 1.33754 3.30281 0.00674 0.06829 -0.35552 -2.48678 0 0 0 0 0 0 0.04548 1.48718 -0 0 1.65735 0.05025 -5.75626
LYS_193 -4.45956 0.22563 4.24451 0.01035 0.32068 -0.40763 -0.77641 0 0 0 0 0 0 0.0231 1.71377 0.07293 0 -0.71458 -0.04831 0.20447
LYS_194 -2.86872 0.14146 2.84674 0.02293 0.36891 -0.16083 -0.5605 0 0 0 0 0 0 0.00411 3.26819 0.00799 0 -0.71458 -0.18854 2.16716
LEU_195 -6.14997 1.32069 1.74246 0.0125 0.07305 -0.19003 -0.4655 0 0 0 0 0 0 0.86776 0.99729 -0.29572 0 1.66147 -0.34858 -0.77459
GLY_196 -1.95636 0.10158 2.11515 0.00013 0 -0.16669 -0.88964 0 0 0 0 0 0 0.87772 0 -1.49399 0 0.79816 0.52542 -0.0885
VAL_197 -6.61771 1.16108 0.94372 0.02484 0.06283 -0.49954 -0.44484 0 0 0 0 0 0 0.0094 1.99347 0.31824 0 2.64269 0.65828 0.25245
ASP_198 -4.20378 0.53072 4.24804 0.00274 0.28655 -0.08508 -2.09956 0 0 0 -0.96554 0 0 0.14899 2.24982 -0.15948 0 -2.14574 -0.13026 -2.32258
HIS_D_199 -6.48009 0.17563 5.04805 0.00505 0.44198 -0.35136 -1.18113 0 0 0 0 0 0 0.30402 2.24316 -0.27295 0 -0.30065 0.07169 -0.2966
ARG_200 -8.94106 0.68884 7.34598 0.01765 0.53735 0.31301 -5.60534 0 0 0 -1.12444 -1.18062 0 0.01862 2.14237 0.16976 0 -0.09474 0.29309 -5.41953
ILE_201 -8.90368 1.79453 1.57867 0.02642 0.07535 -0.09306 -1.39311 0 0 0 0 0 0 0.08653 0.68964 -0.75728 0 2.30374 -0.10367 -4.69591
ILE_202 -7.75804 0.66555 0.46795 0.03336 0.09042 0.20126 -2.0473 0 0 0 0 0 0 0.03982 1.01288 -0.68074 0 2.30374 -0.44832 -6.11941
ALA_203 -6.66607 2.07153 1.96328 0.00128 0 0.10056 -1.73117 0 0 0 0 0 0 -0.00455 0 0.18019 0 1.32468 -0.0637 -2.82397
LEU_204 -7.61628 0.75339 1.49982 0.01489 0.05218 0.04034 -1.88584 0 0 0 0 0 0 0.31164 0.24859 -0.04158 0 1.66147 0.12516 -4.83622
ARG_205 -6.08087 0.68634 5.23908 0.02591 0.58197 0.00678 -3.84888 0 0 0 0 -0.95216 0 0.00989 3.1202 0.07134 0 -0.09474 0.0249 -1.21024
LEU_206 -5.87927 0.46038 1.13886 0.02522 0.18334 -0.37327 -0.45754 0 0 0 0 0 0 0.17337 1.35337 -0.0045 0 1.66147 0.2114 -1.50718
LYS_207 -2.76295 0.18786 3.84537 0.00736 0.12695 0.14098 -3.42162 0 0 0 0 -0.49179 0 0.09336 1.04913 -0.1754 0 -0.71458 0.04906 -2.06627
SER_208 -3.32908 0.28228 3.82626 0.00162 0.07504 -0.36305 -1.14886 0 0 0 -0.66801 0 0 -0.00149 0.14159 -0.50845 0 -0.28969 -0.23065 -2.21251
ASP_209 -3.59172 0.39587 4.54829 0.00334 0.29355 -0.28706 -4.10165 0 0 0 0 0 0 -0.00949 2.29496 -0.23588 0 -2.14574 -0.26806 -3.10359
GLU_210 -3.52598 0.14336 3.51484 0.00815 0.31728 -0.22092 -0.79522 0 0 0 0 0 0 0.00267 2.48863 0.06289 0 -2.72453 0.006 -0.72284
LYS_211 -5.17675 0.51166 6.03739 0.0071 0.11501 -0.19949 -4.29837 0 0 0 -0.66801 -0.35005 0 -0.01605 0.99807 -0.0359 0 -0.71458 0.03143 -3.75854
PHE_212 -10.1513 1.09146 1.67784 0.02331 0.26756 0.01678 -1.87204 0 0 0 0 0 0 -0.00713 1.39209 -0.48602 0 1.21829 -0.07548 -6.90465
LYS_213 -6.09511 0.36344 3.72134 0.00911 0.1811 -0.17232 -1.74332 0 0 0 0 0 0 0.01588 0.98186 0.07375 0 -0.71458 0.0206 -3.35826
LYS_214 -5.77673 0.23402 5.41939 0.00867 0.17014 -0.04511 -2.07142 0 0 0 0 0 0 -0.01599 2.19949 0.04551 0 -0.71458 -0.13576 -0.68236
LEU_215 -9.01917 1.22477 3.02155 0.01676 0.07297 -0.02008 -2.15934 0 0 0 0 0 0 0.18232 0.5069 -0.26042 0 1.66147 -0.20659 -4.97886
ALA_216 -6.26471 0.72419 1.95373 0.00136 0 0.07884 -1.93498 0 0 0 0 0 0 0.1058 0 -0.23307 0 1.32468 -0.28507 -4.52923
LYS_217 -6.03572 0.45027 4.99404 0.00896 0.18232 -0.21188 -2.07646 0 0 0 0 0 0 0.01963 0.94351 0.06511 0 -0.71458 -0.22145 -2.59625
ILE_218 -8.49544 0.83641 3.84755 0.02896 0.07243 -0.27654 -1.39946 0 0 0 0 0 0 -0.00794 0.11349 -0.36545 0 2.30374 0.02978 -3.31247
ALA_219 -6.39965 0.55404 2.63328 0.00136 0 -0.09392 -1.64587 0 0 0 0 0 0 0.03665 0 -0.18286 0 1.32468 -0.0372 -3.8095
ALA_220 -4.4703 0.30724 3.29535 0.00136 0 -0.15161 -1.67951 0 0 0 0 0 0 -0.00165 0 -0.14688 0 1.32468 -0.19976 -1.72108
GLU_221 -4.0092 0.39639 4.21752 0.00599 0.27299 -0.3975 -0.88736 0 0 0 0 0 0 -0.02873 2.6811 -0.35774 0 -2.72453 -0.41799 -1.24907
LEU_222 -6.92718 0.82348 1.69424 0.01745 0.09967 -0.18396 -0.63064 0 0 0 0 0 0 0.33325 0.15696 -0.08487 0 1.66147 -0.50791 -3.54805
GLY_223 -1.9455 0.2469 2.38405 9e-05 0 -0.36285 -1.44058 0 0 0 0 0 0 0.16214 0 -1.46358 0 0.79816 -0.14215 -1.76333
ALA:CtermProteinFull_224 -4.82907 0.77737 4.2706 0.0014 0 0.27392 -2.83144 0 0 0 0 0 0 0 0 0 0 1.32468 0.05295 -0.9596
#END_POSE_ENERGIES_TABLE 

END
SS: LLLLLLLLLLLLLLLLLLLLLLLLLLLLLLLLLLLLLLLLLLLLLLLLLLLLLLLLLLLLLLLLLLLLLLLLLLLLLLLLLLLLLLLLLLLLLLLLLLLLLLLLLLLLLLLLLLLLLLLLLLLLLLLLLLLLLLLLLLLLLLLLLLLLLLLLLLLLLLLLLLLLLLLLLLLLLLLLLLLLLLLLLLLLLLLLLLLLLLLLLLLLLLLLLLLLLLLLLLLLLLLL
SCORE_INFO:
TOTAL_SCORE: -816.558
WTS:  fa_atr: 1 fa_rep: 0.55 fa_sol: 1 fa_intra_rep: 0.005 fa_intra_sol_xover4: 1 lk_ball_wtd: 1 fa_elec: 1 pro_close: 1.25 hbond_sr_bb: 1 hbond_lr_bb: 1 hbond_bb_sc: 1 hbond_sc: 1 dslf_fa13: 1.25 omega: 0.4 fa_dun: 0.7 p_aa_pp: 0.6 yhh_planarity: 0.625 ref: 1 rama_prepro: 0.45
TOTAL_WTD:  fa_atr: -1395.672 fa_rep:   172.566 fa_sol:   688.263 fa_intra_rep:     2.831 fa_intra_sol_xover4:    42.343 lk_ball_wtd:   -31.611 fa_elec:  -404.767 pro_close:     0.000 hbond_sr_bb:  -105.025 hbond_lr_bb:   -66.268 hbond_bb_sc:   -19.670 hbond_sc:   -13.601 dslf_fa13:     0.000 omega:    21.996 fa_dun:   277.903 p_aa_pp:   -53.208 yhh_planarity:     0.000 ref:    86.599 rama_prepro:   -19.238
RSD_WTD: 1  fa_atr:    -4.760 fa_rep:     0.333 fa_sol:     8.214 fa_intra_rep:     0.003 fa_intra_sol_xover4:     0.369 lk_ball_wtd:     0.872 fa_elec:    -8.174 pro_close:     0.000 hbond_sr_bb:     0.000 hbond_lr_bb:     0.000 hbond_bb_sc:    -1.124 hbond_sc:    -1.181 dslf_fa13:     0.000 omega:     0.161 fa_dun:     1.729 p_aa_pp:     0.000 yhh_planarity:     0.000 ref:    -2.146 rama_prepro:     0.000
RSD_WTD: 2  fa_atr:    -5.070 fa_rep:     0.900 fa_sol:     2.550 fa_intra_rep:     0.001 fa_intra_sol_xover4:     0.000 lk_ball_wtd:    -0.169 fa_elec:    -1.557 pro_close:     0.000 hbond_sr_bb:     0.000 hbond_lr_bb:     0.000 hbond_bb_sc:     0.000 hbond_sc:     0.000 dslf_fa13:     0.000 omega:     0.083 fa_dun:     0.000 p_aa_pp:    -0.530 yhh_planarity:     0.000 ref:     1.325 rama_prepro:    -0.031
RSD_WTD: 3  fa_atr:    -7.718 fa_rep:     0.893 fa_sol:     0.721 fa_intra_rep:     0.029 fa_intra_sol_xover4:     0.067 lk_ball_wtd:    -0.007 fa_elec:    -1.742 pro_close:     0.000 hbond_sr_bb:     0.000 hbond_lr_bb:     0.000 hbond_bb_sc:     0.000 hbond_sc:     0.000 dslf_fa13:     0.000 omega:     0.566 fa_dun:     0.321 p_aa_pp:    -0.733 yhh_planarity:     0.000 ref:     2.304 rama_prepro:    -0.200
RSD_WTD: 4  fa_atr:    -8.163 fa_rep:     1.860 fa_sol:     2.035 fa_intra_rep:     0.003 fa_intra_sol_xover4:     0.030 lk_ball_wtd:    -0.021 fa_elec:    -2.035 pro_close:     0.000 hbond_sr_bb:     0.000 hbond_lr_bb:     0.000 hbond_bb_sc:     0.000 hbond_sc:     0.000 dslf_fa13:     0.000 omega:     0.001 fa_dun:     1.474 p_aa_pp:     0.108 yhh_planarity:     0.000 ref:     3.255 rama_prepro:    -0.131
RSD_WTD: 5  fa_atr:    -8.286 fa_rep:     0.928 fa_sol:     0.953 fa_intra_rep:     0.024 fa_intra_sol_xover4:     0.080 lk_ball_wtd:     0.095 fa_elec:    -1.963 pro_close:     0.000 hbond_sr_bb:     0.000 hbond_lr_bb:     0.000 hbond_bb_sc:     0.000 hbond_sc:     0.000 dslf_fa13:     0.000 omega:     0.463 fa_dun:     0.481 p_aa_pp:    -0.670 yhh_planarity:     0.000 ref:     2.304 rama_prepro:    -0.198
RSD_WTD: 6  fa_atr:    -7.789 fa_rep:     1.334 fa_sol:     1.805 fa_intra_rep:     0.033 fa_intra_sol_xover4:     0.106 lk_ball_wtd:    -0.187 fa_elec:    -1.361 pro_close:     0.000 hbond_sr_bb:     0.000 hbond_lr_bb:     0.000 hbond_bb_sc:     0.000 hbond_sc:     0.000 dslf_fa13:     0.000 omega:     0.343 fa_dun:     1.073 p_aa_pp:    -0.151 yhh_planarity:     0.000 ref:     2.304 rama_prepro:    -0.174
RSD_WTD: 7  fa_atr:    -7.011 fa_rep:     0.750 fa_sol:     1.275 fa_intra_rep:     0.019 fa_intra_sol_xover4:     0.116 lk_ball_wtd:    -0.405 fa_elec:     0.145 pro_close:     0.000 hbond_sr_bb:     0.000 hbond_lr_bb:     0.000 hbond_bb_sc:     0.000 hbond_sc:     0.000 dslf_fa13:     0.000 omega:     0.637 fa_dun:     0.282 p_aa_pp:    -0.126 yhh_planarity:     0.000 ref:     1.661 rama_prepro:     0.124
RSD_WTD: 8  fa_atr:    -2.686 fa_rep:     0.083 fa_sol:     3.888 fa_intra_rep:     0.004 fa_intra_sol_xover4:     0.330 lk_ball_wtd:     0.038 fa_elec:    -2.121 pro_close:     0.000 hbond_sr_bb:     0.000 hbond_lr_bb:     0.000 hbond_bb_sc:     0.000 hbond_sc:    -0.952 dslf_fa13:     0.000 omega:     0.061 fa_dun:     2.110 p_aa_pp:    -0.176 yhh_planarity:     0.000 ref:    -2.146 rama_prepro:    -0.110
RSD_WTD: 9  fa_atr:    -2.216 fa_rep:     0.112 fa_sol:     1.653 fa_intra_rep:     0.000 fa_intra_sol_xover4:     0.000 lk_ball_wtd:    -0.175 fa_elec:    -0.576 pro_close:     0.000 hbond_sr_bb:     0.000 hbond_lr_bb:     0.000 hbond_bb_sc:     0.000 hbond_sc:     0.000 dslf_fa13:     0.000 omega:     0.028 fa_dun:     0.000 p_aa_pp:    -0.903 yhh_planarity:     0.000 ref:     0.798 rama_prepro:     0.208
RSD_WTD: 10  fa_atr:    -4.001 fa_rep:     0.426 fa_sol:     4.004 fa_intra_rep:     0.004 fa_intra_sol_xover4:     0.255 lk_ball_wtd:    -0.113 fa_elec:    -2.388 pro_close:     0.000 hbond_sr_bb:     0.000 hbond_lr_bb:     0.000 hbond_bb_sc:    -0.951 hbond_sc:     0.000 dslf_fa13:     0.000 omega:     0.018 fa_dun:     2.319 p_aa_pp:     0.087 yhh_planarity:     0.000 ref:    -2.146 rama_prepro:     0.448
RSD_WTD: 11  fa_atr:    -6.794 fa_rep:     0.746 fa_sol:     2.682 fa_intra_rep:     0.024 fa_intra_sol_xover4:     0.406 lk_ball_wtd:    -0.186 fa_elec:    -0.759 pro_close:     0.000 hbond_sr_bb:     0.000 hbond_lr_bb:     0.000 hbond_bb_sc:     0.000 hbond_sc:     0.000 dslf_fa13:     0.000 omega:     0.007 fa_dun:     1.072 p_aa_pp:     0.064 yhh_planarity:     0.000 ref:     2.261 rama_prepro:    -0.038
RSD_WTD: 12  fa_atr:    -4.773 fa_rep:     0.559 fa_sol:     3.786 fa_intra_rep:     0.020 fa_intra_sol_xover4:     0.365 lk_ball_wtd:    -0.351 fa_elec:    -0.330 pro_close:     0.000 hbond_sr_bb:     0.000 hbond_lr_bb:     0.000 hbond_bb_sc:     0.000 hbond_sc:     0.000 dslf_fa13:     0.000 omega:    -0.001 fa_dun:     3.608 p_aa_pp:    -0.059 yhh_planarity:     0.000 ref:    -0.715 rama_prepro:    -0.371
RSD_WTD: 13  fa_atr:    -5.683 fa_rep:     0.351 fa_sol:     5.235 fa_intra_rep:     0.003 fa_intra_sol_xover4:     0.286 lk_ball_wtd:    -0.234 fa_elec:    -3.231 pro_close:     0.000 hbond_sr_bb:     0.000 hbond_lr_bb:     0.000 hbond_bb_sc:    -0.951 hbond_sc:     0.000 dslf_fa13:     0.000 omega:     0.549 fa_dun:     2.157 p_aa_pp:    -0.182 yhh_planarity:     0.000 ref:    -2.146 rama_prepro:    -0.381
RSD_WTD: 14  fa_atr:   -11.272 fa_rep:     1.796 fa_sol:     2.112 fa_intra_rep:     0.011 fa_intra_sol_xover4:     0.014 lk_ball_wtd:     0.009 fa_elec:    -1.633 pro_close:     0.000 hbond_sr_bb:     0.000 hbond_lr_bb:     0.000 hbond_bb_sc:     0.000 hbond_sc:     0.000 dslf_fa13:     0.000 omega:     0.080 fa_dun:     2.086 p_aa_pp:     0.065 yhh_planarity:     0.000 ref:     1.657 rama_prepro:    -0.015
RSD_WTD: 15  fa_atr:    -6.653 fa_rep:     0.691 fa_sol:     4.208 fa_intra_rep:     0.011 fa_intra_sol_xover4:     0.329 lk_ball_wtd:    -0.181 fa_elec:    -2.389 pro_close:     0.000 hbond_sr_bb:     0.000 hbond_lr_bb:     0.000 hbond_bb_sc:     0.000 hbond_sc:     0.000 dslf_fa13:     0.000 omega:    -0.007 fa_dun:     1.706 p_aa_pp:     0.061 yhh_planarity:     0.000 ref:    -0.715 rama_prepro:     0.160
RSD_WTD: 16  fa_atr:    -5.828 fa_rep:     0.744 fa_sol:     6.615 fa_intra_rep:     0.016 fa_intra_sol_xover4:     0.152 lk_ball_wtd:    -0.064 fa_elec:    -5.025 pro_close:     0.000 hbond_sr_bb:     0.000 hbond_lr_bb:     0.000 hbond_bb_sc:     0.000 hbond_sc:     0.000 dslf_fa13:     0.000 omega:     0.005 fa_dun:     2.267 p_aa_pp:     0.025 yhh_planarity:     0.000 ref:    -0.715 rama_prepro:    -0.093
RSD_WTD: 17  fa_atr:    -6.871 fa_rep:     0.806 fa_sol:     2.237 fa_intra_rep:     0.001 fa_intra_sol_xover4:     0.000 lk_ball_wtd:    -0.061 fa_elec:    -1.798 pro_close:     0.000 hbond_sr_bb:     0.000 hbond_lr_bb:     0.000 hbond_bb_sc:     0.000 hbond_sc:     0.000 dslf_fa13:     0.000 omega:     0.010 fa_dun:     0.000 p_aa_pp:    -0.231 yhh_planarity:     0.000 ref:     1.325 rama_prepro:    -0.311
RSD_WTD: 18  fa_atr:   -11.766 fa_rep:     2.274 fa_sol:     2.475 fa_intra_rep:     0.008 fa_intra_sol_xover4:     0.065 lk_ball_wtd:    -0.125 fa_elec:    -1.899 pro_close:     0.000 hbond_sr_bb:     0.000 hbond_lr_bb:     0.000 hbond_bb_sc:     0.000 hbond_sc:     0.000 dslf_fa13:     0.000 omega:     0.207 fa_dun:     1.431 p_aa_pp:     0.021 yhh_planarity:     0.000 ref:     1.657 rama_prepro:    -0.184
RSD_WTD: 19  fa_atr:    -6.337 fa_rep:     0.525 fa_sol:     6.048 fa_intra_rep:     0.007 fa_intra_sol_xover4:     0.345 lk_ball_wtd:    -0.199 fa_elec:    -3.923 pro_close:     0.000 hbond_sr_bb:     0.000 hbond_lr_bb:     0.000 hbond_bb_sc:     0.000 hbond_sc:     0.000 dslf_fa13:     0.000 omega:    -0.009 fa_dun:     3.426 p_aa_pp:    -0.182 yhh_planarity:     0.000 ref:    -2.725 rama_prepro:    -0.237
RSD_WTD: 20  fa_atr:    -8.582 fa_rep:     1.015 fa_sol:     3.447 fa_intra_rep:     0.029 fa_intra_sol_xover4:     0.072 lk_ball_wtd:    -0.156 fa_elec:    -1.578 pro_close:     0.000 hbond_sr_bb:     0.000 hbond_lr_bb:     0.000 hbond_bb_sc:     0.000 hbond_sc:     0.000 dslf_fa13:     0.000 omega:    -0.030 fa_dun:     0.203 p_aa_pp:    -0.400 yhh_planarity:     0.000 ref:     2.304 rama_prepro:    -0.140
RSD_WTD: 21  fa_atr:   -10.335 fa_rep:     1.537 fa_sol:     1.914 fa_intra_rep:     0.022 fa_intra_sol_xover4:     0.077 lk_ball_wtd:    -0.164 fa_elec:    -1.741 pro_close:     0.000 hbond_sr_bb:     0.000 hbond_lr_bb:     0.000 hbond_bb_sc:     0.000 hbond_sc:     0.000 dslf_fa13:     0.000 omega:     0.214 fa_dun:     0.624 p_aa_pp:    -0.241 yhh_planarity:     0.000 ref:     1.661 rama_prepro:    -0.042
RSD_WTD: 22  fa_atr:    -7.369 fa_rep:     0.803 fa_sol:     4.202 fa_intra_rep:     0.023 fa_intra_sol_xover4:     0.287 lk_ball_wtd:    -0.451 fa_elec:    -1.503 pro_close:     0.000 hbond_sr_bb:     0.000 hbond_lr_bb:     0.000 hbond_bb_sc:     0.000 hbond_sc:     0.000 dslf_fa13:     0.000 omega:    -0.009 fa_dun:     1.339 p_aa_pp:    -0.408 yhh_planarity:     0.000 ref:     0.582 rama_prepro:    -0.080
RSD_WTD: 23  fa_atr:    -4.479 fa_rep:     0.398 fa_sol:     4.610 fa_intra_rep:     0.007 fa_intra_sol_xover4:     0.123 lk_ball_wtd:    -0.261 fa_elec:    -2.195 pro_close:     0.000 hbond_sr_bb:     0.000 hbond_lr_bb:     0.000 hbond_bb_sc:     0.000 hbond_sc:     0.000 dslf_fa13:     0.000 omega:    -0.039 fa_dun:     0.992 p_aa_pp:    -0.038 yhh_planarity:     0.000 ref:    -0.715 rama_prepro:    -0.264
RSD_WTD: 24  fa_atr:    -6.817 fa_rep:     0.845 fa_sol:     1.783 fa_intra_rep:     0.018 fa_intra_sol_xover4:     0.100 lk_ball_wtd:    -0.210 fa_elec:    -0.527 pro_close:     0.000 hbond_sr_bb:     0.000 hbond_lr_bb:     0.000 hbond_bb_sc:     0.000 hbond_sc:     0.000 dslf_fa13:     0.000 omega:     0.131 fa_dun:     0.170 p_aa_pp:    -0.085 yhh_planarity:     0.000 ref:     1.661 rama_prepro:    -0.494
RSD_WTD: 25  fa_atr:    -1.945 fa_rep:     0.238 fa_sol:     2.130 fa_intra_rep:     0.000 fa_intra_sol_xover4:     0.000 lk_ball_wtd:    -0.123 fa_elec:    -1.150 pro_close:     0.000 hbond_sr_bb:     0.000 hbond_lr_bb:     0.000 hbond_bb_sc:     0.000 hbond_sc:     0.000 dslf_fa13:     0.000 omega:    -0.111 fa_dun:     0.000 p_aa_pp:    -1.360 yhh_planarity:     0.000 ref:     0.798 rama_prepro:    -0.361
RSD_WTD: 26  fa_atr:    -6.427 fa_rep:     0.998 fa_sol:     1.029 fa_intra_rep:     0.017 fa_intra_sol_xover4:     0.048 lk_ball_wtd:    -0.287 fa_elec:    -0.386 pro_close:     0.000 hbond_sr_bb:     0.000 hbond_lr_bb:     0.000 hbond_bb_sc:     0.000 hbond_sc:     0.000 dslf_fa13:     0.000 omega:     0.032 fa_dun:     0.024 p_aa_pp:    -0.345 yhh_planarity:     0.000 ref:     2.643 rama_prepro:    -0.345
RSD_WTD: 27  fa_atr:    -3.606 fa_rep:     0.255 fa_sol:     2.494 fa_intra_rep:     0.007 fa_intra_sol_xover4:     0.113 lk_ball_wtd:     0.126 fa_elec:    -0.954 pro_close:     0.000 hbond_sr_bb:     0.000 hbond_lr_bb:     0.000 hbond_bb_sc:     0.000 hbond_sc:     0.000 dslf_fa13:     0.000 omega:    -0.019 fa_dun:     1.124 p_aa_pp:    -0.042 yhh_planarity:     0.000 ref:    -0.715 rama_prepro:    -0.183
RSD_WTD: 28  fa_atr:    -7.727 fa_rep:     1.079 fa_sol:     5.798 fa_intra_rep:     0.008 fa_intra_sol_xover4:     0.153 lk_ball_wtd:    -0.616 fa_elec:    -0.876 pro_close:     0.000 hbond_sr_bb:     0.000 hbond_lr_bb:     0.000 hbond_bb_sc:     0.000 hbond_sc:     0.000 dslf_fa13:     0.000 omega:     0.040 fa_dun:     1.455 p_aa_pp:     0.329 yhh_planarity:     0.000 ref:    -0.715 rama_prepro:     0.069
RSD_WTD: 29  fa_atr:    -8.279 fa_rep:     0.796 fa_sol:     0.375 fa_intra_rep:     0.032 fa_intra_sol_xover4:     0.109 lk_ball_wtd:    -0.273 fa_elec:    -1.615 pro_close:     0.000 hbond_sr_bb:     0.000 hbond_lr_bb:     0.000 hbond_bb_sc:     0.000 hbond_sc:     0.000 dslf_fa13:     0.000 omega:    -0.007 fa_dun:     2.876 p_aa_pp:    -0.772 yhh_planarity:     0.000 ref:     2.304 rama_prepro:    -0.141
RSD_WTD: 30  fa_atr:    -7.535 fa_rep:     1.308 fa_sol:     0.898 fa_intra_rep:     0.017 fa_intra_sol_xover4:     0.045 lk_ball_wtd:    -0.001 fa_elec:    -2.268 pro_close:     0.000 hbond_sr_bb:     0.000 hbond_lr_bb:     0.000 hbond_bb_sc:     0.000 hbond_sc:     0.000 dslf_fa13:     0.000 omega:     0.507 fa_dun:     0.090 p_aa_pp:    -0.682 yhh_planarity:     0.000 ref:     2.643 rama_prepro:    -0.399
RSD_WTD: 31  fa_atr:    -7.516 fa_rep:     1.380 fa_sol:     0.918 fa_intra_rep:     0.017 fa_intra_sol_xover4:     0.047 lk_ball_wtd:     0.063 fa_elec:    -2.015 pro_close:     0.000 hbond_sr_bb:     0.000 hbond_lr_bb:     0.000 hbond_bb_sc:     0.000 hbond_sc:     0.000 dslf_fa13:     0.000 omega:     0.000 fa_dun:     0.682 p_aa_pp:    -0.595 yhh_planarity:     0.000 ref:     2.643 rama_prepro:    -0.293
RSD_WTD: 32  fa_atr:    -7.488 fa_rep:     1.767 fa_sol:     0.568 fa_intra_rep:     0.016 fa_intra_sol_xover4:     0.084 lk_ball_wtd:     0.095 fa_elec:    -1.744 pro_close:     0.000 hbond_sr_bb:     0.000 hbond_lr_bb:     0.000 hbond_bb_sc:     0.000 hbond_sc:     0.000 dslf_fa13:     0.000 omega:     0.281 fa_dun:     0.830 p_aa_pp:    -0.290 yhh_planarity:     0.000 ref:     1.661 rama_prepro:    -0.144
RSD_WTD: 33  fa_atr:   -10.631 fa_rep:     2.796 fa_sol:     1.573 fa_intra_rep:     0.026 fa_intra_sol_xover4:     0.525 lk_ball_wtd:    -0.211 fa_elec:    -1.644 pro_close:     0.000 hbond_sr_bb:     0.000 hbond_lr_bb:     0.000 hbond_bb_sc:     0.000 hbond_sc:     0.000 dslf_fa13:     0.000 omega:     0.069 fa_dun:     1.459 p_aa_pp:    -0.384 yhh_planarity:     0.000 ref:     1.218 rama_prepro:    -0.036
RSD_WTD: 34  fa_atr:    -3.582 fa_rep:     0.991 fa_sol:     2.334 fa_intra_rep:     0.007 fa_intra_sol_xover4:     0.119 lk_ball_wtd:    -0.117 fa_elec:    -0.336 pro_close:     0.000 hbond_sr_bb:     0.000 hbond_lr_bb:     0.000 hbond_bb_sc:     0.000 hbond_sc:     0.000 dslf_fa13:     0.000 omega:     0.001 fa_dun:     1.043 p_aa_pp:    -0.024 yhh_planarity:     0.000 ref:    -0.715 rama_prepro:    -0.204
RSD_WTD: 35  fa_atr:    -6.946 fa_rep:     0.804 fa_sol:     1.799 fa_intra_rep:     0.024 fa_intra_sol_xover4:     0.162 lk_ball_wtd:    -0.258 fa_elec:    -0.528 pro_close:     0.000 hbond_sr_bb:     0.000 hbond_lr_bb:     0.000 hbond_bb_sc:     0.000 hbond_sc:     0.000 dslf_fa13:     0.000 omega:    -0.053 fa_dun:     2.477 p_aa_pp:    -0.006 yhh_planarity:     0.000 ref:     0.582 rama_prepro:     0.157
RSD_WTD: 36  fa_atr:    -5.778 fa_rep:     0.809 fa_sol:     5.794 fa_intra_rep:     0.003 fa_intra_sol_xover4:     0.569 lk_ball_wtd:    -0.014 fa_elec:    -3.103 pro_close:     0.000 hbond_sr_bb:     0.000 hbond_lr_bb:     0.000 hbond_bb_sc:    -0.914 hbond_sc:     0.000 dslf_fa13:     0.000 omega:     0.091 fa_dun:     2.973 p_aa_pp:    -0.522 yhh_planarity:     0.000 ref:    -2.146 rama_prepro:     0.819
RSD_WTD: 37  fa_atr:    -3.871 fa_rep:     0.245 fa_sol:     3.245 fa_intra_rep:     0.008 fa_intra_sol_xover4:     0.360 lk_ball_wtd:    -0.204 fa_elec:    -1.022 pro_close:     0.000 hbond_sr_bb:     0.000 hbond_lr_bb:     0.000 hbond_bb_sc:     0.000 hbond_sc:     0.000 dslf_fa13:     0.000 omega:    -0.013 fa_dun:     2.656 p_aa_pp:    -0.162 yhh_planarity:     0.000 ref:    -2.725 rama_prepro:     0.302
RSD_WTD: 38  fa_atr:    -4.773 fa_rep:     0.573 fa_sol:     4.103 fa_intra_rep:     0.026 fa_intra_sol_xover4:     0.575 lk_ball_wtd:    -0.155 fa_elec:    -1.794 pro_close:     0.000 hbond_sr_bb:     0.000 hbond_lr_bb:     0.000 hbond_bb_sc:     0.000 hbond_sc:     0.000 dslf_fa13:     0.000 omega:    -0.013 fa_dun:     2.966 p_aa_pp:     0.046 yhh_planarity:     0.000 ref:    -0.715 rama_prepro:    -0.115
RSD_WTD: 39  fa_atr:    -9.567 fa_rep:     1.710 fa_sol:     2.898 fa_intra_rep:     0.020 fa_intra_sol_xover4:     0.082 lk_ball_wtd:    -0.145 fa_elec:    -2.437 pro_close:     0.000 hbond_sr_bb:     0.000 hbond_lr_bb:     0.000 hbond_bb_sc:    -0.914 hbond_sc:     0.000 dslf_fa13:     0.000 omega:     0.354 fa_dun:     0.162 p_aa_pp:    -0.300 yhh_planarity:     0.000 ref:     1.661 rama_prepro:    -0.139
RSD_WTD: 40  fa_atr:    -9.661 fa_rep:     1.308 fa_sol:     2.132 fa_intra_rep:     0.029 fa_intra_sol_xover4:     0.072 lk_ball_wtd:    -0.261 fa_elec:    -1.386 pro_close:     0.000 hbond_sr_bb:     0.000 hbond_lr_bb:     0.000 hbond_bb_sc:     0.000 hbond_sc:     0.000 dslf_fa13:     0.000 omega:    -0.035 fa_dun:     0.110 p_aa_pp:    -0.407 yhh_planarity:     0.000 ref:     2.304 rama_prepro:    -0.136
RSD_WTD: 41  fa_atr:    -6.220 fa_rep:     0.573 fa_sol:     4.433 fa_intra_rep:     0.008 fa_intra_sol_xover4:     0.165 lk_ball_wtd:    -0.235 fa_elec:    -2.092 pro_close:     0.000 hbond_sr_bb:     0.000 hbond_lr_bb:     0.000 hbond_bb_sc:     0.000 hbond_sc:     0.000 dslf_fa13:     0.000 omega:    -0.024 fa_dun:     2.138 p_aa_pp:     0.009 yhh_planarity:     0.000 ref:    -0.715 rama_prepro:    -0.073
RSD_WTD: 42  fa_atr:    -7.697 fa_rep:     0.817 fa_sol:     2.241 fa_intra_rep:     0.019 fa_intra_sol_xover4:     0.053 lk_ball_wtd:    -0.121 fa_elec:    -1.702 pro_close:     0.000 hbond_sr_bb:     0.000 hbond_lr_bb:     0.000 hbond_bb_sc:     0.000 hbond_sc:     0.000 dslf_fa13:     0.000 omega:     0.002 fa_dun:    -0.021 p_aa_pp:    -0.347 yhh_planarity:     0.000 ref:     2.643 rama_prepro:    -0.145
RSD_WTD: 43  fa_atr:    -6.484 fa_rep:     0.708 fa_sol:     1.360 fa_intra_rep:     0.001 fa_intra_sol_xover4:     0.000 lk_ball_wtd:    -0.048 fa_elec:    -1.102 pro_close:     0.000 hbond_sr_bb:     0.000 hbond_lr_bb:     0.000 hbond_bb_sc:     0.000 hbond_sc:     0.000 dslf_fa13:     0.000 omega:    -0.025 fa_dun:     0.000 p_aa_pp:    -0.210 yhh_planarity:     0.000 ref:     1.325 rama_prepro:    -0.136
RSD_WTD: 44  fa_atr:    -4.762 fa_rep:     0.716 fa_sol:     2.543 fa_intra_rep:     0.001 fa_intra_sol_xover4:     0.000 lk_ball_wtd:    -0.217 fa_elec:    -1.366 pro_close:     0.000 hbond_sr_bb:     0.000 hbond_lr_bb:     0.000 hbond_bb_sc:     0.000 hbond_sc:     0.000 dslf_fa13:     0.000 omega:     0.087 fa_dun:     0.000 p_aa_pp:     0.271 yhh_planarity:     0.000 ref:     1.325 rama_prepro:     0.127
RSD_WTD: 45  fa_atr:    -4.330 fa_rep:     0.265 fa_sol:     4.007 fa_intra_rep:     0.011 fa_intra_sol_xover4:     0.278 lk_ball_wtd:    -0.028 fa_elec:    -2.168 pro_close:     0.000 hbond_sr_bb:     0.000 hbond_lr_bb:     0.000 hbond_bb_sc:     0.000 hbond_sc:     0.000 dslf_fa13:     0.000 omega:     0.058 fa_dun:     1.802 p_aa_pp:     0.062 yhh_planarity:     0.000 ref:    -0.715 rama_prepro:     0.171
RSD_WTD: 46  fa_atr:    -7.733 fa_rep:     1.275 fa_sol:     2.615 fa_intra_rep:     0.020 fa_intra_sol_xover4:     0.053 lk_ball_wtd:    -0.063 fa_elec:    -1.948 pro_close:     0.000 hbond_sr_bb:     0.000 hbond_lr_bb:     0.000 hbond_bb_sc:     0.000 hbond_sc:     0.000 dslf_fa13:     0.000 omega:    -0.050 fa_dun:    -0.006 p_aa_pp:    -0.315 yhh_planarity:     0.000 ref:     2.643 rama_prepro:    -0.059
RSD_WTD: 47  fa_atr:    -8.772 fa_rep:     0.885 fa_sol:     2.132 fa_intra_rep:     0.020 fa_intra_sol_xover4:     0.078 lk_ball_wtd:    -0.215 fa_elec:    -2.011 pro_close:     0.000 hbond_sr_bb:     0.000 hbond_lr_bb:     0.000 hbond_bb_sc:     0.000 hbond_sc:     0.000 dslf_fa13:     0.000 omega:     0.210 fa_dun:     0.245 p_aa_pp:    -0.286 yhh_planarity:     0.000 ref:     1.661 rama_prepro:    -0.149
RSD_WTD: 48  fa_atr:    -3.393 fa_rep:     0.147 fa_sol:     3.472 fa_intra_rep:     0.004 fa_intra_sol_xover4:     0.676 lk_ball_wtd:    -0.206 fa_elec:    -0.992 pro_close:     0.000 hbond_sr_bb:     0.000 hbond_lr_bb:     0.000 hbond_bb_sc:     0.000 hbond_sc:     0.000 dslf_fa13:     0.000 omega:    -0.018 fa_dun:     1.581 p_aa_pp:     0.011 yhh_planarity:     0.000 ref:    -0.301 rama_prepro:    -0.226
RSD_WTD: 49  fa_atr:    -3.002 fa_rep:     0.142 fa_sol:     3.207 fa_intra_rep:     0.003 fa_intra_sol_xover4:     0.660 lk_ball_wtd:    -0.147 fa_elec:    -0.559 pro_close:     0.000 hbond_sr_bb:     0.000 hbond_lr_bb:     0.000 hbond_bb_sc:     0.000 hbond_sc:     0.000 dslf_fa13:     0.000 omega:     0.103 fa_dun:     2.831 p_aa_pp:     0.144 yhh_planarity:     0.000 ref:    -2.146 rama_prepro:    -0.158
RSD_WTD: 50  fa_atr:    -7.252 fa_rep:     1.182 fa_sol:     1.972 fa_intra_rep:     0.015 fa_intra_sol_xover4:     0.073 lk_ball_wtd:    -0.373 fa_elec:    -0.617 pro_close:     0.000 hbond_sr_bb:     0.000 hbond_lr_bb:     0.000 hbond_bb_sc:     0.000 hbond_sc:     0.000 dslf_fa13:     0.000 omega:    -0.028 fa_dun:     0.467 p_aa_pp:    -0.262 yhh_planarity:     0.000 ref:     1.661 rama_prepro:    -0.214
RSD_WTD: 51  fa_atr:    -2.326 fa_rep:     0.101 fa_sol:     2.327 fa_intra_rep:     0.000 fa_intra_sol_xover4:     0.000 lk_ball_wtd:    -0.237 fa_elec:    -0.478 pro_close:     0.000 hbond_sr_bb:     0.000 hbond_lr_bb:     0.000 hbond_bb_sc:     0.000 hbond_sc:     0.000 dslf_fa13:     0.000 omega:     0.210 fa_dun:     0.000 p_aa_pp:    -1.501 yhh_planarity:     0.000 ref:     0.798 rama_prepro:     0.353
RSD_WTD: 52  fa_atr:    -3.381 fa_rep:     0.086 fa_sol:     1.261 fa_intra_rep:     0.001 fa_intra_sol_xover4:     0.000 lk_ball_wtd:    -0.179 fa_elec:    -0.697 pro_close:     0.000 hbond_sr_bb:     0.000 hbond_lr_bb:     0.000 hbond_bb_sc:     0.000 hbond_sc:     0.000 dslf_fa13:     0.000 omega:    -0.021 fa_dun:     0.000 p_aa_pp:    -0.147 yhh_planarity:     0.000 ref:     1.325 rama_prepro:     0.066
RSD_WTD: 53  fa_atr:    -2.951 fa_rep:     0.323 fa_sol:     2.395 fa_intra_rep:     0.007 fa_intra_sol_xover4:     0.767 lk_ball_wtd:     0.035 fa_elec:     0.165 pro_close:     0.000 hbond_sr_bb:     0.000 hbond_lr_bb:     0.000 hbond_bb_sc:     0.000 hbond_sc:     0.000 dslf_fa13:     0.000 omega:     0.271 fa_dun:     2.828 p_aa_pp:    -0.265 yhh_planarity:     0.000 ref:    -2.725 rama_prepro:    -0.554
RSD_WTD: 54  fa_atr:    -5.289 fa_rep:     0.726 fa_sol:     4.984 fa_intra_rep:     0.005 fa_intra_sol_xover4:     0.243 lk_ball_wtd:    -0.276 fa_elec:    -2.898 pro_close:     0.000 hbond_sr_bb:     0.000 hbond_lr_bb:     0.000 hbond_bb_sc:     0.000 hbond_sc:     0.000 dslf_fa13:     0.000 omega:     0.052 fa_dun:     3.453 p_aa_pp:    -0.086 yhh_planarity:     0.000 ref:    -2.725 rama_prepro:    -0.135
RSD_WTD: 55  fa_atr:    -4.088 fa_rep:     0.438 fa_sol:     2.323 fa_intra_rep:     0.001 fa_intra_sol_xover4:     0.000 lk_ball_wtd:     0.266 fa_elec:    -3.069 pro_close:     0.000 hbond_sr_bb:     0.000 hbond_lr_bb:     0.000 hbond_bb_sc:    -0.980 hbond_sc:     0.000 dslf_fa13:     0.000 omega:     0.158 fa_dun:     0.000 p_aa_pp:     0.316 yhh_planarity:     0.000 ref:     1.325 rama_prepro:     0.298
RSD_WTD: 56  fa_atr:    -4.798 fa_rep:     0.380 fa_sol:     1.275 fa_intra_rep:     0.001 fa_intra_sol_xover4:     0.000 lk_ball_wtd:     0.122 fa_elec:    -2.019 pro_close:     0.000 hbond_sr_bb:     0.000 hbond_lr_bb:     0.000 hbond_bb_sc:     0.000 hbond_sc:     0.000 dslf_fa13:     0.000 omega:     0.023 fa_dun:     0.000 p_aa_pp:     0.240 yhh_planarity:     0.000 ref:     1.325 rama_prepro:     0.544
RSD_WTD: 57  fa_atr:    -8.283 fa_rep:     0.844 fa_sol:     0.966 fa_intra_rep:     0.027 fa_intra_sol_xover4:     0.073 lk_ball_wtd:     0.034 fa_elec:    -1.409 pro_close:     0.000 hbond_sr_bb:     0.000 hbond_lr_bb:     0.000 hbond_bb_sc:     0.000 hbond_sc:     0.000 dslf_fa13:     0.000 omega:    -0.058 fa_dun:     0.268 p_aa_pp:    -0.748 yhh_planarity:     0.000 ref:     2.304 rama_prepro:     0.070
RSD_WTD: 58  fa_atr:    -9.036 fa_rep:     2.289 fa_sol:     0.720 fa_intra_rep:     0.027 fa_intra_sol_xover4:     0.080 lk_ball_wtd:    -0.018 fa_elec:    -1.372 pro_close:     0.000 hbond_sr_bb:     0.000 hbond_lr_bb:     0.000 hbond_bb_sc:     0.000 hbond_sc:     0.000 dslf_fa13:     0.000 omega:     0.023 fa_dun:     0.477 p_aa_pp:    -0.678 yhh_planarity:     0.000 ref:     2.304 rama_prepro:    -0.353
RSD_WTD: 59  fa_atr:    -9.276 fa_rep:     1.491 fa_sol:     1.032 fa_intra_rep:     0.017 fa_intra_sol_xover4:     0.076 lk_ball_wtd:    -0.060 fa_elec:    -1.717 pro_close:     0.000 hbond_sr_bb:     0.000 hbond_lr_bb:     0.000 hbond_bb_sc:     0.000 hbond_sc:     0.000 dslf_fa13:     0.000 omega:    -0.053 fa_dun:     0.753 p_aa_pp:    -0.285 yhh_planarity:     0.000 ref:     1.661 rama_prepro:    -0.100
RSD_WTD: 60  fa_atr:    -8.035 fa_rep:     1.419 fa_sol:     1.831 fa_intra_rep:     0.027 fa_intra_sol_xover4:     0.072 lk_ball_wtd:    -0.190 fa_elec:    -1.846 pro_close:     0.000 hbond_sr_bb:     0.000 hbond_lr_bb:     0.000 hbond_bb_sc:     0.000 hbond_sc:     0.000 dslf_fa13:     0.000 omega:     0.128 fa_dun:     0.287 p_aa_pp:    -0.499 yhh_planarity:     0.000 ref:     2.304 rama_prepro:    -0.196
RSD_WTD: 61  fa_atr:    -9.697 fa_rep:     1.288 fa_sol:     1.089 fa_intra_rep:     0.022 fa_intra_sol_xover4:     0.229 lk_ball_wtd:    -0.013 fa_elec:    -1.610 pro_close:     0.000 hbond_sr_bb:     0.000 hbond_lr_bb:     0.000 hbond_bb_sc:     0.000 hbond_sc:     0.000 dslf_fa13:     0.000 omega:     0.145 fa_dun:     1.373 p_aa_pp:    -0.339 yhh_planarity:     0.000 ref:     1.218 rama_prepro:    -0.418
RSD_WTD: 62  fa_atr:    -2.774 fa_rep:     0.170 fa_sol:     3.442 fa_intra_rep:     0.008 fa_intra_sol_xover4:     0.805 lk_ball_wtd:     0.091 fa_elec:    -3.059 pro_close:     0.000 hbond_sr_bb:     0.000 hbond_lr_bb:     0.000 hbond_bb_sc:     0.000 hbond_sc:    -0.508 dslf_fa13:     0.000 omega:     0.661 fa_dun:     1.515 p_aa_pp:    -0.529 yhh_planarity:     0.000 ref:    -2.146 rama_prepro:     0.388
RSD_WTD: 63  fa_atr:    -6.121 fa_rep:     0.735 fa_sol:     1.957 fa_intra_rep:     0.032 fa_intra_sol_xover4:     0.087 lk_ball_wtd:    -0.158 fa_elec:     0.366 pro_close:     0.000 hbond_sr_bb:     0.000 hbond_lr_bb:     0.000 hbond_bb_sc:     0.000 hbond_sc:     0.000 dslf_fa13:     0.000 omega:     0.030 fa_dun:     1.174 p_aa_pp:    -0.761 yhh_planarity:     0.000 ref:     2.304 rama_prepro:     0.326
RSD_WTD: 64  fa_atr:    -2.071 fa_rep:     0.137 fa_sol:     3.312 fa_intra_rep:     0.004 fa_intra_sol_xover4:     0.311 lk_ball_wtd:     0.001 fa_elec:    -2.541 pro_close:     0.000 hbond_sr_bb:     0.000 hbond_lr_bb:     0.000 hbond_bb_sc:     0.000 hbond_sc:    -0.295 dslf_fa13:     0.000 omega:    -0.035 fa_dun:     1.885 p_aa_pp:    -0.257 yhh_planarity:     0.000 ref:    -2.146 rama_prepro:    -0.358
RSD_WTD: 65  fa_atr:    -4.746 fa_rep:     0.584 fa_sol:     5.609 fa_intra_rep:     0.010 fa_intra_sol_xover4:     0.631 lk_ball_wtd:    -0.119 fa_elec:    -2.578 pro_close:     0.000 hbond_sr_bb:     0.000 hbond_lr_bb:     0.000 hbond_bb_sc:    -0.307 hbond_sc:     0.000 dslf_fa13:     0.000 omega:    -0.009 fa_dun:     1.668 p_aa_pp:    -0.634 yhh_planarity:     0.000 ref:    -2.146 rama_prepro:    -0.288
RSD_WTD: 66  fa_atr:    -4.415 fa_rep:     0.107 fa_sol:     4.749 fa_intra_rep:     0.007 fa_intra_sol_xover4:     0.642 lk_ball_wtd:     0.009 fa_elec:    -1.128 pro_close:     0.000 hbond_sr_bb:     0.000 hbond_lr_bb:     0.000 hbond_bb_sc:     0.000 hbond_sc:     0.000 dslf_fa13:     0.000 omega:     0.012 fa_dun:     3.545 p_aa_pp:    -0.331 yhh_planarity:     0.000 ref:    -2.725 rama_prepro:    -0.454
RSD_WTD: 67  fa_atr:    -3.899 fa_rep:     0.234 fa_sol:     4.647 fa_intra_rep:     0.004 fa_intra_sol_xover4:     0.299 lk_ball_wtd:    -0.188 fa_elec:    -2.206 pro_close:     0.000 hbond_sr_bb:     0.000 hbond_lr_bb:     0.000 hbond_bb_sc:    -0.307 hbond_sc:     0.000 dslf_fa13:     0.000 omega:     0.228 fa_dun:     1.797 p_aa_pp:    -0.013 yhh_planarity:     0.000 ref:    -2.146 rama_prepro:    -0.347
RSD_WTD: 68  fa_atr:    -6.167 fa_rep:     0.472 fa_sol:     5.907 fa_intra_rep:     0.008 fa_intra_sol_xover4:     0.342 lk_ball_wtd:    -0.612 fa_elec:    -1.839 pro_close:     0.000 hbond_sr_bb:     0.000 hbond_lr_bb:     0.000 hbond_bb_sc:     0.000 hbond_sc:     0.000 dslf_fa13:     0.000 omega:     0.066 fa_dun:     2.592 p_aa_pp:    -0.057 yhh_planarity:     0.000 ref:    -2.725 rama_prepro:    -0.116
RSD_WTD: 69  fa_atr:   -11.547 fa_rep:     2.334 fa_sol:     2.273 fa_intra_rep:     0.023 fa_intra_sol_xover4:     0.252 lk_ball_wtd:    -0.120 fa_elec:    -1.911 pro_close:     0.000 hbond_sr_bb:     0.000 hbond_lr_bb:     0.000 hbond_bb_sc:     0.000 hbond_sc:     0.000 dslf_fa13:     0.000 omega:     0.003 fa_dun:     1.329 p_aa_pp:    -0.532 yhh_planarity:     0.000 ref:     1.218 rama_prepro:     0.014
RSD_WTD: 70  fa_atr:    -6.483 fa_rep:     0.491 fa_sol:     4.181 fa_intra_rep:     0.015 fa_intra_sol_xover4:     0.244 lk_ball_wtd:    -0.088 fa_elec:    -2.052 pro_close:     0.000 hbond_sr_bb:     0.000 hbond_lr_bb:     0.000 hbond_bb_sc:     0.000 hbond_sc:     0.000 dslf_fa13:     0.000 omega:    -0.006 fa_dun:     1.951 p_aa_pp:     0.017 yhh_planarity:     0.000 ref:    -0.715 rama_prepro:     0.111
RSD_WTD: 71  fa_atr:    -4.586 fa_rep:     0.168 fa_sol:     4.339 fa_intra_rep:     0.013 fa_intra_sol_xover4:     0.149 lk_ball_wtd:    -0.165 fa_elec:    -1.730 pro_close:     0.000 hbond_sr_bb:     0.000 hbond_lr_bb:     0.000 hbond_bb_sc:     0.000 hbond_sc:     0.000 dslf_fa13:     0.000 omega:    -0.034 fa_dun:     2.147 p_aa_pp:     0.013 yhh_planarity:     0.000 ref:    -0.715 rama_prepro:    -0.152
RSD_WTD: 72  fa_atr:    -7.948 fa_rep:     0.608 fa_sol:     5.782 fa_intra_rep:     0.007 fa_intra_sol_xover4:     0.183 lk_ball_wtd:    -0.442 fa_elec:    -2.702 pro_close:     0.000 hbond_sr_bb:     0.000 hbond_lr_bb:     0.000 hbond_bb_sc:     0.000 hbond_sc:     0.000 dslf_fa13:     0.000 omega:     0.008 fa_dun:     2.363 p_aa_pp:     0.068 yhh_planarity:     0.000 ref:    -1.451 rama_prepro:    -0.164
RSD_WTD: 73  fa_atr:    -8.896 fa_rep:     1.420 fa_sol:     1.290 fa_intra_rep:     0.020 fa_intra_sol_xover4:     0.054 lk_ball_wtd:    -0.188 fa_elec:    -2.102 pro_close:     0.000 hbond_sr_bb:     0.000 hbond_lr_bb:     0.000 hbond_bb_sc:     0.000 hbond_sc:     0.000 dslf_fa13:     0.000 omega:     0.012 fa_dun:     0.036 p_aa_pp:    -0.316 yhh_planarity:     0.000 ref:     2.643 rama_prepro:    -0.050
RSD_WTD: 74  fa_atr:    -6.209 fa_rep:     0.425 fa_sol:     5.779 fa_intra_rep:     0.010 fa_intra_sol_xover4:     0.301 lk_ball_wtd:     0.037 fa_elec:    -3.424 pro_close:     0.000 hbond_sr_bb:     0.000 hbond_lr_bb:     0.000 hbond_bb_sc:     0.000 hbond_sc:    -0.382 dslf_fa13:     0.000 omega:     0.024 fa_dun:     1.606 p_aa_pp:     0.043 yhh_planarity:     0.000 ref:    -0.715 rama_prepro:     0.030
RSD_WTD: 75  fa_atr:    -5.716 fa_rep:     0.329 fa_sol:     5.016 fa_intra_rep:     0.015 fa_intra_sol_xover4:     0.498 lk_ball_wtd:    -0.402 fa_elec:    -1.937 pro_close:     0.000 hbond_sr_bb:     0.000 hbond_lr_bb:     0.000 hbond_bb_sc:     0.000 hbond_sc:     0.000 dslf_fa13:     0.000 omega:     0.010 fa_dun:     2.000 p_aa_pp:     0.004 yhh_planarity:     0.000 ref:    -0.715 rama_prepro:    -0.081
RSD_WTD: 76  fa_atr:    -6.614 fa_rep:     0.802 fa_sol:     2.843 fa_intra_rep:     0.001 fa_intra_sol_xover4:     0.000 lk_ball_wtd:    -0.059 fa_elec:    -2.050 pro_close:     0.000 hbond_sr_bb:     0.000 hbond_lr_bb:     0.000 hbond_bb_sc:     0.000 hbond_sc:     0.000 dslf_fa13:     0.000 omega:     0.029 fa_dun:     0.000 p_aa_pp:    -0.209 yhh_planarity:     0.000 ref:     1.325 rama_prepro:    -0.298
RSD_WTD: 77  fa_atr:    -9.642 fa_rep:     0.911 fa_sol:     3.557 fa_intra_rep:     0.016 fa_intra_sol_xover4:     0.074 lk_ball_wtd:    -0.253 fa_elec:    -2.467 pro_close:     0.000 hbond_sr_bb:     0.000 hbond_lr_bb:     0.000 hbond_bb_sc:     0.000 hbond_sc:     0.000 dslf_fa13:     0.000 omega:     0.107 fa_dun:     0.274 p_aa_pp:    -0.271 yhh_planarity:     0.000 ref:     1.661 rama_prepro:    -0.269
RSD_WTD: 78  fa_atr:    -5.312 fa_rep:     0.205 fa_sol:     6.445 fa_intra_rep:     0.006 fa_intra_sol_xover4:     0.270 lk_ball_wtd:    -0.219 fa_elec:    -3.688 pro_close:     0.000 hbond_sr_bb:     0.000 hbond_lr_bb:     0.000 hbond_bb_sc:     0.000 hbond_sc:    -0.382 dslf_fa13:     0.000 omega:     0.121 fa_dun:     3.173 p_aa_pp:    -0.243 yhh_planarity:     0.000 ref:    -2.725 rama_prepro:    -0.348
RSD_WTD: 79  fa_atr:    -7.529 fa_rep:     0.600 fa_sol:     4.149 fa_intra_rep:     0.016 fa_intra_sol_xover4:     0.069 lk_ball_wtd:    -0.385 fa_elec:    -1.865 pro_close:     0.000 hbond_sr_bb:     0.000 hbond_lr_bb:     0.000 hbond_bb_sc:     0.000 hbond_sc:     0.000 dslf_fa13:     0.000 omega:     0.022 fa_dun:     0.951 p_aa_pp:    -0.175 yhh_planarity:     0.000 ref:     1.661 rama_prepro:    -0.123
RSD_WTD: 80  fa_atr:   -10.963 fa_rep:     1.479 fa_sol:     3.330 fa_intra_rep:     0.007 fa_intra_sol_xover4:     0.068 lk_ball_wtd:    -0.352 fa_elec:    -2.535 pro_close:     0.000 hbond_sr_bb:     0.000 hbond_lr_bb:     0.000 hbond_bb_sc:     0.000 hbond_sc:     0.000 dslf_fa13:     0.000 omega:     0.047 fa_dun:     1.485 p_aa_pp:    -0.003 yhh_planarity:     0.000 ref:     1.657 rama_prepro:     0.046
RSD_WTD: 81  fa_atr:    -4.487 fa_rep:     0.235 fa_sol:     4.267 fa_intra_rep:     0.010 fa_intra_sol_xover4:     0.321 lk_ball_wtd:    -0.409 fa_elec:    -0.799 pro_close:     0.000 hbond_sr_bb:     0.000 hbond_lr_bb:     0.000 hbond_bb_sc:     0.000 hbond_sc:     0.000 dslf_fa13:     0.000 omega:     0.030 fa_dun:     1.712 p_aa_pp:     0.073 yhh_planarity:     0.000 ref:    -0.715 rama_prepro:    -0.051
RSD_WTD: 82  fa_atr:    -2.874 fa_rep:     0.142 fa_sol:     2.851 fa_intra_rep:     0.023 fa_intra_sol_xover4:     0.369 lk_ball_wtd:    -0.161 fa_elec:    -0.557 pro_close:     0.000 hbond_sr_bb:     0.000 hbond_lr_bb:     0.000 hbond_bb_sc:     0.000 hbond_sc:     0.000 dslf_fa13:     0.000 omega:     0.013 fa_dun:     3.271 p_aa_pp:     0.007 yhh_planarity:     0.000 ref:    -0.715 rama_prepro:    -0.190
RSD_WTD: 83  fa_atr:    -6.142 fa_rep:     1.299 fa_sol:     1.752 fa_intra_rep:     0.012 fa_intra_sol_xover4:     0.073 lk_ball_wtd:    -0.183 fa_elec:    -0.464 pro_close:     0.000 hbond_sr_bb:     0.000 hbond_lr_bb:     0.000 hbond_bb_sc:     0.000 hbond_sc:     0.000 dslf_fa13:     0.000 omega:     0.886 fa_dun:     0.997 p_aa_pp:    -0.297 yhh_planarity:     0.000 ref:     1.661 rama_prepro:    -0.351
RSD_WTD: 84  fa_atr:    -1.967 fa_rep:     0.104 fa_sol:     2.130 fa_intra_rep:     0.000 fa_intra_sol_xover4:     0.000 lk_ball_wtd:    -0.165 fa_elec:    -0.899 pro_close:     0.000 hbond_sr_bb:     0.000 hbond_lr_bb:     0.000 hbond_bb_sc:     0.000 hbond_sc:     0.000 dslf_fa13:     0.000 omega:     0.912 fa_dun:     0.000 p_aa_pp:    -1.494 yhh_planarity:     0.000 ref:     0.798 rama_prepro:     0.526
RSD_WTD: 85  fa_atr:    -6.614 fa_rep:     1.190 fa_sol:     0.955 fa_intra_rep:     0.025 fa_intra_sol_xover4:     0.063 lk_ball_wtd:    -0.494 fa_elec:    -0.461 pro_close:     0.000 hbond_sr_bb:     0.000 hbond_lr_bb:     0.000 hbond_bb_sc:     0.000 hbond_sc:     0.000 dslf_fa13:     0.000 omega:     0.015 fa_dun:     2.007 p_aa_pp:     0.313 yhh_planarity:     0.000 ref:     2.643 rama_prepro:     0.659
RSD_WTD: 86  fa_atr:    -4.123 fa_rep:     0.479 fa_sol:     4.124 fa_intra_rep:     0.003 fa_intra_sol_xover4:     0.286 lk_ball_wtd:    -0.097 fa_elec:    -1.947 pro_close:     0.000 hbond_sr_bb:     0.000 hbond_lr_bb:     0.000 hbond_bb_sc:    -0.980 hbond_sc:     0.000 dslf_fa13:     0.000 omega:     0.139 fa_dun:     2.248 p_aa_pp:    -0.156 yhh_planarity:     0.000 ref:    -2.146 rama_prepro:    -0.127
RSD_WTD: 87  fa_atr:    -6.281 fa_rep:     0.158 fa_sol:     4.873 fa_intra_rep:     0.005 fa_intra_sol_xover4:     0.433 lk_ball_wtd:    -0.346 fa_elec:    -1.527 pro_close:     0.000 hbond_sr_bb:     0.000 hbond_lr_bb:     0.000 hbond_bb_sc:     0.000 hbond_sc:     0.000 dslf_fa13:     0.000 omega:     0.306 fa_dun:     2.238 p_aa_pp:    -0.273 yhh_planarity:     0.000 ref:    -0.301 rama_prepro:     0.072
RSD_WTD: 88  fa_atr:    -9.518 fa_rep:     0.884 fa_sol:     7.153 fa_intra_rep:     0.018 fa_intra_sol_xover4:     0.537 lk_ball_wtd:     0.133 fa_elec:    -5.592 pro_close:     0.000 hbond_sr_bb:     0.000 hbond_lr_bb:     0.000 hbond_bb_sc:    -1.112 hbond_sc:    -1.271 dslf_fa13:     0.000 omega:     0.035 fa_dun:     2.137 p_aa_pp:     0.170 yhh_planarity:     0.000 ref:    -0.095 rama_prepro:     0.291
RSD_WTD: 89  fa_atr:    -8.790 fa_rep:     1.556 fa_sol:     1.490 fa_intra_rep:     0.026 fa_intra_sol_xover4:     0.075 lk_ball_wtd:    -0.117 fa_elec:    -1.437 pro_close:     0.000 hbond_sr_bb:     0.000 hbond_lr_bb:     0.000 hbond_bb_sc:     0.000 hbond_sc:     0.000 dslf_fa13:     0.000 omega:     0.083 fa_dun:     0.690 p_aa_pp:    -0.757 yhh_planarity:     0.000 ref:     2.304 rama_prepro:    -0.104
RSD_WTD: 90  fa_atr:    -7.928 fa_rep:     0.743 fa_sol:     0.429 fa_intra_rep:     0.033 fa_intra_sol_xover4:     0.090 lk_ball_wtd:     0.170 fa_elec:    -2.084 pro_close:     0.000 hbond_sr_bb:     0.000 hbond_lr_bb:     0.000 hbond_bb_sc:     0.000 hbond_sc:     0.000 dslf_fa13:     0.000 omega:     0.035 fa_dun:     1.011 p_aa_pp:    -0.682 yhh_planarity:     0.000 ref:     2.304 rama_prepro:    -0.451
RSD_WTD: 91  fa_atr:    -6.685 fa_rep:     2.127 fa_sol:     1.972 fa_intra_rep:     0.001 fa_intra_sol_xover4:     0.000 lk_ball_wtd:     0.102 fa_elec:    -1.781 pro_close:     0.000 hbond_sr_bb:     0.000 hbond_lr_bb:     0.000 hbond_bb_sc:     0.000 hbond_sc:     0.000 dslf_fa13:     0.000 omega:    -0.007 fa_dun:     0.000 p_aa_pp:     0.180 yhh_planarity:     0.000 ref:     1.325 rama_prepro:    -0.066
RSD_WTD: 92  fa_atr:    -7.824 fa_rep:     1.031 fa_sol:     1.482 fa_intra_rep:     0.015 fa_intra_sol_xover4:     0.052 lk_ball_wtd:     0.047 fa_elec:    -1.895 pro_close:     0.000 hbond_sr_bb:     0.000 hbond_lr_bb:     0.000 hbond_bb_sc:     0.000 hbond_sc:     0.000 dslf_fa13:     0.000 omega:     0.337 fa_dun:     0.248 p_aa_pp:    -0.042 yhh_planarity:     0.000 ref:     1.661 rama_prepro:     0.123
RSD_WTD: 93  fa_atr:    -5.940 fa_rep:     0.614 fa_sol:     5.097 fa_intra_rep:     0.026 fa_intra_sol_xover4:     0.582 lk_ball_wtd:     0.006 fa_elec:    -3.785 pro_close:     0.000 hbond_sr_bb:     0.000 hbond_lr_bb:     0.000 hbond_bb_sc:     0.000 hbond_sc:    -0.980 dslf_fa13:     0.000 omega:     0.033 fa_dun:     3.113 p_aa_pp:     0.069 yhh_planarity:     0.000 ref:    -0.095 rama_prepro:     0.019
RSD_WTD: 94  fa_atr:    -5.730 fa_rep:     0.392 fa_sol:     1.057 fa_intra_rep:     0.025 fa_intra_sol_xover4:     0.183 lk_ball_wtd:    -0.374 fa_elec:    -0.362 pro_close:     0.000 hbond_sr_bb:     0.000 hbond_lr_bb:     0.000 hbond_bb_sc:     0.000 hbond_sc:     0.000 dslf_fa13:     0.000 omega:     0.172 fa_dun:     1.359 p_aa_pp:     0.001 yhh_planarity:     0.000 ref:     1.661 rama_prepro:     0.214
RSD_WTD: 95  fa_atr:    -2.700 fa_rep:     0.187 fa_sol:     3.751 fa_intra_rep:     0.007 fa_intra_sol_xover4:     0.127 lk_ball_wtd:     0.162 fa_elec:    -3.437 pro_close:     0.000 hbond_sr_bb:     0.000 hbond_lr_bb:     0.000 hbond_bb_sc:     0.000 hbond_sc:    -0.508 dslf_fa13:     0.000 omega:     0.094 fa_dun:     1.052 p_aa_pp:    -0.175 yhh_planarity:     0.000 ref:    -0.715 rama_prepro:     0.059
RSD_WTD: 96  fa_atr:    -3.309 fa_rep:     0.265 fa_sol:     3.804 fa_intra_rep:     0.002 fa_intra_sol_xover4:     0.075 lk_ball_wtd:    -0.367 fa_elec:    -1.127 pro_close:     0.000 hbond_sr_bb:     0.000 hbond_lr_bb:     0.000 hbond_bb_sc:    -0.649 hbond_sc:     0.000 dslf_fa13:     0.000 omega:    -0.001 fa_dun:     0.142 p_aa_pp:    -0.508 yhh_planarity:     0.000 ref:    -0.290 rama_prepro:    -0.231
RSD_WTD: 97  fa_atr:    -3.633 fa_rep:     0.343 fa_sol:     4.505 fa_intra_rep:     0.003 fa_intra_sol_xover4:     0.294 lk_ball_wtd:    -0.289 fa_elec:    -3.998 pro_close:     0.000 hbond_sr_bb:     0.000 hbond_lr_bb:     0.000 hbond_bb_sc:     0.000 hbond_sc:     0.000 dslf_fa13:     0.000 omega:    -0.013 fa_dun:     2.291 p_aa_pp:    -0.236 yhh_planarity:     0.000 ref:    -2.146 rama_prepro:    -0.269
RSD_WTD: 98  fa_atr:    -3.444 fa_rep:     0.122 fa_sol:     3.433 fa_intra_rep:     0.008 fa_intra_sol_xover4:     0.318 lk_ball_wtd:    -0.227 fa_elec:    -0.752 pro_close:     0.000 hbond_sr_bb:     0.000 hbond_lr_bb:     0.000 hbond_bb_sc:     0.000 hbond_sc:     0.000 dslf_fa13:     0.000 omega:     0.003 fa_dun:     2.488 p_aa_pp:     0.062 yhh_planarity:     0.000 ref:    -2.725 rama_prepro:     0.003
RSD_WTD: 99  fa_atr:    -5.165 fa_rep:     0.518 fa_sol:     6.043 fa_intra_rep:     0.007 fa_intra_sol_xover4:     0.115 lk_ball_wtd:    -0.201 fa_elec:    -4.386 pro_close:     0.000 hbond_sr_bb:     0.000 hbond_lr_bb:     0.000 hbond_bb_sc:    -0.649 hbond_sc:    -0.295 dslf_fa13:     0.000 omega:    -0.019 fa_dun:     0.992 p_aa_pp:    -0.036 yhh_planarity:     0.000 ref:    -0.715 rama_prepro:     0.026
RSD_WTD: 100  fa_atr:   -10.249 fa_rep:     1.224 fa_sol:     1.632 fa_intra_rep:     0.023 fa_intra_sol_xover4:     0.268 lk_ball_wtd:     0.021 fa_elec:    -1.856 pro_close:     0.000 hbond_sr_bb:     0.000 hbond_lr_bb:     0.000 hbond_bb_sc:     0.000 hbond_sc:     0.000 dslf_fa13:     0.000 omega:    -0.004 fa_dun:     1.390 p_aa_pp:    -0.489 yhh_planarity:     0.000 ref:     1.218 rama_prepro:    -0.076
RSD_WTD: 101  fa_atr:    -6.352 fa_rep:     0.505 fa_sol:     3.638 fa_intra_rep:     0.009 fa_intra_sol_xover4:     0.180 lk_ball_wtd:    -0.192 fa_elec:    -1.645 pro_close:     0.000 hbond_sr_bb:     0.000 hbond_lr_bb:     0.000 hbond_bb_sc:     0.000 hbond_sc:     0.000 dslf_fa13:     0.000 omega:     0.021 fa_dun:     0.974 p_aa_pp:     0.076 yhh_planarity:     0.000 ref:    -0.715 rama_prepro:     0.032
RSD_WTD: 102  fa_atr:    -5.600 fa_rep:     0.192 fa_sol:     5.245 fa_intra_rep:     0.009 fa_intra_sol_xover4:     0.170 lk_ball_wtd:    -0.064 fa_elec:    -2.020 pro_close:     0.000 hbond_sr_bb:     0.000 hbond_lr_bb:     0.000 hbond_bb_sc:     0.000 hbond_sc:     0.000 dslf_fa13:     0.000 omega:    -0.022 fa_dun:     2.205 p_aa_pp:     0.047 yhh_planarity:     0.000 ref:    -0.715 rama_prepro:    -0.120
RSD_WTD: 103  fa_atr:    -9.056 fa_rep:     1.314 fa_sol:     2.956 fa_intra_rep:     0.017 fa_intra_sol_xover4:     0.073 lk_ball_wtd:    -0.036 fa_elec:    -2.136 pro_close:     0.000 hbond_sr_bb:     0.000 hbond_lr_bb:     0.000 hbond_bb_sc:     0.000 hbond_sc:     0.000 dslf_fa13:     0.000 omega:     0.135 fa_dun:     0.503 p_aa_pp:    -0.261 yhh_planarity:     0.000 ref:     1.661 rama_prepro:    -0.201
RSD_WTD: 104  fa_atr:    -6.437 fa_rep:     1.159 fa_sol:     1.807 fa_intra_rep:     0.001 fa_intra_sol_xover4:     0.000 lk_ball_wtd:     0.103 fa_elec:    -1.912 pro_close:     0.000 hbond_sr_bb:     0.000 hbond_lr_bb:     0.000 hbond_bb_sc:     0.000 hbond_sc:     0.000 dslf_fa13:     0.000 omega:     0.090 fa_dun:     0.000 p_aa_pp:    -0.235 yhh_planarity:     0.000 ref:     1.325 rama_prepro:    -0.283
RSD_WTD: 105  fa_atr:    -6.103 fa_rep:     0.521 fa_sol:     5.108 fa_intra_rep:     0.009 fa_intra_sol_xover4:     0.183 lk_ball_wtd:    -0.260 fa_elec:    -2.161 pro_close:     0.000 hbond_sr_bb:     0.000 hbond_lr_bb:     0.000 hbond_bb_sc:     0.000 hbond_sc:     0.000 dslf_fa13:     0.000 omega:     0.003 fa_dun:     0.946 p_aa_pp:     0.065 yhh_planarity:     0.000 ref:    -0.715 rama_prepro:    -0.222
RSD_WTD: 106  fa_atr:    -8.404 fa_rep:     0.823 fa_sol:     3.767 fa_intra_rep:     0.029 fa_intra_sol_xover4:     0.072 lk_ball_wtd:    -0.318 fa_elec:    -1.350 pro_close:     0.000 hbond_sr_bb:     0.000 hbond_lr_bb:     0.000 hbond_bb_sc:     0.000 hbond_sc:     0.000 dslf_fa13:     0.000 omega:    -0.021 fa_dun:     0.111 p_aa_pp:    -0.367 yhh_planarity:     0.000 ref:     2.304 rama_prepro:     0.025
RSD_WTD: 107  fa_atr:    -6.351 fa_rep:     0.403 fa_sol:     2.233 fa_intra_rep:     0.001 fa_intra_sol_xover4:     0.000 lk_ball_wtd:    -0.159 fa_elec:    -1.629 pro_close:     0.000 hbond_sr_bb:     0.000 hbond_lr_bb:     0.000 hbond_bb_sc:     0.000 hbond_sc:     0.000 dslf_fa13:     0.000 omega:     0.044 fa_dun:     0.000 p_aa_pp:    -0.167 yhh_planarity:     0.000 ref:     1.325 rama_prepro:    -0.028
RSD_WTD: 108  fa_atr:    -4.221 fa_rep:     0.290 fa_sol:     2.788 fa_intra_rep:     0.001 fa_intra_sol_xover4:     0.000 lk_ball_wtd:    -0.252 fa_elec:    -1.559 pro_close:     0.000 hbond_sr_bb:     0.000 hbond_lr_bb:     0.000 hbond_bb_sc:     0.000 hbond_sc:     0.000 dslf_fa13:     0.000 omega:    -0.022 fa_dun:     0.000 p_aa_pp:    -0.131 yhh_planarity:     0.000 ref:     1.325 rama_prepro:    -0.178
RSD_WTD: 109  fa_atr:    -4.111 fa_rep:     0.454 fa_sol:     4.372 fa_intra_rep:     0.006 fa_intra_sol_xover4:     0.273 lk_ball_wtd:    -0.436 fa_elec:    -1.014 pro_close:     0.000 hbond_sr_bb:     0.000 hbond_lr_bb:     0.000 hbond_bb_sc:     0.000 hbond_sc:     0.000 dslf_fa13:     0.000 omega:    -0.059 fa_dun:     2.696 p_aa_pp:    -0.356 yhh_planarity:     0.000 ref:    -2.725 rama_prepro:    -0.409
RSD_WTD: 110  fa_atr:    -7.108 fa_rep:     1.133 fa_sol:     1.653 fa_intra_rep:     0.017 fa_intra_sol_xover4:     0.099 lk_ball_wtd:    -0.200 fa_elec:    -0.672 pro_close:     0.000 hbond_sr_bb:     0.000 hbond_lr_bb:     0.000 hbond_bb_sc:     0.000 hbond_sc:     0.000 dslf_fa13:     0.000 omega:     0.512 fa_dun:     0.158 p_aa_pp:    -0.085 yhh_planarity:     0.000 ref:     1.661 rama_prepro:    -0.507
RSD_WTD: 111  fa_atr:    -2.331 fa_rep:     0.248 fa_sol:     2.674 fa_intra_rep:     0.000 fa_intra_sol_xover4:     0.000 lk_ball_wtd:    -0.328 fa_elec:    -0.905 pro_close:     0.000 hbond_sr_bb:     0.000 hbond_lr_bb:     0.000 hbond_bb_sc:     0.000 hbond_sc:     0.000 dslf_fa13:     0.000 omega:     0.159 fa_dun:     0.000 p_aa_pp:    -1.457 yhh_planarity:     0.000 ref:     0.798 rama_prepro:    -0.156
RSD_WTD: 112  fa_atr:    -4.014 fa_rep:     0.171 fa_sol:     1.346 fa_intra_rep:     0.001 fa_intra_sol_xover4:     0.000 lk_ball_wtd:    -0.413 fa_elec:    -0.301 pro_close:     0.000 hbond_sr_bb:     0.000 hbond_lr_bb:     0.000 hbond_bb_sc:     0.000 hbond_sc:     0.000 dslf_fa13:     0.000 omega:    -0.004 fa_dun:     0.000 p_aa_pp:    -0.104 yhh_planarity:     0.000 ref:     1.325 rama_prepro:    -0.372
RSD_WTD: 113  fa_atr:    -4.246 fa_rep:     0.193 fa_sol:     5.722 fa_intra_rep:     0.004 fa_intra_sol_xover4:     0.296 lk_ball_wtd:     0.468 fa_elec:    -4.086 pro_close:     0.000 hbond_sr_bb:     0.000 hbond_lr_bb:     0.000 hbond_bb_sc:    -1.112 hbond_sc:    -1.271 dslf_fa13:     0.000 omega:     0.518 fa_dun:     2.127 p_aa_pp:    -0.173 yhh_planarity:     0.000 ref:    -2.146 rama_prepro:    -0.530
RSD_WTD: 114  fa_atr:    -4.958 fa_rep:     0.670 fa_sol:     1.800 fa_intra_rep:     0.001 fa_intra_sol_xover4:     0.000 lk_ball_wtd:    -0.105 fa_elec:    -1.746 pro_close:     0.000 hbond_sr_bb:     0.000 hbond_lr_bb:     0.000 hbond_bb_sc:     0.000 hbond_sc:     0.000 dslf_fa13:     0.000 omega:     0.069 fa_dun:     0.000 p_aa_pp:    -0.531 yhh_planarity:     0.000 ref:     1.325 rama_prepro:    -0.152
RSD_WTD: 115  fa_atr:    -7.861 fa_rep:     1.202 fa_sol:     0.189 fa_intra_rep:     0.028 fa_intra_sol_xover4:     0.067 lk_ball_wtd:     0.053 fa_elec:    -1.714 pro_close:     0.000 hbond_sr_bb:     0.000 hbond_lr_bb:     0.000 hbond_bb_sc:     0.000 hbond_sc:     0.000 dslf_fa13:     0.000 omega:     0.496 fa_dun:     0.313 p_aa_pp:    -0.732 yhh_planarity:     0.000 ref:     2.304 rama_prepro:    -0.199
RSD_WTD: 116  fa_atr:    -8.104 fa_rep:     1.737 fa_sol:     2.002 fa_intra_rep:     0.003 fa_intra_sol_xover4:     0.030 lk_ball_wtd:    -0.017 fa_elec:    -2.023 pro_close:     0.000 hbond_sr_bb:     0.000 hbond_lr_bb:     0.000 hbond_bb_sc:     0.000 hbond_sc:     0.000 dslf_fa13:     0.000 omega:    -0.005 fa_dun:     1.482 p_aa_pp:     0.107 yhh_planarity:     0.000 ref:     3.255 rama_prepro:    -0.130
RSD_WTD: 117  fa_atr:    -8.346 fa_rep:     0.979 fa_sol:     0.931 fa_intra_rep:     0.024 fa_intra_sol_xover4:     0.081 lk_ball_wtd:     0.094 fa_elec:    -1.963 pro_close:     0.000 hbond_sr_bb:     0.000 hbond_lr_bb:     0.000 hbond_bb_sc:     0.000 hbond_sc:     0.000 dslf_fa13:     0.000 omega:     0.507 fa_dun:     0.491 p_aa_pp:    -0.665 yhh_planarity:     0.000 ref:     2.304 rama_prepro:    -0.196
RSD_WTD: 118  fa_atr:    -7.713 fa_rep:     1.256 fa_sol:     1.785 fa_intra_rep:     0.033 fa_intra_sol_xover4:     0.106 lk_ball_wtd:    -0.208 fa_elec:    -1.312 pro_close:     0.000 hbond_sr_bb:     0.000 hbond_lr_bb:     0.000 hbond_bb_sc:     0.000 hbond_sc:     0.000 dslf_fa13:     0.000 omega:     0.350 fa_dun:     1.075 p_aa_pp:    -0.151 yhh_planarity:     0.000 ref:     2.304 rama_prepro:    -0.169
RSD_WTD: 119  fa_atr:    -6.963 fa_rep:     0.682 fa_sol:     1.268 fa_intra_rep:     0.019 fa_intra_sol_xover4:     0.116 lk_ball_wtd:    -0.407 fa_elec:     0.139 pro_close:     0.000 hbond_sr_bb:     0.000 hbond_lr_bb:     0.000 hbond_bb_sc:     0.000 hbond_sc:     0.000 dslf_fa13:     0.000 omega:     0.647 fa_dun:     0.277 p_aa_pp:    -0.125 yhh_planarity:     0.000 ref:     1.661 rama_prepro:     0.128
RSD_WTD: 120  fa_atr:    -2.580 fa_rep:     0.081 fa_sol:     3.754 fa_intra_rep:     0.004 fa_intra_sol_xover4:     0.330 lk_ball_wtd:     0.031 fa_elec:    -1.980 pro_close:     0.000 hbond_sr_bb:     0.000 hbond_lr_bb:     0.000 hbond_bb_sc:     0.000 hbond_sc:    -0.980 dslf_fa13:     0.000 omega:     0.061 fa_dun:     2.109 p_aa_pp:    -0.173 yhh_planarity:     0.000 ref:    -2.146 rama_prepro:    -0.106
RSD_WTD: 121  fa_atr:    -2.207 fa_rep:     0.112 fa_sol:     1.640 fa_intra_rep:     0.000 fa_intra_sol_xover4:     0.000 lk_ball_wtd:    -0.172 fa_elec:    -0.580 pro_close:     0.000 hbond_sr_bb:     0.000 hbond_lr_bb:     0.000 hbond_bb_sc:     0.000 hbond_sc:     0.000 dslf_fa13:     0.000 omega:     0.030 fa_dun:     0.000 p_aa_pp:    -0.905 yhh_planarity:     0.000 ref:     0.798 rama_prepro:     0.209
RSD_WTD: 122  fa_atr:    -3.985 fa_rep:     0.428 fa_sol:     3.992 fa_intra_rep:     0.004 fa_intra_sol_xover4:     0.255 lk_ball_wtd:    -0.113 fa_elec:    -2.380 pro_close:     0.000 hbond_sr_bb:     0.000 hbond_lr_bb:     0.000 hbond_bb_sc:    -0.941 hbond_sc:     0.000 dslf_fa13:     0.000 omega:     0.017 fa_dun:     2.328 p_aa_pp:     0.085 yhh_planarity:     0.000 ref:    -2.146 rama_prepro:     0.448
RSD_WTD: 123  fa_atr:    -6.760 fa_rep:     0.733 fa_sol:     2.682 fa_intra_rep:     0.024 fa_intra_sol_xover4:     0.406 lk_ball_wtd:    -0.184 fa_elec:    -0.764 pro_close:     0.000 hbond_sr_bb:     0.000 hbond_lr_bb:     0.000 hbond_bb_sc:     0.000 hbond_sc:     0.000 dslf_fa13:     0.000 omega:     0.004 fa_dun:     1.070 p_aa_pp:     0.063 yhh_planarity:     0.000 ref:     2.261 rama_prepro:    -0.037
RSD_WTD: 124  fa_atr:    -4.770 fa_rep:     0.562 fa_sol:     3.785 fa_intra_rep:     0.020 fa_intra_sol_xover4:     0.365 lk_ball_wtd:    -0.349 fa_elec:    -0.328 pro_close:     0.000 hbond_sr_bb:     0.000 hbond_lr_bb:     0.000 hbond_bb_sc:     0.000 hbond_sc:     0.000 dslf_fa13:     0.000 omega:    -0.004 fa_dun:     3.611 p_aa_pp:    -0.059 yhh_planarity:     0.000 ref:    -0.715 rama_prepro:    -0.372
RSD_WTD: 125  fa_atr:    -5.650 fa_rep:     0.332 fa_sol:     5.211 fa_intra_rep:     0.003 fa_intra_sol_xover4:     0.285 lk_ball_wtd:    -0.230 fa_elec:    -3.225 pro_close:     0.000 hbond_sr_bb:     0.000 hbond_lr_bb:     0.000 hbond_bb_sc:    -0.941 hbond_sc:     0.000 dslf_fa13:     0.000 omega:     0.558 fa_dun:     2.156 p_aa_pp:    -0.181 yhh_planarity:     0.000 ref:    -2.146 rama_prepro:    -0.380
RSD_WTD: 126  fa_atr:   -11.240 fa_rep:     1.724 fa_sol:     2.105 fa_intra_rep:     0.011 fa_intra_sol_xover4:     0.014 lk_ball_wtd:     0.009 fa_elec:    -1.620 pro_close:     0.000 hbond_sr_bb:     0.000 hbond_lr_bb:     0.000 hbond_bb_sc:     0.000 hbond_sc:     0.000 dslf_fa13:     0.000 omega:     0.075 fa_dun:     2.083 p_aa_pp:     0.065 yhh_planarity:     0.000 ref:     1.657 rama_prepro:    -0.016
RSD_WTD: 127  fa_atr:    -6.662 fa_rep:     0.680 fa_sol:     4.230 fa_intra_rep:     0.011 fa_intra_sol_xover4:     0.330 lk_ball_wtd:    -0.178 fa_elec:    -2.422 pro_close:     0.000 hbond_sr_bb:     0.000 hbond_lr_bb:     0.000 hbond_bb_sc:     0.000 hbond_sc:     0.000 dslf_fa13:     0.000 omega:    -0.008 fa_dun:     1.706 p_aa_pp:     0.060 yhh_planarity:     0.000 ref:    -0.715 rama_prepro:     0.158
RSD_WTD: 128  fa_atr:    -5.821 fa_rep:     0.704 fa_sol:     6.578 fa_intra_rep:     0.016 fa_intra_sol_xover4:     0.152 lk_ball_wtd:    -0.070 fa_elec:    -4.924 pro_close:     0.000 hbond_sr_bb:     0.000 hbond_lr_bb:     0.000 hbond_bb_sc:     0.000 hbond_sc:     0.000 dslf_fa13:     0.000 omega:     0.004 fa_dun:     2.268 p_aa_pp:     0.025 yhh_planarity:     0.000 ref:    -0.715 rama_prepro:    -0.093
RSD_WTD: 129  fa_atr:    -6.859 fa_rep:     0.833 fa_sol:     2.242 fa_intra_rep:     0.001 fa_intra_sol_xover4:     0.000 lk_ball_wtd:    -0.061 fa_elec:    -1.781 pro_close:     0.000 hbond_sr_bb:     0.000 hbond_lr_bb:     0.000 hbond_bb_sc:     0.000 hbond_sc:     0.000 dslf_fa13:     0.000 omega:     0.012 fa_dun:     0.000 p_aa_pp:    -0.231 yhh_planarity:     0.000 ref:     1.325 rama_prepro:    -0.313
RSD_WTD: 130  fa_atr:   -11.792 fa_rep:     2.259 fa_sol:     2.470 fa_intra_rep:     0.008 fa_intra_sol_xover4:     0.065 lk_ball_wtd:    -0.125 fa_elec:    -1.881 pro_close:     0.000 hbond_sr_bb:     0.000 hbond_lr_bb:     0.000 hbond_bb_sc:     0.000 hbond_sc:     0.000 dslf_fa13:     0.000 omega:     0.212 fa_dun:     1.430 p_aa_pp:     0.022 yhh_planarity:     0.000 ref:     1.657 rama_prepro:    -0.184
RSD_WTD: 131  fa_atr:    -6.362 fa_rep:     0.562 fa_sol:     6.069 fa_intra_rep:     0.007 fa_intra_sol_xover4:     0.345 lk_ball_wtd:    -0.196 fa_elec:    -3.963 pro_close:     0.000 hbond_sr_bb:     0.000 hbond_lr_bb:     0.000 hbond_bb_sc:     0.000 hbond_sc:     0.000 dslf_fa13:     0.000 omega:    -0.008 fa_dun:     3.427 p_aa_pp:    -0.181 yhh_planarity:     0.000 ref:    -2.725 rama_prepro:    -0.234
RSD_WTD: 132  fa_atr:    -8.682 fa_rep:     1.081 fa_sol:     3.510 fa_intra_rep:     0.029 fa_intra_sol_xover4:     0.072 lk_ball_wtd:    -0.150 fa_elec:    -1.630 pro_close:     0.000 hbond_sr_bb:     0.000 hbond_lr_bb:     0.000 hbond_bb_sc:     0.000 hbond_sc:     0.000 dslf_fa13:     0.000 omega:    -0.029 fa_dun:     0.205 p_aa_pp:    -0.398 yhh_planarity:     0.000 ref:     2.304 rama_prepro:    -0.138
RSD_WTD: 133  fa_atr:   -10.494 fa_rep:     1.841 fa_sol:     1.882 fa_intra_rep:     0.022 fa_intra_sol_xover4:     0.077 lk_ball_wtd:    -0.165 fa_elec:    -1.752 pro_close:     0.000 hbond_sr_bb:     0.000 hbond_lr_bb:     0.000 hbond_bb_sc:     0.000 hbond_sc:     0.000 dslf_fa13:     0.000 omega:     0.211 fa_dun:     0.629 p_aa_pp:    -0.240 yhh_planarity:     0.000 ref:     1.661 rama_prepro:    -0.041
RSD_WTD: 134  fa_atr:    -7.360 fa_rep:     0.780 fa_sol:     4.200 fa_intra_rep:     0.023 fa_intra_sol_xover4:     0.286 lk_ball_wtd:    -0.457 fa_elec:    -1.480 pro_close:     0.000 hbond_sr_bb:     0.000 hbond_lr_bb:     0.000 hbond_bb_sc:     0.000 hbond_sc:     0.000 dslf_fa13:     0.000 omega:    -0.008 fa_dun:     1.338 p_aa_pp:    -0.407 yhh_planarity:     0.000 ref:     0.582 rama_prepro:    -0.078
RSD_WTD: 135  fa_atr:    -4.482 fa_rep:     0.393 fa_sol:     4.617 fa_intra_rep:     0.007 fa_intra_sol_xover4:     0.123 lk_ball_wtd:    -0.257 fa_elec:    -2.199 pro_close:     0.000 hbond_sr_bb:     0.000 hbond_lr_bb:     0.000 hbond_bb_sc:     0.000 hbond_sc:     0.000 dslf_fa13:     0.000 omega:    -0.042 fa_dun:     0.989 p_aa_pp:    -0.038 yhh_planarity:     0.000 ref:    -0.715 rama_prepro:    -0.263
RSD_WTD: 136  fa_atr:    -6.986 fa_rep:     0.881 fa_sol:     1.793 fa_intra_rep:     0.018 fa_intra_sol_xover4:     0.100 lk_ball_wtd:    -0.198 fa_elec:    -0.528 pro_close:     0.000 hbond_sr_bb:     0.000 hbond_lr_bb:     0.000 hbond_bb_sc:     0.000 hbond_sc:     0.000 dslf_fa13:     0.000 omega:     0.121 fa_dun:     0.175 p_aa_pp:    -0.086 yhh_planarity:     0.000 ref:     1.661 rama_prepro:    -0.497
RSD_WTD: 137  fa_atr:    -1.946 fa_rep:     0.234 fa_sol:     2.130 fa_intra_rep:     0.000 fa_intra_sol_xover4:     0.000 lk_ball_wtd:    -0.123 fa_elec:    -1.153 pro_close:     0.000 hbond_sr_bb:     0.000 hbond_lr_bb:     0.000 hbond_bb_sc:     0.000 hbond_sc:     0.000 dslf_fa13:     0.000 omega:    -0.118 fa_dun:     0.000 p_aa_pp:    -1.359 yhh_planarity:     0.000 ref:     0.798 rama_prepro:    -0.369
RSD_WTD: 138  fa_atr:    -6.461 fa_rep:     1.018 fa_sol:     0.991 fa_intra_rep:     0.017 fa_intra_sol_xover4:     0.048 lk_ball_wtd:    -0.286 fa_elec:    -0.304 pro_close:     0.000 hbond_sr_bb:     0.000 hbond_lr_bb:     0.000 hbond_bb_sc:     0.000 hbond_sc:     0.000 dslf_fa13:     0.000 omega:     0.027 fa_dun:     0.025 p_aa_pp:    -0.344 yhh_planarity:     0.000 ref:     2.643 rama_prepro:    -0.348
RSD_WTD: 139  fa_atr:    -3.627 fa_rep:     0.276 fa_sol:     2.526 fa_intra_rep:     0.007 fa_intra_sol_xover4:     0.113 lk_ball_wtd:     0.134 fa_elec:    -0.954 pro_close:     0.000 hbond_sr_bb:     0.000 hbond_lr_bb:     0.000 hbond_bb_sc:     0.000 hbond_sc:     0.000 dslf_fa13:     0.000 omega:    -0.018 fa_dun:     1.119 p_aa_pp:    -0.041 yhh_planarity:     0.000 ref:    -0.715 rama_prepro:    -0.187
RSD_WTD: 140  fa_atr:    -7.543 fa_rep:     0.901 fa_sol:     5.774 fa_intra_rep:     0.008 fa_intra_sol_xover4:     0.154 lk_ball_wtd:    -0.689 fa_elec:    -1.749 pro_close:     0.000 hbond_sr_bb:     0.000 hbond_lr_bb:     0.000 hbond_bb_sc:     0.000 hbond_sc:     0.000 dslf_fa13:     0.000 omega:     0.045 fa_dun:     1.457 p_aa_pp:     0.330 yhh_planarity:     0.000 ref:    -0.715 rama_prepro:     0.064
RSD_WTD: 141  fa_atr:    -8.302 fa_rep:     0.866 fa_sol:     0.383 fa_intra_rep:     0.032 fa_intra_sol_xover4:     0.109 lk_ball_wtd:    -0.280 fa_elec:    -1.649 pro_close:     0.000 hbond_sr_bb:     0.000 hbond_lr_bb:     0.000 hbond_bb_sc:     0.000 hbond_sc:     0.000 dslf_fa13:     0.000 omega:    -0.007 fa_dun:     2.874 p_aa_pp:    -0.772 yhh_planarity:     0.000 ref:     2.304 rama_prepro:    -0.142
RSD_WTD: 142  fa_atr:    -7.482 fa_rep:     1.213 fa_sol:     0.849 fa_intra_rep:     0.017 fa_intra_sol_xover4:     0.045 lk_ball_wtd:    -0.005 fa_elec:    -2.230 pro_close:     0.000 hbond_sr_bb:     0.000 hbond_lr_bb:     0.000 hbond_bb_sc:     0.000 hbond_sc:     0.000 dslf_fa13:     0.000 omega:     0.480 fa_dun:     0.090 p_aa_pp:    -0.682 yhh_planarity:     0.000 ref:     2.643 rama_prepro:    -0.399
RSD_WTD: 143  fa_atr:    -7.553 fa_rep:     1.357 fa_sol:     0.928 fa_intra_rep:     0.017 fa_intra_sol_xover4:     0.047 lk_ball_wtd:     0.064 fa_elec:    -2.030 pro_close:     0.000 hbond_sr_bb:     0.000 hbond_lr_bb:     0.000 hbond_bb_sc:     0.000 hbond_sc:     0.000 dslf_fa13:     0.000 omega:     0.000 fa_dun:     0.688 p_aa_pp:    -0.593 yhh_planarity:     0.000 ref:     2.643 rama_prepro:    -0.291
RSD_WTD: 144  fa_atr:    -7.517 fa_rep:     1.834 fa_sol:     0.582 fa_intra_rep:     0.016 fa_intra_sol_xover4:     0.083 lk_ball_wtd:     0.094 fa_elec:    -1.736 pro_close:     0.000 hbond_sr_bb:     0.000 hbond_lr_bb:     0.000 hbond_bb_sc:     0.000 hbond_sc:     0.000 dslf_fa13:     0.000 omega:     0.279 fa_dun:     0.822 p_aa_pp:    -0.290 yhh_planarity:     0.000 ref:     1.661 rama_prepro:    -0.142
RSD_WTD: 145  fa_atr:   -10.639 fa_rep:     2.756 fa_sol:     1.589 fa_intra_rep:     0.026 fa_intra_sol_xover4:     0.525 lk_ball_wtd:    -0.210 fa_elec:    -1.646 pro_close:     0.000 hbond_sr_bb:     0.000 hbond_lr_bb:     0.000 hbond_bb_sc:     0.000 hbond_sc:     0.000 dslf_fa13:     0.000 omega:     0.071 fa_dun:     1.462 p_aa_pp:    -0.384 yhh_planarity:     0.000 ref:     1.218 rama_prepro:    -0.037
RSD_WTD: 146  fa_atr:    -3.587 fa_rep:     1.006 fa_sol:     2.341 fa_intra_rep:     0.007 fa_intra_sol_xover4:     0.119 lk_ball_wtd:    -0.118 fa_elec:    -0.337 pro_close:     0.000 hbond_sr_bb:     0.000 hbond_lr_bb:     0.000 hbond_bb_sc:     0.000 hbond_sc:     0.000 dslf_fa13:     0.000 omega:    -0.003 fa_dun:     1.045 p_aa_pp:    -0.024 yhh_planarity:     0.000 ref:    -0.715 rama_prepro:    -0.206
RSD_WTD: 147  fa_atr:    -6.971 fa_rep:     0.787 fa_sol:     1.814 fa_intra_rep:     0.024 fa_intra_sol_xover4:     0.162 lk_ball_wtd:    -0.254 fa_elec:    -0.540 pro_close:     0.000 hbond_sr_bb:     0.000 hbond_lr_bb:     0.000 hbond_bb_sc:     0.000 hbond_sc:     0.000 dslf_fa13:     0.000 omega:    -0.054 fa_dun:     2.469 p_aa_pp:    -0.006 yhh_planarity:     0.000 ref:     0.582 rama_prepro:     0.154
RSD_WTD: 148  fa_atr:    -5.782 fa_rep:     0.817 fa_sol:     5.801 fa_intra_rep:     0.003 fa_intra_sol_xover4:     0.569 lk_ball_wtd:    -0.014 fa_elec:    -3.110 pro_close:     0.000 hbond_sr_bb:     0.000 hbond_lr_bb:     0.000 hbond_bb_sc:    -0.917 hbond_sc:     0.000 dslf_fa13:     0.000 omega:     0.087 fa_dun:     2.970 p_aa_pp:    -0.521 yhh_planarity:     0.000 ref:    -2.146 rama_prepro:     0.818
RSD_WTD: 149  fa_atr:    -3.897 fa_rep:     0.246 fa_sol:     3.253 fa_intra_rep:     0.008 fa_intra_sol_xover4:     0.360 lk_ball_wtd:    -0.204 fa_elec:    -1.029 pro_close:     0.000 hbond_sr_bb:     0.000 hbond_lr_bb:     0.000 hbond_bb_sc:     0.000 hbond_sc:     0.000 dslf_fa13:     0.000 omega:    -0.014 fa_dun:     2.653 p_aa_pp:    -0.161 yhh_planarity:     0.000 ref:    -2.725 rama_prepro:     0.304
RSD_WTD: 150  fa_atr:    -4.759 fa_rep:     0.580 fa_sol:     4.103 fa_intra_rep:     0.026 fa_intra_sol_xover4:     0.575 lk_ball_wtd:    -0.154 fa_elec:    -1.795 pro_close:     0.000 hbond_sr_bb:     0.000 hbond_lr_bb:     0.000 hbond_bb_sc:     0.000 hbond_sc:     0.000 dslf_fa13:     0.000 omega:    -0.013 fa_dun:     2.966 p_aa_pp:     0.047 yhh_planarity:     0.000 ref:    -0.715 rama_prepro:    -0.111
RSD_WTD: 151  fa_atr:    -9.543 fa_rep:     1.658 fa_sol:     2.906 fa_intra_rep:     0.020 fa_intra_sol_xover4:     0.082 lk_ball_wtd:    -0.144 fa_elec:    -2.432 pro_close:     0.000 hbond_sr_bb:     0.000 hbond_lr_bb:     0.000 hbond_bb_sc:    -0.917 hbond_sc:     0.000 dslf_fa13:     0.000 omega:     0.359 fa_dun:     0.162 p_aa_pp:    -0.301 yhh_planarity:     0.000 ref:     1.661 rama_prepro:    -0.137
RSD_WTD: 152  fa_atr:    -9.675 fa_rep:     1.362 fa_sol:     2.123 fa_intra_rep:     0.029 fa_intra_sol_xover4:     0.072 lk_ball_wtd:    -0.265 fa_elec:    -1.391 pro_close:     0.000 hbond_sr_bb:     0.000 hbond_lr_bb:     0.000 hbond_bb_sc:     0.000 hbond_sc:     0.000 dslf_fa13:     0.000 omega:    -0.035 fa_dun:     0.111 p_aa_pp:    -0.408 yhh_planarity:     0.000 ref:     2.304 rama_prepro:    -0.137
RSD_WTD: 153  fa_atr:    -6.253 fa_rep:     0.584 fa_sol:     4.444 fa_intra_rep:     0.008 fa_intra_sol_xover4:     0.165 lk_ball_wtd:    -0.233 fa_elec:    -2.104 pro_close:     0.000 hbond_sr_bb:     0.000 hbond_lr_bb:     0.000 hbond_bb_sc:     0.000 hbond_sc:     0.000 dslf_fa13:     0.000 omega:    -0.024 fa_dun:     2.139 p_aa_pp:     0.009 yhh_planarity:     0.000 ref:    -0.715 rama_prepro:    -0.074
RSD_WTD: 154  fa_atr:    -7.684 fa_rep:     0.818 fa_sol:     2.254 fa_intra_rep:     0.019 fa_intra_sol_xover4:     0.053 lk_ball_wtd:    -0.118 fa_elec:    -1.704 pro_close:     0.000 hbond_sr_bb:     0.000 hbond_lr_bb:     0.000 hbond_bb_sc:     0.000 hbond_sc:     0.000 dslf_fa13:     0.000 omega:     0.000 fa_dun:    -0.020 p_aa_pp:    -0.347 yhh_planarity:     0.000 ref:     2.643 rama_prepro:    -0.146
RSD_WTD: 155  fa_atr:    -6.491 fa_rep:     0.735 fa_sol:     1.361 fa_intra_rep:     0.001 fa_intra_sol_xover4:     0.000 lk_ball_wtd:    -0.050 fa_elec:    -1.094 pro_close:     0.000 hbond_sr_bb:     0.000 hbond_lr_bb:     0.000 hbond_bb_sc:     0.000 hbond_sc:     0.000 dslf_fa13:     0.000 omega:    -0.025 fa_dun:     0.000 p_aa_pp:    -0.212 yhh_planarity:     0.000 ref:     1.325 rama_prepro:    -0.137
RSD_WTD: 156  fa_atr:    -4.769 fa_rep:     0.698 fa_sol:     2.544 fa_intra_rep:     0.001 fa_intra_sol_xover4:     0.000 lk_ball_wtd:    -0.218 fa_elec:    -1.369 pro_close:     0.000 hbond_sr_bb:     0.000 hbond_lr_bb:     0.000 hbond_bb_sc:     0.000 hbond_sc:     0.000 dslf_fa13:     0.000 omega:     0.084 fa_dun:     0.000 p_aa_pp:     0.270 yhh_planarity:     0.000 ref:     1.325 rama_prepro:     0.125
RSD_WTD: 157  fa_atr:    -4.330 fa_rep:     0.266 fa_sol:     4.010 fa_intra_rep:     0.011 fa_intra_sol_xover4:     0.278 lk_ball_wtd:    -0.027 fa_elec:    -2.174 pro_close:     0.000 hbond_sr_bb:     0.000 hbond_lr_bb:     0.000 hbond_bb_sc:     0.000 hbond_sc:     0.000 dslf_fa13:     0.000 omega:     0.062 fa_dun:     1.800 p_aa_pp:     0.062 yhh_planarity:     0.000 ref:    -0.715 rama_prepro:     0.170
RSD_WTD: 158  fa_atr:    -7.735 fa_rep:     1.271 fa_sol:     2.616 fa_intra_rep:     0.020 fa_intra_sol_xover4:     0.053 lk_ball_wtd:    -0.062 fa_elec:    -1.951 pro_close:     0.000 hbond_sr_bb:     0.000 hbond_lr_bb:     0.000 hbond_bb_sc:     0.000 hbond_sc:     0.000 dslf_fa13:     0.000 omega:    -0.050 fa_dun:    -0.005 p_aa_pp:    -0.316 yhh_planarity:     0.000 ref:     2.643 rama_prepro:    -0.058
RSD_WTD: 159  fa_atr:    -8.795 fa_rep:     0.917 fa_sol:     2.122 fa_intra_rep:     0.020 fa_intra_sol_xover4:     0.078 lk_ball_wtd:    -0.225 fa_elec:    -2.007 pro_close:     0.000 hbond_sr_bb:     0.000 hbond_lr_bb:     0.000 hbond_bb_sc:     0.000 hbond_sc:     0.000 dslf_fa13:     0.000 omega:     0.207 fa_dun:     0.247 p_aa_pp:    -0.286 yhh_planarity:     0.000 ref:     1.661 rama_prepro:    -0.148
RSD_WTD: 160  fa_atr:    -3.390 fa_rep:     0.147 fa_sol:     3.469 fa_intra_rep:     0.004 fa_intra_sol_xover4:     0.677 lk_ball_wtd:    -0.205 fa_elec:    -0.993 pro_close:     0.000 hbond_sr_bb:     0.000 hbond_lr_bb:     0.000 hbond_bb_sc:     0.000 hbond_sc:     0.000 dslf_fa13:     0.000 omega:    -0.017 fa_dun:     1.580 p_aa_pp:     0.010 yhh_planarity:     0.000 ref:    -0.301 rama_prepro:    -0.225
RSD_WTD: 161  fa_atr:    -3.004 fa_rep:     0.142 fa_sol:     3.209 fa_intra_rep:     0.003 fa_intra_sol_xover4:     0.660 lk_ball_wtd:    -0.147 fa_elec:    -0.560 pro_close:     0.000 hbond_sr_bb:     0.000 hbond_lr_bb:     0.000 hbond_bb_sc:     0.000 hbond_sc:     0.000 dslf_fa13:     0.000 omega:     0.099 fa_dun:     2.829 p_aa_pp:     0.148 yhh_planarity:     0.000 ref:    -2.146 rama_prepro:    -0.157
[truncated: 31,358 more chars]
