# Supplementary material for: De Novo Design of a Highly Stable Ovoid TIM Barrel: Unlocking Pocket Shape towards Functional Design
Source: Biodes Res. 2022 Oct 10;2022:9842315. doi: 10.34133/2022/9842315 (PMC10521652; doi:10.34133/2022/9842315)
Supplement: Supplementary Materials — The supplementary information contains further details about the design and characterization of the de novo proteins in this study, as well as Rosetta design models. [file 9842315.f1.zip › Supplementary_Materials/Rosetta_design_models/OT4.pdb]

ATOM      1  N   ASP A   1      -7.254   6.752   7.708  1.00  0.00           N  
ATOM      2  CA  ASP A   1      -6.311   6.450   8.763  1.00  0.00           C  
ATOM      3  C   ASP A   1      -4.896   6.708   8.292  1.00  0.00           C  
ATOM      4  O   ASP A   1      -4.009   7.023   9.091  1.00  0.00           O  
ATOM      5  CB  ASP A   1      -6.453   4.995   9.217  1.00  0.00           C  
ATOM      6  CG  ASP A   1      -7.831   4.684   9.787  1.00  0.00           C  
ATOM      7  OD1 ASP A   1      -8.253   5.378  10.681  1.00  0.00           O  
ATOM      8  OD2 ASP A   1      -8.447   3.755   9.322  1.00  0.00           O  
ATOM      9 1H   ASP A   1      -8.069   7.215   8.093  1.00  0.00           H  
ATOM     10 2H   ASP A   1      -6.809   7.368   7.042  1.00  0.00           H  
ATOM     11 3H   ASP A   1      -7.532   5.898   7.243  1.00  0.00           H  
ATOM     12  HA  ASP A   1      -6.515   7.102   9.611  1.00  0.00           H  
ATOM     13 1HB  ASP A   1      -6.266   4.330   8.373  1.00  0.00           H  
ATOM     14 2HB  ASP A   1      -5.704   4.776   9.978  1.00  0.00           H  
ATOM     15  N   ALA A   2      -4.687   6.588   6.979  1.00  0.00           N  
ATOM     16  CA  ALA A   2      -3.398   6.890   6.374  1.00  0.00           C  
ATOM     17  C   ALA A   2      -3.571   7.335   4.928  1.00  0.00           C  
ATOM     18  O   ALA A   2      -4.547   6.970   4.266  1.00  0.00           O  
ATOM     19  CB  ALA A   2      -2.498   5.684   6.436  1.00  0.00           C  
ATOM     20  H   ALA A   2      -5.447   6.284   6.384  1.00  0.00           H  
ATOM     21  HA  ALA A   2      -2.941   7.711   6.930  1.00  0.00           H  
ATOM     22 1HB  ALA A   2      -1.534   5.929   5.999  1.00  0.00           H  
ATOM     23 2HB  ALA A   2      -2.365   5.390   7.462  1.00  0.00           H  
ATOM     24 3HB  ALA A   2      -2.939   4.887   5.894  1.00  0.00           H  
ATOM     25  N   ILE A   3      -2.610   8.104   4.431  1.00  0.00           N  
ATOM     26  CA  ILE A   3      -2.575   8.462   3.016  1.00  0.00           C  
ATOM     27  C   ILE A   3      -1.382   7.810   2.328  1.00  0.00           C  
ATOM     28  O   ILE A   3      -0.264   7.814   2.857  1.00  0.00           O  
ATOM     29  CB  ILE A   3      -2.507   9.989   2.832  1.00  0.00           C  
ATOM     30  CG1 ILE A   3      -3.609  10.675   3.644  1.00  0.00           C  
ATOM     31  CG2 ILE A   3      -2.621  10.353   1.360  1.00  0.00           C  
ATOM     32  CD1 ILE A   3      -5.008  10.316   3.199  1.00  0.00           C  
ATOM     33  H   ILE A   3      -1.869   8.432   5.048  1.00  0.00           H  
ATOM     34  HA  ILE A   3      -3.481   8.090   2.545  1.00  0.00           H  
ATOM     35  HB  ILE A   3      -1.557  10.360   3.215  1.00  0.00           H  
ATOM     36 1HG1 ILE A   3      -3.506  10.407   4.695  1.00  0.00           H  
ATOM     37 2HG1 ILE A   3      -3.496  11.757   3.570  1.00  0.00           H  
ATOM     38 1HG2 ILE A   3      -2.572  11.436   1.248  1.00  0.00           H  
ATOM     39 2HG2 ILE A   3      -1.803   9.894   0.807  1.00  0.00           H  
ATOM     40 3HG2 ILE A   3      -3.572   9.991   0.968  1.00  0.00           H  
ATOM     41 1HD1 ILE A   3      -5.734  10.840   3.821  1.00  0.00           H  
ATOM     42 2HD1 ILE A   3      -5.145  10.608   2.157  1.00  0.00           H  
ATOM     43 3HD1 ILE A   3      -5.157   9.241   3.297  1.00  0.00           H  
ATOM     44  N   CYS A   4      -1.633   7.220   1.168  1.00  0.00           N  
ATOM     45  CA  CYS A   4      -0.620   6.462   0.454  1.00  0.00           C  
ATOM     46  C   CYS A   4      -0.202   7.136  -0.848  1.00  0.00           C  
ATOM     47  O   CYS A   4      -1.017   7.751  -1.539  1.00  0.00           O  
ATOM     48  CB  CYS A   4      -1.134   5.055   0.146  1.00  0.00           C  
ATOM     49  SG  CYS A   4      -0.015   4.067  -0.875  1.00  0.00           S  
ATOM     50  H   CYS A   4      -2.561   7.290   0.776  1.00  0.00           H  
ATOM     51  HA  CYS A   4       0.251   6.384   1.090  1.00  0.00           H  
ATOM     52 1HB  CYS A   4      -1.303   4.517   1.079  1.00  0.00           H  
ATOM     53 2HB  CYS A   4      -2.091   5.123  -0.371  1.00  0.00           H  
ATOM     54  HG  CYS A   4       1.105   4.472  -0.285  1.00  0.00           H  
ATOM     55  N   ILE A   5       1.072   7.008  -1.175  1.00  0.00           N  
ATOM     56  CA  ILE A   5       1.632   7.636  -2.351  1.00  0.00           C  
ATOM     57  C   ILE A   5       1.781   6.640  -3.485  1.00  0.00           C  
ATOM     58  O   ILE A   5       2.754   5.886  -3.535  1.00  0.00           O  
ATOM     59  CB  ILE A   5       3.000   8.268  -2.035  1.00  0.00           C  
ATOM     60  CG1 ILE A   5       2.866   9.296  -0.908  1.00  0.00           C  
ATOM     61  CG2 ILE A   5       3.589   8.912  -3.280  1.00  0.00           C  
ATOM     62  CD1 ILE A   5       4.190   9.754  -0.339  1.00  0.00           C  
ATOM     63  H   ILE A   5       1.671   6.446  -0.588  1.00  0.00           H  
ATOM     64  HA  ILE A   5       0.961   8.430  -2.676  1.00  0.00           H  
ATOM     65  HB  ILE A   5       3.683   7.497  -1.678  1.00  0.00           H  
ATOM     66 1HG1 ILE A   5       2.331  10.171  -1.276  1.00  0.00           H  
ATOM     67 2HG1 ILE A   5       2.276   8.871  -0.096  1.00  0.00           H  
ATOM     68 1HG2 ILE A   5       4.556   9.354  -3.039  1.00  0.00           H  
ATOM     69 2HG2 ILE A   5       3.719   8.156  -4.053  1.00  0.00           H  
ATOM     70 3HG2 ILE A   5       2.916   9.689  -3.642  1.00  0.00           H  
ATOM     71 1HD1 ILE A   5       4.013  10.481   0.454  1.00  0.00           H  
ATOM     72 2HD1 ILE A   5       4.728   8.897   0.067  1.00  0.00           H  
ATOM     73 3HD1 ILE A   5       4.784  10.215  -1.127  1.00  0.00           H  
ATOM     74  N   TYR A   6       0.820   6.635  -4.397  1.00  0.00           N  
ATOM     75  CA  TYR A   6       0.809   5.651  -5.467  1.00  0.00           C  
ATOM     76  C   TYR A   6       1.656   6.109  -6.628  1.00  0.00           C  
ATOM     77  O   TYR A   6       1.138   6.612  -7.630  1.00  0.00           O  
ATOM     78  CB  TYR A   6      -0.622   5.374  -5.933  1.00  0.00           C  
ATOM     79  CG  TYR A   6      -0.720   4.316  -7.009  1.00  0.00           C  
ATOM     80  CD1 TYR A   6       0.085   3.187  -6.947  1.00  0.00           C  
ATOM     81  CD2 TYR A   6      -1.613   4.473  -8.058  1.00  0.00           C  
ATOM     82  CE1 TYR A   6      -0.004   2.220  -7.930  1.00  0.00           C  
ATOM     83  CE2 TYR A   6      -1.702   3.506  -9.041  1.00  0.00           C  
ATOM     84  CZ  TYR A   6      -0.902   2.384  -8.979  1.00  0.00           C  
ATOM     85  OH  TYR A   6      -0.991   1.421  -9.957  1.00  0.00           O  
ATOM     86  H   TYR A   6       0.079   7.330  -4.353  1.00  0.00           H  
ATOM     87  HA  TYR A   6       1.239   4.723  -5.090  1.00  0.00           H  
ATOM     88 1HB  TYR A   6      -1.226   5.053  -5.084  1.00  0.00           H  
ATOM     89 2HB  TYR A   6      -1.063   6.293  -6.319  1.00  0.00           H  
ATOM     90  HD1 TYR A   6       0.788   3.064  -6.123  1.00  0.00           H  
ATOM     91  HD2 TYR A   6      -2.245   5.360  -8.107  1.00  0.00           H  
ATOM     92  HE1 TYR A   6       0.628   1.334  -7.881  1.00  0.00           H  
ATOM     93  HE2 TYR A   6      -2.405   3.630  -9.865  1.00  0.00           H  
ATOM     94  HH  TYR A   6      -1.652   1.682 -10.603  1.00  0.00           H  
ATOM     95  N   LEU A   7       2.966   5.959  -6.490  1.00  0.00           N  
ATOM     96  CA  LEU A   7       3.893   6.516  -7.455  1.00  0.00           C  
ATOM     97  C   LEU A   7       3.636   5.929  -8.837  1.00  0.00           C  
ATOM     98  O   LEU A   7       3.564   4.710  -8.999  1.00  0.00           O  
ATOM     99  CB  LEU A   7       5.339   6.238  -7.026  1.00  0.00           C  
ATOM    100  CG  LEU A   7       6.422   6.987  -7.813  1.00  0.00           C  
ATOM    101  CD1 LEU A   7       6.310   8.480  -7.537  1.00  0.00           C  
ATOM    102  CD2 LEU A   7       7.793   6.460  -7.418  1.00  0.00           C  
ATOM    103  H   LEU A   7       3.329   5.446  -5.684  1.00  0.00           H  
ATOM    104  HA  LEU A   7       3.742   7.590  -7.503  1.00  0.00           H  
ATOM    105 1HB  LEU A   7       5.447   6.506  -5.976  1.00  0.00           H  
ATOM    106 2HB  LEU A   7       5.533   5.170  -7.128  1.00  0.00           H  
ATOM    107  HG  LEU A   7       6.268   6.833  -8.881  1.00  0.00           H  
ATOM    108 1HD1 LEU A   7       7.079   9.013  -8.096  1.00  0.00           H  
ATOM    109 2HD1 LEU A   7       5.326   8.835  -7.847  1.00  0.00           H  
ATOM    110 3HD1 LEU A   7       6.443   8.664  -6.471  1.00  0.00           H  
ATOM    111 1HD2 LEU A   7       8.563   6.992  -7.978  1.00  0.00           H  
ATOM    112 2HD2 LEU A   7       7.949   6.615  -6.350  1.00  0.00           H  
ATOM    113 3HD2 LEU A   7       7.852   5.395  -7.642  1.00  0.00           H  
ATOM    114  N   ASP A   8       3.480   6.798  -9.827  1.00  0.00           N  
ATOM    115  CA  ASP A   8       3.263   6.355 -11.201  1.00  0.00           C  
ATOM    116  C   ASP A   8       4.541   5.802 -11.818  1.00  0.00           C  
ATOM    117  O   ASP A   8       5.640   6.185 -11.437  1.00  0.00           O  
ATOM    118  CB  ASP A   8       2.736   7.509 -12.058  1.00  0.00           C  
ATOM    119  CG  ASP A   8       2.171   7.045 -13.394  1.00  0.00           C  
ATOM    120  OD1 ASP A   8       1.019   6.686 -13.436  1.00  0.00           O  
ATOM    121  OD2 ASP A   8       2.898   7.055 -14.358  1.00  0.00           O  
ATOM    122  H   ASP A   8       3.496   7.788  -9.623  1.00  0.00           H  
ATOM    123  HA  ASP A   8       2.517   5.560 -11.191  1.00  0.00           H  
ATOM    124 1HB  ASP A   8       1.954   8.039 -11.514  1.00  0.00           H  
ATOM    125 2HB  ASP A   8       3.542   8.219 -12.247  1.00  0.00           H  
ATOM    126  N   GLU A   9       4.380   4.911 -12.788  1.00  0.00           N  
ATOM    127  CA  GLU A   9       5.516   4.320 -13.497  1.00  0.00           C  
ATOM    128  C   GLU A   9       6.363   5.387 -14.182  1.00  0.00           C  
ATOM    129  O   GLU A   9       7.573   5.231 -14.332  1.00  0.00           O  
ATOM    130  CB  GLU A   9       5.027   3.305 -14.533  1.00  0.00           C  
ATOM    131  CG  GLU A   9       4.431   2.037 -13.938  1.00  0.00           C  
ATOM    132  CD  GLU A   9       3.919   1.085 -14.982  1.00  0.00           C  
ATOM    133  OE1 GLU A   9       3.879   1.458 -16.130  1.00  0.00           O  
ATOM    134  OE2 GLU A   9       3.567  -0.017 -14.632  1.00  0.00           O  
ATOM    135  H   GLU A   9       3.439   4.634 -13.046  1.00  0.00           H  
ATOM    136  HA  GLU A   9       6.145   3.804 -12.770  1.00  0.00           H  
ATOM    137 1HB  GLU A   9       4.269   3.766 -15.165  1.00  0.00           H  
ATOM    138 2HB  GLU A   9       5.858   3.014 -15.177  1.00  0.00           H  
ATOM    139 1HG  GLU A   9       5.194   1.532 -13.346  1.00  0.00           H  
ATOM    140 2HG  GLU A   9       3.615   2.310 -13.270  1.00  0.00           H  
ATOM    141  N   SER A  10       5.714   6.466 -14.610  1.00  0.00           N  
ATOM    142  CA  SER A  10       6.398   7.551 -15.304  1.00  0.00           C  
ATOM    143  C   SER A  10       7.000   8.556 -14.323  1.00  0.00           C  
ATOM    144  O   SER A  10       7.714   9.476 -14.724  1.00  0.00           O  
ATOM    145  CB  SER A  10       5.433   8.258 -16.236  1.00  0.00           C  
ATOM    146  OG  SER A  10       4.452   8.950 -15.513  1.00  0.00           O  
ATOM    147  H   SER A  10       4.716   6.530 -14.460  1.00  0.00           H  
ATOM    148  HA  SER A  10       7.209   7.125 -15.894  1.00  0.00           H  
ATOM    149 1HB  SER A  10       5.983   8.955 -16.868  1.00  0.00           H  
ATOM    150 2HB  SER A  10       4.959   7.527 -16.890  1.00  0.00           H  
ATOM    151  HG  SER A  10       3.991   8.289 -14.992  1.00  0.00           H  
ATOM    152  N   ALA A  11       6.698   8.386 -13.038  1.00  0.00           N  
ATOM    153  CA  ALA A  11       7.138   9.328 -12.017  1.00  0.00           C  
ATOM    154  C   ALA A  11       8.518   8.937 -11.492  1.00  0.00           C  
ATOM    155  O   ALA A  11       8.915   7.775 -11.567  1.00  0.00           O  
ATOM    156  CB  ALA A  11       6.133   9.382 -10.882  1.00  0.00           C  
ATOM    157  H   ALA A  11       6.154   7.578 -12.760  1.00  0.00           H  
ATOM    158  HA  ALA A  11       7.216  10.316 -12.471  1.00  0.00           H  
ATOM    159 1HB  ALA A  11       6.464  10.103 -10.140  1.00  0.00           H  
ATOM    160 2HB  ALA A  11       5.160   9.683 -11.271  1.00  0.00           H  
ATOM    161 3HB  ALA A  11       6.053   8.409 -10.428  1.00  0.00           H  
ATOM    162  N   THR A  12       9.248   9.918 -10.970  1.00  0.00           N  
ATOM    163  CA  THR A  12      10.593   9.679 -10.455  1.00  0.00           C  
ATOM    164  C   THR A  12      10.631   9.752  -8.934  1.00  0.00           C  
ATOM    165  O   THR A  12       9.671  10.185  -8.299  1.00  0.00           O  
ATOM    166  CB  THR A  12      11.597  10.687 -11.044  1.00  0.00           C  
ATOM    167  OG1 THR A  12      11.241  12.014 -10.634  1.00  0.00           O  
ATOM    168  CG2 THR A  12      11.598  10.613 -12.563  1.00  0.00           C  
ATOM    169  H   THR A  12       8.865  10.862 -10.937  1.00  0.00           H  
ATOM    170  HA  THR A  12      10.906   8.679 -10.753  1.00  0.00           H  
ATOM    171  HB  THR A  12      12.597  10.462 -10.674  1.00  0.00           H  
ATOM    172  HG1 THR A  12      10.358  12.220 -10.950  1.00  0.00           H  
ATOM    173 1HG2 THR A  12      12.313  11.331 -12.962  1.00  0.00           H  
ATOM    174 2HG2 THR A  12      11.879   9.608 -12.878  1.00  0.00           H  
ATOM    175 3HG2 THR A  12      10.603  10.845 -12.940  1.00  0.00           H  
ATOM    176  N   TRP A  13      11.762   9.346  -8.350  1.00  0.00           N  
ATOM    177  CA  TRP A  13      11.962   9.467  -6.907  1.00  0.00           C  
ATOM    178  C   TRP A  13      11.789  10.913  -6.449  1.00  0.00           C  
ATOM    179  O   TRP A  13      11.362  11.172  -5.328  1.00  0.00           O  
ATOM    180  CB  TRP A  13      13.353   8.967  -6.515  1.00  0.00           C  
ATOM    181  CG  TRP A  13      14.467   9.820  -7.043  1.00  0.00           C  
ATOM    182  CD1 TRP A  13      15.137   9.650  -8.217  1.00  0.00           C  
ATOM    183  CD2 TRP A  13      15.048  10.988  -6.415  1.00  0.00           C  
ATOM    184  NE1 TRP A  13      16.092  10.626  -8.362  1.00  0.00           N  
ATOM    185  CE2 TRP A  13      16.050  11.455  -7.270  1.00  0.00           C  
ATOM    186  CE3 TRP A  13      14.800  11.666  -5.215  1.00  0.00           C  
ATOM    187  CZ2 TRP A  13      16.813  12.571  -6.965  1.00  0.00           C  
ATOM    188  CZ3 TRP A  13      15.564  12.786  -4.910  1.00  0.00           C  
ATOM    189  CH2 TRP A  13      16.544  13.227  -5.763  1.00  0.00           C  
ATOM    190  H   TRP A  13      12.501   8.958  -8.920  1.00  0.00           H  
ATOM    191  HA  TRP A  13      11.217   8.855  -6.402  1.00  0.00           H  
ATOM    192 1HB  TRP A  13      13.435   8.930  -5.429  1.00  0.00           H  
ATOM    193 2HB  TRP A  13      13.493   7.952  -6.888  1.00  0.00           H  
ATOM    194  HD1 TRP A  13      14.944   8.855  -8.936  1.00  0.00           H  
ATOM    195  HE1 TRP A  13      16.723  10.720  -9.145  1.00  0.00           H  
ATOM    196  HE3 TRP A  13      14.021  11.322  -4.535  1.00  0.00           H  
ATOM    197  HZ2 TRP A  13      17.596  12.936  -7.630  1.00  0.00           H  
ATOM    198  HZ3 TRP A  13      15.366  13.307  -3.973  1.00  0.00           H  
ATOM    199  HH2 TRP A  13      17.125  14.109  -5.493  1.00  0.00           H  
ATOM    200  N   LYS A  14      12.118  11.855  -7.338  1.00  0.00           N  
ATOM    201  CA  LYS A  14      11.948  13.275  -7.057  1.00  0.00           C  
ATOM    202  C   LYS A  14      10.482  13.615  -6.823  1.00  0.00           C  
ATOM    203  O   LYS A  14      10.156  14.507  -6.034  1.00  0.00           O  
ATOM    204  CB  LYS A  14      12.509  14.119  -8.203  1.00  0.00           C  
ATOM    205  CG  LYS A  14      12.507  15.619  -7.938  1.00  0.00           C  
ATOM    206  CD  LYS A  14      13.188  16.380  -9.066  1.00  0.00           C  
ATOM    207  CE  LYS A  14      13.182  17.879  -8.806  1.00  0.00           C  
ATOM    208  NZ  LYS A  14      13.852  18.636  -9.898  1.00  0.00           N  
ATOM    209  H   LYS A  14      12.488  11.573  -8.234  1.00  0.00           H  
ATOM    210  HA  LYS A  14      12.498  13.515  -6.147  1.00  0.00           H  
ATOM    211 1HB  LYS A  14      13.537  13.817  -8.408  1.00  0.00           H  
ATOM    212 2HB  LYS A  14      11.928  13.938  -9.107  1.00  0.00           H  
ATOM    213 1HG  LYS A  14      11.479  15.970  -7.843  1.00  0.00           H  
ATOM    214 2HG  LYS A  14      13.030  15.825  -7.005  1.00  0.00           H  
ATOM    215 1HD  LYS A  14      14.220  16.040  -9.163  1.00  0.00           H  
ATOM    216 2HD  LYS A  14      12.669  16.182 -10.004  1.00  0.00           H  
ATOM    217 1HE  LYS A  14      12.154  18.228  -8.716  1.00  0.00           H  
ATOM    218 2HE  LYS A  14      13.696  18.088  -7.868  1.00  0.00           H  
ATOM    219 1HZ  LYS A  14      13.827  19.624  -9.688  1.00  0.00           H  
ATOM    220 2HZ  LYS A  14      14.813  18.333  -9.978  1.00  0.00           H  
ATOM    221 3HZ  LYS A  14      13.372  18.466 -10.770  1.00  0.00           H  
ATOM    222  N   ASP A  15       9.597  12.899  -7.514  1.00  0.00           N  
ATOM    223  CA  ASP A  15       8.173  13.135  -7.405  1.00  0.00           C  
ATOM    224  C   ASP A  15       7.630  12.430  -6.186  1.00  0.00           C  
ATOM    225  O   ASP A  15       6.735  12.933  -5.503  1.00  0.00           O  
ATOM    226  CB  ASP A  15       7.440  12.653  -8.659  1.00  0.00           C  
ATOM    227  CG  ASP A  15       7.891  13.372  -9.923  1.00  0.00           C  
ATOM    228  OD1 ASP A  15       7.621  14.544 -10.045  1.00  0.00           O  
ATOM    229  OD2 ASP A  15       8.501  12.743 -10.755  1.00  0.00           O  
ATOM    230  H   ASP A  15       9.927  12.165  -8.126  1.00  0.00           H  
ATOM    231  HA  ASP A  15       7.999  14.206  -7.292  1.00  0.00           H  
ATOM    232 1HB  ASP A  15       7.606  11.583  -8.788  1.00  0.00           H  
ATOM    233 2HB  ASP A  15       6.367  12.805  -8.535  1.00  0.00           H  
ATOM    234  N   MET A  16       8.207  11.274  -5.889  1.00  0.00           N  
ATOM    235  CA  MET A  16       7.908  10.555  -4.672  1.00  0.00           C  
ATOM    236  C   MET A  16       8.270  11.402  -3.460  1.00  0.00           C  
ATOM    237  O   MET A  16       7.507  11.493  -2.499  1.00  0.00           O  
ATOM    238  CB  MET A  16       8.654   9.222  -4.646  1.00  0.00           C  
ATOM    239  CG  MET A  16       8.252   8.298  -3.505  1.00  0.00           C  
ATOM    240  SD  MET A  16       9.207   6.768  -3.481  1.00  0.00           S  
ATOM    241  CE  MET A  16      10.845   7.397  -3.125  1.00  0.00           C  
ATOM    242  H   MET A  16       8.893  10.890  -6.533  1.00  0.00           H  
ATOM    243  HA  MET A  16       6.837  10.357  -4.636  1.00  0.00           H  
ATOM    244 1HB  MET A  16       8.482   8.692  -5.581  1.00  0.00           H  
ATOM    245 2HB  MET A  16       9.726   9.406  -4.566  1.00  0.00           H  
ATOM    246 1HG  MET A  16       8.397   8.811  -2.554  1.00  0.00           H  
ATOM    247 2HG  MET A  16       7.197   8.044  -3.597  1.00  0.00           H  
ATOM    248 1HE  MET A  16      11.552   6.568  -3.078  1.00  0.00           H  
ATOM    249 2HE  MET A  16      11.149   8.089  -3.912  1.00  0.00           H  
ATOM    250 3HE  MET A  16      10.835   7.920  -2.168  1.00  0.00           H  
ATOM    251  N   LYS A  17       9.446  12.036  -3.521  1.00  0.00           N  
ATOM    252  CA  LYS A  17       9.896  12.929  -2.466  1.00  0.00           C  
ATOM    253  C   LYS A  17       8.890  14.035  -2.216  1.00  0.00           C  
ATOM    254  O   LYS A  17       8.471  14.262  -1.077  1.00  0.00           O  
ATOM    255  CB  LYS A  17      11.259  13.528  -2.816  1.00  0.00           C  
ATOM    256  CG  LYS A  17      11.825  14.464  -1.756  1.00  0.00           C  
ATOM    257  CD  LYS A  17      13.177  15.022  -2.177  1.00  0.00           C  
ATOM    258  CE  LYS A  17      13.023  16.110  -3.230  1.00  0.00           C  
ATOM    259  NZ  LYS A  17      14.287  16.868  -3.435  1.00  0.00           N  
ATOM    260  H   LYS A  17      10.044  11.890  -4.327  1.00  0.00           H  
ATOM    261  HA  LYS A  17       9.994  12.361  -1.558  1.00  0.00           H  
ATOM    262 1HB  LYS A  17      11.980  12.726  -2.973  1.00  0.00           H  
ATOM    263 2HB  LYS A  17      11.182  14.087  -3.749  1.00  0.00           H  
ATOM    264 1HG  LYS A  17      11.134  15.292  -1.594  1.00  0.00           H  
ATOM    265 2HG  LYS A  17      11.942  13.922  -0.818  1.00  0.00           H  
ATOM    266 1HD  LYS A  17      13.685  15.439  -1.307  1.00  0.00           H  
ATOM    267 2HD  LYS A  17      13.791  14.219  -2.585  1.00  0.00           H  
ATOM    268 1HE  LYS A  17      12.725  15.661  -4.176  1.00  0.00           H  
ATOM    269 2HE  LYS A  17      12.243  16.806  -2.922  1.00  0.00           H  
ATOM    270 1HZ  LYS A  17      14.144  17.578  -4.139  1.00  0.00           H  
ATOM    271 2HZ  LYS A  17      14.563  17.305  -2.567  1.00  0.00           H  
ATOM    272 3HZ  LYS A  17      15.014  16.235  -3.739  1.00  0.00           H  
ATOM    273  N   LYS A  18       8.492  14.723  -3.284  1.00  0.00           N  
ATOM    274  CA  LYS A  18       7.487  15.769  -3.177  1.00  0.00           C  
ATOM    275  C   LYS A  18       6.249  15.265  -2.463  1.00  0.00           C  
ATOM    276  O   LYS A  18       5.752  15.904  -1.541  1.00  0.00           O  
ATOM    277  CB  LYS A  18       7.115  16.301  -4.562  1.00  0.00           C  
ATOM    278  CG  LYS A  18       8.163  17.213  -5.188  1.00  0.00           C  
ATOM    279  CD  LYS A  18       7.731  17.684  -6.568  1.00  0.00           C  
ATOM    280  CE  LYS A  18       8.579  18.855  -7.045  1.00  0.00           C  
ATOM    281  NZ  LYS A  18       8.152  19.342  -8.384  1.00  0.00           N  
ATOM    282  H   LYS A  18       8.896  14.512  -4.193  1.00  0.00           H  
ATOM    283  HA  LYS A  18       7.903  16.590  -2.591  1.00  0.00           H  
ATOM    284 1HB  LYS A  18       6.951  15.464  -5.241  1.00  0.00           H  
ATOM    285 2HB  LYS A  18       6.181  16.859  -4.499  1.00  0.00           H  
ATOM    286 1HG  LYS A  18       8.317  18.082  -4.548  1.00  0.00           H  
ATOM    287 2HG  LYS A  18       9.107  16.676  -5.275  1.00  0.00           H  
ATOM    288 1HD  LYS A  18       7.827  16.863  -7.280  1.00  0.00           H  
ATOM    289 2HD  LYS A  18       6.686  17.994  -6.537  1.00  0.00           H  
ATOM    290 1HE  LYS A  18       8.501  19.674  -6.332  1.00  0.00           H  
ATOM    291 2HE  LYS A  18       9.623  18.549  -7.100  1.00  0.00           H  
ATOM    292 1HZ  LYS A  18       8.738  20.116  -8.664  1.00  0.00           H  
ATOM    293 2HZ  LYS A  18       8.238  18.595  -9.058  1.00  0.00           H  
ATOM    294 3HZ  LYS A  18       7.190  19.647  -8.341  1.00  0.00           H  
ATOM    295  N   ALA A  19       5.752  14.114  -2.892  1.00  0.00           N  
ATOM    296  CA  ALA A  19       4.521  13.569  -2.344  1.00  0.00           C  
ATOM    297  C   ALA A  19       4.648  13.355  -0.835  1.00  0.00           C  
ATOM    298  O   ALA A  19       3.722  13.647  -0.076  1.00  0.00           O  
ATOM    299  CB  ALA A  19       4.178  12.274  -3.031  1.00  0.00           C  
ATOM    300  H   ALA A  19       6.237  13.605  -3.626  1.00  0.00           H  
ATOM    301  HA  ALA A  19       3.724  14.289  -2.518  1.00  0.00           H  
ATOM    302 1HB  ALA A  19       3.252  11.888  -2.635  1.00  0.00           H  
ATOM    303 2HB  ALA A  19       4.073  12.445  -4.085  1.00  0.00           H  
ATOM    304 3HB  ALA A  19       4.966  11.561  -2.864  1.00  0.00           H  
ATOM    305  N   MET A  20       5.804  12.852  -0.404  1.00  0.00           N  
ATOM    306  CA  MET A  20       6.048  12.609   1.014  1.00  0.00           C  
ATOM    307  C   MET A  20       6.097  13.915   1.794  1.00  0.00           C  
ATOM    308  O   MET A  20       5.528  14.021   2.885  1.00  0.00           O  
ATOM    309  CB  MET A  20       7.347  11.828   1.201  1.00  0.00           C  
ATOM    310  CG  MET A  20       7.270  10.369   0.774  1.00  0.00           C  
ATOM    311  SD  MET A  20       8.771   9.449   1.171  1.00  0.00           S  
ATOM    312  CE  MET A  20       9.888  10.066  -0.085  1.00  0.00           C  
ATOM    313  H   MET A  20       6.531  12.630  -1.079  1.00  0.00           H  
ATOM    314  HA  MET A  20       5.226  12.020   1.411  1.00  0.00           H  
ATOM    315 1HB  MET A  20       8.142  12.302   0.628  1.00  0.00           H  
ATOM    316 2HB  MET A  20       7.639  11.854   2.251  1.00  0.00           H  
ATOM    317 1HG  MET A  20       6.429   9.887   1.273  1.00  0.00           H  
ATOM    318 2HG  MET A  20       7.106  10.312  -0.301  1.00  0.00           H  
ATOM    319 1HE  MET A  20      10.862   9.590   0.029  1.00  0.00           H  
ATOM    320 2HE  MET A  20       9.485   9.840  -1.073  1.00  0.00           H  
ATOM    321 3HE  MET A  20       9.997  11.146   0.024  1.00  0.00           H  
ATOM    322  N   GLU A  21       6.766  14.918   1.222  1.00  0.00           N  
ATOM    323  CA  GLU A  21       6.882  16.220   1.868  1.00  0.00           C  
ATOM    324  C   GLU A  21       5.524  16.906   1.966  1.00  0.00           C  
ATOM    325  O   GLU A  21       5.204  17.529   2.981  1.00  0.00           O  
ATOM    326  CB  GLU A  21       7.862  17.111   1.102  1.00  0.00           C  
ATOM    327  CG  GLU A  21       9.316  16.670   1.194  1.00  0.00           C  
ATOM    328  CD  GLU A  21      10.238  17.517   0.361  1.00  0.00           C  
ATOM    329  OE1 GLU A  21       9.756  18.379  -0.333  1.00  0.00           O  
ATOM    330  OE2 GLU A  21      11.425  17.301   0.421  1.00  0.00           O  
ATOM    331  H   GLU A  21       7.201  14.772   0.316  1.00  0.00           H  
ATOM    332  HA  GLU A  21       7.260  16.072   2.879  1.00  0.00           H  
ATOM    333 1HB  GLU A  21       7.585  17.133   0.048  1.00  0.00           H  
ATOM    334 2HB  GLU A  21       7.797  18.131   1.479  1.00  0.00           H  
ATOM    335 1HG  GLU A  21       9.635  16.721   2.234  1.00  0.00           H  
ATOM    336 2HG  GLU A  21       9.391  15.633   0.869  1.00  0.00           H  
ATOM    337  N   ILE A  22       4.724  16.785   0.905  1.00  0.00           N  
ATOM    338  CA  ILE A  22       3.410  17.407   0.866  1.00  0.00           C  
ATOM    339  C   ILE A  22       2.505  16.866   1.960  1.00  0.00           C  
ATOM    340  O   ILE A  22       1.862  17.632   2.678  1.00  0.00           O  
ATOM    341  CB  ILE A  22       2.742  17.190  -0.504  1.00  0.00           C  
ATOM    342  CG1 ILE A  22       3.459  18.005  -1.583  1.00  0.00           C  
ATOM    343  CG2 ILE A  22       1.268  17.562  -0.443  1.00  0.00           C  
ATOM    344  CD1 ILE A  22       3.085  17.613  -2.995  1.00  0.00           C  
ATOM    345  H   ILE A  22       5.042  16.249   0.105  1.00  0.00           H  
ATOM    346  HA  ILE A  22       3.530  18.477   1.025  1.00  0.00           H  
ATOM    347  HB  ILE A  22       2.830  16.142  -0.790  1.00  0.00           H  
ATOM    348 1HG1 ILE A  22       3.233  19.062  -1.451  1.00  0.00           H  
ATOM    349 2HG1 ILE A  22       4.537  17.886  -1.472  1.00  0.00           H  
ATOM    350 1HG2 ILE A  22       0.812  17.403  -1.420  1.00  0.00           H  
ATOM    351 2HG2 ILE A  22       0.767  16.941   0.297  1.00  0.00           H  
ATOM    352 3HG2 ILE A  22       1.170  18.611  -0.163  1.00  0.00           H  
ATOM    353 1HD1 ILE A  22       3.634  18.234  -3.703  1.00  0.00           H  
ATOM    354 2HD1 ILE A  22       3.337  16.564  -3.160  1.00  0.00           H  
ATOM    355 3HD1 ILE A  22       2.015  17.757  -3.140  1.00  0.00           H  
ATOM    356  N   LEU A  23       2.456  15.544   2.094  1.00  0.00           N  
ATOM    357  CA  LEU A  23       1.583  14.929   3.078  1.00  0.00           C  
ATOM    358  C   LEU A  23       1.931  15.400   4.478  1.00  0.00           C  
ATOM    359  O   LEU A  23       1.046  15.732   5.269  1.00  0.00           O  
ATOM    360  CB  LEU A  23       1.689  13.400   3.003  1.00  0.00           C  
ATOM    361  CG  LEU A  23       1.084  12.752   1.752  1.00  0.00           C  
ATOM    362  CD1 LEU A  23       1.277  11.243   1.817  1.00  0.00           C  
ATOM    363  CD2 LEU A  23      -0.392  13.110   1.658  1.00  0.00           C  
ATOM    364  H   LEU A  23       3.031  14.956   1.494  1.00  0.00           H  
ATOM    365  HA  LEU A  23       0.558  15.222   2.863  1.00  0.00           H  
ATOM    366 1HB  LEU A  23       2.741  13.123   3.044  1.00  0.00           H  
ATOM    367 2HB  LEU A  23       1.189  12.974   3.873  1.00  0.00           H  
ATOM    368  HG  LEU A  23       1.603  13.117   0.865  1.00  0.00           H  
ATOM    369 1HD1 LEU A  23       0.847  10.782   0.928  1.00  0.00           H  
ATOM    370 2HD1 LEU A  23       2.342  11.015   1.864  1.00  0.00           H  
ATOM    371 3HD1 LEU A  23       0.782  10.851   2.704  1.00  0.00           H  
ATOM    372 1HD2 LEU A  23      -0.822  12.650   0.768  1.00  0.00           H  
ATOM    373 2HD2 LEU A  23      -0.913  12.745   2.543  1.00  0.00           H  
ATOM    374 3HD2 LEU A  23      -0.500  14.193   1.595  1.00  0.00           H  
ATOM    375  N   TYR A  24       3.223  15.465   4.774  1.00  0.00           N  
ATOM    376  CA  TYR A  24       3.678  15.945   6.066  1.00  0.00           C  
ATOM    377  C   TYR A  24       3.170  17.361   6.323  1.00  0.00           C  
ATOM    378  O   TYR A  24       2.644  17.659   7.396  1.00  0.00           O  
ATOM    379  CB  TYR A  24       5.205  15.899   6.148  1.00  0.00           C  
ATOM    380  CG  TYR A  24       5.759  16.342   7.484  1.00  0.00           C  
ATOM    381  CD1 TYR A  24       5.747  15.471   8.563  1.00  0.00           C  
ATOM    382  CD2 TYR A  24       6.278  17.620   7.630  1.00  0.00           C  
ATOM    383  CE1 TYR A  24       6.253  15.876   9.783  1.00  0.00           C  
ATOM    384  CE2 TYR A  24       6.783  18.025   8.850  1.00  0.00           C  
ATOM    385  CZ  TYR A  24       6.772  17.158   9.923  1.00  0.00           C  
ATOM    386  OH  TYR A  24       7.276  17.561  11.139  1.00  0.00           O  
ATOM    387  H   TYR A  24       3.909  15.180   4.079  1.00  0.00           H  
ATOM    388  HA  TYR A  24       3.267  15.298   6.842  1.00  0.00           H  
ATOM    389 1HB  TYR A  24       5.550  14.881   5.957  1.00  0.00           H  
ATOM    390 2HB  TYR A  24       5.630  16.538   5.374  1.00  0.00           H  
ATOM    391  HD1 TYR A  24       5.339  14.466   8.448  1.00  0.00           H  
ATOM    392  HD2 TYR A  24       6.286  18.305   6.782  1.00  0.00           H  
ATOM    393  HE1 TYR A  24       6.244  15.191  10.631  1.00  0.00           H  
ATOM    394  HE2 TYR A  24       7.191  19.030   8.965  1.00  0.00           H  
ATOM    395  HH  TYR A  24       7.192  16.843  11.771  1.00  0.00           H  
ATOM    396  N   LYS A  25       3.328  18.229   5.325  1.00  0.00           N  
ATOM    397  CA  LYS A  25       2.922  19.627   5.442  1.00  0.00           C  
ATOM    398  C   LYS A  25       1.402  19.759   5.591  1.00  0.00           C  
ATOM    399  O   LYS A  25       0.906  20.743   6.142  1.00  0.00           O  
ATOM    400  CB  LYS A  25       3.403  20.423   4.228  1.00  0.00           C  
ATOM    401  CG  LYS A  25       4.914  20.605   4.154  1.00  0.00           C  
ATOM    402  CD  LYS A  25       5.419  21.487   5.286  1.00  0.00           C  
ATOM    403  CE  LYS A  25       6.917  21.732   5.171  1.00  0.00           C  
ATOM    404  NZ  LYS A  25       7.424  22.603   6.267  1.00  0.00           N  
ATOM    405  H   LYS A  25       3.744  17.911   4.458  1.00  0.00           H  
ATOM    406  HA  LYS A  25       3.381  20.047   6.336  1.00  0.00           H  
ATOM    407 1HB  LYS A  25       3.082  19.922   3.314  1.00  0.00           H  
ATOM    408 2HB  LYS A  25       2.947  21.412   4.237  1.00  0.00           H  
ATOM    409 1HG  LYS A  25       5.402  19.632   4.217  1.00  0.00           H  
ATOM    410 2HG  LYS A  25       5.178  21.064   3.202  1.00  0.00           H  
ATOM    411 1HD  LYS A  25       4.899  22.445   5.262  1.00  0.00           H  
ATOM    412 2HD  LYS A  25       5.212  21.006   6.242  1.00  0.00           H  
ATOM    413 1HE  LYS A  25       7.445  20.781   5.206  1.00  0.00           H  
ATOM    414 2HE  LYS A  25       7.135  22.209   4.216  1.00  0.00           H  
ATOM    415 1HZ  LYS A  25       8.418  22.741   6.154  1.00  0.00           H  
ATOM    416 2HZ  LYS A  25       6.953  23.496   6.232  1.00  0.00           H  
ATOM    417 3HZ  LYS A  25       7.244  22.162   7.158  1.00  0.00           H  
ATOM    418  N   LEU A  26       0.669  18.763   5.087  1.00  0.00           N  
ATOM    419  CA  LEU A  26      -0.789  18.732   5.216  1.00  0.00           C  
ATOM    420  C   LEU A  26      -1.235  18.183   6.582  1.00  0.00           C  
ATOM    421  O   LEU A  26      -2.433  18.108   6.865  1.00  0.00           O  
ATOM    422  CB  LEU A  26      -1.393  17.877   4.095  1.00  0.00           C  
ATOM    423  CG  LEU A  26      -1.273  18.456   2.679  1.00  0.00           C  
ATOM    424  CD1 LEU A  26      -1.768  17.431   1.668  1.00  0.00           C  
ATOM    425  CD2 LEU A  26      -2.076  19.745   2.588  1.00  0.00           C  
ATOM    426  H   LEU A  26       1.136  18.012   4.588  1.00  0.00           H  
ATOM    427  HA  LEU A  26      -1.161  19.751   5.121  1.00  0.00           H  
ATOM    428 1HB  LEU A  26      -0.903  16.904   4.097  1.00  0.00           H  
ATOM    429 2HB  LEU A  26      -2.452  17.728   4.304  1.00  0.00           H  
ATOM    430  HG  LEU A  26      -0.226  18.664   2.458  1.00  0.00           H  
ATOM    431 1HD1 LEU A  26      -1.683  17.842   0.662  1.00  0.00           H  
ATOM    432 2HD1 LEU A  26      -1.164  16.526   1.741  1.00  0.00           H  
ATOM    433 3HD1 LEU A  26      -2.810  17.190   1.874  1.00  0.00           H  
ATOM    434 1HD2 LEU A  26      -1.990  20.157   1.582  1.00  0.00           H  
ATOM    435 2HD2 LEU A  26      -3.124  19.538   2.808  1.00  0.00           H  
ATOM    436 3HD2 LEU A  26      -1.690  20.466   3.309  1.00  0.00           H  
ATOM    437  N   GLY A  27      -0.269  17.819   7.426  1.00  0.00           N  
ATOM    438  CA  GLY A  27      -0.569  17.327   8.769  1.00  0.00           C  
ATOM    439  C   GLY A  27      -0.729  15.806   8.806  1.00  0.00           C  
ATOM    440  O   GLY A  27      -1.155  15.244   9.815  1.00  0.00           O  
ATOM    441  H   GLY A  27       0.699  17.897   7.137  1.00  0.00           H  
ATOM    442 1HA  GLY A  27       0.229  17.626   9.447  1.00  0.00           H  
ATOM    443 2HA  GLY A  27      -1.483  17.797   9.127  1.00  0.00           H  
ATOM    444  N   VAL A  28      -0.377  15.144   7.710  1.00  0.00           N  
ATOM    445  CA  VAL A  28      -0.460  13.690   7.643  1.00  0.00           C  
ATOM    446  C   VAL A  28       0.815  13.048   8.182  1.00  0.00           C  
ATOM    447  O   VAL A  28       1.889  13.192   7.597  1.00  0.00           O  
ATOM    448  CB  VAL A  28      -0.693  13.233   6.191  1.00  0.00           C  
ATOM    449  CG1 VAL A  28      -0.737  11.714   6.112  1.00  0.00           C  
ATOM    450  CG2 VAL A  28      -1.982  13.839   5.658  1.00  0.00           C  
ATOM    451  H   VAL A  28      -0.039  15.659   6.902  1.00  0.00           H  
ATOM    452  HA  VAL A  28      -1.302  13.364   8.256  1.00  0.00           H  
ATOM    453  HB  VAL A  28       0.146  13.562   5.578  1.00  0.00           H  
ATOM    454 1HG1 VAL A  28      -0.902  11.408   5.079  1.00  0.00           H  
ATOM    455 2HG1 VAL A  28       0.209  11.304   6.465  1.00  0.00           H  
ATOM    456 3HG1 VAL A  28      -1.551  11.341   6.734  1.00  0.00           H  
ATOM    457 1HG2 VAL A  28      -2.139  13.511   4.630  1.00  0.00           H  
ATOM    458 2HG2 VAL A  28      -2.820  13.514   6.275  1.00  0.00           H  
ATOM    459 3HG2 VAL A  28      -1.911  14.926   5.685  1.00  0.00           H  
ATOM    460  N   LYS A  29       0.694  12.353   9.313  1.00  0.00           N  
ATOM    461  CA  LYS A  29       1.853  11.745   9.964  1.00  0.00           C  
ATOM    462  C   LYS A  29       1.951  10.257   9.653  1.00  0.00           C  
ATOM    463  O   LYS A  29       2.939   9.601  10.002  1.00  0.00           O  
ATOM    464  CB  LYS A  29       1.789  11.959  11.477  1.00  0.00           C  
ATOM    465  CG  LYS A  29       1.767  13.421  11.905  1.00  0.00           C  
ATOM    466  CD  LYS A  29       3.069  14.121  11.547  1.00  0.00           C  
ATOM    467  CE  LYS A  29       3.042  15.585  11.961  1.00  0.00           C  
ATOM    468  NZ  LYS A  29       2.940  15.744  13.437  1.00  0.00           N  
ATOM    469  H   LYS A  29      -0.216  12.263   9.739  1.00  0.00           H  
ATOM    470  HA  LYS A  29       2.754  12.225   9.585  1.00  0.00           H  
ATOM    471 1HB  LYS A  29       0.894  11.480  11.876  1.00  0.00           H  
ATOM    472 2HB  LYS A  29       2.651  11.486  11.948  1.00  0.00           H  
ATOM    473 1HG  LYS A  29       0.940  13.932  11.411  1.00  0.00           H  
ATOM    474 2HG  LYS A  29       1.616  13.482  12.983  1.00  0.00           H  
ATOM    475 1HD  LYS A  29       3.900  13.625  12.050  1.00  0.00           H  
ATOM    476 2HD  LYS A  29       3.230  14.061  10.471  1.00  0.00           H  
ATOM    477 1HE  LYS A  29       3.951  16.077  11.617  1.00  0.00           H  
ATOM    478 2HE  LYS A  29       2.190  16.080  11.496  1.00  0.00           H  
ATOM    479 1HZ  LYS A  29       2.925  16.727  13.670  1.00  0.00           H  
ATOM    480 2HZ  LYS A  29       2.090  15.308  13.765  1.00  0.00           H  
ATOM    481 3HZ  LYS A  29       3.735  15.306  13.880  1.00  0.00           H  
ATOM    482  N   MET A  30       0.929   9.725   8.989  1.00  0.00           N  
ATOM    483  CA  MET A  30       0.948   8.339   8.552  1.00  0.00           C  
ATOM    484  C   MET A  30       1.057   8.245   7.051  1.00  0.00           C  
ATOM    485  O   MET A  30       0.067   8.426   6.329  1.00  0.00           O  
ATOM    486  CB  MET A  30      -0.303   7.610   9.039  1.00  0.00           C  
ATOM    487  CG  MET A  30      -0.286   6.106   8.806  1.00  0.00           C  
ATOM    488  SD  MET A  30      -1.584   5.246   9.717  1.00  0.00           S  
ATOM    489  CE  MET A  30      -1.314   3.560   9.180  1.00  0.00           C  
ATOM    490  H   MET A  30       0.122  10.296   8.782  1.00  0.00           H  
ATOM    491  HA  MET A  30       1.829   7.856   8.974  1.00  0.00           H  
ATOM    492 1HB  MET A  30      -0.430   7.781  10.107  1.00  0.00           H  
ATOM    493 2HB  MET A  30      -1.181   8.016   8.536  1.00  0.00           H  
ATOM    494 1HG  MET A  30      -0.416   5.901   7.744  1.00  0.00           H  
ATOM    495 2HG  MET A  30       0.678   5.700   9.115  1.00  0.00           H  
ATOM    496 1HE  MET A  30      -2.042   2.904   9.659  1.00  0.00           H  
ATOM    497 2HE  MET A  30      -1.428   3.500   8.097  1.00  0.00           H  
ATOM    498 3HE  MET A  30      -0.307   3.246   9.457  1.00  0.00           H  
ATOM    499  N   ILE A  31       2.253   7.966   6.579  1.00  0.00           N  
ATOM    500  CA  ILE A  31       2.549   8.030   5.167  1.00  0.00           C  
ATOM    501  C   ILE A  31       2.943   6.678   4.646  1.00  0.00           C  
ATOM    502  O   ILE A  31       3.876   6.053   5.154  1.00  0.00           O  
ATOM    503  CB  ILE A  31       3.676   9.039   4.880  1.00  0.00           C  
ATOM    504  CG1 ILE A  31       3.248  10.449   5.296  1.00  0.00           C  
ATOM    505  CG2 ILE A  31       4.057   9.007   3.408  1.00  0.00           C  
ATOM    506  CD1 ILE A  31       4.362  11.469   5.233  1.00  0.00           C  
ATOM    507  H   ILE A  31       2.988   7.695   7.225  1.00  0.00           H  
ATOM    508  HA  ILE A  31       1.652   8.350   4.637  1.00  0.00           H  
ATOM    509  HB  ILE A  31       4.551   8.787   5.478  1.00  0.00           H  
ATOM    510 1HG1 ILE A  31       2.438  10.788   4.651  1.00  0.00           H  
ATOM    511 2HG1 ILE A  31       2.864  10.427   6.316  1.00  0.00           H  
ATOM    512 1HG2 ILE A  31       4.854   9.727   3.223  1.00  0.00           H  
ATOM    513 2HG2 ILE A  31       4.402   8.009   3.143  1.00  0.00           H  
ATOM    514 3HG2 ILE A  31       3.188   9.264   2.802  1.00  0.00           H  
ATOM    515 1HD1 ILE A  31       3.981  12.443   5.542  1.00  0.00           H  
ATOM    516 2HD1 ILE A  31       5.170  11.167   5.900  1.00  0.00           H  
ATOM    517 3HD1 ILE A  31       4.738  11.534   4.213  1.00  0.00           H  
ATOM    518  N   VAL A  32       2.236   6.218   3.633  1.00  0.00           N  
ATOM    519  CA  VAL A  32       2.561   4.965   2.991  1.00  0.00           C  
ATOM    520  C   VAL A  32       3.123   5.204   1.603  1.00  0.00           C  
ATOM    521  O   VAL A  32       2.453   5.763   0.742  1.00  0.00           O  
ATOM    522  CB  VAL A  32       1.309   4.073   2.894  1.00  0.00           C  
ATOM    523  CG1 VAL A  32       1.651   2.744   2.237  1.00  0.00           C  
ATOM    524  CG2 VAL A  32       0.721   3.853   4.280  1.00  0.00           C  
ATOM    525  H   VAL A  32       1.445   6.759   3.293  1.00  0.00           H  
ATOM    526  HA  VAL A  32       3.311   4.454   3.589  1.00  0.00           H  
ATOM    527  HB  VAL A  32       0.572   4.565   2.259  1.00  0.00           H  
ATOM    528 1HG1 VAL A  32       0.755   2.126   2.176  1.00  0.00           H  
ATOM    529 2HG1 VAL A  32       2.036   2.924   1.233  1.00  0.00           H  
ATOM    530 3HG1 VAL A  32       2.406   2.229   2.830  1.00  0.00           H  
ATOM    531 1HG2 VAL A  32      -0.165   3.222   4.203  1.00  0.00           H  
ATOM    532 2HG2 VAL A  32       1.460   3.366   4.916  1.00  0.00           H  
ATOM    533 3HG2 VAL A  32       0.444   4.814   4.714  1.00  0.00           H  
ATOM    534  N   VAL A  33       4.360   4.800   1.395  1.00  0.00           N  
ATOM    535  CA  VAL A  33       5.051   5.094   0.150  1.00  0.00           C  
ATOM    536  C   VAL A  33       5.046   3.877  -0.771  1.00  0.00           C  
ATOM    537  O   VAL A  33       5.618   2.844  -0.442  1.00  0.00           O  
ATOM    538  CB  VAL A  33       6.504   5.520   0.432  1.00  0.00           C  
ATOM    539  CG1 VAL A  33       7.190   5.955  -0.855  1.00  0.00           C  
ATOM    540  CG2 VAL A  33       6.524   6.641   1.460  1.00  0.00           C  
ATOM    541  H   VAL A  33       4.845   4.286   2.126  1.00  0.00           H  
ATOM    542  HA  VAL A  33       4.531   5.912  -0.350  1.00  0.00           H  
ATOM    543  HB  VAL A  33       7.056   4.663   0.817  1.00  0.00           H  
ATOM    544 1HG1 VAL A  33       8.216   6.253  -0.637  1.00  0.00           H  
ATOM    545 2HG1 VAL A  33       7.196   5.126  -1.562  1.00  0.00           H  
ATOM    546 3HG1 VAL A  33       6.652   6.799  -1.287  1.00  0.00           H  
ATOM    547 1HG2 VAL A  33       7.554   6.937   1.655  1.00  0.00           H  
ATOM    548 2HG2 VAL A  33       5.967   7.496   1.077  1.00  0.00           H  
ATOM    549 3HG2 VAL A  33       6.065   6.294   2.386  1.00  0.00           H  
ATOM    550  N   LEU A  34       4.353   3.994  -1.905  1.00  0.00           N  
ATOM    551  CA  LEU A  34       4.075   2.836  -2.760  1.00  0.00           C  
ATOM    552  C   LEU A  34       4.766   2.939  -4.125  1.00  0.00           C  
ATOM    553  O   LEU A  34       4.526   3.879  -4.889  1.00  0.00           O  
ATOM    554  CB  LEU A  34       2.561   2.692  -2.964  1.00  0.00           C  
ATOM    555  CG  LEU A  34       2.126   1.636  -3.988  1.00  0.00           C  
ATOM    556  CD1 LEU A  34       2.489   0.249  -3.475  1.00  0.00           C  
ATOM    557  CD2 LEU A  34       0.629   1.753  -4.233  1.00  0.00           C  
ATOM    558  H   LEU A  34       3.980   4.900  -2.169  1.00  0.00           H  
ATOM    559  HA  LEU A  34       4.445   1.944  -2.259  1.00  0.00           H  
ATOM    560 1HB  LEU A  34       2.105   2.435  -2.009  1.00  0.00           H  
ATOM    561 2HB  LEU A  34       2.161   3.652  -3.287  1.00  0.00           H  
ATOM    562  HG  LEU A  34       2.660   1.796  -4.925  1.00  0.00           H  
ATOM    563 1HD1 LEU A  34       2.180  -0.501  -4.203  1.00  0.00           H  
ATOM    564 2HD1 LEU A  34       3.567   0.187  -3.327  1.00  0.00           H  
ATOM    565 3HD1 LEU A  34       1.981   0.067  -2.529  1.00  0.00           H  
ATOM    566 1HD2 LEU A  34       0.319   1.004  -4.962  1.00  0.00           H  
ATOM    567 2HD2 LEU A  34       0.093   1.593  -3.297  1.00  0.00           H  
ATOM    568 3HD2 LEU A  34       0.399   2.748  -4.616  1.00  0.00           H  
ATOM    569  N   PHE A  35       5.620   1.952  -4.432  1.00  0.00           N  
ATOM    570  CA  PHE A  35       6.309   1.899  -5.729  1.00  0.00           C  
ATOM    571  C   PHE A  35       6.867   0.496  -6.021  1.00  0.00           C  
ATOM    572  O   PHE A  35       6.998  -0.331  -5.118  1.00  0.00           O  
ATOM    573  CB  PHE A  35       7.447   2.921  -5.766  1.00  0.00           C  
ATOM    574  CG  PHE A  35       8.431   2.774  -4.641  1.00  0.00           C  
ATOM    575  CD1 PHE A  35       9.607   2.060  -4.817  1.00  0.00           C  
ATOM    576  CD2 PHE A  35       8.182   3.347  -3.403  1.00  0.00           C  
ATOM    577  CE1 PHE A  35      10.513   1.924  -3.782  1.00  0.00           C  
ATOM    578  CE2 PHE A  35       9.086   3.214  -2.367  1.00  0.00           C  
ATOM    579  CZ  PHE A  35      10.253   2.501  -2.558  1.00  0.00           C  
ATOM    580  H   PHE A  35       5.791   1.217  -3.749  1.00  0.00           H  
ATOM    581  HA  PHE A  35       5.587   2.146  -6.509  1.00  0.00           H  
ATOM    582 1HB  PHE A  35       7.989   2.827  -6.706  1.00  0.00           H  
ATOM    583 2HB  PHE A  35       7.033   3.928  -5.727  1.00  0.00           H  
ATOM    584  HD1 PHE A  35       9.813   1.605  -5.787  1.00  0.00           H  
ATOM    585  HD2 PHE A  35       7.260   3.910  -3.252  1.00  0.00           H  
ATOM    586  HE1 PHE A  35      11.433   1.361  -3.935  1.00  0.00           H  
ATOM    587  HE2 PHE A  35       8.879   3.670  -1.399  1.00  0.00           H  
ATOM    588  HZ  PHE A  35      10.965   2.393  -1.741  1.00  0.00           H  
ATOM    589  N   LYS A  36       7.206   0.247  -7.290  1.00  0.00           N  
ATOM    590  CA  LYS A  36       7.860  -1.006  -7.683  1.00  0.00           C  
ATOM    591  C   LYS A  36       9.268  -1.077  -7.119  1.00  0.00           C  
ATOM    592  O   LYS A  36       9.983  -0.080  -7.101  1.00  0.00           O  
ATOM    593  CB  LYS A  36       7.898  -1.146  -9.206  1.00  0.00           C  
ATOM    594  CG  LYS A  36       6.534  -1.341  -9.854  1.00  0.00           C  
ATOM    595  CD  LYS A  36       6.657  -1.505 -11.361  1.00  0.00           C  
ATOM    596  CE  LYS A  36       5.294  -1.692 -12.011  1.00  0.00           C  
ATOM    597  NZ  LYS A  36       5.396  -1.830 -13.489  1.00  0.00           N  
ATOM    598  H   LYS A  36       7.022   0.948  -7.994  1.00  0.00           H  
ATOM    599  HA  LYS A  36       7.308  -1.846  -7.289  1.00  0.00           H  
ATOM    600 1HB  LYS A  36       8.351  -0.255  -9.642  1.00  0.00           H  
ATOM    601 2HB  LYS A  36       8.522  -1.997  -9.477  1.00  0.00           H  
ATOM    602 1HG  LYS A  36       6.057  -2.229  -9.437  1.00  0.00           H  
ATOM    603 2HG  LYS A  36       5.903  -0.478  -9.641  1.00  0.00           H  
ATOM    604 1HD  LYS A  36       7.135  -0.622 -11.786  1.00  0.00           H  
ATOM    605 2HD  LYS A  36       7.276  -2.374 -11.583  1.00  0.00           H  
ATOM    606 1HE  LYS A  36       4.817  -2.584 -11.608  1.00  0.00           H  
ATOM    607 2HE  LYS A  36       4.661  -0.835 -11.783  1.00  0.00           H  
ATOM    608 1HZ  LYS A  36       4.473  -1.951 -13.882  1.00  0.00           H  
ATOM    609 2HZ  LYS A  36       5.820  -0.999 -13.877  1.00  0.00           H  
ATOM    610 3HZ  LYS A  36       5.965  -2.634 -13.714  1.00  0.00           H  
ATOM    611  N   TYR A  37       9.660  -2.259  -6.649  1.00  0.00           N  
ATOM    612  CA  TYR A  37      10.986  -2.439  -6.061  1.00  0.00           C  
ATOM    613  C   TYR A  37      12.059  -1.692  -6.845  1.00  0.00           C  
ATOM    614  O   TYR A  37      12.188  -1.857  -8.059  1.00  0.00           O  
ATOM    615  CB  TYR A  37      11.335  -3.927  -5.979  1.00  0.00           C  
ATOM    616  CG  TYR A  37      12.782  -4.196  -5.627  1.00  0.00           C  
ATOM    617  CD1 TYR A  37      13.214  -4.060  -4.316  1.00  0.00           C  
ATOM    618  CD2 TYR A  37      13.676  -4.578  -6.616  1.00  0.00           C  
ATOM    619  CE1 TYR A  37      14.535  -4.305  -3.995  1.00  0.00           C  
ATOM    620  CE2 TYR A  37      14.997  -4.824  -6.295  1.00  0.00           C  
ATOM    621  CZ  TYR A  37      15.427  -4.689  -4.991  1.00  0.00           C  
ATOM    622  OH  TYR A  37      16.743  -4.933  -4.672  1.00  0.00           O  
ATOM    623  H   TYR A  37       9.020  -3.049  -6.685  1.00  0.00           H  
ATOM    624  HA  TYR A  37      10.973  -2.030  -5.052  1.00  0.00           H  
ATOM    625 1HB  TYR A  37      10.707  -4.407  -5.227  1.00  0.00           H  
ATOM    626 2HB  TYR A  37      11.123  -4.403  -6.935  1.00  0.00           H  
ATOM    627  HD1 TYR A  37      12.511  -3.759  -3.539  1.00  0.00           H  
ATOM    628  HD2 TYR A  37      13.337  -4.684  -7.647  1.00  0.00           H  
ATOM    629  HE1 TYR A  37      14.875  -4.199  -2.966  1.00  0.00           H  
ATOM    630  HE2 TYR A  37      15.700  -5.124  -7.073  1.00  0.00           H  
ATOM    631  HH  TYR A  37      17.222  -5.184  -5.465  1.00  0.00           H  
ATOM    632  N   ASP A  38      12.837  -0.882  -6.132  1.00  0.00           N  
ATOM    633  CA  ASP A  38      13.926  -0.120  -6.729  1.00  0.00           C  
ATOM    634  C   ASP A  38      14.856   0.412  -5.648  1.00  0.00           C  
ATOM    635  O   ASP A  38      14.442   1.195  -4.792  1.00  0.00           O  
ATOM    636  CB  ASP A  38      13.381   1.040  -7.566  1.00  0.00           C  
ATOM    637  CG  ASP A  38      14.469   1.777  -8.336  1.00  0.00           C  
ATOM    638  OD1 ASP A  38      15.557   1.894  -7.823  1.00  0.00           O  
ATOM    639  OD2 ASP A  38      14.202   2.216  -9.429  1.00  0.00           O  
ATOM    640  H   ASP A  38      12.669  -0.795  -5.142  1.00  0.00           H  
ATOM    641  HA  ASP A  38      14.501  -0.783  -7.378  1.00  0.00           H  
ATOM    642 1HB  ASP A  38      12.646   0.662  -8.277  1.00  0.00           H  
ATOM    643 2HB  ASP A  38      12.872   1.751  -6.915  1.00  0.00           H  
ATOM    644  N   GLU A  39      16.107  -0.035  -5.674  1.00  0.00           N  
ATOM    645  CA  GLU A  39      17.058   0.271  -4.603  1.00  0.00           C  
ATOM    646  C   GLU A  39      17.193   1.784  -4.375  1.00  0.00           C  
ATOM    647  O   GLU A  39      17.470   2.230  -3.259  1.00  0.00           O  
ATOM    648  CB  GLU A  39      18.428  -0.329  -4.928  1.00  0.00           C  
ATOM    649  CG  GLU A  39      18.452  -1.849  -4.983  1.00  0.00           C  
ATOM    650  CD  GLU A  39      18.150  -2.390  -6.353  1.00  0.00           C  
ATOM    651  OE1 GLU A  39      17.941  -1.606  -7.248  1.00  0.00           O  
ATOM    652  OE2 GLU A  39      18.127  -3.589  -6.506  1.00  0.00           O  
ATOM    653  H   GLU A  39      16.404  -0.620  -6.442  1.00  0.00           H  
ATOM    654  HA  GLU A  39      16.692  -0.175  -3.684  1.00  0.00           H  
ATOM    655 1HB  GLU A  39      18.770   0.047  -5.893  1.00  0.00           H  
ATOM    656 2HB  GLU A  39      19.152  -0.010  -4.178  1.00  0.00           H  
ATOM    657 1HG  GLU A  39      19.438  -2.198  -4.677  1.00  0.00           H  
ATOM    658 2HG  GLU A  39      17.722  -2.240  -4.275  1.00  0.00           H  
ATOM    659  N   LYS A  40      16.996   2.566  -5.435  1.00  0.00           N  
ATOM    660  CA  LYS A  40      17.161   4.012  -5.349  1.00  0.00           C  
ATOM    661  C   LYS A  40      16.013   4.647  -4.586  1.00  0.00           C  
ATOM    662  O   LYS A  40      16.214   5.576  -3.801  1.00  0.00           O  
ATOM    663  CB  LYS A  40      17.266   4.626  -6.746  1.00  0.00           C  
ATOM    664  CG  LYS A  40      18.520   4.231  -7.514  1.00  0.00           C  
ATOM    665  CD  LYS A  40      19.770   4.808  -6.865  1.00  0.00           C  
ATOM    666  CE  LYS A  40      21.011   4.513  -7.694  1.00  0.00           C  
ATOM    667  NZ  LYS A  40      22.240   5.083  -7.077  1.00  0.00           N  
ATOM    668  H   LYS A  40      16.725   2.148  -6.323  1.00  0.00           H  
ATOM    669  HA  LYS A  40      18.082   4.225  -4.807  1.00  0.00           H  
ATOM    670 1HB  LYS A  40      16.402   4.327  -7.341  1.00  0.00           H  
ATOM    671 2HB  LYS A  40      17.250   5.713  -6.668  1.00  0.00           H  
ATOM    672 1HG  LYS A  40      18.604   3.144  -7.541  1.00  0.00           H  
ATOM    673 2HG  LYS A  40      18.451   4.598  -8.538  1.00  0.00           H  
ATOM    674 1HD  LYS A  40      19.661   5.888  -6.761  1.00  0.00           H  
ATOM    675 2HD  LYS A  40      19.897   4.376  -5.872  1.00  0.00           H  
ATOM    676 1HE  LYS A  40      21.135   3.435  -7.792  1.00  0.00           H  
ATOM    677 2HE  LYS A  40      20.892   4.935  -8.691  1.00  0.00           H  
ATOM    678 1HZ  LYS A  40      23.039   4.866  -7.656  1.00  0.00           H  
ATOM    679 2HZ  LYS A  40      22.144   6.085  -6.998  1.00  0.00           H  
ATOM    680 3HZ  LYS A  40      22.373   4.684  -6.159  1.00  0.00           H  
ATOM    681  N   LEU A  41      14.806   4.153  -4.825  1.00  0.00           N  
ATOM    682  CA  LEU A  41      13.624   4.717  -4.205  1.00  0.00           C  
ATOM    683  C   LEU A  41      13.460   4.218  -2.781  1.00  0.00           C  
ATOM    684  O   LEU A  41      12.889   4.902  -1.942  1.00  0.00           O  
ATOM    685  CB  LEU A  41      12.377   4.363  -5.026  1.00  0.00           C  
ATOM    686  CG  LEU A  41      12.075   5.292  -6.209  1.00  0.00           C  
ATOM    687  CD1 LEU A  41      13.226   5.240  -7.204  1.00  0.00           C  
ATOM    688  CD2 LEU A  41      10.767   4.870  -6.864  1.00  0.00           C  
ATOM    689  H   LEU A  41      14.709   3.372  -5.463  1.00  0.00           H  
ATOM    690  HA  LEU A  41      13.734   5.801  -4.178  1.00  0.00           H  
ATOM    691 1HB  LEU A  41      12.494   3.354  -5.418  1.00  0.00           H  
ATOM    692 2HB  LEU A  41      11.511   4.376  -4.365  1.00  0.00           H  
ATOM    693  HG  LEU A  41      11.988   6.319  -5.853  1.00  0.00           H  
ATOM    694 1HD1 LEU A  41      13.011   5.899  -8.044  1.00  0.00           H  
ATOM    695 2HD1 LEU A  41      14.145   5.564  -6.714  1.00  0.00           H  
ATOM    696 3HD1 LEU A  41      13.349   4.219  -7.565  1.00  0.00           H  
ATOM    697 1HD2 LEU A  41      10.552   5.531  -7.704  1.00  0.00           H  
ATOM    698 2HD2 LEU A  41      10.854   3.844  -7.221  1.00  0.00           H  
ATOM    699 3HD2 LEU A  41       9.959   4.934  -6.135  1.00  0.00           H  
ATOM    700  N   ILE A  42      13.983   3.029  -2.504  1.00  0.00           N  
ATOM    701  CA  ILE A  42      13.959   2.497  -1.148  1.00  0.00           C  
ATOM    702  C   ILE A  42      14.746   3.393  -0.209  1.00  0.00           C  
ATOM    703  O   ILE A  42      14.289   3.709   0.893  1.00  0.00           O  
ATOM    704  CB  ILE A  42      14.534   1.069  -1.102  1.00  0.00           C  
ATOM    705  CG1 ILE A  42      13.598   0.094  -1.820  1.00  0.00           C  
ATOM    706  CG2 ILE A  42      14.760   0.633   0.337  1.00  0.00           C  
ATOM    707  CD1 ILE A  42      14.212  -1.263  -2.080  1.00  0.00           C  
ATOM    708  H   ILE A  42      14.415   2.486  -3.247  1.00  0.00           H  
ATOM    709  HA  ILE A  42      12.928   2.469  -0.806  1.00  0.00           H  
ATOM    710  HB  ILE A  42      15.485   1.042  -1.633  1.00  0.00           H  
ATOM    711 1HG1 ILE A  42      12.695  -0.048  -1.227  1.00  0.00           H  
ATOM    712 2HG1 ILE A  42      13.295   0.518  -2.778  1.00  0.00           H  
ATOM    713 1HG2 ILE A  42      15.165  -0.378   0.352  1.00  0.00           H  
ATOM    714 2HG2 ILE A  42      15.463   1.313   0.817  1.00  0.00           H  
ATOM    715 3HG2 ILE A  42      13.812   0.652   0.876  1.00  0.00           H  
ATOM    716 1HD1 ILE A  42      13.489  -1.898  -2.592  1.00  0.00           H  
ATOM    717 2HD1 ILE A  42      15.099  -1.148  -2.703  1.00  0.00           H  
ATOM    718 3HD1 ILE A  42      14.491  -1.723  -1.133  1.00  0.00           H  
ATOM    719  N   LYS A  43      15.930   3.820  -0.655  1.00  0.00           N  
ATOM    720  CA  LYS A  43      16.775   4.698   0.144  1.00  0.00           C  
ATOM    721  C   LYS A  43      16.141   6.072   0.310  1.00  0.00           C  
ATOM    722  O   LYS A  43      16.142   6.639   1.404  1.00  0.00           O  
ATOM    723  CB  LYS A  43      18.160   4.830  -0.489  1.00  0.00           C  
ATOM    724  CG  LYS A  43      19.014   3.572  -0.405  1.00  0.00           C  
ATOM    725  CD  LYS A  43      20.354   3.766  -1.098  1.00  0.00           C  
ATOM    726  CE  LYS A  43      21.206   2.507  -1.019  1.00  0.00           C  
ATOM    727  NZ  LYS A  43      22.504   2.668  -1.730  1.00  0.00           N  
ATOM    728  H   LYS A  43      16.250   3.527  -1.575  1.00  0.00           H  
ATOM    729  HA  LYS A  43      16.886   4.270   1.122  1.00  0.00           H  
ATOM    730 1HB  LYS A  43      18.055   5.094  -1.542  1.00  0.00           H  
ATOM    731 2HB  LYS A  43      18.707   5.638  -0.003  1.00  0.00           H  
ATOM    732 1HG  LYS A  43      19.188   3.319   0.641  1.00  0.00           H  
ATOM    733 2HG  LYS A  43      18.487   2.743  -0.878  1.00  0.00           H  
ATOM    734 1HD  LYS A  43      20.190   4.018  -2.146  1.00  0.00           H  
ATOM    735 2HD  LYS A  43      20.893   4.587  -0.625  1.00  0.00           H  
ATOM    736 1HE  LYS A  43      21.405   2.268   0.024  1.00  0.00           H  
ATOM    737 2HE  LYS A  43      20.664   1.673  -1.463  1.00  0.00           H  
ATOM    738 1HZ  LYS A  43      23.037   1.814  -1.655  1.00  0.00           H  
ATOM    739 2HZ  LYS A  43      22.331   2.872  -2.705  1.00  0.00           H  
ATOM    740 3HZ  LYS A  43      23.024   3.427  -1.315  1.00  0.00           H  
ATOM    741  N   VAL A  44      15.586   6.602  -0.775  1.00  0.00           N  
ATOM    742  CA  VAL A  44      14.917   7.896  -0.733  1.00  0.00           C  
ATOM    743  C   VAL A  44      13.684   7.860   0.168  1.00  0.00           C  
ATOM    744  O   VAL A  44      13.501   8.727   1.018  1.00  0.00           O  
ATOM    745  CB  VAL A  44      14.500   8.325  -2.152  1.00  0.00           C  
ATOM    746  CG1 VAL A  44      13.580   9.535  -2.095  1.00  0.00           C  
ATOM    747  CG2 VAL A  44      15.736   8.625  -2.986  1.00  0.00           C  
ATOM    748  H   VAL A  44      15.634   6.097  -1.656  1.00  0.00           H  
ATOM    749  HA  VAL A  44      15.617   8.632  -0.334  1.00  0.00           H  
ATOM    750  HB  VAL A  44      13.936   7.514  -2.615  1.00  0.00           H  
ATOM    751 1HG1 VAL A  44      13.295   9.824  -3.106  1.00  0.00           H  
ATOM    752 2HG1 VAL A  44      12.686   9.286  -1.523  1.00  0.00           H  
ATOM    753 3HG1 VAL A  44      14.099  10.364  -1.614  1.00  0.00           H  
ATOM    754 1HG2 VAL A  44      15.433   8.927  -3.989  1.00  0.00           H  
ATOM    755 2HG2 VAL A  44      16.302   9.432  -2.520  1.00  0.00           H  
ATOM    756 3HG2 VAL A  44      16.359   7.733  -3.049  1.00  0.00           H  
ATOM    757  N   ALA A  45      12.836   6.863  -0.038  1.00  0.00           N  
ATOM    758  CA  ALA A  45      11.609   6.729   0.731  1.00  0.00           C  
ATOM    759  C   ALA A  45      11.901   6.600   2.220  1.00  0.00           C  
ATOM    760  O   ALA A  45      11.268   7.256   3.043  1.00  0.00           O  
ATOM    761  CB  ALA A  45      10.818   5.523   0.251  1.00  0.00           C  
ATOM    762  H   ALA A  45      13.034   6.190  -0.762  1.00  0.00           H  
ATOM    763  HA  ALA A  45      11.017   7.620   0.583  1.00  0.00           H  
ATOM    764 1HB  ALA A  45       9.891   5.449   0.815  1.00  0.00           H  
ATOM    765 2HB  ALA A  45      10.591   5.637  -0.807  1.00  0.00           H  
ATOM    766 3HB  ALA A  45      11.407   4.622   0.397  1.00  0.00           H  
ATOM    767  N   ALA A  46      12.841   5.733   2.567  1.00  0.00           N  
ATOM    768  CA  ALA A  46      13.193   5.519   3.969  1.00  0.00           C  
ATOM    769  C   ALA A  46      13.791   6.777   4.581  1.00  0.00           C  
ATOM    770  O   ALA A  46      13.471   7.135   5.717  1.00  0.00           O  
ATOM    771  CB  ALA A  46      14.164   4.365   4.094  1.00  0.00           C  
ATOM    772  H   ALA A  46      13.310   5.186   1.847  1.00  0.00           H  
ATOM    773  HA  ALA A  46      12.284   5.281   4.516  1.00  0.00           H  
ATOM    774 1HB  ALA A  46      14.400   4.200   5.145  1.00  0.00           H  
ATOM    775 2HB  ALA A  46      13.719   3.467   3.678  1.00  0.00           H  
ATOM    776 3HB  ALA A  46      15.055   4.599   3.559  1.00  0.00           H  
ATOM    777  N   LYS A  47      14.666   7.443   3.836  1.00  0.00           N  
ATOM    778  CA  LYS A  47      15.335   8.626   4.344  1.00  0.00           C  
ATOM    779  C   LYS A  47      14.344   9.751   4.620  1.00  0.00           C  
ATOM    780  O   LYS A  47      14.321  10.313   5.712  1.00  0.00           O  
ATOM    781  CB  LYS A  47      16.406   9.095   3.358  1.00  0.00           C  
ATOM    782  CG  LYS A  47      17.094  10.396   3.750  1.00  0.00           C  
ATOM    783  CD  LYS A  47      18.264  10.702   2.826  1.00  0.00           C  
ATOM    784  CE  LYS A  47      18.678  12.163   2.921  1.00  0.00           C  
ATOM    785  NZ  LYS A  47      18.823  12.610   4.333  1.00  0.00           N  
ATOM    786  H   LYS A  47      14.883   7.114   2.899  1.00  0.00           H  
ATOM    787  HA  LYS A  47      15.819   8.371   5.288  1.00  0.00           H  
ATOM    788 1HB  LYS A  47      17.173   8.327   3.261  1.00  0.00           H  
ATOM    789 2HB  LYS A  47      15.958   9.236   2.375  1.00  0.00           H  
ATOM    790 1HG  LYS A  47      16.378  11.217   3.698  1.00  0.00           H  
ATOM    791 2HG  LYS A  47      17.460  10.320   4.773  1.00  0.00           H  
ATOM    792 1HD  LYS A  47      19.114  10.073   3.095  1.00  0.00           H  
ATOM    793 2HD  LYS A  47      17.982  10.481   1.797  1.00  0.00           H  
ATOM    794 1HE  LYS A  47      19.628  12.305   2.409  1.00  0.00           H  
ATOM    795 2HE  LYS A  47      17.930  12.786   2.432  1.00  0.00           H  
ATOM    796 1HZ  LYS A  47      19.098  13.582   4.353  1.00  0.00           H  
ATOM    797 2HZ  LYS A  47      17.941  12.499   4.814  1.00  0.00           H  
ATOM    798 3HZ  LYS A  47      19.528  12.052   4.793  1.00  0.00           H  
ATOM    799  N   VAL A  48      13.534  10.084   3.615  1.00  0.00           N  
ATOM    800  CA  VAL A  48      12.629  11.220   3.709  1.00  0.00           C  
ATOM    801  C   VAL A  48      11.601  11.039   4.815  1.00  0.00           C  
ATOM    802  O   VAL A  48      11.300  11.978   5.546  1.00  0.00           O  
ATOM    803  CB  VAL A  48      11.898  11.426   2.369  1.00  0.00           C  
ATOM    804  CG1 VAL A  48      10.797  12.466   2.518  1.00  0.00           C  
ATOM    805  CG2 VAL A  48      12.892  11.842   1.296  1.00  0.00           C  
ATOM    806  H   VAL A  48      13.563   9.547   2.752  1.00  0.00           H  
ATOM    807  HA  VAL A  48      13.220  12.107   3.931  1.00  0.00           H  
ATOM    808  HB  VAL A  48      11.419  10.491   2.079  1.00  0.00           H  
ATOM    809 1HG1 VAL A  48      10.291  12.599   1.561  1.00  0.00           H  
ATOM    810 2HG1 VAL A  48      10.078  12.131   3.265  1.00  0.00           H  
ATOM    811 3HG1 VAL A  48      11.233  13.415   2.832  1.00  0.00           H  
ATOM    812 1HG2 VAL A  48      12.368  11.986   0.351  1.00  0.00           H  
ATOM    813 2HG2 VAL A  48      13.375  12.775   1.589  1.00  0.00           H  
ATOM    814 3HG2 VAL A  48      13.647  11.064   1.178  1.00  0.00           H  
ATOM    815  N   LEU A  49      11.064   9.830   4.943  1.00  0.00           N  
ATOM    816  CA  LEU A  49      10.095   9.551   5.993  1.00  0.00           C  
ATOM    817  C   LEU A  49      10.694   9.796   7.365  1.00  0.00           C  
ATOM    818  O   LEU A  49      10.037  10.352   8.255  1.00  0.00           O  
ATOM    819  CB  LEU A  49       9.605   8.101   5.895  1.00  0.00           C  
ATOM    820  CG  LEU A  49       8.713   7.780   4.689  1.00  0.00           C  
ATOM    821  CD1 LEU A  49       8.527   6.273   4.581  1.00  0.00           C  
ATOM    822  CD2 LEU A  49       7.375   8.487   4.845  1.00  0.00           C  
ATOM    823  H   LEU A  49      11.330   9.092   4.297  1.00  0.00           H  
ATOM    824  HA  LEU A  49       9.241  10.214   5.864  1.00  0.00           H  
ATOM    825 1HB  LEU A  49      10.472   7.444   5.850  1.00  0.00           H  
ATOM    826 2HB  LEU A  49       9.041   7.863   6.797  1.00  0.00           H  
ATOM    827  HG  LEU A  49       9.200   8.122   3.775  1.00  0.00           H  
ATOM    828 1HD1 LEU A  49       7.893   6.045   3.724  1.00  0.00           H  
ATOM    829 2HD1 LEU A  49       9.498   5.794   4.451  1.00  0.00           H  
ATOM    830 3HD1 LEU A  49       8.056   5.899   5.490  1.00  0.00           H  
ATOM    831 1HD2 LEU A  49       6.741   8.260   3.987  1.00  0.00           H  
ATOM    832 2HD2 LEU A  49       6.887   8.145   5.758  1.00  0.00           H  
ATOM    833 3HD2 LEU A  49       7.537   9.564   4.901  1.00  0.00           H  
ATOM    834  N   HIS A  50      11.942   9.375   7.541  1.00  0.00           N  
ATOM    835  CA  HIS A  50      12.637   9.574   8.794  1.00  0.00           C  
ATOM    836  C   HIS A  50      12.960  11.059   9.012  1.00  0.00           C  
ATOM    837  O   HIS A  50      12.789  11.585  10.113  1.00  0.00           O  
ATOM    838  CB  HIS A  50      13.924   8.744   8.829  1.00  0.00           C  
ATOM    839  CG  HIS A  50      14.655   8.822  10.133  1.00  0.00           C  
ATOM    840  ND1 HIS A  50      15.516   9.853  10.443  1.00  0.00           N  
ATOM    841  CD2 HIS A  50      14.654   7.997  11.207  1.00  0.00           C  
ATOM    842  CE1 HIS A  50      16.013   9.659  11.652  1.00  0.00           C  
ATOM    843  NE2 HIS A  50      15.506   8.540  12.136  1.00  0.00           N  
ATOM    844  H   HIS A  50      12.417   8.886   6.784  1.00  0.00           H  
ATOM    845  HA  HIS A  50      11.984   9.252   9.606  1.00  0.00           H  
ATOM    846 1HB  HIS A  50      13.688   7.698   8.632  1.00  0.00           H  
ATOM    847 2HB  HIS A  50      14.597   9.082   8.041  1.00  0.00           H  
ATOM    848  HD1 HIS A  50      15.684  10.670   9.890  1.00  0.00           H  
ATOM    849  HD2 HIS A  50      14.134   7.063  11.423  1.00  0.00           H  
ATOM    850  HE1 HIS A  50      16.718  10.370  12.083  1.00  0.00           H  
ATOM    851  N   ASP A  51      13.421  11.738   7.942  1.00  0.00           N  
ATOM    852  CA  ASP A  51      13.799  13.155   8.033  1.00  0.00           C  
ATOM    853  C   ASP A  51      12.589  14.031   8.335  1.00  0.00           C  
ATOM    854  O   ASP A  51      12.676  14.977   9.117  1.00  0.00           O  
ATOM    855  CB  ASP A  51      14.459  13.622   6.734  1.00  0.00           C  
ATOM    856  CG  ASP A  51      15.859  13.054   6.542  1.00  0.00           C  
ATOM    857  OD1 ASP A  51      16.416  12.564   7.496  1.00  0.00           O  
ATOM    858  OD2 ASP A  51      16.358  13.114   5.444  1.00  0.00           O  
ATOM    859  H   ASP A  51      13.506  11.260   7.052  1.00  0.00           H  
ATOM    860  HA  ASP A  51      14.514  13.269   8.847  1.00  0.00           H  
ATOM    861 1HB  ASP A  51      13.843  13.324   5.885  1.00  0.00           H  
ATOM    862 2HB  ASP A  51      14.521  14.710   6.727  1.00  0.00           H  
ATOM    863  N   LEU A  52      11.451  13.702   7.719  1.00  0.00           N  
ATOM    864  CA  LEU A  52      10.211  14.422   7.973  1.00  0.00           C  
ATOM    865  C   LEU A  52       9.748  14.197   9.398  1.00  0.00           C  
ATOM    866  O   LEU A  52       9.261  15.114  10.054  1.00  0.00           O  
ATOM    867  CB  LEU A  52       9.118  13.973   6.995  1.00  0.00           C  
ATOM    868  CG  LEU A  52       9.313  14.404   5.536  1.00  0.00           C  
ATOM    869  CD1 LEU A  52       8.271  13.722   4.661  1.00  0.00           C  
ATOM    870  CD2 LEU A  52       9.205  15.918   5.435  1.00  0.00           C  
ATOM    871  H   LEU A  52      11.449  12.927   7.064  1.00  0.00           H  
ATOM    872  HA  LEU A  52      10.392  15.485   7.833  1.00  0.00           H  
ATOM    873 1HB  LEU A  52       9.061  12.886   7.014  1.00  0.00           H  
ATOM    874 2HB  LEU A  52       8.163  14.372   7.334  1.00  0.00           H  
ATOM    875  HG  LEU A  52      10.298  14.087   5.191  1.00  0.00           H  
ATOM    876 1HD1 LEU A  52       8.409  14.028   3.624  1.00  0.00           H  
ATOM    877 2HD1 LEU A  52       8.383  12.640   4.737  1.00  0.00           H  
ATOM    878 3HD1 LEU A  52       7.273  14.008   4.993  1.00  0.00           H  
ATOM    879 1HD2 LEU A  52       9.345  16.225   4.398  1.00  0.00           H  
ATOM    880 2HD2 LEU A  52       8.221  16.237   5.779  1.00  0.00           H  
ATOM    881 3HD2 LEU A  52       9.973  16.380   6.057  1.00  0.00           H  
ATOM    882  N   GLY A  53       9.910  12.969   9.877  1.00  0.00           N  
ATOM    883  CA  GLY A  53       9.457  12.607  11.206  1.00  0.00           C  
ATOM    884  C   GLY A  53       8.056  12.015  11.174  1.00  0.00           C  
ATOM    885  O   GLY A  53       7.238  12.291  12.052  1.00  0.00           O  
ATOM    886  H   GLY A  53      10.356  12.265   9.299  1.00  0.00           H  
ATOM    887 1HA  GLY A  53      10.150  11.886  11.639  1.00  0.00           H  
ATOM    888 2HA  GLY A  53       9.469  13.488  11.845  1.00  0.00           H  
ATOM    889  N   ALA A  54       7.781  11.194  10.161  1.00  0.00           N  
ATOM    890  CA  ALA A  54       6.491  10.527  10.058  1.00  0.00           C  
ATOM    891  C   ALA A  54       6.260   9.653  11.277  1.00  0.00           C  
ATOM    892  O   ALA A  54       7.191   9.031  11.787  1.00  0.00           O  
ATOM    893  CB  ALA A  54       6.421   9.692   8.783  1.00  0.00           C  
ATOM    894  H   ALA A  54       8.490  11.016   9.455  1.00  0.00           H  
ATOM    895  HA  ALA A  54       5.711  11.289  10.031  1.00  0.00           H  
ATOM    896 1HB  ALA A  54       5.442   9.212   8.716  1.00  0.00           H  
ATOM    897 2HB  ALA A  54       6.572  10.335   7.918  1.00  0.00           H  
ATOM    898 3HB  ALA A  54       7.199   8.927   8.807  1.00  0.00           H  
ATOM    899  N   GLU A  55       5.018   9.604  11.744  1.00  0.00           N  
ATOM    900  CA  GLU A  55       4.665   8.731  12.852  1.00  0.00           C  
ATOM    901  C   GLU A  55       4.653   7.284  12.404  1.00  0.00           C  
ATOM    902  O   GLU A  55       5.081   6.391  13.133  1.00  0.00           O  
ATOM    903  CB  GLU A  55       3.299   9.112  13.427  1.00  0.00           C  
ATOM    904  CG  GLU A  55       2.897   8.325  14.666  1.00  0.00           C  
ATOM    905  CD  GLU A  55       3.758   8.633  15.860  1.00  0.00           C  
ATOM    906  OE1 GLU A  55       4.388   9.663  15.864  1.00  0.00           O  
ATOM    907  OE2 GLU A  55       3.785   7.837  16.769  1.00  0.00           O  
ATOM    908  H   GLU A  55       4.300  10.176  11.315  1.00  0.00           H  
ATOM    909  HA  GLU A  55       5.418   8.839  13.634  1.00  0.00           H  
ATOM    910 1HB  GLU A  55       3.296  10.170  13.688  1.00  0.00           H  
ATOM    911 2HB  GLU A  55       2.530   8.959  12.670  1.00  0.00           H  
ATOM    912 1HG  GLU A  55       1.861   8.557  14.911  1.00  0.00           H  
ATOM    913 2HG  GLU A  55       2.959   7.261  14.444  1.00  0.00           H  
ATOM    914  N   TYR A  56       4.167   7.059  11.187  1.00  0.00           N  
ATOM    915  CA  TYR A  56       4.213   5.740  10.574  1.00  0.00           C  
ATOM    916  C   TYR A  56       4.960   5.771   9.236  1.00  0.00           C  
ATOM    917  O   TYR A  56       4.369   6.040   8.184  1.00  0.00           O  
ATOM    918  CB  TYR A  56       2.795   5.197  10.381  1.00  0.00           C  
ATOM    919  CG  TYR A  56       2.007   5.078  11.667  1.00  0.00           C  
ATOM    920  CD1 TYR A  56       1.297   6.168  12.149  1.00  0.00           C  
ATOM    921  CD2 TYR A  56       1.994   3.879  12.363  1.00  0.00           C  
ATOM    922  CE1 TYR A  56       0.578   6.060  13.323  1.00  0.00           C  
ATOM    923  CE2 TYR A  56       1.274   3.771  13.538  1.00  0.00           C  
ATOM    924  CZ  TYR A  56       0.568   4.855  14.017  1.00  0.00           C  
ATOM    925  OH  TYR A  56      -0.148   4.747  15.187  1.00  0.00           O  
ATOM    926  H   TYR A  56       3.766   7.832  10.667  1.00  0.00           H  
ATOM    927  HA  TYR A  56       4.757   5.069  11.239  1.00  0.00           H  
ATOM    928 1HB  TYR A  56       2.244   5.850   9.703  1.00  0.00           H  
ATOM    929 2HB  TYR A  56       2.843   4.212   9.919  1.00  0.00           H  
ATOM    930  HD1 TYR A  56       1.308   7.111  11.601  1.00  0.00           H  
ATOM    931  HD2 TYR A  56       2.552   3.023  11.985  1.00  0.00           H  
ATOM    932  HE1 TYR A  56       0.020   6.916  13.701  1.00  0.00           H  
ATOM    933  HE2 TYR A  56       1.265   2.828  14.086  1.00  0.00           H  
ATOM    934  HH  TYR A  56      -0.577   5.585  15.377  1.00  0.00           H  
ATOM    935  N   ALA A  57       6.253   5.481   9.284  1.00  0.00           N  
ATOM    936  CA  ALA A  57       7.079   5.416   8.078  1.00  0.00           C  
ATOM    937  C   ALA A  57       6.892   4.070   7.378  1.00  0.00           C  
ATOM    938  O   ALA A  57       7.630   3.115   7.637  1.00  0.00           O  
ATOM    939  CB  ALA A  57       8.550   5.626   8.431  1.00  0.00           C  
ATOM    940  H   ALA A  57       6.685   5.298  10.185  1.00  0.00           H  
ATOM    941  HA  ALA A  57       6.756   6.202   7.398  1.00  0.00           H  
ATOM    942 1HB  ALA A  57       9.148   5.591   7.528  1.00  0.00           H  
ATOM    943 2HB  ALA A  57       8.673   6.597   8.913  1.00  0.00           H  
ATOM    944 3HB  ALA A  57       8.875   4.845   9.109  1.00  0.00           H  
ATOM    945  N   ALA A  58       5.878   3.990   6.513  1.00  0.00           N  
ATOM    946  CA  ALA A  58       5.537   2.733   5.846  1.00  0.00           C  
ATOM    947  C   ALA A  58       5.933   2.769   4.373  1.00  0.00           C  
ATOM    948  O   ALA A  58       5.688   3.757   3.676  1.00  0.00           O  
ATOM    949  CB  ALA A  58       4.051   2.454   5.983  1.00  0.00           C  
ATOM    950  H   ALA A  58       5.318   4.823   6.323  1.00  0.00           H  
ATOM    951  HA  ALA A  58       6.098   1.932   6.326  1.00  0.00           H  
ATOM    952 1HB  ALA A  58       3.813   1.505   5.504  1.00  0.00           H  
ATOM    953 2HB  ALA A  58       3.786   2.406   7.034  1.00  0.00           H  
ATOM    954 3HB  ALA A  58       3.495   3.247   5.509  1.00  0.00           H  
ATOM    955  N   ILE A  59       6.537   1.680   3.901  1.00  0.00           N  
ATOM    956  CA  ILE A  59       6.921   1.562   2.493  1.00  0.00           C  
ATOM    957  C   ILE A  59       6.438   0.253   1.893  1.00  0.00           C  
ATOM    958  O   ILE A  59       6.616  -0.813   2.483  1.00  0.00           O  
ATOM    959  CB  ILE A  59       8.448   1.664   2.328  1.00  0.00           C  
ATOM    960  CG1 ILE A  59       8.952   3.015   2.841  1.00  0.00           C  
ATOM    961  CG2 ILE A  59       8.840   1.464   0.872  1.00  0.00           C  
ATOM    962  CD1 ILE A  59      10.457   3.157   2.812  1.00  0.00           C  
ATOM    963  H   ILE A  59       6.733   0.912   4.537  1.00  0.00           H  
ATOM    964  HA  ILE A  59       6.461   2.379   1.939  1.00  0.00           H  
ATOM    965  HB  ILE A  59       8.932   0.897   2.932  1.00  0.00           H  
ATOM    966 1HG1 ILE A  59       8.522   3.815   2.240  1.00  0.00           H  
ATOM    967 2HG1 ILE A  59       8.617   3.162   3.868  1.00  0.00           H  
ATOM    968 1HG2 ILE A  59       9.922   1.540   0.772  1.00  0.00           H  
ATOM    969 2HG2 ILE A  59       8.513   0.480   0.539  1.00  0.00           H  
ATOM    970 3HG2 ILE A  59       8.365   2.231   0.259  1.00  0.00           H  
ATOM    971 1HD1 ILE A  59      10.737   4.140   3.191  1.00  0.00           H  
ATOM    972 2HD1 ILE A  59      10.907   2.385   3.437  1.00  0.00           H  
ATOM    973 3HD1 ILE A  59      10.813   3.048   1.789  1.00  0.00           H  
ATOM    974  N   ILE A  60       5.843   0.335   0.703  1.00  0.00           N  
ATOM    975  CA  ILE A  60       5.380  -0.849  -0.007  1.00  0.00           C  
ATOM    976  C   ILE A  60       6.188  -1.077  -1.272  1.00  0.00           C  
ATOM    977  O   ILE A  60       6.243  -0.216  -2.153  1.00  0.00           O  
ATOM    978  CB  ILE A  60       3.888  -0.727  -0.366  1.00  0.00           C  
ATOM    979  CG1 ILE A  60       3.050  -0.515   0.898  1.00  0.00           C  
ATOM    980  CG2 ILE A  60       3.419  -1.964  -1.117  1.00  0.00           C  
ATOM    981  CD1 ILE A  60       1.594  -0.218   0.623  1.00  0.00           C  
ATOM    982  H   ILE A  60       5.724   1.241   0.275  1.00  0.00           H  
ATOM    983  HA  ILE A  60       5.510  -1.711   0.636  1.00  0.00           H  
ATOM    984  HB  ILE A  60       3.735   0.148  -0.996  1.00  0.00           H  
ATOM    985 1HG1 ILE A  60       3.105  -1.404   1.525  1.00  0.00           H  
ATOM    986 2HG1 ILE A  60       3.463   0.315   1.473  1.00  0.00           H  
ATOM    987 1HG2 ILE A  60       2.362  -1.862  -1.362  1.00  0.00           H  
ATOM    988 2HG2 ILE A  60       3.995  -2.072  -2.035  1.00  0.00           H  
ATOM    989 3HG2 ILE A  60       3.563  -2.846  -0.492  1.00  0.00           H  
ATOM    990 1HD1 ILE A  60       1.066  -0.079   1.567  1.00  0.00           H  
ATOM    991 2HD1 ILE A  60       1.514   0.691   0.026  1.00  0.00           H  
ATOM    992 3HD1 ILE A  60       1.150  -1.050   0.079  1.00  0.00           H  
ATOM    993  N   LEU A  61       6.818  -2.239  -1.358  1.00  0.00           N  
ATOM    994  CA  LEU A  61       7.651  -2.577  -2.505  1.00  0.00           C  
ATOM    995  C   LEU A  61       7.031  -3.698  -3.322  1.00  0.00           C  
ATOM    996  O   LEU A  61       6.898  -4.820  -2.843  1.00  0.00           O  
ATOM    997  CB  LEU A  61       9.053  -2.992  -2.041  1.00  0.00           C  
ATOM    998  CG  LEU A  61       9.769  -1.997  -1.118  1.00  0.00           C  
ATOM    999  CD1 LEU A  61      11.099  -2.586  -0.670  1.00  0.00           C  
ATOM   1000  CD2 LEU A  61       9.973  -0.680  -1.851  1.00  0.00           C  
ATOM   1001  H   LEU A  61       6.724  -2.907  -0.597  1.00  0.00           H  
ATOM   1002  HA  LEU A  61       7.743  -1.697  -3.141  1.00  0.00           H  
ATOM   1003 1HB  LEU A  61       8.977  -3.940  -1.510  1.00  0.00           H  
ATOM   1004 2HB  LEU A  61       9.680  -3.140  -2.919  1.00  0.00           H  
ATOM   1005  HG  LEU A  61       9.163  -1.826  -0.227  1.00  0.00           H  
ATOM   1006 1HD1 LEU A  61      11.608  -1.880  -0.014  1.00  0.00           H  
ATOM   1007 2HD1 LEU A  61      10.922  -3.517  -0.132  1.00  0.00           H  
ATOM   1008 3HD1 LEU A  61      11.721  -2.784  -1.543  1.00  0.00           H  
ATOM   1009 1HD2 LEU A  61      10.481   0.027  -1.195  1.00  0.00           H  
ATOM   1010 2HD2 LEU A  61      10.579  -0.849  -2.741  1.00  0.00           H  
ATOM   1011 3HD2 LEU A  61       9.005  -0.272  -2.144  1.00  0.00           H  
ATOM   1012  N   ILE A  62       6.644  -3.388  -4.558  1.00  0.00           N  
ATOM   1013  CA  ILE A  62       5.995  -4.376  -5.421  1.00  0.00           C  
ATOM   1014  C   ILE A  62       7.012  -5.238  -6.153  1.00  0.00           C  
ATOM   1015  O   ILE A  62       7.944  -4.725  -6.780  1.00  0.00           O  
ATOM   1016  CB  ILE A  62       5.079  -3.688  -6.449  1.00  0.00           C  
ATOM   1017  CG1 ILE A  62       3.959  -2.922  -5.739  1.00  0.00           C  
ATOM   1018  CG2 ILE A  62       4.499  -4.712  -7.414  1.00  0.00           C  
ATOM   1019  CD1 ILE A  62       3.154  -2.029  -6.656  1.00  0.00           C  
ATOM   1020  H   ILE A  62       6.794  -2.443  -4.905  1.00  0.00           H  
ATOM   1021  HA  ILE A  62       5.399  -5.027  -4.804  1.00  0.00           H  
ATOM   1022  HB  ILE A  62       5.653  -2.954  -7.015  1.00  0.00           H  
ATOM   1023 1HG1 ILE A  62       3.278  -3.629  -5.267  1.00  0.00           H  
ATOM   1024 2HG1 ILE A  62       4.386  -2.303  -4.950  1.00  0.00           H  
ATOM   1025 1HG2 ILE A  62       3.854  -4.209  -8.133  1.00  0.00           H  
ATOM   1026 2HG2 ILE A  62       5.309  -5.213  -7.942  1.00  0.00           H  
ATOM   1027 3HG2 ILE A  62       3.918  -5.447  -6.857  1.00  0.00           H  
ATOM   1028 1HD1 ILE A  62       2.381  -1.520  -6.080  1.00  0.00           H  
ATOM   1029 2HD1 ILE A  62       3.812  -1.289  -7.113  1.00  0.00           H  
ATOM   1030 3HD1 ILE A  62       2.689  -2.632  -7.434  1.00  0.00           H  
ATOM   1031  N   PHE A  63       6.820  -6.551  -6.076  1.00  0.00           N  
ATOM   1032  CA  PHE A  63       7.660  -7.499  -6.787  1.00  0.00           C  
ATOM   1033  C   PHE A  63       6.848  -8.311  -7.795  1.00  0.00           C  
ATOM   1034  O   PHE A  63       5.655  -8.560  -7.593  1.00  0.00           O  
ATOM   1035  CB  PHE A  63       8.351  -8.440  -5.799  1.00  0.00           C  
ATOM   1036  CG  PHE A  63       9.338  -7.754  -4.897  1.00  0.00           C  
ATOM   1037  CD1 PHE A  63       8.915  -7.116  -3.741  1.00  0.00           C  
ATOM   1038  CD2 PHE A  63      10.690  -7.745  -5.204  1.00  0.00           C  
ATOM   1039  CE1 PHE A  63       9.822  -6.485  -2.911  1.00  0.00           C  
ATOM   1040  CE2 PHE A  63      11.599  -7.116  -4.375  1.00  0.00           C  
ATOM   1041  CZ  PHE A  63      11.164  -6.485  -3.227  1.00  0.00           C  
ATOM   1042  H   PHE A  63       6.060  -6.901  -5.503  1.00  0.00           H  
ATOM   1043  HA  PHE A  63       8.427  -6.944  -7.331  1.00  0.00           H  
ATOM   1044 1HB  PHE A  63       7.602  -8.926  -5.176  1.00  0.00           H  
ATOM   1045 2HB  PHE A  63       8.877  -9.220  -6.347  1.00  0.00           H  
ATOM   1046  HD1 PHE A  63       7.854  -7.117  -3.490  1.00  0.00           H  
ATOM   1047  HD2 PHE A  63      11.034  -8.243  -6.111  1.00  0.00           H  
ATOM   1048  HE1 PHE A  63       9.476  -5.987  -2.005  1.00  0.00           H  
ATOM   1049  HE2 PHE A  63      12.659  -7.117  -4.628  1.00  0.00           H  
ATOM   1050  HZ  PHE A  63      11.879  -5.987  -2.574  1.00  0.00           H  
ATOM   1051  N   ASP A  64       7.504  -8.734  -8.865  1.00  0.00           N  
ATOM   1052  CA  ASP A  64       6.997  -9.809  -9.711  1.00  0.00           C  
ATOM   1053  C   ASP A  64       8.145 -10.644 -10.246  1.00  0.00           C  
ATOM   1054  O   ASP A  64       8.669 -10.380 -11.327  1.00  0.00           O  
ATOM   1055  CB  ASP A  64       6.177  -9.247 -10.875  1.00  0.00           C  
ATOM   1056  CG  ASP A  64       5.520 -10.333 -11.716  1.00  0.00           C  
ATOM   1057  OD1 ASP A  64       5.686 -11.487 -11.396  1.00  0.00           O  
ATOM   1058  OD2 ASP A  64       4.859  -9.999 -12.670  1.00  0.00           O  
ATOM   1059  H   ASP A  64       8.390  -8.306  -9.097  1.00  0.00           H  
ATOM   1060  HA  ASP A  64       6.355 -10.454  -9.109  1.00  0.00           H  
ATOM   1061 1HB  ASP A  64       5.400  -8.588 -10.487  1.00  0.00           H  
ATOM   1062 2HB  ASP A  64       6.822  -8.649 -11.519  1.00  0.00           H  
ATOM   1063  N   ILE A  65       8.555 -11.630  -9.462  1.00  0.00           N  
ATOM   1064  CA  ILE A  65       9.777 -12.366  -9.721  1.00  0.00           C  
ATOM   1065  C   ILE A  65       9.493 -13.846  -9.979  1.00  0.00           C  
ATOM   1066  O   ILE A  65       8.765 -14.486  -9.223  1.00  0.00           O  
ATOM   1067  CB  ILE A  65      10.757 -12.224  -8.541  1.00  0.00           C  
ATOM   1068  CG1 ILE A  65      10.993 -10.746  -8.218  1.00  0.00           C  
ATOM   1069  CG2 ILE A  65      12.072 -12.921  -8.855  1.00  0.00           C  
ATOM   1070  CD1 ILE A  65      11.650  -9.974  -9.340  1.00  0.00           C  
ATOM   1071  H   ILE A  65       8.007 -11.864  -8.647  1.00  0.00           H  
ATOM   1072  HA  ILE A  65      10.251 -11.950 -10.611  1.00  0.00           H  
ATOM   1073  HB  ILE A  65      10.321 -12.675  -7.650  1.00  0.00           H  
ATOM   1074 1HG1 ILE A  65      10.042 -10.268  -7.985  1.00  0.00           H  
ATOM   1075 2HG1 ILE A  65      11.625 -10.664  -7.333  1.00  0.00           H  
ATOM   1076 1HG2 ILE A  65      12.752 -12.810  -8.011  1.00  0.00           H  
ATOM   1077 2HG2 ILE A  65      11.888 -13.979  -9.037  1.00  0.00           H  
ATOM   1078 3HG2 ILE A  65      12.518 -12.472  -9.742  1.00  0.00           H  
ATOM   1079 1HD1 ILE A  65      11.785  -8.935  -9.036  1.00  0.00           H  
ATOM   1080 2HD1 ILE A  65      12.621 -10.415  -9.566  1.00  0.00           H  
ATOM   1081 3HD1 ILE A  65      11.018 -10.012 -10.226  1.00  0.00           H  
ATOM   1082  N   ASP A  66      10.072 -14.382 -11.056  1.00  0.00           N  
ATOM   1083  CA  ASP A  66       9.864 -15.785 -11.421  1.00  0.00           C  
ATOM   1084  C   ASP A  66      10.880 -16.695 -10.728  1.00  0.00           C  
ATOM   1085  O   ASP A  66      10.598 -17.860 -10.450  1.00  0.00           O  
ATOM   1086  CB  ASP A  66       9.962 -15.965 -12.938  1.00  0.00           C  
ATOM   1087  CG  ASP A  66       8.866 -15.226 -13.694  1.00  0.00           C  
ATOM   1088  OD1 ASP A  66       7.716 -15.445 -13.397  1.00  0.00           O  
ATOM   1089  OD2 ASP A  66       9.190 -14.450 -14.561  1.00  0.00           O  
ATOM   1090  H   ASP A  66      10.671 -13.807 -11.629  1.00  0.00           H  
ATOM   1091  HA  ASP A  66       8.867 -16.082 -11.098  1.00  0.00           H  
ATOM   1092 1HB  ASP A  66      10.930 -15.604 -13.285  1.00  0.00           H  
ATOM   1093 2HB  ASP A  66       9.901 -17.026 -13.183  1.00  0.00           H  
ATOM   1094  N   ASP A  67      12.060 -16.150 -10.451  1.00  0.00           N  
ATOM   1095  CA  ASP A  67      13.111 -16.895  -9.769  1.00  0.00           C  
ATOM   1096  C   ASP A  67      13.138 -16.562  -8.278  1.00  0.00           C  
ATOM   1097  O   ASP A  67      13.469 -15.441  -7.889  1.00  0.00           O  
ATOM   1098  CB  ASP A  67      14.475 -16.590 -10.394  1.00  0.00           C  
ATOM   1099  CG  ASP A  67      15.592 -17.459  -9.832  1.00  0.00           C  
ATOM   1100  OD1 ASP A  67      15.489 -17.864  -8.698  1.00  0.00           O  
ATOM   1101  OD2 ASP A  67      16.536 -17.710 -10.541  1.00  0.00           O  
ATOM   1102  H   ASP A  67      12.232 -15.193 -10.720  1.00  0.00           H  
ATOM   1103  HA  ASP A  67      12.906 -17.961  -9.876  1.00  0.00           H  
ATOM   1104 1HB  ASP A  67      14.424 -16.742 -11.472  1.00  0.00           H  
ATOM   1105 2HB  ASP A  67      14.728 -15.543 -10.223  1.00  0.00           H  
ATOM   1106  N   GLU A  68      12.765 -17.536  -7.450  1.00  0.00           N  
ATOM   1107  CA  GLU A  68      12.645 -17.320  -6.010  1.00  0.00           C  
ATOM   1108  C   GLU A  68      13.965 -16.848  -5.382  1.00  0.00           C  
ATOM   1109  O   GLU A  68      13.965 -16.196  -4.337  1.00  0.00           O  
ATOM   1110  CB  GLU A  68      12.178 -18.607  -5.326  1.00  0.00           C  
ATOM   1111  CG  GLU A  68      10.696 -18.908  -5.499  1.00  0.00           C  
ATOM   1112  CD  GLU A  68      10.407 -19.748  -6.712  1.00  0.00           C  
ATOM   1113  OE1 GLU A  68      11.339 -20.169  -7.355  1.00  0.00           O  
ATOM   1114  OE2 GLU A  68       9.254 -19.968  -6.997  1.00  0.00           O  
ATOM   1115  H   GLU A  68      12.543 -18.445  -7.832  1.00  0.00           H  
ATOM   1116  HA  GLU A  68      11.899 -16.543  -5.844  1.00  0.00           H  
ATOM   1117 1HB  GLU A  68      12.739 -19.453  -5.721  1.00  0.00           H  
ATOM   1118 2HB  GLU A  68      12.384 -18.546  -4.258  1.00  0.00           H  
ATOM   1119 1HG  GLU A  68      10.337 -19.433  -4.614  1.00  0.00           H  
ATOM   1120 2HG  GLU A  68      10.151 -17.968  -5.576  1.00  0.00           H  
ATOM   1121  N   ASP A  69      15.092 -17.179  -6.025  1.00  0.00           N  
ATOM   1122  CA  ASP A  69      16.399 -16.812  -5.488  1.00  0.00           C  
ATOM   1123  C   ASP A  69      16.613 -15.311  -5.558  1.00  0.00           C  
ATOM   1124  O   ASP A  69      17.013 -14.684  -4.574  1.00  0.00           O  
ATOM   1125  CB  ASP A  69      17.517 -17.527  -6.250  1.00  0.00           C  
ATOM   1126  CG  ASP A  69      18.884 -17.349  -5.602  1.00  0.00           C  
ATOM   1127  OD1 ASP A  69      19.027 -17.705  -4.456  1.00  0.00           O  
ATOM   1128  OD2 ASP A  69      19.771 -16.858  -6.259  1.00  0.00           O  
ATOM   1129  H   ASP A  69      15.037 -17.686  -6.908  1.00  0.00           H  
ATOM   1130  HA  ASP A  69      16.437 -17.110  -4.440  1.00  0.00           H  
ATOM   1131 1HB  ASP A  69      17.295 -18.593  -6.307  1.00  0.00           H  
ATOM   1132 2HB  ASP A  69      17.563 -17.147  -7.271  1.00  0.00           H  
ATOM   1133  N   GLU A  70      16.328 -14.729  -6.718  1.00  0.00           N  
ATOM   1134  CA  GLU A  70      16.473 -13.294  -6.898  1.00  0.00           C  
ATOM   1135  C   GLU A  70      15.531 -12.543  -5.981  1.00  0.00           C  
ATOM   1136  O   GLU A  70      15.902 -11.534  -5.384  1.00  0.00           O  
ATOM   1137  CB  GLU A  70      16.205 -12.903  -8.353  1.00  0.00           C  
ATOM   1138  CG  GLU A  70      17.285 -13.341  -9.332  1.00  0.00           C  
ATOM   1139  CD  GLU A  70      16.962 -12.989 -10.757  1.00  0.00           C  
ATOM   1140  OE1 GLU A  70      15.895 -12.477 -10.995  1.00  0.00           O  
ATOM   1141  OE2 GLU A  70      17.784 -13.233 -11.609  1.00  0.00           O  
ATOM   1142  H   GLU A  70      15.995 -15.296  -7.490  1.00  0.00           H  
ATOM   1143  HA  GLU A  70      17.495 -13.013  -6.640  1.00  0.00           H  
ATOM   1144 1HB  GLU A  70      15.261 -13.340  -8.680  1.00  0.00           H  
ATOM   1145 2HB  GLU A  70      16.107 -11.820  -8.427  1.00  0.00           H  
ATOM   1146 1HG  GLU A  70      18.226 -12.865  -9.056  1.00  0.00           H  
ATOM   1147 2HG  GLU A  70      17.419 -14.419  -9.250  1.00  0.00           H  
ATOM   1148  N   PHE A  71      14.308 -13.054  -5.850  1.00  0.00           N  
ATOM   1149  CA  PHE A  71      13.322 -12.437  -4.984  1.00  0.00           C  
ATOM   1150  C   PHE A  71      13.825 -12.368  -3.568  1.00  0.00           C  
ATOM   1151  O   PHE A  71      13.831 -11.302  -2.951  1.00  0.00           O  
ATOM   1152  CB  PHE A  71      12.005 -13.215  -5.024  1.00  0.00           C  
ATOM   1153  CG  PHE A  71      10.965 -12.693  -4.073  1.00  0.00           C  
ATOM   1154  CD1 PHE A  71      10.195 -11.588  -4.403  1.00  0.00           C  
ATOM   1155  CD2 PHE A  71      10.754 -13.307  -2.847  1.00  0.00           C  
ATOM   1156  CE1 PHE A  71       9.238 -11.107  -3.529  1.00  0.00           C  
ATOM   1157  CE2 PHE A  71       9.798 -12.829  -1.973  1.00  0.00           C  
ATOM   1158  CZ  PHE A  71       9.039 -11.728  -2.314  1.00  0.00           C  
ATOM   1159  H   PHE A  71      14.064 -13.895  -6.363  1.00  0.00           H  
ATOM   1160  HA  PHE A  71      13.136 -11.422  -5.336  1.00  0.00           H  
ATOM   1161 1HB  PHE A  71      11.592 -13.180  -6.031  1.00  0.00           H  
ATOM   1162 2HB  PHE A  71      12.192 -14.260  -4.782  1.00  0.00           H  
ATOM   1163  HD1 PHE A  71      10.351 -11.098  -5.364  1.00  0.00           H  
ATOM   1164  HD2 PHE A  71      11.354 -14.176  -2.577  1.00  0.00           H  
ATOM   1165  HE1 PHE A  71       8.640 -10.238  -3.801  1.00  0.00           H  
ATOM   1166  HE2 PHE A  71       9.642 -13.321  -1.012  1.00  0.00           H  
ATOM   1167  HZ  PHE A  71       8.286 -11.349  -1.625  1.00  0.00           H  
ATOM   1168  N   LYS A  72      14.258 -13.511  -3.048  1.00  0.00           N  
ATOM   1169  CA  LYS A  72      14.723 -13.602  -1.683  1.00  0.00           C  
ATOM   1170  C   LYS A  72      15.812 -12.577  -1.407  1.00  0.00           C  
ATOM   1171  O   LYS A  72      15.768 -11.869  -0.400  1.00  0.00           O  
ATOM   1172  CB  LYS A  72      15.235 -15.013  -1.389  1.00  0.00           C  
ATOM   1173  CG  LYS A  72      15.615 -15.254   0.067  1.00  0.00           C  
ATOM   1174  CD  LYS A  72      16.291 -16.604   0.245  1.00  0.00           C  
ATOM   1175  CE  LYS A  72      15.320 -17.748  -0.006  1.00  0.00           C  
ATOM   1176  NZ  LYS A  72      15.957 -19.076   0.209  1.00  0.00           N  
ATOM   1177  H   LYS A  72      14.256 -14.349  -3.623  1.00  0.00           H  
ATOM   1178  HA  LYS A  72      13.887 -13.392  -1.019  1.00  0.00           H  
ATOM   1179 1HB  LYS A  72      14.471 -15.742  -1.660  1.00  0.00           H  
ATOM   1180 2HB  LYS A  72      16.114 -15.216  -2.001  1.00  0.00           H  
ATOM   1181 1HG  LYS A  72      16.295 -14.469   0.400  1.00  0.00           H  
ATOM   1182 2HG  LYS A  72      14.719 -15.221   0.686  1.00  0.00           H  
ATOM   1183 1HD  LYS A  72      17.127 -16.688  -0.451  1.00  0.00           H  
ATOM   1184 2HD  LYS A  72      16.678 -16.686   1.261  1.00  0.00           H  
ATOM   1185 1HE  LYS A  72      14.467 -17.655   0.664  1.00  0.00           H  
ATOM   1186 2HE  LYS A  72      14.955 -17.697  -1.032  1.00  0.00           H  
ATOM   1187 1HZ  LYS A  72      15.282 -19.807   0.032  1.00  0.00           H  
ATOM   1188 2HZ  LYS A  72      16.739 -19.181  -0.422  1.00  0.00           H  
ATOM   1189 3HZ  LYS A  72      16.282 -19.143   1.163  1.00  0.00           H  
ATOM   1190  N   LYS A  73      16.796 -12.501  -2.304  1.00  0.00           N  
ATOM   1191  CA  LYS A  73      17.929 -11.600  -2.123  1.00  0.00           C  
ATOM   1192  C   LYS A  73      17.506 -10.129  -2.207  1.00  0.00           C  
ATOM   1193  O   LYS A  73      17.998  -9.288  -1.449  1.00  0.00           O  
ATOM   1194  CB  LYS A  73      19.011 -11.896  -3.162  1.00  0.00           C  
ATOM   1195  CG  LYS A  73      19.732 -13.221  -2.960  1.00  0.00           C  
ATOM   1196  CD  LYS A  73      20.842 -13.409  -3.984  1.00  0.00           C  
ATOM   1197  CE  LYS A  73      20.282 -13.813  -5.340  1.00  0.00           C  
ATOM   1198  NZ  LYS A  73      21.328 -14.400  -6.222  1.00  0.00           N  
ATOM   1199  H   LYS A  73      16.762 -13.094  -3.130  1.00  0.00           H  
ATOM   1200  HA  LYS A  73      18.347 -11.770  -1.131  1.00  0.00           H  
ATOM   1201 1HB  LYS A  73      18.566 -11.905  -4.158  1.00  0.00           H  
ATOM   1202 2HB  LYS A  73      19.758 -11.102  -3.146  1.00  0.00           H  
ATOM   1203 1HG  LYS A  73      20.165 -13.252  -1.959  1.00  0.00           H  
ATOM   1204 2HG  LYS A  73      19.021 -14.041  -3.054  1.00  0.00           H  
ATOM   1205 1HD  LYS A  73      21.398 -12.477  -4.093  1.00  0.00           H  
ATOM   1206 2HD  LYS A  73      21.528 -14.183  -3.640  1.00  0.00           H  
ATOM   1207 1HE  LYS A  73      19.488 -14.546  -5.202  1.00  0.00           H  
ATOM   1208 2HE  LYS A  73      19.857 -12.939  -5.834  1.00  0.00           H  
ATOM   1209 1HZ  LYS A  73      20.917 -14.654  -7.109  1.00  0.00           H  
ATOM   1210 2HZ  LYS A  73      22.061 -13.721  -6.372  1.00  0.00           H  
ATOM   1211 3HZ  LYS A  73      21.716 -15.223  -5.783  1.00  0.00           H  
ATOM   1212  N   GLN A  74      16.596  -9.821  -3.135  1.00  0.00           N  
ATOM   1213  CA  GLN A  74      16.115  -8.449  -3.302  1.00  0.00           C  
ATOM   1214  C   GLN A  74      15.332  -7.979  -2.082  1.00  0.00           C  
ATOM   1215  O   GLN A  74      15.530  -6.861  -1.601  1.00  0.00           O  
ATOM   1216  CB  GLN A  74      15.240  -8.336  -4.554  1.00  0.00           C  
ATOM   1217  CG  GLN A  74      16.009  -8.433  -5.861  1.00  0.00           C  
ATOM   1218  CD  GLN A  74      15.094  -8.468  -7.070  1.00  0.00           C  
ATOM   1219  OE1 GLN A  74      13.891  -8.717  -6.948  1.00  0.00           O  
ATOM   1220  NE2 GLN A  74      15.658  -8.219  -8.246  1.00  0.00           N  
ATOM   1221  H   GLN A  74      16.238 -10.551  -3.745  1.00  0.00           H  
ATOM   1222  HA  GLN A  74      16.977  -7.794  -3.419  1.00  0.00           H  
ATOM   1223 1HB  GLN A  74      14.490  -9.127  -4.546  1.00  0.00           H  
ATOM   1224 2HB  GLN A  74      14.712  -7.383  -4.545  1.00  0.00           H  
ATOM   1225 1HG  GLN A  74      16.662  -7.564  -5.952  1.00  0.00           H  
ATOM   1226 2HG  GLN A  74      16.603  -9.347  -5.855  1.00  0.00           H  
ATOM   1227 1HE2 GLN A  74      15.104  -8.229  -9.080  1.00  0.00           H  
ATOM   1228 2HE2 GLN A  74      16.637  -8.022  -8.300  1.00  0.00           H  
ATOM   1229  N   VAL A  75      14.448  -8.837  -1.578  1.00  0.00           N  
ATOM   1230  CA  VAL A  75      13.659  -8.504  -0.401  1.00  0.00           C  
ATOM   1231  C   VAL A  75      14.532  -8.385   0.823  1.00  0.00           C  
ATOM   1232  O   VAL A  75      14.395  -7.444   1.601  1.00  0.00           O  
ATOM   1233  CB  VAL A  75      12.582  -9.577  -0.152  1.00  0.00           C  
ATOM   1234  CG1 VAL A  75      11.918  -9.362   1.199  1.00  0.00           C  
ATOM   1235  CG2 VAL A  75      11.552  -9.545  -1.271  1.00  0.00           C  
ATOM   1236  H   VAL A  75      14.321  -9.740  -2.023  1.00  0.00           H  
ATOM   1237  HA  VAL A  75      13.171  -7.545  -0.574  1.00  0.00           H  
ATOM   1238  HB  VAL A  75      13.059 -10.557  -0.124  1.00  0.00           H  
ATOM   1239 1HG1 VAL A  75      11.160 -10.129   1.359  1.00  0.00           H  
ATOM   1240 2HG1 VAL A  75      12.668  -9.424   1.987  1.00  0.00           H  
ATOM   1241 3HG1 VAL A  75      11.448  -8.379   1.222  1.00  0.00           H  
ATOM   1242 1HG2 VAL A  75      10.794 -10.307  -1.089  1.00  0.00           H  
ATOM   1243 2HG2 VAL A  75      11.080  -8.563  -1.303  1.00  0.00           H  
ATOM   1244 3HG2 VAL A  75      12.043  -9.743  -2.224  1.00  0.00           H  
ATOM   1245  N   LYS A  76      15.441  -9.336   0.997  1.00  0.00           N  
ATOM   1246  CA  LYS A  76      16.329  -9.326   2.140  1.00  0.00           C  
ATOM   1247  C   LYS A  76      17.080  -8.016   2.215  1.00  0.00           C  
ATOM   1248  O   LYS A  76      17.154  -7.391   3.272  1.00  0.00           O  
ATOM   1249  CB  LYS A  76      17.311 -10.497   2.074  1.00  0.00           C  
ATOM   1250  CG  LYS A  76      18.230 -10.616   3.282  1.00  0.00           C  
ATOM   1251  CD  LYS A  76      19.126 -11.841   3.176  1.00  0.00           C  
ATOM   1252  CE  LYS A  76      20.071 -11.942   4.364  1.00  0.00           C  
ATOM   1253  NZ  LYS A  76      20.958 -13.133   4.271  1.00  0.00           N  
ATOM   1254  H   LYS A  76      15.521 -10.083   0.314  1.00  0.00           H  
ATOM   1255  HA  LYS A  76      15.733  -9.424   3.047  1.00  0.00           H  
ATOM   1256 1HB  LYS A  76      16.757 -11.431   1.981  1.00  0.00           H  
ATOM   1257 2HB  LYS A  76      17.936 -10.397   1.186  1.00  0.00           H  
ATOM   1258 1HG  LYS A  76      18.854  -9.725   3.354  1.00  0.00           H  
ATOM   1259 2HG  LYS A  76      17.631 -10.693   4.189  1.00  0.00           H  
ATOM   1260 1HD  LYS A  76      18.510 -12.740   3.135  1.00  0.00           H  
ATOM   1261 2HD  LYS A  76      19.715 -11.783   2.260  1.00  0.00           H  
ATOM   1262 1HE  LYS A  76      20.689 -11.046   4.414  1.00  0.00           H  
ATOM   1263 2HE  LYS A  76      19.492 -12.008   5.285  1.00  0.00           H  
ATOM   1264 1HZ  LYS A  76      21.568 -13.163   5.076  1.00  0.00           H  
ATOM   1265 2HZ  LYS A  76      20.395 -13.971   4.243  1.00  0.00           H  
ATOM   1266 3HZ  LYS A  76      21.515 -13.073   3.430  1.00  0.00           H  
ATOM   1267  N   LYS A  77      17.622  -7.585   1.079  1.00  0.00           N  
ATOM   1268  CA  LYS A  77      18.364  -6.343   1.022  1.00  0.00           C  
ATOM   1269  C   LYS A  77      17.450  -5.156   1.275  1.00  0.00           C  
ATOM   1270  O   LYS A  77      17.813  -4.227   1.992  1.00  0.00           O  
ATOM   1271  CB  LYS A  77      19.061  -6.196  -0.332  1.00  0.00           C  
ATOM   1272  CG  LYS A  77      19.926  -4.950  -0.462  1.00  0.00           C  
ATOM   1273  CD  LYS A  77      21.112  -4.997   0.490  1.00  0.00           C  
ATOM   1274  CE  LYS A  77      22.069  -3.841   0.241  1.00  0.00           C  
ATOM   1275  NZ  LYS A  77      23.214  -3.852   1.192  1.00  0.00           N  
ATOM   1276  H   LYS A  77      17.510  -8.133   0.231  1.00  0.00           H  
ATOM   1277  HA  LYS A  77      19.122  -6.356   1.805  1.00  0.00           H  
ATOM   1278 1HB  LYS A  77      19.696  -7.064  -0.509  1.00  0.00           H  
ATOM   1279 2HB  LYS A  77      18.314  -6.170  -1.125  1.00  0.00           H  
ATOM   1280 1HG  LYS A  77      20.295  -4.868  -1.485  1.00  0.00           H  
ATOM   1281 2HG  LYS A  77      19.327  -4.067  -0.239  1.00  0.00           H  
ATOM   1282 1HD  LYS A  77      20.754  -4.948   1.519  1.00  0.00           H  
ATOM   1283 2HD  LYS A  77      21.649  -5.936   0.355  1.00  0.00           H  
ATOM   1284 1HE  LYS A  77      22.456  -3.901  -0.775  1.00  0.00           H  
ATOM   1285 2HE  LYS A  77      21.534  -2.897   0.347  1.00  0.00           H  
ATOM   1286 1HZ  LYS A  77      23.823  -3.071   0.995  1.00  0.00           H  
ATOM   1287 2HZ  LYS A  77      22.867  -3.777   2.138  1.00  0.00           H  
ATOM   1288 3HZ  LYS A  77      23.729  -4.715   1.090  1.00  0.00           H  
ATOM   1289  N   ALA A  78      16.256  -5.191   0.683  1.00  0.00           N  
ATOM   1290  CA  ALA A  78      15.286  -4.122   0.860  1.00  0.00           C  
ATOM   1291  C   ALA A  78      14.932  -3.952   2.322  1.00  0.00           C  
ATOM   1292  O   ALA A  78      14.839  -2.831   2.823  1.00  0.00           O  
ATOM   1293  CB  ALA A  78      14.035  -4.411   0.059  1.00  0.00           C  
ATOM   1294  H   ALA A  78      16.020  -5.978   0.086  1.00  0.00           H  
ATOM   1295  HA  ALA A  78      15.735  -3.194   0.507  1.00  0.00           H  
ATOM   1296 1HB  ALA A  78      13.344  -3.607   0.183  1.00  0.00           H  
ATOM   1297 2HB  ALA A  78      14.283  -4.511  -0.974  1.00  0.00           H  
ATOM   1298 3HB  ALA A  78      13.584  -5.333   0.411  1.00  0.00           H  
ATOM   1299  N   LEU A  79      14.732  -5.069   3.012  1.00  0.00           N  
ATOM   1300  CA  LEU A  79      14.400  -5.042   4.421  1.00  0.00           C  
ATOM   1301  C   LEU A  79      15.535  -4.447   5.243  1.00  0.00           C  
ATOM   1302  O   LEU A  79      15.298  -3.695   6.195  1.00  0.00           O  
ATOM   1303  CB  LEU A  79      14.086  -6.460   4.916  1.00  0.00           C  
ATOM   1304  CG  LEU A  79      12.797  -7.086   4.367  1.00  0.00           C  
ATOM   1305  CD1 LEU A  79      12.723  -8.547   4.789  1.00  0.00           C  
ATOM   1306  CD2 LEU A  79      11.596  -6.306   4.881  1.00  0.00           C  
ATOM   1307  H   LEU A  79      14.804  -5.963   2.538  1.00  0.00           H  
ATOM   1308  HA  LEU A  79      13.519  -4.420   4.555  1.00  0.00           H  
ATOM   1309 1HB  LEU A  79      14.913  -7.113   4.644  1.00  0.00           H  
ATOM   1310 2HB  LEU A  79      14.008  -6.440   6.003  1.00  0.00           H  
ATOM   1311  HG  LEU A  79      12.812  -7.053   3.278  1.00  0.00           H  
ATOM   1312 1HD1 LEU A  79      11.807  -8.992   4.399  1.00  0.00           H  
ATOM   1313 2HD1 LEU A  79      13.584  -9.085   4.392  1.00  0.00           H  
ATOM   1314 3HD1 LEU A  79      12.723  -8.612   5.876  1.00  0.00           H  
ATOM   1315 1HD2 LEU A  79      10.680  -6.751   4.491  1.00  0.00           H  
ATOM   1316 2HD2 LEU A  79      11.580  -6.339   5.971  1.00  0.00           H  
ATOM   1317 3HD2 LEU A  79      11.666  -5.270   4.550  1.00  0.00           H  
ATOM   1318  N   GLU A  80      16.776  -4.776   4.870  1.00  0.00           N  
ATOM   1319  CA  GLU A  80      17.943  -4.207   5.535  1.00  0.00           C  
ATOM   1320  C   GLU A  80      18.013  -2.696   5.332  1.00  0.00           C  
ATOM   1321  O   GLU A  80      18.205  -1.941   6.288  1.00  0.00           O  
ATOM   1322  CB  GLU A  80      19.224  -4.863   5.015  1.00  0.00           C  
ATOM   1323  CG  GLU A  80      20.500  -4.360   5.675  1.00  0.00           C  
ATOM   1324  CD  GLU A  80      21.740  -4.997   5.111  1.00  0.00           C  
ATOM   1325  OE1 GLU A  80      21.620  -5.793   4.211  1.00  0.00           O  
ATOM   1326  OE2 GLU A  80      22.809  -4.687   5.581  1.00  0.00           O  
ATOM   1327  H   GLU A  80      16.908  -5.439   4.111  1.00  0.00           H  
ATOM   1328  HA  GLU A  80      17.858  -4.401   6.601  1.00  0.00           H  
ATOM   1329 1HB  GLU A  80      19.170  -5.941   5.169  1.00  0.00           H  
ATOM   1330 2HB  GLU A  80      19.312  -4.690   3.942  1.00  0.00           H  
ATOM   1331 1HG  GLU A  80      20.566  -3.281   5.539  1.00  0.00           H  
ATOM   1332 2HG  GLU A  80      20.448  -4.562   6.744  1.00  0.00           H  
ATOM   1333  N   LEU A  81      17.841  -2.254   4.083  1.00  0.00           N  
ATOM   1334  CA  LEU A  81      17.938  -0.837   3.764  1.00  0.00           C  
ATOM   1335  C   LEU A  81      16.891  -0.051   4.503  1.00  0.00           C  
ATOM   1336  O   LEU A  81      17.171   1.012   5.054  1.00  0.00           O  
ATOM   1337  CB  LEU A  81      17.780  -0.612   2.255  1.00  0.00           C  
ATOM   1338  CG  LEU A  81      18.948  -1.092   1.385  1.00  0.00           C  
ATOM   1339  CD1 LEU A  81      18.559  -1.001  -0.084  1.00  0.00           C  
ATOM   1340  CD2 LEU A  81      20.180  -0.248   1.678  1.00  0.00           C  
ATOM   1341  H   LEU A  81      17.637  -2.916   3.345  1.00  0.00           H  
ATOM   1342  HA  LEU A  81      18.920  -0.478   4.068  1.00  0.00           H  
ATOM   1343 1HB  LEU A  81      16.882  -1.129   1.919  1.00  0.00           H  
ATOM   1344 2HB  LEU A  81      17.648   0.455   2.075  1.00  0.00           H  
ATOM   1345  HG  LEU A  81      19.163  -2.138   1.609  1.00  0.00           H  
ATOM   1346 1HD1 LEU A  81      19.389  -1.342  -0.702  1.00  0.00           H  
ATOM   1347 2HD1 LEU A  81      17.688  -1.629  -0.269  1.00  0.00           H  
ATOM   1348 3HD1 LEU A  81      18.322   0.033  -0.334  1.00  0.00           H  
ATOM   1349 1HD2 LEU A  81      21.011  -0.590   1.060  1.00  0.00           H  
ATOM   1350 2HD2 LEU A  81      19.967   0.797   1.454  1.00  0.00           H  
ATOM   1351 3HD2 LEU A  81      20.446  -0.346   2.731  1.00  0.00           H  
ATOM   1352  N   MET A  82      15.674  -0.573   4.520  1.00  0.00           N  
ATOM   1353  CA  MET A  82      14.570   0.102   5.162  1.00  0.00           C  
ATOM   1354  C   MET A  82      14.766   0.156   6.676  1.00  0.00           C  
ATOM   1355  O   MET A  82      14.601   1.211   7.297  1.00  0.00           O  
ATOM   1356  CB  MET A  82      13.257  -0.595   4.811  1.00  0.00           C  
ATOM   1357  CG  MET A  82      12.786  -0.369   3.382  1.00  0.00           C  
ATOM   1358  SD  MET A  82      11.122  -1.001   3.089  1.00  0.00           S  
ATOM   1359  CE  MET A  82      11.447  -2.756   2.943  1.00  0.00           C  
ATOM   1360  H   MET A  82      15.509  -1.461   4.056  1.00  0.00           H  
ATOM   1361  HA  MET A  82      14.530   1.125   4.799  1.00  0.00           H  
ATOM   1362 1HB  MET A  82      13.363  -1.668   4.962  1.00  0.00           H  
ATOM   1363 2HB  MET A  82      12.469  -0.247   5.481  1.00  0.00           H  
ATOM   1364 1HG  MET A  82      12.794   0.697   3.160  1.00  0.00           H  
ATOM   1365 2HG  MET A  82      13.469  -0.865   2.691  1.00  0.00           H  
ATOM   1366 1HE  MET A  82      10.512  -3.285   2.760  1.00  0.00           H  
ATOM   1367 2HE  MET A  82      12.133  -2.931   2.113  1.00  0.00           H  
ATOM   1368 3HE  MET A  82      11.896  -3.121   3.867  1.00  0.00           H  
ATOM   1369  N   LYS A  83      15.136  -0.983   7.267  1.00  0.00           N  
ATOM   1370  CA  LYS A  83      15.357  -1.060   8.708  1.00  0.00           C  
ATOM   1371  C   LYS A  83      16.468  -0.109   9.153  1.00  0.00           C  
ATOM   1372  O   LYS A  83      16.327   0.601  10.148  1.00  0.00           O  
ATOM   1373  CB  LYS A  83      15.697  -2.493   9.119  1.00  0.00           C  
ATOM   1374  CG  LYS A  83      15.904  -2.686  10.615  1.00  0.00           C  
ATOM   1375  CD  LYS A  83      16.186  -4.143  10.951  1.00  0.00           C  
ATOM   1376  CE  LYS A  83      16.439  -4.330  12.440  1.00  0.00           C  
ATOM   1377  NZ  LYS A  83      16.734  -5.748  12.781  1.00  0.00           N  
ATOM   1378  H   LYS A  83      15.264  -1.818   6.704  1.00  0.00           H  
ATOM   1379  HA  LYS A  83      14.442  -0.763   9.214  1.00  0.00           H  
ATOM   1380 1HB  LYS A  83      14.895  -3.162   8.804  1.00  0.00           H  
ATOM   1381 2HB  LYS A  83      16.607  -2.812   8.611  1.00  0.00           H  
ATOM   1382 1HG  LYS A  83      16.746  -2.076  10.948  1.00  0.00           H  
ATOM   1383 2HG  LYS A  83      15.012  -2.364  11.151  1.00  0.00           H  
ATOM   1384 1HD  LYS A  83      15.333  -4.756  10.657  1.00  0.00           H  
ATOM   1385 2HD  LYS A  83      17.062  -4.481  10.398  1.00  0.00           H  
ATOM   1386 1HE  LYS A  83      17.283  -3.713  12.745  1.00  0.00           H  
ATOM   1387 2HE  LYS A  83      15.562  -4.009  13.002  1.00  0.00           H  
ATOM   1388 1HZ  LYS A  83      16.896  -5.829  13.775  1.00  0.00           H  
ATOM   1389 2HZ  LYS A  83      15.949  -6.328  12.519  1.00  0.00           H  
ATOM   1390 3HZ  LYS A  83      17.558  -6.051  12.281  1.00  0.00           H  
ATOM   1391  N   LYS A  84      17.574  -0.107   8.411  1.00  0.00           N  
ATOM   1392  CA  LYS A  84      18.736   0.704   8.767  1.00  0.00           C  
ATOM   1393  C   LYS A  84      18.386   2.190   8.829  1.00  0.00           C  
ATOM   1394  O   LYS A  84      18.764   2.889   9.771  1.00  0.00           O  
ATOM   1395  CB  LYS A  84      19.872   0.473   7.770  1.00  0.00           C  
ATOM   1396  CG  LYS A  84      21.138   1.268   8.063  1.00  0.00           C  
ATOM   1397  CD  LYS A  84      22.216   0.994   7.025  1.00  0.00           C  
ATOM   1398  CE  LYS A  84      23.409   1.921   7.206  1.00  0.00           C  
ATOM   1399  NZ  LYS A  84      24.135   1.651   8.476  1.00  0.00           N  
ATOM   1400  H   LYS A  84      17.615  -0.690   7.579  1.00  0.00           H  
ATOM   1401  HA  LYS A  84      19.079   0.400   9.756  1.00  0.00           H  
ATOM   1402 1HB  LYS A  84      20.137  -0.584   7.757  1.00  0.00           H  
ATOM   1403 2HB  LYS A  84      19.536   0.738   6.767  1.00  0.00           H  
ATOM   1404 1HG  LYS A  84      20.907   2.334   8.061  1.00  0.00           H  
ATOM   1405 2HG  LYS A  84      21.517   0.999   9.048  1.00  0.00           H  
ATOM   1406 1HD  LYS A  84      22.552  -0.040   7.115  1.00  0.00           H  
ATOM   1407 2HD  LYS A  84      21.804   1.138   6.026  1.00  0.00           H  
ATOM   1408 1HE  LYS A  84      24.098   1.793   6.373  1.00  0.00           H  
ATOM   1409 2HE  LYS A  84      23.068   2.956   7.211  1.00  0.00           H  
ATOM   1410 1HZ  LYS A  84      24.917   2.285   8.559  1.00  0.00           H  
ATOM   1411 2HZ  LYS A  84      23.509   1.785   9.258  1.00  0.00           H  
ATOM   1412 3HZ  LYS A  84      24.473   0.699   8.476  1.00  0.00           H  
ATOM   1413  N   LEU A  85      17.677   2.668   7.814  1.00  0.00           N  
ATOM   1414  CA  LEU A  85      17.391   4.091   7.668  1.00  0.00           C  
ATOM   1415  C   LEU A  85      16.247   4.545   8.585  1.00  0.00           C  
ATOM   1416  O   LEU A  85      16.066   5.743   8.814  1.00  0.00           O  
ATOM   1417  CB  LEU A  85      17.038   4.403   6.209  1.00  0.00           C  
ATOM   1418  CG  LEU A  85      18.224   4.740   5.295  1.00  0.00           C  
ATOM   1419  CD1 LEU A  85      19.276   3.644   5.404  1.00  0.00           C  
ATOM   1420  CD2 LEU A  85      17.735   4.888   3.862  1.00  0.00           C  
ATOM   1421  H   LEU A  85      17.331   2.024   7.111  1.00  0.00           H  
ATOM   1422  HA  LEU A  85      18.286   4.646   7.942  1.00  0.00           H  
ATOM   1423 1HB  LEU A  85      16.526   3.542   5.783  1.00  0.00           H  
ATOM   1424 2HB  LEU A  85      16.355   5.252   6.190  1.00  0.00           H  
ATOM   1425  HG  LEU A  85      18.681   5.674   5.622  1.00  0.00           H  
ATOM   1426 1HD1 LEU A  85      20.119   3.883   4.755  1.00  0.00           H  
ATOM   1427 2HD1 LEU A  85      19.622   3.573   6.435  1.00  0.00           H  
ATOM   1428 3HD1 LEU A  85      18.843   2.692   5.099  1.00  0.00           H  
ATOM   1429 1HD2 LEU A  85      18.578   5.128   3.213  1.00  0.00           H  
ATOM   1430 2HD2 LEU A  85      17.279   3.954   3.535  1.00  0.00           H  
ATOM   1431 3HD2 LEU A  85      16.998   5.689   3.811  1.00  0.00           H  
ATOM   1432  N   GLY A  86      15.486   3.582   9.121  1.00  0.00           N  
ATOM   1433  CA  GLY A  86      14.499   3.885  10.165  1.00  0.00           C  
ATOM   1434  C   GLY A  86      13.051   3.805   9.653  1.00  0.00           C  
ATOM   1435  O   GLY A  86      12.208   4.612  10.037  1.00  0.00           O  
ATOM   1436  H   GLY A  86      15.604   2.623   8.808  1.00  0.00           H  
ATOM   1437 1HA  GLY A  86      14.628   3.188  10.994  1.00  0.00           H  
ATOM   1438 2HA  GLY A  86      14.688   4.881  10.561  1.00  0.00           H  
ATOM   1439  N   VAL A  87      12.772   2.824   8.806  1.00  0.00           N  
ATOM   1440  CA  VAL A  87      11.399   2.558   8.363  1.00  0.00           C  
ATOM   1441  C   VAL A  87      10.627   1.801   9.437  1.00  0.00           C  
ATOM   1442  O   VAL A  87      11.133   0.833  10.007  1.00  0.00           O  
ATOM   1443  CB  VAL A  87      11.399   1.737   7.060  1.00  0.00           C  
ATOM   1444  CG1 VAL A  87       9.978   1.367   6.663  1.00  0.00           C  
ATOM   1445  CG2 VAL A  87      12.082   2.524   5.952  1.00  0.00           C  
ATOM   1446  H   VAL A  87      13.522   2.234   8.465  1.00  0.00           H  
ATOM   1447  HA  VAL A  87      10.900   3.508   8.170  1.00  0.00           H  
ATOM   1448  HB  VAL A  87      11.938   0.804   7.229  1.00  0.00           H  
ATOM   1449 1HG1 VAL A  87       9.997   0.787   5.740  1.00  0.00           H  
ATOM   1450 2HG1 VAL A  87       9.522   0.773   7.455  1.00  0.00           H  
ATOM   1451 3HG1 VAL A  87       9.396   2.275   6.507  1.00  0.00           H  
ATOM   1452 1HG2 VAL A  87      12.079   1.937   5.034  1.00  0.00           H  
ATOM   1453 2HG2 VAL A  87      11.546   3.459   5.787  1.00  0.00           H  
ATOM   1454 3HG2 VAL A  87      13.110   2.742   6.240  1.00  0.00           H  
ATOM   1455  N   ASP A  88       9.394   2.222   9.695  1.00  0.00           N  
ATOM   1456  CA  ASP A  88       8.623   1.648  10.790  1.00  0.00           C  
ATOM   1457  C   ASP A  88       7.874   0.382  10.341  1.00  0.00           C  
ATOM   1458  O   ASP A  88       7.805  -0.601  11.080  1.00  0.00           O  
ATOM   1459  CB  ASP A  88       7.629   2.677  11.335  1.00  0.00           C  
ATOM   1460  CG  ASP A  88       8.310   3.896  11.941  1.00  0.00           C  
ATOM   1461  OD1 ASP A  88       9.132   3.722  12.810  1.00  0.00           O  
ATOM   1462  OD2 ASP A  88       8.002   4.990  11.530  1.00  0.00           O  
ATOM   1463  H   ASP A  88       8.974   2.935   9.108  1.00  0.00           H  
ATOM   1464  HA  ASP A  88       9.313   1.368  11.586  1.00  0.00           H  
ATOM   1465 1HB  ASP A  88       6.971   3.009  10.531  1.00  0.00           H  
ATOM   1466 2HB  ASP A  88       7.004   2.211  12.097  1.00  0.00           H  
ATOM   1467  N   ILE A  89       7.312   0.418   9.121  1.00  0.00           N  
ATOM   1468  CA  ILE A  89       6.536  -0.718   8.597  1.00  0.00           C  
ATOM   1469  C   ILE A  89       7.043  -1.158   7.204  1.00  0.00           C  
ATOM   1470  O   ILE A  89       6.782  -0.492   6.195  1.00  0.00           O  
ATOM   1471  CB  ILE A  89       5.041  -0.362   8.513  1.00  0.00           C  
ATOM   1472  CG1 ILE A  89       4.535   0.144   9.867  1.00  0.00           C  
ATOM   1473  CG2 ILE A  89       4.233  -1.566   8.055  1.00  0.00           C  
ATOM   1474  CD1 ILE A  89       3.135   0.712   9.822  1.00  0.00           C  
ATOM   1475  H   ILE A  89       7.426   1.249   8.549  1.00  0.00           H  
ATOM   1476  HA  ILE A  89       6.655  -1.559   9.281  1.00  0.00           H  
ATOM   1477  HB  ILE A  89       4.900   0.451   7.801  1.00  0.00           H  
ATOM   1478 1HG1 ILE A  89       4.549  -0.673  10.588  1.00  0.00           H  
ATOM   1479 2HG1 ILE A  89       5.205   0.919  10.239  1.00  0.00           H  
ATOM   1480 1HG2 ILE A  89       3.178  -1.297   8.001  1.00  0.00           H  
ATOM   1481 2HG2 ILE A  89       4.577  -1.882   7.071  1.00  0.00           H  
ATOM   1482 3HG2 ILE A  89       4.363  -2.383   8.764  1.00  0.00           H  
ATOM   1483 1HD1 ILE A  89       2.847   1.050  10.818  1.00  0.00           H  
ATOM   1484 2HD1 ILE A  89       3.107   1.555   9.131  1.00  0.00           H  
ATOM   1485 3HD1 ILE A  89       2.441  -0.057   9.485  1.00  0.00           H  
ATOM   1486  N   ARG A  90       7.759  -2.288   7.161  1.00  0.00           N  
ATOM   1487  CA  ARG A  90       8.341  -2.795   5.905  1.00  0.00           C  
ATOM   1488  C   ARG A  90       7.379  -3.746   5.185  1.00  0.00           C  
ATOM   1489  O   ARG A  90       7.163  -4.882   5.626  1.00  0.00           O  
ATOM   1490  CB  ARG A  90       9.651  -3.520   6.175  1.00  0.00           C  
ATOM   1491  CG  ARG A  90      10.723  -2.676   6.846  1.00  0.00           C  
ATOM   1492  CD  ARG A  90      11.791  -3.518   7.443  1.00  0.00           C  
ATOM   1493  NE  ARG A  90      11.281  -4.368   8.507  1.00  0.00           N  
ATOM   1494  CZ  ARG A  90      11.949  -5.409   9.042  1.00  0.00           C  
ATOM   1495  NH1 ARG A  90      13.150  -5.714   8.603  1.00  0.00           N  
ATOM   1496  NH2 ARG A  90      11.397  -6.123  10.008  1.00  0.00           N  
ATOM   1497  H   ARG A  90       7.910  -2.812   8.022  1.00  0.00           H  
ATOM   1498  HA  ARG A  90       8.545  -1.946   5.251  1.00  0.00           H  
ATOM   1499 1HB  ARG A  90       9.464  -4.383   6.813  1.00  0.00           H  
ATOM   1500 2HB  ARG A  90      10.062  -3.890   5.236  1.00  0.00           H  
ATOM   1501 1HG  ARG A  90      11.179  -2.014   6.110  1.00  0.00           H  
ATOM   1502 2HG  ARG A  90      10.272  -2.080   7.641  1.00  0.00           H  
ATOM   1503 1HD  ARG A  90      12.223  -4.157   6.674  1.00  0.00           H  
ATOM   1504 2HD  ARG A  90      12.567  -2.878   7.862  1.00  0.00           H  
ATOM   1505  HE  ARG A  90      10.359  -4.164   8.871  1.00  0.00           H  
ATOM   1506 1HH1 ARG A  90      13.572  -5.169   7.864  1.00  0.00           H  
ATOM   1507 2HH1 ARG A  90      13.651  -6.494   9.004  1.00  0.00           H  
ATOM   1508 1HH2 ARG A  90      10.474  -5.888  10.345  1.00  0.00           H  
ATOM   1509 2HH2 ARG A  90      11.898  -6.902  10.408  1.00  0.00           H  
ATOM   1510  N   ILE A  91       6.798  -3.275   4.078  1.00  0.00           N  
ATOM   1511  CA  ILE A  91       5.733  -4.010   3.406  1.00  0.00           C  
ATOM   1512  C   ILE A  91       6.195  -4.554   2.051  1.00  0.00           C  
ATOM   1513  O   ILE A  91       6.671  -3.801   1.197  1.00  0.00           O  
ATOM   1514  CB  ILE A  91       4.495  -3.115   3.208  1.00  0.00           C  
ATOM   1515  CG1 ILE A  91       4.069  -2.490   4.539  1.00  0.00           C  
ATOM   1516  CG2 ILE A  91       3.352  -3.915   2.602  1.00  0.00           C  
ATOM   1517  CD1 ILE A  91       3.018  -1.413   4.399  1.00  0.00           C  
ATOM   1518  H   ILE A  91       7.087  -2.374   3.705  1.00  0.00           H  
ATOM   1519  HA  ILE A  91       5.448  -4.851   4.032  1.00  0.00           H  
ATOM   1520  HB  ILE A  91       4.745  -2.293   2.539  1.00  0.00           H  
ATOM   1521 1HG1 ILE A  91       3.678  -3.266   5.196  1.00  0.00           H  
ATOM   1522 2HG1 ILE A  91       4.939  -2.054   5.031  1.00  0.00           H  
ATOM   1523 1HG2 ILE A  91       2.486  -3.268   2.469  1.00  0.00           H  
ATOM   1524 2HG2 ILE A  91       3.659  -4.313   1.636  1.00  0.00           H  
ATOM   1525 3HG2 ILE A  91       3.092  -4.739   3.267  1.00  0.00           H  
ATOM   1526 1HD1 ILE A  91       2.769  -1.018   5.384  1.00  0.00           H  
ATOM   1527 2HD1 ILE A  91       3.403  -0.608   3.772  1.00  0.00           H  
ATOM   1528 3HD1 ILE A  91       2.125  -1.834   3.941  1.00  0.00           H  
ATOM   1529  N   ILE A  92       6.042  -5.858   1.862  1.00  0.00           N  
ATOM   1530  CA  ILE A  92       6.401  -6.498   0.601  1.00  0.00           C  
ATOM   1531  C   ILE A  92       5.156  -6.830  -0.214  1.00  0.00           C  
ATOM   1532  O   ILE A  92       4.313  -7.606   0.223  1.00  0.00           O  
ATOM   1533  CB  ILE A  92       7.215  -7.782   0.846  1.00  0.00           C  
ATOM   1534  CG1 ILE A  92       8.462  -7.472   1.678  1.00  0.00           C  
ATOM   1535  CG2 ILE A  92       7.599  -8.428  -0.476  1.00  0.00           C  
ATOM   1536  CD1 ILE A  92       9.389  -6.465   1.037  1.00  0.00           C  
ATOM   1537  H   ILE A  92       5.659  -6.423   2.614  1.00  0.00           H  
ATOM   1538  HA  ILE A  92       7.014  -5.807   0.022  1.00  0.00           H  
ATOM   1539  HB  ILE A  92       6.617  -8.486   1.424  1.00  0.00           H  
ATOM   1540 1HG1 ILE A  92       8.163  -7.089   2.653  1.00  0.00           H  
ATOM   1541 2HG1 ILE A  92       9.024  -8.392   1.847  1.00  0.00           H  
ATOM   1542 1HG2 ILE A  92       8.174  -9.334  -0.284  1.00  0.00           H  
ATOM   1543 2HG2 ILE A  92       6.698  -8.682  -1.032  1.00  0.00           H  
ATOM   1544 3HG2 ILE A  92       8.202  -7.733  -1.060  1.00  0.00           H  
ATOM   1545 1HD1 ILE A  92      10.250  -6.298   1.685  1.00  0.00           H  
ATOM   1546 2HD1 ILE A  92       9.729  -6.845   0.073  1.00  0.00           H  
ATOM   1547 3HD1 ILE A  92       8.859  -5.525   0.890  1.00  0.00           H  
ATOM   1548  N   ALA A  93       5.039  -6.224  -1.393  1.00  0.00           N  
ATOM   1549  CA  ALA A  93       3.845  -6.391  -2.217  1.00  0.00           C  
ATOM   1550  C   ALA A  93       4.118  -7.337  -3.361  1.00  0.00           C  
ATOM   1551  O   ALA A  93       5.217  -7.356  -3.915  1.00  0.00           O  
ATOM   1552  CB  ALA A  93       3.369  -5.049  -2.745  1.00  0.00           C  
ATOM   1553  H   ALA A  93       5.791  -5.634  -1.726  1.00  0.00           H  
ATOM   1554  HA  ALA A  93       3.068  -6.827  -1.603  1.00  0.00           H  
ATOM   1555 1HB  ALA A  93       2.468  -5.190  -3.338  1.00  0.00           H  
ATOM   1556 2HB  ALA A  93       3.158  -4.406  -1.936  1.00  0.00           H  
ATOM   1557 3HB  ALA A  93       4.121  -4.616  -3.345  1.00  0.00           H  
ATOM   1558  N   LEU A  94       3.121  -8.128  -3.712  1.00  0.00           N  
ATOM   1559  CA  LEU A  94       3.240  -9.043  -4.828  1.00  0.00           C  
ATOM   1560  C   LEU A  94       2.188  -8.778  -5.886  1.00  0.00           C  
ATOM   1561  O   LEU A  94       1.000  -8.652  -5.578  1.00  0.00           O  
ATOM   1562  CB  LEU A  94       3.122 -10.491  -4.335  1.00  0.00           C  
ATOM   1563  CG  LEU A  94       4.118 -10.906  -3.245  1.00  0.00           C  
ATOM   1564  CD1 LEU A  94       3.744 -12.283  -2.713  1.00  0.00           C  
ATOM   1565  CD2 LEU A  94       5.527 -10.906  -3.819  1.00  0.00           C  
ATOM   1566  H   LEU A  94       2.258  -8.101  -3.176  1.00  0.00           H  
ATOM   1567  HA  LEU A  94       4.222  -8.909  -5.280  1.00  0.00           H  
ATOM   1568 1HB  LEU A  94       2.118 -10.642  -3.941  1.00  0.00           H  
ATOM   1569 2HB  LEU A  94       3.261 -11.159  -5.184  1.00  0.00           H  
ATOM   1570  HG  LEU A  94       4.064 -10.202  -2.415  1.00  0.00           H  
ATOM   1571 1HD1 LEU A  94       4.453 -12.578  -1.939  1.00  0.00           H  
ATOM   1572 2HD1 LEU A  94       2.740 -12.250  -2.291  1.00  0.00           H  
ATOM   1573 3HD1 LEU A  94       3.774 -13.007  -3.526  1.00  0.00           H  
ATOM   1574 1HD2 LEU A  94       6.236 -11.200  -3.044  1.00  0.00           H  
ATOM   1575 2HD2 LEU A  94       5.583 -11.611  -4.649  1.00  0.00           H  
ATOM   1576 3HD2 LEU A  94       5.775  -9.906  -4.176  1.00  0.00           H  
ATOM   1577  N   ARG A  95       2.623  -8.714  -7.143  1.00  0.00           N  
ATOM   1578  CA  ARG A  95       1.719  -8.466  -8.262  1.00  0.00           C  
ATOM   1579  C   ARG A  95       0.846  -9.693  -8.536  1.00  0.00           C  
ATOM   1580  O   ARG A  95       1.356 -10.795  -8.754  1.00  0.00           O  
ATOM   1581  CB  ARG A  95       2.503  -8.108  -9.516  1.00  0.00           C  
ATOM   1582  CG  ARG A  95       1.659  -7.597 -10.673  1.00  0.00           C  
ATOM   1583  CD  ARG A  95       2.475  -7.386 -11.896  1.00  0.00           C  
ATOM   1584  NE  ARG A  95       1.655  -7.022 -13.040  1.00  0.00           N  
ATOM   1585  CZ  ARG A  95       2.128  -6.796 -14.280  1.00  0.00           C  
ATOM   1586  NH1 ARG A  95       3.417  -6.900 -14.521  1.00  0.00           N  
ATOM   1587  NH2 ARG A  95       1.298  -6.469 -15.256  1.00  0.00           N  
ATOM   1588  H   ARG A  95       3.615  -8.841  -7.329  1.00  0.00           H  
ATOM   1589  HA  ARG A  95       1.070  -7.629  -8.006  1.00  0.00           H  
ATOM   1590 1HB  ARG A  95       3.236  -7.339  -9.278  1.00  0.00           H  
ATOM   1591 2HB  ARG A  95       3.048  -8.984  -9.866  1.00  0.00           H  
ATOM   1592 1HG  ARG A  95       0.879  -8.323 -10.903  1.00  0.00           H  
ATOM   1593 2HG  ARG A  95       1.201  -6.647 -10.398  1.00  0.00           H  
ATOM   1594 1HD  ARG A  95       3.191  -6.583 -11.721  1.00  0.00           H  
ATOM   1595 2HD  ARG A  95       3.011  -8.303 -12.139  1.00  0.00           H  
ATOM   1596  HE  ARG A  95       0.658  -6.932 -12.894  1.00  0.00           H  
ATOM   1597 1HH1 ARG A  95       4.051  -7.149 -13.776  1.00  0.00           H  
ATOM   1598 2HH1 ARG A  95       3.772  -6.730 -15.451  1.00  0.00           H  
ATOM   1599 1HH2 ARG A  95       0.308  -6.389 -15.071  1.00  0.00           H  
ATOM   1600 2HH2 ARG A  95       1.653  -6.300 -16.185  1.00  0.00           H  
ATOM   1601  N   MET A  96      -0.473  -9.503  -8.501  1.00  0.00           N  
ATOM   1602  CA  MET A  96      -1.401 -10.626  -8.604  1.00  0.00           C  
ATOM   1603  C   MET A  96      -1.693 -10.996 -10.047  1.00  0.00           C  
ATOM   1604  O   MET A  96      -2.716 -10.601 -10.609  1.00  0.00           O  
ATOM   1605  CB  MET A  96      -2.702 -10.300  -7.873  1.00  0.00           C  
ATOM   1606  CG  MET A  96      -3.657 -11.476  -7.731  1.00  0.00           C  
ATOM   1607  SD  MET A  96      -2.911 -12.879  -6.877  1.00  0.00           S  
ATOM   1608  CE  MET A  96      -2.507 -13.942  -8.260  1.00  0.00           C  
ATOM   1609  H   MET A  96      -0.838  -8.563  -8.370  1.00  0.00           H  
ATOM   1610  HA  MET A  96      -0.942 -11.493  -8.132  1.00  0.00           H  
ATOM   1611 1HB  MET A  96      -2.475  -9.932  -6.873  1.00  0.00           H  
ATOM   1612 2HB  MET A  96      -3.227  -9.504  -8.403  1.00  0.00           H  
ATOM   1613 1HG  MET A  96      -4.539 -11.163  -7.174  1.00  0.00           H  
ATOM   1614 2HG  MET A  96      -3.977 -11.806  -8.719  1.00  0.00           H  
ATOM   1615 1HE  MET A  96      -2.037 -14.854  -7.893  1.00  0.00           H  
ATOM   1616 2HE  MET A  96      -3.419 -14.196  -8.802  1.00  0.00           H  
ATOM   1617 3HE  MET A  96      -1.820 -13.423  -8.929  1.00  0.00           H  
ATOM   1618  N   THR A  97      -0.798 -11.777 -10.636  1.00  0.00           N  
ATOM   1619  CA  THR A  97      -1.013 -12.342 -11.966  1.00  0.00           C  
ATOM   1620  C   THR A  97      -0.993 -13.869 -11.928  1.00  0.00           C  
ATOM   1621  O   THR A  97      -1.441 -14.530 -12.864  1.00  0.00           O  
ATOM   1622  CB  THR A  97       0.047 -11.835 -12.962  1.00  0.00           C  
ATOM   1623  OG1 THR A  97       1.351 -12.228 -12.516  1.00  0.00           O  
ATOM   1624  CG2 THR A  97      -0.011 -10.319 -13.076  1.00  0.00           C  
ATOM   1625  H   THR A  97       0.061 -11.996 -10.138  1.00  0.00           H  
ATOM   1626  HA  THR A  97      -1.991 -12.017 -12.325  1.00  0.00           H  
ATOM   1627  HB  THR A  97      -0.135 -12.274 -13.942  1.00  0.00           H  
ATOM   1628  HG1 THR A  97       1.971 -11.509 -12.668  1.00  0.00           H  
ATOM   1629 1HG2 THR A  97       0.745  -9.979 -13.784  1.00  0.00           H  
ATOM   1630 2HG2 THR A  97      -0.998 -10.018 -13.425  1.00  0.00           H  
ATOM   1631 3HG2 THR A  97       0.180  -9.874 -12.100  1.00  0.00           H  
ATOM   1632  N   ASP A  98      -0.467 -14.420 -10.835  1.00  0.00           N  
ATOM   1633  CA  ASP A  98      -0.271 -15.861 -10.712  1.00  0.00           C  
ATOM   1634  C   ASP A  98      -0.325 -16.299  -9.245  1.00  0.00           C  
ATOM   1635  O   ASP A  98       0.561 -15.969  -8.453  1.00  0.00           O  
ATOM   1636  CB  ASP A  98       1.067 -16.274 -11.329  1.00  0.00           C  
ATOM   1637  CG  ASP A  98       1.289 -17.781 -11.310  1.00  0.00           C  
ATOM   1638  OD1 ASP A  98       0.488 -18.472 -10.726  1.00  0.00           O  
ATOM   1639  OD2 ASP A  98       2.257 -18.225 -11.879  1.00  0.00           O  
ATOM   1640  H   ASP A  98      -0.201 -13.823 -10.067  1.00  0.00           H  
ATOM   1641  HA  ASP A  98      -1.076 -16.366 -11.247  1.00  0.00           H  
ATOM   1642 1HB  ASP A  98       1.114 -15.928 -12.362  1.00  0.00           H  
ATOM   1643 2HB  ASP A  98       1.882 -15.794 -10.786  1.00  0.00           H  
ATOM   1644  N   GLU A  99      -1.386 -17.023  -8.887  1.00  0.00           N  
ATOM   1645  CA  GLU A  99      -1.609 -17.441  -7.499  1.00  0.00           C  
ATOM   1646  C   GLU A  99      -0.470 -18.316  -6.964  1.00  0.00           C  
ATOM   1647  O   GLU A  99      -0.253 -18.396  -5.750  1.00  0.00           O  
ATOM   1648  CB  GLU A  99      -2.934 -18.199  -7.386  1.00  0.00           C  
ATOM   1649  CG  GLU A  99      -2.947 -19.552  -8.082  1.00  0.00           C  
ATOM   1650  CD  GLU A  99      -4.318 -20.166  -8.143  1.00  0.00           C  
ATOM   1651  OE1 GLU A  99      -5.267 -19.438  -8.303  1.00  0.00           O  
ATOM   1652  OE2 GLU A  99      -4.415 -21.365  -8.030  1.00  0.00           O  
ATOM   1653  H   GLU A  99      -2.065 -17.273  -9.590  1.00  0.00           H  
ATOM   1654  HA  GLU A  99      -1.670 -16.548  -6.877  1.00  0.00           H  
ATOM   1655 1HB  GLU A  99      -3.172 -18.362  -6.334  1.00  0.00           H  
ATOM   1656 2HB  GLU A  99      -3.736 -17.596  -7.812  1.00  0.00           H  
ATOM   1657 1HG  GLU A  99      -2.570 -19.430  -9.097  1.00  0.00           H  
ATOM   1658 2HG  GLU A  99      -2.275 -20.227  -7.554  1.00  0.00           H  
ATOM   1659  N   GLU A 100       0.239 -18.988  -7.871  1.00  0.00           N  
ATOM   1660  CA  GLU A 100       1.322 -19.886  -7.479  1.00  0.00           C  
ATOM   1661  C   GLU A 100       2.562 -19.114  -7.069  1.00  0.00           C  
ATOM   1662  O   GLU A 100       3.188 -19.421  -6.051  1.00  0.00           O  
ATOM   1663  CB  GLU A 100       1.666 -20.842  -8.624  1.00  0.00           C  
ATOM   1664  CG  GLU A 100       0.583 -21.866  -8.935  1.00  0.00           C  
ATOM   1665  CD  GLU A 100       1.013 -22.878  -9.960  1.00  0.00           C  
ATOM   1666  OE1 GLU A 100       2.123 -22.789 -10.426  1.00  0.00           O  
ATOM   1667  OE2 GLU A 100       0.229 -23.741 -10.278  1.00  0.00           O  
ATOM   1668  H   GLU A 100       0.012 -18.886  -8.853  1.00  0.00           H  
ATOM   1669  HA  GLU A 100       0.990 -20.470  -6.621  1.00  0.00           H  
ATOM   1670 1HB  GLU A 100       1.854 -20.268  -9.532  1.00  0.00           H  
ATOM   1671 2HB  GLU A 100       2.580 -21.384  -8.384  1.00  0.00           H  
ATOM   1672 1HG  GLU A 100       0.317 -22.387  -8.016  1.00  0.00           H  
ATOM   1673 2HG  GLU A 100      -0.303 -21.345  -9.294  1.00  0.00           H  
ATOM   1674  N   LYS A 101       2.917 -18.103  -7.859  1.00  0.00           N  
ATOM   1675  CA  LYS A 101       3.999 -17.203  -7.492  1.00  0.00           C  
ATOM   1676  C   LYS A 101       3.677 -16.476  -6.207  1.00  0.00           C  
ATOM   1677  O   LYS A 101       4.510 -16.385  -5.309  1.00  0.00           O  
ATOM   1678  CB  LYS A 101       4.271 -16.197  -8.612  1.00  0.00           C  
ATOM   1679  CG  LYS A 101       5.062 -16.761  -9.785  1.00  0.00           C  
ATOM   1680  CD  LYS A 101       5.671 -15.648 -10.626  1.00  0.00           C  
ATOM   1681  CE  LYS A 101       4.688 -15.145 -11.674  1.00  0.00           C  
ATOM   1682  NZ  LYS A 101       5.302 -14.125 -12.567  1.00  0.00           N  
ATOM   1683  H   LYS A 101       2.418 -17.956  -8.735  1.00  0.00           H  
ATOM   1684  HA  LYS A 101       4.902 -17.792  -7.328  1.00  0.00           H  
ATOM   1685 1HB  LYS A 101       3.324 -15.819  -8.999  1.00  0.00           H  
ATOM   1686 2HB  LYS A 101       4.824 -15.348  -8.212  1.00  0.00           H  
ATOM   1687 1HG  LYS A 101       5.862 -17.400  -9.411  1.00  0.00           H  
ATOM   1688 2HG  LYS A 101       4.405 -17.361 -10.413  1.00  0.00           H  
ATOM   1689 1HD  LYS A 101       5.957 -14.818  -9.979  1.00  0.00           H  
ATOM   1690 2HD  LYS A 101       6.564 -16.019 -11.128  1.00  0.00           H  
ATOM   1691 1HE  LYS A 101       4.344 -15.981 -12.281  1.00  0.00           H  
ATOM   1692 2HE  LYS A 101       3.823 -14.703 -11.179  1.00  0.00           H  
ATOM   1693 1HZ  LYS A 101       4.619 -13.817 -13.245  1.00  0.00           H  
ATOM   1694 2HZ  LYS A 101       5.608 -13.335 -12.016  1.00  0.00           H  
ATOM   1695 3HZ  LYS A 101       6.094 -14.528 -13.046  1.00  0.00           H  
ATOM   1696  N   PHE A 102       2.460 -15.957  -6.117  1.00  0.00           N  
ATOM   1697  CA  PHE A 102       2.056 -15.169  -4.972  1.00  0.00           C  
ATOM   1698  C   PHE A 102       2.289 -15.924  -3.671  1.00  0.00           C  
ATOM   1699  O   PHE A 102       2.904 -15.400  -2.744  1.00  0.00           O  
ATOM   1700  CB  PHE A 102       0.581 -14.781  -5.090  1.00  0.00           C  
ATOM   1701  CG  PHE A 102       0.076 -13.960  -3.938  1.00  0.00           C  
ATOM   1702  CD1 PHE A 102       0.147 -12.576  -3.970  1.00  0.00           C  
ATOM   1703  CD2 PHE A 102      -0.470 -14.571  -2.819  1.00  0.00           C  
ATOM   1704  CE1 PHE A 102      -0.317 -11.819  -2.911  1.00  0.00           C  
ATOM   1705  CE2 PHE A 102      -0.935 -13.817  -1.759  1.00  0.00           C  
ATOM   1706  CZ  PHE A 102      -0.858 -12.440  -1.805  1.00  0.00           C  
ATOM   1707  H   PHE A 102       1.796 -16.109  -6.871  1.00  0.00           H  
ATOM   1708  HA  PHE A 102       2.656 -14.257  -4.951  1.00  0.00           H  
ATOM   1709 1HB  PHE A 102       0.427 -14.212  -6.006  1.00  0.00           H  
ATOM   1710 2HB  PHE A 102      -0.027 -15.682  -5.158  1.00  0.00           H  
ATOM   1711  HD1 PHE A 102       0.575 -12.085  -4.845  1.00  0.00           H  
ATOM   1712  HD2 PHE A 102      -0.530 -15.659  -2.782  1.00  0.00           H  
ATOM   1713  HE1 PHE A 102      -0.254 -10.732  -2.949  1.00  0.00           H  
ATOM   1714  HE2 PHE A 102      -1.363 -14.309  -0.885  1.00  0.00           H  
ATOM   1715  HZ  PHE A 102      -1.223 -11.845  -0.969  1.00  0.00           H  
ATOM   1716  N   LYS A 103       1.790 -17.158  -3.606  1.00  0.00           N  
ATOM   1717  CA  LYS A 103       1.902 -17.960  -2.396  1.00  0.00           C  
ATOM   1718  C   LYS A 103       3.357 -18.169  -1.992  1.00  0.00           C  
ATOM   1719  O   LYS A 103       3.722 -17.980  -0.831  1.00  0.00           O  
ATOM   1720  CB  LYS A 103       1.214 -19.313  -2.588  1.00  0.00           C  
ATOM   1721  CG  LYS A 103       1.244 -20.214  -1.361  1.00  0.00           C  
ATOM   1722  CD  LYS A 103       0.468 -21.500  -1.601  1.00  0.00           C  
ATOM   1723  CE  LYS A 103       0.519 -22.414  -0.385  1.00  0.00           C  
ATOM   1724  NZ  LYS A 103      -0.233 -23.679  -0.608  1.00  0.00           N  
ATOM   1725  H   LYS A 103       1.317 -17.547  -4.416  1.00  0.00           H  
ATOM   1726  HA  LYS A 103       1.406 -17.433  -1.582  1.00  0.00           H  
ATOM   1727 1HB  LYS A 103       0.170 -19.154  -2.861  1.00  0.00           H  
ATOM   1728 2HB  LYS A 103       1.689 -19.849  -3.410  1.00  0.00           H  
ATOM   1729 1HG  LYS A 103       2.278 -20.464  -1.118  1.00  0.00           H  
ATOM   1730 2HG  LYS A 103       0.807 -19.689  -0.513  1.00  0.00           H  
ATOM   1731 1HD  LYS A 103      -0.573 -21.261  -1.823  1.00  0.00           H  
ATOM   1732 2HD  LYS A 103       0.891 -22.027  -2.457  1.00  0.00           H  
ATOM   1733 1HE  LYS A 103       1.555 -22.657  -0.156  1.00  0.00           H  
ATOM   1734 2HE  LYS A 103       0.091 -21.899   0.475  1.00  0.00           H  
ATOM   1735 1HZ  LYS A 103      -0.175 -24.255   0.220  1.00  0.00           H  
ATOM   1736 2HZ  LYS A 103      -1.201 -23.466  -0.803  1.00  0.00           H  
ATOM   1737 3HZ  LYS A 103       0.167 -24.175  -1.391  1.00  0.00           H  
ATOM   1738  N   LYS A 104       4.186 -18.563  -2.956  1.00  0.00           N  
ATOM   1739  CA  LYS A 104       5.571 -18.922  -2.675  1.00  0.00           C  
ATOM   1740  C   LYS A 104       6.400 -17.697  -2.307  1.00  0.00           C  
ATOM   1741  O   LYS A 104       7.225 -17.743  -1.391  1.00  0.00           O  
ATOM   1742  CB  LYS A 104       6.192 -19.635  -3.877  1.00  0.00           C  
ATOM   1743  CG  LYS A 104       5.594 -21.003  -4.175  1.00  0.00           C  
ATOM   1744  CD  LYS A 104       5.988 -22.021  -3.115  1.00  0.00           C  
ATOM   1745  CE  LYS A 104       5.389 -23.388  -3.410  1.00  0.00           C  
ATOM   1746  NZ  LYS A 104       5.897 -23.955  -4.689  1.00  0.00           N  
ATOM   1747  H   LYS A 104       3.845 -18.623  -3.911  1.00  0.00           H  
ATOM   1748  HA  LYS A 104       5.585 -19.602  -1.823  1.00  0.00           H  
ATOM   1749 1HB  LYS A 104       6.074 -19.017  -4.767  1.00  0.00           H  
ATOM   1750 2HB  LYS A 104       7.261 -19.766  -3.709  1.00  0.00           H  
ATOM   1751 1HG  LYS A 104       4.506 -20.926  -4.206  1.00  0.00           H  
ATOM   1752 2HG  LYS A 104       5.944 -21.349  -5.147  1.00  0.00           H  
ATOM   1753 1HD  LYS A 104       7.075 -22.109  -3.082  1.00  0.00           H  
ATOM   1754 2HD  LYS A 104       5.639 -21.685  -2.139  1.00  0.00           H  
ATOM   1755 1HE  LYS A 104       5.633 -24.074  -2.600  1.00  0.00           H  
ATOM   1756 2HE  LYS A 104       4.304 -23.304  -3.470  1.00  0.00           H  
ATOM   1757 1HZ  LYS A 104       5.476 -24.859  -4.848  1.00  0.00           H  
ATOM   1758 2HZ  LYS A 104       5.659 -23.335  -5.450  1.00  0.00           H  
ATOM   1759 3HZ  LYS A 104       6.900 -24.055  -4.638  1.00  0.00           H  
ATOM   1760  N   LEU A 105       6.181 -16.604  -3.027  1.00  0.00           N  
ATOM   1761  CA  LEU A 105       6.926 -15.380  -2.801  1.00  0.00           C  
ATOM   1762  C   LEU A 105       6.561 -14.741  -1.459  1.00  0.00           C  
ATOM   1763  O   LEU A 105       7.429 -14.226  -0.750  1.00  0.00           O  
ATOM   1764  CB  LEU A 105       6.659 -14.387  -3.940  1.00  0.00           C  
ATOM   1765  CG  LEU A 105       7.140 -14.825  -5.329  1.00  0.00           C  
ATOM   1766  CD1 LEU A 105       6.696 -13.802  -6.366  1.00  0.00           C  
ATOM   1767  CD2 LEU A 105       8.654 -14.973  -5.320  1.00  0.00           C  
ATOM   1768  H   LEU A 105       5.479 -16.627  -3.760  1.00  0.00           H  
ATOM   1769  HA  LEU A 105       7.988 -15.621  -2.787  1.00  0.00           H  
ATOM   1770 1HB  LEU A 105       5.587 -14.209  -4.001  1.00  0.00           H  
ATOM   1771 2HB  LEU A 105       7.150 -13.444  -3.701  1.00  0.00           H  
ATOM   1772  HG  LEU A 105       6.684 -15.781  -5.588  1.00  0.00           H  
ATOM   1773 1HD1 LEU A 105       7.038 -14.113  -7.353  1.00  0.00           H  
ATOM   1774 2HD1 LEU A 105       5.609 -13.730  -6.365  1.00  0.00           H  
ATOM   1775 3HD1 LEU A 105       7.125 -12.830  -6.124  1.00  0.00           H  
ATOM   1776 1HD2 LEU A 105       8.996 -15.284  -6.307  1.00  0.00           H  
ATOM   1777 2HD2 LEU A 105       9.111 -14.017  -5.062  1.00  0.00           H  
ATOM   1778 3HD2 LEU A 105       8.942 -15.723  -4.583  1.00  0.00           H  
ATOM   1779  N   ALA A 106       5.275 -14.784  -1.111  1.00  0.00           N  
ATOM   1780  CA  ALA A 106       4.809 -14.249   0.165  1.00  0.00           C  
ATOM   1781  C   ALA A 106       5.435 -15.003   1.323  1.00  0.00           C  
ATOM   1782  O   ALA A 106       5.845 -14.405   2.320  1.00  0.00           O  
ATOM   1783  CB  ALA A 106       3.297 -14.325   0.245  1.00  0.00           C  
ATOM   1784  H   ALA A 106       4.602 -15.197  -1.747  1.00  0.00           H  
ATOM   1785  HA  ALA A 106       5.121 -13.212   0.236  1.00  0.00           H  
ATOM   1786 1HB  ALA A 106       2.967 -13.909   1.186  1.00  0.00           H  
ATOM   1787 2HB  ALA A 106       2.859 -13.761  -0.573  1.00  0.00           H  
ATOM   1788 3HB  ALA A 106       2.984 -15.358   0.179  1.00  0.00           H  
ATOM   1789  N   LYS A 107       5.521 -16.318   1.187  1.00  0.00           N  
ATOM   1790  CA  LYS A 107       6.130 -17.144   2.208  1.00  0.00           C  
ATOM   1791  C   LYS A 107       7.567 -16.722   2.457  1.00  0.00           C  
ATOM   1792  O   LYS A 107       7.983 -16.544   3.602  1.00  0.00           O  
ATOM   1793  CB  LYS A 107       6.071 -18.620   1.810  1.00  0.00           C  
ATOM   1794  CG  LYS A 107       6.617 -19.577   2.860  1.00  0.00           C  
ATOM   1795  CD  LYS A 107       6.433 -21.026   2.437  1.00  0.00           C  
ATOM   1796  CE  LYS A 107       6.865 -21.985   3.537  1.00  0.00           C  
ATOM   1797  NZ  LYS A 107       8.341 -21.991   3.721  1.00  0.00           N  
ATOM   1798  H   LYS A 107       5.152 -16.757   0.348  1.00  0.00           H  
ATOM   1799  HA  LYS A 107       5.576 -17.013   3.137  1.00  0.00           H  
ATOM   1800 1HB  LYS A 107       5.038 -18.901   1.606  1.00  0.00           H  
ATOM   1801 2HB  LYS A 107       6.639 -18.771   0.891  1.00  0.00           H  
ATOM   1802 1HG  LYS A 107       7.680 -19.384   3.012  1.00  0.00           H  
ATOM   1803 2HG  LYS A 107       6.099 -19.415   3.805  1.00  0.00           H  
ATOM   1804 1HD  LYS A 107       5.383 -21.206   2.201  1.00  0.00           H  
ATOM   1805 2HD  LYS A 107       7.026 -21.223   1.544  1.00  0.00           H  
ATOM   1806 1HE  LYS A 107       6.395 -21.696   4.476  1.00  0.00           H  
ATOM   1807 2HE  LYS A 107       6.538 -22.995   3.288  1.00  0.00           H  
ATOM   1808 1HZ  LYS A 107       8.586 -22.638   4.458  1.00  0.00           H  
ATOM   1809 2HZ  LYS A 107       8.787 -22.276   2.861  1.00  0.00           H  
ATOM   1810 3HZ  LYS A 107       8.654 -21.064   3.971  1.00  0.00           H  
ATOM   1811  N   ILE A 108       8.323 -16.549   1.377  1.00  0.00           N  
ATOM   1812  CA  ILE A 108       9.712 -16.130   1.477  1.00  0.00           C  
ATOM   1813  C   ILE A 108       9.848 -14.775   2.162  1.00  0.00           C  
ATOM   1814  O   ILE A 108      10.670 -14.608   3.062  1.00  0.00           O  
ATOM   1815  CB  ILE A 108      10.362 -16.066   0.083  1.00  0.00           C  
ATOM   1816  CG1 ILE A 108      10.505 -17.473  -0.504  1.00  0.00           C  
ATOM   1817  CG2 ILE A 108      11.715 -15.377   0.158  1.00  0.00           C  
ATOM   1818  CD1 ILE A 108      10.849 -17.488  -1.976  1.00  0.00           C  
ATOM   1819  H   ILE A 108       7.922 -16.719   0.458  1.00  0.00           H  
ATOM   1820  HA  ILE A 108      10.248 -16.866   2.076  1.00  0.00           H  
ATOM   1821  HB  ILE A 108       9.717 -15.506  -0.594  1.00  0.00           H  
ATOM   1822 1HG1 ILE A 108      11.282 -18.014   0.033  1.00  0.00           H  
ATOM   1823 2HG1 ILE A 108       9.572 -18.021  -0.368  1.00  0.00           H  
ATOM   1824 1HG2 ILE A 108      12.161 -15.341  -0.836  1.00  0.00           H  
ATOM   1825 2HG2 ILE A 108      11.587 -14.363   0.535  1.00  0.00           H  
ATOM   1826 3HG2 ILE A 108      12.370 -15.933   0.829  1.00  0.00           H  
ATOM   1827 1HD1 ILE A 108      10.933 -18.519  -2.320  1.00  0.00           H  
ATOM   1828 2HD1 ILE A 108      10.064 -16.981  -2.539  1.00  0.00           H  
ATOM   1829 3HD1 ILE A 108      11.797 -16.975  -2.134  1.00  0.00           H  
ATOM   1830  N   ALA A 109       9.042 -13.808   1.739  1.00  0.00           N  
ATOM   1831  CA  ALA A 109       9.125 -12.470   2.307  1.00  0.00           C  
ATOM   1832  C   ALA A 109       8.873 -12.513   3.812  1.00  0.00           C  
ATOM   1833  O   ALA A 109       9.566 -11.845   4.588  1.00  0.00           O  
ATOM   1834  CB  ALA A 109       8.123 -11.547   1.631  1.00  0.00           C  
ATOM   1835  H   ALA A 109       8.364 -14.002   1.008  1.00  0.00           H  
ATOM   1836  HA  ALA A 109      10.131 -12.090   2.143  1.00  0.00           H  
ATOM   1837 1HB  ALA A 109       8.209 -10.546   2.052  1.00  0.00           H  
ATOM   1838 2HB  ALA A 109       8.326 -11.509   0.565  1.00  0.00           H  
ATOM   1839 3HB  ALA A 109       7.114 -11.922   1.796  1.00  0.00           H  
ATOM   1840  N   ALA A 110       7.886 -13.306   4.224  1.00  0.00           N  
ATOM   1841  CA  ALA A 110       7.553 -13.435   5.637  1.00  0.00           C  
ATOM   1842  C   ALA A 110       8.747 -13.990   6.423  1.00  0.00           C  
ATOM   1843  O   ALA A 110       9.072 -13.501   7.507  1.00  0.00           O  
ATOM   1844  CB  ALA A 110       6.342 -14.337   5.812  1.00  0.00           C  
ATOM   1845  H   ALA A 110       7.351 -13.834   3.538  1.00  0.00           H  
ATOM   1846  HA  ALA A 110       7.321 -12.444   6.026  1.00  0.00           H  
ATOM   1847 1HB  ALA A 110       6.090 -14.409   6.868  1.00  0.00           H  
ATOM   1848 2HB  ALA A 110       5.497 -13.920   5.265  1.00  0.00           H  
ATOM   1849 3HB  ALA A 110       6.570 -15.330   5.424  1.00  0.00           H  
ATOM   1850  N   GLU A 111       9.401 -15.006   5.857  1.00  0.00           N  
ATOM   1851  CA  GLU A 111      10.561 -15.640   6.490  1.00  0.00           C  
ATOM   1852  C   GLU A 111      11.737 -14.676   6.628  1.00  0.00           C  
ATOM   1853  O   GLU A 111      12.553 -14.805   7.540  1.00  0.00           O  
ATOM   1854  CB  GLU A 111      10.995 -16.869   5.688  1.00  0.00           C  
ATOM   1855  CG  GLU A 111      10.037 -18.048   5.774  1.00  0.00           C  
ATOM   1856  CD  GLU A 111       9.971 -18.648   7.151  1.00  0.00           C  
ATOM   1857  OE1 GLU A 111      11.004 -18.964   7.691  1.00  0.00           O  
ATOM   1858  OE2 GLU A 111       8.886 -18.791   7.664  1.00  0.00           O  
ATOM   1859  H   GLU A 111       9.078 -15.360   4.960  1.00  0.00           H  
ATOM   1860  HA  GLU A 111      10.272 -15.960   7.492  1.00  0.00           H  
ATOM   1861 1HB  GLU A 111      11.100 -16.599   4.637  1.00  0.00           H  
ATOM   1862 2HB  GLU A 111      11.972 -17.205   6.038  1.00  0.00           H  
ATOM   1863 1HG  GLU A 111       9.040 -17.714   5.488  1.00  0.00           H  
ATOM   1864 2HG  GLU A 111      10.352 -18.811   5.065  1.00  0.00           H  
ATOM   1865  N   LEU A 112      11.821 -13.714   5.716  1.00  0.00           N  
ATOM   1866  CA  LEU A 112      12.908 -12.742   5.731  1.00  0.00           C  
ATOM   1867  C   LEU A 112      12.676 -11.622   6.749  1.00  0.00           C  
ATOM   1868  O   LEU A 112      13.534 -10.755   6.931  1.00  0.00           O  
ATOM   1869  CB  LEU A 112      13.081 -12.137   4.332  1.00  0.00           C  
ATOM   1870  CG  LEU A 112      13.575 -13.102   3.247  1.00  0.00           C  
ATOM   1871  CD1 LEU A 112      13.519 -12.412   1.890  1.00  0.00           C  
ATOM   1872  CD2 LEU A 112      14.991 -13.552   3.573  1.00  0.00           C  
ATOM   1873  H   LEU A 112      11.121 -13.664   4.981  1.00  0.00           H  
ATOM   1874  HA  LEU A 112      13.825 -13.264   6.006  1.00  0.00           H  
ATOM   1875 1HB  LEU A 112      12.123 -11.735   4.007  1.00  0.00           H  
ATOM   1876 2HB  LEU A 112      13.795 -11.315   4.395  1.00  0.00           H  
ATOM   1877  HG  LEU A 112      12.918 -13.971   3.206  1.00  0.00           H  
ATOM   1878 1HD1 LEU A 112      13.870 -13.097   1.119  1.00  0.00           H  
ATOM   1879 2HD1 LEU A 112      12.492 -12.118   1.674  1.00  0.00           H  
ATOM   1880 3HD1 LEU A 112      14.155 -11.527   1.906  1.00  0.00           H  
ATOM   1881 1HD2 LEU A 112      15.342 -14.238   2.801  1.00  0.00           H  
ATOM   1882 2HD2 LEU A 112      15.649 -12.684   3.613  1.00  0.00           H  
ATOM   1883 3HD2 LEU A 112      14.999 -14.057   4.539  1.00  0.00           H  
ATOM   1884  N   GLY A 113      11.527 -11.651   7.425  1.00  0.00           N  
ATOM   1885  CA  GLY A 113      11.240 -10.671   8.466  1.00  0.00           C  
ATOM   1886  C   GLY A 113      10.339  -9.532   7.987  1.00  0.00           C  
ATOM   1887  O   GLY A 113      10.236  -8.501   8.647  1.00  0.00           O  
ATOM   1888  H   GLY A 113      10.846 -12.378   7.227  1.00  0.00           H  
ATOM   1889 1HA  GLY A 113      10.769 -11.174   9.310  1.00  0.00           H  
ATOM   1890 2HA  GLY A 113      12.179 -10.258   8.835  1.00  0.00           H  
ATOM   1891  N   ALA A 114       9.679  -9.722   6.849  1.00  0.00           N  
ATOM   1892  CA  ALA A 114       8.739  -8.715   6.357  1.00  0.00           C  
ATOM   1893  C   ALA A 114       7.669  -8.448   7.413  1.00  0.00           C  
ATOM   1894  O   ALA A 114       7.176  -9.373   8.059  1.00  0.00           O  
ATOM   1895  CB  ALA A 114       8.098  -9.173   5.053  1.00  0.00           C  
ATOM   1896  H   ALA A 114       9.817 -10.577   6.320  1.00  0.00           H  
ATOM   1897  HA  ALA A 114       9.284  -7.791   6.185  1.00  0.00           H  
ATOM   1898 1HB  ALA A 114       7.412  -8.404   4.695  1.00  0.00           H  
ATOM   1899 2HB  ALA A 114       8.873  -9.341   4.307  1.00  0.00           H  
ATOM   1900 3HB  ALA A 114       7.551 -10.097   5.222  1.00  0.00           H  
ATOM   1901  N   ASP A 115       7.317  -7.178   7.583  1.00  0.00           N  
ATOM   1902  CA  ASP A 115       6.375  -6.781   8.608  1.00  0.00           C  
ATOM   1903  C   ASP A 115       4.957  -7.026   8.141  1.00  0.00           C  
ATOM   1904  O   ASP A 115       4.075  -7.361   8.938  1.00  0.00           O  
ATOM   1905  CB  ASP A 115       6.558  -5.305   8.970  1.00  0.00           C  
ATOM   1906  CG  ASP A 115       7.925  -5.007   9.571  1.00  0.00           C  
ATOM   1907  OD1 ASP A 115       8.360  -5.761  10.410  1.00  0.00           O  
ATOM   1908  OD2 ASP A 115       8.521  -4.030   9.187  1.00  0.00           O  
ATOM   1909  H   ASP A 115       7.716  -6.472   6.981  1.00  0.00           H  
ATOM   1910  HA  ASP A 115       6.553  -7.383   9.497  1.00  0.00           H  
ATOM   1911 1HB  ASP A 115       6.429  -4.692   8.077  1.00  0.00           H  
ATOM   1912 2HB  ASP A 115       5.790  -5.007   9.684  1.00  0.00           H  
ATOM   1913  N   ALA A 116       4.738  -6.873   6.833  1.00  0.00           N  
ATOM   1914  CA  ALA A 116       3.437  -7.134   6.234  1.00  0.00           C  
ATOM   1915  C   ALA A 116       3.587  -7.551   4.777  1.00  0.00           C  
ATOM   1916  O   ALA A 116       4.563  -7.189   4.113  1.00  0.00           O  
ATOM   1917  CB  ALA A 116       2.562  -5.911   6.331  1.00  0.00           C  
ATOM   1918  H   ALA A 116       5.498  -6.571   6.238  1.00  0.00           H  
ATOM   1919  HA  ALA A 116       2.968  -7.958   6.777  1.00  0.00           H  
ATOM   1920 1HB  ALA A 116       1.589  -6.128   5.898  1.00  0.00           H  
ATOM   1921 2HB  ALA A 116       2.445  -5.638   7.365  1.00  0.00           H  
ATOM   1922 3HB  ALA A 116       3.016  -5.112   5.803  1.00  0.00           H  
ATOM   1923  N   ILE A 117       2.607  -8.292   4.274  1.00  0.00           N  
ATOM   1924  CA  ILE A 117       2.553  -8.621   2.852  1.00  0.00           C  
ATOM   1925  C   ILE A 117       1.363  -7.937   2.190  1.00  0.00           C  
ATOM   1926  O   ILE A 117       0.250  -7.935   2.730  1.00  0.00           O  
ATOM   1927  CB  ILE A 117       2.459 -10.143   2.639  1.00  0.00           C  
ATOM   1928  CG1 ILE A 117       3.558 -10.861   3.427  1.00  0.00           C  
ATOM   1929  CG2 ILE A 117       2.556 -10.479   1.158  1.00  0.00           C  
ATOM   1930  CD1 ILE A 117       4.959 -10.514   2.977  1.00  0.00           C  
ATOM   1931  H   ILE A 117       1.866  -8.618   4.891  1.00  0.00           H  
ATOM   1932  HA  ILE A 117       3.459  -8.253   2.380  1.00  0.00           H  
ATOM   1933  HB  ILE A 117       1.507 -10.506   3.023  1.00  0.00           H  
ATOM   1934 1HG1 ILE A 117       3.468 -10.613   4.484  1.00  0.00           H  
ATOM   1935 2HG1 ILE A 117       3.428 -11.939   3.333  1.00  0.00           H  
ATOM   1936 1HG2 ILE A 117       2.488 -11.558   1.025  1.00  0.00           H  
ATOM   1937 2HG2 ILE A 117       1.740  -9.996   0.622  1.00  0.00           H  
ATOM   1938 3HG2 ILE A 117       3.508 -10.123   0.766  1.00  0.00           H  
ATOM   1939 1HD1 ILE A 117       5.682 -11.062   3.582  1.00  0.00           H  
ATOM   1940 2HD1 ILE A 117       5.082 -10.787   1.928  1.00  0.00           H  
ATOM   1941 3HD1 ILE A 117       5.124  -9.444   3.095  1.00  0.00           H  
ATOM   1942  N   CYS A 118       1.612  -7.326   1.040  1.00  0.00           N  
ATOM   1943  CA  CYS A 118       0.601  -6.546   0.347  1.00  0.00           C  
ATOM   1944  C   CYS A 118       0.168  -7.192  -0.965  1.00  0.00           C  
ATOM   1945  O   CYS A 118       0.974  -7.802  -1.672  1.00  0.00           O  
ATOM   1946  CB  CYS A 118       1.125  -5.138   0.063  1.00  0.00           C  
ATOM   1947  SG  CYS A 118       0.007  -4.121  -0.931  1.00  0.00           S  
ATOM   1948  H   CYS A 118       2.537  -7.396   0.641  1.00  0.00           H  
ATOM   1949  HA  CYS A 118      -0.266  -6.473   0.990  1.00  0.00           H  
ATOM   1950 1HB  CYS A 118       1.304  -4.620   1.006  1.00  0.00           H  
ATOM   1951 2HB  CYS A 118       2.078  -5.204  -0.461  1.00  0.00           H  
ATOM   1952  HG  CYS A 118      -1.113  -4.529  -0.340  1.00  0.00           H  
ATOM   1953  N   ILE A 119      -1.105  -7.045  -1.282  1.00  0.00           N  
ATOM   1954  CA  ILE A 119      -1.681  -7.653  -2.461  1.00  0.00           C  
ATOM   1955  C   ILE A 119      -1.818  -6.645  -3.586  1.00  0.00           C  
ATOM   1956  O   ILE A 119      -2.782  -5.879  -3.629  1.00  0.00           O  
ATOM   1957  CB  ILE A 119      -3.058  -8.265  -2.145  1.00  0.00           C  
ATOM   1958  CG1 ILE A 119      -2.936  -9.304  -1.027  1.00  0.00           C  
ATOM   1959  CG2 ILE A 119      -3.662  -8.890  -3.393  1.00  0.00           C  
ATOM   1960  CD1 ILE A 119      -4.265  -9.745  -0.457  1.00  0.00           C  
ATOM   1961  H   ILE A 119      -1.694  -6.482  -0.685  1.00  0.00           H  
ATOM   1962  HA  ILE A 119      -1.024  -8.455  -2.797  1.00  0.00           H  
ATOM   1963  HB  ILE A 119      -3.726  -7.486  -1.780  1.00  0.00           H  
ATOM   1964 1HG1 ILE A 119      -2.417 -10.185  -1.404  1.00  0.00           H  
ATOM   1965 2HG1 ILE A 119      -2.336  -8.895  -0.214  1.00  0.00           H  
ATOM   1966 1HG2 ILE A 119      -4.634  -9.318  -3.152  1.00  0.00           H  
ATOM   1967 2HG2 ILE A 119      -3.782  -8.126  -4.160  1.00  0.00           H  
ATOM   1968 3HG2 ILE A 119      -3.002  -9.674  -3.763  1.00  0.00           H  
ATOM   1969 1HD1 ILE A 119      -4.097 -10.481   0.330  1.00  0.00           H  
ATOM   1970 2HD1 ILE A 119      -4.787  -8.883  -0.041  1.00  0.00           H  
ATOM   1971 3HD1 ILE A 119      -4.869 -10.190  -1.246  1.00  0.00           H  
ATOM   1972  N   TYR A 120      -0.857  -6.642  -4.498  1.00  0.00           N  
ATOM   1973  CA  TYR A 120      -0.838  -5.653  -5.563  1.00  0.00           C  
ATOM   1974  C   TYR A 120      -1.682  -6.102  -6.730  1.00  0.00           C  
ATOM   1975  O   TYR A 120      -1.163  -6.602  -7.732  1.00  0.00           O  
ATOM   1976  CB  TYR A 120       0.596  -5.380  -6.022  1.00  0.00           C  
ATOM   1977  CG  TYR A 120       0.702  -4.316  -7.092  1.00  0.00           C  
ATOM   1978  CD1 TYR A 120      -0.098  -3.185  -7.027  1.00  0.00           C  
ATOM   1979  CD2 TYR A 120       1.600  -4.471  -8.138  1.00  0.00           C  
ATOM   1980  CE1 TYR A 120      -0.002  -2.213  -8.005  1.00  0.00           C  
ATOM   1981  CE2 TYR A 120       1.697  -3.500  -9.115  1.00  0.00           C  
ATOM   1982  CZ  TYR A 120       0.900  -2.374  -9.051  1.00  0.00           C  
ATOM   1983  OH  TYR A 120       0.997  -1.407 -10.024  1.00  0.00           O  
ATOM   1984  H   TYR A 120      -0.121  -7.343  -4.457  1.00  0.00           H  
ATOM   1985  HA  TYR A 120      -1.267  -4.725  -5.183  1.00  0.00           H  
ATOM   1986 1HB  TYR A 120       1.198  -5.065  -5.168  1.00  0.00           H  
ATOM   1987 2HB  TYR A 120       1.035  -6.298  -6.411  1.00  0.00           H  
ATOM   1988  HD1 TYR A 120      -0.804  -3.063  -6.205  1.00  0.00           H  
ATOM   1989  HD2 TYR A 120       2.228  -5.360  -8.189  1.00  0.00           H  
ATOM   1990  HE1 TYR A 120      -0.630  -1.325  -7.954  1.00  0.00           H  
ATOM   1991  HE2 TYR A 120       2.402  -3.622  -9.938  1.00  0.00           H  
ATOM   1992  HH  TYR A 120       1.659  -1.667 -10.668  1.00  0.00           H  
ATOM   1993  N   LEU A 121      -2.992  -5.948  -6.595  1.00  0.00           N  
ATOM   1994  CA  LEU A 121      -3.918  -6.500  -7.564  1.00  0.00           C  
ATOM   1995  C   LEU A 121      -3.653  -5.914  -8.945  1.00  0.00           C  
ATOM   1996  O   LEU A 121      -3.576  -4.695  -9.106  1.00  0.00           O  
ATOM   1997  CB  LEU A 121      -5.364  -6.217  -7.141  1.00  0.00           C  
ATOM   1998  CG  LEU A 121      -6.447  -6.961  -7.933  1.00  0.00           C  
ATOM   1999  CD1 LEU A 121      -6.342  -8.455  -7.658  1.00  0.00           C  
ATOM   2000  CD2 LEU A 121      -7.818  -6.428  -7.543  1.00  0.00           C  
ATOM   2001  H   LEU A 121      -3.356  -5.435  -5.790  1.00  0.00           H  
ATOM   2002  HA  LEU A 121      -3.771  -7.575  -7.612  1.00  0.00           H  
ATOM   2003 1HB  LEU A 121      -5.478  -6.485  -6.092  1.00  0.00           H  
ATOM   2004 2HB  LEU A 121      -5.554  -5.148  -7.245  1.00  0.00           H  
ATOM   2005  HG  LEU A 121      -6.288  -6.806  -9.001  1.00  0.00           H  
ATOM   2006 1HD1 LEU A 121      -7.111  -8.984  -8.220  1.00  0.00           H  
ATOM   2007 2HD1 LEU A 121      -5.359  -8.813  -7.964  1.00  0.00           H  
ATOM   2008 3HD1 LEU A 121      -6.480  -8.639  -6.593  1.00  0.00           H  
ATOM   2009 1HD2 LEU A 121      -8.588  -6.957  -8.106  1.00  0.00           H  
ATOM   2010 2HD2 LEU A 121      -7.978  -6.583  -6.476  1.00  0.00           H  
ATOM   2011 3HD2 LEU A 121      -7.872  -5.363  -7.767  1.00  0.00           H  
ATOM   2012  N   ASP A 122      -3.494  -6.784  -9.935  1.00  0.00           N  
ATOM   2013  CA  ASP A 122      -3.270  -6.341 -11.308  1.00  0.00           C  
ATOM   2014  C   ASP A 122      -4.543  -5.784 -11.931  1.00  0.00           C  
ATOM   2015  O   ASP A 122      -5.646  -6.163 -11.555  1.00  0.00           O  
ATOM   2016  CB  ASP A 122      -2.742  -7.497 -12.162  1.00  0.00           C  
ATOM   2017  CG  ASP A 122      -2.169  -7.034 -13.495  1.00  0.00           C  
ATOM   2018  OD1 ASP A 122      -1.015  -6.679 -13.532  1.00  0.00           O  
ATOM   2019  OD2 ASP A 122      -2.891  -7.041 -14.463  1.00  0.00           O  
ATOM   2020  H   ASP A 122      -3.515  -7.773  -9.731  1.00  0.00           H  
ATOM   2021  HA  ASP A 122      -2.522  -5.548 -11.294  1.00  0.00           H  
ATOM   2022 1HB  ASP A 122      -1.965  -8.029 -11.614  1.00  0.00           H  
ATOM   2023 2HB  ASP A 122      -3.549  -8.204 -12.356  1.00  0.00           H  
ATOM   2024  N   GLU A 123      -4.375  -4.894 -12.900  1.00  0.00           N  
ATOM   2025  CA  GLU A 123      -5.505  -4.299 -13.615  1.00  0.00           C  
ATOM   2026  C   GLU A 123      -6.353  -5.364 -14.303  1.00  0.00           C  
ATOM   2027  O   GLU A 123      -7.563  -5.205 -14.457  1.00  0.00           O  
ATOM   2028  CB  GLU A 123      -5.009  -3.287 -14.649  1.00  0.00           C  
ATOM   2029  CG  GLU A 123      -4.411  -2.020 -14.053  1.00  0.00           C  
ATOM   2030  CD  GLU A 123      -3.891  -1.071 -15.096  1.00  0.00           C  
ATOM   2031  OE1 GLU A 123      -3.847  -1.445 -16.243  1.00  0.00           O  
ATOM   2032  OE2 GLU A 123      -3.536   0.029 -14.745  1.00  0.00           O  
ATOM   2033  H   GLU A 123      -3.432  -4.620 -13.154  1.00  0.00           H  
ATOM   2034  HA  GLU A 123      -6.135  -3.781 -12.891  1.00  0.00           H  
ATOM   2035 1HB  GLU A 123      -4.249  -3.751 -15.278  1.00  0.00           H  
ATOM   2036 2HB  GLU A 123      -5.835  -2.993 -15.297  1.00  0.00           H  
ATOM   2037 1HG  GLU A 123      -5.175  -1.512 -13.465  1.00  0.00           H  
ATOM   2038 2HG  GLU A 123      -3.599  -2.296 -13.382  1.00  0.00           H  
ATOM   2039  N   SER A 124      -5.706  -6.445 -14.728  1.00  0.00           N  
ATOM   2040  CA  SER A 124      -6.391  -7.529 -15.422  1.00  0.00           C  
ATOM   2041  C   SER A 124      -6.996  -8.533 -14.440  1.00  0.00           C  
ATOM   2042  O   SER A 124      -7.711  -9.451 -14.842  1.00  0.00           O  
ATOM   2043  CB  SER A 124      -5.427  -8.238 -16.353  1.00  0.00           C  
ATOM   2044  OG  SER A 124      -4.448  -8.931 -15.630  1.00  0.00           O  
ATOM   2045  H   SER A 124      -4.709  -6.511 -14.576  1.00  0.00           H  
ATOM   2046  HA  SER A 124      -7.202  -7.102 -16.013  1.00  0.00           H  
ATOM   2047 1HB  SER A 124      -5.978  -8.934 -16.985  1.00  0.00           H  
ATOM   2048 2HB  SER A 124      -4.952  -7.508 -17.008  1.00  0.00           H  
ATOM   2049  HG  SER A 124      -3.987  -8.269 -15.109  1.00  0.00           H  
ATOM   2050  N   ALA A 125      -6.694  -8.363 -13.156  1.00  0.00           N  
ATOM   2051  CA  ALA A 125      -7.135  -9.305 -12.134  1.00  0.00           C  
ATOM   2052  C   ALA A 125      -8.515  -8.912 -11.610  1.00  0.00           C  
ATOM   2053  O   ALA A 125      -8.911  -7.749 -11.686  1.00  0.00           O  
ATOM   2054  CB  ALA A 125      -6.131  -9.360 -10.999  1.00  0.00           C  
ATOM   2055  H   ALA A 125      -6.149  -7.556 -12.877  1.00  0.00           H  
ATOM   2056  HA  ALA A 125      -7.215 -10.292 -12.589  1.00  0.00           H  
ATOM   2057 1HB  ALA A 125      -6.463 -10.080 -10.257  1.00  0.00           H  
ATOM   2058 2HB  ALA A 125      -5.158  -9.662 -11.388  1.00  0.00           H  
ATOM   2059 3HB  ALA A 125      -6.050  -8.387 -10.545  1.00  0.00           H  
ATOM   2060  N   THR A 126      -9.246  -9.891 -11.088  1.00  0.00           N  
ATOM   2061  CA  THR A 126     -10.591  -9.650 -10.574  1.00  0.00           C  
ATOM   2062  C   THR A 126     -10.630  -9.722  -9.052  1.00  0.00           C  
ATOM   2063  O   THR A 126      -9.671 -10.156  -8.416  1.00  0.00           O  
ATOM   2064  CB  THR A 126     -11.596 -10.657 -11.162  1.00  0.00           C  
ATOM   2065  OG1 THR A 126     -11.242 -11.984 -10.752  1.00  0.00           O  
ATOM   2066  CG2 THR A 126     -11.596 -10.584 -12.682  1.00  0.00           C  
ATOM   2067  H   THR A 126      -8.864 -10.836 -11.054  1.00  0.00           H  
ATOM   2068  HA  THR A 126     -10.903  -8.650 -10.872  1.00  0.00           H  
ATOM   2069  HB  THR A 126     -12.596 -10.432 -10.793  1.00  0.00           H  
ATOM   2070  HG1 THR A 126     -10.288 -12.085 -10.782  1.00  0.00           H  
ATOM   2071 1HG2 THR A 126     -12.313 -11.302 -13.080  1.00  0.00           H  
ATOM   2072 2HG2 THR A 126     -11.876  -9.579 -12.997  1.00  0.00           H  
ATOM   2073 3HG2 THR A 126     -10.601 -10.818 -13.057  1.00  0.00           H  
ATOM   2074  N   TRP A 127     -11.761  -9.315  -8.469  1.00  0.00           N  
ATOM   2075  CA  TRP A 127     -11.962  -9.435  -7.026  1.00  0.00           C  
ATOM   2076  C   TRP A 127     -11.792 -10.881  -6.568  1.00  0.00           C  
ATOM   2077  O   TRP A 127     -11.367 -11.140  -5.445  1.00  0.00           O  
ATOM   2078  CB  TRP A 127     -13.353  -8.932  -6.635  1.00  0.00           C  
ATOM   2079  CG  TRP A 127     -14.467  -9.783  -7.164  1.00  0.00           C  
ATOM   2080  CD1 TRP A 127     -15.137  -9.613  -8.338  1.00  0.00           C  
ATOM   2081  CD2 TRP A 127     -15.050 -10.951  -6.536  1.00  0.00           C  
ATOM   2082  NE1 TRP A 127     -16.093 -10.587  -8.484  1.00  0.00           N  
ATOM   2083  CE2 TRP A 127     -16.053 -11.415  -7.391  1.00  0.00           C  
ATOM   2084  CE3 TRP A 127     -14.805 -11.628  -5.335  1.00  0.00           C  
ATOM   2085  CZ2 TRP A 127     -16.818 -12.530  -7.086  1.00  0.00           C  
ATOM   2086  CZ3 TRP A 127     -15.571 -12.747  -5.030  1.00  0.00           C  
ATOM   2087  CH2 TRP A 127     -16.551 -13.186  -5.884  1.00  0.00           C  
ATOM   2088  H   TRP A 127     -12.499  -8.925  -9.040  1.00  0.00           H  
ATOM   2089  HA  TRP A 127     -11.216  -8.824  -6.521  1.00  0.00           H  
ATOM   2090 1HB  TRP A 127     -13.435  -8.895  -5.549  1.00  0.00           H  
ATOM   2091 2HB  TRP A 127     -13.490  -7.917  -7.008  1.00  0.00           H  
ATOM   2092  HD1 TRP A 127     -14.942  -8.818  -9.057  1.00  0.00           H  
ATOM   2093  HE1 TRP A 127     -16.724 -10.680  -9.267  1.00  0.00           H  
ATOM   2094  HE3 TRP A 127     -14.026 -11.285  -4.655  1.00  0.00           H  
ATOM   2095  HZ2 TRP A 127     -17.601 -12.895  -7.751  1.00  0.00           H  
ATOM   2096  HZ3 TRP A 127     -15.374 -13.268  -4.093  1.00  0.00           H  
ATOM   2097  HH2 TRP A 127     -17.133 -14.067  -5.614  1.00  0.00           H  
ATOM   2098  N   LYS A 128     -12.119 -11.822  -7.457  1.00  0.00           N  
ATOM   2099  CA  LYS A 128     -11.952 -13.243  -7.176  1.00  0.00           C  
ATOM   2100  C   LYS A 128     -10.487 -13.584  -6.937  1.00  0.00           C  
ATOM   2101  O   LYS A 128     -10.165 -14.477  -6.148  1.00  0.00           O  
ATOM   2102  CB  LYS A 128     -12.510 -14.086  -8.323  1.00  0.00           C  
ATOM   2103  CG  LYS A 128     -12.510 -15.586  -8.059  1.00  0.00           C  
ATOM   2104  CD  LYS A 128     -13.188 -16.346  -9.189  1.00  0.00           C  
ATOM   2105  CE  LYS A 128     -13.184 -17.846  -8.930  1.00  0.00           C  
ATOM   2106  NZ  LYS A 128     -13.851 -18.602 -10.024  1.00  0.00           N  
ATOM   2107  H   LYS A 128     -12.487 -11.540  -8.355  1.00  0.00           H  
ATOM   2108  HA  LYS A 128     -12.505 -13.482  -6.268  1.00  0.00           H  
ATOM   2109 1HB  LYS A 128     -13.537 -13.783  -8.532  1.00  0.00           H  
ATOM   2110 2HB  LYS A 128     -11.925 -13.906  -9.226  1.00  0.00           H  
ATOM   2111 1HG  LYS A 128     -11.483 -15.939  -7.961  1.00  0.00           H  
ATOM   2112 2HG  LYS A 128     -13.037 -15.791  -7.128  1.00  0.00           H  
ATOM   2113 1HD  LYS A 128     -14.220 -16.006  -9.290  1.00  0.00           H  
ATOM   2114 2HD  LYS A 128     -12.666 -16.148 -10.126  1.00  0.00           H  
ATOM   2115 1HE  LYS A 128     -12.158 -18.196  -8.836  1.00  0.00           H  
ATOM   2116 2HE  LYS A 128     -13.703 -18.054  -7.994  1.00  0.00           H  
ATOM   2117 1HZ  LYS A 128     -13.828 -19.590  -9.814  1.00  0.00           H  
ATOM   2118 2HZ  LYS A 128     -14.811 -18.298 -10.108  1.00  0.00           H  
ATOM   2119 3HZ  LYS A 128     -13.368 -18.432 -10.894  1.00  0.00           H  
ATOM   2120  N   ASP A 129      -9.599 -12.868  -7.623  1.00  0.00           N  
ATOM   2121  CA  ASP A 129      -8.175 -13.106  -7.510  1.00  0.00           C  
ATOM   2122  C   ASP A 129      -7.637 -12.404  -6.287  1.00  0.00           C  
ATOM   2123  O   ASP A 129      -6.745 -12.909  -5.601  1.00  0.00           O  
ATOM   2124  CB  ASP A 129      -7.437 -12.621  -8.760  1.00  0.00           C  
ATOM   2125  CG  ASP A 129      -7.884 -13.338 -10.027  1.00  0.00           C  
ATOM   2126  OD1 ASP A 129      -7.614 -14.509 -10.150  1.00  0.00           O  
ATOM   2127  OD2 ASP A 129      -8.490 -12.707 -10.860  1.00  0.00           O  
ATOM   2128  H   ASP A 129      -9.926 -12.133  -8.236  1.00  0.00           H  
ATOM   2129  HA  ASP A 129      -8.003 -14.177  -7.399  1.00  0.00           H  
ATOM   2130 1HB  ASP A 129      -7.602 -11.551  -8.888  1.00  0.00           H  
ATOM   2131 2HB  ASP A 129      -6.365 -12.774  -8.632  1.00  0.00           H  
ATOM   2132  N   MET A 130      -8.214 -11.248  -5.990  1.00  0.00           N  
ATOM   2133  CA  MET A 130      -7.921 -10.533  -4.769  1.00  0.00           C  
ATOM   2134  C   MET A 130      -8.291 -11.383  -3.562  1.00  0.00           C  
ATOM   2135  O   MET A 130      -7.534 -11.476  -2.596  1.00  0.00           O  
ATOM   2136  CB  MET A 130      -8.664  -9.199  -4.744  1.00  0.00           C  
ATOM   2137  CG  MET A 130      -8.268  -8.279  -3.598  1.00  0.00           C  
ATOM   2138  SD  MET A 130      -9.220  -6.748  -3.574  1.00  0.00           S  
ATOM   2139  CE  MET A 130     -10.861  -7.375  -3.229  1.00  0.00           C  
ATOM   2140  H   MET A 130      -8.896 -10.861  -6.637  1.00  0.00           H  
ATOM   2141  HA  MET A 130      -6.849 -10.337  -4.727  1.00  0.00           H  
ATOM   2142 1HB  MET A 130      -8.486  -8.666  -5.676  1.00  0.00           H  
ATOM   2143 2HB  MET A 130      -9.737  -9.382  -4.670  1.00  0.00           H  
ATOM   2144 1HG  MET A 130      -8.419  -8.794  -2.649  1.00  0.00           H  
ATOM   2145 2HG  MET A 130      -7.211  -8.026  -3.683  1.00  0.00           H  
ATOM   2146 1HE  MET A 130     -11.566  -6.545  -3.183  1.00  0.00           H  
ATOM   2147 2HE  MET A 130     -11.161  -8.064  -4.020  1.00  0.00           H  
ATOM   2148 3HE  MET A 130     -10.857  -7.900  -2.273  1.00  0.00           H  
ATOM   2149  N   LYS A 131      -9.467 -12.017  -3.632  1.00  0.00           N  
ATOM   2150  CA  LYS A 131      -9.923 -12.911  -2.582  1.00  0.00           C  
ATOM   2151  C   LYS A 131      -8.918 -14.017  -2.325  1.00  0.00           C  
ATOM   2152  O   LYS A 131      -8.510 -14.247  -1.183  1.00  0.00           O  
ATOM   2153  CB  LYS A 131     -11.283 -13.511  -2.943  1.00  0.00           C  
ATOM   2154  CG  LYS A 131     -11.857 -14.449  -1.889  1.00  0.00           C  
ATOM   2155  CD  LYS A 131     -13.205 -15.007  -2.321  1.00  0.00           C  
ATOM   2156  CE  LYS A 131     -13.042 -16.094  -3.374  1.00  0.00           C  
ATOM   2157  NZ  LYS A 131     -14.304 -16.852  -3.590  1.00  0.00           N  
ATOM   2158  H   LYS A 131     -10.058 -11.870  -4.441  1.00  0.00           H  
ATOM   2159  HA  LYS A 131     -10.029 -12.345  -1.674  1.00  0.00           H  
ATOM   2160 1HB  LYS A 131     -12.003 -12.709  -3.105  1.00  0.00           H  
ATOM   2161 2HB  LYS A 131     -11.199 -14.069  -3.876  1.00  0.00           H  
ATOM   2162 1HG  LYS A 131     -11.166 -15.276  -1.723  1.00  0.00           H  
ATOM   2163 2HG  LYS A 131     -11.981 -13.909  -0.951  1.00  0.00           H  
ATOM   2164 1HD  LYS A 131     -13.720 -15.426  -1.455  1.00  0.00           H  
ATOM   2165 2HD  LYS A 131     -13.816 -14.205  -2.733  1.00  0.00           H  
ATOM   2166 1HE  LYS A 131     -12.737 -15.643  -4.317  1.00  0.00           H  
ATOM   2167 2HE  LYS A 131     -12.264 -16.790  -3.062  1.00  0.00           H  
ATOM   2168 1HZ  LYS A 131     -14.155 -17.562  -4.294  1.00  0.00           H  
ATOM   2169 2HZ  LYS A 131     -14.587 -17.291  -2.725  1.00  0.00           H  
ATOM   2170 3HZ  LYS A 131     -15.029 -16.220  -3.899  1.00  0.00           H  
ATOM   2171  N   LYS A 132      -8.510 -14.702  -3.391  1.00  0.00           N  
ATOM   2172  CA  LYS A 132      -7.507 -15.749  -3.278  1.00  0.00           C  
ATOM   2173  C   LYS A 132      -6.276 -15.247  -2.549  1.00  0.00           C  
ATOM   2174  O   LYS A 132      -5.790 -15.889  -1.623  1.00  0.00           O  
ATOM   2175  CB  LYS A 132      -7.120 -16.275  -4.661  1.00  0.00           C  
ATOM   2176  CG  LYS A 132      -8.159 -17.186  -5.301  1.00  0.00           C  
ATOM   2177  CD  LYS A 132      -7.712 -17.653  -6.678  1.00  0.00           C  
ATOM   2178  CE  LYS A 132      -8.552 -18.823  -7.166  1.00  0.00           C  
ATOM   2179  NZ  LYS A 132      -8.109 -19.308  -8.502  1.00  0.00           N  
ATOM   2180  H   LYS A 132      -8.906 -14.488  -4.303  1.00  0.00           H  
ATOM   2181  HA  LYS A 132      -7.929 -16.571  -2.699  1.00  0.00           H  
ATOM   2182 1HB  LYS A 132      -6.950 -15.435  -5.335  1.00  0.00           H  
ATOM   2183 2HB  LYS A 132      -6.185 -16.832  -4.590  1.00  0.00           H  
ATOM   2184 1HG  LYS A 132      -8.321 -18.057  -4.665  1.00  0.00           H  
ATOM   2185 2HG  LYS A 132      -9.103 -16.649  -5.397  1.00  0.00           H  
ATOM   2186 1HD  LYS A 132      -7.801 -16.830  -7.388  1.00  0.00           H  
ATOM   2187 2HD  LYS A 132      -6.667 -17.961  -6.635  1.00  0.00           H  
ATOM   2188 1HE  LYS A 132      -8.482 -19.644  -6.454  1.00  0.00           H  
ATOM   2189 2HE  LYS A 132      -9.597 -18.519  -7.233  1.00  0.00           H  
ATOM   2190 1HZ  LYS A 132      -8.691 -20.082  -8.789  1.00  0.00           H  
ATOM   2191 2HZ  LYS A 132      -8.189 -18.559  -9.175  1.00  0.00           H  
ATOM   2192 3HZ  LYS A 132      -7.148 -19.612  -8.448  1.00  0.00           H  
ATOM   2193  N   ALA A 133      -5.775 -14.095  -2.968  1.00  0.00           N  
ATOM   2194  CA  ALA A 133      -4.549 -13.553  -2.405  1.00  0.00           C  
ATOM   2195  C   ALA A 133      -4.691 -13.343  -0.897  1.00  0.00           C  
ATOM   2196  O   ALA A 133      -3.774 -13.639  -0.129  1.00  0.00           O  
ATOM   2197  CB  ALA A 133      -4.198 -12.255  -3.084  1.00  0.00           C  
ATOM   2198  H   ALA A 133      -6.251 -13.583  -3.705  1.00  0.00           H  
ATOM   2199  HA  ALA A 133      -3.750 -14.272  -2.573  1.00  0.00           H  
ATOM   2200 1HB  ALA A 133      -3.276 -11.871  -2.677  1.00  0.00           H  
ATOM   2201 2HB  ALA A 133      -4.082 -12.422  -4.137  1.00  0.00           H  
ATOM   2202 3HB  ALA A 133      -4.988 -11.542  -2.923  1.00  0.00           H  
ATOM   2203  N   MET A 134      -5.852 -12.841  -0.477  1.00  0.00           N  
ATOM   2204  CA  MET A 134      -6.111 -12.603   0.939  1.00  0.00           C  
ATOM   2205  C   MET A 134      -6.171 -13.911   1.714  1.00  0.00           C  
ATOM   2206  O   MET A 134      -5.612 -14.023   2.810  1.00  0.00           O  
ATOM   2207  CB  MET A 134      -7.410 -11.820   1.115  1.00  0.00           C  
ATOM   2208  CG  MET A 134      -7.327 -10.359   0.694  1.00  0.00           C  
ATOM   2209  SD  MET A 134      -8.830  -9.439   1.077  1.00  0.00           S  
ATOM   2210  CE  MET A 134      -9.934 -10.051  -0.192  1.00  0.00           C  
ATOM   2211  H   MET A 134      -6.572 -12.616  -1.158  1.00  0.00           H  
ATOM   2212  HA  MET A 134      -5.292 -12.016   1.348  1.00  0.00           H  
ATOM   2213 1HB  MET A 134      -8.200 -12.291   0.532  1.00  0.00           H  
ATOM   2214 2HB  MET A 134      -7.714 -11.849   2.162  1.00  0.00           H  
ATOM   2215 1HG  MET A 134      -6.491  -9.881   1.203  1.00  0.00           H  
ATOM   2216 2HG  MET A 134      -7.151 -10.300  -0.379  1.00  0.00           H  
ATOM   2217 1HE  MET A 134     -10.909  -9.573  -0.088  1.00  0.00           H  
ATOM   2218 2HE  MET A 134      -9.521  -9.822  -1.175  1.00  0.00           H  
ATOM   2219 3HE  MET A 134     -10.046 -11.130  -0.088  1.00  0.00           H  
ATOM   2220  N   GLU A 135      -6.836 -14.911   1.133  1.00  0.00           N  
ATOM   2221  CA  GLU A 135      -6.962 -16.214   1.773  1.00  0.00           C  
ATOM   2222  C   GLU A 135      -5.607 -16.905   1.881  1.00  0.00           C  
ATOM   2223  O   GLU A 135      -5.298 -17.533   2.896  1.00  0.00           O  
ATOM   2224  CB  GLU A 135      -7.937 -17.100   0.994  1.00  0.00           C  
ATOM   2225  CG  GLU A 135      -9.391 -16.655   1.074  1.00  0.00           C  
ATOM   2226  CD  GLU A 135     -10.307 -17.496   0.231  1.00  0.00           C  
ATOM   2227  OE1 GLU A 135      -9.822 -18.358  -0.463  1.00  0.00           O  
ATOM   2228  OE2 GLU A 135     -11.495 -17.277   0.280  1.00  0.00           O  
ATOM   2229  H   GLU A 135      -7.262 -14.760   0.222  1.00  0.00           H  
ATOM   2230  HA  GLU A 135      -7.349 -16.069   2.781  1.00  0.00           H  
ATOM   2231 1HB  GLU A 135      -7.651 -17.119  -0.057  1.00  0.00           H  
ATOM   2232 2HB  GLU A 135      -7.879 -18.122   1.368  1.00  0.00           H  
ATOM   2233 1HG  GLU A 135      -9.720 -16.708   2.112  1.00  0.00           H  
ATOM   2234 2HG  GLU A 135      -9.460 -15.616   0.753  1.00  0.00           H  
ATOM   2235  N   ILE A 136      -4.797 -16.783   0.828  1.00  0.00           N  
ATOM   2236  CA  ILE A 136      -3.484 -17.409   0.798  1.00  0.00           C  
ATOM   2237  C   ILE A 136      -2.589 -16.877   1.903  1.00  0.00           C  
ATOM   2238  O   ILE A 136      -1.954 -17.649   2.622  1.00  0.00           O  
ATOM   2239  CB  ILE A 136      -2.802 -17.187  -0.565  1.00  0.00           C  
ATOM   2240  CG1 ILE A 136      -3.512 -17.994  -1.655  1.00  0.00           C  
ATOM   2241  CG2 ILE A 136      -1.331 -17.565  -0.491  1.00  0.00           C  
ATOM   2242  CD1 ILE A 136      -3.123 -17.596  -3.060  1.00  0.00           C  
ATOM   2243  H   ILE A 136      -5.106 -16.242   0.027  1.00  0.00           H  
ATOM   2244  HA  ILE A 136      -3.610 -18.480   0.950  1.00  0.00           H  
ATOM   2245  HB  ILE A 136      -2.885 -16.137  -0.846  1.00  0.00           H  
ATOM   2246 1HG1 ILE A 136      -3.290 -19.053  -1.526  1.00  0.00           H  
ATOM   2247 2HG1 ILE A 136      -4.591 -17.872  -1.554  1.00  0.00           H  
ATOM   2248 1HG2 ILE A 136      -0.865 -17.402  -1.462  1.00  0.00           H  
ATOM   2249 2HG2 ILE A 136      -0.834 -16.948   0.257  1.00  0.00           H  
ATOM   2250 3HG2 ILE A 136      -1.239 -18.615  -0.215  1.00  0.00           H  
ATOM   2251 1HD1 ILE A 136      -3.667 -18.211  -3.777  1.00  0.00           H  
ATOM   2252 2HD1 ILE A 136      -3.370 -16.546  -3.223  1.00  0.00           H  
ATOM   2253 3HD1 ILE A 136      -2.053 -17.743  -3.197  1.00  0.00           H  
ATOM   2254  N   LEU A 137      -2.538 -15.556   2.046  1.00  0.00           N  
ATOM   2255  CA  LEU A 137      -1.670 -14.948   3.041  1.00  0.00           C  
ATOM   2256  C   LEU A 137      -2.028 -15.430   4.435  1.00  0.00           C  
ATOM   2257  O   LEU A 137      -1.148 -15.769   5.229  1.00  0.00           O  
ATOM   2258  CB  LEU A 137      -1.775 -13.419   2.976  1.00  0.00           C  
ATOM   2259  CG  LEU A 137      -1.163 -12.763   1.732  1.00  0.00           C  
ATOM   2260  CD1 LEU A 137      -1.354 -11.254   1.808  1.00  0.00           C  
ATOM   2261  CD2 LEU A 137       0.312 -13.123   1.641  1.00  0.00           C  
ATOM   2262  H   LEU A 137      -3.107 -14.963   1.446  1.00  0.00           H  
ATOM   2263  HA  LEU A 137      -0.644 -15.241   2.830  1.00  0.00           H  
ATOM   2264 1HB  LEU A 137      -2.827 -13.141   3.014  1.00  0.00           H  
ATOM   2265 2HB  LEU A 137      -1.278 -13.000   3.851  1.00  0.00           H  
ATOM   2266  HG  LEU A 137      -1.679 -13.120   0.841  1.00  0.00           H  
ATOM   2267 1HD1 LEU A 137      -0.919 -10.787   0.923  1.00  0.00           H  
ATOM   2268 2HD1 LEU A 137      -2.419 -11.024   1.852  1.00  0.00           H  
ATOM   2269 3HD1 LEU A 137      -0.861 -10.869   2.700  1.00  0.00           H  
ATOM   2270 1HD2 LEU A 137       0.747 -12.657   0.756  1.00  0.00           H  
ATOM   2271 2HD2 LEU A 137       0.830 -12.765   2.531  1.00  0.00           H  
ATOM   2272 3HD2 LEU A 137       0.419 -14.206   1.570  1.00  0.00           H  
ATOM   2273  N   TYR A 138      -3.322 -15.495   4.722  1.00  0.00           N  
ATOM   2274  CA  TYR A 138      -3.785 -15.983   6.008  1.00  0.00           C  
ATOM   2275  C   TYR A 138      -3.282 -17.402   6.257  1.00  0.00           C  
ATOM   2276  O   TYR A 138      -2.763 -17.709   7.331  1.00  0.00           O  
ATOM   2277  CB  TYR A 138      -5.313 -15.934   6.081  1.00  0.00           C  
ATOM   2278  CG  TYR A 138      -5.875 -16.386   7.411  1.00  0.00           C  
ATOM   2279  CD1 TYR A 138      -5.868 -15.522   8.496  1.00  0.00           C  
ATOM   2280  CD2 TYR A 138      -6.398 -17.663   7.544  1.00  0.00           C  
ATOM   2281  CE1 TYR A 138      -6.382 -15.935   9.710  1.00  0.00           C  
ATOM   2282  CE2 TYR A 138      -6.911 -18.076   8.759  1.00  0.00           C  
ATOM   2283  CZ  TYR A 138      -6.904 -17.217   9.838  1.00  0.00           C  
ATOM   2284  OH  TYR A 138      -7.416 -17.628  11.048  1.00  0.00           O  
ATOM   2285  H   TYR A 138      -4.003 -15.204   4.025  1.00  0.00           H  
ATOM   2286  HA  TYR A 138      -3.377 -15.343   6.791  1.00  0.00           H  
ATOM   2287 1HB  TYR A 138      -5.654 -14.914   5.896  1.00  0.00           H  
ATOM   2288 2HB  TYR A 138      -5.735 -16.567   5.301  1.00  0.00           H  
ATOM   2289  HD1 TYR A 138      -5.457 -14.518   8.391  1.00  0.00           H  
ATOM   2290  HD2 TYR A 138      -6.403 -18.343   6.692  1.00  0.00           H  
ATOM   2291  HE1 TYR A 138      -6.376 -15.256  10.563  1.00  0.00           H  
ATOM   2292  HE2 TYR A 138      -7.322 -19.081   8.864  1.00  0.00           H  
ATOM   2293  HH  TYR A 138      -7.335 -16.916  11.687  1.00  0.00           H  
ATOM   2294  N   LYS A 139      -3.436 -18.262   5.253  1.00  0.00           N  
ATOM   2295  CA  LYS A 139      -3.035 -19.662   5.362  1.00  0.00           C  
ATOM   2296  C   LYS A 139      -1.518 -19.801   5.521  1.00  0.00           C  
ATOM   2297  O   LYS A 139      -1.029 -20.790   6.070  1.00  0.00           O  
ATOM   2298  CB  LYS A 139      -3.511 -20.448   4.139  1.00  0.00           C  
ATOM   2299  CG  LYS A 139      -5.022 -20.624   4.054  1.00  0.00           C  
ATOM   2300  CD  LYS A 139      -5.539 -21.512   5.176  1.00  0.00           C  
ATOM   2301  CE  LYS A 139      -7.036 -21.751   5.049  1.00  0.00           C  
ATOM   2302  NZ  LYS A 139      -7.554 -22.627   6.135  1.00  0.00           N  
ATOM   2303  H   LYS A 139      -3.845 -17.937   4.384  1.00  0.00           H  
ATOM   2304  HA  LYS A 139      -3.503 -20.087   6.250  1.00  0.00           H  
ATOM   2305 1HB  LYS A 139      -3.182 -19.942   3.231  1.00  0.00           H  
ATOM   2306 2HB  LYS A 139      -3.059 -21.439   4.145  1.00  0.00           H  
ATOM   2307 1HG  LYS A 139      -5.507 -19.650   4.120  1.00  0.00           H  
ATOM   2308 2HG  LYS A 139      -5.282 -21.075   3.097  1.00  0.00           H  
ATOM   2309 1HD  LYS A 139      -5.022 -22.472   5.148  1.00  0.00           H  
ATOM   2310 2HD  LYS A 139      -5.337 -21.038   6.137  1.00  0.00           H  
ATOM   2311 1HE  LYS A 139      -7.561 -20.798   5.087  1.00  0.00           H  
ATOM   2312 2HE  LYS A 139      -7.249 -22.220   4.089  1.00  0.00           H  
ATOM   2313 1HZ  LYS A 139      -8.548 -22.761   6.014  1.00  0.00           H  
ATOM   2314 2HZ  LYS A 139      -7.086 -23.522   6.097  1.00  0.00           H  
ATOM   2315 3HZ  LYS A 139      -7.379 -22.194   7.030  1.00  0.00           H  
ATOM   2316  N   LEU A 140      -0.777 -18.805   5.028  1.00  0.00           N  
ATOM   2317  CA  LEU A 140       0.680 -18.780   5.167  1.00  0.00           C  
ATOM   2318  C   LEU A 140       1.119 -18.241   6.538  1.00  0.00           C  
ATOM   2319  O   LEU A 140       2.316 -18.175   6.831  1.00  0.00           O  
ATOM   2320  CB  LEU A 140       1.295 -17.922   4.054  1.00  0.00           C  
ATOM   2321  CG  LEU A 140       1.183 -18.494   2.635  1.00  0.00           C  
ATOM   2322  CD1 LEU A 140       1.688 -17.466   1.632  1.00  0.00           C  
ATOM   2323  CD2 LEU A 140       1.982 -19.786   2.543  1.00  0.00           C  
ATOM   2324  H   LEU A 140      -1.237 -18.049   4.530  1.00  0.00           H  
ATOM   2325  HA  LEU A 140       1.049 -19.800   5.069  1.00  0.00           H  
ATOM   2326 1HB  LEU A 140       0.809 -16.948   4.058  1.00  0.00           H  
ATOM   2327 2HB  LEU A 140       2.353 -17.778   4.271  1.00  0.00           H  
ATOM   2328  HG  LEU A 140       0.137 -18.697   2.406  1.00  0.00           H  
ATOM   2329 1HD1 LEU A 140       1.609 -17.872   0.623  1.00  0.00           H  
ATOM   2330 2HD1 LEU A 140       1.087 -16.560   1.705  1.00  0.00           H  
ATOM   2331 3HD1 LEU A 140       2.730 -17.229   1.846  1.00  0.00           H  
ATOM   2332 1HD2 LEU A 140       1.902 -20.192   1.534  1.00  0.00           H  
ATOM   2333 2HD2 LEU A 140       3.029 -19.583   2.771  1.00  0.00           H  
ATOM   2334 3HD2 LEU A 140       1.589 -20.508   3.258  1.00  0.00           H  
ATOM   2335  N   GLY A 141       0.149 -17.874   7.377  1.00  0.00           N  
ATOM   2336  CA  GLY A 141       0.443 -17.387   8.723  1.00  0.00           C  
ATOM   2337  C   GLY A 141       0.615 -15.867   8.764  1.00  0.00           C  
ATOM   2338  O   GLY A 141       1.037 -15.310   9.777  1.00  0.00           O  
ATOM   2339  H   GLY A 141      -0.817 -17.946   7.080  1.00  0.00           H  
ATOM   2340 1HA  GLY A 141      -0.364 -17.680   9.394  1.00  0.00           H  
ATOM   2341 2HA  GLY A 141       1.349 -17.865   9.088  1.00  0.00           H  
ATOM   2342  N   VAL A 142       0.278 -15.201   7.666  1.00  0.00           N  
ATOM   2343  CA  VAL A 142       0.377 -13.748   7.602  1.00  0.00           C  
ATOM   2344  C   VAL A 142      -0.895 -13.093   8.133  1.00  0.00           C  
ATOM   2345  O   VAL A 142      -1.967 -13.226   7.543  1.00  0.00           O  
ATOM   2346  CB  VAL A 142       0.623 -13.291   6.152  1.00  0.00           C  
ATOM   2347  CG1 VAL A 142       0.683 -11.772   6.074  1.00  0.00           C  
ATOM   2348  CG2 VAL A 142       1.909 -13.909   5.625  1.00  0.00           C  
ATOM   2349  H   VAL A 142      -0.060 -15.711   6.855  1.00  0.00           H  
ATOM   2350  HA  VAL A 142       1.218 -13.431   8.219  1.00  0.00           H  
ATOM   2351  HB  VAL A 142      -0.215 -13.611   5.533  1.00  0.00           H  
ATOM   2352 1HG1 VAL A 142       0.857 -11.467   5.042  1.00  0.00           H  
ATOM   2353 2HG1 VAL A 142      -0.260 -11.353   6.422  1.00  0.00           H  
ATOM   2354 3HG1 VAL A 142       1.497 -11.409   6.702  1.00  0.00           H  
ATOM   2355 1HG2 VAL A 142       2.076 -13.583   4.599  1.00  0.00           H  
ATOM   2356 2HG2 VAL A 142       2.746 -13.594   6.247  1.00  0.00           H  
ATOM   2357 3HG2 VAL A 142       1.827 -14.996   5.650  1.00  0.00           H  
ATOM   2358  N   LYS A 143      -0.773 -12.398   9.265  1.00  0.00           N  
ATOM   2359  CA  LYS A 143      -1.928 -11.779   9.911  1.00  0.00           C  
ATOM   2360  C   LYS A 143      -2.013 -10.291   9.596  1.00  0.00           C  
ATOM   2361  O   LYS A 143      -2.996  -9.626   9.942  1.00  0.00           O  
ATOM   2362  CB  LYS A 143      -1.872 -11.990  11.424  1.00  0.00           C  
ATOM   2363  CG  LYS A 143      -1.864 -13.451  11.855  1.00  0.00           C  
ATOM   2364  CD  LYS A 143      -3.170 -14.142  11.494  1.00  0.00           C  
ATOM   2365  CE  LYS A 143      -3.157 -15.605  11.911  1.00  0.00           C  
ATOM   2366  NZ  LYS A 143      -3.062 -15.762  13.388  1.00  0.00           N  
ATOM   2367  H   LYS A 143       0.136 -12.316   9.695  1.00  0.00           H  
ATOM   2368  HA  LYS A 143      -2.832 -12.252   9.528  1.00  0.00           H  
ATOM   2369 1HB  LYS A 143      -0.975 -11.518  11.825  1.00  0.00           H  
ATOM   2370 2HB  LYS A 143      -2.732 -11.509  11.891  1.00  0.00           H  
ATOM   2371 1HG  LYS A 143      -1.040 -13.970  11.365  1.00  0.00           H  
ATOM   2372 2HG  LYS A 143      -1.717 -13.511  12.933  1.00  0.00           H  
ATOM   2373 1HD  LYS A 143      -3.999 -13.637  11.992  1.00  0.00           H  
ATOM   2374 2HD  LYS A 143      -3.326 -14.083  10.417  1.00  0.00           H  
ATOM   2375 1HE  LYS A 143      -4.069 -16.090  11.565  1.00  0.00           H  
ATOM   2376 2HE  LYS A 143      -2.307 -16.108  11.450  1.00  0.00           H  
ATOM   2377 1HZ  LYS A 143      -3.056 -16.744  13.623  1.00  0.00           H  
ATOM   2378 2HZ  LYS A 143      -2.209 -15.332  13.718  1.00  0.00           H  
ATOM   2379 3HZ  LYS A 143      -3.855 -15.316  13.826  1.00  0.00           H  
ATOM   2380  N   MET A 144      -0.984  -9.770   8.933  1.00  0.00           N  
ATOM   2381  CA  MET A 144      -0.990  -8.383   8.495  1.00  0.00           C  
ATOM   2382  C   MET A 144      -1.098  -8.290   6.993  1.00  0.00           C  
ATOM   2383  O   MET A 144      -0.111  -8.481   6.271  1.00  0.00           O  
ATOM   2384  CB  MET A 144       0.267  -7.665   8.982  1.00  0.00           C  
ATOM   2385  CG  MET A 144       0.264  -6.161   8.747  1.00  0.00           C  
ATOM   2386  SD  MET A 144       1.571  -5.313   9.657  1.00  0.00           S  
ATOM   2387  CE  MET A 144       1.316  -3.624   9.118  1.00  0.00           C  
ATOM   2388  H   MET A 144      -0.183 -10.348   8.727  1.00  0.00           H  
ATOM   2389  HA  MET A 144      -1.866  -7.891   8.916  1.00  0.00           H  
ATOM   2390 1HB  MET A 144       0.393  -7.836  10.050  1.00  0.00           H  
ATOM   2391 2HB  MET A 144       1.141  -8.080   8.478  1.00  0.00           H  
ATOM   2392 1HG  MET A 144       0.397  -5.959   7.684  1.00  0.00           H  
ATOM   2393 2HG  MET A 144      -0.695  -5.747   9.055  1.00  0.00           H  
ATOM   2394 1HE  MET A 144       2.051  -2.975   9.596  1.00  0.00           H  
ATOM   2395 2HE  MET A 144       1.431  -3.567   8.035  1.00  0.00           H  
ATOM   2396 3HE  MET A 144       0.312  -3.301   9.394  1.00  0.00           H  
ATOM   2397  N   ILE A 145      -2.292  -8.001   6.521  1.00  0.00           N  
ATOM   2398  CA  ILE A 145      -2.588  -8.060   5.109  1.00  0.00           C  
ATOM   2399  C   ILE A 145      -2.971  -6.705   4.589  1.00  0.00           C  
ATOM   2400  O   ILE A 145      -3.899  -6.074   5.098  1.00  0.00           O  
ATOM   2401  CB  ILE A 145      -3.722  -9.061   4.821  1.00  0.00           C  
ATOM   2402  CG1 ILE A 145      -3.305 -10.475   5.235  1.00  0.00           C  
ATOM   2403  CG2 ILE A 145      -4.104  -9.024   3.349  1.00  0.00           C  
ATOM   2404  CD1 ILE A 145      -4.427 -11.486   5.171  1.00  0.00           C  
ATOM   2405  H   ILE A 145      -3.025  -7.723   7.168  1.00  0.00           H  
ATOM   2406  HA  ILE A 145      -1.693  -8.387   4.579  1.00  0.00           H  
ATOM   2407  HB  ILE A 145      -4.596  -8.803   5.419  1.00  0.00           H  
ATOM   2408 1HG1 ILE A 145      -2.498 -10.819   4.589  1.00  0.00           H  
ATOM   2409 2HG1 ILE A 145      -2.921 -10.457   6.255  1.00  0.00           H  
ATOM   2410 1HG2 ILE A 145      -4.906  -9.738   3.163  1.00  0.00           H  
ATOM   2411 2HG2 ILE A 145      -4.441  -8.023   3.086  1.00  0.00           H  
ATOM   2412 3HG2 ILE A 145      -3.237  -9.287   2.742  1.00  0.00           H  
ATOM   2413 1HD1 ILE A 145      -4.054 -12.463   5.478  1.00  0.00           H  
ATOM   2414 2HD1 ILE A 145      -5.232 -11.179   5.838  1.00  0.00           H  
ATOM   2415 3HD1 ILE A 145      -4.803 -11.547   4.151  1.00  0.00           H  
ATOM   2416  N   VAL A 146      -2.261  -6.250   3.577  1.00  0.00           N  
ATOM   2417  CA  VAL A 146      -2.575  -4.993   2.937  1.00  0.00           C  
ATOM   2418  C   VAL A 146      -3.139  -5.226   1.548  1.00  0.00           C  
ATOM   2419  O   VAL A 146      -2.472  -5.788   0.686  1.00  0.00           O  
ATOM   2420  CB  VAL A 146      -1.316  -4.111   2.841  1.00  0.00           C  
ATOM   2421  CG1 VAL A 146      -1.648  -2.779   2.185  1.00  0.00           C  
ATOM   2422  CG2 VAL A 146      -0.727  -3.898   4.227  1.00  0.00           C  
ATOM   2423  H   VAL A 146      -1.474  -6.797   3.236  1.00  0.00           H  
ATOM   2424  HA  VAL A 146      -3.321  -4.478   3.535  1.00  0.00           H  
ATOM   2425  HB  VAL A 146      -0.582  -4.608   2.206  1.00  0.00           H  
ATOM   2426 1HG1 VAL A 146      -0.746  -2.168   2.125  1.00  0.00           H  
ATOM   2427 2HG1 VAL A 146      -2.034  -2.954   1.181  1.00  0.00           H  
ATOM   2428 3HG1 VAL A 146      -2.399  -2.258   2.778  1.00  0.00           H  
ATOM   2429 1HG2 VAL A 146       0.163  -3.274   4.152  1.00  0.00           H  
ATOM   2430 2HG2 VAL A 146      -1.463  -3.406   4.864  1.00  0.00           H  
ATOM   2431 3HG2 VAL A 146      -0.459  -4.861   4.661  1.00  0.00           H  
ATOM   2432  N   VAL A 147      -4.373  -4.814   1.341  1.00  0.00           N  
ATOM   2433  CA  VAL A 147      -5.065  -5.098   0.093  1.00  0.00           C  
ATOM   2434  C   VAL A 147      -5.053  -3.877  -0.822  1.00  0.00           C  
ATOM   2435  O   VAL A 147      -5.621  -2.842  -0.489  1.00  0.00           O  
ATOM   2436  CB  VAL A 147      -6.520  -5.519   0.372  1.00  0.00           C  
ATOM   2437  CG1 VAL A 147      -7.208  -5.945  -0.916  1.00  0.00           C  
ATOM   2438  CG2 VAL A 147      -6.546  -6.644   1.395  1.00  0.00           C  
ATOM   2439  H   VAL A 147      -4.855  -4.300   2.073  1.00  0.00           H  
ATOM   2440  HA  VAL A 147      -4.549  -5.917  -0.410  1.00  0.00           H  
ATOM   2441  HB  VAL A 147      -7.068  -4.660   0.761  1.00  0.00           H  
ATOM   2442 1HG1 VAL A 147      -8.235  -6.238  -0.700  1.00  0.00           H  
ATOM   2443 2HG1 VAL A 147      -7.209  -5.112  -1.620  1.00  0.00           H  
ATOM   2444 3HG1 VAL A 147      -6.674  -6.789  -1.352  1.00  0.00           H  
ATOM   2445 1HG2 VAL A 147      -7.578  -6.936   1.589  1.00  0.00           H  
ATOM   2446 2HG2 VAL A 147      -5.993  -7.500   1.009  1.00  0.00           H  
ATOM   2447 3HG2 VAL A 147      -6.086  -6.303   2.323  1.00  0.00           H  
ATOM   2448  N   LEU A 148      -4.360  -3.991  -1.955  1.00  0.00           N  
ATOM   2449  CA  LEU A 148      -4.074  -2.831  -2.805  1.00  0.00           C  
ATOM   2450  C   LEU A 148      -4.765  -2.924  -4.171  1.00  0.00           C  
ATOM   2451  O   LEU A 148      -4.527  -3.862  -4.939  1.00  0.00           O  
ATOM   2452  CB  LEU A 148      -2.560  -2.693  -3.006  1.00  0.00           C  
ATOM   2453  CG  LEU A 148      -2.118  -1.634  -4.024  1.00  0.00           C  
ATOM   2454  CD1 LEU A 148      -2.475  -0.249  -3.504  1.00  0.00           C  
ATOM   2455  CD2 LEU A 148      -0.621  -1.758  -4.267  1.00  0.00           C  
ATOM   2456  H   LEU A 148      -3.991  -4.899  -2.224  1.00  0.00           H  
ATOM   2457  HA  LEU A 148      -4.441  -1.940  -2.299  1.00  0.00           H  
ATOM   2458 1HB  LEU A 148      -2.104  -2.443  -2.049  1.00  0.00           H  
ATOM   2459 2HB  LEU A 148      -2.164  -3.654  -3.334  1.00  0.00           H  
ATOM   2460  HG  LEU A 148      -2.652  -1.786  -4.962  1.00  0.00           H  
ATOM   2461 1HD1 LEU A 148      -2.161   0.504  -4.227  1.00  0.00           H  
ATOM   2462 2HD1 LEU A 148      -3.554  -0.182  -3.357  1.00  0.00           H  
ATOM   2463 3HD1 LEU A 148      -1.968  -0.074  -2.556  1.00  0.00           H  
ATOM   2464 1HD2 LEU A 148      -0.307  -1.005  -4.992  1.00  0.00           H  
ATOM   2465 2HD2 LEU A 148      -0.086  -1.604  -3.330  1.00  0.00           H  
ATOM   2466 3HD2 LEU A 148      -0.396  -2.751  -4.655  1.00  0.00           H  
ATOM   2467  N   PHE A 149      -5.613  -1.932  -4.474  1.00  0.00           N  
ATOM   2468  CA  PHE A 149      -6.300  -1.868  -5.772  1.00  0.00           C  
ATOM   2469  C   PHE A 149      -6.851  -0.461  -6.058  1.00  0.00           C  
ATOM   2470  O   PHE A 149      -6.980   0.362  -5.150  1.00  0.00           O  
ATOM   2471  CB  PHE A 149      -7.442  -2.885  -5.817  1.00  0.00           C  
ATOM   2472  CG  PHE A 149      -8.427  -2.740  -4.693  1.00  0.00           C  
ATOM   2473  CD1 PHE A 149      -9.600  -2.021  -4.868  1.00  0.00           C  
ATOM   2474  CD2 PHE A 149      -8.184  -3.322  -3.458  1.00  0.00           C  
ATOM   2475  CE1 PHE A 149     -10.507  -1.886  -3.834  1.00  0.00           C  
ATOM   2476  CE2 PHE A 149      -9.089  -3.190  -2.423  1.00  0.00           C  
ATOM   2477  CZ  PHE A 149     -10.252  -2.471  -2.612  1.00  0.00           C  
ATOM   2478  H   PHE A 149      -5.783  -1.200  -3.787  1.00  0.00           H  
ATOM   2479  HA  PHE A 149      -5.577  -2.114  -6.553  1.00  0.00           H  
ATOM   2480 1HB  PHE A 149      -7.982  -2.784  -6.758  1.00  0.00           H  
ATOM   2481 2HB  PHE A 149      -7.033  -3.894  -5.783  1.00  0.00           H  
ATOM   2482  HD1 PHE A 149      -9.803  -1.559  -5.835  1.00  0.00           H  
ATOM   2483  HD2 PHE A 149      -7.264  -3.889  -3.309  1.00  0.00           H  
ATOM   2484  HE1 PHE A 149     -11.425  -1.318  -3.985  1.00  0.00           H  
ATOM   2485  HE2 PHE A 149      -8.886  -3.653  -1.458  1.00  0.00           H  
ATOM   2486  HZ  PHE A 149     -10.966  -2.365  -1.796  1.00  0.00           H  
ATOM   2487  N   LYS A 150      -7.186  -0.204  -7.325  1.00  0.00           N  
ATOM   2488  CA  LYS A 150      -7.834   1.055  -7.713  1.00  0.00           C  
ATOM   2489  C   LYS A 150      -9.242   1.129  -7.151  1.00  0.00           C  
ATOM   2490  O   LYS A 150      -9.963   0.136  -7.139  1.00  0.00           O  
ATOM   2491  CB  LYS A 150      -7.870   1.203  -9.235  1.00  0.00           C  
ATOM   2492  CG  LYS A 150      -6.504   1.397  -9.880  1.00  0.00           C  
ATOM   2493  CD  LYS A 150      -6.624   1.570 -11.387  1.00  0.00           C  
ATOM   2494  CE  LYS A 150      -5.260   1.755 -12.034  1.00  0.00           C  
ATOM   2495  NZ  LYS A 150      -5.360   1.902 -13.512  1.00  0.00           N  
ATOM   2496  H   LYS A 150      -7.005  -0.902  -8.033  1.00  0.00           H  
ATOM   2497  HA  LYS A 150      -7.279   1.889  -7.313  1.00  0.00           H  
ATOM   2498 1HB  LYS A 150      -8.326   0.317  -9.676  1.00  0.00           H  
ATOM   2499 2HB  LYS A 150      -8.490   2.059  -9.503  1.00  0.00           H  
ATOM   2500 1HG  LYS A 150      -6.024   2.281  -9.458  1.00  0.00           H  
ATOM   2501 2HG  LYS A 150      -5.877   0.530  -9.672  1.00  0.00           H  
ATOM   2502 1HD  LYS A 150      -7.105   0.691 -11.817  1.00  0.00           H  
ATOM   2503 2HD  LYS A 150      -7.240   2.443 -11.605  1.00  0.00           H  
ATOM   2504 1HE  LYS A 150      -4.781   2.643 -11.625  1.00  0.00           H  
ATOM   2505 2HE  LYS A 150      -4.631   0.894 -11.809  1.00  0.00           H  
ATOM   2506 1HZ  LYS A 150      -4.436   2.022 -13.902  1.00  0.00           H  
ATOM   2507 2HZ  LYS A 150      -5.787   1.074 -13.905  1.00  0.00           H  
ATOM   2508 3HZ  LYS A 150      -5.926   2.709 -13.733  1.00  0.00           H  
ATOM   2509  N   TYR A 151      -9.629   2.310  -6.674  1.00  0.00           N  
ATOM   2510  CA  TYR A 151     -10.956   2.493  -6.087  1.00  0.00           C  
ATOM   2511  C   TYR A 151     -12.031   1.757  -6.878  1.00  0.00           C  
ATOM   2512  O   TYR A 151     -12.157   1.932  -8.092  1.00  0.00           O  
ATOM   2513  CB  TYR A 151     -11.297   3.982  -5.995  1.00  0.00           C  
ATOM   2514  CG  TYR A 151     -12.743   4.257  -5.644  1.00  0.00           C  
ATOM   2515  CD1 TYR A 151     -13.177   4.114  -4.334  1.00  0.00           C  
ATOM   2516  CD2 TYR A 151     -13.633   4.651  -6.631  1.00  0.00           C  
ATOM   2517  CE1 TYR A 151     -14.497   4.365  -4.014  1.00  0.00           C  
ATOM   2518  CE2 TYR A 151     -14.953   4.901  -6.311  1.00  0.00           C  
ATOM   2519  CZ  TYR A 151     -15.386   4.760  -5.008  1.00  0.00           C  
ATOM   2520  OH  TYR A 151     -16.701   5.009  -4.688  1.00  0.00           O  
ATOM   2521  H   TYR A 151      -8.986   3.097  -6.704  1.00  0.00           H  
ATOM   2522  HA  TYR A 151     -10.946   2.078  -5.081  1.00  0.00           H  
ATOM   2523 1HB  TYR A 151     -10.667   4.454  -5.240  1.00  0.00           H  
ATOM   2524 2HB  TYR A 151     -11.081   4.464  -6.949  1.00  0.00           H  
ATOM   2525  HD1 TYR A 151     -12.477   3.805  -3.558  1.00  0.00           H  
ATOM   2526  HD2 TYR A 151     -13.292   4.761  -7.661  1.00  0.00           H  
ATOM   2527  HE1 TYR A 151     -14.839   4.253  -2.985  1.00  0.00           H  
ATOM   2528  HE2 TYR A 151     -15.654   5.210  -7.087  1.00  0.00           H  
ATOM   2529  HH  TYR A 151     -17.178   5.268  -5.479  1.00  0.00           H  
ATOM   2530  N   ASP A 152     -12.815   0.947  -6.172  1.00  0.00           N  
ATOM   2531  CA  ASP A 152     -13.907   0.195  -6.777  1.00  0.00           C  
ATOM   2532  C   ASP A 152     -14.842  -0.340  -5.701  1.00  0.00           C  
ATOM   2533  O   ASP A 152     -14.433  -1.130  -4.850  1.00  0.00           O  
ATOM   2534  CB  ASP A 152     -13.367  -0.962  -7.620  1.00  0.00           C  
ATOM   2535  CG  ASP A 152     -14.457  -1.688  -8.397  1.00  0.00           C  
ATOM   2536  OD1 ASP A 152     -15.546  -1.803  -7.887  1.00  0.00           O  
ATOM   2537  OD2 ASP A 152     -14.190  -2.121  -9.493  1.00  0.00           O  
ATOM   2538  H   ASP A 152     -12.649   0.853  -5.183  1.00  0.00           H  
ATOM   2539  HA  ASP A 152     -14.477   0.865  -7.422  1.00  0.00           H  
ATOM   2540 1HB  ASP A 152     -12.628  -0.584  -8.327  1.00  0.00           H  
ATOM   2541 2HB  ASP A 152     -12.862  -1.680  -6.973  1.00  0.00           H  
ATOM   2542  N   GLU A 153     -16.090   0.114  -5.726  1.00  0.00           N  
ATOM   2543  CA  GLU A 153     -17.045  -0.195  -4.660  1.00  0.00           C  
ATOM   2544  C   GLU A 153     -17.189  -1.709  -4.443  1.00  0.00           C  
ATOM   2545  O   GLU A 153     -17.471  -2.161  -3.330  1.00  0.00           O  
ATOM   2546  CB  GLU A 153     -18.411   0.414  -4.983  1.00  0.00           C  
ATOM   2547  CG  GLU A 153     -18.427   1.936  -5.028  1.00  0.00           C  
ATOM   2548  CD  GLU A 153     -18.119   2.484  -6.393  1.00  0.00           C  
ATOM   2549  OE1 GLU A 153     -17.913   1.706  -7.293  1.00  0.00           O  
ATOM   2550  OE2 GLU A 153     -18.090   3.684  -6.537  1.00  0.00           O  
ATOM   2551  H   GLU A 153     -16.382   0.706  -6.490  1.00  0.00           H  
ATOM   2552  HA  GLU A 153     -16.679   0.243  -3.737  1.00  0.00           H  
ATOM   2553 1HB  GLU A 153     -18.753   0.048  -5.952  1.00  0.00           H  
ATOM   2554 2HB  GLU A 153     -19.139   0.094  -4.237  1.00  0.00           H  
ATOM   2555 1HG  GLU A 153     -19.412   2.288  -4.721  1.00  0.00           H  
ATOM   2556 2HG  GLU A 153     -17.697   2.317  -4.315  1.00  0.00           H  
ATOM   2557  N   LYS A 154     -16.993  -2.484  -5.508  1.00  0.00           N  
ATOM   2558  CA  LYS A 154     -17.165  -3.930  -5.433  1.00  0.00           C  
ATOM   2559  C   LYS A 154     -16.023  -4.576  -4.671  1.00  0.00           C  
ATOM   2560  O   LYS A 154     -16.231  -5.510  -3.893  1.00  0.00           O  
ATOM   2561  CB  LYS A 154     -17.270  -4.533  -6.835  1.00  0.00           C  
ATOM   2562  CG  LYS A 154     -18.520  -4.126  -7.603  1.00  0.00           C  
ATOM   2563  CD  LYS A 154     -19.774  -4.701  -6.962  1.00  0.00           C  
ATOM   2564  CE  LYS A 154     -21.012  -4.394  -7.792  1.00  0.00           C  
ATOM   2565  NZ  LYS A 154     -22.245  -4.962  -7.183  1.00  0.00           N  
ATOM   2566  H   LYS A 154     -16.717  -2.061  -6.392  1.00  0.00           H  
ATOM   2567  HA  LYS A 154     -18.089  -4.142  -4.895  1.00  0.00           H  
ATOM   2568 1HB  LYS A 154     -16.402  -4.235  -7.424  1.00  0.00           H  
ATOM   2569 2HB  LYS A 154     -17.259  -5.621  -6.764  1.00  0.00           H  
ATOM   2570 1HG  LYS A 154     -18.598  -3.039  -7.623  1.00  0.00           H  
ATOM   2571 2HG  LYS A 154     -18.449  -4.486  -8.629  1.00  0.00           H  
ATOM   2572 1HD  LYS A 154     -19.671  -5.783  -6.865  1.00  0.00           H  
ATOM   2573 2HD  LYS A 154     -19.901  -4.276  -5.967  1.00  0.00           H  
ATOM   2574 1HE  LYS A 154     -21.130  -3.315  -7.883  1.00  0.00           H  
ATOM   2575 2HE  LYS A 154     -20.891  -4.810  -8.792  1.00  0.00           H  
ATOM   2576 1HZ  LYS A 154     -23.042  -4.737  -7.763  1.00  0.00           H  
ATOM   2577 2HZ  LYS A 154     -22.154  -5.965  -7.111  1.00  0.00           H  
ATOM   2578 3HZ  LYS A 154     -22.378  -4.569  -6.262  1.00  0.00           H  
ATOM   2579  N   LEU A 155     -14.812  -4.087  -4.903  1.00  0.00           N  
ATOM   2580  CA  LEU A 155     -13.636  -4.661  -4.284  1.00  0.00           C  
ATOM   2581  C   LEU A 155     -13.473  -4.173  -2.856  1.00  0.00           C  
ATOM   2582  O   LEU A 155     -12.908  -4.866  -2.020  1.00  0.00           O  
ATOM   2583  CB  LEU A 155     -12.385  -4.309  -5.099  1.00  0.00           C  
ATOM   2584  CG  LEU A 155     -12.083  -5.231  -6.287  1.00  0.00           C  
ATOM   2585  CD1 LEU A 155     -13.232  -5.167  -7.284  1.00  0.00           C  
ATOM   2586  CD2 LEU A 155     -10.772  -4.812  -6.935  1.00  0.00           C  
ATOM   2587  H   LEU A 155     -14.709  -3.302  -5.535  1.00  0.00           H  
ATOM   2588  HA  LEU A 155     -13.752  -5.745  -4.265  1.00  0.00           H  
ATOM   2589 1HB  LEU A 155     -12.495  -3.297  -5.485  1.00  0.00           H  
ATOM   2590 2HB  LEU A 155     -11.520  -4.330  -4.435  1.00  0.00           H  
ATOM   2591  HG  LEU A 155     -12.003  -6.261  -5.938  1.00  0.00           H  
ATOM   2592 1HD1 LEU A 155     -13.018  -5.822  -8.129  1.00  0.00           H  
ATOM   2593 2HD1 LEU A 155     -14.153  -5.490  -6.800  1.00  0.00           H  
ATOM   2594 3HD1 LEU A 155     -13.348  -4.143  -7.640  1.00  0.00           H  
ATOM   2595 1HD2 LEU A 155     -10.558  -5.468  -7.780  1.00  0.00           H  
ATOM   2596 2HD2 LEU A 155     -10.853  -3.783  -7.287  1.00  0.00           H  
ATOM   2597 3HD2 LEU A 155      -9.966  -4.884  -6.205  1.00  0.00           H  
ATOM   2598  N   ILE A 156     -13.991  -2.983  -2.573  1.00  0.00           N  
ATOM   2599  CA  ILE A 156     -13.968  -2.460  -1.213  1.00  0.00           C  
ATOM   2600  C   ILE A 156     -14.763  -3.358  -0.283  1.00  0.00           C  
ATOM   2601  O   ILE A 156     -14.312  -3.685   0.819  1.00  0.00           O  
ATOM   2602  CB  ILE A 156     -14.534  -1.030  -1.159  1.00  0.00           C  
ATOM   2603  CG1 ILE A 156     -13.590  -0.055  -1.867  1.00  0.00           C  
ATOM   2604  CG2 ILE A 156     -14.763  -0.602   0.283  1.00  0.00           C  
ATOM   2605  CD1 ILE A 156     -14.196   1.307  -2.119  1.00  0.00           C  
ATOM   2606  H   ILE A 156     -14.416  -2.433  -3.313  1.00  0.00           H  
ATOM   2607  HA  ILE A 156     -12.938  -2.441  -0.867  1.00  0.00           H  
ATOM   2608  HB  ILE A 156     -15.483  -0.994  -1.693  1.00  0.00           H  
ATOM   2609 1HG1 ILE A 156     -12.689   0.078  -1.270  1.00  0.00           H  
ATOM   2610 2HG1 ILE A 156     -13.286  -0.474  -2.827  1.00  0.00           H  
ATOM   2611 1HG2 ILE A 156     -15.162   0.411   0.303  1.00  0.00           H  
ATOM   2612 2HG2 ILE A 156     -15.471  -1.281   0.755  1.00  0.00           H  
ATOM   2613 3HG2 ILE A 156     -13.817  -0.630   0.825  1.00  0.00           H  
ATOM   2614 1HD1 ILE A 156     -13.467   1.942  -2.624  1.00  0.00           H  
ATOM   2615 2HD1 ILE A 156     -15.081   1.202  -2.746  1.00  0.00           H  
ATOM   2616 3HD1 ILE A 156     -14.475   1.762  -1.170  1.00  0.00           H  
ATOM   2617  N   LYS A 157     -15.949  -3.775  -0.736  1.00  0.00           N  
ATOM   2618  CA  LYS A 157     -16.801  -4.653   0.055  1.00  0.00           C  
ATOM   2619  C   LYS A 157     -16.176  -6.033   0.213  1.00  0.00           C  
ATOM   2620  O   LYS A 157     -16.184  -6.607   1.303  1.00  0.00           O  
ATOM   2621  CB  LYS A 157     -18.185  -4.773  -0.585  1.00  0.00           C  
ATOM   2622  CG  LYS A 157     -19.031  -3.510  -0.495  1.00  0.00           C  
ATOM   2623  CD  LYS A 157     -20.371  -3.691  -1.193  1.00  0.00           C  
ATOM   2624  CE  LYS A 157     -21.215  -2.428  -1.108  1.00  0.00           C  
ATOM   2625  NZ  LYS A 157     -22.511  -2.576  -1.824  1.00  0.00           N  
ATOM   2626  H   LYS A 157     -16.264  -3.474  -1.654  1.00  0.00           H  
ATOM   2627  HA  LYS A 157     -16.913  -4.231   1.034  1.00  0.00           H  
ATOM   2628 1HB  LYS A 157     -18.078  -5.030  -1.639  1.00  0.00           H  
ATOM   2629 2HB  LYS A 157     -18.739  -5.581  -0.105  1.00  0.00           H  
ATOM   2630 1HG  LYS A 157     -19.207  -3.264   0.553  1.00  0.00           H  
ATOM   2631 2HG  LYS A 157     -18.498  -2.681  -0.959  1.00  0.00           H  
ATOM   2632 1HD  LYS A 157     -20.204  -3.937  -2.242  1.00  0.00           H  
ATOM   2633 2HD  LYS A 157     -20.916  -4.512  -0.727  1.00  0.00           H  
ATOM   2634 1HE  LYS A 157     -21.416  -2.195  -0.063  1.00  0.00           H  
ATOM   2635 2HE  LYS A 157     -20.667  -1.594  -1.545  1.00  0.00           H  
ATOM   2636 1HZ  LYS A 157     -23.040  -1.719  -1.745  1.00  0.00           H  
ATOM   2637 2HZ  LYS A 157     -22.337  -2.775  -2.800  1.00  0.00           H  
ATOM   2638 3HZ  LYS A 157     -23.038  -3.335  -1.416  1.00  0.00           H  
ATOM   2639  N   VAL A 158     -15.621  -6.558  -0.874  1.00  0.00           N  
ATOM   2640  CA  VAL A 158     -14.959  -7.857  -0.839  1.00  0.00           C  
ATOM   2641  C   VAL A 158     -13.729  -7.834   0.067  1.00  0.00           C  
ATOM   2642  O   VAL A 158     -13.554  -8.708   0.911  1.00  0.00           O  
ATOM   2643  CB  VAL A 158     -14.540  -8.278  -2.260  1.00  0.00           C  
ATOM   2644  CG1 VAL A 158     -13.627  -9.494  -2.207  1.00  0.00           C  
ATOM   2645  CG2 VAL A 158     -15.775  -8.565  -3.100  1.00  0.00           C  
ATOM   2646  H   VAL A 158     -15.663  -6.047  -1.752  1.00  0.00           H  
ATOM   2647  HA  VAL A 158     -15.665  -8.591  -0.447  1.00  0.00           H  
ATOM   2648  HB  VAL A 158     -13.970  -7.468  -2.715  1.00  0.00           H  
ATOM   2649 1HG1 VAL A 158     -13.340  -9.777  -3.220  1.00  0.00           H  
ATOM   2650 2HG1 VAL A 158     -12.734  -9.254  -1.631  1.00  0.00           H  
ATOM   2651 3HG1 VAL A 158     -14.153 -10.323  -1.735  1.00  0.00           H  
ATOM   2652 1HG2 VAL A 158     -15.471  -8.861  -4.104  1.00  0.00           H  
ATOM   2653 2HG2 VAL A 158     -16.347  -9.371  -2.641  1.00  0.00           H  
ATOM   2654 3HG2 VAL A 158     -16.392  -7.669  -3.158  1.00  0.00           H  
ATOM   2655  N   ALA A 159     -12.874  -6.841  -0.130  1.00  0.00           N  
ATOM   2656  CA  ALA A 159     -11.650  -6.718   0.645  1.00  0.00           C  
ATOM   2657  C   ALA A 159     -11.947  -6.598   2.134  1.00  0.00           C  
ATOM   2658  O   ALA A 159     -11.320  -7.263   2.954  1.00  0.00           O  
ATOM   2659  CB  ALA A 159     -10.850  -5.514   0.175  1.00  0.00           C  
ATOM   2660  H   ALA A 159     -13.067  -6.161  -0.850  1.00  0.00           H  
ATOM   2661  HA  ALA A 159     -11.062  -7.612   0.493  1.00  0.00           H  
ATOM   2662 1HB  ALA A 159      -9.925  -5.449   0.744  1.00  0.00           H  
ATOM   2663 2HB  ALA A 159     -10.620  -5.622  -0.882  1.00  0.00           H  
ATOM   2664 3HB  ALA A 159     -11.434  -4.611   0.326  1.00  0.00           H  
ATOM   2665  N   ALA A 160     -12.884  -5.728   2.483  1.00  0.00           N  
ATOM   2666  CA  ALA A 160     -13.240  -5.522   3.885  1.00  0.00           C  
ATOM   2667  C   ALA A 160     -13.845  -6.780   4.487  1.00  0.00           C  
ATOM   2668  O   ALA A 160     -13.530  -7.148   5.622  1.00  0.00           O  
ATOM   2669  CB  ALA A 160     -14.206  -4.364   4.013  1.00  0.00           C  
ATOM   2670  H   ALA A 160     -13.347  -5.175   1.765  1.00  0.00           H  
ATOM   2671  HA  ALA A 160     -12.331  -5.291   4.437  1.00  0.00           H  
ATOM   2672 1HB  ALA A 160     -14.445  -4.205   5.065  1.00  0.00           H  
ATOM   2673 2HB  ALA A 160     -13.756  -3.466   3.605  1.00  0.00           H  
ATOM   2674 3HB  ALA A 160     -15.096  -4.591   3.474  1.00  0.00           H  
ATOM   2675  N   LYS A 161     -14.721  -7.438   3.735  1.00  0.00           N  
ATOM   2676  CA  LYS A 161     -15.397  -8.621   4.234  1.00  0.00           C  
ATOM   2677  C   LYS A 161     -14.411  -9.752   4.506  1.00  0.00           C  
ATOM   2678  O   LYS A 161     -14.394 -10.321   5.596  1.00  0.00           O  
ATOM   2679  CB  LYS A 161     -16.466  -9.080   3.242  1.00  0.00           C  
ATOM   2680  CG  LYS A 161     -17.162 -10.380   3.623  1.00  0.00           C  
ATOM   2681  CD  LYS A 161     -18.329 -10.675   2.693  1.00  0.00           C  
ATOM   2682  CE  LYS A 161     -18.751 -12.135   2.779  1.00  0.00           C  
ATOM   2683  NZ  LYS A 161     -18.903 -12.588   4.188  1.00  0.00           N  
ATOM   2684  H   LYS A 161     -14.933  -7.103   2.799  1.00  0.00           H  
ATOM   2685  HA  LYS A 161     -15.883  -8.369   5.177  1.00  0.00           H  
ATOM   2686 1HB  LYS A 161     -17.230  -8.307   3.146  1.00  0.00           H  
ATOM   2687 2HB  LYS A 161     -16.015  -9.217   2.259  1.00  0.00           H  
ATOM   2688 1HG  LYS A 161     -16.449 -11.204   3.569  1.00  0.00           H  
ATOM   2689 2HG  LYS A 161     -17.531 -10.308   4.645  1.00  0.00           H  
ATOM   2690 1HD  LYS A 161     -19.177 -10.044   2.963  1.00  0.00           H  
ATOM   2691 2HD  LYS A 161     -18.043 -10.449   1.666  1.00  0.00           H  
ATOM   2692 1HE  LYS A 161     -19.700 -12.270   2.262  1.00  0.00           H  
ATOM   2693 2HE  LYS A 161     -18.003 -12.758   2.289  1.00  0.00           H  
ATOM   2694 1HZ  LYS A 161     -19.182 -13.559   4.201  1.00  0.00           H  
ATOM   2695 2HZ  LYS A 161     -18.022 -12.485   4.672  1.00  0.00           H  
ATOM   2696 3HZ  LYS A 161     -19.607 -12.030   4.648  1.00  0.00           H  
ATOM   2697  N   VAL A 162     -13.600 -10.083   3.502  1.00  0.00           N  
ATOM   2698  CA  VAL A 162     -12.700 -11.223   3.593  1.00  0.00           C  
ATOM   2699  C   VAL A 162     -11.674 -11.053   4.702  1.00  0.00           C  
ATOM   2700  O   VAL A 162     -11.379 -11.997   5.429  1.00  0.00           O  
ATOM   2701  CB  VAL A 162     -11.966 -11.426   2.254  1.00  0.00           C  
ATOM   2702  CG1 VAL A 162     -10.870 -12.472   2.400  1.00  0.00           C  
ATOM   2703  CG2 VAL A 162     -12.959 -11.832   1.176  1.00  0.00           C  
ATOM   2704  H   VAL A 162     -13.624  -9.542   2.643  1.00  0.00           H  
ATOM   2705  HA  VAL A 162     -13.295 -12.110   3.809  1.00  0.00           H  
ATOM   2706  HB  VAL A 162     -11.482 -10.491   1.970  1.00  0.00           H  
ATOM   2707 1HG1 VAL A 162     -10.362 -12.602   1.444  1.00  0.00           H  
ATOM   2708 2HG1 VAL A 162     -10.152 -12.143   3.150  1.00  0.00           H  
ATOM   2709 3HG1 VAL A 162     -11.311 -13.420   2.707  1.00  0.00           H  
ATOM   2710 1HG2 VAL A 162     -12.433 -11.973   0.231  1.00  0.00           H  
ATOM   2711 2HG2 VAL A 162     -13.447 -12.764   1.462  1.00  0.00           H  
ATOM   2712 3HG2 VAL A 162     -13.710 -11.050   1.059  1.00  0.00           H  
ATOM   2713  N   LEU A 163     -11.132  -9.847   4.837  1.00  0.00           N  
ATOM   2714  CA  LEU A 163     -10.164  -9.578   5.892  1.00  0.00           C  
ATOM   2715  C   LEU A 163     -10.768  -9.826   7.260  1.00  0.00           C  
ATOM   2716  O   LEU A 163     -10.116 -10.389   8.150  1.00  0.00           O  
ATOM   2717  CB  LEU A 163      -9.667  -8.130   5.802  1.00  0.00           C  
ATOM   2718  CG  LEU A 163      -8.770  -7.808   4.599  1.00  0.00           C  
ATOM   2719  CD1 LEU A 163      -8.576  -6.301   4.499  1.00  0.00           C  
ATOM   2720  CD2 LEU A 163      -7.436  -8.522   4.755  1.00  0.00           C  
ATOM   2721  H   LEU A 163     -11.392  -9.104   4.194  1.00  0.00           H  
ATOM   2722  HA  LEU A 163      -9.313 -10.245   5.762  1.00  0.00           H  
ATOM   2723 1HB  LEU A 163     -10.530  -7.468   5.758  1.00  0.00           H  
ATOM   2724 2HB  LEU A 163      -9.104  -7.898   6.706  1.00  0.00           H  
ATOM   2725  HG  LEU A 163      -9.256  -8.143   3.683  1.00  0.00           H  
ATOM   2726 1HD1 LEU A 163      -7.939  -6.072   3.645  1.00  0.00           H  
ATOM   2727 2HD1 LEU A 163      -9.544  -5.817   4.369  1.00  0.00           H  
ATOM   2728 3HD1 LEU A 163      -8.106  -5.933   5.411  1.00  0.00           H  
ATOM   2729 1HD2 LEU A 163      -6.799  -8.294   3.900  1.00  0.00           H  
ATOM   2730 2HD2 LEU A 163      -6.948  -8.186   5.671  1.00  0.00           H  
ATOM   2731 3HD2 LEU A 163      -7.603  -9.598   4.807  1.00  0.00           H  
ATOM   2732  N   HIS A 164     -12.015  -9.400   7.435  1.00  0.00           N  
ATOM   2733  CA  HIS A 164     -12.714  -9.600   8.686  1.00  0.00           C  
ATOM   2734  C   HIS A 164     -13.044 -11.085   8.898  1.00  0.00           C  
ATOM   2735  O   HIS A 164     -12.877 -11.615   9.998  1.00  0.00           O  
ATOM   2736  CB  HIS A 164     -13.998  -8.765   8.721  1.00  0.00           C  
ATOM   2737  CG  HIS A 164     -14.732  -8.843  10.023  1.00  0.00           C  
ATOM   2738  ND1 HIS A 164     -15.598  -9.872  10.327  1.00  0.00           N  
ATOM   2739  CD2 HIS A 164     -14.730  -8.022  11.099  1.00  0.00           C  
ATOM   2740  CE1 HIS A 164     -16.097  -9.680  11.536  1.00  0.00           C  
ATOM   2741  NE2 HIS A 164     -15.586  -8.565  12.025  1.00  0.00           N  
ATOM   2742  H   HIS A 164     -12.485  -8.906   6.678  1.00  0.00           H  
ATOM   2743  HA  HIS A 164     -12.061  -9.284   9.501  1.00  0.00           H  
ATOM   2744 1HB  HIS A 164     -13.757  -7.719   8.527  1.00  0.00           H  
ATOM   2745 2HB  HIS A 164     -14.670  -9.097   7.930  1.00  0.00           H  
ATOM   2746  HD1 HIS A 164     -15.769 -10.686   9.771  1.00  0.00           H  
ATOM   2747  HD2 HIS A 164     -14.206  -7.091  11.319  1.00  0.00           H  
ATOM   2748  HE1 HIS A 164     -16.806 -10.389  11.963  1.00  0.00           H  
ATOM   2749  N   ASP A 165     -13.503 -11.758   7.825  1.00  0.00           N  
ATOM   2750  CA  ASP A 165     -13.889 -13.173   7.910  1.00  0.00           C  
ATOM   2751  C   ASP A 165     -12.683 -14.056   8.212  1.00  0.00           C  
ATOM   2752  O   ASP A 165     -12.777 -15.004   8.991  1.00  0.00           O  
ATOM   2753  CB  ASP A 165     -14.547 -13.634   6.607  1.00  0.00           C  
ATOM   2754  CG  ASP A 165     -15.943 -13.059   6.413  1.00  0.00           C  
ATOM   2755  OD1 ASP A 165     -16.501 -12.570   7.367  1.00  0.00           O  
ATOM   2756  OD2 ASP A 165     -16.439 -13.114   5.313  1.00  0.00           O  
ATOM   2757  H   ASP A 165     -13.584 -11.277   6.935  1.00  0.00           H  
ATOM   2758  HA  ASP A 165     -14.606 -13.287   8.721  1.00  0.00           H  
ATOM   2759 1HB  ASP A 165     -13.926 -13.336   5.761  1.00  0.00           H  
ATOM   2760 2HB  ASP A 165     -14.613 -14.722   6.597  1.00  0.00           H  
ATOM   2761  N   LEU A 166     -11.542 -13.730   7.601  1.00  0.00           N  
ATOM   2762  CA  LEU A 166     -10.306 -14.457   7.856  1.00  0.00           C  
ATOM   2763  C   LEU A 166      -9.846 -14.240   9.282  1.00  0.00           C  
ATOM   2764  O   LEU A 166      -9.366 -15.163   9.936  1.00  0.00           O  
ATOM   2765  CB  LEU A 166      -9.208 -14.009   6.883  1.00  0.00           C  
ATOM   2766  CG  LEU A 166      -9.402 -14.434   5.421  1.00  0.00           C  
ATOM   2767  CD1 LEU A 166      -8.353 -13.753   4.551  1.00  0.00           C  
ATOM   2768  CD2 LEU A 166      -9.301 -15.948   5.314  1.00  0.00           C  
ATOM   2769  H   LEU A 166     -11.534 -12.953   6.950  1.00  0.00           H  
ATOM   2770  HA  LEU A 166     -10.492 -15.519   7.711  1.00  0.00           H  
ATOM   2771 1HB  LEU A 166      -9.145 -12.923   6.906  1.00  0.00           H  
ATOM   2772 2HB  LEU A 166      -8.256 -14.415   7.222  1.00  0.00           H  
ATOM   2773  HG  LEU A 166     -10.383 -14.110   5.075  1.00  0.00           H  
ATOM   2774 1HD1 LEU A 166      -8.491 -14.054   3.513  1.00  0.00           H  
ATOM   2775 2HD1 LEU A 166      -8.461 -12.671   4.632  1.00  0.00           H  
ATOM   2776 3HD1 LEU A 166      -7.358 -14.045   4.885  1.00  0.00           H  
ATOM   2777 1HD2 LEU A 166      -9.439 -16.250   4.275  1.00  0.00           H  
ATOM   2778 2HD2 LEU A 166      -8.319 -16.273   5.659  1.00  0.00           H  
ATOM   2779 3HD2 LEU A 166     -10.072 -16.408   5.931  1.00  0.00           H  
ATOM   2780  N   GLY A 167     -10.002 -13.013   9.766  1.00  0.00           N  
ATOM   2781  CA  GLY A 167      -9.551 -12.660  11.098  1.00  0.00           C  
ATOM   2782  C   GLY A 167      -8.147 -12.076  11.072  1.00  0.00           C  
ATOM   2783  O   GLY A 167      -7.333 -12.360  11.952  1.00  0.00           O  
ATOM   2784  H   GLY A 167     -10.442 -12.304   9.190  1.00  0.00           H  
ATOM   2785 1HA  GLY A 167     -10.241 -11.936  11.532  1.00  0.00           H  
ATOM   2786 2HA  GLY A 167      -9.570 -13.542  11.733  1.00  0.00           H  
ATOM   2787  N   ALA A 168      -7.864 -11.253  10.063  1.00  0.00           N  
ATOM   2788  CA  ALA A 168      -6.569 -10.594   9.966  1.00  0.00           C  
ATOM   2789  C   ALA A 168      -6.337  -9.725  11.189  1.00  0.00           C  
ATOM   2790  O   ALA A 168      -7.266  -9.099  11.698  1.00  0.00           O  
ATOM   2791  CB  ALA A 168      -6.490  -9.754   8.695  1.00  0.00           C  
ATOM   2792  H   ALA A 168      -8.569 -11.068   9.355  1.00  0.00           H  
ATOM   2793  HA  ALA A 168      -5.793 -11.360   9.940  1.00  0.00           H  
ATOM   2794 1HB  ALA A 168      -5.507  -9.281   8.632  1.00  0.00           H  
ATOM   2795 2HB  ALA A 168      -6.642 -10.394   7.827  1.00  0.00           H  
ATOM   2796 3HB  ALA A 168      -7.263  -8.985   8.718  1.00  0.00           H  
ATOM   2797  N   GLU A 169      -5.096  -9.684  11.660  1.00  0.00           N  
ATOM   2798  CA  GLU A 169      -4.742  -8.817  12.772  1.00  0.00           C  
ATOM   2799  C   GLU A 169      -4.719  -7.369  12.328  1.00  0.00           C  
ATOM   2800  O   GLU A 169      -5.145  -6.475  13.059  1.00  0.00           O  
ATOM   2801  CB  GLU A 169      -3.379  -9.207  13.350  1.00  0.00           C  
ATOM   2802  CG  GLU A 169      -2.976  -8.426  14.593  1.00  0.00           C  
ATOM   2803  CD  GLU A 169      -3.842  -8.733  15.783  1.00  0.00           C  
ATOM   2804  OE1 GLU A 169      -4.479  -9.759  15.782  1.00  0.00           O  
ATOM   2805  OE2 GLU A 169      -3.868  -7.939  16.694  1.00  0.00           O  
ATOM   2806  H   GLU A 169      -4.380 -10.259  11.231  1.00  0.00           H  
ATOM   2807  HA  GLU A 169      -5.498  -8.923  13.551  1.00  0.00           H  
ATOM   2808 1HB  GLU A 169      -3.383 -10.267  13.607  1.00  0.00           H  
ATOM   2809 2HB  GLU A 169      -2.607  -9.057  12.595  1.00  0.00           H  
ATOM   2810 1HG  GLU A 169      -1.942  -8.665  14.839  1.00  0.00           H  
ATOM   2811 2HG  GLU A 169      -3.032  -7.361  14.373  1.00  0.00           H  
ATOM   2812  N   TYR A 170      -4.229  -7.143  11.113  1.00  0.00           N  
ATOM   2813  CA  TYR A 170      -4.267  -5.822  10.503  1.00  0.00           C  
ATOM   2814  C   TYR A 170      -5.010  -5.846   9.164  1.00  0.00           C  
ATOM   2815  O   TYR A 170      -4.417  -6.113   8.112  1.00  0.00           O  
ATOM   2816  CB  TYR A 170      -2.846  -5.285  10.316  1.00  0.00           C  
ATOM   2817  CG  TYR A 170      -2.061  -5.175  11.604  1.00  0.00           C  
ATOM   2818  CD1 TYR A 170      -1.357  -6.270  12.084  1.00  0.00           C  
ATOM   2819  CD2 TYR A 170      -2.044  -3.978  12.306  1.00  0.00           C  
ATOM   2820  CE1 TYR A 170      -0.640  -6.169  13.261  1.00  0.00           C  
ATOM   2821  CE2 TYR A 170      -1.327  -3.877  13.482  1.00  0.00           C  
ATOM   2822  CZ  TYR A 170      -0.627  -4.967  13.959  1.00  0.00           C  
ATOM   2823  OH  TYR A 170       0.087  -4.866  15.131  1.00  0.00           O  
ATOM   2824  H   TYR A 170      -3.830  -7.916  10.593  1.00  0.00           H  
ATOM   2825  HA  TYR A 170      -4.809  -5.150  11.169  1.00  0.00           H  
ATOM   2826 1HB  TYR A 170      -2.296  -5.939   9.637  1.00  0.00           H  
ATOM   2827 2HB  TYR A 170      -2.888  -4.298   9.858  1.00  0.00           H  
ATOM   2828  HD1 TYR A 170      -1.370  -7.210  11.533  1.00  0.00           H  
ATOM   2829  HD2 TYR A 170      -2.597  -3.118  11.929  1.00  0.00           H  
ATOM   2830  HE1 TYR A 170      -0.088  -7.029  13.638  1.00  0.00           H  
ATOM   2831  HE2 TYR A 170      -1.314  -2.937  14.034  1.00  0.00           H  
ATOM   2832  HH  TYR A 170       0.512  -5.706  15.319  1.00  0.00           H  
ATOM   2833  N   ALA A 171      -6.302  -5.553   9.209  1.00  0.00           N  
ATOM   2834  CA  ALA A 171      -7.124  -5.478   8.001  1.00  0.00           C  
ATOM   2835  C   ALA A 171      -6.932  -4.130   7.308  1.00  0.00           C  
ATOM   2836  O   ALA A 171      -7.668  -3.174   7.571  1.00  0.00           O  
ATOM   2837  CB  ALA A 171      -8.597  -5.687   8.347  1.00  0.00           C  
ATOM   2838  H   ALA A 171      -6.737  -5.373  10.110  1.00  0.00           H  
ATOM   2839  HA  ALA A 171      -6.800  -6.261   7.317  1.00  0.00           H  
ATOM   2840 1HB  ALA A 171      -9.192  -5.646   7.443  1.00  0.00           H  
ATOM   2841 2HB  ALA A 171      -8.724  -6.661   8.823  1.00  0.00           H  
ATOM   2842 3HB  ALA A 171      -8.922  -4.909   9.028  1.00  0.00           H  
ATOM   2843  N   ALA A 172      -5.915  -4.047   6.447  1.00  0.00           N  
ATOM   2844  CA  ALA A 172      -5.568  -2.786   5.790  1.00  0.00           C  
ATOM   2845  C   ALA A 172      -5.961  -2.810   4.316  1.00  0.00           C  
ATOM   2846  O   ALA A 172      -5.719  -3.794   3.612  1.00  0.00           O  
ATOM   2847  CB  ALA A 172      -4.081  -2.514   5.931  1.00  0.00           C  
ATOM   2848  H   ALA A 172      -5.357  -4.881   6.252  1.00  0.00           H  
ATOM   2849  HA  ALA A 172      -6.126  -1.986   6.274  1.00  0.00           H  
ATOM   2850 1HB  ALA A 172      -3.838  -1.564   5.459  1.00  0.00           H  
ATOM   2851 2HB  ALA A 172      -3.817  -2.475   6.983  1.00  0.00           H  
ATOM   2852 3HB  ALA A 172      -3.527  -3.307   5.452  1.00  0.00           H  
ATOM   2853  N   ILE A 173      -6.560  -1.715   3.851  1.00  0.00           N  
ATOM   2854  CA  ILE A 173      -6.940  -1.585   2.443  1.00  0.00           C  
ATOM   2855  C   ILE A 173      -6.451  -0.273   1.854  1.00  0.00           C  
ATOM   2856  O   ILE A 173      -6.626   0.788   2.451  1.00  0.00           O  
ATOM   2857  CB  ILE A 173      -8.468  -1.679   2.274  1.00  0.00           C  
ATOM   2858  CG1 ILE A 173      -8.978  -3.032   2.776  1.00  0.00           C  
ATOM   2859  CG2 ILE A 173      -8.855  -1.467   0.818  1.00  0.00           C  
ATOM   2860  CD1 ILE A 173     -10.483  -3.167   2.743  1.00  0.00           C  
ATOM   2861  H   ILE A 173      -6.754  -0.951   4.492  1.00  0.00           H  
ATOM   2862  HA  ILE A 173      -6.483  -2.400   1.884  1.00  0.00           H  
ATOM   2863  HB  ILE A 173      -8.949  -0.915   2.883  1.00  0.00           H  
ATOM   2864 1HG1 ILE A 173      -8.550  -3.830   2.170  1.00  0.00           H  
ATOM   2865 2HG1 ILE A 173      -8.645  -3.189   3.802  1.00  0.00           H  
ATOM   2866 1HG2 ILE A 173      -9.938  -1.538   0.716  1.00  0.00           H  
ATOM   2867 2HG2 ILE A 173      -8.524  -0.482   0.494  1.00  0.00           H  
ATOM   2868 3HG2 ILE A 173      -8.382  -2.231   0.201  1.00  0.00           H  
ATOM   2869 1HD1 ILE A 173     -10.768  -4.152   3.114  1.00  0.00           H  
ATOM   2870 2HD1 ILE A 173     -10.932  -2.398   3.373  1.00  0.00           H  
ATOM   2871 3HD1 ILE A 173     -10.837  -3.050   1.720  1.00  0.00           H  
ATOM   2872  N   ILE A 174      -5.854  -0.350   0.665  1.00  0.00           N  
ATOM   2873  CA  ILE A 174      -5.383   0.838  -0.036  1.00  0.00           C  
ATOM   2874  C   ILE A 174      -6.188   1.080  -1.300  1.00  0.00           C  
ATOM   2875  O   ILE A 174      -6.246   0.225  -2.188  1.00  0.00           O  
ATOM   2876  CB  ILE A 174      -3.891   0.712  -0.392  1.00  0.00           C  
ATOM   2877  CG1 ILE A 174      -3.057   0.486   0.872  1.00  0.00           C  
ATOM   2878  CG2 ILE A 174      -3.415   1.953  -1.132  1.00  0.00           C  
ATOM   2879  CD1 ILE A 174      -1.601   0.185   0.597  1.00  0.00           C  
ATOM   2880  H   ILE A 174      -5.737  -1.252   0.230  1.00  0.00           H  
ATOM   2881  HA  ILE A 174      -5.511   1.695   0.614  1.00  0.00           H  
ATOM   2882  HB  ILE A 174      -3.741  -0.159  -1.029  1.00  0.00           H  
ATOM   2883 1HG1 ILE A 174      -3.109   1.371   1.505  1.00  0.00           H  
ATOM   2884 2HG1 ILE A 174      -3.475  -0.346   1.439  1.00  0.00           H  
ATOM   2885 1HG2 ILE A 174      -2.358   1.848  -1.376  1.00  0.00           H  
ATOM   2886 2HG2 ILE A 174      -3.989   2.071  -2.051  1.00  0.00           H  
ATOM   2887 3HG2 ILE A 174      -3.556   2.830  -0.501  1.00  0.00           H  
ATOM   2888 1HD1 ILE A 174      -1.076   0.036   1.541  1.00  0.00           H  
ATOM   2889 2HD1 ILE A 174      -1.524  -0.720  -0.007  1.00  0.00           H  
ATOM   2890 3HD1 ILE A 174      -1.152   1.019   0.061  1.00  0.00           H  
ATOM   2891  N   LEU A 175      -6.812   2.245  -1.378  1.00  0.00           N  
ATOM   2892  CA  LEU A 175      -7.641   2.596  -2.524  1.00  0.00           C  
ATOM   2893  C   LEU A 175      -7.015   3.718  -3.333  1.00  0.00           C  
ATOM   2894  O   LEU A 175      -6.878   4.837  -2.848  1.00  0.00           O  
ATOM   2895  CB  LEU A 175      -9.041   3.015  -2.059  1.00  0.00           C  
ATOM   2896  CG  LEU A 175      -9.764   2.019  -1.143  1.00  0.00           C  
ATOM   2897  CD1 LEU A 175     -11.092   2.612  -0.693  1.00  0.00           C  
ATOM   2898  CD2 LEU A 175      -9.975   0.707  -1.885  1.00  0.00           C  
ATOM   2899  H   LEU A 175      -6.716   2.907  -0.613  1.00  0.00           H  
ATOM   2900  HA  LEU A 175      -7.738   1.720  -3.166  1.00  0.00           H  
ATOM   2901 1HB  LEU A 175      -8.961   3.959  -1.523  1.00  0.00           H  
ATOM   2902 2HB  LEU A 175      -9.667   3.172  -2.937  1.00  0.00           H  
ATOM   2903  HG  LEU A 175      -9.161   1.839  -0.253  1.00  0.00           H  
ATOM   2904 1HD1 LEU A 175     -11.605   1.905  -0.042  1.00  0.00           H  
ATOM   2905 2HD1 LEU A 175     -10.910   3.539  -0.148  1.00  0.00           H  
ATOM   2906 3HD1 LEU A 175     -11.712   2.819  -1.565  1.00  0.00           H  
ATOM   2907 1HD2 LEU A 175     -10.488  -0.001  -1.234  1.00  0.00           H  
ATOM   2908 2HD2 LEU A 175     -10.579   0.886  -2.775  1.00  0.00           H  
ATOM   2909 3HD2 LEU A 175      -9.009   0.296  -2.179  1.00  0.00           H  
ATOM   2910  N   ILE A 176      -6.625   3.413  -4.570  1.00  0.00           N  
ATOM   2911  CA  ILE A 176      -5.971   4.404  -5.426  1.00  0.00           C  
ATOM   2912  C   ILE A 176      -6.984   5.269  -6.160  1.00  0.00           C  
ATOM   2913  O   ILE A 176      -7.916   4.759  -6.789  1.00  0.00           O  
ATOM   2914  CB  ILE A 176      -5.051   3.719  -6.453  1.00  0.00           C  
ATOM   2915  CG1 ILE A 176      -3.935   2.950  -5.741  1.00  0.00           C  
ATOM   2916  CG2 ILE A 176      -4.467   4.746  -7.411  1.00  0.00           C  
ATOM   2917  CD1 ILE A 176      -3.126   2.060  -6.657  1.00  0.00           C  
ATOM   2918  H   ILE A 176      -6.776   2.470  -4.922  1.00  0.00           H  
ATOM   2919  HA  ILE A 176      -5.378   5.052  -4.804  1.00  0.00           H  
ATOM   2920  HB  ILE A 176      -5.623   2.988  -7.024  1.00  0.00           H  
ATOM   2921 1HG1 ILE A 176      -3.256   3.655  -5.263  1.00  0.00           H  
ATOM   2922 2HG1 ILE A 176      -4.365   2.329  -4.956  1.00  0.00           H  
ATOM   2923 1HG2 ILE A 176      -3.818   4.245  -8.130  1.00  0.00           H  
ATOM   2924 2HG2 ILE A 176      -5.274   5.249  -7.941  1.00  0.00           H  
ATOM   2925 3HG2 ILE A 176      -3.888   5.479  -6.850  1.00  0.00           H  
ATOM   2926 1HD1 ILE A 176      -2.356   1.548  -6.080  1.00  0.00           H  
ATOM   2927 2HD1 ILE A 176      -3.782   1.322  -7.120  1.00  0.00           H  
ATOM   2928 3HD1 ILE A 176      -2.657   2.665  -7.431  1.00  0.00           H  
ATOM   2929  N   PHE A 177      -6.789   6.581  -6.082  1.00  0.00           N  
ATOM   2930  CA  PHE A 177      -7.626   7.532  -6.794  1.00  0.00           C  
ATOM   2931  C   PHE A 177      -6.810   8.338  -7.803  1.00  0.00           C  
ATOM   2932  O   PHE A 177      -5.618   8.587  -7.599  1.00  0.00           O  
ATOM   2933  CB  PHE A 177      -8.312   8.478  -5.807  1.00  0.00           C  
ATOM   2934  CG  PHE A 177      -9.301   7.798  -4.903  1.00  0.00           C  
ATOM   2935  CD1 PHE A 177      -8.880   7.161  -3.745  1.00  0.00           C  
ATOM   2936  CD2 PHE A 177     -10.653   7.794  -5.208  1.00  0.00           C  
ATOM   2937  CE1 PHE A 177      -9.788   6.535  -2.913  1.00  0.00           C  
ATOM   2938  CE2 PHE A 177     -11.564   7.170  -4.378  1.00  0.00           C  
ATOM   2939  CZ  PHE A 177     -11.130   6.539  -3.229  1.00  0.00           C  
ATOM   2940  H   PHE A 177      -6.030   6.929  -5.507  1.00  0.00           H  
ATOM   2941  HA  PHE A 177      -8.395   6.980  -7.336  1.00  0.00           H  
ATOM   2942 1HB  PHE A 177      -7.560   8.963  -5.185  1.00  0.00           H  
ATOM   2943 2HB  PHE A 177      -8.835   9.259  -6.356  1.00  0.00           H  
ATOM   2944  HD1 PHE A 177      -7.818   7.158  -3.495  1.00  0.00           H  
ATOM   2945  HD2 PHE A 177     -10.996   8.291  -6.116  1.00  0.00           H  
ATOM   2946  HE1 PHE A 177      -9.444   6.037  -2.007  1.00  0.00           H  
ATOM   2947  HE2 PHE A 177     -12.624   7.174  -4.629  1.00  0.00           H  
ATOM   2948  HZ  PHE A 177     -11.847   6.045  -2.574  1.00  0.00           H  
ATOM   2949  N   ASP A 178      -7.463   8.758  -8.877  1.00  0.00           N  
ATOM   2950  CA  ASP A 178      -6.952   9.828  -9.727  1.00  0.00           C  
ATOM   2951  C   ASP A 178      -8.098  10.659 -10.272  1.00  0.00           C  
ATOM   2952  O   ASP A 178      -8.619  10.387 -11.353  1.00  0.00           O  
ATOM   2953  CB  ASP A 178      -6.127   9.259 -10.883  1.00  0.00           C  
ATOM   2954  CG  ASP A 178      -5.466  10.340 -11.728  1.00  0.00           C  
ATOM   2955  OD1 ASP A 178      -5.634  11.495 -11.416  1.00  0.00           O  
ATOM   2956  OD2 ASP A 178      -4.801  10.000 -12.677  1.00  0.00           O  
ATOM   2957  H   ASP A 178      -8.350   8.330  -9.108  1.00  0.00           H  
ATOM   2958  HA  ASP A 178      -6.313  10.477  -9.126  1.00  0.00           H  
ATOM   2959 1HB  ASP A 178      -5.352   8.602 -10.489  1.00  0.00           H  
ATOM   2960 2HB  ASP A 178      -6.769   8.657 -11.527  1.00  0.00           H  
ATOM   2961  N   ILE A 179      -8.510  11.652  -9.498  1.00  0.00           N  
ATOM   2962  CA  ILE A 179      -9.732  12.385  -9.765  1.00  0.00           C  
ATOM   2963  C   ILE A 179      -9.446  13.862 -10.040  1.00  0.00           C  
ATOM   2964  O   ILE A 179      -8.720  14.511  -9.290  1.00  0.00           O  
ATOM   2965  CB  ILE A 179     -10.712  12.257  -8.585  1.00  0.00           C  
ATOM   2966  CG1 ILE A 179     -10.949  10.783  -8.245  1.00  0.00           C  
ATOM   2967  CG2 ILE A 179     -12.026  12.951  -8.907  1.00  0.00           C  
ATOM   2968  CD1 ILE A 179     -11.605   9.998  -9.358  1.00  0.00           C  
ATOM   2969  H   ILE A 179      -7.963  11.893  -8.684  1.00  0.00           H  
ATOM   2970  HA  ILE A 179     -10.205  11.960 -10.651  1.00  0.00           H  
ATOM   2971  HB  ILE A 179     -10.276  12.718  -7.699  1.00  0.00           H  
ATOM   2972 1HG1 ILE A 179      -9.998  10.307  -8.006  1.00  0.00           H  
ATOM   2973 2HG1 ILE A 179     -11.581  10.711  -7.360  1.00  0.00           H  
ATOM   2974 1HG2 ILE A 179     -12.707  12.850  -8.062  1.00  0.00           H  
ATOM   2975 2HG2 ILE A 179     -11.842  14.007  -9.101  1.00  0.00           H  
ATOM   2976 3HG2 ILE A 179     -12.473  12.492  -9.789  1.00  0.00           H  
ATOM   2977 1HD1 ILE A 179     -11.741   8.963  -9.042  1.00  0.00           H  
ATOM   2978 2HD1 ILE A 179     -12.576  10.437  -9.589  1.00  0.00           H  
ATOM   2979 3HD1 ILE A 179     -10.973  10.027 -10.244  1.00  0.00           H  
ATOM   2980  N   ASP A 180     -10.023  14.386 -11.124  1.00  0.00           N  
ATOM   2981  CA  ASP A 180      -9.814  15.785 -11.506  1.00  0.00           C  
ATOM   2982  C   ASP A 180     -10.831  16.703 -10.828  1.00  0.00           C  
ATOM   2983  O   ASP A 180     -10.550  17.871 -10.564  1.00  0.00           O  
ATOM   2984  CB  ASP A 180      -9.906  15.946 -13.025  1.00  0.00           C  
ATOM   2985  CG  ASP A 180      -8.808  15.197 -13.768  1.00  0.00           C  
ATOM   2986  OD1 ASP A 180      -7.658  15.419 -13.470  1.00  0.00           O  
ATOM   2987  OD2 ASP A 180      -9.130  14.411 -14.627  1.00  0.00           O  
ATOM   2988  H   ASP A 180     -10.621  13.804 -11.692  1.00  0.00           H  
ATOM   2989  HA  ASP A 180      -8.817  16.085 -11.183  1.00  0.00           H  
ATOM   2990 1HB  ASP A 180     -10.873  15.581 -13.372  1.00  0.00           H  
ATOM   2991 2HB  ASP A 180      -9.844  17.003 -13.283  1.00  0.00           H  
ATOM   2992  N   ASP A 181     -12.012  16.161 -10.547  1.00  0.00           N  
ATOM   2993  CA  ASP A 181     -13.066  16.915  -9.880  1.00  0.00           C  
ATOM   2994  C   ASP A 181     -13.096  16.607  -8.384  1.00  0.00           C  
ATOM   2995  O   ASP A 181     -13.426  15.492  -7.977  1.00  0.00           O  
ATOM   2996  CB  ASP A 181     -14.428  16.597 -10.503  1.00  0.00           C  
ATOM   2997  CG  ASP A 181     -15.548  17.474  -9.958  1.00  0.00           C  
ATOM   2998  OD1 ASP A 181     -15.449  17.897  -8.830  1.00  0.00           O  
ATOM   2999  OD2 ASP A 181     -16.491  17.711 -10.674  1.00  0.00           O  
ATOM   3000  H   ASP A 181     -12.182  15.200 -10.802  1.00  0.00           H  
ATOM   3001  HA  ASP A 181     -12.863  17.979 -10.004  1.00  0.00           H  
ATOM   3002 1HB  ASP A 181     -14.374  16.732 -11.583  1.00  0.00           H  
ATOM   3003 2HB  ASP A 181     -14.680  15.553 -10.315  1.00  0.00           H  
ATOM   3004  N   GLU A 182     -12.728  17.595  -7.571  1.00  0.00           N  
ATOM   3005  CA  GLU A 182     -12.609  17.403  -6.128  1.00  0.00           C  
ATOM   3006  C   GLU A 182     -13.928  16.937  -5.494  1.00  0.00           C  
ATOM   3007  O   GLU A 182     -13.927  16.301  -4.439  1.00  0.00           O  
ATOM   3008  CB  GLU A 182     -12.147  18.703  -5.464  1.00  0.00           C  
ATOM   3009  CG  GLU A 182     -10.666  19.007  -5.639  1.00  0.00           C  
ATOM   3010  CD  GLU A 182     -10.379  19.827  -6.866  1.00  0.00           C  
ATOM   3011  OE1 GLU A 182     -11.311  20.235  -7.517  1.00  0.00           O  
ATOM   3012  OE2 GLU A 182      -9.225  20.048  -7.152  1.00  0.00           O  
ATOM   3013  H   GLU A 182     -12.508  18.499  -7.968  1.00  0.00           H  
ATOM   3014  HA  GLU A 182     -11.860  16.631  -5.948  1.00  0.00           H  
ATOM   3015 1HB  GLU A 182     -12.711  19.541  -5.873  1.00  0.00           H  
ATOM   3016 2HB  GLU A 182     -12.355  18.659  -4.395  1.00  0.00           H  
ATOM   3017 1HG  GLU A 182     -10.310  19.548  -4.763  1.00  0.00           H  
ATOM   3018 2HG  GLU A 182     -10.118  18.068  -5.700  1.00  0.00           H  
ATOM   3019  N   ASP A 183     -15.056  17.255  -6.143  1.00  0.00           N  
ATOM   3020  CA  ASP A 183     -16.362  16.892  -5.602  1.00  0.00           C  
ATOM   3021  C   ASP A 183     -16.572  15.390  -5.649  1.00  0.00           C  
ATOM   3022  O   ASP A 183     -16.970  14.776  -4.656  1.00  0.00           O  
ATOM   3023  CB  ASP A 183     -17.482  17.593  -6.375  1.00  0.00           C  
ATOM   3024  CG  ASP A 183     -18.848  17.420  -5.726  1.00  0.00           C  
ATOM   3025  OD1 ASP A 183     -18.993  17.794  -4.586  1.00  0.00           O  
ATOM   3026  OD2 ASP A 183     -19.733  16.918  -6.376  1.00  0.00           O  
ATOM   3027  H   ASP A 183     -15.002  17.748  -7.034  1.00  0.00           H  
ATOM   3028  HA  ASP A 183     -16.402  17.206  -4.558  1.00  0.00           H  
ATOM   3029 1HB  ASP A 183     -17.262  18.658  -6.448  1.00  0.00           H  
ATOM   3030 2HB  ASP A 183     -17.525  17.197  -7.390  1.00  0.00           H  
ATOM   3031  N   GLU A 184     -16.286  14.791  -6.801  1.00  0.00           N  
ATOM   3032  CA  GLU A 184     -16.428  13.353  -6.960  1.00  0.00           C  
ATOM   3033  C   GLU A 184     -15.484  12.618  -6.032  1.00  0.00           C  
ATOM   3034  O   GLU A 184     -15.852  11.617  -5.421  1.00  0.00           O  
ATOM   3035  CB  GLU A 184     -16.159  12.941  -8.409  1.00  0.00           C  
ATOM   3036  CG  GLU A 184     -17.241  13.364  -9.393  1.00  0.00           C  
ATOM   3037  CD  GLU A 184     -16.918  12.991 -10.814  1.00  0.00           C  
ATOM   3038  OE1 GLU A 184     -15.849  12.478 -11.045  1.00  0.00           O  
ATOM   3039  OE2 GLU A 184     -17.740  13.221 -11.669  1.00  0.00           O  
ATOM   3040  H   GLU A 184     -15.953  15.347  -7.580  1.00  0.00           H  
ATOM   3041  HA  GLU A 184     -17.449  13.075  -6.697  1.00  0.00           H  
ATOM   3042 1HB  GLU A 184     -15.216  13.376  -8.742  1.00  0.00           H  
ATOM   3043 2HB  GLU A 184     -16.059  11.858  -8.467  1.00  0.00           H  
ATOM   3044 1HG  GLU A 184     -18.180  12.889  -9.110  1.00  0.00           H  
ATOM   3045 2HG  GLU A 184     -17.376  14.442  -9.327  1.00  0.00           H  
ATOM   3046  N   PHE A 185     -14.262  13.133  -5.909  1.00  0.00           N  
ATOM   3047  CA  PHE A 185     -13.273  12.529  -5.037  1.00  0.00           C  
ATOM   3048  C   PHE A 185     -13.775  12.475  -3.620  1.00  0.00           C  
ATOM   3049  O   PHE A 185     -13.776  11.417  -2.990  1.00  0.00           O  
ATOM   3050  CB  PHE A 185     -11.958  13.310  -5.087  1.00  0.00           C  
ATOM   3051  CG  PHE A 185     -10.915  12.802  -4.132  1.00  0.00           C  
ATOM   3052  CD1 PHE A 185     -10.144  11.694  -4.450  1.00  0.00           C  
ATOM   3053  CD2 PHE A 185     -10.705  13.430  -2.914  1.00  0.00           C  
ATOM   3054  CE1 PHE A 185      -9.184  11.226  -3.573  1.00  0.00           C  
ATOM   3055  CE2 PHE A 185      -9.746  12.965  -2.035  1.00  0.00           C  
ATOM   3056  CZ  PHE A 185      -8.985  11.861  -2.365  1.00  0.00           C  
ATOM   3057  H   PHE A 185     -14.020  13.969  -6.433  1.00  0.00           H  
ATOM   3058  HA  PHE A 185     -13.085  11.510  -5.377  1.00  0.00           H  
ATOM   3059 1HB  PHE A 185     -11.547  13.265  -6.095  1.00  0.00           H  
ATOM   3060 2HB  PHE A 185     -12.148  14.357  -4.857  1.00  0.00           H  
ATOM   3061  HD1 PHE A 185     -10.300  11.193  -5.406  1.00  0.00           H  
ATOM   3062  HD2 PHE A 185     -11.306  14.301  -2.653  1.00  0.00           H  
ATOM   3063  HE1 PHE A 185      -8.585  10.355  -3.835  1.00  0.00           H  
ATOM   3064  HE2 PHE A 185      -9.590  13.468  -1.081  1.00  0.00           H  
ATOM   3065  HZ  PHE A 185      -8.230  11.493  -1.673  1.00  0.00           H  
ATOM   3066  N   LYS A 186     -14.210  13.623  -3.113  1.00  0.00           N  
ATOM   3067  CA  LYS A 186     -14.674  13.730  -1.749  1.00  0.00           C  
ATOM   3068  C   LYS A 186     -15.758  12.704  -1.458  1.00  0.00           C  
ATOM   3069  O   LYS A 186     -15.710  12.008  -0.443  1.00  0.00           O  
ATOM   3070  CB  LYS A 186     -15.192  15.142  -1.471  1.00  0.00           C  
ATOM   3071  CG  LYS A 186     -15.570  15.399  -0.018  1.00  0.00           C  
ATOM   3072  CD  LYS A 186     -16.252  16.749   0.145  1.00  0.00           C  
ATOM   3073  CE  LYS A 186     -15.286  17.894  -0.123  1.00  0.00           C  
ATOM   3074  NZ  LYS A 186     -15.928  19.222   0.077  1.00  0.00           N  
ATOM   3075  H   LYS A 186     -14.212  14.454  -3.698  1.00  0.00           H  
ATOM   3076  HA  LYS A 186     -13.837  13.531  -1.083  1.00  0.00           H  
ATOM   3077 1HB  LYS A 186     -14.431  15.870  -1.752  1.00  0.00           H  
ATOM   3078 2HB  LYS A 186     -16.072  15.334  -2.085  1.00  0.00           H  
ATOM   3079 1HG  LYS A 186     -16.246  14.616   0.326  1.00  0.00           H  
ATOM   3080 2HG  LYS A 186     -14.673  15.378   0.600  1.00  0.00           H  
ATOM   3081 1HD  LYS A 186     -17.089  16.821  -0.551  1.00  0.00           H  
ATOM   3082 2HD  LYS A 186     -16.638  16.842   1.160  1.00  0.00           H  
ATOM   3083 1HE  LYS A 186     -14.432  17.813   0.547  1.00  0.00           H  
ATOM   3084 2HE  LYS A 186     -14.923  17.832  -1.148  1.00  0.00           H  
ATOM   3085 1HZ  LYS A 186     -15.257  19.953  -0.110  1.00  0.00           H  
ATOM   3086 2HZ  LYS A 186     -16.712  19.316  -0.554  1.00  0.00           H  
ATOM   3087 3HZ  LYS A 186     -16.253  19.300   1.030  1.00  0.00           H  
ATOM   3088  N   LYS A 187     -16.744  12.614  -2.352  1.00  0.00           N  
ATOM   3089  CA  LYS A 187     -17.874  11.710  -2.158  1.00  0.00           C  
ATOM   3090  C   LYS A 187     -17.445  10.240  -2.226  1.00  0.00           C  
ATOM   3091  O   LYS A 187     -17.934   9.406  -1.459  1.00  0.00           O  
ATOM   3092  CB  LYS A 187     -18.959  11.990  -3.198  1.00  0.00           C  
ATOM   3093  CG  LYS A 187     -19.685  13.316  -3.009  1.00  0.00           C  
ATOM   3094  CD  LYS A 187     -20.797  13.488  -4.033  1.00  0.00           C  
ATOM   3095  CE  LYS A 187     -20.242  13.878  -5.395  1.00  0.00           C  
ATOM   3096  NZ  LYS A 187     -21.291  14.451  -6.280  1.00  0.00           N  
ATOM   3097  H   LYS A 187     -16.714  13.196  -3.185  1.00  0.00           H  
ATOM   3098  HA  LYS A 187     -18.290  11.890  -1.167  1.00  0.00           H  
ATOM   3099 1HB  LYS A 187     -18.517  11.990  -4.195  1.00  0.00           H  
ATOM   3100 2HB  LYS A 187     -19.704  11.195  -3.170  1.00  0.00           H  
ATOM   3101 1HG  LYS A 187     -20.115  13.356  -2.008  1.00  0.00           H  
ATOM   3102 2HG  LYS A 187     -18.976  14.137  -3.115  1.00  0.00           H  
ATOM   3103 1HD  LYS A 187     -21.350  12.553  -4.130  1.00  0.00           H  
ATOM   3104 2HD  LYS A 187     -21.485  14.263  -3.696  1.00  0.00           H  
ATOM   3105 1HE  LYS A 187     -19.450  14.615  -5.267  1.00  0.00           H  
ATOM   3106 2HE  LYS A 187     -19.816  13.000  -5.879  1.00  0.00           H  
ATOM   3107 1HZ  LYS A 187     -20.884  14.696  -7.172  1.00  0.00           H  
ATOM   3108 2HZ  LYS A 187     -22.023  13.769  -6.421  1.00  0.00           H  
ATOM   3109 3HZ  LYS A 187     -21.681  15.278  -5.850  1.00  0.00           H  
ATOM   3110  N   GLN A 188     -16.535   9.925  -3.152  1.00  0.00           N  
ATOM   3111  CA  GLN A 188     -16.054   8.552  -3.309  1.00  0.00           C  
ATOM   3112  C   GLN A 188     -15.272   8.090  -2.084  1.00  0.00           C  
ATOM   3113  O   GLN A 188     -15.469   6.976  -1.596  1.00  0.00           O  
ATOM   3114  CB  GLN A 188     -15.178   8.430  -4.559  1.00  0.00           C  
ATOM   3115  CG  GLN A 188     -15.946   8.516  -5.867  1.00  0.00           C  
ATOM   3116  CD  GLN A 188     -15.029   8.543  -7.075  1.00  0.00           C  
ATOM   3117  OE1 GLN A 188     -13.826   8.793  -6.954  1.00  0.00           O  
ATOM   3118  NE2 GLN A 188     -15.592   8.285  -8.250  1.00  0.00           N  
ATOM   3119  H   GLN A 188     -16.178  10.651  -3.767  1.00  0.00           H  
ATOM   3120  HA  GLN A 188     -16.916   7.896  -3.422  1.00  0.00           H  
ATOM   3121 1HB  GLN A 188     -14.428   9.221  -4.556  1.00  0.00           H  
ATOM   3122 2HB  GLN A 188     -14.649   7.477  -4.541  1.00  0.00           H  
ATOM   3123 1HG  GLN A 188     -16.598   7.647  -5.952  1.00  0.00           H  
ATOM   3124 2HG  GLN A 188     -16.540   9.430  -5.868  1.00  0.00           H  
ATOM   3125 1HE2 GLN A 188     -15.037   8.288  -9.083  1.00  0.00           H  
ATOM   3126 2HE2 GLN A 188     -16.571   8.087  -8.303  1.00  0.00           H  
ATOM   3127  N   VAL A 189     -14.391   8.953  -1.584  1.00  0.00           N  
ATOM   3128  CA  VAL A 189     -13.601   8.628  -0.405  1.00  0.00           C  
ATOM   3129  C   VAL A 189     -14.474   8.507   0.819  1.00  0.00           C  
ATOM   3130  O   VAL A 189     -14.335   7.567   1.598  1.00  0.00           O  
ATOM   3131  CB  VAL A 189     -12.530   9.707  -0.159  1.00  0.00           C  
ATOM   3132  CG1 VAL A 189     -11.866   9.499   1.194  1.00  0.00           C  
ATOM   3133  CG2 VAL A 189     -11.499   9.678  -1.277  1.00  0.00           C  
ATOM   3134  H   VAL A 189     -14.267   9.855  -2.032  1.00  0.00           H  
ATOM   3135  HA  VAL A 189     -13.108   7.671  -0.576  1.00  0.00           H  
ATOM   3136  HB  VAL A 189     -13.012  10.685  -0.133  1.00  0.00           H  
ATOM   3137 1HG1 VAL A 189     -11.112  10.271   1.351  1.00  0.00           H  
ATOM   3138 2HG1 VAL A 189     -12.616   9.560   1.981  1.00  0.00           H  
ATOM   3139 3HG1 VAL A 189     -11.390   8.519   1.218  1.00  0.00           H  
ATOM   3140 1HG2 VAL A 189     -10.746  10.444  -1.097  1.00  0.00           H  
ATOM   3141 2HG2 VAL A 189     -11.021   8.699  -1.306  1.00  0.00           H  
ATOM   3142 3HG2 VAL A 189     -11.991   9.871  -2.231  1.00  0.00           H  
ATOM   3143  N   LYS A 190     -15.386   9.456   0.991  1.00  0.00           N  
ATOM   3144  CA  LYS A 190     -16.275   9.443   2.133  1.00  0.00           C  
ATOM   3145  C   LYS A 190     -17.027   8.133   2.203  1.00  0.00           C  
ATOM   3146  O   LYS A 190     -17.102   7.505   3.258  1.00  0.00           O  
ATOM   3147  CB  LYS A 190     -17.256  10.615   2.069  1.00  0.00           C  
ATOM   3148  CG  LYS A 190     -18.177  10.731   3.276  1.00  0.00           C  
ATOM   3149  CD  LYS A 190     -19.072  11.957   3.173  1.00  0.00           C  
ATOM   3150  CE  LYS A 190     -20.019  12.054   4.360  1.00  0.00           C  
ATOM   3151  NZ  LYS A 190     -20.905  13.246   4.269  1.00  0.00           N  
ATOM   3152  H   LYS A 190     -15.465  10.203   0.310  1.00  0.00           H  
ATOM   3153  HA  LYS A 190     -15.680   9.538   3.042  1.00  0.00           H  
ATOM   3154 1HB  LYS A 190     -16.702  11.549   1.980  1.00  0.00           H  
ATOM   3155 2HB  LYS A 190     -17.880  10.518   1.180  1.00  0.00           H  
ATOM   3156 1HG  LYS A 190     -18.802   9.840   3.345  1.00  0.00           H  
ATOM   3157 2HG  LYS A 190     -17.579  10.804   4.184  1.00  0.00           H  
ATOM   3158 1HD  LYS A 190     -18.456  12.856   3.135  1.00  0.00           H  
ATOM   3159 2HD  LYS A 190     -19.659  11.902   2.256  1.00  0.00           H  
ATOM   3160 1HE  LYS A 190     -20.638  11.159   4.406  1.00  0.00           H  
ATOM   3161 2HE  LYS A 190     -19.441  12.117   5.282  1.00  0.00           H  
ATOM   3162 1HZ  LYS A 190     -21.516  13.275   5.073  1.00  0.00           H  
ATOM   3163 2HZ  LYS A 190     -20.342  14.084   4.244  1.00  0.00           H  
ATOM   3164 3HZ  LYS A 190     -21.461  13.190   3.427  1.00  0.00           H  
ATOM   3165  N   LYS A 191     -17.568   7.707   1.065  1.00  0.00           N  
ATOM   3166  CA  LYS A 191     -18.314   6.467   1.004  1.00  0.00           C  
ATOM   3167  C   LYS A 191     -17.404   5.277   1.254  1.00  0.00           C  
ATOM   3168  O   LYS A 191     -17.770   4.346   1.966  1.00  0.00           O  
ATOM   3169  CB  LYS A 191     -19.011   6.327  -0.350  1.00  0.00           C  
ATOM   3170  CG  LYS A 191     -19.880   5.083  -0.485  1.00  0.00           C  
ATOM   3171  CD  LYS A 191     -21.066   5.132   0.466  1.00  0.00           C  
ATOM   3172  CE  LYS A 191     -22.027   3.980   0.214  1.00  0.00           C  
ATOM   3173  NZ  LYS A 191     -23.172   3.991   1.164  1.00  0.00           N  
ATOM   3174  H   LYS A 191     -17.453   8.257   0.219  1.00  0.00           H  
ATOM   3175  HA  LYS A 191     -19.072   6.480   1.787  1.00  0.00           H  
ATOM   3176 1HB  LYS A 191     -19.643   7.197  -0.526  1.00  0.00           H  
ATOM   3177 2HB  LYS A 191     -18.263   6.300  -1.143  1.00  0.00           H  
ATOM   3178 1HG  LYS A 191     -20.248   5.006  -1.508  1.00  0.00           H  
ATOM   3179 2HG  LYS A 191     -19.284   4.198  -0.264  1.00  0.00           H  
ATOM   3180 1HD  LYS A 191     -20.709   5.078   1.496  1.00  0.00           H  
ATOM   3181 2HD  LYS A 191     -21.600   6.073   0.334  1.00  0.00           H  
ATOM   3182 1HE  LYS A 191     -22.413   4.044  -0.802  1.00  0.00           H  
ATOM   3183 2HE  LYS A 191     -21.495   3.034   0.318  1.00  0.00           H  
ATOM   3184 1HZ  LYS A 191     -23.784   3.213   0.964  1.00  0.00           H  
ATOM   3185 2HZ  LYS A 191     -22.826   3.913   2.110  1.00  0.00           H  
ATOM   3186 3HZ  LYS A 191     -23.684   4.856   1.064  1.00  0.00           H  
ATOM   3187  N   ALA A 192     -16.209   5.312   0.664  1.00  0.00           N  
ATOM   3188  CA  ALA A 192     -15.244   4.237   0.834  1.00  0.00           C  
ATOM   3189  C   ALA A 192     -14.896   4.050   2.296  1.00  0.00           C  
ATOM   3190  O   ALA A 192     -14.809   2.924   2.786  1.00  0.00           O  
ATOM   3191  CB  ALA A 192     -13.988   4.528   0.041  1.00  0.00           C  
ATOM   3192  H   ALA A 192     -15.968   6.102   0.075  1.00  0.00           H  
ATOM   3193  HA  ALA A 192     -15.695   3.314   0.471  1.00  0.00           H  
ATOM   3194 1HB  ALA A 192     -13.301   3.720   0.159  1.00  0.00           H  
ATOM   3195 2HB  ALA A 192     -14.232   4.639  -0.992  1.00  0.00           H  
ATOM   3196 3HB  ALA A 192     -13.535   5.444   0.403  1.00  0.00           H  
ATOM   3197  N   LEU A 193     -14.694   5.160   2.998  1.00  0.00           N  
ATOM   3198  CA  LEU A 193     -14.367   5.117   4.408  1.00  0.00           C  
ATOM   3199  C   LEU A 193     -15.507   4.517   5.220  1.00  0.00           C  
ATOM   3200  O   LEU A 193     -15.276   3.754   6.164  1.00  0.00           O  
ATOM   3201  CB  LEU A 193     -14.051   6.529   4.918  1.00  0.00           C  
ATOM   3202  CG  LEU A 193     -12.758   7.156   4.381  1.00  0.00           C  
ATOM   3203  CD1 LEU A 193     -12.680   8.613   4.817  1.00  0.00           C  
ATOM   3204  CD2 LEU A 193     -11.561   6.367   4.892  1.00  0.00           C  
ATOM   3205  H   LEU A 193     -14.762   6.059   2.533  1.00  0.00           H  
ATOM   3206  HA  LEU A 193     -13.489   4.491   4.538  1.00  0.00           H  
ATOM   3207 1HB  LEU A 193     -14.875   7.188   4.649  1.00  0.00           H  
ATOM   3208 2HB  LEU A 193     -13.977   6.497   6.005  1.00  0.00           H  
ATOM   3209  HG  LEU A 193     -12.768   7.134   3.291  1.00  0.00           H  
ATOM   3210 1HD1 LEU A 193     -11.761   9.058   4.436  1.00  0.00           H  
ATOM   3211 2HD1 LEU A 193     -13.538   9.157   4.422  1.00  0.00           H  
ATOM   3212 3HD1 LEU A 193     -12.685   8.667   5.905  1.00  0.00           H  
ATOM   3213 1HD2 LEU A 193     -10.642   6.813   4.509  1.00  0.00           H  
ATOM   3214 2HD2 LEU A 193     -11.549   6.389   5.981  1.00  0.00           H  
ATOM   3215 3HD2 LEU A 193     -11.633   5.335   4.550  1.00  0.00           H  
ATOM   3216  N   GLU A 194     -16.745   4.855   4.846  1.00  0.00           N  
ATOM   3217  CA  GLU A 194     -17.917   4.285   5.502  1.00  0.00           C  
ATOM   3218  C   GLU A 194     -17.994   2.776   5.282  1.00  0.00           C  
ATOM   3219  O   GLU A 194     -18.192   2.011   6.230  1.00  0.00           O  
ATOM   3220  CB  GLU A 194     -19.194   4.952   4.986  1.00  0.00           C  
ATOM   3221  CG  GLU A 194     -20.474   4.448   5.637  1.00  0.00           C  
ATOM   3222  CD  GLU A 194     -21.709   5.096   5.078  1.00  0.00           C  
ATOM   3223  OE1 GLU A 194     -21.583   5.901   4.187  1.00  0.00           O  
ATOM   3224  OE2 GLU A 194     -22.781   4.786   5.542  1.00  0.00           O  
ATOM   3225  H   GLU A 194     -16.873   5.526   4.093  1.00  0.00           H  
ATOM   3226  HA  GLU A 194     -17.834   4.467   6.570  1.00  0.00           H  
ATOM   3227 1HB  GLU A 194     -19.135   6.028   5.152  1.00  0.00           H  
ATOM   3228 2HB  GLU A 194     -19.279   4.791   3.911  1.00  0.00           H  
ATOM   3229 1HG  GLU A 194     -20.544   3.371   5.490  1.00  0.00           H  
ATOM   3230 2HG  GLU A 194     -20.423   4.638   6.709  1.00  0.00           H  
ATOM   3231  N   LEU A 195     -17.820   2.346   4.029  1.00  0.00           N  
ATOM   3232  CA  LEU A 195     -17.927   0.935   3.694  1.00  0.00           C  
ATOM   3233  C   LEU A 195     -16.891   0.130   4.429  1.00  0.00           C  
ATOM   3234  O   LEU A 195     -17.184  -0.936   4.966  1.00  0.00           O  
ATOM   3235  CB  LEU A 195     -17.763   0.725   2.183  1.00  0.00           C  
ATOM   3236  CG  LEU A 195     -18.922   1.226   1.312  1.00  0.00           C  
ATOM   3237  CD1 LEU A 195     -18.525   1.148  -0.156  1.00  0.00           C  
ATOM   3238  CD2 LEU A 195     -20.163   0.389   1.589  1.00  0.00           C  
ATOM   3239  H   LEU A 195     -17.607   3.015   3.300  1.00  0.00           H  
ATOM   3240  HA  LEU A 195     -18.915   0.581   3.988  1.00  0.00           H  
ATOM   3241 1HB  LEU A 195     -16.859   1.238   1.858  1.00  0.00           H  
ATOM   3242 2HB  LEU A 195     -17.640  -0.340   1.991  1.00  0.00           H  
ATOM   3243  HG  LEU A 195     -19.129   2.270   1.547  1.00  0.00           H  
ATOM   3244 1HD1 LEU A 195     -19.349   1.503  -0.775  1.00  0.00           H  
ATOM   3245 2HD1 LEU A 195     -17.647   1.770  -0.329  1.00  0.00           H  
ATOM   3246 3HD1 LEU A 195     -18.296   0.115  -0.416  1.00  0.00           H  
ATOM   3247 1HD2 LEU A 195     -20.987   0.745   0.970  1.00  0.00           H  
ATOM   3248 2HD2 LEU A 195     -19.957  -0.655   1.353  1.00  0.00           H  
ATOM   3249 3HD2 LEU A 195     -20.434   0.478   2.641  1.00  0.00           H  
ATOM   3250  N   MET A 196     -15.671   0.641   4.459  1.00  0.00           N  
ATOM   3251  CA  MET A 196     -14.575  -0.052   5.097  1.00  0.00           C  
ATOM   3252  C   MET A 196     -14.780  -0.125   6.609  1.00  0.00           C  
ATOM   3253  O   MET A 196     -14.627  -1.190   7.216  1.00  0.00           O  
ATOM   3254  CB  MET A 196     -13.255   0.638   4.763  1.00  0.00           C  
ATOM   3255  CG  MET A 196     -12.779   0.428   3.333  1.00  0.00           C  
ATOM   3256  SD  MET A 196     -11.108   1.050   3.057  1.00  0.00           S  
ATOM   3257  CE  MET A 196     -11.418   2.809   2.932  1.00  0.00           C  
ATOM   3258  H   MET A 196     -15.495   1.534   4.008  1.00  0.00           H  
ATOM   3259  HA  MET A 196     -14.542  -1.070   4.721  1.00  0.00           H  
ATOM   3260 1HB  MET A 196     -13.353   1.710   4.928  1.00  0.00           H  
ATOM   3261 2HB  MET A 196     -12.474   0.274   5.432  1.00  0.00           H  
ATOM   3262 1HG  MET A 196     -12.794  -0.635   3.097  1.00  0.00           H  
ATOM   3263 2HG  MET A 196     -13.453   0.939   2.646  1.00  0.00           H  
ATOM   3264 1HE  MET A 196     -10.477   3.333   2.761  1.00  0.00           H  
ATOM   3265 2HE  MET A 196     -12.098   3.001   2.101  1.00  0.00           H  
ATOM   3266 3HE  MET A 196     -11.868   3.166   3.859  1.00  0.00           H  
ATOM   3267  N   LYS A 197     -15.142   1.009   7.214  1.00  0.00           N  
ATOM   3268  CA  LYS A 197     -15.370   1.068   8.655  1.00  0.00           C  
ATOM   3269  C   LYS A 197     -16.491   0.122   9.082  1.00  0.00           C  
ATOM   3270  O   LYS A 197     -16.361  -0.603  10.068  1.00  0.00           O  
ATOM   3271  CB  LYS A 197     -15.698   2.499   9.084  1.00  0.00           C  
ATOM   3272  CG  LYS A 197     -15.911   2.673  10.582  1.00  0.00           C  
ATOM   3273  CD  LYS A 197     -16.181   4.128  10.937  1.00  0.00           C  
ATOM   3274  CE  LYS A 197     -16.440   4.297  12.427  1.00  0.00           C  
ATOM   3275  NZ  LYS A 197     -16.723   5.713  12.785  1.00  0.00           N  
ATOM   3276  H   LYS A 197     -15.261   1.853   6.662  1.00  0.00           H  
ATOM   3277  HA  LYS A 197     -14.459   0.756   9.161  1.00  0.00           H  
ATOM   3278 1HB  LYS A 197     -14.889   3.165   8.782  1.00  0.00           H  
ATOM   3279 2HB  LYS A 197     -16.603   2.833   8.577  1.00  0.00           H  
ATOM   3280 1HG  LYS A 197     -16.759   2.067  10.902  1.00  0.00           H  
ATOM   3281 2HG  LYS A 197     -15.024   2.336  11.117  1.00  0.00           H  
ATOM   3282 1HD  LYS A 197     -15.321   4.737  10.654  1.00  0.00           H  
ATOM   3283 2HD  LYS A 197     -17.051   4.482  10.384  1.00  0.00           H  
ATOM   3284 1HE  LYS A 197     -17.290   3.683  12.719  1.00  0.00           H  
ATOM   3285 2HE  LYS A 197     -15.568   3.961  12.988  1.00  0.00           H  
ATOM   3286 1HZ  LYS A 197     -16.888   5.782  13.780  1.00  0.00           H  
ATOM   3287 2HZ  LYS A 197     -15.932   6.289  12.535  1.00  0.00           H  
ATOM   3288 3HZ  LYS A 197     -17.541   6.030  12.286  1.00  0.00           H  
ATOM   3289  N   LYS A 198     -17.593   0.140   8.335  1.00  0.00           N  
ATOM   3290  CA  LYS A 198     -18.766  -0.663   8.676  1.00  0.00           C  
ATOM   3291  C   LYS A 198     -18.431  -2.154   8.722  1.00  0.00           C  
ATOM   3292  O   LYS A 198     -18.820  -2.860   9.654  1.00  0.00           O  
ATOM   3293  CB  LYS A 198     -19.894  -0.410   7.676  1.00  0.00           C  
ATOM   3294  CG  LYS A 198     -21.169  -1.196   7.954  1.00  0.00           C  
ATOM   3295  CD  LYS A 198     -22.239  -0.898   6.914  1.00  0.00           C  
ATOM   3296  CE  LYS A 198     -23.442  -1.815   7.079  1.00  0.00           C  
ATOM   3297  NZ  LYS A 198     -24.173  -1.553   8.348  1.00  0.00           N  
ATOM   3298  H   LYS A 198     -17.625   0.732   7.510  1.00  0.00           H  
ATOM   3299  HA  LYS A 198     -19.110  -0.367   9.666  1.00  0.00           H  
ATOM   3300 1HB  LYS A 198     -20.148   0.650   7.674  1.00  0.00           H  
ATOM   3301 2HB  LYS A 198     -19.555  -0.667   6.672  1.00  0.00           H  
ATOM   3302 1HG  LYS A 198     -20.949  -2.264   7.941  1.00  0.00           H  
ATOM   3303 2HG  LYS A 198     -21.550  -0.933   8.940  1.00  0.00           H  
ATOM   3304 1HD  LYS A 198     -22.566   0.138   7.014  1.00  0.00           H  
ATOM   3305 2HD  LYS A 198     -21.824  -1.035   5.915  1.00  0.00           H  
ATOM   3306 1HE  LYS A 198     -24.127  -1.670   6.244  1.00  0.00           H  
ATOM   3307 2HE  LYS A 198     -23.112  -2.854   7.073  1.00  0.00           H  
ATOM   3308 1HZ  LYS A 198     -24.961  -2.180   8.420  1.00  0.00           H  
ATOM   3309 2HZ  LYS A 198     -23.552  -1.702   9.132  1.00  0.00           H  
ATOM   3310 3HZ  LYS A 198     -24.501  -0.598   8.357  1.00  0.00           H  
ATOM   3311  N   LEU A 199     -17.722  -2.627   7.706  1.00  0.00           N  
ATOM   3312  CA  LEU A 199     -17.452  -4.051   7.543  1.00  0.00           C  
ATOM   3313  C   LEU A 199     -16.319  -4.532   8.460  1.00  0.00           C  
ATOM   3314  O   LEU A 199     -16.155  -5.734   8.676  1.00  0.00           O  
ATOM   3315  CB  LEU A 199     -17.095  -4.350   6.082  1.00  0.00           C  
ATOM   3316  CG  LEU A 199     -18.279  -4.660   5.157  1.00  0.00           C  
ATOM   3317  CD1 LEU A 199     -19.318  -3.553   5.274  1.00  0.00           C  
ATOM   3318  CD2 LEU A 199     -17.784  -4.796   3.725  1.00  0.00           C  
ATOM   3319  H   LEU A 199     -17.364  -1.979   7.013  1.00  0.00           H  
ATOM   3320  HA  LEU A 199     -18.356  -4.599   7.805  1.00  0.00           H  
ATOM   3321 1HB  LEU A 199     -16.570  -3.489   5.670  1.00  0.00           H  
ATOM   3322 2HB  LEU A 199     -16.422  -5.206   6.056  1.00  0.00           H  
ATOM   3323  HG  LEU A 199     -18.750  -5.592   5.469  1.00  0.00           H  
ATOM   3324 1HD1 LEU A 199     -20.160  -3.773   4.617  1.00  0.00           H  
ATOM   3325 2HD1 LEU A 199     -19.670  -3.490   6.304  1.00  0.00           H  
ATOM   3326 3HD1 LEU A 199     -18.872  -2.602   4.984  1.00  0.00           H  
ATOM   3327 1HD2 LEU A 199     -18.626  -5.017   3.068  1.00  0.00           H  
ATOM   3328 2HD2 LEU A 199     -17.315  -3.863   3.412  1.00  0.00           H  
ATOM   3329 3HD2 LEU A 199     -17.056  -5.606   3.668  1.00  0.00           H  
ATOM   3330  N   GLY A 200     -15.549  -3.585   9.012  1.00  0.00           N  
ATOM   3331  CA  GLY A 200     -14.571  -3.912  10.057  1.00  0.00           C  
ATOM   3332  C   GLY A 200     -13.120  -3.847   9.552  1.00  0.00           C  
ATOM   3333  O   GLY A 200     -12.289  -4.670   9.931  1.00  0.00           O  
ATOM   3334  H   GLY A 200     -15.653  -2.621   8.710  1.00  0.00           H  
ATOM   3335 1HA  GLY A 200     -14.694  -3.224  10.893  1.00  0.00           H  
ATOM   3336 2HA  GLY A 200     -14.776  -4.910  10.440  1.00  0.00           H  
ATOM   3337  N   VAL A 201     -12.823  -2.861   8.718  1.00  0.00           N  
ATOM   3338  CA  VAL A 201     -11.445  -2.609   8.283  1.00  0.00           C  
ATOM   3339  C   VAL A 201     -10.665  -1.878   9.369  1.00  0.00           C  
ATOM   3340  O   VAL A 201     -11.159  -0.911   9.950  1.00  0.00           O  
ATOM   3341  CB  VAL A 201     -11.428  -1.772   6.990  1.00  0.00           C  
ATOM   3342  CG1 VAL A 201     -10.000  -1.419   6.602  1.00  0.00           C  
ATOM   3343  CG2 VAL A 201     -12.119  -2.535   5.870  1.00  0.00           C  
ATOM   3344  H   VAL A 201     -13.563  -2.256   8.381  1.00  0.00           H  
ATOM   3345  HA  VAL A 201     -10.959  -3.565   8.080  1.00  0.00           H  
ATOM   3346  HB  VAL A 201     -11.954  -0.834   7.170  1.00  0.00           H  
ATOM   3347 1HG1 VAL A 201     -10.008  -0.826   5.687  1.00  0.00           H  
ATOM   3348 2HG1 VAL A 201      -9.538  -0.842   7.403  1.00  0.00           H  
ATOM   3349 3HG1 VAL A 201      -9.432  -2.333   6.437  1.00  0.00           H  
ATOM   3350 1HG2 VAL A 201     -12.104  -1.936   4.960  1.00  0.00           H  
ATOM   3351 2HG2 VAL A 201     -11.596  -3.476   5.695  1.00  0.00           H  
ATOM   3352 3HG2 VAL A 201     -13.151  -2.740   6.152  1.00  0.00           H  
ATOM   3353  N   ASP A 202      -9.439  -2.318   9.624  1.00  0.00           N  
ATOM   3354  CA  ASP A 202      -8.661  -1.769  10.727  1.00  0.00           C  
ATOM   3355  C   ASP A 202      -7.897  -0.505  10.295  1.00  0.00           C  
ATOM   3356  O   ASP A 202      -7.816   0.466  11.047  1.00  0.00           O  
ATOM   3357  CB  ASP A 202      -7.680  -2.816  11.258  1.00  0.00           C  
ATOM   3358  CG  ASP A 202      -8.376  -4.035  11.848  1.00  0.00           C  
ATOM   3359  OD1 ASP A 202      -9.196  -3.863  12.718  1.00  0.00           O  
ATOM   3360  OD2 ASP A 202      -8.081  -5.126  11.423  1.00  0.00           O  
ATOM   3361  H   ASP A 202      -9.028  -3.031   9.029  1.00  0.00           H  
ATOM   3362  HA  ASP A 202      -9.349  -1.491  11.526  1.00  0.00           H  
ATOM   3363 1HB  ASP A 202      -7.026  -3.145  10.450  1.00  0.00           H  
ATOM   3364 2HB  ASP A 202      -7.050  -2.368  12.027  1.00  0.00           H  
ATOM   3365  N   ILE A 203      -7.337  -0.532   9.073  1.00  0.00           N  
ATOM   3366  CA  ILE A 203      -6.553   0.605   8.563  1.00  0.00           C  
ATOM   3367  C   ILE A 203      -7.058   1.066   7.175  1.00  0.00           C  
ATOM   3368  O   ILE A 203      -6.801   0.412   6.158  1.00  0.00           O  
ATOM   3369  CB  ILE A 203      -5.061   0.238   8.472  1.00  0.00           C  
ATOM   3370  CG1 ILE A 203      -4.557  -0.287   9.819  1.00  0.00           C  
ATOM   3371  CG2 ILE A 203      -4.244   1.442   8.026  1.00  0.00           C  
ATOM   3372  CD1 ILE A 203      -3.161  -0.865   9.765  1.00  0.00           C  
ATOM   3373  H   ILE A 203      -7.457  -1.354   8.492  1.00  0.00           H  
ATOM   3374  HA  ILE A 203      -6.664   1.439   9.257  1.00  0.00           H  
ATOM   3375  HB  ILE A 203      -4.927  -0.567   7.750  1.00  0.00           H  
ATOM   3376 1HG1 ILE A 203      -4.564   0.521  10.550  1.00  0.00           H  
ATOM   3377 2HG1 ILE A 203      -5.232  -1.062  10.183  1.00  0.00           H  
ATOM   3378 1HG2 ILE A 203      -3.191   1.165   7.968  1.00  0.00           H  
ATOM   3379 2HG2 ILE A 203      -4.587   1.772   7.047  1.00  0.00           H  
ATOM   3380 3HG2 ILE A 203      -4.367   2.251   8.746  1.00  0.00           H  
ATOM   3381 1HD1 ILE A 203      -2.874  -1.216  10.757  1.00  0.00           H  
ATOM   3382 2HD1 ILE A 203      -3.139  -1.700   9.064  1.00  0.00           H  
ATOM   3383 3HD1 ILE A 203      -2.462  -0.097   9.437  1.00  0.00           H  
ATOM   3384  N   ARG A 204      -7.769   2.200   7.148  1.00  0.00           N  
ATOM   3385  CA  ARG A 204      -8.350   2.726   5.900  1.00  0.00           C  
ATOM   3386  C   ARG A 204      -7.385   3.680   5.189  1.00  0.00           C  
ATOM   3387  O   ARG A 204      -7.160   4.809   5.646  1.00  0.00           O  
ATOM   3388  CB  ARG A 204      -9.656   3.454   6.181  1.00  0.00           C  
ATOM   3389  CG  ARG A 204     -10.732   2.606   6.840  1.00  0.00           C  
ATOM   3390  CD  ARG A 204     -11.794   3.444   7.453  1.00  0.00           C  
ATOM   3391  NE  ARG A 204     -11.277   4.270   8.533  1.00  0.00           N  
ATOM   3392  CZ  ARG A 204     -11.937   5.306   9.087  1.00  0.00           C  
ATOM   3393  NH1 ARG A 204     -13.135   5.630   8.653  1.00  0.00           N  
ATOM   3394  NH2 ARG A 204     -11.380   5.997  10.066  1.00  0.00           N  
ATOM   3395  H   ARG A 204      -7.915   2.714   8.015  1.00  0.00           H  
ATOM   3396  HA  ARG A 204      -8.559   1.885   5.236  1.00  0.00           H  
ATOM   3397 1HB  ARG A 204      -9.464   4.306   6.831  1.00  0.00           H  
ATOM   3398 2HB  ARG A 204     -10.066   3.840   5.248  1.00  0.00           H  
ATOM   3399 1HG  ARG A 204     -11.194   1.959   6.093  1.00  0.00           H  
ATOM   3400 2HG  ARG A 204     -10.284   1.993   7.623  1.00  0.00           H  
ATOM   3401 1HD  ARG A 204     -12.221   4.101   6.696  1.00  0.00           H  
ATOM   3402 2HD  ARG A 204     -12.575   2.803   7.859  1.00  0.00           H  
ATOM   3403  HE  ARG A 204     -10.358   4.052   8.893  1.00  0.00           H  
ATOM   3404 1HH1 ARG A 204     -13.561   5.102   7.904  1.00  0.00           H  
ATOM   3405 2HH1 ARG A 204     -13.630   6.406   9.068  1.00  0.00           H  
ATOM   3406 1HH2 ARG A 204     -10.458   5.748  10.399  1.00  0.00           H  
ATOM   3407 2HH2 ARG A 204     -11.874   6.772  10.481  1.00  0.00           H  
ATOM   3408  N   ILE A 205      -6.811   3.221   4.074  1.00  0.00           N  
ATOM   3409  CA  ILE A 205      -5.744   3.960   3.408  1.00  0.00           C  
ATOM   3410  C   ILE A 205      -6.207   4.523   2.061  1.00  0.00           C  
ATOM   3411  O   ILE A 205      -6.688   3.783   1.198  1.00  0.00           O  
ATOM   3412  CB  ILE A 205      -4.511   3.062   3.195  1.00  0.00           C  
ATOM   3413  CG1 ILE A 205      -4.086   2.416   4.516  1.00  0.00           C  
ATOM   3414  CG2 ILE A 205      -3.366   3.865   2.598  1.00  0.00           C  
ATOM   3415  CD1 ILE A 205      -3.040   1.336   4.359  1.00  0.00           C  
ATOM   3416  H   ILE A 205      -7.106   2.327   3.690  1.00  0.00           H  
ATOM   3417  HA  ILE A 205      -5.454   4.792   4.043  1.00  0.00           H  
ATOM   3418  HB  ILE A 205      -4.767   2.250   2.515  1.00  0.00           H  
ATOM   3419 1HG1 ILE A 205      -3.690   3.180   5.183  1.00  0.00           H  
ATOM   3420 2HG1 ILE A 205      -4.957   1.977   5.003  1.00  0.00           H  
ATOM   3421 1HG2 ILE A 205      -2.503   3.215   2.454  1.00  0.00           H  
ATOM   3422 2HG2 ILE A 205      -3.672   4.278   1.638  1.00  0.00           H  
ATOM   3423 3HG2 ILE A 205      -3.099   4.677   3.274  1.00  0.00           H  
ATOM   3424 1HD1 ILE A 205      -2.791   0.926   5.337  1.00  0.00           H  
ATOM   3425 2HD1 ILE A 205      -3.430   0.542   3.721  1.00  0.00           H  
ATOM   3426 3HD1 ILE A 205      -2.145   1.760   3.905  1.00  0.00           H  
ATOM   3427  N   ILE A 206      -6.051   5.829   1.889  1.00  0.00           N  
ATOM   3428  CA  ILE A 206      -6.408   6.486   0.636  1.00  0.00           C  
ATOM   3429  C   ILE A 206      -5.162   6.827  -0.173  1.00  0.00           C  
ATOM   3430  O   ILE A 206      -4.320   7.599   0.274  1.00  0.00           O  
ATOM   3431  CB  ILE A 206      -7.220   7.767   0.897  1.00  0.00           C  
ATOM   3432  CG1 ILE A 206      -8.472   7.448   1.718  1.00  0.00           C  
ATOM   3433  CG2 ILE A 206      -7.598   8.434  -0.417  1.00  0.00           C  
ATOM   3434  CD1 ILE A 206      -9.398   6.452   1.058  1.00  0.00           C  
ATOM   3435  H   ILE A 206      -5.667   6.384   2.648  1.00  0.00           H  
ATOM   3436  HA  ILE A 206      -7.021   5.804   0.047  1.00  0.00           H  
ATOM   3437  HB  ILE A 206      -6.624   8.462   1.488  1.00  0.00           H  
ATOM   3438 1HG1 ILE A 206      -8.178   7.049   2.689  1.00  0.00           H  
ATOM   3439 2HG1 ILE A 206      -9.032   8.365   1.899  1.00  0.00           H  
ATOM   3440 1HG2 ILE A 206      -8.172   9.338  -0.214  1.00  0.00           H  
ATOM   3441 2HG2 ILE A 206      -6.694   8.695  -0.965  1.00  0.00           H  
ATOM   3442 3HG2 ILE A 206      -8.200   7.749  -1.014  1.00  0.00           H  
ATOM   3443 1HD1 ILE A 206     -10.262   6.277   1.700  1.00  0.00           H  
ATOM   3444 2HD1 ILE A 206      -9.734   6.848   0.099  1.00  0.00           H  
ATOM   3445 3HD1 ILE A 206      -8.869   5.514   0.899  1.00  0.00           H  
ATOM   3446  N   ALA A 207      -5.042   6.234  -1.359  1.00  0.00           N  
ATOM   3447  CA  ALA A 207      -3.846   6.410  -2.177  1.00  0.00           C  
ATOM   3448  C   ALA A 207      -4.118   7.363  -3.315  1.00  0.00           C  
ATOM   3449  O   ALA A 207      -5.216   7.386  -3.871  1.00  0.00           O  
ATOM   3450  CB  ALA A 207      -3.366   5.072  -2.714  1.00  0.00           C  
ATOM   3451  H   ALA A 207      -5.793   5.648  -1.700  1.00  0.00           H  
ATOM   3452  HA  ALA A 207      -3.072   6.843  -1.559  1.00  0.00           H  
ATOM   3453 1HB  ALA A 207      -2.463   5.219  -3.303  1.00  0.00           H  
ATOM   3454 2HB  ALA A 207      -3.155   4.424  -1.908  1.00  0.00           H  
ATOM   3455 3HB  ALA A 207      -4.114   4.642  -3.318  1.00  0.00           H  
ATOM   3456  N   LEU A 208      -3.120   8.155  -3.661  1.00  0.00           N  
ATOM   3457  CA  LEU A 208      -3.234   9.071  -4.777  1.00  0.00           C  
ATOM   3458  C   LEU A 208      -2.180   8.803  -5.832  1.00  0.00           C  
ATOM   3459  O   LEU A 208      -0.993   8.679  -5.522  1.00  0.00           O  
ATOM   3460  CB  LEU A 208      -3.115  10.518  -4.284  1.00  0.00           C  
ATOM   3461  CG  LEU A 208      -4.115  10.936  -3.198  1.00  0.00           C  
ATOM   3462  CD1 LEU A 208      -3.740  12.312  -2.665  1.00  0.00           C  
ATOM   3463  CD2 LEU A 208      -5.522  10.938  -3.778  1.00  0.00           C  
ATOM   3464  H   LEU A 208      -2.259   8.130  -3.121  1.00  0.00           H  
ATOM   3465  HA  LEU A 208      -4.215   8.939  -5.232  1.00  0.00           H  
ATOM   3466 1HB  LEU A 208      -2.112  10.667  -3.886  1.00  0.00           H  
ATOM   3467 2HB  LEU A 208      -3.249  11.187  -5.134  1.00  0.00           H  
ATOM   3468  HG  LEU A 208      -4.066  10.231  -2.367  1.00  0.00           H  
ATOM   3469 1HD1 LEU A 208      -4.451  12.609  -1.893  1.00  0.00           H  
ATOM   3470 2HD1 LEU A 208      -2.737  12.277  -2.239  1.00  0.00           H  
ATOM   3471 3HD1 LEU A 208      -3.765  13.036  -3.478  1.00  0.00           H  
ATOM   3472 1HD2 LEU A 208      -6.233  11.234  -3.006  1.00  0.00           H  
ATOM   3473 2HD2 LEU A 208      -5.572  11.643  -4.607  1.00  0.00           H  
ATOM   3474 3HD2 LEU A 208      -5.770   9.939  -4.135  1.00  0.00           H  
ATOM   3475  N   ARG A 209      -2.612   8.737  -7.090  1.00  0.00           N  
ATOM   3476  CA  ARG A 209      -1.707   8.477  -8.205  1.00  0.00           C  
ATOM   3477  C   ARG A 209      -0.827   9.697  -8.486  1.00  0.00           C  
ATOM   3478  O   ARG A 209      -1.330  10.798  -8.718  1.00  0.00           O  
ATOM   3479  CB  ARG A 209      -2.491   8.115  -9.459  1.00  0.00           C  
ATOM   3480  CG  ARG A 209      -1.648   7.592 -10.611  1.00  0.00           C  
ATOM   3481  CD  ARG A 209      -2.463   7.378 -11.834  1.00  0.00           C  
ATOM   3482  NE  ARG A 209      -1.642   7.002 -12.974  1.00  0.00           N  
ATOM   3483  CZ  ARG A 209      -2.114   6.771 -14.214  1.00  0.00           C  
ATOM   3484  NH1 ARG A 209      -3.401   6.880 -14.458  1.00  0.00           N  
ATOM   3485  NH2 ARG A 209      -1.284   6.433 -15.186  1.00  0.00           N  
ATOM   3486  H   ARG A 209      -3.603   8.871  -7.279  1.00  0.00           H  
ATOM   3487  HA  ARG A 209      -1.064   7.638  -7.943  1.00  0.00           H  
ATOM   3488 1HB  ARG A 209      -3.229   7.352  -9.218  1.00  0.00           H  
ATOM   3489 2HB  ARG A 209      -3.031   8.992  -9.816  1.00  0.00           H  
ATOM   3490 1HG  ARG A 209      -0.863   8.312 -10.844  1.00  0.00           H  
ATOM   3491 2HG  ARG A 209      -1.196   6.640 -10.329  1.00  0.00           H  
ATOM   3492 1HD  ARG A 209      -3.184   6.580 -11.656  1.00  0.00           H  
ATOM   3493 2HD  ARG A 209      -2.992   8.296 -12.084  1.00  0.00           H  
ATOM   3494  HE  ARG A 209      -0.646   6.907 -12.825  1.00  0.00           H  
ATOM   3495 1HH1 ARG A 209      -4.036   7.138 -13.716  1.00  0.00           H  
ATOM   3496 2HH1 ARG A 209      -3.755   6.707 -15.388  1.00  0.00           H  
ATOM   3497 1HH2 ARG A 209      -0.294   6.349 -14.998  1.00  0.00           H  
ATOM   3498 2HH2 ARG A 209      -1.638   6.260 -16.115  1.00  0.00           H  
ATOM   3499  N   MET A 210       0.491   9.501  -8.440  1.00  0.00           N  
ATOM   3500  CA  MET A 210       1.425  10.618  -8.555  1.00  0.00           C  
ATOM   3501  C   MET A 210       1.736  10.956 -10.003  1.00  0.00           C  
ATOM   3502  O   MET A 210       2.763  10.543 -10.544  1.00  0.00           O  
ATOM   3503  CB  MET A 210       2.715  10.302  -7.801  1.00  0.00           C  
ATOM   3504  CG  MET A 210       3.673  11.477  -7.672  1.00  0.00           C  
ATOM   3505  SD  MET A 210       2.922  12.900  -6.856  1.00  0.00           S  
ATOM   3506  CE  MET A 210       2.541  13.936  -8.266  1.00  0.00           C  
ATOM   3507  H   MET A 210       0.851   8.561  -8.292  1.00  0.00           H  
ATOM   3508  HA  MET A 210       0.964  11.496  -8.107  1.00  0.00           H  
ATOM   3509 1HB  MET A 210       2.474   9.956  -6.797  1.00  0.00           H  
ATOM   3510 2HB  MET A 210       3.244   9.493  -8.308  1.00  0.00           H  
ATOM   3511 1HG  MET A 210       4.548  11.173  -7.098  1.00  0.00           H  
ATOM   3512 2HG  MET A 210       4.007  11.785  -8.663  1.00  0.00           H  
ATOM   3513 1HE  MET A 210       2.070  14.857  -7.924  1.00  0.00           H  
ATOM   3514 2HE  MET A 210       3.460  14.175  -8.802  1.00  0.00           H  
ATOM   3515 3HE  MET A 210       1.860  13.406  -8.933  1.00  0.00           H  
ATOM   3516  N   THR A 211       0.852  11.730 -10.617  1.00  0.00           N  
ATOM   3517  CA  THR A 211       1.085  12.263 -11.958  1.00  0.00           C  
ATOM   3518  C   THR A 211       1.077  13.791 -11.953  1.00  0.00           C  
ATOM   3519  O   THR A 211       1.541  14.427 -12.898  1.00  0.00           O  
ATOM   3520  CB  THR A 211       0.030  11.743 -12.952  1.00  0.00           C  
ATOM   3521  OG1 THR A 211      -1.275  12.156 -12.528  1.00  0.00           O  
ATOM   3522  CG2 THR A 211       0.076  10.225 -13.033  1.00  0.00           C  
ATOM   3523  H   THR A 211      -0.010  11.965 -10.133  1.00  0.00           H  
ATOM   3524  HA  THR A 211       2.064  11.922 -12.300  1.00  0.00           H  
ATOM   3525  HB  THR A 211       0.225  12.160 -13.940  1.00  0.00           H  
ATOM   3526  HG1 THR A 211      -1.899  11.440 -12.670  1.00  0.00           H  
ATOM   3527 1HG2 THR A 211      -0.675   9.875 -13.740  1.00  0.00           H  
ATOM   3528 2HG2 THR A 211       1.064   9.908 -13.366  1.00  0.00           H  
ATOM   3529 3HG2 THR A 211      -0.127   9.802 -12.050  1.00  0.00           H  
ATOM   3530  N   ASP A 212       0.545  14.370 -10.878  1.00  0.00           N  
ATOM   3531  CA  ASP A 212       0.361  15.815 -10.788  1.00  0.00           C  
ATOM   3532  C   ASP A 212       0.400  16.284  -9.330  1.00  0.00           C  
ATOM   3533  O   ASP A 212      -0.499  15.980  -8.543  1.00  0.00           O  
ATOM   3534  CB  ASP A 212      -0.965  16.227 -11.432  1.00  0.00           C  
ATOM   3535  CG  ASP A 212      -1.173  17.736 -11.447  1.00  0.00           C  
ATOM   3536  OD1 ASP A 212      -0.373  18.432 -10.867  1.00  0.00           O  
ATOM   3537  OD2 ASP A 212      -2.129  18.178 -12.038  1.00  0.00           O  
ATOM   3538  H   ASP A 212       0.264  13.792 -10.101  1.00  0.00           H  
ATOM   3539  HA  ASP A 212       1.178  16.301 -11.324  1.00  0.00           H  
ATOM   3540 1HB  ASP A 212      -1.002  15.860 -12.457  1.00  0.00           H  
ATOM   3541 2HB  ASP A 212      -1.792  15.767 -10.889  1.00  0.00           H  
ATOM   3542  N   GLU A 213       1.464  17.005  -8.974  1.00  0.00           N  
ATOM   3543  CA  GLU A 213       1.673  17.452  -7.593  1.00  0.00           C  
ATOM   3544  C   GLU A 213       0.535  18.349  -7.093  1.00  0.00           C  
ATOM   3545  O   GLU A 213       0.303  18.458  -5.884  1.00  0.00           O  
ATOM   3546  CB  GLU A 213       3.003  18.199  -7.478  1.00  0.00           C  
ATOM   3547  CG  GLU A 213       3.037  19.537  -8.204  1.00  0.00           C  
ATOM   3548  CD  GLU A 213       4.415  20.137  -8.260  1.00  0.00           C  
ATOM   3549  OE1 GLU A 213       5.360  19.397  -8.390  1.00  0.00           O  
ATOM   3550  OE2 GLU A 213       4.522  21.338  -8.172  1.00  0.00           O  
ATOM   3551  H   GLU A 213       2.155  17.232  -9.673  1.00  0.00           H  
ATOM   3552  HA  GLU A 213       1.717  16.572  -6.951  1.00  0.00           H  
ATOM   3553 1HB  GLU A 213       3.228  18.383  -6.428  1.00  0.00           H  
ATOM   3554 2HB  GLU A 213       3.804  17.580  -7.881  1.00  0.00           H  
ATOM   3555 1HG  GLU A 213       2.674  19.395  -9.222  1.00  0.00           H  
ATOM   3556 2HG  GLU A 213       2.364  20.229  -7.700  1.00  0.00           H  
ATOM   3557  N   GLU A 214      -0.156  19.007  -8.024  1.00  0.00           N  
ATOM   3558  CA  GLU A 214      -1.237  19.921  -7.667  1.00  0.00           C  
ATOM   3559  C   GLU A 214      -2.489  19.167  -7.259  1.00  0.00           C  
ATOM   3560  O   GLU A 214      -3.127  19.500  -6.256  1.00  0.00           O  
ATOM   3561  CB  GLU A 214      -1.557  20.854  -8.837  1.00  0.00           C  
ATOM   3562  CG  GLU A 214      -0.463  21.863  -9.154  1.00  0.00           C  
ATOM   3563  CD  GLU A 214      -0.869  22.856 -10.207  1.00  0.00           C  
ATOM   3564  OE1 GLU A 214      -1.974  22.766 -10.687  1.00  0.00           O  
ATOM   3565  OE2 GLU A 214      -0.074  23.707 -10.532  1.00  0.00           O  
ATOM   3566  H   GLU A 214       0.084  18.882  -9.001  1.00  0.00           H  
ATOM   3567  HA  GLU A 214      -0.913  20.520  -6.817  1.00  0.00           H  
ATOM   3568 1HB  GLU A 214      -1.737  20.263  -9.735  1.00  0.00           H  
ATOM   3569 2HB  GLU A 214      -2.471  21.408  -8.621  1.00  0.00           H  
ATOM   3570 1HG  GLU A 214      -0.205  22.402  -8.243  1.00  0.00           H  
ATOM   3571 2HG  GLU A 214       0.424  21.328  -9.490  1.00  0.00           H  
ATOM   3572  N   LYS A 215      -2.842  18.143  -8.032  1.00  0.00           N  
ATOM   3573  CA  LYS A 215      -3.935  17.258  -7.661  1.00  0.00           C  
ATOM   3574  C   LYS A 215      -3.634  16.554  -6.358  1.00  0.00           C  
ATOM   3575  O   LYS A 215      -4.477  16.488  -5.467  1.00  0.00           O  
ATOM   3576  CB  LYS A 215      -4.200  16.233  -8.765  1.00  0.00           C  
ATOM   3577  CG  LYS A 215      -4.974  16.778  -9.957  1.00  0.00           C  
ATOM   3578  CD  LYS A 215      -5.583  15.654 -10.783  1.00  0.00           C  
ATOM   3579  CE  LYS A 215      -4.594  15.122 -11.809  1.00  0.00           C  
ATOM   3580  NZ  LYS A 215      -5.205  14.089 -12.688  1.00  0.00           N  
ATOM   3581  H   LYS A 215      -2.332  17.974  -8.899  1.00  0.00           H  
ATOM   3582  HA  LYS A 215      -4.835  17.857  -7.519  1.00  0.00           H  
ATOM   3583 1HB  LYS A 215      -3.252  15.840  -9.133  1.00  0.00           H  
ATOM   3584 2HB  LYS A 215      -4.765  15.395  -8.355  1.00  0.00           H  
ATOM   3585 1HG  LYS A 215      -5.773  17.432  -9.605  1.00  0.00           H  
ATOM   3586 2HG  LYS A 215      -4.305  17.361 -10.590  1.00  0.00           H  
ATOM   3587 1HD  LYS A 215      -5.883  14.839 -10.122  1.00  0.00           H  
ATOM   3588 2HD  LYS A 215      -6.468  16.022 -11.302  1.00  0.00           H  
ATOM   3589 1HE  LYS A 215      -4.236  15.943 -12.429  1.00  0.00           H  
ATOM   3590 2HE  LYS A 215      -3.738  14.684 -11.296  1.00  0.00           H  
ATOM   3591 1HZ  LYS A 215      -4.519  13.761 -13.352  1.00  0.00           H  
ATOM   3592 2HZ  LYS A 215      -5.524  13.313 -12.124  1.00  0.00           H  
ATOM   3593 3HZ  LYS A 215      -5.989  14.489 -13.183  1.00  0.00           H  
ATOM   3594  N   PHE A 216      -2.423  16.025  -6.244  1.00  0.00           N  
ATOM   3595  CA  PHE A 216      -2.037  15.259  -5.079  1.00  0.00           C  
ATOM   3596  C   PHE A 216      -2.273  16.047  -3.797  1.00  0.00           C  
ATOM   3597  O   PHE A 216      -2.904  15.552  -2.865  1.00  0.00           O  
ATOM   3598  CB  PHE A 216      -0.566  14.854  -5.174  1.00  0.00           C  
ATOM   3599  CG  PHE A 216      -0.082  14.049  -4.001  1.00  0.00           C  
ATOM   3600  CD1 PHE A 216      -0.167  12.664  -4.009  1.00  0.00           C  
ATOM   3601  CD2 PHE A 216       0.459  14.674  -2.888  1.00  0.00           C  
ATOM   3602  CE1 PHE A 216       0.277  11.923  -2.931  1.00  0.00           C  
ATOM   3603  CE2 PHE A 216       0.906  13.935  -1.809  1.00  0.00           C  
ATOM   3604  CZ  PHE A 216       0.814  12.558  -1.831  1.00  0.00           C  
ATOM   3605  H   PHE A 216      -1.750  16.154  -6.995  1.00  0.00           H  
ATOM   3606  HA  PHE A 216      -2.647  14.355  -5.042  1.00  0.00           H  
ATOM   3607 1HB  PHE A 216      -0.408  14.266  -6.078  1.00  0.00           H  
ATOM   3608 2HB  PHE A 216       0.053  15.746  -5.252  1.00  0.00           H  
ATOM   3609  HD1 PHE A 216      -0.591  12.162  -4.879  1.00  0.00           H  
ATOM   3610  HD2 PHE A 216       0.531  15.762  -2.871  1.00  0.00           H  
ATOM   3611  HE1 PHE A 216       0.204  10.836  -2.950  1.00  0.00           H  
ATOM   3612  HE2 PHE A 216       1.329  14.439  -0.941  1.00  0.00           H  
ATOM   3613  HZ  PHE A 216       1.164  11.975  -0.981  1.00  0.00           H  
ATOM   3614  N   LYS A 217      -1.760  17.276  -3.755  1.00  0.00           N  
ATOM   3615  CA  LYS A 217      -1.884  18.112  -2.569  1.00  0.00           C  
ATOM   3616  C   LYS A 217      -3.343  18.350  -2.199  1.00  0.00           C  
ATOM   3617  O   LYS A 217      -3.732  18.202  -1.039  1.00  0.00           O  
ATOM   3618  CB  LYS A 217      -1.173  19.449  -2.783  1.00  0.00           C  
ATOM   3619  CG  LYS A 217      -1.214  20.382  -1.580  1.00  0.00           C  
ATOM   3620  CD  LYS A 217      -0.415  21.651  -1.838  1.00  0.00           C  
ATOM   3621  CE  LYS A 217      -0.475  22.596  -0.648  1.00  0.00           C  
ATOM   3622  NZ  LYS A 217       0.299  23.844  -0.888  1.00  0.00           N  
ATOM   3623  H   LYS A 217      -1.268  17.638  -4.567  1.00  0.00           H  
ATOM   3624  HA  LYS A 217      -1.411  17.598  -1.732  1.00  0.00           H  
ATOM   3625 1HB  LYS A 217      -0.127  19.268  -3.031  1.00  0.00           H  
ATOM   3626 2HB  LYS A 217      -1.625  19.970  -3.627  1.00  0.00           H  
ATOM   3627 1HG  LYS A 217      -2.248  20.652  -1.364  1.00  0.00           H  
ATOM   3628 2HG  LYS A 217      -0.800  19.873  -0.710  1.00  0.00           H  
ATOM   3629 1HD  LYS A 217       0.627  21.392  -2.033  1.00  0.00           H  
ATOM   3630 2HD  LYS A 217      -0.814  22.160  -2.715  1.00  0.00           H  
ATOM   3631 1HE  LYS A 217      -1.513  22.860  -0.445  1.00  0.00           H  
ATOM   3632 2HE  LYS A 217      -0.072  22.098   0.234  1.00  0.00           H  
ATOM   3633 1HZ  LYS A 217       0.234  24.443  -0.077  1.00  0.00           H  
ATOM   3634 2HZ  LYS A 217       1.267  23.613  -1.059  1.00  0.00           H  
ATOM   3635 3HZ  LYS A 217      -0.079  24.326  -1.692  1.00  0.00           H  
ATOM   3636  N   LYS A 218      -4.149  18.726  -3.190  1.00  0.00           N  
ATOM   3637  CA  LYS A 218      -5.535  19.105  -2.946  1.00  0.00           C  
ATOM   3638  C   LYS A 218      -6.383  17.899  -2.556  1.00  0.00           C  
ATOM   3639  O   LYS A 218      -7.223  17.982  -1.657  1.00  0.00           O  
ATOM   3640  CB  LYS A 218      -6.128  19.784  -4.182  1.00  0.00           C  
ATOM   3641  CG  LYS A 218      -5.512  21.138  -4.511  1.00  0.00           C  
ATOM   3642  CD  LYS A 218      -5.917  22.192  -3.492  1.00  0.00           C  
ATOM   3643  CE  LYS A 218      -5.300  23.544  -3.819  1.00  0.00           C  
ATOM   3644  NZ  LYS A 218      -5.779  24.074  -5.124  1.00  0.00           N  
ATOM   3645  H   LYS A 218      -3.789  18.756  -4.139  1.00  0.00           H  
ATOM   3646  HA  LYS A 218      -5.560  19.812  -2.117  1.00  0.00           H  
ATOM   3647 1HB  LYS A 218      -5.998  19.137  -5.050  1.00  0.00           H  
ATOM   3648 2HB  LYS A 218      -7.199  19.930  -4.039  1.00  0.00           H  
ATOM   3649 1HG  LYS A 218      -4.425  21.051  -4.519  1.00  0.00           H  
ATOM   3650 2HG  LYS A 218      -5.840  21.455  -5.501  1.00  0.00           H  
ATOM   3651 1HD  LYS A 218      -7.003  22.290  -3.482  1.00  0.00           H  
ATOM   3652 2HD  LYS A 218      -5.589  21.884  -2.500  1.00  0.00           H  
ATOM   3653 1HE  LYS A 218      -5.553  24.258  -3.036  1.00  0.00           H  
ATOM   3654 2HE  LYS A 218      -4.215  23.449  -3.856  1.00  0.00           H  
ATOM   3655 1HZ  LYS A 218      -5.347  24.969  -5.303  1.00  0.00           H  
ATOM   3656 2HZ  LYS A 218      -5.532  23.428  -5.861  1.00  0.00           H  
ATOM   3657 3HZ  LYS A 218      -6.782  24.184  -5.096  1.00  0.00           H  
ATOM   3658  N   LEU A 219      -6.161  16.783  -3.237  1.00  0.00           N  
ATOM   3659  CA  LEU A 219      -6.912  15.568  -2.977  1.00  0.00           C  
ATOM   3660  C   LEU A 219      -6.558  14.973  -1.612  1.00  0.00           C  
ATOM   3661  O   LEU A 219      -7.433  14.486  -0.892  1.00  0.00           O  
ATOM   3662  CB  LEU A 219      -6.640  14.539  -4.080  1.00  0.00           C  
ATOM   3663  CG  LEU A 219      -7.110  14.931  -5.487  1.00  0.00           C  
ATOM   3664  CD1 LEU A 219      -6.662  13.873  -6.486  1.00  0.00           C  
ATOM   3665  CD2 LEU A 219      -8.624  15.081  -5.492  1.00  0.00           C  
ATOM   3666  H   LEU A 219      -5.454  16.780  -3.966  1.00  0.00           H  
ATOM   3667  HA  LEU A 219      -7.973  15.813  -2.979  1.00  0.00           H  
ATOM   3668 1HB  LEU A 219      -5.567  14.357  -4.129  1.00  0.00           H  
ATOM   3669 2HB  LEU A 219      -7.134  13.605  -3.814  1.00  0.00           H  
ATOM   3670  HG  LEU A 219      -6.650  15.877  -5.774  1.00  0.00           H  
ATOM   3671 1HD1 LEU A 219      -6.996  14.152  -7.485  1.00  0.00           H  
ATOM   3672 2HD1 LEU A 219      -5.574  13.800  -6.475  1.00  0.00           H  
ATOM   3673 3HD1 LEU A 219      -7.094  12.910  -6.215  1.00  0.00           H  
ATOM   3674 1HD2 LEU A 219      -8.959  15.361  -6.492  1.00  0.00           H  
ATOM   3675 2HD2 LEU A 219      -9.085  14.135  -5.206  1.00  0.00           H  
ATOM   3676 3HD2 LEU A 219      -8.915  15.856  -4.782  1.00  0.00           H  
ATOM   3677  N   ALA A 220      -5.274  15.023  -1.257  1.00  0.00           N  
ATOM   3678  CA  ALA A 220      -4.821  14.540   0.045  1.00  0.00           C  
ATOM   3679  C   ALA A 220      -5.447  15.350   1.164  1.00  0.00           C  
ATOM   3680  O   ALA A 220      -5.864  14.800   2.185  1.00  0.00           O  
ATOM   3681  CB  ALA A 220      -3.309  14.606   0.131  1.00  0.00           C  
ATOM   3682  H   ALA A 220      -4.594  15.403  -1.906  1.00  0.00           H  
ATOM   3683  HA  ALA A 220      -5.143  13.510   0.158  1.00  0.00           H  
ATOM   3684 1HB  ALA A 220      -2.988  14.229   1.091  1.00  0.00           H  
ATOM   3685 2HB  ALA A 220      -2.871  14.003  -0.660  1.00  0.00           H  
ATOM   3686 3HB  ALA A 220      -2.986  15.633   0.021  1.00  0.00           H  
ATOM   3687  N   LYS A 221      -5.525  16.657   0.968  1.00  0.00           N  
ATOM   3688  CA  LYS A 221      -6.135  17.532   1.946  1.00  0.00           C  
ATOM   3689  C   LYS A 221      -7.575  17.127   2.207  1.00  0.00           C  
ATOM   3690  O   LYS A 221      -7.996  16.999   3.357  1.00  0.00           O  
ATOM   3691  CB  LYS A 221      -6.069  18.987   1.480  1.00  0.00           C  
ATOM   3692  CG  LYS A 221      -6.617  19.994   2.482  1.00  0.00           C  
ATOM   3693  CD  LYS A 221      -6.425  21.422   1.993  1.00  0.00           C  
ATOM   3694  CE  LYS A 221      -6.859  22.432   3.045  1.00  0.00           C  
ATOM   3695  NZ  LYS A 221      -8.336  22.452   3.221  1.00  0.00           N  
ATOM   3696  H   LYS A 221      -5.146  17.056   0.113  1.00  0.00           H  
ATOM   3697  HA  LYS A 221      -5.587  17.443   2.883  1.00  0.00           H  
ATOM   3698 1HB  LYS A 221      -5.033  19.255   1.269  1.00  0.00           H  
ATOM   3699 2HB  LYS A 221      -6.631  19.098   0.553  1.00  0.00           H  
ATOM   3700 1HG  LYS A 221      -7.681  19.812   2.637  1.00  0.00           H  
ATOM   3701 2HG  LYS A 221      -6.104  19.874   3.436  1.00  0.00           H  
ATOM   3702 1HD  LYS A 221      -5.373  21.587   1.754  1.00  0.00           H  
ATOM   3703 2HD  LYS A 221      -7.013  21.579   1.088  1.00  0.00           H  
ATOM   3704 1HE  LYS A 221      -6.395  22.186   3.998  1.00  0.00           H  
ATOM   3705 2HE  LYS A 221      -6.527  23.428   2.751  1.00  0.00           H  
ATOM   3706 1HZ  LYS A 221      -8.582  23.134   3.925  1.00  0.00           H  
ATOM   3707 2HZ  LYS A 221      -8.777  22.699   2.346  1.00  0.00           H  
ATOM   3708 3HZ  LYS A 221      -8.653  21.539   3.512  1.00  0.00           H  
ATOM   3709  N   ILE A 222      -8.328  16.912   1.132  1.00  0.00           N  
ATOM   3710  CA  ILE A 222      -9.713  16.484   1.244  1.00  0.00           C  
ATOM   3711  C   ILE A 222      -9.838  15.150   1.969  1.00  0.00           C  
ATOM   3712  O   ILE A 222     -10.658  15.003   2.873  1.00  0.00           O  
ATOM   3713  CB  ILE A 222     -10.361  16.373  -0.148  1.00  0.00           C  
ATOM   3714  CG1 ILE A 222     -10.515  17.760  -0.778  1.00  0.00           C  
ATOM   3715  CG2 ILE A 222     -11.709  15.675  -0.053  1.00  0.00           C  
ATOM   3716  CD1 ILE A 222     -10.858  17.728  -2.250  1.00  0.00           C  
ATOM   3717  H   ILE A 222      -7.926  17.056   0.208  1.00  0.00           H  
ATOM   3718  HA  ILE A 222     -10.256  17.233   1.821  1.00  0.00           H  
ATOM   3719  HB  ILE A 222      -9.711  15.799  -0.807  1.00  0.00           H  
ATOM   3720 1HG1 ILE A 222     -11.298  18.311  -0.257  1.00  0.00           H  
ATOM   3721 2HG1 ILE A 222      -9.588  18.320  -0.656  1.00  0.00           H  
ATOM   3722 1HG2 ILE A 222     -12.153  15.606  -1.046  1.00  0.00           H  
ATOM   3723 2HG2 ILE A 222     -11.572  14.674   0.354  1.00  0.00           H  
ATOM   3724 3HG2 ILE A 222     -12.369  16.246   0.600  1.00  0.00           H  
ATOM   3725 1HD1 ILE A 222     -10.950  18.748  -2.624  1.00  0.00           H  
ATOM   3726 2HD1 ILE A 222     -10.068  17.211  -2.796  1.00  0.00           H  
ATOM   3727 3HD1 ILE A 222     -11.801  17.203  -2.392  1.00  0.00           H  
ATOM   3728  N   ALA A 223      -9.024  14.177   1.575  1.00  0.00           N  
ATOM   3729  CA  ALA A 223      -9.083  12.861   2.195  1.00  0.00           C  
ATOM   3730  C   ALA A 223      -8.813  12.966   3.694  1.00  0.00           C  
ATOM   3731  O   ALA A 223      -9.478  12.309   4.502  1.00  0.00           O  
ATOM   3732  CB  ALA A 223      -8.078  11.924   1.543  1.00  0.00           C  
ATOM   3733  H   ALA A 223      -8.356  14.351   0.829  1.00  0.00           H  
ATOM   3734  HA  ALA A 223     -10.086  12.462   2.058  1.00  0.00           H  
ATOM   3735 1HB  ALA A 223      -8.146  10.940   2.003  1.00  0.00           H  
ATOM   3736 2HB  ALA A 223      -8.293  11.843   0.481  1.00  0.00           H  
ATOM   3737 3HB  ALA A 223      -7.071  12.318   1.680  1.00  0.00           H  
ATOM   3738  N   ALA A 224      -7.842  13.799   4.063  1.00  0.00           N  
ATOM   3739  CA  ALA A 224      -7.488  13.980   5.466  1.00  0.00           C  
ATOM   3740  C   ALA A 224      -8.690  14.505   6.261  1.00  0.00           C  
ATOM   3741  O   ALA A 224      -8.972  14.034   7.364  1.00  0.00           O  
ATOM   3742  CB  ALA A 224      -6.314  14.936   5.592  1.00  0.00           C  
ATOM   3743  H   ALA A 224      -7.335  14.320   3.352  1.00  0.00           H  
ATOM   3744  HA  ALA A 224      -7.207  13.010   5.876  1.00  0.00           H  
ATOM   3745 1HB  ALA A 224      -6.045  15.047   6.640  1.00  0.00           H  
ATOM   3746 2HB  ALA A 224      -5.462  14.541   5.039  1.00  0.00           H  
ATOM   3747 3HB  ALA A 224      -6.591  15.908   5.183  1.00  0.00           H  
ATOM   3748  N   GLU A 225      -9.398  15.475   5.681  1.00  0.00           N  
ATOM   3749  CA  GLU A 225     -10.581  16.065   6.313  1.00  0.00           C  
ATOM   3750  C   GLU A 225     -11.706  15.048   6.485  1.00  0.00           C  
ATOM   3751  O   GLU A 225     -12.509  15.148   7.413  1.00  0.00           O  
ATOM   3752  CB  GLU A 225     -11.085  17.252   5.489  1.00  0.00           C  
ATOM   3753  CG  GLU A 225     -10.185  18.479   5.537  1.00  0.00           C  
ATOM   3754  CD  GLU A 225     -10.134  19.113   6.899  1.00  0.00           C  
ATOM   3755  OE1 GLU A 225     -11.175  19.390   7.444  1.00  0.00           O  
ATOM   3756  OE2 GLU A 225      -9.052  19.321   7.396  1.00  0.00           O  
ATOM   3757  H   GLU A 225      -9.102  15.825   4.773  1.00  0.00           H  
ATOM   3758  HA  GLU A 225     -10.298  16.422   7.304  1.00  0.00           H  
ATOM   3759 1HB  GLU A 225     -11.187  16.953   4.445  1.00  0.00           H  
ATOM   3760 2HB  GLU A 225     -12.073  17.548   5.843  1.00  0.00           H  
ATOM   3761 1HG  GLU A 225      -9.176  18.188   5.246  1.00  0.00           H  
ATOM   3762 2HG  GLU A 225     -10.546  19.210   4.815  1.00  0.00           H  
ATOM   3763  N   LEU A 226     -11.763  14.072   5.586  1.00  0.00           N  
ATOM   3764  CA  LEU A 226     -12.783  13.032   5.652  1.00  0.00           C  
ATOM   3765  C   LEU A 226     -12.426  11.928   6.653  1.00  0.00           C  
ATOM   3766  O   LEU A 226     -13.213  11.004   6.872  1.00  0.00           O  
ATOM   3767  CB  LEU A 226     -12.987  12.417   4.262  1.00  0.00           C  
ATOM   3768  CG  LEU A 226     -13.594  13.349   3.206  1.00  0.00           C  
ATOM   3769  CD1 LEU A 226     -13.564  12.664   1.846  1.00  0.00           C  
ATOM   3770  CD2 LEU A 226     -15.018  13.709   3.604  1.00  0.00           C  
ATOM   3771  H   LEU A 226     -11.091  14.060   4.823  1.00  0.00           H  
ATOM   3772  HA  LEU A 226     -13.716  13.493   5.976  1.00  0.00           H  
ATOM   3773 1HB  LEU A 226     -12.023  12.076   3.888  1.00  0.00           H  
ATOM   3774 2HB  LEU A 226     -13.643  11.552   4.358  1.00  0.00           H  
ATOM   3775  HG  LEU A 226     -12.996  14.257   3.135  1.00  0.00           H  
ATOM   3776 1HD1 LEU A 226     -13.995  13.326   1.095  1.00  0.00           H  
ATOM   3777 2HD1 LEU A 226     -12.532  12.435   1.577  1.00  0.00           H  
ATOM   3778 3HD1 LEU A 226     -14.141  11.741   1.890  1.00  0.00           H  
ATOM   3779 1HD2 LEU A 226     -15.449  14.372   2.854  1.00  0.00           H  
ATOM   3780 2HD2 LEU A 226     -15.617  12.801   3.674  1.00  0.00           H  
ATOM   3781 3HD2 LEU A 226     -15.008  14.213   4.571  1.00  0.00           H  
ATOM   3782  N   GLY A 227     -11.251  12.035   7.273  1.00  0.00           N  
ATOM   3783  CA  GLY A 227     -10.834  11.057   8.272  1.00  0.00           C  
ATOM   3784  C   GLY A 227      -9.864  10.012   7.721  1.00  0.00           C  
ATOM   3785  O   GLY A 227      -9.641   8.979   8.347  1.00  0.00           O  
ATOM   3786  H   GLY A 227     -10.641  12.820   7.063  1.00  0.00           H  
ATOM   3787 1HA  GLY A 227     -10.368  11.577   9.109  1.00  0.00           H  
ATOM   3788 2HA  GLY A 227     -11.717  10.556   8.670  1.00  0.00           H  
ATOM   3789  N   ALA A 228      -9.278  10.284   6.558  1.00  0.00           N  
ATOM   3790  CA  ALA A 228      -8.283   9.372   5.995  1.00  0.00           C  
ATOM   3791  C   ALA A 228      -6.891   9.756   6.491  1.00  0.00           C  
ATOM   3792  O   ALA A 228      -6.558  10.938   6.585  1.00  0.00           O  
ATOM   3793  OXT ALA A 228      -6.106   8.901   6.796  1.00  0.00           O  
ATOM   3794  CB  ALA A 228      -8.333   9.400   4.472  1.00  0.00           C  
ATOM   3795  H   ALA A 228      -9.513  11.137   6.061  1.00  0.00           H  
ATOM   3796  HA  ALA A 228      -8.503   8.367   6.344  1.00  0.00           H  
ATOM   3797 1HB  ALA A 228      -7.595   8.704   4.072  1.00  0.00           H  
ATOM   3798 2HB  ALA A 228      -9.326   9.107   4.137  1.00  0.00           H  
ATOM   3799 3HB  ALA A 228      -8.114  10.405   4.120  1.00  0.00           H  
TER                                                                             
# All scores below are weighted scores, not raw scores.
#BEGIN_POSE_ENERGIES_TABLE 
label fa_atr fa_rep fa_sol fa_intra_rep fa_intra_sol_xover4 lk_ball_wtd fa_elec pro_close hbond_sr_bb hbond_lr_bb hbond_bb_sc hbond_sc dslf_fa13 omega fa_dun p_aa_pp yhh_planarity ref rama_prepro total
weights 1 0.55 1 0.005 1 1 1 1.25 1 1 1 1 1.25 0.4 0.7 0.6 0.625 1 0.45 NA
pose -1460.21 255.8 717.648 2.90573 45.9944 -24.0806 -429.969 0 -108.293 -71.7963 -23.2 -22.7638 0 15.5733 285.474 -55.7975 0 100.196 -21.3608 -793.877
ASP:NtermProteinFull_1 -5.35783 0.75041 8.46323 0.00321 0.36689 1.06988 -8.68597 0 0 0 -1.10066 -1.27549 0 0.1023 1.68478 0 0 -2.14574 0 -6.12499
ALA_2 -5.55642 3.55282 2.3342 0.0015 0 -0.08592 -1.6366 0 0 0 0 0 0 0.09672 0 -0.53135 0 1.32468 -0.02373 -0.5241
ILE_3 -7.72966 0.7009 1.12125 0.03108 0.07849 -0.07629 -1.82142 0 0 0 0 0 0 0.17432 1.1922 -0.72061 0 2.30374 -0.20508 -4.95107
CYS_4 -8.33463 1.96475 2.05858 0.00341 0.03053 0.04161 -2.0668 0 0 0 0 0 0 0.13466 1.72429 0.08125 0 3.25479 -0.1161 -1.22365
ILE_5 -8.77751 1.53394 1.61819 0.02753 0.09838 0.15154 -1.80105 0 0 0 0 0 0 -0.01766 0.3729 -0.19947 0 2.30374 0.15035 -4.53912
TYR_6 -8.89668 18.6952 2.65095 0.03319 0.35033 -0.18619 -1.51007 0 0 0 0 0 0 0.07116 3.10878 0.05892 0 0.58223 0.30242 15.2602
LEU_7 -7.39164 0.98345 1.78775 0.01696 0.06847 -0.15562 -0.96178 0 0 0 0 0 0 -0.03712 0.45474 -0.14657 0 1.66147 0.01386 -3.70602
ASP_8 -6.23466 0.39599 7.1434 0.00282 0.37171 0.29799 -5.3243 0 0 0 -0.87675 -1.54748 0 0.01063 3.36465 0.09025 0 -2.14574 -0.32004 -4.77154
GLU_9 -2.16967 0.14895 3.51646 0.00598 0.27471 0.07992 -1.40102 0 0 0 0 0 0 -0.07609 2.62437 -0.33471 0 -2.72453 -0.4267 -0.48234
SER_10 -2.02787 0.20412 2.81092 0.00192 0.06212 0.09178 -2.22779 0 0 0 -0.87675 -0.53432 0 -0.02037 0.23429 -0.25631 0 -0.28969 -0.60907 -3.43701
ALA_11 -4.26318 0.50422 1.81723 0.00131 0 -0.08913 -0.55735 0 0 0 0 0 0 0.09707 0 0.04011 0 1.32468 -0.34307 -1.4681
THR_12 -4.55617 0.40934 4.97766 0.00644 0.07409 0.00723 -3.39556 0 0 0 -1.08792 -0.30562 0 0.04424 0.0309 -0.57399 0 1.15175 -0.10704 -3.32464
TRP_13 -6.91751 0.71439 2.63733 0.02346 0.40025 -0.03408 -0.66419 0 0 0 0 0 0 0.07844 0.94909 0.10321 0 2.26099 -0.24608 -0.6947
LYS_14 -5.23945 0.58023 4.40362 0.00856 0.22444 -0.22154 -0.82883 0 0 0 0 0 0 -0.05893 1.56017 -0.06197 0 -0.71458 -0.46026 -0.80855
ASP_15 -6.38978 0.37027 6.27284 0.00283 0.28098 -0.15874 -4.25555 0 0 0 -1.08792 -0.30562 0 0.70032 2.11038 -0.23677 0 -2.14574 -0.40308 -5.24558
MET_16 -11.0304 1.095 2.32499 0.01237 0.0189 0.04555 -1.50529 0 0 0 0 0 0 0.11905 2.00864 0.04874 0 1.65735 -0.08897 -5.29405
LYS_17 -7.45619 0.85649 5.75704 0.01356 0.22857 -0.28466 -1.96362 0 0 0 0 0 0 0.10077 2.07385 0.07724 0 -0.71458 0.0986 -1.21292
LYS_18 -6.33466 0.53056 6.68472 0.00746 0.10242 -0.03267 -4.12044 0 0 0 0 -0.6615 0 0.01241 2.06587 0.01242 0 -0.71458 0.11586 -2.33211
ALA_19 -6.92388 0.96889 2.48993 0.00151 0 -0.13064 -1.72854 0 0 0 0 0 0 -0.0095 0 -0.26156 0 1.32468 -0.12063 -4.38974
MET_20 -11.6886 2.34618 2.2253 0.0063 0.06821 -0.1727 -1.81793 0 0 0 0 0 0 0.0031 1.52896 0.07534 0 1.65735 -0.14664 -5.9151
GLU_21 -6.15102 0.33501 5.3566 0.00605 0.26609 -0.37499 -2.18464 0 0 0 0 0 0 -0.02572 2.54466 -0.24696 0 -2.72453 -0.1826 -3.38205
ILE_22 -8.27673 0.91537 3.3765 0.02889 0.07238 -0.25026 -1.79151 0 0 0 0 0 0 -0.03057 0.19347 -0.42658 0 2.30374 -0.16464 -4.04993
LEU_23 -10.3561 1.63261 2.2506 0.02261 0.07602 -0.19614 -1.88903 0 0 0 0 0 0 0.0708 0.7278 -0.23215 0 1.66147 -0.05252 -6.28403
TYR_24 -7.57009 0.59128 4.36055 0.0214 0.2818 -0.48952 -1.41153 0 0 0 0 0 0 -0.0174 1.42501 -0.32183 0 0.58223 -0.11663 -2.66472
LYS_25 -3.66264 0.30472 3.15538 0.01412 0.29546 -0.18917 -0.65175 0 0 0 0 0 0 0.0971 1.91368 -0.03177 0 -0.71458 -0.30929 0.22124
LEU_26 -6.47517 0.68591 1.84339 0.01816 0.10003 -0.15817 -0.62847 0 0 0 0 0 0 0.00842 0.11956 -0.09469 0 1.66147 -0.5116 -3.43114
GLY_27 -2.14691 0.17275 2.17402 6e-05 0 -0.19926 -1.21145 0 0 0 0 0 0 -0.12494 0 -1.47647 0 0.79816 -0.55304 -2.56706
VAL_28 -6.48161 0.63517 1.88565 0.01719 0.05063 -0.32472 -0.30315 0 0 0 0 0 0 -0.04739 0.00288 -0.26756 0 2.64269 -0.42903 -2.61924
LYS_29 -4.79737 0.23132 3.16368 0.01662 0.36933 -0.14953 -1.45141 0 0 0 0 0 0 0.26012 2.12941 -0.07623 0 -0.71458 -0.23252 -1.25117
MET_30 -7.3735 6.77168 1.60394 0.00596 0.11114 -0.10645 -0.6285 0 0 0 0 0 0 0.10021 2.56458 0.14025 0 1.65735 0.61921 5.46587
ILE_31 -7.96606 0.46689 0.93157 0.02718 0.07605 -0.07184 -1.21195 0 0 0 0 0 0 0.08728 0.2262 -0.75285 0 2.30374 0.56802 -5.31578
VAL_32 -7.54548 1.12961 1.01208 0.01669 0.04711 -0.0071 -2.30916 0 0 0 0 0 0 0.05543 0.06706 -0.60056 0 2.64269 -0.33404 -5.82568
VAL_33 -8.47509 1.39469 0.76336 0.01667 0.04612 0.23192 -2.23711 0 0 0 0 0 0 0.36456 0.54842 -0.44209 0 2.64269 -0.25456 -5.4004
LEU_34 -8.73757 6.60789 1.05874 0.01821 0.11454 0.18569 -1.50745 0 0 0 0 0 0 0.05416 0.65967 -0.24332 0 1.66147 -0.04534 -0.17332
PHE_35 -10.2413 1.84961 1.56722 0.02578 0.52468 -0.18 -1.47144 0 0 0 0 0 0 0.01696 1.3136 -0.41591 0 1.21829 0.00171 -5.7908
LYS_36 -4.03805 0.89263 3.56239 0.00705 0.11848 0.17083 -1.95567 0 0 0 0 0 0 0.02134 1.06519 -0.02861 0 -0.71458 -0.26179 -1.16079
TYR_37 -7.9953 0.8679 2.95646 0.02319 0.19138 -0.26333 -1.10332 0 0 0 0 0 0 -0.06272 2.03069 0.03363 0 0.58223 0.01078 -2.7284
ASP_38 -5.89973 0.56794 5.88156 0.00848 0.60301 -0.02046 -3.33733 0 0 0 -0.61817 0 0 0.1017 1.86706 -0.65092 0 -2.14574 0.62462 -3.01798
GLU_39 -4.41574 0.26651 4.30128 0.01021 1.09757 -0.2027 -1.40118 0 0 0 0 0 0 -0.09101 3.1883 -0.2921 0 -2.72453 0.20395 -0.05945
LYS_40 -3.93333 0.55399 3.63592 0.01316 0.28571 0.05892 -1.99679 0 0 0 -0.61817 0 0 -0.03577 1.88402 -0.1037 0 -0.71458 -0.30308 -1.27369
LEU_41 -9.1824 1.127 2.83403 0.02037 0.07474 -0.33648 -1.88087 0 0 0 0 0 0 0.2905 2.51422 -0.25837 0 1.66147 -0.21009 -3.34588
ILE_42 -9.19967 0.99988 2.0529 0.02783 0.0726 -0.23499 -1.62082 0 0 0 0 0 0 -0.03214 0.08559 -0.39403 0 2.30374 -0.12552 -6.06463
LYS_43 -5.41884 0.2227 3.55043 0.00716 0.11505 -0.28327 -1.48272 0 0 0 0 0 0 0.06684 1.00612 -0.00628 0 -0.71458 -0.1298 -3.06717
VAL_44 -7.09058 0.74404 2.29188 0.02065 0.05259 -0.08205 -1.47378 0 0 0 0 0 0 -0.05542 0.117 -0.33953 0 2.64269 -0.07776 -3.25028
ALA_45 -7.10755 1.10867 1.67139 0.00144 0 -0.19118 -1.67796 0 0 0 0 0 0 -0.00838 0 -0.01029 0 1.32468 0.06805 -4.82113
ALA_46 -5.94947 0.83744 2.2738 0.0015 0 -0.2602 -1.39336 0 0 0 0 0 0 -0.03276 0 -0.1089 0 1.32468 -0.06514 -3.37242
LYS_47 -5.71609 0.26306 6.60365 0.01265 0.38556 0.13192 -4.87762 0 0 0 0 -0.64179 0 0.0816 2.5833 0.09057 0 -0.71458 0.00682 -1.79094
VAL_48 -7.78871 1.21423 3.05528 0.02136 0.05519 -0.19555 -2.2623 0 0 0 0 0 0 -0.0196 0.01157 -0.19083 0 2.64269 -0.00501 -3.46169
LEU_49 -9.3064 1.01898 2.02856 0.01548 0.07298 -0.36116 -2.18514 0 0 0 0 0 0 0.03013 0.41318 -0.24235 0 1.66147 -0.22084 -7.0751
HIS_D_50 -4.37246 0.18998 4.36252 0.00561 0.73664 -0.13807 -1.23542 0 0 0 0 0 0 -0.02878 2.44563 -0.03643 0 -0.30065 -0.15999 1.46858
ASP_51 -4.17318 0.18777 5.87863 0.00422 0.30146 0.15398 -3.64473 0 0 0 0 -0.64179 0 0.13931 1.37741 0.18513 0 -2.14574 -0.16386 -2.54138
LEU_52 -6.98844 0.81429 1.76741 0.01667 0.07543 -0.36535 -0.81378 0 0 0 0 0 0 -0.04003 0.2548 -0.27946 0 1.66147 -0.25426 -4.15125
GLY_53 -2.17761 0.10648 2.30148 0.00013 0 -0.1995 -0.68488 0 0 0 0 0 0 -0.0507 0 -1.46945 0 0.79816 0.25801 -1.11788
ALA_54 -3.78218 0.08176 1.31399 0.00129 0 -0.16736 -0.01456 0 0 0 0 0 0 -0.00609 0 -0.09784 0 1.32468 -0.03772 -1.38403
GLU_55 -3.6029 0.31032 2.49466 0.01017 1.00631 -0.16719 0.10907 0 0 0 0 0 0 0.47014 2.89948 -0.27419 0 -2.72453 -0.56891 -0.03755
TYR_56 -6.74498 3.85469 2.71662 0.02329 0.29339 -0.01448 -0.85628 0 0 0 0 0 0 0.28776 1.65015 -0.27153 0 0.58223 0.47278 1.99362
ALA_57 -5.42311 0.75568 2.43941 0.00256 0 0.22196 -3.44826 0 0 0 -1.11192 0 0 -0.02944 0 0.07705 0 1.32468 0.9269 -4.2645
ALA_58 -5.51345 0.61815 1.79958 0.00136 0 0.25606 -2.28591 0 0 0 0 0 0 -0.01647 0 0.44753 0 1.32468 0.55413 -2.81434
ILE_59 -9.1737 1.41841 1.07226 0.02875 0.06741 0.13713 -1.66269 0 0 0 0 0 0 -0.04176 0.27742 -0.55418 0 2.30374 0.13107 -5.99614
ILE_60 -9.25786 2.25823 0.65072 0.02692 0.07654 -0.0317 -1.38225 0 0 0 0 0 0 -0.03902 0.29433 -0.74159 0 2.30374 -0.31579 -6.15772
LEU_61 -9.01796 1.22274 0.99154 0.01623 0.07832 -0.07768 -1.93797 0 0 0 0 0 0 -0.06251 0.88812 -0.25871 0 1.66147 -0.1137 -6.61013
ILE_62 -8.75951 9.60592 1.34749 0.02697 0.07127 -0.24185 -1.82946 0 0 0 0 0 0 0.05483 0.2695 -0.51253 0 2.30374 -0.16554 2.17084
PHE_63 -9.77047 1.36708 0.9792 0.02241 0.23229 0.01253 -1.91176 0 0 0 0 0 0 1.20358 1.41693 -0.33944 0 1.21829 -0.40687 -5.97623
ASP_64 -2.83823 0.14569 3.67655 0.00822 0.75258 0.05531 -2.91383 0 0 0 0 -0.58963 0 0.24344 1.43336 -0.68241 0 -2.14574 0.16278 -2.69192
ILE_65 -6.26992 0.92314 2.14736 0.03258 0.08057 -0.12953 0.23714 0 0 0 0 0 0 -0.05241 1.25414 -0.74959 0 2.30374 0.13013 -0.09264
ASP_66 -2.0779 0.14611 3.02327 0.00297 0.29213 0.02022 -1.7326 0 0 0 0 -0.53837 0 0.09699 1.65026 -0.33884 0 -2.14574 -0.30646 -1.90797
ASP_67 -4.44763 0.60504 5.31643 0.00887 0.63387 -0.1521 -3.015 0 0 0 -0.55948 0 0 -0.0517 2.15087 -0.46887 0 -2.14574 -0.20382 -2.32926
GLU_68 -4.10768 0.13797 3.47338 0.01015 0.99861 -0.03509 -0.9919 0 0 0 0 0 0 -0.10164 3.66547 -0.28922 0 -2.72453 -0.35468 -0.31915
ASP_69 -4.48909 0.50031 6.26879 0.00321 0.63231 -0.49801 -4.36951 0 0 0 -0.55948 0 0 0.04458 2.64285 0.23128 0 -2.14574 -0.17395 -1.91246
GLU_70 -5.37631 0.30704 5.29684 0.00589 0.26053 -0.56763 -1.53154 0 0 0 0 0 0 0.0211 2.53657 -0.22697 0 -2.72453 -0.13528 -2.13428
PHE_71 -11.7264 2.32925 2.16821 0.02327 0.25361 -0.09451 -1.66953 0 0 0 0 0 0 0.00277 1.30692 -0.47715 0 1.21829 -0.16899 -6.83424
LYS_72 -6.4839 0.50038 3.96256 0.0159 0.24271 -0.05375 -2.09099 0 0 0 0 0 0 -0.01085 2.29131 0.02583 0 -0.71458 0.05822 -2.25715
LYS_73 -5.4207 0.26752 6.22841 0.01066 0.2157 -0.63816 -3.82097 0 0 0 0 0 0 0.00318 2.65393 -0.03481 0 -0.71458 -0.18224 -1.43207
GLN_74 -7.60245 0.54202 5.28889 0.00715 0.19117 -0.38035 -2.39676 0 0 0 0 0 0 0.03529 2.35416 0.05331 0 -1.45095 -0.19202 -3.55053
VAL_75 -8.94985 1.30582 1.32408 0.02082 0.05423 -0.19836 -2.15809 0 0 0 0 0 0 -0.05581 0.06113 -0.33672 0 2.64269 -0.05582 -6.34588
LYS_76 -5.44238 0.31607 4.00609 0.00855 0.18156 -0.08429 -1.49816 0 0 0 0 0 0 -0.00121 0.94776 0.02918 0 -0.71458 -0.08825 -2.33967
LYS_77 -5.71566 0.33048 5.45499 0.01424 0.49224 -0.28286 -2.45784 0 0 0 0 0 0 0.0225 1.98042 -0.00623 0 -0.71458 -0.19768 -1.07997
ALA_78 -6.5791 0.77843 2.71946 0.00155 0 -0.06639 -1.95242 0 0 0 0 0 0 0.0043 0 -0.19713 0 1.32468 -0.27172 -4.23834
LEU_79 -9.6318 1.0034 3.57207 0.01662 0.07524 -0.2548 -2.49789 0 0 0 0 0 0 0.17298 0.20685 -0.2817 0 1.66147 -0.27776 -6.2353
GLU_80 -4.83493 0.23645 5.38492 0.00847 0.3421 -0.11585 -2.4519 0 0 0 0 0 0 -0.01624 2.66673 -0.05198 0 -2.72453 -0.19107 -1.74782
LEU_81 -7.23587 0.32832 3.59037 0.01666 0.07309 -0.28407 -1.60483 0 0 0 0 0 0 -0.02957 0.4546 -0.23261 0 1.66147 -0.1252 -3.38764
MET_82 -10.9514 1.57841 3.24487 0.00575 0.06584 -0.29708 -2.50889 0 0 0 0 0 0 0.00978 1.66808 0.11815 0 1.65735 0.06265 -5.34648
LYS_83 -4.3216 0.15483 4.2756 0.00907 0.19398 -0.32926 -0.93007 0 0 0 0 0 0 -0.0127 1.04945 0.04755 0 -0.71458 0.03701 -0.54073
LYS_84 -3.46285 0.20483 2.60666 0.01111 0.27437 -0.14327 -0.78948 0 0 0 0 0 0 0.12135 1.82516 0.0529 0 -0.71458 -0.19742 -0.21121
LEU_85 -5.72564 0.64307 1.94564 0.02137 0.08666 -0.10053 -0.4732 0 0 0 0 0 0 0.85966 2.60555 -0.16699 0 1.66147 -0.2846 1.07245
GLY_86 -2.41252 0.12968 2.30812 0.00012 0 -0.22408 -0.44914 0 0 0 0 0 0 0.1964 0 -1.50832 0 0.79816 0.4215 -0.74008
VAL_87 -7.14638 1.79876 0.94388 0.01719 0.04208 -0.21979 -0.77366 0 0 0 0 0 0 0.27053 0.0264 -0.33997 0 2.64269 0.40509 -2.33318
ASP_88 -3.97743 0.35717 3.96652 0.00297 0.28006 -0.1023 -1.01652 0 0 0 -1.11192 0 0 -0.02273 1.80103 -0.11783 0 -2.14574 -0.22488 -2.31159
ILE_89 -6.22722 0.78114 1.64773 0.02692 0.08977 -0.05073 -1.37342 0 0 0 0 0 0 0.0085 0.35499 -0.28477 0 2.30374 0.13975 -2.58358
ARG_90 -9.46929 0.56283 7.18932 0.01873 0.55503 0.2061 -5.93602 0 0 0 -1.08054 -1.34206 0 0.08274 2.25563 0.16886 0 -0.09474 0.27975 -6.60367
ILE_91 -8.93768 1.85437 1.5309 0.02617 0.07397 -0.06765 -1.84873 0 0 0 0 0 0 0.01801 0.88634 -0.76728 0 2.30374 -0.10582 -5.03367
ILE_92 -8.09507 0.6831 0.18978 0.03306 0.0915 0.14969 -1.86996 0 0 0 0 0 0 -0.02898 1.02584 -0.66501 0 2.30374 -0.44149 -6.62379
ALA_93 -6.71752 2.08791 2.20192 0.0014 0 0.13902 -1.84577 0 0 0 0 0 0 -0.0111 0 0.19393 0 1.32468 -0.05409 -2.67963
LEU_94 -8.11097 1.32706 1.524 0.01495 0.0619 0.04977 -1.94348 0 0 0 0 0 0 -0.04258 0.64953 -0.09842 0 1.66147 0.16358 -4.74318
ARG_95 -6.09657 0.63106 4.92453 0.01179 0.25458 0.35365 -4.1727 0 0 0 0 -1.03107 0 0.14519 1.93019 0.04908 0 -0.09474 -0.01426 -3.10927
MET_96 -7.35151 1.63796 2.62303 0.01846 0.01472 -0.33722 -0.48578 0 0 0 0 0 0 0.80885 3.32658 0.00419 0 1.65735 0.24189 2.15854
THR_97 -3.22445 0.43125 2.09949 0.00606 0.0629 -0.43735 -0.07991 0 0 0 0 0 0 -0.03914 0.00936 -0.68144 0 1.15175 0.19288 -0.50859
ASP_98 -5.18557 0.8319 5.92149 0.00839 0.62212 -0.23129 -2.25776 0 0 0 -0.45786 0 0 -0.05538 1.55677 -0.75762 0 -2.14574 0.08331 -2.06723
GLU_99 -4.3209 0.85001 4.19741 0.0091 0.39002 0.15126 -2.90458 0 0 0 0 -0.68982 0 -0.08725 4.03218 -0.30044 0 -2.72453 -0.1553 -1.55284
GLU_100 -3.78936 0.34593 4.3688 0.00596 0.2486 -0.19298 -1.34825 0 0 0 -0.45786 0 0 0.54811 2.85292 -0.15833 0 -2.72453 -0.32399 -0.62497
LYS_101 -6.83588 0.63742 8.30109 0.01091 0.17607 -0.06106 -6.94588 0 0 0 0 -1.128 0 -0.00025 3.20026 0.05558 0 -0.71458 -0.10086 -3.40517
PHE_102 -10.5208 1.51989 1.95334 0.02419 0.27122 0.00409 -1.93739 0 0 0 0 0 0 -0.00551 1.60587 -0.52842 0 1.21829 -0.00644 -6.40169
LYS_103 -6.18642 0.5328 3.33115 0.00905 0.18507 -0.15767 -1.30712 0 0 0 0 0 0 0.09444 0.96332 0.06363 0 -0.71458 0.04167 -3.14464
LYS_104 -4.68484 0.16308 4.13015 0.01496 0.31932 -0.09865 -1.69295 0 0 0 0 0 0 -0.02883 3.18583 -0.05886 0 -0.71458 -0.15104 0.38359
LEU_105 -9.42222 1.43747 2.48225 0.01731 0.07431 0.00115 -2.36131 0 0 0 0 0 0 0.09671 0.41092 -0.27022 0 1.66147 -0.21368 -6.08585
ALA_106 -5.97324 0.91757 2.00707 0.00145 0 -0.03541 -1.81501 0 0 0 0 0 0 0.05001 0 -0.19589 0 1.32468 -0.26474 -3.98349
LYS_107 -5.1246 0.29638 4.16311 0.00974 0.30036 -0.05257 -1.5199 0 0 0 0 0 0 0.02112 1.764 0.05831 0 -0.71458 -0.21498 -1.01362
ILE_108 -8.13121 0.71432 3.12941 0.02865 0.07232 -0.18522 -1.07825 0 0 0 0 0 0 -0.02711 0.06965 -0.39901 0 2.30374 -0.00099 -3.50369
ALA_109 -6.52187 0.6444 2.19771 0.00135 0 -0.16336 -1.78582 0 0 0 0 0 0 -0.00928 0 -0.23602 0 1.32468 -0.10392 -4.65212
ALA_110 -4.17115 0.26841 2.91469 0.00133 0 -0.22368 -1.62652 0 0 0 0 0 0 -0.00904 0 -0.15449 0 1.32468 -0.26602 -1.94178
GLU_111 -3.34765 0.32077 3.29506 0.00692 0.76559 -0.15788 -0.60022 0 0 0 0 0 0 -0.05116 3.0067 -0.34962 0 -2.72453 -0.42022 -0.25625
LEU_112 -7.13415 1.10523 1.56618 0.01729 0.0988 -0.20837 -0.71129 0 0 0 0 0 0 0.07988 0.07712 -0.09579 0 1.66147 -0.52409 -4.06772
GLY_113 -2.52917 0.21353 2.7769 7e-05 0 -0.37859 -0.80436 0 0 0 0 0 0 -0.07632 0 -1.50568 0 0.79816 -0.25547 -1.76094
ALA_114 -4.33966 0.22707 1.27909 0.00126 0 -0.40413 -0.34661 0 0 0 0 0 0 0.12201 0 -0.03736 0 1.32468 -0.43019 -2.60386
ASP_115 -4.67971 0.13056 5.79769 0.00326 0.29112 0.57308 -4.04167 0 0 0 -1.08054 -1.34206 0 0.192 2.17095 -0.25513 0 -2.14574 -0.52766 -4.91386
ALA_116 -5.25975 2.19971 1.43338 0.00149 0 -0.0766 -1.7186 0 0 0 0 0 0 0.09047 0 -0.53023 0 1.32468 -0.16493 -2.70036
ILE_117 -7.71557 0.94087 0.30512 0.03108 0.07848 0.03443 -1.72781 0 0 0 0 0 0 0.13798 1.19463 -0.72236 0 2.30374 -0.20436 -5.34378
CYS_118 -8.28513 1.79119 2.09329 0.0034 0.03047 0.05102 -2.16263 0 0 0 0 0 0 0.16121 1.73339 0.07868 0 3.25479 -0.11756 -1.36789
ILE_119 -8.8367 1.64268 1.56279 0.02762 0.09861 0.15502 -1.7331 0 0 0 0 0 0 -0.01523 0.3741 -0.18613 0 2.30374 0.15594 -4.45066
TYR_120 -8.76729 13.307 2.68594 0.03316 0.34991 -0.17729 -1.55772 0 0 0 0 0 0 0.07984 3.11837 0.05661 0 0.58223 0.30888 10.0197
LEU_121 -7.31286 0.90085 1.74723 0.01696 0.06852 -0.16761 -0.93513 0 0 0 0 0 0 -0.0358 0.45168 -0.14634 0 1.66147 0.01799 -3.73304
ASP_122 -6.12253 0.38184 7.0441 0.00282 0.37129 0.31648 -5.31197 0 0 0 -0.87724 -1.56633 0 0.01041 3.36918 0.08967 0 -2.14574 -0.31594 -4.75394
GLU_123 -2.12681 0.14122 3.40232 0.00597 0.27439 0.05424 -1.27155 0 0 0 0 0 0 -0.07498 2.62388 -0.3342 0 -2.72453 -0.42627 -0.45632
SER_124 -2.0218 0.20384 2.80012 0.00192 0.06213 0.09403 -2.21161 0 0 0 -0.87724 -0.53526 0 -0.01777 0.23519 -0.2557 0 -0.28969 -0.6074 -3.41923
ALA_125 -4.25158 0.49632 1.82254 0.00131 0 -0.08794 -0.53584 0 0 0 0 0 0 0.09718 0 0.03992 0 1.32468 -0.34246 -1.43585
THR_126 -4.56297 0.41386 4.97111 0.00655 0.07405 0.01588 -3.28102 0 0 0 -1.08545 -0.40916 0 0.04458 0.03194 -0.57482 0 1.15175 -0.10698 -3.3107
TRP_127 -6.86833 0.68709 2.64118 0.02348 0.40061 -0.04985 -0.64805 0 0 0 0 0 0 0.07595 0.94811 0.10033 0 2.26099 -0.24661 -0.6751
LYS_128 -5.23917 0.58331 4.4038 0.00854 0.22467 -0.21251 -0.79295 0 0 0 0 0 0 -0.05999 1.56135 -0.062 0 -0.71458 -0.46154 -0.76108
ASP_129 -6.37583 0.37266 6.26371 0.00282 0.2809 -0.13532 -4.23698 0 0 0 -1.08545 -0.40916 0 0.71316 2.10578 -0.23584 0 -2.14574 -0.40318 -5.28848
MET_130 -10.9891 1.0396 2.31935 0.01236 0.01926 0.04588 -1.47567 0 0 0 0 0 0 0.11597 2.00966 0.04761 0 1.65735 -0.09055 -5.28824
LYS_131 -7.46889 0.85338 5.79465 0.01357 0.22908 -0.28966 -1.98024 0 0 0 0 0 0 0.09535 2.07415 0.07566 0 -0.71458 0.09399 -1.22353
LYS_132 -6.31357 0.53987 6.60369 0.00747 0.1023 -0.03457 -4.00262 0 0 0 0 -0.68982 0 0.01353 2.07682 0.01177 0 -0.71458 0.11371 -2.28601
ALA_133 -6.94339 1.07554 2.47269 0.00151 0 -0.13115 -1.71382 0 0 0 0 0 0 -0.00759 0 -0.263 0 1.32468 -0.12266 -4.30719
MET_134 -11.6808 2.28742 2.22236 0.00631 0.06815 -0.17548 -1.79644 0 0 0 0 0 0 0.00291 1.52981 0.07682 0 1.65735 -0.14728 -5.94883
GLU_135 -6.17301 0.34363 5.36216 0.00604 0.26589 -0.38087 -2.19724 0 0 0 0 0 0 -0.0254 2.54557 -0.24731 0 -2.72453 -0.17947 -3.40454
ILE_136 -8.33933 0.93968 3.40032 0.02884 0.07244 -0.25026 -1.82693 0 0 0 0 0 0 -0.0269 0.18791 -0.42457 0 2.30374 -0.1636 -4.09866
LEU_137 -10.5104 2.00636 2.21254 0.02257 0.07595 -0.20175 -1.89298 0 0 0 0 0 0 0.06558 0.74217 -0.23084 0 1.66147 -0.05057 -6.09987
TYR_138 -7.53399 0.58907 4.34075 0.02141 0.28185 -0.48626 -1.3846 0 0 0 0 0 0 -0.01749 1.4249 -0.31868 0 0.58223 -0.11548 -2.6163
LYS_139 -3.66058 0.29903 3.14837 0.01411 0.29534 -0.18947 -0.6431 0 0 0 0 0 0 0.09688 1.91503 -0.03194 0 -0.71458 -0.31048 0.21861
LEU_140 -6.60512 0.75985 1.84189 0.01817 0.09995 -0.15647 -0.62017 0 0 0 0 0 0 0.00159 0.12197 -0.09624 0 1.66147 -0.51468 -3.48781
GLY_141 -2.14813 0.17085 2.17746 6e-05 0 -0.20023 -1.21448 0 0 0 0 0 0 -0.12971 0 -1.47555 0 0.79816 -0.56028 -2.58186
VAL_142 -6.47236 0.59472 1.88829 0.01714 0.05058 -0.31404 -0.25423 0 0 0 0 0 0 -0.04892 0.003 -0.2707 0 2.64269 -0.43578 -2.59961
LYS_143 -4.85844 0.2853 3.20346 0.01658 0.36928 -0.12982 -1.45669 0 0 0 0 0 0 0.24725 2.13314 -0.07707 0 -0.71458 -0.23663 -1.21822
MET_144 -7.17278 4.90085 1.50401 0.00594 0.11092 -0.13037 -0.59474 0 0 0 0 0 0 0.08778 2.5606 0.14068 0 1.65735 0.61569 3.68594
ILE_145 -7.95824 0.51985 0.93848 0.02719 0.07609 -0.07239 -1.26274 0 0 0 0 0 0 0.08173 0.22502 -0.75324 0 2.30374 0.56588 -5.30864
VAL_146 -7.42665 1.01135 0.94014 0.01668 0.04718 -0.00879 -2.23508 0 0 0 0 0 0 0.04471 0.06371 -0.5988 0 2.64269 -0.33296 -5.83581
VAL_147 -8.48369 1.38482 0.7651 0.01669 0.04607 0.23844 -2.24852 0 0 0 0 0 0 0.36742 0.55775 -0.44166 0 2.64269 -0.25265 -5.40753
LEU_148 -8.69627 5.52814 1.04292 0.0182 0.1146 0.17725 -1.46704 0 0 0 0 0 0 0.06 0.65719 -0.24397 0 1.66147 -0.04465 -1.19216
PHE_149 -10.2082 1.8213 1.57759 0.02577 0.52432 -0.1776 -1.46126 0 0 0 0 0 0 0.01697 1.31623 -0.41562 0 1.21829 0.00195 -5.76029
LYS_150 -4.00325 0.88722 3.46486 0.00704 0.11823 0.14026 -1.82999 0 0 0 0 0 0 0.01994 1.06721 -0.02874 0 -0.71458 -0.26189 -1.13369
TYR_151 -7.98665 0.83301 2.94851 0.02318 0.19116 -0.26728 -1.1168 0 0 0 0 0 0 -0.06281 2.03051 0.03432 0 0.58223 0.00945 -2.78117
ASP_152 -5.8965 0.56479 5.88091 0.00852 0.60327 -0.02054 -3.3363 0 0 0 -0.61904 0 0 0.09784 1.86869 -0.65137 0 -2.14574 0.62488 -3.02059
GLU_153 -4.41658 0.26409 4.30078 0.01023 1.0971 -0.20346 -1.40403 0 0 0 0 0 0 -0.09258 3.18587 -0.29151 0 -2.72453 0.20716 -0.06746
LYS_154 -3.93056 0.5592 3.63743 0.01317 0.28563 0.05975 -2.00127 0 0 0 -0.61904 0 0 -0.03564 1.88878 -0.10292 0 -0.71458 -0.30124 -1.26129
LEU_155 -9.1288 1.07053 2.83103 0.02037 0.07479 -0.3365 -1.87959 0 0 0 0 0 0 0.29011 2.51295 -0.25828 0 1.66147 -0.21012 -3.35202
ILE_156 -9.1532 0.98127 2.06406 0.02784 0.07255 -0.23371 -1.61472 0 0 0 0 0 0 -0.03298 0.08625 -0.3951 0 2.30374 -0.12549 -6.01948
LYS_157 -5.39192 0.23082 3.5386 0.00717 0.11514 -0.27735 -1.48712 0 0 0 0 0 0 0.06956 1.00303 -0.00763 0 -0.71458 -0.13046 -3.04474
VAL_158 -7.04659 0.73146 2.30522 0.02064 0.0526 -0.08402 -1.46933 0 0 0 0 0 0 -0.05554 0.11641 -0.33881 0 2.64269 -0.07673 -3.202
ALA_159 -7.09786 1.11641 1.67605 0.00144 0 -0.18876 -1.68392 0 0 0 0 0 0 -0.00842 0 -0.00922 0 1.32468 0.07145 -4.79815
ALA_160 -5.93308 0.85763 2.28724 0.0015 0 -0.26042 -1.39872 0 0 0 0 0 0 -0.03268 0 -0.11049 0 1.32468 -0.0646 -3.32894
LYS_161 -5.68129 0.25316 6.58592 0.01264 0.38527 0.12763 -4.85165 0 0 0 0 -0.64866 0 0.08055 2.58247 0.09073 0 -0.71458 0.00677 -1.77103
VAL_162 -7.76946 1.15702 3.05163 0.02136 0.0552 -0.19787 -2.24746 0 0 0 0 0 0 -0.01838 0.01057 -0.19115 0 2.64269 -0.00401 -3.48987
LEU_163 -9.30962 1.0427 2.01547 0.01546 0.07296 -0.359 -2.18263 0 0 0 0 0 0 0.02677 0.40921 -0.2429 0 1.66147 -0.22155 -7.07164
HIS_D_164 -4.3619 0.18845 4.35029 0.0056 0.73602 -0.1387 -1.24128 0 0 0 0 0 0 -0.02975 2.45218 -0.03476 0 -0.30065 -0.16179 1.46369
ASP_165 -4.16394 0.18322 5.86118 0.00423 0.3015 0.1495 -3.61601 0 0 0 0 -0.64866 0 0.13984 1.38272 0.18194 0 -2.14574 -0.16478 -2.53501
LEU_166 -7.00495 0.8294 1.77585 0.01661 0.0754 -0.36694 -0.80296 0 0 0 0 0 0 -0.04014 0.25587 -0.279 0 1.66147 -0.25352 -4.13293
GLY_167 -2.18746 0.10585 2.30339 0.00013 0 -0.19969 -0.69414 0 0 0 0 0 0 -0.05148 0 -1.46983 0 0.79816 0.25802 -1.13705
ALA_168 -3.79418 0.08292 1.31109 0.00129 0 -0.17137 0.0021 0 0 0 0 0 0 -0.0069 0 -0.09884 0 1.32468 -0.03874 -1.38796
GLU_169 -3.65457 0.36668 2.52845 0.01016 1.00625 -0.15729 0.14352 0 0 0 0 0 0 0.48477 2.90077 -0.27548 0 -2.72453 -0.5691 0.05963
TYR_170 -6.82112 3.23811 2.77225 0.02326 0.29351 -0.00953 -0.90223 0 0 0 0 0 0 0.30283 1.65055 -0.27388 0 0.58223 0.47664 1.3326
ALA_171 -5.49187 0.81445 2.50095 0.00256 0 0.22838 -3.45615 0 0 0 -1.10619 0 0 -0.03002 0 0.07517 0 1.32468 0.92947 -4.20856
ALA_172 -5.57977 0.64785 1.81595 0.00136 0 0.26498 -2.29508 0 0 0 0 0 0 -0.01587 0 0.44652 0 1.32468 0.55244 -2.83695
ILE_173 -9.20186 1.46113 1.10269 0.02876 0.06751 0.14467 -1.67442 0 0 0 0 0 0 -0.04353 0.27754 -0.55382 0 2.30374 0.13063 -5.95695
ILE_174 -9.29775 2.28704 0.65492 0.02689 0.0764 -0.029 -1.37246 0 0 0 0 0 0 -0.03872 0.29747 -0.74118 0 2.30374 -0.31575 -6.14839
LEU_175 -9.01942 1.20587 0.9895 0.01623 0.07837 -0.07423 -1.9129 0 0 0 0 0 0 -0.06193 0.89135 -0.25864 0 1.66147 -0.1132 -6.59754
ILE_176 -8.83457 13.8982 1.35293 0.02702 0.07113 -0.25076 -1.83495 0 0 0 0 0 0 0.04875 0.27138 -0.51239 0 2.30374 -0.16238 6.37813
PHE_177 -9.71501 1.26986 1.00729 0.02238 0.23245 0.01349 -1.90822 0 0 0 0 0 0 1.19992 1.40978 -0.33856 0 1.21829 -0.40415 -5.99248
ASP_178 -2.86467 0.14765 3.70352 0.00821 0.7515 0.07147 -2.94054 0 0 0 0 -0.63065 0 0.25264 1.42928 -0.68884 0 -2.14574 0.16199 -2.74418
ILE_179 -6.29984 0.92778 2.10947 0.03256 0.08063 -0.12291 0.23561 0 0 0 0 0 0 -0.05268 1.24729 -0.75099 0 2.30374 0.12774 -0.1616
ASP_180 -2.07152 0.14117 3.00086 0.00297 0.29223 0.01868 -1.67862 0 0 0 0 -0.53533 0 0.08904 1.64831 -0.339 0 -2.14574 -0.30729 -1.88423
ASP_181 -4.44623 0.59192 5.31053 0.00887 0.63386 -0.152 -3.01943 0 0 0 -0.56106 0 0 -0.04909 2.156 -0.47014 0 -2.14574 -0.204 -2.34653
GLU_182 -4.21632 0.28229 3.49977 0.01013 0.99777 -0.03236 -0.98488 0 0 0 0 0 0 -0.10156 3.66616 -0.29005 0 -2.72453 -0.35695 -0.25055
ASP_183 -4.46791 0.48759 6.23847 0.00322 0.63187 -0.49747 -4.34525 0 0 0 -0.56106 0 0 0.04294 2.63608 0.23167 0 -2.14574 -0.17256 -1.91816
GLU_184 -5.37533 0.31632 5.2937 0.0059 0.26056 -0.57133 -1.53442 0 0 0 0 0 0 0.0139 2.53573 -0.22609 0 -2.72453 -0.13181 -2.13742
PHE_185 -11.6203 2.17441 2.21128 0.02324 0.2542 -0.10314 -1.64964 0 0 0 0 0 0 0.00315 1.30523 -0.47961 0 1.21829 -0.16672 -6.8296
LYS_186 -6.47065 0.54205 3.94928 0.01587 0.24253 -0.07138 -2.04683 0 0 0 0 0 0 -0.01074 2.28933 0.02535 0 -0.71458 0.06531 -2.18446
LYS_187 -5.39366 0.25838 6.20063 0.01066 0.21579 -0.62994 -3.81163 0 0 0 0 0 0 -0.0076 2.65515 -0.03495 0 -0.71458 -0.17745 -1.4292
GLN_188 -7.62248 0.56816 5.30622 0.00716 0.19122 -0.38012 -2.42005 0 0 0 0 0 0 0.0299 2.3563 0.04846 0 -1.45095 -0.1965 -3.56269
VAL_189 -8.77026 1.03614 1.29016 0.02078 0.05415 -0.20608 -2.10675 0 0 0 0 0 0 -0.05532 0.05828 -0.33812 0 2.64269 -0.05762 -6.43195
LYS_190 -5.36142 0.2754 3.93968 0.00854 0.18142 -0.09005 -1.44867 0 0 0 0 0 0 -0.00444 0.95135 0.03171 0 -0.71458 -0.08909 -2.32015
LYS_191 -5.74005 0.33784 5.4755 0.01423 0.49237 -0.2786 -2.48678 0 0 0 0 0 0 0.01281 1.9792 -0.00792 0 -0.71458 -0.20151 -1.11751
ALA_192 -6.5366 0.73094 2.72212 0.00154 0 -0.07277 -1.95428 0 0 0 0 0 0 0.00359 0 -0.19923 0 1.32468 -0.27245 -4.25245
LEU_193 -9.12266 0.73995 3.57266 0.01661 0.07524 -0.27523 -2.48188 0 0 0 0 0 0 0.16495 0.20718 -0.28137 0 1.66147 -0.27749 -6.00057
GLU_194 -4.82023 0.23646 5.37711 0.00848 0.34228 -0.11715 -2.45912 0 0 0 0 0 0 -0.01543 2.67132 -0.05359 0 -2.72453 -0.19179 -1.7462
LEU_195 -7.18913 0.32794 3.5712 0.01668 0.07317 -0.28581 -1.60658 0 0 0 0 0 0 -0.02983 0.45125 -0.23293 0 1.66147 -0.12707 -3.36963
MET_196 -10.9168 1.49842 3.24385 0.00575 0.06585 -0.30419 -2.47621 0 0 0 0 0 0 0.00962 1.67242 0.11815 0 1.65735 0.06476 -5.36103
LYS_197 -4.3427 0.15322 4.29863 0.00907 0.19399 -0.33448 -0.91062 0 0 0 0 0 0 -0.01039 1.04874 0.04735 0 -0.71458 0.03994 -0.52182
LYS_198 -3.45881 0.20435 2.60026 0.01111 0.27421 -0.14258 -0.78689 0 0 0 0 0 0 0.12937 1.82535 0.05278 0 -0.71458 -0.19823 -0.20365
LEU_199 -5.70014 0.66963 1.91592 0.02134 0.08661 -0.10096 -0.47668 0 0 0 0 0 0 0.85807 2.60443 -0.16749 0 1.66147 -0.28489 1.08728
GLY_200 -2.40998 0.1282 2.3042 0.00012 0 -0.22553 -0.45173 0 0 0 0 0 0 0.19461 0 -1.50807 0 0.79816 0.42115 -0.74888
VAL_201 -7.15652 1.74244 0.94287 0.01716 0.04204 -0.22333 -0.76876 0 0 0 0 0 0 0.26115 0.0276 -0.33687 0 2.64269 0.40577 -2.40376
ASP_202 -4.07186 0.39952 4.09025 0.00297 0.28026 -0.09441 -0.90634 0 0 0 -1.10619 0 0 -0.01655 1.80647 -0.11821 0 -2.14574 -0.22574 -2.10558
ILE_203 -6.44057 0.81535 1.72592 0.02692 0.08997 -0.04738 -1.36494 0 0 0 0 0 0 0.00799 0.34047 -0.2807 0 2.30374 0.14142 -2.6818
ARG_204 -8.99442 0.48256 7.3095 0.01862 0.55493 0.41159 -5.70049 0 0 0 -1.10066 -1.27549 0 0.08112 2.25459 0.16778 0 -0.09474 0.28219 -5.60292
ILE_205 -9.09251 2.16086 1.64714 0.02624 0.07403 -0.08761 -1.79618 0 0 0 0 0 0 0.02437 0.90202 -0.76718 0 2.30374 -0.10647 -4.71155
ILE_206 -8.0646 0.77186 0.09403 0.03321 0.09158 0.17703 -1.80317 0 0 0 0 0 0 -0.02801 1.03383 -0.66308 0 2.30374 -0.43903 -6.49261
ALA_207 -6.70942 2.04543 2.19543 0.0014 0 0.13414 -1.82821 0 0 0 0 0 0 -0.00922 0 0.18953 0 1.32468 -0.05214 -2.70839
LEU_208 -7.84607 0.95963 1.50379 0.01494 0.06194 0.02156 -1.84589 0 0 0 0 0 0 -0.04049 0.64778 -0.10247 0 1.66147 0.16355 -4.80026
ARG_209 -6.19014 0.64776 4.98873 0.01181 0.25564 0.35173 -4.18439 0 0 0 0 -1.01316 0 0.11824 1.92878 0.05223 0 -0.09474 -0.00776 -3.13528
MET_210 -7.47591 1.75699 2.68179 0.01838 0.01424 -0.34413 -0.52682 0 0 0 0 0 0 0.78594 3.32116 0.00543 0 1.65735 0.2504 2.14482
THR_211 -3.30818 0.48366 2.15222 0.00603 0.06285 -0.45539 -0.06763 0 0 0 0 0 0 -0.04065 0.00992 -0.68137 0 1.15175 0.19436 -0.49243
ASP_212 -5.20462 0.85487 5.94094 0.0084 0.62246 -0.23015 -2.28328 0 0 0 -0.45771 0 0 -0.056 1.55779 -0.75945 0 -2.14574 0.08457 -2.06793
GLU_213 -4.30076 0.88276 4.28829 0.00913 0.39008 0.15456 -3.03433 0 0 0 0 -0.6615 0 -0.08886 4.03041 -0.30011 0 -2.72453 -0.15248 -1.50734
GLU_214 -3.82891 0.35452 4.41165 0.00596 0.24847 -0.18411 -1.38531 0 0 0 -0.45771 0 0 0.56025 2.85432 -0.15757 0 -2.72453 -0.32154 -0.62452
LYS_215 -6.82472 0.62934 8.27604 0.01092 0.17568 -0.06367 -6.92153 0 0 0 0 -1.16598 0 -0.00251 3.21865 0.05683 0 -0.71458 -0.09557 -3.4211
PHE_216 -10.3791 1.20409 2.01434 0.02413 0.27005 0.00324 -1.98601 0 0 0 0 0 0 -0.00876 1.61521 -0.5293 0 1.21829 -0.00187 -6.55566
LYS_217 -5.94268 0.30358 3.40037 0.00905 0.18594 -0.14001 -1.40484 0 0 0 0 0 0 0.08356 0.96578 0.06299 0 -0.71458 0.0391 -3.15174
LYS_218 -4.7819 0.17295 4.22639 0.01497 0.3194 -0.08047 -1.72892 0 0 0 0 0 0 -0.01725 3.19449 -0.05584 0 -0.71458 -0.15759 0.39164
LEU_219 -9.39498 1.27382 2.57964 0.01737 0.07425 0.02454 -2.43089 0 0 0 0 0 0 0.13349 0.41077 -0.26904 0 1.66147 -0.2156 -6.13517
ALA_220 -5.78986 0.74331 2.21416 0.00145 0 -0.03394 -1.89553 0 0 0 0 0 0 0.0554 0 -0.19924 0 1.32468 -0.26869 -3.84827
LYS_221 -5.16769 0.29033 4.10193 0.00973 0.29852 -0.04537 -1.44331 0 0 0 0 0 0 0.05545 1.75416 0.05974 0 -0.71458 -0.21328 -1.01437
ILE_222 -8.09819 0.7325 3.1725 0.02865 0.07232 -0.17234 -1.09829 0 0 0 0 0 0 -0.03359 0.06846 -0.40177 0 2.30374 0.00601 -3.41999
ALA_223 -6.60125 0.75281 2.64573 0.00135 0 -0.13845 -1.91288 0 0 0 0 0 0 -0.02392 0 -0.26162 0 1.32468 -0.12693 -4.34048
ALA_224 -4.4008 0.41994 3.51198 0.00133 0 -0.08704 -1.9164 0 0 0 0 0 0 0.01025 0 -0.17057 0 1.32468 -0.29608 -1.6027
GLU_225 -3.23676 0.29142 3.17885 0.00692 0.76445 -0.16501 -0.50611 0 0 0 0 0 0 -0.00984 2.98009 -0.35476 0 -2.72453 -0.42442 -0.19969
LEU_226 -6.88976 0.78513 1.60762 0.01729 0.09875 -0.21427 -0.64291 0 0 0 0 0 0 0.0017 0.07977 -0.10163 0 1.66147 -0.53643 -4.13327
GLY_227 -2.17476 0.18551 2.64175 7e-05 0 -0.17581 -1.83324 0 0 0 0 0 0 -0.08494 0 -1.50624 0 0.79816 -0.26955 -2.41906
ALA:CtermProteinFull_228 -5.67078 1.5085 4.77089 0.00133 0 0.08525 -3.07921 0 0 0 0 0 0 0 0 0 0 1.32468 -0.04324 -1.10258
#END_POSE_ENERGIES_TABLE 

END
SS: LLLLLLLLLLLLLLLLLLLLLLLLLLLLLLLLLLLLLLLLLLLLLLLLLLLLLLLLLLLLLLLLLLLLLLLLLLLLLLLLLLLLLLLLLLLLLLLLLLLLLLLLLLLLLLLLLLLLLLLLLLLLLLLLLLLLLLLLLLLLLLLLLLLLLLLLLLLLLLLLLLLLLLLLLLLLLLLLLLLLLLLLLLLLLLLLLLLLLLLLLLLLLLLLLLLLLLLLLLLLLLLLLLLL
SCORE_INFO:
TOTAL_SCORE: -793.877
WTS:  fa_atr: 1 fa_rep: 0.55 fa_sol: 1 fa_intra_rep: 0.005 fa_intra_sol_xover4: 1 lk_ball_wtd: 1 fa_elec: 1 pro_close: 1.25 hbond_sr_bb: 1 hbond_lr_bb: 1 hbond_bb_sc: 1 hbond_sc: 1 dslf_fa13: 1.25 omega: 0.4 fa_dun: 0.7 p_aa_pp: 0.6 yhh_planarity: 0.625 ref: 1 rama_prepro: 0.45
TOTAL_WTD:  fa_atr: -1460.207 fa_rep:   255.800 fa_sol:   717.648 fa_intra_rep:     2.906 fa_intra_sol_xover4:    45.994 lk_ball_wtd:   -24.081 fa_elec:  -429.969 pro_close:     0.000 hbond_sr_bb:  -108.293 hbond_lr_bb:   -71.796 hbond_bb_sc:   -23.200 hbond_sc:   -22.764 dslf_fa13:     0.000 omega:    15.573 fa_dun:   285.474 p_aa_pp:   -55.798 yhh_planarity:     0.000 ref:   100.196 rama_prepro:   -21.361
RSD_WTD: 1  fa_atr:    -5.358 fa_rep:     0.750 fa_sol:     8.463 fa_intra_rep:     0.003 fa_intra_sol_xover4:     0.367 lk_ball_wtd:     1.070 fa_elec:    -8.686 pro_close:     0.000 hbond_sr_bb:     0.000 hbond_lr_bb:     0.000 hbond_bb_sc:    -1.101 hbond_sc:    -1.275 dslf_fa13:     0.000 omega:     0.102 fa_dun:     1.685 p_aa_pp:     0.000 yhh_planarity:     0.000 ref:    -2.146 rama_prepro:     0.000
RSD_WTD: 2  fa_atr:    -5.556 fa_rep:     3.553 fa_sol:     2.334 fa_intra_rep:     0.001 fa_intra_sol_xover4:     0.000 lk_ball_wtd:    -0.086 fa_elec:    -1.637 pro_close:     0.000 hbond_sr_bb:     0.000 hbond_lr_bb:     0.000 hbond_bb_sc:     0.000 hbond_sc:     0.000 dslf_fa13:     0.000 omega:     0.097 fa_dun:     0.000 p_aa_pp:    -0.531 yhh_planarity:     0.000 ref:     1.325 rama_prepro:    -0.024
RSD_WTD: 3  fa_atr:    -7.730 fa_rep:     0.701 fa_sol:     1.121 fa_intra_rep:     0.031 fa_intra_sol_xover4:     0.078 lk_ball_wtd:    -0.076 fa_elec:    -1.821 pro_close:     0.000 hbond_sr_bb:     0.000 hbond_lr_bb:     0.000 hbond_bb_sc:     0.000 hbond_sc:     0.000 dslf_fa13:     0.000 omega:     0.174 fa_dun:     1.192 p_aa_pp:    -0.721 yhh_planarity:     0.000 ref:     2.304 rama_prepro:    -0.205
RSD_WTD: 4  fa_atr:    -8.335 fa_rep:     1.965 fa_sol:     2.059 fa_intra_rep:     0.003 fa_intra_sol_xover4:     0.031 lk_ball_wtd:     0.042 fa_elec:    -2.067 pro_close:     0.000 hbond_sr_bb:     0.000 hbond_lr_bb:     0.000 hbond_bb_sc:     0.000 hbond_sc:     0.000 dslf_fa13:     0.000 omega:     0.135 fa_dun:     1.724 p_aa_pp:     0.081 yhh_planarity:     0.000 ref:     3.255 rama_prepro:    -0.116
RSD_WTD: 5  fa_atr:    -8.778 fa_rep:     1.534 fa_sol:     1.618 fa_intra_rep:     0.028 fa_intra_sol_xover4:     0.098 lk_ball_wtd:     0.152 fa_elec:    -1.801 pro_close:     0.000 hbond_sr_bb:     0.000 hbond_lr_bb:     0.000 hbond_bb_sc:     0.000 hbond_sc:     0.000 dslf_fa13:     0.000 omega:    -0.018 fa_dun:     0.373 p_aa_pp:    -0.199 yhh_planarity:     0.000 ref:     2.304 rama_prepro:     0.150
RSD_WTD: 6  fa_atr:    -8.897 fa_rep:    18.695 fa_sol:     2.651 fa_intra_rep:     0.033 fa_intra_sol_xover4:     0.350 lk_ball_wtd:    -0.186 fa_elec:    -1.510 pro_close:     0.000 hbond_sr_bb:     0.000 hbond_lr_bb:     0.000 hbond_bb_sc:     0.000 hbond_sc:     0.000 dslf_fa13:     0.000 omega:     0.071 fa_dun:     3.109 p_aa_pp:     0.059 yhh_planarity:     0.000 ref:     0.582 rama_prepro:     0.302
RSD_WTD: 7  fa_atr:    -7.392 fa_rep:     0.983 fa_sol:     1.788 fa_intra_rep:     0.017 fa_intra_sol_xover4:     0.068 lk_ball_wtd:    -0.156 fa_elec:    -0.962 pro_close:     0.000 hbond_sr_bb:     0.000 hbond_lr_bb:     0.000 hbond_bb_sc:     0.000 hbond_sc:     0.000 dslf_fa13:     0.000 omega:    -0.037 fa_dun:     0.455 p_aa_pp:    -0.147 yhh_planarity:     0.000 ref:     1.661 rama_prepro:     0.014
RSD_WTD: 8  fa_atr:    -6.235 fa_rep:     0.396 fa_sol:     7.143 fa_intra_rep:     0.003 fa_intra_sol_xover4:     0.372 lk_ball_wtd:     0.298 fa_elec:    -5.324 pro_close:     0.000 hbond_sr_bb:     0.000 hbond_lr_bb:     0.000 hbond_bb_sc:    -0.877 hbond_sc:    -1.547 dslf_fa13:     0.000 omega:     0.011 fa_dun:     3.365 p_aa_pp:     0.090 yhh_planarity:     0.000 ref:    -2.146 rama_prepro:    -0.320
RSD_WTD: 9  fa_atr:    -2.170 fa_rep:     0.149 fa_sol:     3.516 fa_intra_rep:     0.006 fa_intra_sol_xover4:     0.275 lk_ball_wtd:     0.080 fa_elec:    -1.401 pro_close:     0.000 hbond_sr_bb:     0.000 hbond_lr_bb:     0.000 hbond_bb_sc:     0.000 hbond_sc:     0.000 dslf_fa13:     0.000 omega:    -0.076 fa_dun:     2.624 p_aa_pp:    -0.335 yhh_planarity:     0.000 ref:    -2.725 rama_prepro:    -0.427
RSD_WTD: 10  fa_atr:    -2.028 fa_rep:     0.204 fa_sol:     2.811 fa_intra_rep:     0.002 fa_intra_sol_xover4:     0.062 lk_ball_wtd:     0.092 fa_elec:    -2.228 pro_close:     0.000 hbond_sr_bb:     0.000 hbond_lr_bb:     0.000 hbond_bb_sc:    -0.877 hbond_sc:    -0.534 dslf_fa13:     0.000 omega:    -0.020 fa_dun:     0.234 p_aa_pp:    -0.256 yhh_planarity:     0.000 ref:    -0.290 rama_prepro:    -0.609
RSD_WTD: 11  fa_atr:    -4.263 fa_rep:     0.504 fa_sol:     1.817 fa_intra_rep:     0.001 fa_intra_sol_xover4:     0.000 lk_ball_wtd:    -0.089 fa_elec:    -0.557 pro_close:     0.000 hbond_sr_bb:     0.000 hbond_lr_bb:     0.000 hbond_bb_sc:     0.000 hbond_sc:     0.000 dslf_fa13:     0.000 omega:     0.097 fa_dun:     0.000 p_aa_pp:     0.040 yhh_planarity:     0.000 ref:     1.325 rama_prepro:    -0.343
RSD_WTD: 12  fa_atr:    -4.556 fa_rep:     0.409 fa_sol:     4.978 fa_intra_rep:     0.006 fa_intra_sol_xover4:     0.074 lk_ball_wtd:     0.007 fa_elec:    -3.396 pro_close:     0.000 hbond_sr_bb:     0.000 hbond_lr_bb:     0.000 hbond_bb_sc:    -1.088 hbond_sc:    -0.306 dslf_fa13:     0.000 omega:     0.044 fa_dun:     0.031 p_aa_pp:    -0.574 yhh_planarity:     0.000 ref:     1.152 rama_prepro:    -0.107
RSD_WTD: 13  fa_atr:    -6.918 fa_rep:     0.714 fa_sol:     2.637 fa_intra_rep:     0.023 fa_intra_sol_xover4:     0.400 lk_ball_wtd:    -0.034 fa_elec:    -0.664 pro_close:     0.000 hbond_sr_bb:     0.000 hbond_lr_bb:     0.000 hbond_bb_sc:     0.000 hbond_sc:     0.000 dslf_fa13:     0.000 omega:     0.078 fa_dun:     0.949 p_aa_pp:     0.103 yhh_planarity:     0.000 ref:     2.261 rama_prepro:    -0.246
RSD_WTD: 14  fa_atr:    -5.239 fa_rep:     0.580 fa_sol:     4.404 fa_intra_rep:     0.009 fa_intra_sol_xover4:     0.224 lk_ball_wtd:    -0.222 fa_elec:    -0.829 pro_close:     0.000 hbond_sr_bb:     0.000 hbond_lr_bb:     0.000 hbond_bb_sc:     0.000 hbond_sc:     0.000 dslf_fa13:     0.000 omega:    -0.059 fa_dun:     1.560 p_aa_pp:    -0.062 yhh_planarity:     0.000 ref:    -0.715 rama_prepro:    -0.460
RSD_WTD: 15  fa_atr:    -6.390 fa_rep:     0.370 fa_sol:     6.273 fa_intra_rep:     0.003 fa_intra_sol_xover4:     0.281 lk_ball_wtd:    -0.159 fa_elec:    -4.256 pro_close:     0.000 hbond_sr_bb:     0.000 hbond_lr_bb:     0.000 hbond_bb_sc:    -1.088 hbond_sc:    -0.306 dslf_fa13:     0.000 omega:     0.700 fa_dun:     2.110 p_aa_pp:    -0.237 yhh_planarity:     0.000 ref:    -2.146 rama_prepro:    -0.403
RSD_WTD: 16  fa_atr:   -11.030 fa_rep:     1.095 fa_sol:     2.325 fa_intra_rep:     0.012 fa_intra_sol_xover4:     0.019 lk_ball_wtd:     0.046 fa_elec:    -1.505 pro_close:     0.000 hbond_sr_bb:     0.000 hbond_lr_bb:     0.000 hbond_bb_sc:     0.000 hbond_sc:     0.000 dslf_fa13:     0.000 omega:     0.119 fa_dun:     2.009 p_aa_pp:     0.049 yhh_planarity:     0.000 ref:     1.657 rama_prepro:    -0.089
RSD_WTD: 17  fa_atr:    -7.456 fa_rep:     0.856 fa_sol:     5.757 fa_intra_rep:     0.014 fa_intra_sol_xover4:     0.229 lk_ball_wtd:    -0.285 fa_elec:    -1.964 pro_close:     0.000 hbond_sr_bb:     0.000 hbond_lr_bb:     0.000 hbond_bb_sc:     0.000 hbond_sc:     0.000 dslf_fa13:     0.000 omega:     0.101 fa_dun:     2.074 p_aa_pp:     0.077 yhh_planarity:     0.000 ref:    -0.715 rama_prepro:     0.099
RSD_WTD: 18  fa_atr:    -6.335 fa_rep:     0.531 fa_sol:     6.685 fa_intra_rep:     0.007 fa_intra_sol_xover4:     0.102 lk_ball_wtd:    -0.033 fa_elec:    -4.120 pro_close:     0.000 hbond_sr_bb:     0.000 hbond_lr_bb:     0.000 hbond_bb_sc:     0.000 hbond_sc:    -0.661 dslf_fa13:     0.000 omega:     0.012 fa_dun:     2.066 p_aa_pp:     0.012 yhh_planarity:     0.000 ref:    -0.715 rama_prepro:     0.116
RSD_WTD: 19  fa_atr:    -6.924 fa_rep:     0.969 fa_sol:     2.490 fa_intra_rep:     0.002 fa_intra_sol_xover4:     0.000 lk_ball_wtd:    -0.131 fa_elec:    -1.729 pro_close:     0.000 hbond_sr_bb:     0.000 hbond_lr_bb:     0.000 hbond_bb_sc:     0.000 hbond_sc:     0.000 dslf_fa13:     0.000 omega:    -0.010 fa_dun:     0.000 p_aa_pp:    -0.262 yhh_planarity:     0.000 ref:     1.325 rama_prepro:    -0.121
RSD_WTD: 20  fa_atr:   -11.689 fa_rep:     2.346 fa_sol:     2.225 fa_intra_rep:     0.006 fa_intra_sol_xover4:     0.068 lk_ball_wtd:    -0.173 fa_elec:    -1.818 pro_close:     0.000 hbond_sr_bb:     0.000 hbond_lr_bb:     0.000 hbond_bb_sc:     0.000 hbond_sc:     0.000 dslf_fa13:     0.000 omega:     0.003 fa_dun:     1.529 p_aa_pp:     0.075 yhh_planarity:     0.000 ref:     1.657 rama_prepro:    -0.147
RSD_WTD: 21  fa_atr:    -6.151 fa_rep:     0.335 fa_sol:     5.357 fa_intra_rep:     0.006 fa_intra_sol_xover4:     0.266 lk_ball_wtd:    -0.375 fa_elec:    -2.185 pro_close:     0.000 hbond_sr_bb:     0.000 hbond_lr_bb:     0.000 hbond_bb_sc:     0.000 hbond_sc:     0.000 dslf_fa13:     0.000 omega:    -0.026 fa_dun:     2.545 p_aa_pp:    -0.247 yhh_planarity:     0.000 ref:    -2.725 rama_prepro:    -0.183
RSD_WTD: 22  fa_atr:    -8.277 fa_rep:     0.915 fa_sol:     3.376 fa_intra_rep:     0.029 fa_intra_sol_xover4:     0.072 lk_ball_wtd:    -0.250 fa_elec:    -1.792 pro_close:     0.000 hbond_sr_bb:     0.000 hbond_lr_bb:     0.000 hbond_bb_sc:     0.000 hbond_sc:     0.000 dslf_fa13:     0.000 omega:    -0.031 fa_dun:     0.193 p_aa_pp:    -0.427 yhh_planarity:     0.000 ref:     2.304 rama_prepro:    -0.165
RSD_WTD: 23  fa_atr:   -10.356 fa_rep:     1.633 fa_sol:     2.251 fa_intra_rep:     0.023 fa_intra_sol_xover4:     0.076 lk_ball_wtd:    -0.196 fa_elec:    -1.889 pro_close:     0.000 hbond_sr_bb:     0.000 hbond_lr_bb:     0.000 hbond_bb_sc:     0.000 hbond_sc:     0.000 dslf_fa13:     0.000 omega:     0.071 fa_dun:     0.728 p_aa_pp:    -0.232 yhh_planarity:     0.000 ref:     1.661 rama_prepro:    -0.053
RSD_WTD: 24  fa_atr:    -7.570 fa_rep:     0.591 fa_sol:     4.361 fa_intra_rep:     0.021 fa_intra_sol_xover4:     0.282 lk_ball_wtd:    -0.490 fa_elec:    -1.412 pro_close:     0.000 hbond_sr_bb:     0.000 hbond_lr_bb:     0.000 hbond_bb_sc:     0.000 hbond_sc:     0.000 dslf_fa13:     0.000 omega:    -0.017 fa_dun:     1.425 p_aa_pp:    -0.322 yhh_planarity:     0.000 ref:     0.582 rama_prepro:    -0.117
RSD_WTD: 25  fa_atr:    -3.663 fa_rep:     0.305 fa_sol:     3.155 fa_intra_rep:     0.014 fa_intra_sol_xover4:     0.295 lk_ball_wtd:    -0.189 fa_elec:    -0.652 pro_close:     0.000 hbond_sr_bb:     0.000 hbond_lr_bb:     0.000 hbond_bb_sc:     0.000 hbond_sc:     0.000 dslf_fa13:     0.000 omega:     0.097 fa_dun:     1.914 p_aa_pp:    -0.032 yhh_planarity:     0.000 ref:    -0.715 rama_prepro:    -0.309
RSD_WTD: 26  fa_atr:    -6.475 fa_rep:     0.686 fa_sol:     1.843 fa_intra_rep:     0.018 fa_intra_sol_xover4:     0.100 lk_ball_wtd:    -0.158 fa_elec:    -0.628 pro_close:     0.000 hbond_sr_bb:     0.000 hbond_lr_bb:     0.000 hbond_bb_sc:     0.000 hbond_sc:     0.000 dslf_fa13:     0.000 omega:     0.008 fa_dun:     0.120 p_aa_pp:    -0.095 yhh_planarity:     0.000 ref:     1.661 rama_prepro:    -0.512
RSD_WTD: 27  fa_atr:    -2.147 fa_rep:     0.173 fa_sol:     2.174 fa_intra_rep:     0.000 fa_intra_sol_xover4:     0.000 lk_ball_wtd:    -0.199 fa_elec:    -1.211 pro_close:     0.000 hbond_sr_bb:     0.000 hbond_lr_bb:     0.000 hbond_bb_sc:     0.000 hbond_sc:     0.000 dslf_fa13:     0.000 omega:    -0.125 fa_dun:     0.000 p_aa_pp:    -1.476 yhh_planarity:     0.000 ref:     0.798 rama_prepro:    -0.553
RSD_WTD: 28  fa_atr:    -6.482 fa_rep:     0.635 fa_sol:     1.886 fa_intra_rep:     0.017 fa_intra_sol_xover4:     0.051 lk_ball_wtd:    -0.325 fa_elec:    -0.303 pro_close:     0.000 hbond_sr_bb:     0.000 hbond_lr_bb:     0.000 hbond_bb_sc:     0.000 hbond_sc:     0.000 dslf_fa13:     0.000 omega:    -0.047 fa_dun:     0.003 p_aa_pp:    -0.268 yhh_planarity:     0.000 ref:     2.643 rama_prepro:    -0.429
RSD_WTD: 29  fa_atr:    -4.797 fa_rep:     0.231 fa_sol:     3.164 fa_intra_rep:     0.017 fa_intra_sol_xover4:     0.369 lk_ball_wtd:    -0.150 fa_elec:    -1.451 pro_close:     0.000 hbond_sr_bb:     0.000 hbond_lr_bb:     0.000 hbond_bb_sc:     0.000 hbond_sc:     0.000 dslf_fa13:     0.000 omega:     0.260 fa_dun:     2.129 p_aa_pp:    -0.076 yhh_planarity:     0.000 ref:    -0.715 rama_prepro:    -0.233
RSD_WTD: 30  fa_atr:    -7.373 fa_rep:     6.772 fa_sol:     1.604 fa_intra_rep:     0.006 fa_intra_sol_xover4:     0.111 lk_ball_wtd:    -0.106 fa_elec:    -0.628 pro_close:     0.000 hbond_sr_bb:     0.000 hbond_lr_bb:     0.000 hbond_bb_sc:     0.000 hbond_sc:     0.000 dslf_fa13:     0.000 omega:     0.100 fa_dun:     2.565 p_aa_pp:     0.140 yhh_planarity:     0.000 ref:     1.657 rama_prepro:     0.619
RSD_WTD: 31  fa_atr:    -7.966 fa_rep:     0.467 fa_sol:     0.932 fa_intra_rep:     0.027 fa_intra_sol_xover4:     0.076 lk_ball_wtd:    -0.072 fa_elec:    -1.212 pro_close:     0.000 hbond_sr_bb:     0.000 hbond_lr_bb:     0.000 hbond_bb_sc:     0.000 hbond_sc:     0.000 dslf_fa13:     0.000 omega:     0.087 fa_dun:     0.226 p_aa_pp:    -0.753 yhh_planarity:     0.000 ref:     2.304 rama_prepro:     0.568
RSD_WTD: 32  fa_atr:    -7.545 fa_rep:     1.130 fa_sol:     1.012 fa_intra_rep:     0.017 fa_intra_sol_xover4:     0.047 lk_ball_wtd:    -0.007 fa_elec:    -2.309 pro_close:     0.000 hbond_sr_bb:     0.000 hbond_lr_bb:     0.000 hbond_bb_sc:     0.000 hbond_sc:     0.000 dslf_fa13:     0.000 omega:     0.055 fa_dun:     0.067 p_aa_pp:    -0.601 yhh_planarity:     0.000 ref:     2.643 rama_prepro:    -0.334
RSD_WTD: 33  fa_atr:    -8.475 fa_rep:     1.395 fa_sol:     0.763 fa_intra_rep:     0.017 fa_intra_sol_xover4:     0.046 lk_ball_wtd:     0.232 fa_elec:    -2.237 pro_close:     0.000 hbond_sr_bb:     0.000 hbond_lr_bb:     0.000 hbond_bb_sc:     0.000 hbond_sc:     0.000 dslf_fa13:     0.000 omega:     0.365 fa_dun:     0.548 p_aa_pp:    -0.442 yhh_planarity:     0.000 ref:     2.643 rama_prepro:    -0.255
RSD_WTD: 34  fa_atr:    -8.738 fa_rep:     6.608 fa_sol:     1.059 fa_intra_rep:     0.018 fa_intra_sol_xover4:     0.115 lk_ball_wtd:     0.186 fa_elec:    -1.507 pro_close:     0.000 hbond_sr_bb:     0.000 hbond_lr_bb:     0.000 hbond_bb_sc:     0.000 hbond_sc:     0.000 dslf_fa13:     0.000 omega:     0.054 fa_dun:     0.660 p_aa_pp:    -0.243 yhh_planarity:     0.000 ref:     1.661 rama_prepro:    -0.045
RSD_WTD: 35  fa_atr:   -10.241 fa_rep:     1.850 fa_sol:     1.567 fa_intra_rep:     0.026 fa_intra_sol_xover4:     0.525 lk_ball_wtd:    -0.180 fa_elec:    -1.471 pro_close:     0.000 hbond_sr_bb:     0.000 hbond_lr_bb:     0.000 hbond_bb_sc:     0.000 hbond_sc:     0.000 dslf_fa13:     0.000 omega:     0.017 fa_dun:     1.314 p_aa_pp:    -0.416 yhh_planarity:     0.000 ref:     1.218 rama_prepro:     0.002
RSD_WTD: 36  fa_atr:    -4.038 fa_rep:     0.893 fa_sol:     3.562 fa_intra_rep:     0.007 fa_intra_sol_xover4:     0.118 lk_ball_wtd:     0.171 fa_elec:    -1.956 pro_close:     0.000 hbond_sr_bb:     0.000 hbond_lr_bb:     0.000 hbond_bb_sc:     0.000 hbond_sc:     0.000 dslf_fa13:     0.000 omega:     0.021 fa_dun:     1.065 p_aa_pp:    -0.029 yhh_planarity:     0.000 ref:    -0.715 rama_prepro:    -0.262
RSD_WTD: 37  fa_atr:    -7.995 fa_rep:     0.868 fa_sol:     2.956 fa_intra_rep:     0.023 fa_intra_sol_xover4:     0.191 lk_ball_wtd:    -0.263 fa_elec:    -1.103 pro_close:     0.000 hbond_sr_bb:     0.000 hbond_lr_bb:     0.000 hbond_bb_sc:     0.000 hbond_sc:     0.000 dslf_fa13:     0.000 omega:    -0.063 fa_dun:     2.031 p_aa_pp:     0.034 yhh_planarity:     0.000 ref:     0.582 rama_prepro:     0.011
RSD_WTD: 38  fa_atr:    -5.900 fa_rep:     0.568 fa_sol:     5.882 fa_intra_rep:     0.008 fa_intra_sol_xover4:     0.603 lk_ball_wtd:    -0.020 fa_elec:    -3.337 pro_close:     0.000 hbond_sr_bb:     0.000 hbond_lr_bb:     0.000 hbond_bb_sc:    -0.618 hbond_sc:     0.000 dslf_fa13:     0.000 omega:     0.102 fa_dun:     1.867 p_aa_pp:    -0.651 yhh_planarity:     0.000 ref:    -2.146 rama_prepro:     0.625
RSD_WTD: 39  fa_atr:    -4.416 fa_rep:     0.267 fa_sol:     4.301 fa_intra_rep:     0.010 fa_intra_sol_xover4:     1.098 lk_ball_wtd:    -0.203 fa_elec:    -1.401 pro_close:     0.000 hbond_sr_bb:     0.000 hbond_lr_bb:     0.000 hbond_bb_sc:     0.000 hbond_sc:     0.000 dslf_fa13:     0.000 omega:    -0.091 fa_dun:     3.188 p_aa_pp:    -0.292 yhh_planarity:     0.000 ref:    -2.725 rama_prepro:     0.204
RSD_WTD: 40  fa_atr:    -3.933 fa_rep:     0.554 fa_sol:     3.636 fa_intra_rep:     0.013 fa_intra_sol_xover4:     0.286 lk_ball_wtd:     0.059 fa_elec:    -1.997 pro_close:     0.000 hbond_sr_bb:     0.000 hbond_lr_bb:     0.000 hbond_bb_sc:    -0.618 hbond_sc:     0.000 dslf_fa13:     0.000 omega:    -0.036 fa_dun:     1.884 p_aa_pp:    -0.104 yhh_planarity:     0.000 ref:    -0.715 rama_prepro:    -0.303
RSD_WTD: 41  fa_atr:    -9.182 fa_rep:     1.127 fa_sol:     2.834 fa_intra_rep:     0.020 fa_intra_sol_xover4:     0.075 lk_ball_wtd:    -0.336 fa_elec:    -1.881 pro_close:     0.000 hbond_sr_bb:     0.000 hbond_lr_bb:     0.000 hbond_bb_sc:     0.000 hbond_sc:     0.000 dslf_fa13:     0.000 omega:     0.290 fa_dun:     2.514 p_aa_pp:    -0.258 yhh_planarity:     0.000 ref:     1.661 rama_prepro:    -0.210
RSD_WTD: 42  fa_atr:    -9.200 fa_rep:     1.000 fa_sol:     2.053 fa_intra_rep:     0.028 fa_intra_sol_xover4:     0.073 lk_ball_wtd:    -0.235 fa_elec:    -1.621 pro_close:     0.000 hbond_sr_bb:     0.000 hbond_lr_bb:     0.000 hbond_bb_sc:     0.000 hbond_sc:     0.000 dslf_fa13:     0.000 omega:    -0.032 fa_dun:     0.086 p_aa_pp:    -0.394 yhh_planarity:     0.000 ref:     2.304 rama_prepro:    -0.126
RSD_WTD: 43  fa_atr:    -5.419 fa_rep:     0.223 fa_sol:     3.550 fa_intra_rep:     0.007 fa_intra_sol_xover4:     0.115 lk_ball_wtd:    -0.283 fa_elec:    -1.483 pro_close:     0.000 hbond_sr_bb:     0.000 hbond_lr_bb:     0.000 hbond_bb_sc:     0.000 hbond_sc:     0.000 dslf_fa13:     0.000 omega:     0.067 fa_dun:     1.006 p_aa_pp:    -0.006 yhh_planarity:     0.000 ref:    -0.715 rama_prepro:    -0.130
RSD_WTD: 44  fa_atr:    -7.091 fa_rep:     0.744 fa_sol:     2.292 fa_intra_rep:     0.021 fa_intra_sol_xover4:     0.053 lk_ball_wtd:    -0.082 fa_elec:    -1.474 pro_close:     0.000 hbond_sr_bb:     0.000 hbond_lr_bb:     0.000 hbond_bb_sc:     0.000 hbond_sc:     0.000 dslf_fa13:     0.000 omega:    -0.055 fa_dun:     0.117 p_aa_pp:    -0.340 yhh_planarity:     0.000 ref:     2.643 rama_prepro:    -0.078
RSD_WTD: 45  fa_atr:    -7.108 fa_rep:     1.109 fa_sol:     1.671 fa_intra_rep:     0.001 fa_intra_sol_xover4:     0.000 lk_ball_wtd:    -0.191 fa_elec:    -1.678 pro_close:     0.000 hbond_sr_bb:     0.000 hbond_lr_bb:     0.000 hbond_bb_sc:     0.000 hbond_sc:     0.000 dslf_fa13:     0.000 omega:    -0.008 fa_dun:     0.000 p_aa_pp:    -0.010 yhh_planarity:     0.000 ref:     1.325 rama_prepro:     0.068
RSD_WTD: 46  fa_atr:    -5.949 fa_rep:     0.837 fa_sol:     2.274 fa_intra_rep:     0.001 fa_intra_sol_xover4:     0.000 lk_ball_wtd:    -0.260 fa_elec:    -1.393 pro_close:     0.000 hbond_sr_bb:     0.000 hbond_lr_bb:     0.000 hbond_bb_sc:     0.000 hbond_sc:     0.000 dslf_fa13:     0.000 omega:    -0.033 fa_dun:     0.000 p_aa_pp:    -0.109 yhh_planarity:     0.000 ref:     1.325 rama_prepro:    -0.065
RSD_WTD: 47  fa_atr:    -5.716 fa_rep:     0.263 fa_sol:     6.604 fa_intra_rep:     0.013 fa_intra_sol_xover4:     0.386 lk_ball_wtd:     0.132 fa_elec:    -4.878 pro_close:     0.000 hbond_sr_bb:     0.000 hbond_lr_bb:     0.000 hbond_bb_sc:     0.000 hbond_sc:    -0.642 dslf_fa13:     0.000 omega:     0.082 fa_dun:     2.583 p_aa_pp:     0.091 yhh_planarity:     0.000 ref:    -0.715 rama_prepro:     0.007
RSD_WTD: 48  fa_atr:    -7.789 fa_rep:     1.214 fa_sol:     3.055 fa_intra_rep:     0.021 fa_intra_sol_xover4:     0.055 lk_ball_wtd:    -0.196 fa_elec:    -2.262 pro_close:     0.000 hbond_sr_bb:     0.000 hbond_lr_bb:     0.000 hbond_bb_sc:     0.000 hbond_sc:     0.000 dslf_fa13:     0.000 omega:    -0.020 fa_dun:     0.012 p_aa_pp:    -0.191 yhh_planarity:     0.000 ref:     2.643 rama_prepro:    -0.005
RSD_WTD: 49  fa_atr:    -9.306 fa_rep:     1.019 fa_sol:     2.029 fa_intra_rep:     0.015 fa_intra_sol_xover4:     0.073 lk_ball_wtd:    -0.361 fa_elec:    -2.185 pro_close:     0.000 hbond_sr_bb:     0.000 hbond_lr_bb:     0.000 hbond_bb_sc:     0.000 hbond_sc:     0.000 dslf_fa13:     0.000 omega:     0.030 fa_dun:     0.413 p_aa_pp:    -0.242 yhh_planarity:     0.000 ref:     1.661 rama_prepro:    -0.221
RSD_WTD: 50  fa_atr:    -4.372 fa_rep:     0.190 fa_sol:     4.363 fa_intra_rep:     0.006 fa_intra_sol_xover4:     0.737 lk_ball_wtd:    -0.138 fa_elec:    -1.235 pro_close:     0.000 hbond_sr_bb:     0.000 hbond_lr_bb:     0.000 hbond_bb_sc:     0.000 hbond_sc:     0.000 dslf_fa13:     0.000 omega:    -0.029 fa_dun:     2.446 p_aa_pp:    -0.036 yhh_planarity:     0.000 ref:    -0.301 rama_prepro:    -0.160
RSD_WTD: 51  fa_atr:    -4.173 fa_rep:     0.188 fa_sol:     5.879 fa_intra_rep:     0.004 fa_intra_sol_xover4:     0.301 lk_ball_wtd:     0.154 fa_elec:    -3.645 pro_close:     0.000 hbond_sr_bb:     0.000 hbond_lr_bb:     0.000 hbond_bb_sc:     0.000 hbond_sc:    -0.642 dslf_fa13:     0.000 omega:     0.139 fa_dun:     1.377 p_aa_pp:     0.185 yhh_planarity:     0.000 ref:    -2.146 rama_prepro:    -0.164
RSD_WTD: 52  fa_atr:    -6.988 fa_rep:     0.814 fa_sol:     1.767 fa_intra_rep:     0.017 fa_intra_sol_xover4:     0.075 lk_ball_wtd:    -0.365 fa_elec:    -0.814 pro_close:     0.000 hbond_sr_bb:     0.000 hbond_lr_bb:     0.000 hbond_bb_sc:     0.000 hbond_sc:     0.000 dslf_fa13:     0.000 omega:    -0.040 fa_dun:     0.255 p_aa_pp:    -0.279 yhh_planarity:     0.000 ref:     1.661 rama_prepro:    -0.254
RSD_WTD: 53  fa_atr:    -2.178 fa_rep:     0.106 fa_sol:     2.301 fa_intra_rep:     0.000 fa_intra_sol_xover4:     0.000 lk_ball_wtd:    -0.199 fa_elec:    -0.685 pro_close:     0.000 hbond_sr_bb:     0.000 hbond_lr_bb:     0.000 hbond_bb_sc:     0.000 hbond_sc:     0.000 dslf_fa13:     0.000 omega:    -0.051 fa_dun:     0.000 p_aa_pp:    -1.469 yhh_planarity:     0.000 ref:     0.798 rama_prepro:     0.258
RSD_WTD: 54  fa_atr:    -3.782 fa_rep:     0.082 fa_sol:     1.314 fa_intra_rep:     0.001 fa_intra_sol_xover4:     0.000 lk_ball_wtd:    -0.167 fa_elec:    -0.015 pro_close:     0.000 hbond_sr_bb:     0.000 hbond_lr_bb:     0.000 hbond_bb_sc:     0.000 hbond_sc:     0.000 dslf_fa13:     0.000 omega:    -0.006 fa_dun:     0.000 p_aa_pp:    -0.098 yhh_planarity:     0.000 ref:     1.325 rama_prepro:    -0.038
RSD_WTD: 55  fa_atr:    -3.603 fa_rep:     0.310 fa_sol:     2.495 fa_intra_rep:     0.010 fa_intra_sol_xover4:     1.006 lk_ball_wtd:    -0.167 fa_elec:     0.109 pro_close:     0.000 hbond_sr_bb:     0.000 hbond_lr_bb:     0.000 hbond_bb_sc:     0.000 hbond_sc:     0.000 dslf_fa13:     0.000 omega:     0.470 fa_dun:     2.899 p_aa_pp:    -0.274 yhh_planarity:     0.000 ref:    -2.725 rama_prepro:    -0.569
RSD_WTD: 56  fa_atr:    -6.745 fa_rep:     3.855 fa_sol:     2.717 fa_intra_rep:     0.023 fa_intra_sol_xover4:     0.293 lk_ball_wtd:    -0.014 fa_elec:    -0.856 pro_close:     0.000 hbond_sr_bb:     0.000 hbond_lr_bb:     0.000 hbond_bb_sc:     0.000 hbond_sc:     0.000 dslf_fa13:     0.000 omega:     0.288 fa_dun:     1.650 p_aa_pp:    -0.272 yhh_planarity:     0.000 ref:     0.582 rama_prepro:     0.473
RSD_WTD: 57  fa_atr:    -5.423 fa_rep:     0.756 fa_sol:     2.439 fa_intra_rep:     0.003 fa_intra_sol_xover4:     0.000 lk_ball_wtd:     0.222 fa_elec:    -3.448 pro_close:     0.000 hbond_sr_bb:     0.000 hbond_lr_bb:     0.000 hbond_bb_sc:    -1.112 hbond_sc:     0.000 dslf_fa13:     0.000 omega:    -0.029 fa_dun:     0.000 p_aa_pp:     0.077 yhh_planarity:     0.000 ref:     1.325 rama_prepro:     0.927
RSD_WTD: 58  fa_atr:    -5.513 fa_rep:     0.618 fa_sol:     1.800 fa_intra_rep:     0.001 fa_intra_sol_xover4:     0.000 lk_ball_wtd:     0.256 fa_elec:    -2.286 pro_close:     0.000 hbond_sr_bb:     0.000 hbond_lr_bb:     0.000 hbond_bb_sc:     0.000 hbond_sc:     0.000 dslf_fa13:     0.000 omega:    -0.016 fa_dun:     0.000 p_aa_pp:     0.448 yhh_planarity:     0.000 ref:     1.325 rama_prepro:     0.554
RSD_WTD: 59  fa_atr:    -9.174 fa_rep:     1.418 fa_sol:     1.072 fa_intra_rep:     0.029 fa_intra_sol_xover4:     0.067 lk_ball_wtd:     0.137 fa_elec:    -1.663 pro_close:     0.000 hbond_sr_bb:     0.000 hbond_lr_bb:     0.000 hbond_bb_sc:     0.000 hbond_sc:     0.000 dslf_fa13:     0.000 omega:    -0.042 fa_dun:     0.277 p_aa_pp:    -0.554 yhh_planarity:     0.000 ref:     2.304 rama_prepro:     0.131
RSD_WTD: 60  fa_atr:    -9.258 fa_rep:     2.258 fa_sol:     0.651 fa_intra_rep:     0.027 fa_intra_sol_xover4:     0.077 lk_ball_wtd:    -0.032 fa_elec:    -1.382 pro_close:     0.000 hbond_sr_bb:     0.000 hbond_lr_bb:     0.000 hbond_bb_sc:     0.000 hbond_sc:     0.000 dslf_fa13:     0.000 omega:    -0.039 fa_dun:     0.294 p_aa_pp:    -0.742 yhh_planarity:     0.000 ref:     2.304 rama_prepro:    -0.316
RSD_WTD: 61  fa_atr:    -9.018 fa_rep:     1.223 fa_sol:     0.992 fa_intra_rep:     0.016 fa_intra_sol_xover4:     0.078 lk_ball_wtd:    -0.078 fa_elec:    -1.938 pro_close:     0.000 hbond_sr_bb:     0.000 hbond_lr_bb:     0.000 hbond_bb_sc:     0.000 hbond_sc:     0.000 dslf_fa13:     0.000 omega:    -0.063 fa_dun:     0.888 p_aa_pp:    -0.259 yhh_planarity:     0.000 ref:     1.661 rama_prepro:    -0.114
RSD_WTD: 62  fa_atr:    -8.760 fa_rep:     9.606 fa_sol:     1.347 fa_intra_rep:     0.027 fa_intra_sol_xover4:     0.071 lk_ball_wtd:    -0.242 fa_elec:    -1.829 pro_close:     0.000 hbond_sr_bb:     0.000 hbond_lr_bb:     0.000 hbond_bb_sc:     0.000 hbond_sc:     0.000 dslf_fa13:     0.000 omega:     0.055 fa_dun:     0.270 p_aa_pp:    -0.513 yhh_planarity:     0.000 ref:     2.304 rama_prepro:    -0.166
RSD_WTD: 63  fa_atr:    -9.770 fa_rep:     1.367 fa_sol:     0.979 fa_intra_rep:     0.022 fa_intra_sol_xover4:     0.232 lk_ball_wtd:     0.013 fa_elec:    -1.912 pro_close:     0.000 hbond_sr_bb:     0.000 hbond_lr_bb:     0.000 hbond_bb_sc:     0.000 hbond_sc:     0.000 dslf_fa13:     0.000 omega:     1.204 fa_dun:     1.417 p_aa_pp:    -0.339 yhh_planarity:     0.000 ref:     1.218 rama_prepro:    -0.407
RSD_WTD: 64  fa_atr:    -2.838 fa_rep:     0.146 fa_sol:     3.677 fa_intra_rep:     0.008 fa_intra_sol_xover4:     0.753 lk_ball_wtd:     0.055 fa_elec:    -2.914 pro_close:     0.000 hbond_sr_bb:     0.000 hbond_lr_bb:     0.000 hbond_bb_sc:     0.000 hbond_sc:    -0.590 dslf_fa13:     0.000 omega:     0.243 fa_dun:     1.433 p_aa_pp:    -0.682 yhh_planarity:     0.000 ref:    -2.146 rama_prepro:     0.163
RSD_WTD: 65  fa_atr:    -6.270 fa_rep:     0.923 fa_sol:     2.147 fa_intra_rep:     0.033 fa_intra_sol_xover4:     0.081 lk_ball_wtd:    -0.130 fa_elec:     0.237 pro_close:     0.000 hbond_sr_bb:     0.000 hbond_lr_bb:     0.000 hbond_bb_sc:     0.000 hbond_sc:     0.000 dslf_fa13:     0.000 omega:    -0.052 fa_dun:     1.254 p_aa_pp:    -0.750 yhh_planarity:     0.000 ref:     2.304 rama_prepro:     0.130
RSD_WTD: 66  fa_atr:    -2.078 fa_rep:     0.146 fa_sol:     3.023 fa_intra_rep:     0.003 fa_intra_sol_xover4:     0.292 lk_ball_wtd:     0.020 fa_elec:    -1.733 pro_close:     0.000 hbond_sr_bb:     0.000 hbond_lr_bb:     0.000 hbond_bb_sc:     0.000 hbond_sc:    -0.538 dslf_fa13:     0.000 omega:     0.097 fa_dun:     1.650 p_aa_pp:    -0.339 yhh_planarity:     0.000 ref:    -2.146 rama_prepro:    -0.306
RSD_WTD: 67  fa_atr:    -4.448 fa_rep:     0.605 fa_sol:     5.316 fa_intra_rep:     0.009 fa_intra_sol_xover4:     0.634 lk_ball_wtd:    -0.152 fa_elec:    -3.015 pro_close:     0.000 hbond_sr_bb:     0.000 hbond_lr_bb:     0.000 hbond_bb_sc:    -0.559 hbond_sc:     0.000 dslf_fa13:     0.000 omega:    -0.052 fa_dun:     2.151 p_aa_pp:    -0.469 yhh_planarity:     0.000 ref:    -2.146 rama_prepro:    -0.204
RSD_WTD: 68  fa_atr:    -4.108 fa_rep:     0.138 fa_sol:     3.473 fa_intra_rep:     0.010 fa_intra_sol_xover4:     0.999 lk_ball_wtd:    -0.035 fa_elec:    -0.992 pro_close:     0.000 hbond_sr_bb:     0.000 hbond_lr_bb:     0.000 hbond_bb_sc:     0.000 hbond_sc:     0.000 dslf_fa13:     0.000 omega:    -0.102 fa_dun:     3.665 p_aa_pp:    -0.289 yhh_planarity:     0.000 ref:    -2.725 rama_prepro:    -0.355
RSD_WTD: 69  fa_atr:    -4.489 fa_rep:     0.500 fa_sol:     6.269 fa_intra_rep:     0.003 fa_intra_sol_xover4:     0.632 lk_ball_wtd:    -0.498 fa_elec:    -4.370 pro_close:     0.000 hbond_sr_bb:     0.000 hbond_lr_bb:     0.000 hbond_bb_sc:    -0.559 hbond_sc:     0.000 dslf_fa13:     0.000 omega:     0.045 fa_dun:     2.643 p_aa_pp:     0.231 yhh_planarity:     0.000 ref:    -2.146 rama_prepro:    -0.174
RSD_WTD: 70  fa_atr:    -5.376 fa_rep:     0.307 fa_sol:     5.297 fa_intra_rep:     0.006 fa_intra_sol_xover4:     0.261 lk_ball_wtd:    -0.568 fa_elec:    -1.532 pro_close:     0.000 hbond_sr_bb:     0.000 hbond_lr_bb:     0.000 hbond_bb_sc:     0.000 hbond_sc:     0.000 dslf_fa13:     0.000 omega:     0.021 fa_dun:     2.537 p_aa_pp:    -0.227 yhh_planarity:     0.000 ref:    -2.725 rama_prepro:    -0.135
RSD_WTD: 71  fa_atr:   -11.726 fa_rep:     2.329 fa_sol:     2.168 fa_intra_rep:     0.023 fa_intra_sol_xover4:     0.254 lk_ball_wtd:    -0.095 fa_elec:    -1.670 pro_close:     0.000 hbond_sr_bb:     0.000 hbond_lr_bb:     0.000 hbond_bb_sc:     0.000 hbond_sc:     0.000 dslf_fa13:     0.000 omega:     0.003 fa_dun:     1.307 p_aa_pp:    -0.477 yhh_planarity:     0.000 ref:     1.218 rama_prepro:    -0.169
RSD_WTD: 72  fa_atr:    -6.484 fa_rep:     0.500 fa_sol:     3.963 fa_intra_rep:     0.016 fa_intra_sol_xover4:     0.243 lk_ball_wtd:    -0.054 fa_elec:    -2.091 pro_close:     0.000 hbond_sr_bb:     0.000 hbond_lr_bb:     0.000 hbond_bb_sc:     0.000 hbond_sc:     0.000 dslf_fa13:     0.000 omega:    -0.011 fa_dun:     2.291 p_aa_pp:     0.026 yhh_planarity:     0.000 ref:    -0.715 rama_prepro:     0.058
RSD_WTD: 73  fa_atr:    -5.421 fa_rep:     0.268 fa_sol:     6.228 fa_intra_rep:     0.011 fa_intra_sol_xover4:     0.216 lk_ball_wtd:    -0.638 fa_elec:    -3.821 pro_close:     0.000 hbond_sr_bb:     0.000 hbond_lr_bb:     0.000 hbond_bb_sc:     0.000 hbond_sc:     0.000 dslf_fa13:     0.000 omega:     0.003 fa_dun:     2.654 p_aa_pp:    -0.035 yhh_planarity:     0.000 ref:    -0.715 rama_prepro:    -0.182
RSD_WTD: 74  fa_atr:    -7.602 fa_rep:     0.542 fa_sol:     5.289 fa_intra_rep:     0.007 fa_intra_sol_xover4:     0.191 lk_ball_wtd:    -0.380 fa_elec:    -2.397 pro_close:     0.000 hbond_sr_bb:     0.000 hbond_lr_bb:     0.000 hbond_bb_sc:     0.000 hbond_sc:     0.000 dslf_fa13:     0.000 omega:     0.035 fa_dun:     2.354 p_aa_pp:     0.053 yhh_planarity:     0.000 ref:    -1.451 rama_prepro:    -0.192
RSD_WTD: 75  fa_atr:    -8.950 fa_rep:     1.306 fa_sol:     1.324 fa_intra_rep:     0.021 fa_intra_sol_xover4:     0.054 lk_ball_wtd:    -0.198 fa_elec:    -2.158 pro_close:     0.000 hbond_sr_bb:     0.000 hbond_lr_bb:     0.000 hbond_bb_sc:     0.000 hbond_sc:     0.000 dslf_fa13:     0.000 omega:    -0.056 fa_dun:     0.061 p_aa_pp:    -0.337 yhh_planarity:     0.000 ref:     2.643 rama_prepro:    -0.056
RSD_WTD: 76  fa_atr:    -5.442 fa_rep:     0.316 fa_sol:     4.006 fa_intra_rep:     0.009 fa_intra_sol_xover4:     0.182 lk_ball_wtd:    -0.084 fa_elec:    -1.498 pro_close:     0.000 hbond_sr_bb:     0.000 hbond_lr_bb:     0.000 hbond_bb_sc:     0.000 hbond_sc:     0.000 dslf_fa13:     0.000 omega:    -0.001 fa_dun:     0.948 p_aa_pp:     0.029 yhh_planarity:     0.000 ref:    -0.715 rama_prepro:    -0.088
RSD_WTD: 77  fa_atr:    -5.716 fa_rep:     0.330 fa_sol:     5.455 fa_intra_rep:     0.014 fa_intra_sol_xover4:     0.492 lk_ball_wtd:    -0.283 fa_elec:    -2.458 pro_close:     0.000 hbond_sr_bb:     0.000 hbond_lr_bb:     0.000 hbond_bb_sc:     0.000 hbond_sc:     0.000 dslf_fa13:     0.000 omega:     0.022 fa_dun:     1.980 p_aa_pp:    -0.006 yhh_planarity:     0.000 ref:    -0.715 rama_prepro:    -0.198
RSD_WTD: 78  fa_atr:    -6.579 fa_rep:     0.778 fa_sol:     2.719 fa_intra_rep:     0.002 fa_intra_sol_xover4:     0.000 lk_ball_wtd:    -0.066 fa_elec:    -1.952 pro_close:     0.000 hbond_sr_bb:     0.000 hbond_lr_bb:     0.000 hbond_bb_sc:     0.000 hbond_sc:     0.000 dslf_fa13:     0.000 omega:     0.004 fa_dun:     0.000 p_aa_pp:    -0.197 yhh_planarity:     0.000 ref:     1.325 rama_prepro:    -0.272
RSD_WTD: 79  fa_atr:    -9.632 fa_rep:     1.003 fa_sol:     3.572 fa_intra_rep:     0.017 fa_intra_sol_xover4:     0.075 lk_ball_wtd:    -0.255 fa_elec:    -2.498 pro_close:     0.000 hbond_sr_bb:     0.000 hbond_lr_bb:     0.000 hbond_bb_sc:     0.000 hbond_sc:     0.000 dslf_fa13:     0.000 omega:     0.173 fa_dun:     0.207 p_aa_pp:    -0.282 yhh_planarity:     0.000 ref:     1.661 rama_prepro:    -0.278
RSD_WTD: 80  fa_atr:    -4.835 fa_rep:     0.236 fa_sol:     5.385 fa_intra_rep:     0.008 fa_intra_sol_xover4:     0.342 lk_ball_wtd:    -0.116 fa_elec:    -2.452 pro_close:     0.000 hbond_sr_bb:     0.000 hbond_lr_bb:     0.000 hbond_bb_sc:     0.000 hbond_sc:     0.000 dslf_fa13:     0.000 omega:    -0.016 fa_dun:     2.667 p_aa_pp:    -0.052 yhh_planarity:     0.000 ref:    -2.725 rama_prepro:    -0.191
RSD_WTD: 81  fa_atr:    -7.236 fa_rep:     0.328 fa_sol:     3.590 fa_intra_rep:     0.017 fa_intra_sol_xover4:     0.073 lk_ball_wtd:    -0.284 fa_elec:    -1.605 pro_close:     0.000 hbond_sr_bb:     0.000 hbond_lr_bb:     0.000 hbond_bb_sc:     0.000 hbond_sc:     0.000 dslf_fa13:     0.000 omega:    -0.030 fa_dun:     0.455 p_aa_pp:    -0.233 yhh_planarity:     0.000 ref:     1.661 rama_prepro:    -0.125
RSD_WTD: 82  fa_atr:   -10.951 fa_rep:     1.578 fa_sol:     3.245 fa_intra_rep:     0.006 fa_intra_sol_xover4:     0.066 lk_ball_wtd:    -0.297 fa_elec:    -2.509 pro_close:     0.000 hbond_sr_bb:     0.000 hbond_lr_bb:     0.000 hbond_bb_sc:     0.000 hbond_sc:     0.000 dslf_fa13:     0.000 omega:     0.010 fa_dun:     1.668 p_aa_pp:     0.118 yhh_planarity:     0.000 ref:     1.657 rama_prepro:     0.063
RSD_WTD: 83  fa_atr:    -4.322 fa_rep:     0.155 fa_sol:     4.276 fa_intra_rep:     0.009 fa_intra_sol_xover4:     0.194 lk_ball_wtd:    -0.329 fa_elec:    -0.930 pro_close:     0.000 hbond_sr_bb:     0.000 hbond_lr_bb:     0.000 hbond_bb_sc:     0.000 hbond_sc:     0.000 dslf_fa13:     0.000 omega:    -0.013 fa_dun:     1.049 p_aa_pp:     0.048 yhh_planarity:     0.000 ref:    -0.715 rama_prepro:     0.037
RSD_WTD: 84  fa_atr:    -3.463 fa_rep:     0.205 fa_sol:     2.607 fa_intra_rep:     0.011 fa_intra_sol_xover4:     0.274 lk_ball_wtd:    -0.143 fa_elec:    -0.789 pro_close:     0.000 hbond_sr_bb:     0.000 hbond_lr_bb:     0.000 hbond_bb_sc:     0.000 hbond_sc:     0.000 dslf_fa13:     0.000 omega:     0.121 fa_dun:     1.825 p_aa_pp:     0.053 yhh_planarity:     0.000 ref:    -0.715 rama_prepro:    -0.197
RSD_WTD: 85  fa_atr:    -5.726 fa_rep:     0.643 fa_sol:     1.946 fa_intra_rep:     0.021 fa_intra_sol_xover4:     0.087 lk_ball_wtd:    -0.101 fa_elec:    -0.473 pro_close:     0.000 hbond_sr_bb:     0.000 hbond_lr_bb:     0.000 hbond_bb_sc:     0.000 hbond_sc:     0.000 dslf_fa13:     0.000 omega:     0.860 fa_dun:     2.606 p_aa_pp:    -0.167 yhh_planarity:     0.000 ref:     1.661 rama_prepro:    -0.285
RSD_WTD: 86  fa_atr:    -2.413 fa_rep:     0.130 fa_sol:     2.308 fa_intra_rep:     0.000 fa_intra_sol_xover4:     0.000 lk_ball_wtd:    -0.224 fa_elec:    -0.449 pro_close:     0.000 hbond_sr_bb:     0.000 hbond_lr_bb:     0.000 hbond_bb_sc:     0.000 hbond_sc:     0.000 dslf_fa13:     0.000 omega:     0.196 fa_dun:     0.000 p_aa_pp:    -1.508 yhh_planarity:     0.000 ref:     0.798 rama_prepro:     0.422
RSD_WTD: 87  fa_atr:    -7.146 fa_rep:     1.799 fa_sol:     0.944 fa_intra_rep:     0.017 fa_intra_sol_xover4:     0.042 lk_ball_wtd:    -0.220 fa_elec:    -0.774 pro_close:     0.000 hbond_sr_bb:     0.000 hbond_lr_bb:     0.000 hbond_bb_sc:     0.000 hbond_sc:     0.000 dslf_fa13:     0.000 omega:     0.271 fa_dun:     0.026 p_aa_pp:    -0.340 yhh_planarity:     0.000 ref:     2.643 rama_prepro:     0.405
RSD_WTD: 88  fa_atr:    -3.977 fa_rep:     0.357 fa_sol:     3.967 fa_intra_rep:     0.003 fa_intra_sol_xover4:     0.280 lk_ball_wtd:    -0.102 fa_elec:    -1.017 pro_close:     0.000 hbond_sr_bb:     0.000 hbond_lr_bb:     0.000 hbond_bb_sc:    -1.112 hbond_sc:     0.000 dslf_fa13:     0.000 omega:    -0.023 fa_dun:     1.801 p_aa_pp:    -0.118 yhh_planarity:     0.000 ref:    -2.146 rama_prepro:    -0.225
RSD_WTD: 89  fa_atr:    -6.227 fa_rep:     0.781 fa_sol:     1.648 fa_intra_rep:     0.027 fa_intra_sol_xover4:     0.090 lk_ball_wtd:    -0.051 fa_elec:    -1.373 pro_close:     0.000 hbond_sr_bb:     0.000 hbond_lr_bb:     0.000 hbond_bb_sc:     0.000 hbond_sc:     0.000 dslf_fa13:     0.000 omega:     0.009 fa_dun:     0.355 p_aa_pp:    -0.285 yhh_planarity:     0.000 ref:     2.304 rama_prepro:     0.140
RSD_WTD: 90  fa_atr:    -9.469 fa_rep:     0.563 fa_sol:     7.189 fa_intra_rep:     0.019 fa_intra_sol_xover4:     0.555 lk_ball_wtd:     0.206 fa_elec:    -5.936 pro_close:     0.000 hbond_sr_bb:     0.000 hbond_lr_bb:     0.000 hbond_bb_sc:    -1.081 hbond_sc:    -1.342 dslf_fa13:     0.000 omega:     0.083 fa_dun:     2.256 p_aa_pp:     0.169 yhh_planarity:     0.000 ref:    -0.095 rama_prepro:     0.280
RSD_WTD: 91  fa_atr:    -8.938 fa_rep:     1.854 fa_sol:     1.531 fa_intra_rep:     0.026 fa_intra_sol_xover4:     0.074 lk_ball_wtd:    -0.068 fa_elec:    -1.849 pro_close:     0.000 hbond_sr_bb:     0.000 hbond_lr_bb:     0.000 hbond_bb_sc:     0.000 hbond_sc:     0.000 dslf_fa13:     0.000 omega:     0.018 fa_dun:     0.886 p_aa_pp:    -0.767 yhh_planarity:     0.000 ref:     2.304 rama_prepro:    -0.106
RSD_WTD: 92  fa_atr:    -8.095 fa_rep:     0.683 fa_sol:     0.190 fa_intra_rep:     0.033 fa_intra_sol_xover4:     0.091 lk_ball_wtd:     0.150 fa_elec:    -1.870 pro_close:     0.000 hbond_sr_bb:     0.000 hbond_lr_bb:     0.000 hbond_bb_sc:     0.000 hbond_sc:     0.000 dslf_fa13:     0.000 omega:    -0.029 fa_dun:     1.026 p_aa_pp:    -0.665 yhh_planarity:     0.000 ref:     2.304 rama_prepro:    -0.441
RSD_WTD: 93  fa_atr:    -6.718 fa_rep:     2.088 fa_sol:     2.202 fa_intra_rep:     0.001 fa_intra_sol_xover4:     0.000 lk_ball_wtd:     0.139 fa_elec:    -1.846 pro_close:     0.000 hbond_sr_bb:     0.000 hbond_lr_bb:     0.000 hbond_bb_sc:     0.000 hbond_sc:     0.000 dslf_fa13:     0.000 omega:    -0.011 fa_dun:     0.000 p_aa_pp:     0.194 yhh_planarity:     0.000 ref:     1.325 rama_prepro:    -0.054
RSD_WTD: 94  fa_atr:    -8.111 fa_rep:     1.327 fa_sol:     1.524 fa_intra_rep:     0.015 fa_intra_sol_xover4:     0.062 lk_ball_wtd:     0.050 fa_elec:    -1.943 pro_close:     0.000 hbond_sr_bb:     0.000 hbond_lr_bb:     0.000 hbond_bb_sc:     0.000 hbond_sc:     0.000 dslf_fa13:     0.000 omega:    -0.043 fa_dun:     0.650 p_aa_pp:    -0.098 yhh_planarity:     0.000 ref:     1.661 rama_prepro:     0.164
RSD_WTD: 95  fa_atr:    -6.097 fa_rep:     0.631 fa_sol:     4.925 fa_intra_rep:     0.012 fa_intra_sol_xover4:     0.255 lk_ball_wtd:     0.354 fa_elec:    -4.173 pro_close:     0.000 hbond_sr_bb:     0.000 hbond_lr_bb:     0.000 hbond_bb_sc:     0.000 hbond_sc:    -1.031 dslf_fa13:     0.000 omega:     0.145 fa_dun:     1.930 p_aa_pp:     0.049 yhh_planarity:     0.000 ref:    -0.095 rama_prepro:    -0.014
RSD_WTD: 96  fa_atr:    -7.352 fa_rep:     1.638 fa_sol:     2.623 fa_intra_rep:     0.018 fa_intra_sol_xover4:     0.015 lk_ball_wtd:    -0.337 fa_elec:    -0.486 pro_close:     0.000 hbond_sr_bb:     0.000 hbond_lr_bb:     0.000 hbond_bb_sc:     0.000 hbond_sc:     0.000 dslf_fa13:     0.000 omega:     0.809 fa_dun:     3.327 p_aa_pp:     0.004 yhh_planarity:     0.000 ref:     1.657 rama_prepro:     0.242
RSD_WTD: 97  fa_atr:    -3.224 fa_rep:     0.431 fa_sol:     2.099 fa_intra_rep:     0.006 fa_intra_sol_xover4:     0.063 lk_ball_wtd:    -0.437 fa_elec:    -0.080 pro_close:     0.000 hbond_sr_bb:     0.000 hbond_lr_bb:     0.000 hbond_bb_sc:     0.000 hbond_sc:     0.000 dslf_fa13:     0.000 omega:    -0.039 fa_dun:     0.009 p_aa_pp:    -0.681 yhh_planarity:     0.000 ref:     1.152 rama_prepro:     0.193
RSD_WTD: 98  fa_atr:    -5.186 fa_rep:     0.832 fa_sol:     5.921 fa_intra_rep:     0.008 fa_intra_sol_xover4:     0.622 lk_ball_wtd:    -0.231 fa_elec:    -2.258 pro_close:     0.000 hbond_sr_bb:     0.000 hbond_lr_bb:     0.000 hbond_bb_sc:    -0.458 hbond_sc:     0.000 dslf_fa13:     0.000 omega:    -0.055 fa_dun:     1.557 p_aa_pp:    -0.758 yhh_planarity:     0.000 ref:    -2.146 rama_prepro:     0.083
RSD_WTD: 99  fa_atr:    -4.321 fa_rep:     0.850 fa_sol:     4.197 fa_intra_rep:     0.009 fa_intra_sol_xover4:     0.390 lk_ball_wtd:     0.151 fa_elec:    -2.905 pro_close:     0.000 hbond_sr_bb:     0.000 hbond_lr_bb:     0.000 hbond_bb_sc:     0.000 hbond_sc:    -0.690 dslf_fa13:     0.000 omega:    -0.087 fa_dun:     4.032 p_aa_pp:    -0.300 yhh_planarity:     0.000 ref:    -2.725 rama_prepro:    -0.155
RSD_WTD: 100  fa_atr:    -3.789 fa_rep:     0.346 fa_sol:     4.369 fa_intra_rep:     0.006 fa_intra_sol_xover4:     0.249 lk_ball_wtd:    -0.193 fa_elec:    -1.348 pro_close:     0.000 hbond_sr_bb:     0.000 hbond_lr_bb:     0.000 hbond_bb_sc:    -0.458 hbond_sc:     0.000 dslf_fa13:     0.000 omega:     0.548 fa_dun:     2.853 p_aa_pp:    -0.158 yhh_planarity:     0.000 ref:    -2.725 rama_prepro:    -0.324
RSD_WTD: 101  fa_atr:    -6.836 fa_rep:     0.637 fa_sol:     8.301 fa_intra_rep:     0.011 fa_intra_sol_xover4:     0.176 lk_ball_wtd:    -0.061 fa_elec:    -6.946 pro_close:     0.000 hbond_sr_bb:     0.000 hbond_lr_bb:     0.000 hbond_bb_sc:     0.000 hbond_sc:    -1.128 dslf_fa13:     0.000 omega:     0.000 fa_dun:     3.200 p_aa_pp:     0.056 yhh_planarity:     0.000 ref:    -0.715 rama_prepro:    -0.101
RSD_WTD: 102  fa_atr:   -10.521 fa_rep:     1.520 fa_sol:     1.953 fa_intra_rep:     0.024 fa_intra_sol_xover4:     0.271 lk_ball_wtd:     0.004 fa_elec:    -1.937 pro_close:     0.000 hbond_sr_bb:     0.000 hbond_lr_bb:     0.000 hbond_bb_sc:     0.000 hbond_sc:     0.000 dslf_fa13:     0.000 omega:    -0.006 fa_dun:     1.606 p_aa_pp:    -0.528 yhh_planarity:     0.000 ref:     1.218 rama_prepro:    -0.006
RSD_WTD: 103  fa_atr:    -6.186 fa_rep:     0.533 fa_sol:     3.331 fa_intra_rep:     0.009 fa_intra_sol_xover4:     0.185 lk_ball_wtd:    -0.158 fa_elec:    -1.307 pro_close:     0.000 hbond_sr_bb:     0.000 hbond_lr_bb:     0.000 hbond_bb_sc:     0.000 hbond_sc:     0.000 dslf_fa13:     0.000 omega:     0.094 fa_dun:     0.963 p_aa_pp:     0.064 yhh_planarity:     0.000 ref:    -0.715 rama_prepro:     0.042
RSD_WTD: 104  fa_atr:    -4.685 fa_rep:     0.163 fa_sol:     4.130 fa_intra_rep:     0.015 fa_intra_sol_xover4:     0.319 lk_ball_wtd:    -0.099 fa_elec:    -1.693 pro_close:     0.000 hbond_sr_bb:     0.000 hbond_lr_bb:     0.000 hbond_bb_sc:     0.000 hbond_sc:     0.000 dslf_fa13:     0.000 omega:    -0.029 fa_dun:     3.186 p_aa_pp:    -0.059 yhh_planarity:     0.000 ref:    -0.715 rama_prepro:    -0.151
RSD_WTD: 105  fa_atr:    -9.422 fa_rep:     1.437 fa_sol:     2.482 fa_intra_rep:     0.017 fa_intra_sol_xover4:     0.074 lk_ball_wtd:     0.001 fa_elec:    -2.361 pro_close:     0.000 hbond_sr_bb:     0.000 hbond_lr_bb:     0.000 hbond_bb_sc:     0.000 hbond_sc:     0.000 dslf_fa13:     0.000 omega:     0.097 fa_dun:     0.411 p_aa_pp:    -0.270 yhh_planarity:     0.000 ref:     1.661 rama_prepro:    -0.214
RSD_WTD: 106  fa_atr:    -5.973 fa_rep:     0.918 fa_sol:     2.007 fa_intra_rep:     0.001 fa_intra_sol_xover4:     0.000 lk_ball_wtd:    -0.035 fa_elec:    -1.815 pro_close:     0.000 hbond_sr_bb:     0.000 hbond_lr_bb:     0.000 hbond_bb_sc:     0.000 hbond_sc:     0.000 dslf_fa13:     0.000 omega:     0.050 fa_dun:     0.000 p_aa_pp:    -0.196 yhh_planarity:     0.000 ref:     1.325 rama_prepro:    -0.265
RSD_WTD: 107  fa_atr:    -5.125 fa_rep:     0.296 fa_sol:     4.163 fa_intra_rep:     0.010 fa_intra_sol_xover4:     0.300 lk_ball_wtd:    -0.053 fa_elec:    -1.520 pro_close:     0.000 hbond_sr_bb:     0.000 hbond_lr_bb:     0.000 hbond_bb_sc:     0.000 hbond_sc:     0.000 dslf_fa13:     0.000 omega:     0.021 fa_dun:     1.764 p_aa_pp:     0.058 yhh_planarity:     0.000 ref:    -0.715 rama_prepro:    -0.215
RSD_WTD: 108  fa_atr:    -8.131 fa_rep:     0.714 fa_sol:     3.129 fa_intra_rep:     0.029 fa_intra_sol_xover4:     0.072 lk_ball_wtd:    -0.185 fa_elec:    -1.078 pro_close:     0.000 hbond_sr_bb:     0.000 hbond_lr_bb:     0.000 hbond_bb_sc:     0.000 hbond_sc:     0.000 dslf_fa13:     0.000 omega:    -0.027 fa_dun:     0.070 p_aa_pp:    -0.399 yhh_planarity:     0.000 ref:     2.304 rama_prepro:    -0.001
RSD_WTD: 109  fa_atr:    -6.522 fa_rep:     0.644 fa_sol:     2.198 fa_intra_rep:     0.001 fa_intra_sol_xover4:     0.000 lk_ball_wtd:    -0.163 fa_elec:    -1.786 pro_close:     0.000 hbond_sr_bb:     0.000 hbond_lr_bb:     0.000 hbond_bb_sc:     0.000 hbond_sc:     0.000 dslf_fa13:     0.000 omega:    -0.009 fa_dun:     0.000 p_aa_pp:    -0.236 yhh_planarity:     0.000 ref:     1.325 rama_prepro:    -0.104
RSD_WTD: 110  fa_atr:    -4.171 fa_rep:     0.268 fa_sol:     2.915 fa_intra_rep:     0.001 fa_intra_sol_xover4:     0.000 lk_ball_wtd:    -0.224 fa_elec:    -1.627 pro_close:     0.000 hbond_sr_bb:     0.000 hbond_lr_bb:     0.000 hbond_bb_sc:     0.000 hbond_sc:     0.000 dslf_fa13:     0.000 omega:    -0.009 fa_dun:     0.000 p_aa_pp:    -0.154 yhh_planarity:     0.000 ref:     1.325 rama_prepro:    -0.266
RSD_WTD: 111  fa_atr:    -3.348 fa_rep:     0.321 fa_sol:     3.295 fa_intra_rep:     0.007 fa_intra_sol_xover4:     0.766 lk_ball_wtd:    -0.158 fa_elec:    -0.600 pro_close:     0.000 hbond_sr_bb:     0.000 hbond_lr_bb:     0.000 hbond_bb_sc:     0.000 hbond_sc:     0.000 dslf_fa13:     0.000 omega:    -0.051 fa_dun:     3.007 p_aa_pp:    -0.350 yhh_planarity:     0.000 ref:    -2.725 rama_prepro:    -0.420
RSD_WTD: 112  fa_atr:    -7.134 fa_rep:     1.105 fa_sol:     1.566 fa_intra_rep:     0.017 fa_intra_sol_xover4:     0.099 lk_ball_wtd:    -0.208 fa_elec:    -0.711 pro_close:     0.000 hbond_sr_bb:     0.000 hbond_lr_bb:     0.000 hbond_bb_sc:     0.000 hbond_sc:     0.000 dslf_fa13:     0.000 omega:     0.080 fa_dun:     0.077 p_aa_pp:    -0.096 yhh_planarity:     0.000 ref:     1.661 rama_prepro:    -0.524
RSD_WTD: 113  fa_atr:    -2.529 fa_rep:     0.214 fa_sol:     2.777 fa_intra_rep:     0.000 fa_intra_sol_xover4:     0.000 lk_ball_wtd:    -0.379 fa_elec:    -0.804 pro_close:     0.000 hbond_sr_bb:     0.000 hbond_lr_bb:     0.000 hbond_bb_sc:     0.000 hbond_sc:     0.000 dslf_fa13:     0.000 omega:    -0.076 fa_dun:     0.000 p_aa_pp:    -1.506 yhh_planarity:     0.000 ref:     0.798 rama_prepro:    -0.255
RSD_WTD: 114  fa_atr:    -4.340 fa_rep:     0.227 fa_sol:     1.279 fa_intra_rep:     0.001 fa_intra_sol_xover4:     0.000 lk_ball_wtd:    -0.404 fa_elec:    -0.347 pro_close:     0.000 hbond_sr_bb:     0.000 hbond_lr_bb:     0.000 hbond_bb_sc:     0.000 hbond_sc:     0.000 dslf_fa13:     0.000 omega:     0.122 fa_dun:     0.000 p_aa_pp:    -0.037 yhh_planarity:     0.000 ref:     1.325 rama_prepro:    -0.430
RSD_WTD: 115  fa_atr:    -4.680 fa_rep:     0.131 fa_sol:     5.798 fa_intra_rep:     0.003 fa_intra_sol_xover4:     0.291 lk_ball_wtd:     0.573 fa_elec:    -4.042 pro_close:     0.000 hbond_sr_bb:     0.000 hbond_lr_bb:     0.000 hbond_bb_sc:    -1.081 hbond_sc:    -1.342 dslf_fa13:     0.000 omega:     0.192 fa_dun:     2.171 p_aa_pp:    -0.255 yhh_planarity:     0.000 ref:    -2.146 rama_prepro:    -0.528
RSD_WTD: 116  fa_atr:    -5.260 fa_rep:     2.200 fa_sol:     1.433 fa_intra_rep:     0.001 fa_intra_sol_xover4:     0.000 lk_ball_wtd:    -0.077 fa_elec:    -1.719 pro_close:     0.000 hbond_sr_bb:     0.000 hbond_lr_bb:     0.000 hbond_bb_sc:     0.000 hbond_sc:     0.000 dslf_fa13:     0.000 omega:     0.090 fa_dun:     0.000 p_aa_pp:    -0.530 yhh_planarity:     0.000 ref:     1.325 rama_prepro:    -0.165
RSD_WTD: 117  fa_atr:    -7.716 fa_rep:     0.941 fa_sol:     0.305 fa_intra_rep:     0.031 fa_intra_sol_xover4:     0.078 lk_ball_wtd:     0.034 fa_elec:    -1.728 pro_close:     0.000 hbond_sr_bb:     0.000 hbond_lr_bb:     0.000 hbond_bb_sc:     0.000 hbond_sc:     0.000 dslf_fa13:     0.000 omega:     0.138 fa_dun:     1.195 p_aa_pp:    -0.722 yhh_planarity:     0.000 ref:     2.304 rama_prepro:    -0.204
RSD_WTD: 118  fa_atr:    -8.285 fa_rep:     1.791 fa_sol:     2.093 fa_intra_rep:     0.003 fa_intra_sol_xover4:     0.030 lk_ball_wtd:     0.051 fa_elec:    -2.163 pro_close:     0.000 hbond_sr_bb:     0.000 hbond_lr_bb:     0.000 hbond_bb_sc:     0.000 hbond_sc:     0.000 dslf_fa13:     0.000 omega:     0.161 fa_dun:     1.733 p_aa_pp:     0.079 yhh_planarity:     0.000 ref:     3.255 rama_prepro:    -0.118
RSD_WTD: 119  fa_atr:    -8.837 fa_rep:     1.643 fa_sol:     1.563 fa_intra_rep:     0.028 fa_intra_sol_xover4:     0.099 lk_ball_wtd:     0.155 fa_elec:    -1.733 pro_close:     0.000 hbond_sr_bb:     0.000 hbond_lr_bb:     0.000 hbond_bb_sc:     0.000 hbond_sc:     0.000 dslf_fa13:     0.000 omega:    -0.015 fa_dun:     0.374 p_aa_pp:    -0.186 yhh_planarity:     0.000 ref:     2.304 rama_prepro:     0.156
RSD_WTD: 120  fa_atr:    -8.767 fa_rep:    13.307 fa_sol:     2.686 fa_intra_rep:     0.033 fa_intra_sol_xover4:     0.350 lk_ball_wtd:    -0.177 fa_elec:    -1.558 pro_close:     0.000 hbond_sr_bb:     0.000 hbond_lr_bb:     0.000 hbond_bb_sc:     0.000 hbond_sc:     0.000 dslf_fa13:     0.000 omega:     0.080 fa_dun:     3.118 p_aa_pp:     0.057 yhh_planarity:     0.000 ref:     0.582 rama_prepro:     0.309
RSD_WTD: 121  fa_atr:    -7.313 fa_rep:     0.901 fa_sol:     1.747 fa_intra_rep:     0.017 fa_intra_sol_xover4:     0.069 lk_ball_wtd:    -0.168 fa_elec:    -0.935 pro_close:     0.000 hbond_sr_bb:     0.000 hbond_lr_bb:     0.000 hbond_bb_sc:     0.000 hbond_sc:     0.000 dslf_fa13:     0.000 omega:    -0.036 fa_dun:     0.452 p_aa_pp:    -0.146 yhh_planarity:     0.000 ref:     1.661 rama_prepro:     0.018
RSD_WTD: 122  fa_atr:    -6.123 fa_rep:     0.382 fa_sol:     7.044 fa_intra_rep:     0.003 fa_intra_sol_xover4:     0.371 lk_ball_wtd:     0.316 fa_elec:    -5.312 pro_close:     0.000 hbond_sr_bb:     0.000 hbond_lr_bb:     0.000 hbond_bb_sc:    -0.877 hbond_sc:    -1.566 dslf_fa13:     0.000 omega:     0.010 fa_dun:     3.369 p_aa_pp:     0.090 yhh_planarity:     0.000 ref:    -2.146 rama_prepro:    -0.316
RSD_WTD: 123  fa_atr:    -2.127 fa_rep:     0.141 fa_sol:     3.402 fa_intra_rep:     0.006 fa_intra_sol_xover4:     0.274 lk_ball_wtd:     0.054 fa_elec:    -1.272 pro_close:     0.000 hbond_sr_bb:     0.000 hbond_lr_bb:     0.000 hbond_bb_sc:     0.000 hbond_sc:     0.000 dslf_fa13:     0.000 omega:    -0.075 fa_dun:     2.624 p_aa_pp:    -0.334 yhh_planarity:     0.000 ref:    -2.725 rama_prepro:    -0.426
RSD_WTD: 124  fa_atr:    -2.022 fa_rep:     0.204 fa_sol:     2.800 fa_intra_rep:     0.002 fa_intra_sol_xover4:     0.062 lk_ball_wtd:     0.094 fa_elec:    -2.212 pro_close:     0.000 hbond_sr_bb:     0.000 hbond_lr_bb:     0.000 hbond_bb_sc:    -0.877 hbond_sc:    -0.535 dslf_fa13:     0.000 omega:    -0.018 fa_dun:     0.235 p_aa_pp:    -0.256 yhh_planarity:     0.000 ref:    -0.290 rama_prepro:    -0.607
RSD_WTD: 125  fa_atr:    -4.252 fa_rep:     0.496 fa_sol:     1.823 fa_intra_rep:     0.001 fa_intra_sol_xover4:     0.000 lk_ball_wtd:    -0.088 fa_elec:    -0.536 pro_close:     0.000 hbond_sr_bb:     0.000 hbond_lr_bb:     0.000 hbond_bb_sc:     0.000 hbond_sc:     0.000 dslf_fa13:     0.000 omega:     0.097 fa_dun:     0.000 p_aa_pp:     0.040 yhh_planarity:     0.000 ref:     1.325 rama_prepro:    -0.342
RSD_WTD: 126  fa_atr:    -4.563 fa_rep:     0.414 fa_sol:     4.971 fa_intra_rep:     0.007 fa_intra_sol_xover4:     0.074 lk_ball_wtd:     0.016 fa_elec:    -3.281 pro_close:     0.000 hbond_sr_bb:     0.000 hbond_lr_bb:     0.000 hbond_bb_sc:    -1.085 hbond_sc:    -0.409 dslf_fa13:     0.000 omega:     0.045 fa_dun:     0.032 p_aa_pp:    -0.575 yhh_planarity:     0.000 ref:     1.152 rama_prepro:    -0.107
RSD_WTD: 127  fa_atr:    -6.868 fa_rep:     0.687 fa_sol:     2.641 fa_intra_rep:     0.023 fa_intra_sol_xover4:     0.401 lk_ball_wtd:    -0.050 fa_elec:    -0.648 pro_close:     0.000 hbond_sr_bb:     0.000 hbond_lr_bb:     0.000 hbond_bb_sc:     0.000 hbond_sc:     0.000 dslf_fa13:     0.000 omega:     0.076 fa_dun:     0.948 p_aa_pp:     0.100 yhh_planarity:     0.000 ref:     2.261 rama_prepro:    -0.247
RSD_WTD: 128  fa_atr:    -5.239 fa_rep:     0.583 fa_sol:     4.404 fa_intra_rep:     0.009 fa_intra_sol_xover4:     0.225 lk_ball_wtd:    -0.213 fa_elec:    -0.793 pro_close:     0.000 hbond_sr_bb:     0.000 hbond_lr_bb:     0.000 hbond_bb_sc:     0.000 hbond_sc:     0.000 dslf_fa13:     0.000 omega:    -0.060 fa_dun:     1.561 p_aa_pp:    -0.062 yhh_planarity:     0.000 ref:    -0.715 rama_prepro:    -0.462
RSD_WTD: 129  fa_atr:    -6.376 fa_rep:     0.373 fa_sol:     6.264 fa_intra_rep:     0.003 fa_intra_sol_xover4:     0.281 lk_ball_wtd:    -0.135 fa_elec:    -4.237 pro_close:     0.000 hbond_sr_bb:     0.000 hbond_lr_bb:     0.000 hbond_bb_sc:    -1.085 hbond_sc:    -0.409 dslf_fa13:     0.000 omega:     0.713 fa_dun:     2.106 p_aa_pp:    -0.236 yhh_planarity:     0.000 ref:    -2.146 rama_prepro:    -0.403
RSD_WTD: 130  fa_atr:   -10.989 fa_rep:     1.040 fa_sol:     2.319 fa_intra_rep:     0.012 fa_intra_sol_xover4:     0.019 lk_ball_wtd:     0.046 fa_elec:    -1.476 pro_close:     0.000 hbond_sr_bb:     0.000 hbond_lr_bb:     0.000 hbond_bb_sc:     0.000 hbond_sc:     0.000 dslf_fa13:     0.000 omega:     0.116 fa_dun:     2.010 p_aa_pp:     0.048 yhh_planarity:     0.000 ref:     1.657 rama_prepro:    -0.091
RSD_WTD: 131  fa_atr:    -7.469 fa_rep:     0.853 fa_sol:     5.795 fa_intra_rep:     0.014 fa_intra_sol_xover4:     0.229 lk_ball_wtd:    -0.290 fa_elec:    -1.980 pro_close:     0.000 hbond_sr_bb:     0.000 hbond_lr_bb:     0.000 hbond_bb_sc:     0.000 hbond_sc:     0.000 dslf_fa13:     0.000 omega:     0.095 fa_dun:     2.074 p_aa_pp:     0.076 yhh_planarity:     0.000 ref:    -0.715 rama_prepro:     0.094
RSD_WTD: 132  fa_atr:    -6.314 fa_rep:     0.540 fa_sol:     6.604 fa_intra_rep:     0.007 fa_intra_sol_xover4:     0.102 lk_ball_wtd:    -0.035 fa_elec:    -4.003 pro_close:     0.000 hbond_sr_bb:     0.000 hbond_lr_bb:     0.000 hbond_bb_sc:     0.000 hbond_sc:    -0.690 dslf_fa13:     0.000 omega:     0.014 fa_dun:     2.077 p_aa_pp:     0.012 yhh_planarity:     0.000 ref:    -0.715 rama_prepro:     0.114
RSD_WTD: 133  fa_atr:    -6.943 fa_rep:     1.076 fa_sol:     2.473 fa_intra_rep:     0.002 fa_intra_sol_xover4:     0.000 lk_ball_wtd:    -0.131 fa_elec:    -1.714 pro_close:     0.000 hbond_sr_bb:     0.000 hbond_lr_bb:     0.000 hbond_bb_sc:     0.000 hbond_sc:     0.000 dslf_fa13:     0.000 omega:    -0.008 fa_dun:     0.000 p_aa_pp:    -0.263 yhh_planarity:     0.000 ref:     1.325 rama_prepro:    -0.123
RSD_WTD: 134  fa_atr:   -11.681 fa_rep:     2.287 fa_sol:     2.222 fa_intra_rep:     0.006 fa_intra_sol_xover4:     0.068 lk_ball_wtd:    -0.175 fa_elec:    -1.796 pro_close:     0.000 hbond_sr_bb:     0.000 hbond_lr_bb:     0.000 hbond_bb_sc:     0.000 hbond_sc:     0.000 dslf_fa13:     0.000 omega:     0.003 fa_dun:     1.530 p_aa_pp:     0.077 yhh_planarity:     0.000 ref:     1.657 rama_prepro:    -0.147
RSD_WTD: 135  fa_atr:    -6.173 fa_rep:     0.344 fa_sol:     5.362 fa_intra_rep:     0.006 fa_intra_sol_xover4:     0.266 lk_ball_wtd:    -0.381 fa_elec:    -2.197 pro_close:     0.000 hbond_sr_bb:     0.000 hbond_lr_bb:     0.000 hbond_bb_sc:     0.000 hbond_sc:     0.000 dslf_fa13:     0.000 omega:    -0.025 fa_dun:     2.546 p_aa_pp:    -0.247 yhh_planarity:     0.000 ref:    -2.725 rama_prepro:    -0.179
RSD_WTD: 136  fa_atr:    -8.339 fa_rep:     0.940 fa_sol:     3.400 fa_intra_rep:     0.029 fa_intra_sol_xover4:     0.072 lk_ball_wtd:    -0.250 fa_elec:    -1.827 pro_close:     0.000 hbond_sr_bb:     0.000 hbond_lr_bb:     0.000 hbond_bb_sc:     0.000 hbond_sc:     0.000 dslf_fa13:     0.000 omega:    -0.027 fa_dun:     0.188 p_aa_pp:    -0.425 yhh_planarity:     0.000 ref:     2.304 rama_prepro:    -0.164
RSD_WTD: 137  fa_atr:   -10.510 fa_rep:     2.006 fa_sol:     2.213 fa_intra_rep:     0.023 fa_intra_sol_xover4:     0.076 lk_ball_wtd:    -0.202 fa_elec:    -1.893 pro_close:     0.000 hbond_sr_bb:     0.000 hbond_lr_bb:     0.000 hbond_bb_sc:     0.000 hbond_sc:     0.000 dslf_fa13:     0.000 omega:     0.066 fa_dun:     0.742 p_aa_pp:    -0.231 yhh_planarity:     0.000 ref:     1.661 rama_prepro:    -0.051
RSD_WTD: 138  fa_atr:    -7.534 fa_rep:     0.589 fa_sol:     4.341 fa_intra_rep:     0.021 fa_intra_sol_xover4:     0.282 lk_ball_wtd:    -0.486 fa_elec:    -1.385 pro_close:     0.000 hbond_sr_bb:     0.000 hbond_lr_bb:     0.000 hbond_bb_sc:     0.000 hbond_sc:     0.000 dslf_fa13:     0.000 omega:    -0.017 fa_dun:     1.425 p_aa_pp:    -0.319 yhh_planarity:     0.000 ref:     0.582 rama_prepro:    -0.115
RSD_WTD: 139  fa_atr:    -3.661 fa_rep:     0.299 fa_sol:     3.148 fa_intra_rep:     0.014 fa_intra_sol_xover4:     0.295 lk_ball_wtd:    -0.189 fa_elec:    -0.643 pro_close:     0.000 hbond_sr_bb:     0.000 hbond_lr_bb:     0.000 hbond_bb_sc:     0.000 hbond_sc:     0.000 dslf_fa13:     0.000 omega:     0.097 fa_dun:     1.915 p_aa_pp:    -0.032 yhh_planarity:     0.000 ref:    -0.715 rama_prepro:    -0.310
RSD_WTD: 140  fa_atr:    -6.605 fa_rep:     0.760 fa_sol:     1.842 fa_intra_rep:     0.018 fa_intra_sol_xover4:     0.100 lk_ball_wtd:    -0.156 fa_elec:    -0.620 pro_close:     0.000 hbond_sr_bb:     0.000 hbond_lr_bb:     0.000 hbond_bb_sc:     0.000 hbond_sc:     0.000 dslf_fa13:     0.000 omega:     0.002 fa_dun:     0.122 p_aa_pp:    -0.096 yhh_planarity:     0.000 ref:     1.661 rama_prepro:    -0.515
RSD_WTD: 141  fa_atr:    -2.148 fa_rep:     0.171 fa_sol:     2.177 fa_intra_rep:     0.000 fa_intra_sol_xover4:     0.000 lk_ball_wtd:    -0.200 fa_elec:    -1.214 pro_close:     0.000 hbond_sr_bb:     0.000 hbond_lr_bb:     0.000 hbond_bb_sc:     0.000 hbond_sc:     0.000 dslf_fa13:     0.000 omega:    -0.130 fa_dun:     0.000 p_aa_pp:    -1.476 yhh_planarity:     0.000 ref:     0.798 rama_prepro:    -0.560
RSD_WTD: 142  fa_atr:    -6.472 fa_rep:     0.595 fa_sol:     1.888 fa_intra_rep:     0.017 fa_intra_sol_xover4:     0.051 lk_ball_wtd:    -0.314 fa_elec:    -0.254 pro_close:     0.000 hbond_sr_bb:     0.000 hbond_lr_bb:     0.000 hbond_bb_sc:     0.000 hbond_sc:     0.000 dslf_fa13:     0.000 omega:    -0.049 fa_dun:     0.003 p_aa_pp:    -0.271 yhh_planarity:     0.000 ref:     2.643 rama_prepro:    -0.436
RSD_WTD: 143  fa_atr:    -4.858 fa_rep:     0.285 fa_sol:     3.203 fa_intra_rep:     0.017 fa_intra_sol_xover4:     0.369 lk_ball_wtd:    -0.130 fa_elec:    -1.457 pro_close:     0.000 hbond_sr_bb:     0.000 hbond_lr_bb:     0.000 hbond_bb_sc:     0.000 hbond_sc:     0.000 dslf_fa13:     0.000 omega:     0.247 fa_dun:     2.133 p_aa_pp:    -0.077 yhh_planarity:     0.000 ref:    -0.715 rama_prepro:    -0.237
RSD_WTD: 144  fa_atr:    -7.173 fa_rep:     4.901 fa_sol:     1.504 fa_intra_rep:     0.006 fa_intra_sol_xover4:     0.111 lk_ball_wtd:    -0.130 fa_elec:    -0.595 pro_close:     0.000 hbond_sr_bb:     0.000 hbond_lr_bb:     0.000 hbond_bb_sc:     0.000 hbond_sc:     0.000 dslf_fa13:     0.000 omega:     0.088 fa_dun:     2.561 p_aa_pp:     0.141 yhh_planarity:     0.000 ref:     1.657 rama_prepro:     0.616
RSD_WTD: 145  fa_atr:    -7.958 fa_rep:     0.520 fa_sol:     0.938 fa_intra_rep:     0.027 fa_intra_sol_xover4:     0.076 lk_ball_wtd:    -0.072 fa_elec:    -1.263 pro_close:     0.000 hbond_sr_bb:     0.000 hbond_lr_bb:     0.000 hbond_bb_sc:     0.000 hbond_sc:     0.000 dslf_fa13:     0.000 omega:     0.082 fa_dun:     0.225 p_aa_pp:    -0.753 yhh_planarity:     0.000 ref:     2.304 rama_prepro:     0.566
RSD_WTD: 146  fa_atr:    -7.427 fa_rep:     1.011 fa_sol:     0.940 fa_intra_rep:     0.017 fa_intra_sol_xover4:     0.047 lk_ball_wtd:    -0.009 fa_elec:    -2.235 pro_close:     0.000 hbond_sr_bb:     0.000 hbond_lr_bb:     0.000 hbond_bb_sc:     0.000 hbond_sc:     0.000 dslf_fa13:     0.000 omega:     0.045 fa_dun:     0.064 p_aa_pp:    -0.599 yhh_planarity:     0.000 ref:     2.643 rama_prepro:    -0.333
RSD_WTD: 147  fa_atr:    -8.484 fa_rep:     1.385 fa_sol:     0.765 fa_intra_rep:     0.017 fa_intra_sol_xover4:     0.046 lk_ball_wtd:     0.238 fa_elec:    -2.249 pro_close:     0.000 hbond_sr_bb:     0.000 hbond_lr_bb:     0.000 hbond_bb_sc:     0.000 hbond_sc:     0.000 dslf_fa13:     0.000 omega:     0.367 fa_dun:     0.558 p_aa_pp:    -0.442 yhh_planarity:     0.000 ref:     2.643 rama_prepro:    -0.253
RSD_WTD: 148  fa_atr:    -8.696 fa_rep:     5.528 fa_sol:     1.043 fa_intra_rep:     0.018 fa_intra_sol_xover4:     0.115 lk_ball_wtd:     0.177 fa_elec:    -1.467 pro_close:     0.000 hbond_sr_bb:     0.000 hbond_lr_bb:     0.000 hbond_bb_sc:     0.000 hbond_sc:     0.000 dslf_fa13:     0.000 omega:     0.060 fa_dun:     0.657 p_aa_pp:    -0.244 yhh_planarity:     0.000 ref:     1.661 rama_prepro:    -0.045
[truncated: 38,379 more chars]
